# Supplementary material for: A structural discovery journey of streptococcal phages adhesion devices by AlphaFold2
Source: Front Mol Biosci. 2022 Aug 19;9:960325. doi: 10.3389/fmolb.2022.960325 (PMC9437275; doi:10.3389/fmolb.2022.960325)
Supplement: Supplementary file 2 [file DataSheet3.ZIP]

Archive with 59 entries (50 files):
- PDBs/
- PDBs/.DS_Store
- __MACOSX/
- __MACOSX/PDBs/
- __MACOSX/PDBs/._.DS_Store
- PDBs/Dits/
- PDBs/Dits/TP778L-Dit-6mer.pdb
- __MACOSX/PDBs/Dits/
- __MACOSX/PDBs/Dits/._TP778L-Dit-6mer.pdb
- PDBs/Dits/DT1-Dit-6mer.pdb
- __MACOSX/PDBs/Dits/._DT1-Dit-6mer.pdb
- PDBs/Dits/.DS_Store
- __MACOSX/PDBs/Dits/._.DS_Store
- PDBs/Dits/9851-Dit-6mer.pdb
- __MACOSX/PDBs/Dits/._9851-Dit-6mer.pdb
- PDBs/Dits/SW13_Dit_6mer.pdb
- __MACOSX/PDBs/Dits/._SW13_Dit_6mer.pdb
- PDBs/Dits/STP1_Dit_6mer.pdb
- __MACOSX/PDBs/Dits/._STP1_Dit_6mer.pdb
- PDBs/Tals/
- PDBs/Tals/.DS_Store
- __MACOSX/PDBs/Tals/
- __MACOSX/PDBs/Tals/._.DS_Store
- PDBs/Tals/TP778L-Tal-1-1981.pdb
- __MACOSX/PDBs/Tals/._TP778L-Tal-1-1981.pdb
- PDBs/Tals/SW13_Tal_1_1609.pdb
- __MACOSX/PDBs/Tals/._SW13_Tal_1_1609.pdb
- PDBs/Tals/STP1_Tal-1-1092.pdb
- __MACOSX/PDBs/Tals/._STP1_Tal-1-1092.pdb
- PDBs/Tals/9851-Tal-1-1453.pdb
- __MACOSX/PDBs/Tals/._9851-Tal-1-1453.pdb
- PDBs/Tals/DT1-Tal-1-914.pdb
- __MACOSX/PDBs/Tals/._DT1-Tal-1-914.pdb
- PDBs/RBPs/
- PDBs/RBPs/DT1_RBP-441-Ct-3mer.pdb
- __MACOSX/PDBs/RBPs/
- __MACOSX/PDBs/RBPs/._DT1_RBP-441-Ct-3mer.pdb
- PDBs/RBPs/TP778L-RBP-441-673-3mer.pdb
- __MACOSX/PDBs/RBPs/._TP778L-RBP-441-673-3mer.pdb
- PDBs/RBPs/STP1_RBP_full-mono.pdb
- __MACOSX/PDBs/RBPs/._STP1_RBP_full-mono.pdb
- PDBs/RBPs/SW13-RBP-FL-mono.pdb
- __MACOSX/PDBs/RBPs/._SW13-RBP-FL-mono.pdb
- PDBs/RBPs/STP1-RBP-440-Ct-3mer.pdb
- __MACOSX/PDBs/RBPs/._STP1-RBP-440-Ct-3mer.pdb
- PDBs/RBPs/TP778L-RBP-head-3mer.pdb
- __MACOSX/PDBs/RBPs/._TP778L-RBP-head-3mer.pdb
- PDBs/RBPs/SW13_RBP-440-Ct-3mer.pdb
- __MACOSX/PDBs/RBPs/._SW13_RBP-440-Ct-3mer.pdb
- PDBs/RBPs/TP778L_RBP_mono.pdb
- __MACOSX/PDBs/RBPs/._TP778L_RBP_mono.pdb
- PDBs/RBPs/DT1_RBP_FL-mono.pdb
- __MACOSX/PDBs/RBPs/._DT1_RBP_FL-mono.pdb
- PDBs/RBPs/9851_RBP-440-Ct-3mer.pdb
- __MACOSX/PDBs/RBPs/._9851_RBP-440-Ct-3mer.pdb
- PDBs/RBPs/9851-RBP-FL-mono.pdb
- __MACOSX/PDBs/RBPs/._9851-RBP-FL-mono.pdb
- PDBs/RBPs/STP1-RBP-head-3mer.pdb
- __MACOSX/PDBs/RBPs/._STP1-RBP-head-3mer.pdb
