# Supplementary material for: A structural discovery journey of streptococcal phages adhesion devices by AlphaFold2
Source: Front Mol Biosci. 2022 Aug 19;9:960325. doi: 10.3389/fmolb.2022.960325 (PMC9437275; doi:10.3389/fmolb.2022.960325)
Supplement: Supplementary file 2 [file DataSheet3.ZIP › PDBs/Dits/TP778L-Dit-6mer.pdb]

ATOM      1  N   MET A   1    -353.972-451.788 528.660  1.00 51.72           N  
ATOM      2  CA  MET A   1    -353.167-452.671 527.821  1.00 51.72           C  
ATOM      3  C   MET A   1    -351.921-451.952 527.316  1.00 51.72           C  
ATOM      4  CB  MET A   1    -353.990-453.186 526.639  1.00 51.72           C  
ATOM      5  O   MET A   1    -351.981-450.776 526.950  1.00 51.72           O  
ATOM      6  CG  MET A   1    -353.989-454.701 526.506  1.00 51.72           C  
ATOM      7  SD  MET A   1    -355.027-455.284 525.110  1.00 51.72           S  
ATOM      8  CE  MET A   1    -355.330-456.996 525.630  1.00 51.72           C  
ATOM      9  N   ALA A   2    -350.717-452.346 527.740  1.00 71.05           N  
ATOM     10  CA  ALA A   2    -349.378-451.864 527.411  1.00 71.05           C  
ATOM     11  C   ALA A   2    -349.220-451.668 525.906  1.00 71.05           C  
ATOM     12  CB  ALA A   2    -348.320-452.836 527.931  1.00 71.05           C  
ATOM     13  O   ALA A   2    -349.716-452.472 525.113  1.00 71.05           O  
ATOM     14  N   LEU A   3    -349.051-450.423 525.472  1.00 81.83           N  
ATOM     15  CA  LEU A   3    -348.926-449.964 524.093  1.00 81.83           C  
ATOM     16  C   LEU A   3    -347.857-450.760 523.351  1.00 81.83           C  
ATOM     17  CB  LEU A   3    -348.586-448.472 524.053  1.00 81.83           C  
ATOM     18  O   LEU A   3    -346.675-450.694 523.698  1.00 81.83           O  
ATOM     19  CG  LEU A   3    -348.583-447.814 522.672  1.00 81.83           C  
ATOM     20  CD1 LEU A   3    -350.001-447.743 522.115  1.00 81.83           C  
ATOM     21  CD2 LEU A   3    -347.961-446.424 522.743  1.00 81.83           C  
ATOM     22  N   PHE A   4    -348.244-451.763 522.559  1.00 90.47           N  
ATOM     23  CA  PHE A   4    -347.433-452.552 521.639  1.00 90.47           C  
ATOM     24  C   PHE A   4    -347.917-452.377 520.205  1.00 90.47           C  
ATOM     25  CB  PHE A   4    -347.465-454.033 522.027  1.00 90.47           C  
ATOM     26  O   PHE A   4    -348.873-453.032 519.782  1.00 90.47           O  
ATOM     27  CG  PHE A   4    -346.489-454.883 521.259  1.00 90.47           C  
ATOM     28  CD1 PHE A   4    -346.807-456.191 520.915  1.00 90.47           C  
ATOM     29  CD2 PHE A   4    -345.254-454.374 520.882  1.00 90.47           C  
ATOM     30  CE1 PHE A   4    -345.905-456.980 520.204  1.00 90.47           C  
ATOM     31  CE2 PHE A   4    -344.348-455.156 520.172  1.00 90.47           C  
ATOM     32  CZ  PHE A   4    -344.674-456.459 519.835  1.00 90.47           C  
ATOM     33  N   GLN A   5    -347.138-451.453 519.464  1.00 92.44           N  
ATOM     34  CA  GLN A   5    -347.634-451.000 518.169  1.00 92.44           C  
ATOM     35  C   GLN A   5    -346.494-450.859 517.163  1.00 92.44           C  
ATOM     36  CB  GLN A   5    -348.374-449.668 518.313  1.00 92.44           C  
ATOM     37  O   GLN A   5    -345.358-450.564 517.541  1.00 92.44           O  
ATOM     38  CG  GLN A   5    -349.007-449.174 517.019  1.00 92.44           C  
ATOM     39  CD  GLN A   5    -349.717-447.843 517.184  1.00 92.44           C  
ATOM     40  NE2 GLN A   5    -350.134-447.251 516.071  1.00 92.44           N  
ATOM     41  OE1 GLN A   5    -349.888-447.351 518.304  1.00 92.44           O  
ATOM     42  N   PHE A   6    -346.812-451.165 515.950  1.00 92.18           N  
ATOM     43  CA  PHE A   6    -345.886-450.975 514.839  1.00 92.18           C  
ATOM     44  C   PHE A   6    -346.615-450.447 513.609  1.00 92.18           C  
ATOM     45  CB  PHE A   6    -345.172-452.289 514.503  1.00 92.18           C  
ATOM     46  O   PHE A   6    -347.601-451.039 513.165  1.00 92.18           O  
ATOM     47  CG  PHE A   6    -344.149-452.160 513.407  1.00 92.18           C  
ATOM     48  CD1 PHE A   6    -344.361-452.750 512.167  1.00 92.18           C  
ATOM     49  CD2 PHE A   6    -342.975-451.448 513.617  1.00 92.18           C  
ATOM     50  CE1 PHE A   6    -343.416-452.632 511.150  1.00 92.18           C  
ATOM     51  CE2 PHE A   6    -342.027-451.327 512.605  1.00 92.18           C  
ATOM     52  CZ  PHE A   6    -342.248-451.920 511.374  1.00 92.18           C  
ATOM     53  N   ASN A   7    -346.167-449.274 513.116  1.00 89.70           N  
ATOM     54  CA  ASN A   7    -346.740-448.627 511.940  1.00 89.70           C  
ATOM     55  C   ASN A   7    -348.217-448.303 512.144  1.00 89.70           C  
ATOM     56  CB  ASN A   7    -346.554-449.503 510.700  1.00 89.70           C  
ATOM     57  O   ASN A   7    -349.026-448.477 511.231  1.00 89.70           O  
ATOM     58  CG  ASN A   7    -346.747-448.735 509.407  1.00 89.70           C  
ATOM     59  ND2 ASN A   7    -347.083-449.446 508.339  1.00 89.70           N  
ATOM     60  OD1 ASN A   7    -346.594-447.511 509.370  1.00 89.70           O  
ATOM     61  N   GLY A   8    -348.595-448.066 513.476  1.00 88.81           N  
ATOM     62  CA  GLY A   8    -349.967-447.695 513.780  1.00 88.81           C  
ATOM     63  C   GLY A   8    -350.850-448.886 514.102  1.00 88.81           C  
ATOM     64  O   GLY A   8    -352.002-448.720 514.509  1.00 88.81           O  
ATOM     65  N   TYR A   9    -350.345-450.049 513.905  1.00 89.48           N  
ATOM     66  CA  TYR A   9    -351.110-451.261 514.170  1.00 89.48           C  
ATOM     67  C   TYR A   9    -350.814-451.801 515.563  1.00 89.48           C  
ATOM     68  CB  TYR A   9    -350.803-452.331 513.119  1.00 89.48           C  
ATOM     69  O   TYR A   9    -349.656-451.836 515.988  1.00 89.48           O  
ATOM     70  CG  TYR A   9    -351.223-451.949 511.720  1.00 89.48           C  
ATOM     71  CD1 TYR A   9    -352.526-452.169 511.279  1.00 89.48           C  
ATOM     72  CD2 TYR A   9    -350.319-451.366 510.838  1.00 89.48           C  
ATOM     73  CE1 TYR A   9    -352.917-451.820 509.990  1.00 89.48           C  
ATOM     74  CE2 TYR A   9    -350.699-451.012 509.548  1.00 89.48           C  
ATOM     75  OH  TYR A   9    -352.380-450.894 507.858  1.00 89.48           O  
ATOM     76  CZ  TYR A   9    -351.998-451.242 509.134  1.00 89.48           C  
ATOM     77  N   ASP A  10    -351.865-452.170 516.178  1.00 89.42           N  
ATOM     78  CA  ASP A  10    -351.728-452.822 517.477  1.00 89.42           C  
ATOM     79  C   ASP A  10    -351.220-454.253 517.323  1.00 89.42           C  
ATOM     80  CB  ASP A  10    -353.064-452.816 518.224  1.00 89.42           C  
ATOM     81  O   ASP A  10    -351.952-455.131 516.861  1.00 89.42           O  
ATOM     82  CG  ASP A  10    -352.945-453.305 519.657  1.00 89.42           C  
ATOM     83  OD1 ASP A  10    -351.839-453.711 520.072  1.00 89.42           O  
ATOM     84  OD2 ASP A  10    -353.968-453.288 520.375  1.00 89.42           O  
ATOM     85  N   LEU A  11    -349.988-454.492 517.776  1.00 88.07           N  
ATOM     86  CA  LEU A  11    -349.363-455.792 517.561  1.00 88.07           C  
ATOM     87  C   LEU A  11    -349.950-456.839 518.501  1.00 88.07           C  
ATOM     88  CB  LEU A  11    -347.848-455.699 517.763  1.00 88.07           C  
ATOM     89  O   LEU A  11    -349.825-458.041 518.254  1.00 88.07           O  
ATOM     90  CG  LEU A  11    -347.073-454.893 516.719  1.00 88.07           C  
ATOM     91  CD1 LEU A  11    -345.582-454.912 517.036  1.00 88.07           C  
ATOM     92  CD2 LEU A  11    -347.335-455.438 515.320  1.00 88.07           C  
ATOM     93  N   ASN A  12    -350.629-456.436 519.480  1.00 85.70           N  
ATOM     94  CA  ASN A  12    -351.254-457.365 520.416  1.00 85.70           C  
ATOM     95  C   ASN A  12    -352.375-458.160 519.753  1.00 85.70           C  
ATOM     96  CB  ASN A  12    -351.785-456.617 521.640  1.00 85.70           C  
ATOM     97  O   ASN A  12    -352.782-459.206 520.258  1.00 85.70           O  
ATOM     98  CG  ASN A  12    -350.677-456.120 522.548  1.00 85.70           C  
ATOM     99  ND2 ASN A  12    -350.776-454.867 522.973  1.00 85.70           N  
ATOM    100  OD1 ASN A  12    -349.739-456.858 522.863  1.00 85.70           O  
ATOM    101  N   LYS A  13    -352.758-457.697 518.646  1.00 81.97           N  
ATOM    102  CA  LYS A  13    -353.812-458.376 517.897  1.00 81.97           C  
ATOM    103  C   LYS A  13    -353.271-459.614 517.188  1.00 81.97           C  
ATOM    104  CB  LYS A  13    -354.446-457.425 516.881  1.00 81.97           C  
ATOM    105  O   LYS A  13    -354.028-460.529 516.862  1.00 81.97           O  
ATOM    106  CG  LYS A  13    -355.253-456.298 517.508  1.00 81.97           C  
ATOM    107  CD  LYS A  13    -355.943-455.448 516.448  1.00 81.97           C  
ATOM    108  CE  LYS A  13    -356.751-454.319 517.075  1.00 81.97           C  
ATOM    109  NZ  LYS A  13    -357.419-453.476 516.039  1.00 81.97           N  
ATOM    110  N   TYR A  14    -351.986-459.501 517.082  1.00 81.01           N  
ATOM    111  CA  TYR A  14    -351.386-460.560 516.279  1.00 81.01           C  
ATOM    112  C   TYR A  14    -350.424-461.398 517.113  1.00 81.01           C  
ATOM    113  CB  TYR A  14    -350.652-459.968 515.072  1.00 81.01           C  
ATOM    114  O   TYR A  14    -350.294-462.605 516.896  1.00 81.01           O  
ATOM    115  CG  TYR A  14    -351.477-458.980 514.283  1.00 81.01           C  
ATOM    116  CD1 TYR A  14    -352.483-459.415 513.422  1.00 81.01           C  
ATOM    117  CD2 TYR A  14    -351.253-457.613 514.397  1.00 81.01           C  
ATOM    118  CE1 TYR A  14    -353.245-458.508 512.692  1.00 81.01           C  
ATOM    119  CE2 TYR A  14    -352.009-456.698 513.671  1.00 81.01           C  
ATOM    120  OH  TYR A  14    -353.752-456.253 512.103  1.00 81.01           O  
ATOM    121  CZ  TYR A  14    -353.001-457.154 512.824  1.00 81.01           C  
ATOM    122  N   PHE A  15    -349.752-460.664 517.974  1.00 82.78           N  
ATOM    123  CA  PHE A  15    -348.665-461.296 518.714  1.00 82.78           C  
ATOM    124  C   PHE A  15    -348.879-461.155 520.216  1.00 82.78           C  
ATOM    125  CB  PHE A  15    -347.317-460.688 518.316  1.00 82.78           C  
ATOM    126  O   PHE A  15    -349.506-460.195 520.671  1.00 82.78           O  
ATOM    127  CG  PHE A  15    -347.042-460.736 516.837  1.00 82.78           C  
ATOM    128  CD1 PHE A  15    -346.745-461.940 516.211  1.00 82.78           C  
ATOM    129  CD2 PHE A  15    -347.080-459.577 516.073  1.00 82.78           C  
ATOM    130  CE1 PHE A  15    -346.490-461.989 514.842  1.00 82.78           C  
ATOM    131  CE2 PHE A  15    -346.826-459.618 514.705  1.00 82.78           C  
ATOM    132  CZ  PHE A  15    -346.531-460.824 514.092  1.00 82.78           C  
ATOM    133  N   LYS A  16    -348.436-462.223 520.868  1.00 84.96           N  
ATOM    134  CA  LYS A  16    -348.159-462.072 522.294  1.00 84.96           C  
ATOM    135  C   LYS A  16    -346.665-461.887 522.546  1.00 84.96           C  
ATOM    136  CB  LYS A  16    -348.676-463.283 523.072  1.00 84.96           C  
ATOM    137  O   LYS A  16    -345.855-462.732 522.161  1.00 84.96           O  
ATOM    138  CG  LYS A  16    -348.576-463.134 524.583  1.00 84.96           C  
ATOM    139  CD  LYS A  16    -349.167-464.340 525.304  1.00 84.96           C  
ATOM    140  CE  LYS A  16    -349.041-464.207 526.815  1.00 84.96           C  
ATOM    141  NZ  LYS A  16    -349.640-465.376 527.527  1.00 84.96           N  
ATOM    142  N   LEU A  17    -346.322-460.729 523.179  1.00 86.49           N  
ATOM    143  CA  LEU A  17    -344.917-460.418 523.415  1.00 86.49           C  
ATOM    144  C   LEU A  17    -344.355-461.269 524.549  1.00 86.49           C  
ATOM    145  CB  LEU A  17    -344.744-458.933 523.742  1.00 86.49           C  
ATOM    146  O   LEU A  17    -344.889-461.261 525.661  1.00 86.49           O  
ATOM    147  CG  LEU A  17    -343.311-458.449 523.968  1.00 86.49           C  
ATOM    148  CD1 LEU A  17    -342.504-458.567 522.679  1.00 86.49           C  
ATOM    149  CD2 LEU A  17    -343.304-457.013 524.481  1.00 86.49           C  
ATOM    150  N   ILE A  18    -343.244-461.994 524.278  1.00 87.01           N  
ATOM    151  CA  ILE A  18    -342.625-462.897 525.242  1.00 87.01           C  
ATOM    152  C   ILE A  18    -341.389-462.235 525.849  1.00 87.01           C  
ATOM    153  CB  ILE A  18    -342.247-464.246 524.592  1.00 87.01           C  
ATOM    154  O   ILE A  18    -341.212-462.238 527.069  1.00 87.01           O  
ATOM    155  CG1 ILE A  18    -343.504-464.976 524.106  1.00 87.01           C  
ATOM    156  CG2 ILE A  18    -341.454-465.115 525.573  1.00 87.01           C  
ATOM    157  CD1 ILE A  18    -343.217-466.235 523.299  1.00 87.01           C  
ATOM    158  N   LYS A  19    -340.608-461.656 524.910  1.00 89.40           N  
ATOM    159  CA  LYS A  19    -339.334-461.112 525.372  1.00 89.40           C  
ATOM    160  C   LYS A  19    -338.849-459.993 524.456  1.00 89.40           C  
ATOM    161  CB  LYS A  19    -338.279-462.215 525.457  1.00 89.40           C  
ATOM    162  O   LYS A  19    -338.990-460.078 523.234  1.00 89.40           O  
ATOM    163  CG  LYS A  19    -336.953-461.759 526.047  1.00 89.40           C  
ATOM    164  CD  LYS A  19    -335.946-462.901 526.108  1.00 89.40           C  
ATOM    165  CE  LYS A  19    -334.606-462.436 526.661  1.00 89.40           C  
ATOM    166  NZ  LYS A  19    -333.616-463.553 526.725  1.00 89.40           N  
ATOM    167  N   VAL A  20    -338.287-458.919 525.112  1.00 90.47           N  
ATOM    168  CA  VAL A  20    -337.635-457.840 524.378  1.00 90.47           C  
ATOM    169  C   VAL A  20    -336.138-457.837 524.683  1.00 90.47           C  
ATOM    170  CB  VAL A  20    -338.251-456.465 524.721  1.00 90.47           C  
ATOM    171  O   VAL A  20    -335.737-457.798 525.848  1.00 90.47           O  
ATOM    172  CG1 VAL A  20    -337.555-455.351 523.942  1.00 90.47           C  
ATOM    173  CG2 VAL A  20    -339.751-456.467 524.432  1.00 90.47           C  
ATOM    174  N   GLU A  21    -335.308-457.962 523.591  1.00 90.05           N  
ATOM    175  CA  GLU A  21    -333.857-457.883 523.735  1.00 90.05           C  
ATOM    176  C   GLU A  21    -333.285-456.720 522.930  1.00 90.05           C  
ATOM    177  CB  GLU A  21    -333.201-459.196 523.301  1.00 90.05           C  
ATOM    178  O   GLU A  21    -333.527-456.613 521.726  1.00 90.05           O  
ATOM    179  CG  GLU A  21    -333.552-460.382 524.187  1.00 90.05           C  
ATOM    180  CD  GLU A  21    -332.926-461.686 523.721  1.00 90.05           C  
ATOM    181  OE1 GLU A  21    -332.111-462.271 524.472  1.00 90.05           O  
ATOM    182  OE2 GLU A  21    -333.250-462.128 522.597  1.00 90.05           O  
ATOM    183  N   HIS A  22    -332.602-455.830 523.625  1.00 85.86           N  
ATOM    184  CA  HIS A  22    -331.836-454.800 522.931  1.00 85.86           C  
ATOM    185  C   HIS A  22    -330.614-454.382 523.742  1.00 85.86           C  
ATOM    186  CB  HIS A  22    -332.716-453.583 522.640  1.00 85.86           C  
ATOM    187  O   HIS A  22    -330.614-454.487 524.970  1.00 85.86           O  
ATOM    188  CG  HIS A  22    -333.308-452.964 523.865  1.00 85.86           C  
ATOM    189  CD2 HIS A  22    -334.518-453.130 524.450  1.00 85.86           C  
ATOM    190  ND1 HIS A  22    -332.629-452.046 524.638  1.00 85.86           N  
ATOM    191  CE1 HIS A  22    -333.398-451.674 525.647  1.00 85.86           C  
ATOM    192  NE2 HIS A  22    -334.550-452.317 525.556  1.00 85.86           N  
ATOM    193  N   GLU A  23    -329.558-454.028 523.078  1.00 80.92           N  
ATOM    194  CA  GLU A  23    -328.286-453.634 523.677  1.00 80.92           C  
ATOM    195  C   GLU A  23    -328.370-452.233 524.276  1.00 80.92           C  
ATOM    196  CB  GLU A  23    -327.162-453.697 522.639  1.00 80.92           C  
ATOM    197  O   GLU A  23    -329.250-451.449 523.917  1.00 80.92           O  
ATOM    198  CG  GLU A  23    -326.968-455.074 522.024  1.00 80.92           C  
ATOM    199  CD  GLU A  23    -326.459-456.108 523.016  1.00 80.92           C  
ATOM    200  OE1 GLU A  23    -326.626-457.323 522.765  1.00 80.92           O  
ATOM    201  OE2 GLU A  23    -325.889-455.700 524.052  1.00 80.92           O  
ATOM    202  N   ILE A  24    -327.607-451.924 525.304  1.00 80.87           N  
ATOM    203  CA  ILE A  24    -327.626-450.656 526.026  1.00 80.87           C  
ATOM    204  C   ILE A  24    -327.205-449.524 525.092  1.00 80.87           C  
ATOM    205  CB  ILE A  24    -326.704-450.697 527.266  1.00 80.87           C  
ATOM    206  O   ILE A  24    -327.814-448.452 525.091  1.00 80.87           O  
ATOM    207  CG1 ILE A  24    -327.237-451.703 528.294  1.00 80.87           C  
ATOM    208  CG2 ILE A  24    -326.568-449.303 527.884  1.00 80.87           C  
ATOM    209  CD1 ILE A  24    -326.311-451.924 529.481  1.00 80.87           C  
ATOM    210  N   GLY A  25    -326.327-449.778 524.110  1.00 83.52           N  
ATOM    211  CA  GLY A  25    -325.817-448.786 523.177  1.00 83.52           C  
ATOM    212  C   GLY A  25    -325.761-449.287 521.746  1.00 83.52           C  
ATOM    213  O   GLY A  25    -326.277-450.364 521.439  1.00 83.52           O  
ATOM    214  N   ASN A  26    -325.229-448.424 520.912  1.00 87.24           N  
ATOM    215  CA  ASN A  26    -325.082-448.776 519.503  1.00 87.24           C  
ATOM    216  C   ASN A  26    -323.734-449.436 519.229  1.00 87.24           C  
ATOM    217  CB  ASN A  26    -325.258-447.539 518.620  1.00 87.24           C  
ATOM    218  O   ASN A  26    -322.801-449.309 520.024  1.00 87.24           O  
ATOM    219  CG  ASN A  26    -326.621-446.896 518.781  1.00 87.24           C  
ATOM    220  ND2 ASN A  26    -327.269-446.593 517.662  1.00 87.24           N  
ATOM    221  OD1 ASN A  26    -327.088-446.672 519.901  1.00 87.24           O  
ATOM    222  N   GLU A  27    -323.728-450.212 518.193  1.00 85.37           N  
ATOM    223  CA  GLU A  27    -322.472-450.825 517.769  1.00 85.37           C  
ATOM    224  C   GLU A  27    -321.456-449.767 517.351  1.00 85.37           C  
ATOM    225  CB  GLU A  27    -322.715-451.806 516.618  1.00 85.37           C  
ATOM    226  O   GLU A  27    -321.796-448.815 516.646  1.00 85.37           O  
ATOM    227  CG  GLU A  27    -321.481-452.602 516.220  1.00 85.37           C  
ATOM    228  CD  GLU A  27    -321.733-453.563 515.068  1.00 85.37           C  
ATOM    229  OE1 GLU A  27    -320.842-454.386 514.759  1.00 85.37           O  
ATOM    230  OE2 GLU A  27    -322.830-453.491 514.470  1.00 85.37           O  
ATOM    231  N   HIS A  28    -320.159-449.884 517.817  1.00 84.62           N  
ATOM    232  CA  HIS A  28    -319.052-449.014 517.435  1.00 84.62           C  
ATOM    233  C   HIS A  28    -318.035-449.760 516.578  1.00 84.62           C  
ATOM    234  CB  HIS A  28    -318.371-448.440 518.678  1.00 84.62           C  
ATOM    235  O   HIS A  28    -317.538-450.817 516.976  1.00 84.62           O  
ATOM    236  CG  HIS A  28    -319.265-447.572 519.507  1.00 84.62           C  
ATOM    237  CD2 HIS A  28    -320.226-447.888 520.406  1.00 84.62           C  
ATOM    238  ND1 HIS A  28    -319.224-446.196 519.451  1.00 84.62           N  
ATOM    239  CE1 HIS A  28    -320.124-445.701 520.286  1.00 84.62           C  
ATOM    240  NE2 HIS A  28    -320.746-446.707 520.877  1.00 84.62           N  
ATOM    241  N   SER A  29    -317.885-449.319 515.413  1.00 85.70           N  
ATOM    242  CA  SER A  29    -316.815-449.834 514.567  1.00 85.70           C  
ATOM    243  C   SER A  29    -315.642-448.860 514.505  1.00 85.70           C  
ATOM    244  CB  SER A  29    -317.334-450.110 513.155  1.00 85.70           C  
ATOM    245  O   SER A  29    -315.817-447.692 514.155  1.00 85.70           O  
ATOM    246  OG  SER A  29    -318.120-449.027 512.687  1.00 85.70           O  
ATOM    247  N   ILE A  30    -314.391-449.308 514.929  1.00 86.04           N  
ATOM    248  CA  ILE A  30    -313.216-448.452 515.049  1.00 86.04           C  
ATOM    249  C   ILE A  30    -312.134-448.923 514.079  1.00 86.04           C  
ATOM    250  CB  ILE A  30    -312.670-448.440 516.495  1.00 86.04           C  
ATOM    251  O   ILE A  30    -311.786-450.106 514.055  1.00 86.04           O  
ATOM    252  CG1 ILE A  30    -313.765-448.000 517.474  1.00 86.04           C  
ATOM    253  CG2 ILE A  30    -311.443-447.530 516.601  1.00 86.04           C  
ATOM    254  CD1 ILE A  30    -313.398-448.192 518.940  1.00 86.04           C  
ATOM    255  N   SER A  31    -311.742-448.062 513.224  1.00 87.14           N  
ATOM    256  CA  SER A  31    -310.587-448.320 512.371  1.00 87.14           C  
ATOM    257  C   SER A  31    -309.343-447.611 512.895  1.00 87.14           C  
ATOM    258  CB  SER A  31    -310.871-447.876 510.936  1.00 87.14           C  
ATOM    259  O   SER A  31    -309.406-446.443 513.285  1.00 87.14           O  
ATOM    260  OG  SER A  31    -311.131-446.484 510.882  1.00 87.14           O  
ATOM    261  N   THR A  32    -308.209-448.384 512.985  1.00 90.20           N  
ATOM    262  CA  THR A  32    -306.987-447.842 513.566  1.00 90.20           C  
ATOM    263  C   THR A  32    -305.804-448.041 512.623  1.00 90.20           C  
ATOM    264  CB  THR A  32    -306.678-448.494 514.926  1.00 90.20           C  
ATOM    265  O   THR A  32    -305.863-448.868 511.710  1.00 90.20           O  
ATOM    266  CG2 THR A  32    -307.815-448.268 515.916  1.00 90.20           C  
ATOM    267  OG1 THR A  32    -306.491-449.903 514.743  1.00 90.20           O  
ATOM    268  N   ASP A  33    -304.840-447.059 512.732  1.00 86.85           N  
ATOM    269  CA  ASP A  33    -303.530-447.170 512.098  1.00 86.85           C  
ATOM    270  C   ASP A  33    -302.419-447.252 513.142  1.00 86.85           C  
ATOM    271  CB  ASP A  33    -303.285-445.988 511.159  1.00 86.85           C  
ATOM    272  O   ASP A  33    -302.485-446.587 514.179  1.00 86.85           O  
ATOM    273  CG  ASP A  33    -302.167-446.242 510.164  1.00 86.85           C  
ATOM    274  OD1 ASP A  33    -301.658-447.381 510.096  1.00 86.85           O  
ATOM    275  OD2 ASP A  33    -301.790-445.293 509.443  1.00 86.85           O  
ATOM    276  N   SER A  34    -301.488-448.053 512.740  1.00 82.47           N  
ATOM    277  CA  SER A  34    -300.352-448.241 513.635  1.00 82.47           C  
ATOM    278  C   SER A  34    -299.491-446.986 513.708  1.00 82.47           C  
ATOM    279  CB  SER A  34    -299.500-449.427 513.180  1.00 82.47           C  
ATOM    280  O   SER A  34    -299.197-446.367 512.682  1.00 82.47           O  
ATOM    281  OG  SER A  34    -300.198-450.648 513.363  1.00 82.47           O  
ATOM    282  N   ALA A  35    -299.317-446.430 514.954  1.00 78.70           N  
ATOM    283  CA  ALA A  35    -298.382-445.346 515.238  1.00 78.70           C  
ATOM    284  C   ALA A  35    -297.215-445.837 516.090  1.00 78.70           C  
ATOM    285  CB  ALA A  35    -299.101-444.195 515.939  1.00 78.70           C  
ATOM    286  O   ALA A  35    -297.394-446.181 517.260  1.00 78.70           O  
ATOM    287  N   PRO A  36    -296.077-446.031 515.474  1.00 74.52           N  
ATOM    288  CA  PRO A  36    -294.905-446.738 515.996  1.00 74.52           C  
ATOM    289  C   PRO A  36    -294.466-446.223 517.365  1.00 74.52           C  
ATOM    290  CB  PRO A  36    -293.831-446.469 514.941  1.00 74.52           C  
ATOM    291  O   PRO A  36    -294.057-447.009 518.223  1.00 74.52           O  
ATOM    292  CG  PRO A  36    -294.585-446.003 513.738  1.00 74.52           C  
ATOM    293  CD  PRO A  36    -295.929-445.499 514.182  1.00 74.52           C  
ATOM    294  N   SER A  37    -294.895-445.075 517.907  1.00 80.50           N  
ATOM    295  CA  SER A  37    -294.359-444.619 519.185  1.00 80.50           C  
ATOM    296  C   SER A  37    -295.478-444.312 520.175  1.00 80.50           C  
ATOM    297  CB  SER A  37    -293.486-443.378 518.988  1.00 80.50           C  
ATOM    298  O   SER A  37    -295.225-444.132 521.368  1.00 80.50           O  
ATOM    299  OG  SER A  37    -292.458-443.632 518.046  1.00 80.50           O  
ATOM    300  N   ILE A  38    -296.701-444.402 519.823  1.00 81.55           N  
ATOM    301  CA  ILE A  38    -297.721-444.071 520.812  1.00 81.55           C  
ATOM    302  C   ILE A  38    -298.889-445.047 520.695  1.00 81.55           C  
ATOM    303  CB  ILE A  38    -298.217-442.616 520.646  1.00 81.55           C  
ATOM    304  O   ILE A  38    -299.902-444.898 521.383  1.00 81.55           O  
ATOM    305  CG1 ILE A  38    -298.713-442.382 519.214  1.00 81.55           C  
ATOM    306  CG2 ILE A  38    -297.112-441.623 521.012  1.00 81.55           C  
ATOM    307  CD1 ILE A  38    -299.445-441.061 519.021  1.00 81.55           C  
ATOM    308  N   GLY A  39    -298.803-446.255 519.933  1.00 84.79           N  
ATOM    309  CA  GLY A  39    -299.839-447.272 519.844  1.00 84.79           C  
ATOM    310  C   GLY A  39    -300.579-447.257 518.521  1.00 84.79           C  
ATOM    311  O   GLY A  39    -299.968-447.399 517.459  1.00 84.79           O  
ATOM    312  N   VAL A  40    -301.841-446.920 518.504  1.00 86.69           N  
ATOM    313  CA  VAL A  40    -302.664-446.880 517.299  1.00 86.69           C  
ATOM    314  C   VAL A  40    -303.379-445.534 517.206  1.00 86.69           C  
ATOM    315  CB  VAL A  40    -303.692-448.033 517.275  1.00 86.69           C  
ATOM    316  O   VAL A  40    -303.637-444.889 518.225  1.00 86.69           O  
ATOM    317  CG1 VAL A  40    -302.984-449.385 517.200  1.00 86.69           C  
ATOM    318  CG2 VAL A  40    -304.596-447.966 518.505  1.00 86.69           C  
ATOM    319  N   ASN A  41    -303.330-444.996 516.075  1.00 82.45           N  
ATOM    320  CA  ASN A  41    -304.124-443.814 515.758  1.00 82.45           C  
ATOM    321  C   ASN A  41    -305.522-444.191 515.272  1.00 82.45           C  
ATOM    322  CB  ASN A  41    -303.413-442.953 514.712  1.00 82.45           C  
ATOM    323  O   ASN A  41    -305.665-444.980 514.336  1.00 82.45           O  
ATOM    324  CG  ASN A  41    -302.162-442.291 515.253  1.00 82.45           C  
ATOM    325  ND2 ASN A  41    -301.167-442.107 514.392  1.00 82.45           N  
ATOM    326  OD1 ASN A  41    -302.088-441.949 516.436  1.00 82.45           O  
ATOM    327  N   VAL A  42    -306.578-443.752 516.001  1.00 83.25           N  
ATOM    328  CA  VAL A  42    -307.956-443.964 515.571  1.00 83.25           C  
ATOM    329  C   VAL A  42    -308.244-443.124 514.329  1.00 83.25           C  
ATOM    330  CB  VAL A  42    -308.960-443.620 516.693  1.00 83.25           C  
ATOM    331  O   VAL A  42    -308.125-441.897 514.361  1.00 83.25           O  
ATOM    332  CG1 VAL A  42    -310.397-443.764 516.194  1.00 83.25           C  
ATOM    333  CG2 VAL A  42    -308.722-444.509 517.912  1.00 83.25           C  
ATOM    334  N   GLN A  43    -308.546-443.858 513.313  1.00 85.99           N  
ATOM    335  CA  GLN A  43    -308.776-443.176 512.045  1.00 85.99           C  
ATOM    336  C   GLN A  43    -310.239-442.767 511.898  1.00 85.99           C  
ATOM    337  CB  GLN A  43    -308.359-444.065 510.872  1.00 85.99           C  
ATOM    338  O   GLN A  43    -310.538-441.663 511.437  1.00 85.99           O  
ATOM    339  CG  GLN A  43    -306.868-444.370 510.832  1.00 85.99           C  
ATOM    340  CD  GLN A  43    -306.023-443.132 510.587  1.00 85.99           C  
ATOM    341  NE2 GLN A  43    -304.827-443.107 511.164  1.00 85.99           N  
ATOM    342  OE1 GLN A  43    -306.442-442.208 509.883  1.00 85.99           O  
ATOM    343  N   LYS A  44    -311.078-443.638 512.417  1.00 84.92           N  
ATOM    344  CA  LYS A  44    -312.505-443.413 512.204  1.00 84.92           C  
ATOM    345  C   LYS A  44    -313.342-444.200 513.208  1.00 84.92           C  
ATOM    346  CB  LYS A  44    -312.902-443.795 510.777  1.00 84.92           C  
ATOM    347  O   LYS A  44    -313.017-445.345 513.532  1.00 84.92           O  
ATOM    348  CG  LYS A  44    -314.332-443.425 510.413  1.00 84.92           C  
ATOM    349  CD  LYS A  44    -314.655-443.796 508.971  1.00 84.92           C  
ATOM    350  CE  LYS A  44    -316.096-443.454 508.615  1.00 84.92           C  
ATOM    351  NZ  LYS A  44    -316.420-443.823 507.204  1.00 84.92           N  
ATOM    352  N   VAL A  45    -314.344-443.654 513.791  1.00 85.74           N  
ATOM    353  CA  VAL A  45    -315.345-444.299 514.635  1.00 85.74           C  
ATOM    354  C   VAL A  45    -316.721-444.187 513.982  1.00 85.74           C  
ATOM    355  CB  VAL A  45    -315.376-443.681 516.051  1.00 85.74           C  
ATOM    356  O   VAL A  45    -317.186-443.085 513.684  1.00 85.74           O  
ATOM    357  CG1 VAL A  45    -316.415-444.383 516.924  1.00 85.74           C  
ATOM    358  CG2 VAL A  45    -313.993-443.758 516.696  1.00 85.74           C  
ATOM    359  N   GLU A  46    -317.323-445.376 513.703  1.00 85.47           N  
ATOM    360  CA  GLU A  46    -318.670-445.405 513.140  1.00 85.47           C  
ATOM    361  C   GLU A  46    -319.677-445.958 514.145  1.00 85.47           C  
ATOM    362  CB  GLU A  46    -318.699-446.236 511.856  1.00 85.47           C  
ATOM    363  O   GLU A  46    -319.447-447.007 514.748  1.00 85.47           O  
ATOM    364  CG  GLU A  46    -317.922-445.616 510.703  1.00 85.47           C  
ATOM    365  CD  GLU A  46    -318.014-446.418 509.415  1.00 85.47           C  
ATOM    366  OE1 GLU A  46    -317.485-445.962 508.377  1.00 85.47           O  
ATOM    367  OE2 GLU A  46    -318.624-447.511 509.445  1.00 85.47           O  
ATOM    368  N   ILE A  47    -320.693-445.193 514.347  1.00 84.52           N  
ATOM    369  CA  ILE A  47    -321.777-445.649 515.211  1.00 84.52           C  
ATOM    370  C   ILE A  47    -322.892-446.256 514.363  1.00 84.52           C  
ATOM    371  CB  ILE A  47    -322.331-444.496 516.078  1.00 84.52           C  
ATOM    372  O   ILE A  47    -323.417-445.604 513.457  1.00 84.52           O  
ATOM    373  CG1 ILE A  47    -321.222-443.914 516.964  1.00 84.52           C  
ATOM    374  CG2 ILE A  47    -323.512-444.977 516.925  1.00 84.52           C  
ATOM    375  CD1 ILE A  47    -321.630-442.658 517.720  1.00 84.52           C  
ATOM    376  N   GLY A  48    -323.205-447.534 514.609  1.00 85.93           N  
ATOM    377  CA  GLY A  48    -324.169-448.256 513.793  1.00 85.93           C  
ATOM    378  C   GLY A  48    -325.590-448.150 514.314  1.00 85.93           C  
ATOM    379  O   GLY A  48    -325.852-447.420 515.273  1.00 85.93           O  
ATOM    380  N   ALA A  49    -326.459-448.782 513.644  1.00 89.36           N  
ATOM    381  CA  ALA A  49    -327.879-448.828 513.982  1.00 89.36           C  
ATOM    382  C   ALA A  49    -328.111-449.607 515.273  1.00 89.36           C  
ATOM    383  CB  ALA A  49    -328.678-449.449 512.838  1.00 89.36           C  
ATOM    384  O   ALA A  49    -327.270-450.412 515.680  1.00 89.36           O  
ATOM    385  N   LYS A  50    -329.245-449.249 515.898  1.00 91.56           N  
ATOM    386  CA  LYS A  50    -329.698-450.037 517.040  1.00 91.56           C  
ATOM    387  C   LYS A  50    -330.508-451.248 516.585  1.00 91.56           C  
ATOM    388  CB  LYS A  50    -330.532-449.177 517.990  1.00 91.56           C  
ATOM    389  O   LYS A  50    -331.305-451.153 515.650  1.00 91.56           O  
ATOM    390  CG  LYS A  50    -330.918-449.877 519.284  1.00 91.56           C  
ATOM    391  CD  LYS A  50    -331.601-448.924 520.255  1.00 91.56           C  
ATOM    392  CE  LYS A  50    -330.603-447.975 520.904  1.00 91.56           C  
ATOM    393  NZ  LYS A  50    -330.239-448.413 522.285  1.00 91.56           N  
ATOM    394  N   LYS A  51    -330.278-452.407 517.271  1.00 91.75           N  
ATOM    395  CA  LYS A  51    -331.001-453.627 516.924  1.00 91.75           C  
ATOM    396  C   LYS A  51    -331.914-454.068 518.065  1.00 91.75           C  
ATOM    397  CB  LYS A  51    -330.024-454.749 516.571  1.00 91.75           C  
ATOM    398  O   LYS A  51    -331.482-454.148 519.217  1.00 91.75           O  
ATOM    399  CG  LYS A  51    -329.121-454.434 515.387  1.00 91.75           C  
ATOM    400  CD  LYS A  51    -328.124-455.557 515.131  1.00 91.75           C  
ATOM    401  CE  LYS A  51    -327.188-455.221 513.976  1.00 91.75           C  
ATOM    402  NZ  LYS A  51    -326.169-456.291 513.760  1.00 91.75           N  
ATOM    403  N   ILE A  52    -333.106-454.265 517.696  1.00 92.17           N  
ATOM    404  CA  ILE A  52    -334.085-454.725 518.674  1.00 92.17           C  
ATOM    405  C   ILE A  52    -334.647-456.078 518.245  1.00 92.17           C  
ATOM    406  CB  ILE A  52    -335.228-453.702 518.855  1.00 92.17           C  
ATOM    407  O   ILE A  52    -335.159-456.220 517.132  1.00 92.17           O  
ATOM    408  CG1 ILE A  52    -334.668-452.351 519.314  1.00 92.17           C  
ATOM    409  CG2 ILE A  52    -336.272-454.228 519.844  1.00 92.17           C  
ATOM    410  CD1 ILE A  52    -335.704-451.237 519.366  1.00 92.17           C  
ATOM    411  N   LYS A  53    -334.546-457.033 519.161  1.00 92.61           N  
ATOM    412  CA  LYS A  53    -335.060-458.369 518.879  1.00 92.61           C  
ATOM    413  C   LYS A  53    -336.245-458.704 519.781  1.00 92.61           C  
ATOM    414  CB  LYS A  53    -333.959-459.417 519.051  1.00 92.61           C  
ATOM    415  O   LYS A  53    -336.142-458.615 521.007  1.00 92.61           O  
ATOM    416  CG  LYS A  53    -334.306-460.781 518.471  1.00 92.61           C  
ATOM    417  CD  LYS A  53    -333.127-461.741 518.558  1.00 92.61           C  
ATOM    418  CE  LYS A  53    -333.492-463.125 518.040  1.00 92.61           C  
ATOM    419  NZ  LYS A  53    -332.336-464.068 518.113  1.00 92.61           N  
ATOM    420  N   LEU A  54    -337.319-459.050 519.122  1.00 90.88           N  
ATOM    421  CA  LEU A  54    -338.523-459.422 519.859  1.00 90.88           C  
ATOM    422  C   LEU A  54    -338.812-460.912 519.711  1.00 90.88           C  
ATOM    423  CB  LEU A  54    -339.723-458.607 519.371  1.00 90.88           C  
ATOM    424  O   LEU A  54    -338.776-461.449 518.601  1.00 90.88           O  
ATOM    425  CG  LEU A  54    -339.541-457.089 519.330  1.00 90.88           C  
ATOM    426  CD1 LEU A  54    -340.812-456.416 518.822  1.00 90.88           C  
ATOM    427  CD2 LEU A  54    -339.164-456.559 520.710  1.00 90.88           C  
ATOM    428  N   THR A  55    -339.066-461.551 520.826  1.00 89.44           N  
ATOM    429  CA  THR A  55    -339.621-462.899 520.802  1.00 89.44           C  
ATOM    430  C   THR A  55    -341.127-462.870 521.051  1.00 89.44           C  
ATOM    431  CB  THR A  55    -338.942-463.803 521.848  1.00 89.44           C  
ATOM    432  O   THR A  55    -341.580-462.376 522.086  1.00 89.44           O  
ATOM    433  CG2 THR A  55    -339.442-465.240 521.741  1.00 89.44           C  
ATOM    434  OG1 THR A  55    -337.525-463.783 521.639  1.00 89.44           O  
ATOM    435  N   VAL A  56    -341.848-463.323 519.974  1.00 87.40           N  
ATOM    436  CA  VAL A  56    -343.302-463.240 520.055  1.00 87.40           C  
ATOM    437  C   VAL A  56    -343.913-464.620 519.818  1.00 87.40           C  
ATOM    438  CB  VAL A  56    -343.869-462.224 519.038  1.00 87.40           C  
ATOM    439  O   VAL A  56    -343.258-465.510 519.271  1.00 87.40           O  
ATOM    440  CG1 VAL A  56    -343.332-460.822 519.318  1.00 87.40           C  
ATOM    441  CG2 VAL A  56    -343.534-462.654 517.612  1.00 87.40           C  
ATOM    442  N   SER A  57    -345.121-464.794 520.321  1.00 83.57           N  
ATOM    443  CA  SER A  57    -345.874-466.006 520.018  1.00 83.57           C  
ATOM    444  C   SER A  57    -347.159-465.684 519.262  1.00 83.57           C  
ATOM    445  CB  SER A  57    -346.207-466.766 521.303  1.00 83.57           C  
ATOM    446  O   SER A  57    -347.738-464.609 519.439  1.00 83.57           O  
ATOM    447  OG  SER A  57    -347.159-466.056 522.076  1.00 83.57           O  
ATOM    448  N   LEU A  58    -347.411-466.620 518.339  1.00 76.15           N  
ATOM    449  CA  LEU A  58    -348.666-466.587 517.596  1.00 76.15           C  
ATOM    450  C   LEU A  58    -349.566-467.750 517.997  1.00 76.15           C  
ATOM    451  CB  LEU A  58    -348.398-466.629 516.089  1.00 76.15           C  
ATOM    452  O   LEU A  58    -349.141-468.907 517.968  1.00 76.15           O  
ATOM    453  CG  LEU A  58    -347.702-465.405 515.489  1.00 76.15           C  
ATOM    454  CD1 LEU A  58    -346.188-465.547 515.603  1.00 76.15           C  
ATOM    455  CD2 LEU A  58    -348.119-465.212 514.036  1.00 76.15           C  
ATOM    456  N   ALA A  59    -350.655-467.431 518.652  1.00 67.92           N  
ATOM    457  CA  ALA A  59    -351.566-468.515 519.009  1.00 67.92           C  
ATOM    458  C   ALA A  59    -352.986-468.216 518.538  1.00 67.92           C  
ATOM    459  CB  ALA A  59    -351.547-468.752 520.517  1.00 67.92           C  
ATOM    460  O   ALA A  59    -353.416-467.060 518.538  1.00 67.92           O  
ATOM    461  N   THR A  60    -353.720-469.227 517.893  1.00 62.09           N  
ATOM    462  CA  THR A  60    -355.108-469.050 517.483  1.00 62.09           C  
ATOM    463  C   THR A  60    -356.059-469.413 518.620  1.00 62.09           C  
ATOM    464  CB  THR A  60    -355.437-469.903 516.244  1.00 62.09           C  
ATOM    465  O   THR A  60    -357.264-469.169 518.531  1.00 62.09           O  
ATOM    466  CG2 THR A  60    -354.670-469.415 515.020  1.00 62.09           C  
ATOM    467  OG1 THR A  60    -355.083-471.268 516.502  1.00 62.09           O  
ATOM    468  N   ARG A  61    -355.437-469.957 519.792  1.00 57.12           N  
ATOM    469  CA  ARG A  61    -356.221-470.334 520.963  1.00 57.12           C  
ATOM    470  C   ARG A  61    -355.581-469.806 522.243  1.00 57.12           C  
ATOM    471  CB  ARG A  61    -356.373-471.855 521.042  1.00 57.12           C  
ATOM    472  O   ARG A  61    -354.358-469.678 522.325  1.00 57.12           O  
ATOM    473  CG  ARG A  61    -357.165-472.455 519.891  1.00 57.12           C  
ATOM    474  CD  ARG A  61    -357.336-473.959 520.049  1.00 57.12           C  
ATOM    475  NE  ARG A  61    -358.458-474.459 519.259  1.00 57.12           N  
ATOM    476  NH1 ARG A  61    -358.164-476.670 519.862  1.00 57.12           N  
ATOM    477  NH2 ARG A  61    -359.863-476.081 518.440  1.00 57.12           N  
ATOM    478  CZ  ARG A  61    -358.826-475.736 519.188  1.00 57.12           C  
ATOM    479  N   ASP A  62    -356.427-469.199 523.147  1.00 54.24           N  
ATOM    480  CA  ASP A  62    -355.977-468.805 524.477  1.00 54.24           C  
ATOM    481  C   ASP A  62    -355.543-470.020 525.294  1.00 54.24           C  
ATOM    482  CB  ASP A  62    -357.081-468.043 525.214  1.00 54.24           C  
ATOM    483  O   ASP A  62    -356.262-471.019 525.359  1.00 54.24           O  
ATOM    484  CG  ASP A  62    -356.557-467.204 526.366  1.00 54.24           C  
ATOM    485  OD1 ASP A  62    -355.441-467.476 526.860  1.00 54.24           O  
ATOM    486  OD2 ASP A  62    -357.267-466.266 526.787  1.00 54.24           O  
ATOM    487  N   LEU A  63    -354.200-470.185 525.687  1.00 53.65           N  
ATOM    488  CA  LEU A  63    -353.671-471.318 526.437  1.00 53.65           C  
ATOM    489  C   LEU A  63    -354.565-471.645 527.629  1.00 53.65           C  
ATOM    490  CB  LEU A  63    -352.246-471.028 526.916  1.00 53.65           C  
ATOM    491  O   LEU A  63    -354.687-472.809 528.017  1.00 53.65           O  
ATOM    492  CG  LEU A  63    -351.118-471.397 525.951  1.00 53.65           C  
ATOM    493  CD1 LEU A  63    -350.101-470.264 525.868  1.00 53.65           C  
ATOM    494  CD2 LEU A  63    -350.447-472.695 526.384  1.00 53.65           C  
ATOM    495  N   ALA A  64    -355.328-470.625 528.081  1.00 55.38           N  
ATOM    496  CA  ALA A  64    -356.160-470.842 529.260  1.00 55.38           C  
ATOM    497  C   ALA A  64    -357.428-471.612 528.904  1.00 55.38           C  
ATOM    498  CB  ALA A  64    -356.517-469.508 529.912  1.00 55.38           C  
ATOM    499  O   ALA A  64    -358.026-472.266 529.762  1.00 55.38           O  
ATOM    500  N   ASP A  65    -357.787-471.628 527.631  1.00 51.01           N  
ATOM    501  CA  ASP A  65    -359.030-472.251 527.187  1.00 51.01           C  
ATOM    502  C   ASP A  65    -358.792-473.690 526.734  1.00 51.01           C  
ATOM    503  CB  ASP A  65    -359.661-471.439 526.053  1.00 51.01           C  
ATOM    504  O   ASP A  65    -359.702-474.340 526.215  1.00 51.01           O  
ATOM    505  CG  ASP A  65    -360.333-470.167 526.538  1.00 51.01           C  
ATOM    506  OD1 ASP A  65    -360.664-470.072 527.740  1.00 51.01           O  
ATOM    507  OD2 ASP A  65    -360.535-469.252 525.710  1.00 51.01           O  
ATOM    508  N   MET A  66    -357.505-474.162 526.997  1.00 50.46           N  
ATOM    509  CA  MET A  66    -357.186-475.519 526.561  1.00 50.46           C  
ATOM    510  C   MET A  66    -357.842-476.551 527.472  1.00 50.46           C  
ATOM    511  CB  MET A  66    -355.672-475.733 526.534  1.00 50.46           C  
ATOM    512  O   MET A  66    -357.701-476.486 528.694  1.00 50.46           O  
ATOM    513  CG  MET A  66    -354.965-474.973 525.423  1.00 50.46           C  
ATOM    514  SD  MET A  66    -353.215-475.487 525.222  1.00 50.46           S  
ATOM    515  CE  MET A  66    -353.349-477.248 525.637  1.00 50.46           C  
ATOM    516  N   THR A  67    -359.052-476.987 527.196  1.00 51.17           N  
ATOM    517  CA  THR A  67    -359.710-478.143 527.793  1.00 51.17           C  
ATOM    518  C   THR A  67    -359.056-479.440 527.323  1.00 51.17           C  
ATOM    519  CB  THR A  67    -361.211-478.170 527.453  1.00 51.17           C  
ATOM    520  O   THR A  67    -358.517-479.504 526.217  1.00 51.17           O  
ATOM    521  CG2 THR A  67    -361.979-477.139 528.273  1.00 51.17           C  
ATOM    522  OG1 THR A  67    -361.384-477.882 526.059  1.00 51.17           O  
ATOM    523  N   PHE A  68    -358.490-480.261 528.279  1.00 53.20           N  
ATOM    524  CA  PHE A  68    -357.979-481.600 528.013  1.00 53.20           C  
ATOM    525  C   PHE A  68    -358.878-482.337 527.027  1.00 53.20           C  
ATOM    526  CB  PHE A  68    -357.862-482.402 529.314  1.00 53.20           C  
ATOM    527  O   PHE A  68    -360.094-482.407 527.219  1.00 53.20           O  
ATOM    528  CG  PHE A  68    -356.710-481.977 530.185  1.00 53.20           C  
ATOM    529  CD1 PHE A  68    -355.431-482.470 529.959  1.00 53.20           C  
ATOM    530  CD2 PHE A  68    -356.908-481.084 531.231  1.00 53.20           C  
ATOM    531  CE1 PHE A  68    -354.364-482.079 530.765  1.00 53.20           C  
ATOM    532  CE2 PHE A  68    -355.846-480.690 532.040  1.00 53.20           C  
ATOM    533  CZ  PHE A  68    -354.575-481.188 531.805  1.00 53.20           C  
ATOM    534  N   ILE A  69    -358.660-482.263 525.755  1.00 51.57           N  
ATOM    535  CA  ILE A  69    -359.371-483.032 524.739  1.00 51.57           C  
ATOM    536  C   ILE A  69    -358.939-484.495 524.804  1.00 51.57           C  
ATOM    537  CB  ILE A  69    -359.124-482.463 523.324  1.00 51.57           C  
ATOM    538  O   ILE A  69    -357.764-484.793 525.026  1.00 51.57           O  
ATOM    539  CG1 ILE A  69    -359.486-480.974 523.277  1.00 51.57           C  
ATOM    540  CG2 ILE A  69    -359.916-483.252 522.278  1.00 51.57           C  
ATOM    541  CD1 ILE A  69    -359.089-480.281 521.981  1.00 51.57           C  
ATOM    542  N   ASP A  70    -359.801-485.401 525.187  1.00 54.68           N  
ATOM    543  CA  ASP A  70    -359.791-486.852 525.024  1.00 54.68           C  
ATOM    544  C   ASP A  70    -358.856-487.272 523.892  1.00 54.68           C  
ATOM    545  CB  ASP A  70    -361.205-487.371 524.758  1.00 54.68           C  
ATOM    546  O   ASP A  70    -358.974-486.778 522.768  1.00 54.68           O  
ATOM    547  CG  ASP A  70    -361.298-488.887 524.799  1.00 54.68           C  
ATOM    548  OD1 ASP A  70    -360.248-489.563 524.790  1.00 54.68           O  
ATOM    549  OD2 ASP A  70    -362.433-489.409 524.838  1.00 54.68           O  
ATOM    550  N   PRO A  71    -357.665-487.971 524.130  1.00 57.87           N  
ATOM    551  CA  PRO A  71    -356.654-488.409 523.165  1.00 57.87           C  
ATOM    552  C   PRO A  71    -357.257-489.147 521.972  1.00 57.87           C  
ATOM    553  CB  PRO A  71    -355.761-489.339 523.990  1.00 57.87           C  
ATOM    554  O   PRO A  71    -356.619-489.255 520.921  1.00 57.87           O  
ATOM    555  CG  PRO A  71    -356.414-489.404 525.332  1.00 57.87           C  
ATOM    556  CD  PRO A  71    -357.607-488.493 525.327  1.00 57.87           C  
ATOM    557  N   ASN A  72    -358.559-489.478 521.969  1.00 58.92           N  
ATOM    558  CA  ASN A  72    -359.135-490.243 520.868  1.00 58.92           C  
ATOM    559  C   ASN A  72    -360.005-489.366 519.971  1.00 58.92           C  
ATOM    560  CB  ASN A  72    -359.944-491.426 521.401  1.00 58.92           C  
ATOM    561  O   ASN A  72    -360.565-489.844 518.984  1.00 58.92           O  
ATOM    562  CG  ASN A  72    -359.070-492.503 522.013  1.00 58.92           C  
ATOM    563  ND2 ASN A  72    -359.597-493.195 523.017  1.00 58.92           N  
ATOM    564  OD1 ASN A  72    -357.931-492.711 521.589  1.00 58.92           O  
ATOM    565  N   GLU A  73    -360.075-488.043 520.169  1.00 46.45           N  
ATOM    566  CA  GLU A  73    -360.834-487.160 519.289  1.00 46.45           C  
ATOM    567  C   GLU A  73    -359.935-486.094 518.669  1.00 46.45           C  
ATOM    568  CB  GLU A  73    -361.986-486.500 520.051  1.00 46.45           C  
ATOM    569  O   GLU A  73    -359.098-485.504 519.356  1.00 46.45           O  
ATOM    570  CG  GLU A  73    -363.192-487.405 520.248  1.00 46.45           C  
ATOM    571  CD  GLU A  73    -364.398-486.682 520.828  1.00 46.45           C  
ATOM    572  OE1 GLU A  73    -365.456-487.322 521.021  1.00 46.45           O  
ATOM    573  OE2 GLU A  73    -364.282-485.464 521.091  1.00 46.45           O  
ATOM    574  N   PRO A  74    -359.842-485.995 517.309  1.00 48.28           N  
ATOM    575  CA  PRO A  74    -359.030-484.944 516.690  1.00 48.28           C  
ATOM    576  C   PRO A  74    -359.506-483.539 517.051  1.00 48.28           C  
ATOM    577  CB  PRO A  74    -359.195-485.208 515.192  1.00 48.28           C  
ATOM    578  O   PRO A  74    -360.710-483.310 517.193  1.00 48.28           O  
ATOM    579  CG  PRO A  74    -360.213-486.299 515.105  1.00 48.28           C  
ATOM    580  CD  PRO A  74    -360.586-486.715 516.499  1.00 48.28           C  
ATOM    581  N   ALA A  75    -358.641-482.721 517.717  1.00 53.77           N  
ATOM    582  CA  ALA A  75    -358.807-481.297 518.002  1.00 53.77           C  
ATOM    583  C   ALA A  75    -359.239-480.535 516.753  1.00 53.77           C  
ATOM    584  CB  ALA A  75    -357.512-480.712 518.558  1.00 53.77           C  
ATOM    585  O   ALA A  75    -358.773-480.827 515.648  1.00 53.77           O  
ATOM    586  N   PRO A  76    -360.429-479.905 516.696  1.00 48.87           N  
ATOM    587  CA  PRO A  76    -360.730-479.108 515.505  1.00 48.87           C  
ATOM    588  C   PRO A  76    -359.633-478.098 515.178  1.00 48.87           C  
ATOM    589  CB  PRO A  76    -362.034-478.398 515.878  1.00 48.87           C  
ATOM    590  O   PRO A  76    -359.119-477.426 516.078  1.00 48.87           O  
ATOM    591  CG  PRO A  76    -362.262-478.743 517.313  1.00 48.87           C  
ATOM    592  CD  PRO A  76    -361.158-479.656 517.765  1.00 48.87           C  
ATOM    593  N   ILE A  77    -358.666-478.349 514.351  1.00 50.44           N  
ATOM    594  CA  ILE A  77    -357.611-477.468 513.861  1.00 50.44           C  
ATOM    595  C   ILE A  77    -358.217-476.380 512.977  1.00 50.44           C  
ATOM    596  CB  ILE A  77    -356.536-478.256 513.080  1.00 50.44           C  
ATOM    597  O   ILE A  77    -358.971-476.676 512.046  1.00 50.44           O  
ATOM    598  CG1 ILE A  77    -356.009-479.423 513.925  1.00 50.44           C  
ATOM    599  CG2 ILE A  77    -355.393-477.331 512.652  1.00 50.44           C  
ATOM    600  CD1 ILE A  77    -355.208-480.447 513.134  1.00 50.44           C  
ATOM    601  N   ASP A  78    -358.510-475.201 513.480  1.00 55.78           N  
ATOM    602  CA  ASP A  78    -358.896-474.129 512.568  1.00 55.78           C  
ATOM    603  C   ASP A  78    -357.677-473.549 511.855  1.00 55.78           C  
ATOM    604  CB  ASP A  78    -359.641-473.025 513.322  1.00 55.78           C  
ATOM    605  O   ASP A  78    -357.066-472.593 512.338  1.00 55.78           O  
ATOM    606  CG  ASP A  78    -360.325-472.034 512.397  1.00 55.78           C  
ATOM    607  OD1 ASP A  78    -360.160-472.137 511.163  1.00 55.78           O  
ATOM    608  OD2 ASP A  78    -361.034-471.140 512.908  1.00 55.78           O  
ATOM    609  N   ARG A  79    -357.065-474.202 511.009  1.00 55.52           N  
ATOM    610  CA  ARG A  79    -355.896-473.839 510.215  1.00 55.52           C  
ATOM    611  C   ARG A  79    -356.145-472.555 509.429  1.00 55.52           C  
ATOM    612  CB  ARG A  79    -355.519-474.973 509.260  1.00 55.52           C  
ATOM    613  O   ARG A  79    -355.219-471.777 509.193  1.00 55.52           O  
ATOM    614  CG  ARG A  79    -354.877-476.169 509.947  1.00 55.52           C  
ATOM    615  CD  ARG A  79    -354.465-477.239 508.946  1.00 55.52           C  
ATOM    616  NE  ARG A  79    -353.924-478.420 509.612  1.00 55.52           N  
ATOM    617  NH1 ARG A  79    -353.170-479.424 507.672  1.00 55.52           N  
ATOM    618  NH2 ARG A  79    -352.865-480.457 509.697  1.00 55.52           N  
ATOM    619  CZ  ARG A  79    -353.321-479.431 508.992  1.00 55.52           C  
ATOM    620  N   VAL A  80    -357.415-472.266 509.071  1.00 56.82           N  
ATOM    621  CA  VAL A  80    -357.735-471.117 508.232  1.00 56.82           C  
ATOM    622  C   VAL A  80    -357.499-469.825 509.012  1.00 56.82           C  
ATOM    623  CB  VAL A  80    -359.195-471.173 507.726  1.00 56.82           C  
ATOM    624  O   VAL A  80    -356.930-468.868 508.482  1.00 56.82           O  
ATOM    625  CG1 VAL A  80    -359.549-469.902 506.957  1.00 56.82           C  
ATOM    626  CG2 VAL A  80    -359.407-472.408 506.852  1.00 56.82           C  
ATOM    627  N   GLN A  81    -357.780-469.785 510.314  1.00 63.70           N  
ATOM    628  CA  GLN A  81    -357.611-468.587 511.129  1.00 63.70           C  
ATOM    629  C   GLN A  81    -356.134-468.281 511.358  1.00 63.70           C  
ATOM    630  CB  GLN A  81    -358.330-468.744 512.470  1.00 63.70           C  
ATOM    631  O   GLN A  81    -355.723-467.120 511.332  1.00 63.70           O  
ATOM    632  CG  GLN A  81    -359.844-468.622 512.373  1.00 63.70           C  
ATOM    633  CD  GLN A  81    -360.299-467.223 512.007  1.00 63.70           C  
ATOM    634  NE2 GLN A  81    -361.427-467.128 511.310  1.00 63.70           N  
ATOM    635  OE1 GLN A  81    -359.645-466.233 512.350  1.00 63.70           O  
ATOM    636  N   PHE A  82    -355.403-469.373 511.523  1.00 66.17           N  
ATOM    637  CA  PHE A  82    -353.974-469.237 511.779  1.00 66.17           C  
ATOM    638  C   PHE A  82    -353.269-468.605 510.584  1.00 66.17           C  
ATOM    639  CB  PHE A  82    -353.351-470.600 512.096  1.00 66.17           C  
ATOM    640  O   PHE A  82    -352.452-467.696 510.750  1.00 66.17           O  
ATOM    641  CG  PHE A  82    -351.908-470.524 512.518  1.00 66.17           C  
ATOM    642  CD1 PHE A  82    -350.892-470.867 511.633  1.00 66.17           C  
ATOM    643  CD2 PHE A  82    -351.568-470.110 513.799  1.00 66.17           C  
ATOM    644  CE1 PHE A  82    -349.556-470.797 512.021  1.00 66.17           C  
ATOM    645  CE2 PHE A  82    -350.235-470.038 514.194  1.00 66.17           C  
ATOM    646  CZ  PHE A  82    -349.231-470.383 513.304  1.00 66.17           C  
ATOM    647  N   TYR A  83    -353.587-469.041 509.295  1.00 69.33           N  
ATOM    648  CA  TYR A  83    -352.978-468.515 508.078  1.00 69.33           C  
ATOM    649  C   TYR A  83    -353.327-467.045 507.884  1.00 69.33           C  
ATOM    650  CB  TYR A  83    -353.428-469.325 506.858  1.00 69.33           C  
ATOM    651  O   TYR A  83    -352.489-466.254 507.444  1.00 69.33           O  
ATOM    652  CG  TYR A  83    -352.784-470.687 506.762  1.00 69.33           C  
ATOM    653  CD1 TYR A  83    -351.411-470.818 506.567  1.00 69.33           C  
ATOM    654  CD2 TYR A  83    -353.547-471.845 506.866  1.00 69.33           C  
ATOM    655  CE1 TYR A  83    -350.814-472.071 506.476  1.00 69.33           C  
ATOM    656  CE2 TYR A  83    -352.961-473.103 506.777  1.00 69.33           C  
ATOM    657  OH  TYR A  83    -351.009-474.449 506.493  1.00 69.33           O  
ATOM    658  CZ  TYR A  83    -351.595-473.206 506.583  1.00 69.33           C  
ATOM    659  N   ARG A  84    -354.492-466.695 508.334  1.00 70.27           N  
ATOM    660  CA  ARG A  84    -354.950-465.318 508.176  1.00 70.27           C  
ATOM    661  C   ARG A  84    -354.177-464.374 509.091  1.00 70.27           C  
ATOM    662  CB  ARG A  84    -356.449-465.214 508.463  1.00 70.27           C  
ATOM    663  O   ARG A  84    -353.783-463.283 508.674  1.00 70.27           O  
ATOM    664  CG  ARG A  84    -357.330-465.724 507.333  1.00 70.27           C  
ATOM    665  CD  ARG A  84    -358.806-465.477 507.613  1.00 70.27           C  
ATOM    666  NE  ARG A  84    -359.657-466.101 506.604  1.00 70.27           N  
ATOM    667  NH1 ARG A  84    -361.591-465.028 507.274  1.00 70.27           N  
ATOM    668  NH2 ARG A  84    -361.640-466.495 505.513  1.00 70.27           N  
ATOM    669  CZ  ARG A  84    -360.960-465.874 506.466  1.00 70.27           C  
ATOM    670  N   VAL A  85    -353.986-464.774 510.356  1.00 73.86           N  
ATOM    671  CA  VAL A  85    -353.236-463.965 511.311  1.00 73.86           C  
ATOM    672  C   VAL A  85    -351.800-463.787 510.824  1.00 73.86           C  
ATOM    673  CB  VAL A  85    -353.246-464.596 512.721  1.00 73.86           C  
ATOM    674  O   VAL A  85    -351.244-462.689 510.901  1.00 73.86           O  
ATOM    675  CG1 VAL A  85    -352.301-463.843 513.656  1.00 73.86           C  
ATOM    676  CG2 VAL A  85    -354.664-464.611 513.289  1.00 73.86           C  
ATOM    677  N   ARG A  86    -351.297-464.831 510.211  1.00 73.99           N  
ATOM    678  CA  ARG A  86    -349.940-464.795 509.677  1.00 73.99           C  
ATOM    679  C   ARG A  86    -349.827-463.792 508.534  1.00 73.99           C  
ATOM    680  CB  ARG A  86    -349.513-466.184 509.198  1.00 73.99           C  
ATOM    681  O   ARG A  86    -348.868-463.020 508.471  1.00 73.99           O  
ATOM    682  CG  ARG A  86    -348.047-466.277 508.805  1.00 73.99           C  
ATOM    683  CD  ARG A  86    -347.678-467.676 508.333  1.00 73.99           C  
ATOM    684  NE  ARG A  86    -346.333-467.716 507.765  1.00 73.99           N  
ATOM    685  NH1 ARG A  86    -346.387-469.970 507.263  1.00 73.99           N  
ATOM    686  NH2 ARG A  86    -344.523-468.728 506.778  1.00 73.99           N  
ATOM    687  CZ  ARG A  86    -345.751-468.805 507.270  1.00 73.99           C  
ATOM    688  N   GLU A  87    -350.766-463.892 507.650  1.00 75.96           N  
ATOM    689  CA  GLU A  87    -350.764-463.015 506.483  1.00 75.96           C  
ATOM    690  C   GLU A  87    -350.905-461.551 506.893  1.00 75.96           C  
ATOM    691  CB  GLU A  87    -351.887-463.401 505.518  1.00 75.96           C  
ATOM    692  O   GLU A  87    -350.210-460.682 506.362  1.00 75.96           O  
ATOM    693  CG  GLU A  87    -351.606-464.668 504.723  1.00 75.96           C  
ATOM    694  CD  GLU A  87    -352.737-465.048 503.780  1.00 75.96           C  
ATOM    695  OE1 GLU A  87    -352.592-466.038 503.027  1.00 75.96           O  
ATOM    696  OE2 GLU A  87    -353.775-464.350 503.793  1.00 75.96           O  
ATOM    697  N   GLU A  88    -351.734-461.352 507.855  1.00 79.16           N  
ATOM    698  CA  GLU A  88    -351.961-459.995 508.342  1.00 79.16           C  
ATOM    699  C   GLU A  88    -350.733-459.456 509.068  1.00 79.16           C  
ATOM    700  CB  GLU A  88    -353.180-459.953 509.267  1.00 79.16           C  
ATOM    701  O   GLU A  88    -350.379-458.285 508.917  1.00 79.16           O  
ATOM    702  CG  GLU A  88    -354.507-460.142 508.546  1.00 79.16           C  
ATOM    703  CD  GLU A  88    -354.850-458.995 507.610  1.00 79.16           C  
ATOM    704  OE1 GLU A  88    -355.462-459.242 506.545  1.00 79.16           O  
ATOM    705  OE2 GLU A  88    -354.504-457.839 507.942  1.00 79.16           O  
ATOM    706  N   ALA A  89    -350.159-460.374 509.855  1.00 81.19           N  
ATOM    707  CA  ALA A  89    -348.926-459.989 510.538  1.00 81.19           C  
ATOM    708  C   ALA A  89    -347.838-459.616 509.535  1.00 81.19           C  
ATOM    709  CB  ALA A  89    -348.444-461.118 511.445  1.00 81.19           C  
ATOM    710  O   ALA A  89    -347.127-458.625 509.721  1.00 81.19           O  
ATOM    711  N   ALA A  90    -347.748-460.393 508.466  1.00 80.72           N  
ATOM    712  CA  ALA A  90    -346.759-460.128 507.424  1.00 80.72           C  
ATOM    713  C   ALA A  90    -347.004-458.772 506.768  1.00 80.72           C  
ATOM    714  CB  ALA A  90    -346.785-461.236 506.373  1.00 80.72           C  
ATOM    715  O   ALA A  90    -346.057-458.034 506.483  1.00 80.72           O  
ATOM    716  N   ARG A  91    -348.195-458.531 506.593  1.00 81.88           N  
ATOM    717  CA  ARG A  91    -348.580-457.266 505.977  1.00 81.88           C  
ATOM    718  C   ARG A  91    -348.172-456.085 506.852  1.00 81.88           C  
ATOM    719  CB  ARG A  91    -350.090-457.230 505.721  1.00 81.88           C  
ATOM    720  O   ARG A  91    -347.632-455.095 506.355  1.00 81.88           O  
ATOM    721  CG  ARG A  91    -350.557-455.993 504.972  1.00 81.88           C  
ATOM    722  CD  ARG A  91    -352.067-455.990 504.775  1.00 81.88           C  
ATOM    723  NE  ARG A  91    -352.774-455.783 506.036  1.00 81.88           N  
ATOM    724  NH1 ARG A  91    -354.764-456.704 505.308  1.00 81.88           N  
ATOM    725  NH2 ARG A  91    -354.584-455.893 507.445  1.00 81.88           N  
ATOM    726  CZ  ARG A  91    -354.039-456.128 506.260  1.00 81.88           C  
ATOM    727  N   VAL A  92    -348.417-456.170 508.122  1.00 84.99           N  
ATOM    728  CA  VAL A  92    -348.148-455.114 509.092  1.00 84.99           C  
ATOM    729  C   VAL A  92    -346.641-454.891 509.209  1.00 84.99           C  
ATOM    730  CB  VAL A  92    -348.746-455.449 510.476  1.00 84.99           C  
ATOM    731  O   VAL A  92    -346.182-453.753 509.327  1.00 84.99           O  
ATOM    732  CG1 VAL A  92    -348.216-454.489 511.541  1.00 84.99           C  
ATOM    733  CG2 VAL A  92    -350.272-455.403 510.422  1.00 84.99           C  
ATOM    734  N   LEU A  93    -345.840-455.922 509.089  1.00 86.34           N  
ATOM    735  CA  LEU A  93    -344.398-455.869 509.300  1.00 86.34           C  
ATOM    736  C   LEU A  93    -343.677-455.437 508.027  1.00 86.34           C  
ATOM    737  CB  LEU A  93    -343.873-457.232 509.759  1.00 86.34           C  
ATOM    738  O   LEU A  93    -342.498-455.079 508.067  1.00 86.34           O  
ATOM    739  CG  LEU A  93    -344.340-457.710 511.135  1.00 86.34           C  
ATOM    740  CD1 LEU A  93    -343.841-459.127 511.401  1.00 86.34           C  
ATOM    741  CD2 LEU A  93    -343.862-456.756 512.223  1.00 86.34           C  
ATOM    742  N   HIS A  94    -344.432-455.413 506.949  1.00 85.16           N  
ATOM    743  CA  HIS A  94    -343.835-455.065 505.664  1.00 85.16           C  
ATOM    744  C   HIS A  94    -343.830-453.555 505.450  1.00 85.16           C  
ATOM    745  CB  HIS A  94    -344.583-455.755 504.522  1.00 85.16           C  
ATOM    746  O   HIS A  94    -344.866-452.965 505.135  1.00 85.16           O  
ATOM    747  CG  HIS A  94    -343.906-455.623 503.195  1.00 85.16           C  
ATOM    748  CD2 HIS A  94    -344.296-455.007 502.055  1.00 85.16           C  
ATOM    749  ND1 HIS A  94    -342.669-456.170 502.934  1.00 85.16           N  
ATOM    750  CE1 HIS A  94    -342.326-455.895 501.686  1.00 85.16           C  
ATOM    751  NE2 HIS A  94    -343.297-455.190 501.131  1.00 85.16           N  
ATOM    752  N   THR A  95    -342.657-452.910 505.706  1.00 86.25           N  
ATOM    753  CA  THR A  95    -342.530-451.470 505.512  1.00 86.25           C  
ATOM    754  C   THR A  95    -341.263-451.139 504.729  1.00 86.25           C  
ATOM    755  CB  THR A  95    -342.515-450.725 506.859  1.00 86.25           C  
ATOM    756  O   THR A  95    -340.274-451.869 504.802  1.00 86.25           O  
ATOM    757  CG2 THR A  95    -343.801-450.973 507.640  1.00 86.25           C  
ATOM    758  OG1 THR A  95    -341.401-451.179 507.638  1.00 86.25           O  
ATOM    759  N   LYS A  96    -341.297-450.148 503.945  1.00 87.63           N  
ATOM    760  CA  LYS A  96    -340.170-449.726 503.119  1.00 87.63           C  
ATOM    761  C   LYS A  96    -339.353-448.642 503.816  1.00 87.63           C  
ATOM    762  CB  LYS A  96    -340.659-449.221 501.761  1.00 87.63           C  
ATOM    763  O   LYS A  96    -338.182-448.435 503.492  1.00 87.63           O  
ATOM    764  CG  LYS A  96    -341.146-450.322 500.830  1.00 87.63           C  
ATOM    765  CD  LYS A  96    -341.470-449.779 499.444  1.00 87.63           C  
ATOM    766  CE  LYS A  96    -341.974-450.876 498.516  1.00 87.63           C  
ATOM    767  NZ  LYS A  96    -342.309-450.346 497.160  1.00 87.63           N  
ATOM    768  N   LYS A  97    -340.018-447.964 504.790  1.00 92.17           N  
ATOM    769  CA  LYS A  97    -339.351-446.912 505.554  1.00 92.17           C  
ATOM    770  C   LYS A  97    -339.474-447.161 507.054  1.00 92.17           C  
ATOM    771  CB  LYS A  97    -339.930-445.542 505.200  1.00 92.17           C  
ATOM    772  O   LYS A  97    -340.336-447.924 507.494  1.00 92.17           O  
ATOM    773  CG  LYS A  97    -339.770-445.161 503.735  1.00 92.17           C  
ATOM    774  CD  LYS A  97    -340.360-443.786 503.447  1.00 92.17           C  
ATOM    775  CE  LYS A  97    -340.207-443.409 501.980  1.00 92.17           C  
ATOM    776  NZ  LYS A  97    -340.813-442.075 501.686  1.00 92.17           N  
ATOM    777  N   ALA A  98    -338.518-446.564 507.734  1.00 93.60           N  
ATOM    778  CA  ALA A  98    -338.573-446.694 509.187  1.00 93.60           C  
ATOM    779  C   ALA A  98    -339.850-446.072 509.745  1.00 93.60           C  
ATOM    780  CB  ALA A  98    -337.347-446.047 509.826  1.00 93.60           C  
ATOM    781  O   ALA A  98    -340.192-444.936 509.411  1.00 93.60           O  
ATOM    782  N   VAL A  99    -340.600-446.874 510.566  1.00 94.52           N  
ATOM    783  CA  VAL A  99    -341.864-446.427 511.144  1.00 94.52           C  
ATOM    784  C   VAL A  99    -341.822-446.582 512.661  1.00 94.52           C  
ATOM    785  CB  VAL A  99    -343.063-447.210 510.561  1.00 94.52           C  
ATOM    786  O   VAL A  99    -340.894-447.184 513.206  1.00 94.52           O  
ATOM    787  CG1 VAL A  99    -343.212-446.935 509.065  1.00 94.52           C  
ATOM    788  CG2 VAL A  99    -342.897-448.707 510.818  1.00 94.52           C  
ATOM    789  N   LYS A 100    -342.783-446.068 513.316  1.00 96.04           N  
ATOM    790  CA  LYS A 100    -342.791-446.002 514.774  1.00 96.04           C  
ATOM    791  C   LYS A 100    -343.050-447.376 515.385  1.00 96.04           C  
ATOM    792  CB  LYS A 100    -343.845-445.006 515.260  1.00 96.04           C  
ATOM    793  O   LYS A 100    -343.992-448.068 514.993  1.00 96.04           O  
ATOM    794  CG  LYS A 100    -343.516-443.553 514.946  1.00 96.04           C  
ATOM    795  CD  LYS A 100    -344.591-442.611 515.472  1.00 96.04           C  
ATOM    796  CE  LYS A 100    -344.247-441.155 515.184  1.00 96.04           C  
ATOM    797  NZ  LYS A 100    -345.330-440.231 515.637  1.00 96.04           N  
ATOM    798  N   LEU A 101    -342.202-447.819 516.263  1.00 95.34           N  
ATOM    799  CA  LEU A 101    -342.343-449.008 517.097  1.00 95.34           C  
ATOM    800  C   LEU A 101    -342.483-448.628 518.566  1.00 95.34           C  
ATOM    801  CB  LEU A 101    -341.143-449.939 516.909  1.00 95.34           C  
ATOM    802  O   LEU A 101    -341.602-447.973 519.129  1.00 95.34           O  
ATOM    803  CG  LEU A 101    -341.055-451.132 517.863  1.00 95.34           C  
ATOM    804  CD1 LEU A 101    -342.201-452.104 517.601  1.00 95.34           C  
ATOM    805  CD2 LEU A 101    -339.709-451.833 517.720  1.00 95.34           C  
ATOM    806  N   TYR A 102    -343.576-449.030 519.152  1.00 95.13           N  
ATOM    807  CA  TYR A 102    -343.842-448.826 520.572  1.00 95.13           C  
ATOM    808  C   TYR A 102    -343.715-450.134 521.344  1.00 95.13           C  
ATOM    809  CB  TYR A 102    -345.238-448.232 520.779  1.00 95.13           C  
ATOM    810  O   TYR A 102    -344.329-451.139 520.980  1.00 95.13           O  
ATOM    811  CG  TYR A 102    -345.411-446.862 520.168  1.00 95.13           C  
ATOM    812  CD1 TYR A 102    -345.235-445.710 520.933  1.00 95.13           C  
ATOM    813  CD2 TYR A 102    -345.751-446.715 518.828  1.00 95.13           C  
ATOM    814  CE1 TYR A 102    -345.395-444.445 520.376  1.00 95.13           C  
ATOM    815  CE2 TYR A 102    -345.913-445.456 518.260  1.00 95.13           C  
ATOM    816  OH  TYR A 102    -345.893-443.079 518.484  1.00 95.13           O  
ATOM    817  CZ  TYR A 102    -345.733-444.329 519.041  1.00 95.13           C  
ATOM    818  N   LEU A 103    -342.926-450.105 522.337  1.00 92.96           N  
ATOM    819  CA  LEU A 103    -342.741-451.292 523.166  1.00 92.96           C  
ATOM    820  C   LEU A 103    -343.398-451.110 524.530  1.00 92.96           C  
ATOM    821  CB  LEU A 103    -341.252-451.598 523.340  1.00 92.96           C  
ATOM    822  O   LEU A 103    -343.340-450.025 525.112  1.00 92.96           O  
ATOM    823  CG  LEU A 103    -340.469-451.909 522.064  1.00 92.96           C  
ATOM    824  CD1 LEU A 103    -338.972-451.933 522.352  1.00 92.96           C  
ATOM    825  CD2 LEU A 103    -340.925-453.235 521.466  1.00 92.96           C  
ATOM    826  N   PRO A 104    -343.969-452.114 525.037  1.00 89.54           N  
ATOM    827  CA  PRO A 104    -344.658-452.026 526.327  1.00 89.54           C  
ATOM    828  C   PRO A 104    -343.708-451.723 527.483  1.00 89.54           C  
ATOM    829  CB  PRO A 104    -345.287-453.413 526.486  1.00 89.54           C  
ATOM    830  O   PRO A 104    -344.117-451.126 528.482  1.00 89.54           O  
ATOM    831  CG  PRO A 104    -345.387-453.949 525.094  1.00 89.54           C  
ATOM    832  CD  PRO A 104    -344.268-453.368 524.277  1.00 89.54           C  
ATOM    833  N   THR A 105    -342.471-452.082 527.311  1.00 87.88           N  
ATOM    834  CA  THR A 105    -341.490-451.927 528.380  1.00 87.88           C  
ATOM    835  C   THR A 105    -341.073-450.466 528.522  1.00 87.88           C  
ATOM    836  CB  THR A 105    -340.245-452.796 528.125  1.00 87.88           C  
ATOM    837  O   THR A 105    -340.585-450.054 529.576  1.00 87.88           O  
ATOM    838  CG2 THR A 105    -340.577-454.280 528.241  1.00 87.88           C  
ATOM    839  OG1 THR A 105    -339.745-452.531 526.808  1.00 87.88           O  
ATOM    840  N   GLU A 106    -341.361-449.689 527.406  1.00 89.80           N  
ATOM    841  CA  GLU A 106    -341.039-448.265 527.395  1.00 89.80           C  
ATOM    842  C   GLU A 106    -342.199-447.440 526.848  1.00 89.80           C  
ATOM    843  CB  GLU A 106    -339.773-448.006 526.572  1.00 89.80           C  
ATOM    844  O   GLU A 106    -342.130-446.928 525.729  1.00 89.80           O  
ATOM    845  CG  GLU A 106    -338.553-448.771 527.062  1.00 89.80           C  
ATOM    846  CD  GLU A 106    -337.379-448.709 526.097  1.00 89.80           C  
ATOM    847  OE1 GLU A 106    -336.260-449.119 526.478  1.00 89.80           O  
ATOM    848  OE2 GLU A 106    -337.581-448.246 524.953  1.00 89.80           O  
ATOM    849  N   PRO A 107    -343.181-447.174 527.654  1.00 90.06           N  
ATOM    850  CA  PRO A 107    -344.430-446.601 527.148  1.00 90.06           C  
ATOM    851  C   PRO A 107    -344.285-445.136 526.742  1.00 90.06           C  
ATOM    852  CB  PRO A 107    -345.390-446.747 528.332  1.00 90.06           C  
ATOM    853  O   PRO A 107    -345.093-444.627 525.960  1.00 90.06           O  
ATOM    854  CG  PRO A 107    -344.503-446.884 529.528  1.00 90.06           C  
ATOM    855  CD  PRO A 107    -343.230-447.559 529.103  1.00 90.06           C  
ATOM    856  N   ASP A 108    -343.268-444.485 527.172  1.00 91.90           N  
ATOM    857  CA  ASP A 108    -343.109-443.060 526.902  1.00 91.90           C  
ATOM    858  C   ASP A 108    -342.121-442.822 525.763  1.00 91.90           C  
ATOM    859  CB  ASP A 108    -342.647-442.323 528.162  1.00 91.90           C  
ATOM    860  O   ASP A 108    -341.699-441.688 525.526  1.00 91.90           O  
ATOM    861  CG  ASP A 108    -341.371-442.900 528.751  1.00 91.90           C  
ATOM    862  OD1 ASP A 108    -341.096-444.102 528.551  1.00 91.90           O  
ATOM    863  OD2 ASP A 108    -340.636-442.145 529.423  1.00 91.90           O  
ATOM    864  N   ARG A 109    -341.810-443.942 525.033  1.00 93.88           N  
ATOM    865  CA  ARG A 109    -340.812-443.848 523.971  1.00 93.88           C  
ATOM    866  C   ARG A 109    -341.245-444.638 522.741  1.00 93.88           C  
ATOM    867  CB  ARG A 109    -339.453-444.350 524.464  1.00 93.88           C  
ATOM    868  O   ARG A 109    -342.040-445.575 522.846  1.00 93.88           O  
ATOM    869  CG  ARG A 109    -338.969-443.670 525.735  1.00 93.88           C  
ATOM    870  CD  ARG A 109    -337.654-444.259 526.224  1.00 93.88           C  
ATOM    871  NE  ARG A 109    -337.232-443.660 527.487  1.00 93.88           N  
ATOM    872  NH1 ARG A 109    -335.274-444.874 527.647  1.00 93.88           N  
ATOM    873  NH2 ARG A 109    -335.823-443.359 529.276  1.00 93.88           N  
ATOM    874  CZ  ARG A 109    -336.111-443.966 528.134  1.00 93.88           C  
ATOM    875  N   TYR A 110    -340.663-444.177 521.655  1.00 95.39           N  
ATOM    876  CA  TYR A 110    -340.826-444.966 520.440  1.00 95.39           C  
ATOM    877  C   TYR A 110    -339.524-445.029 519.652  1.00 95.39           C  
ATOM    878  CB  TYR A 110    -341.938-444.381 519.564  1.00 95.39           C  
ATOM    879  O   TYR A 110    -338.605-444.244 519.895  1.00 95.39           O  
ATOM    880  CG  TYR A 110    -341.571-443.070 518.913  1.00 95.39           C  
ATOM    881  CD1 TYR A 110    -341.838-441.857 519.544  1.00 95.39           C  
ATOM    882  CD2 TYR A 110    -340.958-443.040 517.665  1.00 95.39           C  
ATOM    883  CE1 TYR A 110    -341.503-440.646 518.946  1.00 95.39           C  
ATOM    884  CE2 TYR A 110    -340.619-441.836 517.058  1.00 95.39           C  
ATOM    885  OH  TYR A 110    -340.561-439.449 517.110  1.00 95.39           O  
ATOM    886  CZ  TYR A 110    -340.895-440.646 517.706  1.00 95.39           C  
ATOM    887  N   TYR A 111    -339.465-446.040 518.760  1.00 95.64           N  
ATOM    888  CA  TYR A 111    -338.330-446.217 517.861  1.00 95.64           C  
ATOM    889  C   TYR A 111    -338.766-446.105 516.405  1.00 95.64           C  
ATOM    890  CB  TYR A 111    -337.659-447.573 518.101  1.00 95.64           C  
ATOM    891  O   TYR A 111    -339.859-446.544 516.041  1.00 95.64           O  
ATOM    892  CG  TYR A 111    -337.128-447.747 519.503  1.00 95.64           C  
ATOM    893  CD1 TYR A 111    -335.803-447.447 519.809  1.00 95.64           C  
ATOM    894  CD2 TYR A 111    -337.949-448.214 520.524  1.00 95.64           C  
ATOM    895  CE1 TYR A 111    -335.308-447.608 521.099  1.00 95.64           C  
ATOM    896  CE2 TYR A 111    -337.466-448.378 521.817  1.00 95.64           C  
ATOM    897  OH  TYR A 111    -335.662-448.235 523.374  1.00 95.64           O  
ATOM    898  CZ  TYR A 111    -336.146-448.073 522.095  1.00 95.64           C  
ATOM    899  N   LEU A 112    -337.925-445.447 515.650  1.00 95.23           N  
ATOM    900  CA  LEU A 112    -338.092-445.513 514.203  1.00 95.23           C  
ATOM    901  C   LEU A 112    -337.400-446.747 513.633  1.00 95.23           C  
ATOM    902  CB  LEU A 112    -337.536-444.251 513.540  1.00 95.23           C  
ATOM    903  O   LEU A 112    -336.191-446.729 513.387  1.00 95.23           O  
ATOM    904  CG  LEU A 112    -338.217-442.933 513.915  1.00 95.23           C  
ATOM    905  CD1 LEU A 112    -337.463-441.755 513.307  1.00 95.23           C  
ATOM    906  CD2 LEU A 112    -339.672-442.935 513.459  1.00 95.23           C  
ATOM    907  N   ALA A 113    -338.232-447.831 513.413  1.00 94.45           N  
ATOM    908  CA  ALA A 113    -337.664-449.160 513.204  1.00 94.45           C  
ATOM    909  C   ALA A 113    -338.102-449.739 511.862  1.00 94.45           C  
ATOM    910  CB  ALA A 113    -338.067-450.096 514.341  1.00 94.45           C  
ATOM    911  O   ALA A 113    -339.153-449.369 511.333  1.00 94.45           O  
ATOM    912  N   LEU A 114    -337.230-450.599 511.339  1.00 92.18           N  
ATOM    913  CA  LEU A 114    -337.447-451.419 510.152  1.00 92.18           C  
ATOM    914  C   LEU A 114    -337.204-452.893 510.456  1.00 92.18           C  
ATOM    915  CB  LEU A 114    -336.530-450.963 509.013  1.00 92.18           C  
ATOM    916  O   LEU A 114    -336.240-453.238 511.143  1.00 92.18           O  
ATOM    917  CG  LEU A 114    -336.839-449.597 508.399  1.00 92.18           C  
ATOM    918  CD1 LEU A 114    -335.626-449.070 507.639  1.00 92.18           C  
ATOM    919  CD2 LEU A 114    -338.055-449.684 507.482  1.00 92.18           C  
ATOM    920  N   VAL A 115    -338.063-453.636 509.935  1.00 90.00           N  
ATOM    921  CA  VAL A 115    -337.873-455.072 510.122  1.00 90.00           C  
ATOM    922  C   VAL A 115    -336.686-455.548 509.288  1.00 90.00           C  
ATOM    923  CB  VAL A 115    -339.143-455.866 509.746  1.00 90.00           C  
ATOM    924  O   VAL A 115    -336.571-455.208 508.109  1.00 90.00           O  
ATOM    925  CG1 VAL A 115    -338.910-457.367 509.912  1.00 90.00           C  
ATOM    926  CG2 VAL A 115    -340.329-455.409 510.594  1.00 90.00           C  
ATOM    927  N   LYS A 116    -335.802-456.213 510.005  1.00 84.89           N  
ATOM    928  CA  LYS A 116    -334.600-456.739 509.364  1.00 84.89           C  
ATOM    929  C   LYS A 116    -334.725-458.239 509.109  1.00 84.89           C  
ATOM    930  CB  LYS A 116    -333.367-456.453 510.221  1.00 84.89           C  
ATOM    931  O   LYS A 116    -335.064-459.001 510.017  1.00 84.89           O  
ATOM    932  CG  LYS A 116    -332.057-456.895 509.586  1.00 84.89           C  
ATOM    933  CD  LYS A 116    -330.872-456.634 510.508  1.00 84.89           C  
ATOM    934  CE  LYS A 116    -329.565-457.110 509.890  1.00 84.89           C  
ATOM    935  NZ  LYS A 116    -328.409-456.914 510.816  1.00 84.89           N  
ATOM    936  N   GLY A 117    -334.432-458.622 507.886  1.00 78.40           N  
ATOM    937  CA  GLY A 117    -334.395-460.032 507.532  1.00 78.40           C  
ATOM    938  C   GLY A 117    -335.771-460.665 507.454  1.00 78.40           C  
ATOM    939  O   GLY A 117    -336.759-459.982 507.179  1.00 78.40           O  
ATOM    940  N   GLU A 118    -335.741-462.074 507.544  1.00 73.34           N  
ATOM    941  CA  GLU A 118    -336.968-462.863 507.489  1.00 73.34           C  
ATOM    942  C   GLU A 118    -337.500-463.153 508.889  1.00 73.34           C  
ATOM    943  CB  GLU A 118    -336.731-464.173 506.734  1.00 73.34           C  
ATOM    944  O   GLU A 118    -336.735-463.184 509.856  1.00 73.34           O  
ATOM    945  CG  GLU A 118    -336.314-463.979 505.283  1.00 73.34           C  
ATOM    946  CD  GLU A 118    -336.080-465.289 504.547  1.00 73.34           C  
ATOM    947  OE1 GLU A 118    -335.789-465.256 503.329  1.00 73.34           O  
ATOM    948  OE2 GLU A 118    -336.191-466.355 505.191  1.00 73.34           O  
ATOM    949  N   VAL A 119    -338.810-463.009 509.089  1.00 67.79           N  
ATOM    950  CA  VAL A 119    -339.436-463.451 510.331  1.00 67.79           C  
ATOM    951  C   VAL A 119    -339.738-464.946 510.253  1.00 67.79           C  
ATOM    952  CB  VAL A 119    -340.730-462.660 510.628  1.00 67.79           C  
ATOM    953  O   VAL A 119    -340.498-465.387 509.389  1.00 67.79           O  
ATOM    954  CG1 VAL A 119    -341.345-463.109 511.951  1.00 67.79           C  
ATOM    955  CG2 VAL A 119    -340.443-461.160 510.650  1.00 67.79           C  
ATOM    956  N   SER A 120    -338.870-465.828 510.852  1.00 66.23           N  
ATOM    957  CA  SER A 120    -339.059-467.271 510.757  1.00 66.23           C  
ATOM    958  C   SER A 120    -339.858-467.803 511.942  1.00 66.23           C  
ATOM    959  CB  SER A 120    -337.709-467.985 510.681  1.00 66.23           C  
ATOM    960  O   SER A 120    -339.611-467.417 513.087  1.00 66.23           O  
ATOM    961  OG  SER A 120    -336.897-467.646 511.792  1.00 66.23           O  
ATOM    962  N   LEU A 121    -341.029-468.479 511.669  1.00 63.06           N  
ATOM    963  CA  LEU A 121    -341.892-469.089 512.675  1.00 63.06           C  
ATOM    964  C   LEU A 121    -341.407-470.491 513.029  1.00 63.06           C  
ATOM    965  CB  LEU A 121    -343.338-469.147 512.176  1.00 63.06           C  
ATOM    966  O   LEU A 121    -341.101-471.289 512.140  1.00 63.06           O  
ATOM    967  CG  LEU A 121    -344.026-467.803 511.935  1.00 63.06           C  
ATOM    968  CD1 LEU A 121    -345.307-467.999 511.131  1.00 63.06           C  
ATOM    969  CD2 LEU A 121    -344.322-467.107 513.261  1.00 63.06           C  
ATOM    970  N   LYS A 122    -340.944-470.679 514.252  1.00 59.48           N  
ATOM    971  CA  LYS A 122    -340.576-472.015 514.710  1.00 59.48           C  
ATOM    972  C   LYS A 122    -341.809-472.814 515.123  1.00 59.48           C  
ATOM    973  CB  LYS A 122    -339.592-471.930 515.879  1.00 59.48           C  
ATOM    974  O   LYS A 122    -342.577-472.380 515.984  1.00 59.48           O  
ATOM    975  CG  LYS A 122    -338.194-471.482 515.479  1.00 59.48           C  
ATOM    976  CD  LYS A 122    -337.220-471.583 516.646  1.00 59.48           C  
ATOM    977  CE  LYS A 122    -335.833-471.084 516.262  1.00 59.48           C  
ATOM    978  NZ  LYS A 122    -334.872-471.191 517.400  1.00 59.48           N  
ATOM    979  N   GLY A 123    -342.423-473.586 514.212  1.00 57.18           N  
ATOM    980  CA  GLY A 123    -343.632-474.375 514.391  1.00 57.18           C  
ATOM    981  C   GLY A 123    -343.586-475.267 515.616  1.00 57.18           C  
ATOM    982  O   GLY A 123    -342.916-476.302 515.613  1.00 57.18           O  
ATOM    983  N   ILE A 124    -343.812-474.758 516.834  1.00 53.33           N  
ATOM    984  CA  ILE A 124    -343.837-475.533 518.069  1.00 53.33           C  
ATOM    985  C   ILE A 124    -345.046-476.464 518.070  1.00 53.33           C  
ATOM    986  CB  ILE A 124    -343.866-474.615 519.312  1.00 53.33           C  
ATOM    987  O   ILE A 124    -344.919-477.658 518.352  1.00 53.33           O  
ATOM    988  CG1 ILE A 124    -342.613-473.733 519.353  1.00 53.33           C  
ATOM    989  CG2 ILE A 124    -343.994-475.445 520.593  1.00 53.33           C  
ATOM    990  CD1 ILE A 124    -342.632-472.681 520.455  1.00 53.33           C  
ATOM    991  N   SER A 125    -346.255-476.070 517.315  1.00 54.97           N  
ATOM    992  CA  SER A 125    -347.498-476.824 517.187  1.00 54.97           C  
ATOM    993  C   SER A 125    -348.403-476.219 516.119  1.00 54.97           C  
ATOM    994  CB  SER A 125    -348.237-476.872 518.524  1.00 54.97           C  
ATOM    995  O   SER A 125    -348.065-475.198 515.516  1.00 54.97           O  
ATOM    996  OG  SER A 125    -348.986-475.687 518.729  1.00 54.97           O  
ATOM    997  N   ASP A 126    -349.451-476.955 515.683  1.00 60.43           N  
ATOM    998  CA  ASP A 126    -350.392-476.541 514.647  1.00 60.43           C  
ATOM    999  C   ASP A 126    -351.180-475.307 515.083  1.00 60.43           C  
ATOM   1000  CB  ASP A 126    -351.351-477.684 514.305  1.00 60.43           C  
ATOM   1001  O   ASP A 126    -351.756-474.605 514.249  1.00 60.43           O  
ATOM   1002  CG  ASP A 126    -350.652-478.874 513.672  1.00 60.43           C  
ATOM   1003  OD1 ASP A 126    -349.513-478.723 513.181  1.00 60.43           O  
ATOM   1004  OD2 ASP A 126    -351.248-479.973 513.662  1.00 60.43           O  
ATOM   1005  N   TRP A 127    -351.134-474.957 516.297  1.00 61.60           N  
ATOM   1006  CA  TRP A 127    -351.948-473.841 516.764  1.00 61.60           C  
ATOM   1007  C   TRP A 127    -351.087-472.793 517.461  1.00 61.60           C  
ATOM   1008  CB  TRP A 127    -353.043-474.334 517.716  1.00 61.60           C  
ATOM   1009  O   TRP A 127    -351.563-471.700 517.776  1.00 61.60           O  
ATOM   1010  CG  TRP A 127    -352.521-475.027 518.938  1.00 61.60           C  
ATOM   1011  CD1 TRP A 127    -352.247-476.360 519.075  1.00 61.60           C  
ATOM   1012  CD2 TRP A 127    -352.214-474.422 520.197  1.00 61.60           C  
ATOM   1013  CE2 TRP A 127    -351.757-475.449 521.054  1.00 61.60           C  
ATOM   1014  CE3 TRP A 127    -352.278-473.111 520.685  1.00 61.60           C  
ATOM   1015  NE1 TRP A 127    -351.788-476.620 520.345  1.00 61.60           N  
ATOM   1016  CH2 TRP A 127    -351.442-473.911 522.825  1.00 61.60           C  
ATOM   1017  CZ2 TRP A 127    -351.368-475.204 522.373  1.00 61.60           C  
ATOM   1018  CZ3 TRP A 127    -351.891-472.869 521.998  1.00 61.60           C  
ATOM   1019  N   TYR A 128    -349.753-472.983 517.715  1.00 67.40           N  
ATOM   1020  CA  TYR A 128    -348.847-472.116 518.461  1.00 67.40           C  
ATOM   1021  C   TYR A 128    -347.475-472.064 517.799  1.00 67.40           C  
ATOM   1022  CB  TYR A 128    -348.709-472.600 519.908  1.00 67.40           C  
ATOM   1023  O   TYR A 128    -346.871-473.104 517.523  1.00 67.40           O  
ATOM   1024  CG  TYR A 128    -347.870-471.691 520.773  1.00 67.40           C  
ATOM   1025  CD1 TYR A 128    -346.511-471.934 520.959  1.00 67.40           C  
ATOM   1026  CD2 TYR A 128    -348.434-470.590 521.408  1.00 67.40           C  
ATOM   1027  CE1 TYR A 128    -345.734-471.101 521.757  1.00 67.40           C  
ATOM   1028  CE2 TYR A 128    -347.666-469.750 522.208  1.00 67.40           C  
ATOM   1029  OH  TYR A 128    -345.555-469.187 523.169  1.00 67.40           O  
ATOM   1030  CZ  TYR A 128    -346.320-470.014 522.377  1.00 67.40           C  
ATOM   1031  N   ASP A 129    -347.060-470.779 517.500  1.00 72.57           N  
ATOM   1032  CA  ASP A 129    -345.727-470.562 516.946  1.00 72.57           C  
ATOM   1033  C   ASP A 129    -344.992-469.456 517.700  1.00 72.57           C  
ATOM   1034  CB  ASP A 129    -345.813-470.218 515.458  1.00 72.57           C  
ATOM   1035  O   ASP A 129    -345.620-468.542 518.238  1.00 72.57           O  
ATOM   1036  CG  ASP A 129    -345.919-471.445 514.569  1.00 72.57           C  
ATOM   1037  OD1 ASP A 129    -345.688-472.572 515.057  1.00 72.57           O  
ATOM   1038  OD2 ASP A 129    -346.234-471.282 513.370  1.00 72.57           O  
ATOM   1039  N   GLU A 130    -343.743-469.728 517.893  1.00 81.72           N  
ATOM   1040  CA  GLU A 130    -342.872-468.657 518.369  1.00 81.72           C  
ATOM   1041  C   GLU A 130    -342.006-468.105 517.241  1.00 81.72           C  
ATOM   1042  CB  GLU A 130    -341.986-469.154 519.515  1.00 81.72           C  
ATOM   1043  O   GLU A 130    -341.578-468.851 516.358  1.00 81.72           O  
ATOM   1044  CG  GLU A 130    -342.744-469.417 520.809  1.00 81.72           C  
ATOM   1045  CD  GLU A 130    -341.834-469.764 521.977  1.00 81.72           C  
ATOM   1046  OE1 GLU A 130    -342.347-470.029 523.087  1.00 81.72           O  
ATOM   1047  OE2 GLU A 130    -340.599-469.772 521.780  1.00 81.72           O  
ATOM   1048  N   ALA A 131    -341.924-466.780 517.258  1.00 81.68           N  
ATOM   1049  CA  ALA A 131    -341.118-466.141 516.222  1.00 81.68           C  
ATOM   1050  C   ALA A 131    -340.249-465.031 516.808  1.00 81.68           C  
ATOM   1051  CB  ALA A 131    -342.014-465.583 515.119  1.00 81.68           C  
ATOM   1052  O   ALA A 131    -340.564-464.482 517.866  1.00 81.68           O  
ATOM   1053  N   THR A 132    -339.117-464.904 516.152  1.00 86.76           N  
ATOM   1054  CA  THR A 132    -338.237-463.791 516.493  1.00 86.76           C  
ATOM   1055  C   THR A 132    -338.255-462.733 515.394  1.00 86.76           C  
ATOM   1056  CB  THR A 132    -336.792-464.273 516.722  1.00 86.76           C  
ATOM   1057  O   THR A 132    -338.037-463.044 514.221  1.00 86.76           O  
ATOM   1058  CG2 THR A 132    -335.889-463.119 517.143  1.00 86.76           C  
ATOM   1059  OG1 THR A 132    -336.785-465.270 517.751  1.00 86.76           O  
ATOM   1060  N   ILE A 133    -338.574-461.539 515.879  1.00 88.81           N  
ATOM   1061  CA  ILE A 133    -338.562-460.417 514.947  1.00 88.81           C  
ATOM   1062  C   ILE A 133    -337.418-459.468 515.298  1.00 88.81           C  
ATOM   1063  CB  ILE A 133    -339.908-459.659 514.956  1.00 88.81           C  
ATOM   1064  O   ILE A 133    -337.317-459.001 516.435  1.00 88.81           O  
ATOM   1065  CG1 ILE A 133    -341.071-460.637 514.754  1.00 88.81           C  
ATOM   1066  CG2 ILE A 133    -339.920-458.564 513.885  1.00 88.81           C  
ATOM   1067  CD1 ILE A 133    -342.444-460.026 515.004  1.00 88.81           C  
ATOM   1068  N   GLU A 134    -336.644-459.226 514.279  1.00 91.67           N  
ATOM   1069  CA  GLU A 134    -335.530-458.306 514.487  1.00 91.67           C  
ATOM   1070  C   GLU A 134    -335.787-456.965 513.804  1.00 91.67           C  
ATOM   1071  CB  GLU A 134    -334.224-458.916 513.973  1.00 91.67           C  
ATOM   1072  O   GLU A 134    -336.132-456.921 512.622  1.00 91.67           O  
ATOM   1073  CG  GLU A 134    -332.981-458.131 514.366  1.00 91.67           C  
ATOM   1074  CD  GLU A 134    -331.685-458.822 513.972  1.00 91.67           C  
ATOM   1075  OE1 GLU A 134    -330.595-458.292 514.286  1.00 91.67           O  
ATOM   1076  OE2 GLU A 134    -331.761-459.901 513.343  1.00 91.67           O  
ATOM   1077  N   PHE A 135    -335.586-455.874 514.589  1.00 92.75           N  
ATOM   1078  CA  PHE A 135    -335.744-454.524 514.062  1.00 92.75           C  
ATOM   1079  C   PHE A 135    -334.405-453.798 514.021  1.00 92.75           C  
ATOM   1080  CB  PHE A 135    -336.746-453.730 514.905  1.00 92.75           C  
ATOM   1081  O   PHE A 135    -333.580-453.956 514.923  1.00 92.75           O  
ATOM   1082  CG  PHE A 135    -338.160-454.237 514.806  1.00 92.75           C  
ATOM   1083  CD1 PHE A 135    -339.011-453.774 513.809  1.00 92.75           C  
ATOM   1084  CD2 PHE A 135    -338.637-455.178 515.709  1.00 92.75           C  
ATOM   1085  CE1 PHE A 135    -340.320-454.242 513.716  1.00 92.75           C  
ATOM   1086  CE2 PHE A 135    -339.944-455.650 515.621  1.00 92.75           C  
ATOM   1087  CZ  PHE A 135    -340.784-455.180 514.624  1.00 92.75           C  
ATOM   1088  N   ILE A 136    -334.300-453.054 512.918  1.00 92.67           N  
ATOM   1089  CA  ILE A 136    -333.186-452.115 512.860  1.00 92.67           C  
ATOM   1090  C   ILE A 136    -333.703-450.689 513.032  1.00 92.67           C  
ATOM   1091  CB  ILE A 136    -332.405-452.246 511.533  1.00 92.67           C  
ATOM   1092  O   ILE A 136    -334.681-450.295 512.392  1.00 92.67           O  
ATOM   1093  CG1 ILE A 136    -331.036-451.565 511.649  1.00 92.67           C  
ATOM   1094  CG2 ILE A 136    -333.212-451.658 510.372  1.00 92.67           C  
ATOM   1095  CD1 ILE A 136    -330.051-451.966 510.560  1.00 92.67           C  
ATOM   1096  N   VAL A 137    -333.034-449.924 513.954  1.00 94.52           N  
ATOM   1097  CA  VAL A 137    -333.327-448.517 514.206  1.00 94.52           C  
ATOM   1098  C   VAL A 137    -332.198-447.648 513.657  1.00 94.52           C  
ATOM   1099  CB  VAL A 137    -333.528-448.240 515.713  1.00 94.52           C  
ATOM   1100  O   VAL A 137    -331.172-447.461 514.316  1.00 94.52           O  
ATOM   1101  CG1 VAL A 137    -333.949-446.790 515.944  1.00 94.52           C  
ATOM   1102  CG2 VAL A 137    -334.563-449.200 516.298  1.00 94.52           C  
ATOM   1103  N   PRO A 138    -332.448-447.171 512.521  1.00 90.93           N  
ATOM   1104  CA  PRO A 138    -331.368-446.495 511.797  1.00 90.93           C  
ATOM   1105  C   PRO A 138    -330.810-445.295 512.558  1.00 90.93           C  
ATOM   1106  CB  PRO A 138    -332.039-446.054 510.494  1.00 90.93           C  
ATOM   1107  O   PRO A 138    -329.600-445.058 512.543  1.00 90.93           O  
ATOM   1108  CG  PRO A 138    -333.129-447.051 510.270  1.00 90.93           C  
ATOM   1109  CD  PRO A 138    -333.694-447.450 511.602  1.00 90.93           C  
ATOM   1110  N   ASP A 139    -331.666-444.548 513.218  1.00 91.08           N  
ATOM   1111  CA  ASP A 139    -331.148-443.367 513.903  1.00 91.08           C  
ATOM   1112  C   ASP A 139    -330.576-443.732 515.270  1.00 91.08           C  
ATOM   1113  CB  ASP A 139    -332.246-442.312 514.056  1.00 91.08           C  
ATOM   1114  O   ASP A 139    -330.052-442.870 515.980  1.00 91.08           O  
ATOM   1115  CG  ASP A 139    -333.441-442.810 514.849  1.00 91.08           C  
ATOM   1116  OD1 ASP A 139    -333.452-443.991 515.258  1.00 91.08           O  
ATOM   1117  OD2 ASP A 139    -334.381-442.015 515.064  1.00 91.08           O  
ATOM   1118  N   GLY A 140    -330.738-444.988 515.691  1.00 91.95           N  
ATOM   1119  CA  GLY A 140    -330.036-445.565 516.827  1.00 91.95           C  
ATOM   1120  C   GLY A 140    -330.542-445.055 518.163  1.00 91.95           C  
ATOM   1121  O   GLY A 140    -329.892-445.245 519.193  1.00 91.95           O  
ATOM   1122  N   VAL A 141    -331.687-444.362 518.224  1.00 93.85           N  
ATOM   1123  CA  VAL A 141    -332.130-443.768 519.482  1.00 93.85           C  
ATOM   1124  C   VAL A 141    -333.622-444.026 519.678  1.00 93.85           C  
ATOM   1125  CB  VAL A 141    -331.841-442.251 519.527  1.00 93.85           C  
ATOM   1126  O   VAL A 141    -334.335-444.342 518.723  1.00 93.85           O  
ATOM   1127  CG1 VAL A 141    -330.341-441.983 519.401  1.00 93.85           C  
ATOM   1128  CG2 VAL A 141    -332.610-441.530 518.422  1.00 93.85           C  
ATOM   1129  N   ALA A 142    -334.019-443.962 520.910  1.00 95.06           N  
ATOM   1130  CA  ALA A 142    -335.434-443.883 521.263  1.00 95.06           C  
ATOM   1131  C   ALA A 142    -335.902-442.432 521.329  1.00 95.06           C  
ATOM   1132  CB  ALA A 142    -335.690-444.582 522.595  1.00 95.06           C  
ATOM   1133  O   ALA A 142    -335.141-441.545 521.725  1.00 95.06           O  
ATOM   1134  N   HIS A 143    -337.138-442.233 520.918  1.00 96.45           N  
ATOM   1135  CA  HIS A 143    -337.721-440.896 520.917  1.00 96.45           C  
ATOM   1136  C   HIS A 143    -338.823-440.775 521.963  1.00 96.45           C  
ATOM   1137  CB  HIS A 143    -338.270-440.553 519.532  1.00 96.45           C  
ATOM   1138  O   HIS A 143    -339.581-441.722 522.186  1.00 96.45           O  
ATOM   1139  CG  HIS A 143    -337.245-440.621 518.445  1.00 96.45           C  
ATOM   1140  CD2 HIS A 143    -336.683-441.682 517.818  1.00 96.45           C  
ATOM   1141  ND1 HIS A 143    -336.677-439.497 517.885  1.00 96.45           N  
ATOM   1142  CE1 HIS A 143    -335.809-439.865 516.957  1.00 96.45           C  
ATOM   1143  NE2 HIS A 143    -335.795-441.186 516.897  1.00 96.45           N  
ATOM   1144  N   SER A 144    -338.890-439.656 522.539  1.00 96.37           N  
ATOM   1145  CA  SER A 144    -339.999-439.397 523.451  1.00 96.37           C  
ATOM   1146  C   SER A 144    -341.318-439.270 522.696  1.00 96.37           C  
ATOM   1147  CB  SER A 144    -339.742-438.126 524.262  1.00 96.37           C  
ATOM   1148  O   SER A 144    -341.355-438.736 521.586  1.00 96.37           O  
ATOM   1149  OG  SER A 144    -340.820-437.865 525.144  1.00 96.37           O  
ATOM   1150  N   THR A 145    -342.333-439.681 523.278  1.00 93.21           N  
ATOM   1151  CA  THR A 145    -343.649-439.593 522.655  1.00 93.21           C  
ATOM   1152  C   THR A 145    -344.243-438.201 522.843  1.00 93.21           C  
ATOM   1153  CB  THR A 145    -344.612-440.647 523.231  1.00 93.21           C  
ATOM   1154  O   THR A 145    -345.199-437.830 522.158  1.00 93.21           O  
ATOM   1155  CG2 THR A 145    -344.182-442.057 522.840  1.00 93.21           C  
ATOM   1156  OG1 THR A 145    -344.625-440.543 524.660  1.00 93.21           O  
ATOM   1157  N   THR A 146    -343.635-437.498 523.778  1.00 94.11           N  
ATOM   1158  CA  THR A 146    -344.123-436.152 524.053  1.00 94.11           C  
ATOM   1159  C   THR A 146    -343.032-435.117 523.797  1.00 94.11           C  
ATOM   1160  CB  THR A 146    -344.625-436.025 525.504  1.00 94.11           C  
ATOM   1161  O   THR A 146    -341.847-435.393 524.002  1.00 94.11           O  
ATOM   1162  CG2 THR A 146    -345.800-436.962 525.763  1.00 94.11           C  
ATOM   1163  OG1 THR A 146    -343.558-436.354 526.402  1.00 94.11           O  
ATOM   1164  N   TYR A 147    -343.478-433.956 523.327  1.00 95.55           N  
ATOM   1165  CA  TYR A 147    -342.567-432.832 523.152  1.00 95.55           C  
ATOM   1166  C   TYR A 147    -342.514-431.972 524.410  1.00 95.55           C  
ATOM   1167  CB  TYR A 147    -342.991-431.977 521.954  1.00 95.55           C  
ATOM   1168  O   TYR A 147    -343.531-431.777 525.079  1.00 95.55           O  
ATOM   1169  CG  TYR A 147    -342.465-432.483 520.632  1.00 95.55           C  
ATOM   1170  CD1 TYR A 147    -341.489-431.776 519.933  1.00 95.55           C  
ATOM   1171  CD2 TYR A 147    -342.943-433.665 520.079  1.00 95.55           C  
ATOM   1172  CE1 TYR A 147    -341.002-432.236 518.714  1.00 95.55           C  
ATOM   1173  CE2 TYR A 147    -342.463-434.135 518.861  1.00 95.55           C  
ATOM   1174  OH  TYR A 147    -341.016-433.876 516.981  1.00 95.55           O  
ATOM   1175  CZ  TYR A 147    -341.494-433.415 518.187  1.00 95.55           C  
ATOM   1176  N   LYS A 148    -341.336-431.546 524.715  1.00 96.12           N  
ATOM   1177  CA  LYS A 148    -341.197-430.462 525.684  1.00 96.12           C  
ATOM   1178  C   LYS A 148    -341.395-429.103 525.019  1.00 96.12           C  
ATOM   1179  CB  LYS A 148    -339.827-430.519 526.361  1.00 96.12           C  
ATOM   1180  O   LYS A 148    -340.988-428.901 523.873  1.00 96.12           O  
ATOM   1181  CG  LYS A 148    -339.679-431.654 527.364  1.00 96.12           C  
ATOM   1182  CD  LYS A 148    -338.442-431.473 528.234  1.00 96.12           C  
ATOM   1183  CE  LYS A 148    -338.367-432.531 529.327  1.00 96.12           C  
ATOM   1184  NZ  LYS A 148    -337.155-432.357 530.183  1.00 96.12           N  
ATOM   1185  N   ARG A 149    -342.053-428.324 525.803  1.00 97.28           N  
ATOM   1186  CA  ARG A 149    -342.368-427.002 525.272  1.00 97.28           C  
ATOM   1187  C   ARG A 149    -341.844-425.905 526.191  1.00 97.28           C  
ATOM   1188  CB  ARG A 149    -343.877-426.846 525.075  1.00 97.28           C  
ATOM   1189  O   ARG A 149    -342.096-425.926 527.398  1.00 97.28           O  
ATOM   1190  CG  ARG A 149    -344.283-425.516 524.462  1.00 97.28           C  
ATOM   1191  CD  ARG A 149    -345.783-425.448 524.206  1.00 97.28           C  
ATOM   1192  NE  ARG A 149    -346.112-424.449 523.193  1.00 97.28           N  
ATOM   1193  NH1 ARG A 149    -348.393-424.806 523.286  1.00 97.28           N  
ATOM   1194  NH2 ARG A 149    -347.532-423.239 521.853  1.00 97.28           N  
ATOM   1195  CZ  ARG A 149    -347.345-424.167 522.780  1.00 97.28           C  
ATOM   1196  N   VAL A 150    -341.088-424.954 525.627  1.00 97.21           N  
ATOM   1197  CA  VAL A 150    -340.528-423.827 526.366  1.00 97.21           C  
ATOM   1198  C   VAL A 150    -340.978-422.516 525.726  1.00 97.21           C  
ATOM   1199  CB  VAL A 150    -338.985-423.893 526.418  1.00 97.21           C  
ATOM   1200  O   VAL A 150    -340.739-422.283 524.539  1.00 97.21           O  
ATOM   1201  CG1 VAL A 150    -338.421-422.718 527.213  1.00 97.21           C  
ATOM   1202  CG2 VAL A 150    -338.529-425.220 527.023  1.00 97.21           C  
ATOM   1203  N   THR A 151    -341.569-421.640 526.550  1.00 96.81           N  
ATOM   1204  CA  THR A 151    -342.014-420.348 526.038  1.00 96.81           C  
ATOM   1205  C   THR A 151    -341.502-419.213 526.920  1.00 96.81           C  
ATOM   1206  CB  THR A 151    -343.549-420.281 525.949  1.00 96.81           C  
ATOM   1207  O   THR A 151    -341.417-418.065 526.475  1.00 96.81           O  
ATOM   1208  CG2 THR A 151    -344.086-421.279 524.929  1.00 96.81           C  
ATOM   1209  OG1 THR A 151    -344.110-420.581 527.235  1.00 96.81           O  
ATOM   1210  N   ASP A 152    -341.177-419.613 528.167  1.00 95.47           N  
ATOM   1211  CA  ASP A 152    -340.735-418.607 529.128  1.00 95.47           C  
ATOM   1212  C   ASP A 152    -339.271-418.236 528.901  1.00 95.47           C  
ATOM   1213  CB  ASP A 152    -340.937-419.107 530.560  1.00 95.47           C  
ATOM   1214  O   ASP A 152    -338.452-419.096 528.573  1.00 95.47           O  
ATOM   1215  CG  ASP A 152    -342.399-419.284 530.927  1.00 95.47           C  
ATOM   1216  OD1 ASP A 152    -343.258-418.556 530.383  1.00 95.47           O  
ATOM   1217  OD2 ASP A 152    -342.696-420.158 531.769  1.00 95.47           O  
ATOM   1218  N   TYR A 153    -338.934-416.911 529.052  1.00 96.79           N  
ATOM   1219  CA  TYR A 153    -337.557-416.467 528.868  1.00 96.79           C  
ATOM   1220  C   TYR A 153    -337.214-415.337 529.831  1.00 96.79           C  
ATOM   1221  CB  TYR A 153    -337.327-416.011 527.424  1.00 96.79           C  
ATOM   1222  O   TYR A 153    -338.107-414.731 530.428  1.00 96.79           O  
ATOM   1223  CG  TYR A 153    -338.125-414.789 527.040  1.00 96.79           C  
ATOM   1224  CD1 TYR A 153    -339.424-414.905 526.553  1.00 96.79           C  
ATOM   1225  CD2 TYR A 153    -337.580-413.514 527.163  1.00 96.79           C  
ATOM   1226  CE1 TYR A 153    -340.163-413.781 526.196  1.00 96.79           C  
ATOM   1227  CE2 TYR A 153    -338.309-412.384 526.810  1.00 96.79           C  
ATOM   1228  OH  TYR A 153    -340.322-411.410 525.977  1.00 96.79           O  
ATOM   1229  CZ  TYR A 153    -339.597-412.527 526.328  1.00 96.79           C  
ATOM   1230  N   GLN A 154    -335.906-415.209 530.032  1.00 96.46           N  
ATOM   1231  CA  GLN A 154    -335.359-414.039 530.712  1.00 96.46           C  
ATOM   1232  C   GLN A 154    -334.762-413.051 529.714  1.00 96.46           C  
ATOM   1233  CB  GLN A 154    -334.301-414.457 531.734  1.00 96.46           C  
ATOM   1234  O   GLN A 154    -334.161-413.455 528.716  1.00 96.46           O  
ATOM   1235  CG  GLN A 154    -334.844-415.320 532.865  1.00 96.46           C  
ATOM   1236  CD  GLN A 154    -333.790-415.664 533.899  1.00 96.46           C  
ATOM   1237  NE2 GLN A 154    -334.229-415.954 535.119  1.00 96.46           N  
ATOM   1238  OE1 GLN A 154    -332.591-415.669 533.604  1.00 96.46           O  
ATOM   1239  N   GLU A 155    -334.938-411.836 530.104  1.00 91.98           N  
ATOM   1240  CA  GLU A 155    -334.361-410.803 529.250  1.00 91.98           C  
ATOM   1241  C   GLU A 155    -333.110-410.200 529.882  1.00 91.98           C  
ATOM   1242  CB  GLU A 155    -335.389-409.705 528.966  1.00 91.98           C  
ATOM   1243  O   GLU A 155    -333.138-409.763 531.034  1.00 91.98           O  
ATOM   1244  CG  GLU A 155    -334.930-408.686 527.932  1.00 91.98           C  
ATOM   1245  CD  GLU A 155    -336.006-407.675 527.567  1.00 91.98           C  
ATOM   1246  OE1 GLU A 155    -335.662-406.543 527.160  1.00 91.98           O  
ATOM   1247  OE2 GLU A 155    -337.203-408.020 527.689  1.00 91.98           O  
ATOM   1248  N   LYS A 156    -332.054-410.220 529.154  1.00 91.57           N  
ATOM   1249  CA  LYS A 156    -330.791-409.638 529.599  1.00 91.57           C  
ATOM   1250  C   LYS A 156    -330.024-409.028 528.429  1.00 91.57           C  
ATOM   1251  CB  LYS A 156    -329.932-410.693 530.298  1.00 91.57           C  
ATOM   1252  O   LYS A 156    -329.744-409.710 527.441  1.00 91.57           O  
ATOM   1253  CG  LYS A 156    -328.688-410.130 530.971  1.00 91.57           C  
ATOM   1254  CD  LYS A 156    -327.892-411.221 531.676  1.00 91.57           C  
ATOM   1255  CE  LYS A 156    -326.628-410.667 532.316  1.00 91.57           C  
ATOM   1256  NZ  LYS A 156    -325.857-411.729 533.031  1.00 91.57           N  
ATOM   1257  N   ASP A 157    -329.696-407.669 528.469  1.00 87.58           N  
ATOM   1258  CA  ASP A 157    -328.882-406.946 527.497  1.00 87.58           C  
ATOM   1259  C   ASP A 157    -329.518-406.989 526.109  1.00 87.58           C  
ATOM   1260  CB  ASP A 157    -327.467-407.525 527.444  1.00 87.58           C  
ATOM   1261  O   ASP A 157    -328.836-407.247 525.115  1.00 87.58           O  
ATOM   1262  CG  ASP A 157    -326.711-407.362 528.751  1.00 87.58           C  
ATOM   1263  OD1 ASP A 157    -326.887-406.329 529.433  1.00 87.58           O  
ATOM   1264  OD2 ASP A 157    -325.929-408.272 529.100  1.00 87.58           O  
ATOM   1265  N   GLY A 158    -330.846-406.963 526.068  1.00 85.36           N  
ATOM   1266  CA  GLY A 158    -331.560-406.889 524.803  1.00 85.36           C  
ATOM   1267  C   GLY A 158    -331.776-408.244 524.158  1.00 85.36           C  
ATOM   1268  O   GLY A 158    -332.271-408.331 523.032  1.00 85.36           O  
ATOM   1269  N   LYS A 159    -331.358-409.284 524.840  1.00 92.74           N  
ATOM   1270  CA  LYS A 159    -331.486-410.654 524.351  1.00 92.74           C  
ATOM   1271  C   LYS A 159    -332.582-411.405 525.100  1.00 92.74           C  
ATOM   1272  CB  LYS A 159    -330.156-411.397 524.484  1.00 92.74           C  
ATOM   1273  O   LYS A 159    -332.828-411.142 526.280  1.00 92.74           O  
ATOM   1274  CG  LYS A 159    -328.999-410.735 523.750  1.00 92.74           C  
ATOM   1275  CD  LYS A 159    -327.674-411.415 524.066  1.00 92.74           C  
ATOM   1276  CE  LYS A 159    -326.499-410.663 523.453  1.00 92.74           C  
ATOM   1277  NZ  LYS A 159    -325.190-411.265 523.849  1.00 92.74           N  
ATOM   1278  N   MET A 160    -333.263-412.335 524.337  1.00 97.32           N  
ATOM   1279  CA  MET A 160    -334.141-413.306 524.982  1.00 97.32           C  
ATOM   1280  C   MET A 160    -333.387-414.592 525.304  1.00 97.32           C  
ATOM   1281  CB  MET A 160    -335.346-413.617 524.092  1.00 97.32           C  
ATOM   1282  O   MET A 160    -332.839-415.237 524.408  1.00 97.32           O  
ATOM   1283  CG  MET A 160    -336.159-412.390 523.711  1.00 97.32           C  
ATOM   1284  SD  MET A 160    -337.535-412.787 522.563  1.00 97.32           S  
ATOM   1285  CE  MET A 160    -338.634-413.697 523.685  1.00 97.32           C  
ATOM   1286  N   ILE A 161    -333.349-414.952 526.604  1.00 97.51           N  
ATOM   1287  CA  ILE A 161    -332.580-416.119 527.020  1.00 97.51           C  
ATOM   1288  C   ILE A 161    -333.527-417.217 527.499  1.00 97.51           C  
ATOM   1289  CB  ILE A 161    -331.567-415.762 528.132  1.00 97.51           C  
ATOM   1290  O   ILE A 161    -334.280-417.023 528.455  1.00 97.51           O  
ATOM   1291  CG1 ILE A 161    -330.628-414.647 527.661  1.00 97.51           C  
ATOM   1292  CG2 ILE A 161    -330.776-417.002 528.560  1.00 97.51           C  
ATOM   1293  CD1 ILE A 161    -329.729-414.089 528.757  1.00 97.51           C  
ATOM   1294  N   PHE A 162    -333.465-418.412 526.867  1.00 98.07           N  
ATOM   1295  CA  PHE A 162    -334.295-419.568 527.188  1.00 98.07           C  
ATOM   1296  C   PHE A 162    -333.468-420.657 527.861  1.00 98.07           C  
ATOM   1297  CB  PHE A 162    -334.960-420.120 525.924  1.00 98.07           C  
ATOM   1298  O   PHE A 162    -332.404-421.032 527.364  1.00 98.07           O  
ATOM   1299  CG  PHE A 162    -335.902-419.151 525.261  1.00 98.07           C  
ATOM   1300  CD1 PHE A 162    -337.268-419.204 525.513  1.00 98.07           C  
ATOM   1301  CD2 PHE A 162    -335.421-418.186 524.386  1.00 98.07           C  
ATOM   1302  CE1 PHE A 162    -338.141-418.309 524.901  1.00 98.07           C  
ATOM   1303  CE2 PHE A 162    -336.289-417.288 523.770  1.00 98.07           C  
ATOM   1304  CZ  PHE A 162    -337.648-417.351 524.029  1.00 98.07           C  
ATOM   1305  N   SER A 163    -333.962-421.117 528.988  1.00 96.99           N  
ATOM   1306  CA  SER A 163    -333.334-422.245 529.669  1.00 96.99           C  
ATOM   1307  C   SER A 163    -333.883-423.573 529.158  1.00 96.99           C  
ATOM   1308  CB  SER A 163    -333.546-422.144 531.180  1.00 96.99           C  
ATOM   1309  O   SER A 163    -335.093-423.804 529.191  1.00 96.99           O  
ATOM   1310  OG  SER A 163    -332.944-420.968 531.695  1.00 96.99           O  
ATOM   1311  N   ILE A 164    -332.991-424.332 528.674  1.00 96.97           N  
ATOM   1312  CA  ILE A 164    -333.373-425.601 528.062  1.00 96.97           C  
ATOM   1313  C   ILE A 164    -332.801-426.759 528.877  1.00 96.97           C  
ATOM   1314  CB  ILE A 164    -332.892-425.688 526.596  1.00 96.97           C  
ATOM   1315  O   ILE A 164    -331.620-426.755 529.229  1.00 96.97           O  
ATOM   1316  CG1 ILE A 164    -333.358-424.459 525.807  1.00 96.97           C  
ATOM   1317  CG2 ILE A 164    -333.387-426.981 525.941  1.00 96.97           C  
ATOM   1318  CD1 ILE A 164    -334.872-424.335 525.693  1.00 96.97           C  
ATOM   1319  N   ASP A 165    -333.647-427.739 529.179  1.00 96.10           N  
ATOM   1320  CA  ASP A 165    -333.225-428.934 529.904  1.00 96.10           C  
ATOM   1321  C   ASP A 165    -333.536-430.198 529.108  1.00 96.10           C  
ATOM   1322  CB  ASP A 165    -333.903-428.994 531.275  1.00 96.10           C  
ATOM   1323  O   ASP A 165    -334.688-430.635 529.050  1.00 96.10           O  
ATOM   1324  CG  ASP A 165    -333.434-430.170 532.116  1.00 96.10           C  
ATOM   1325  OD1 ASP A 165    -332.395-430.780 531.785  1.00 96.10           O  
ATOM   1326  OD2 ASP A 165    -334.110-430.488 533.118  1.00 96.10           O  
ATOM   1327  N   ASN A 166    -332.496-430.724 528.568  1.00 96.89           N  
ATOM   1328  CA  ASN A 166    -332.595-431.993 527.855  1.00 96.89           C  
ATOM   1329  C   ASN A 166    -332.233-433.171 528.755  1.00 96.89           C  
ATOM   1330  CB  ASN A 166    -331.705-431.982 526.610  1.00 96.89           C  
ATOM   1331  O   ASN A 166    -331.056-433.397 529.044  1.00 96.89           O  
ATOM   1332  CG  ASN A 166    -331.746-433.292 525.850  1.00 96.89           C  
ATOM   1333  ND2 ASN A 166    -330.842-433.450 524.891  1.00 96.89           N  
ATOM   1334  OD1 ASN A 166    -332.584-434.156 526.123  1.00 96.89           O  
ATOM   1335  N   GLU A 167    -333.204-434.008 529.168  1.00 95.78           N  
ATOM   1336  CA  GLU A 167    -332.989-435.118 530.091  1.00 95.78           C  
ATOM   1337  C   GLU A 167    -332.654-436.403 529.340  1.00 95.78           C  
ATOM   1338  CB  GLU A 167    -334.221-435.330 530.974  1.00 95.78           C  
ATOM   1339  O   GLU A 167    -332.612-437.483 529.935  1.00 95.78           O  
ATOM   1340  CG  GLU A 167    -334.491-434.184 531.939  1.00 95.78           C  
ATOM   1341  CD  GLU A 167    -335.670-434.444 532.864  1.00 95.78           C  
ATOM   1342  OE1 GLU A 167    -335.888-433.650 533.807  1.00 95.78           O  
ATOM   1343  OE2 GLU A 167    -336.381-435.450 532.643  1.00 95.78           O  
ATOM   1344  N   GLY A 168    -332.578-436.327 528.066  1.00 94.87           N  
ATOM   1345  CA  GLY A 168    -332.184-437.469 527.258  1.00 94.87           C  
ATOM   1346  C   GLY A 168    -330.700-437.773 527.339  1.00 94.87           C  
ATOM   1347  O   GLY A 168    -329.957-437.084 528.040  1.00 94.87           O  
ATOM   1348  N   SER A 169    -330.295-438.853 526.663  1.00 93.97           N  
ATOM   1349  CA  SER A 169    -328.894-439.256 526.738  1.00 93.97           C  
ATOM   1350  C   SER A 169    -328.125-438.814 525.499  1.00 93.97           C  
ATOM   1351  CB  SER A 169    -328.781-440.772 526.906  1.00 93.97           C  
ATOM   1352  O   SER A 169    -326.925-439.074 525.380  1.00 93.97           O  
ATOM   1353  OG  SER A 169    -329.391-441.445 525.818  1.00 93.97           O  
ATOM   1354  N   THR A 170    -328.868-438.141 524.525  1.00 94.41           N  
ATOM   1355  CA  THR A 170    -328.214-437.634 523.324  1.00 94.41           C  
ATOM   1356  C   THR A 170    -328.847-436.319 522.877  1.00 94.41           C  
ATOM   1357  CB  THR A 170    -328.283-438.656 522.175  1.00 94.41           C  
ATOM   1358  O   THR A 170    -329.749-435.803 523.540  1.00 94.41           O  
ATOM   1359  CG2 THR A 170    -329.705-438.787 521.640  1.00 94.41           C  
ATOM   1360  OG1 THR A 170    -327.421-438.230 521.112  1.00 94.41           O  
ATOM   1361  N   ASN A 171    -328.340-435.716 521.784  1.00 95.54           N  
ATOM   1362  CA  ASN A 171    -328.776-434.410 521.302  1.00 95.54           C  
ATOM   1363  C   ASN A 171    -330.252-434.419 520.917  1.00 95.54           C  
ATOM   1364  CB  ASN A 171    -327.920-433.963 520.115  1.00 95.54           C  
ATOM   1365  O   ASN A 171    -330.738-435.382 520.322  1.00 95.54           O  
ATOM   1366  CG  ASN A 171    -326.480-433.687 520.504  1.00 95.54           C  
ATOM   1367  ND2 ASN A 171    -325.600-433.624 519.512  1.00 95.54           N  
ATOM   1368  OD1 ASN A 171    -326.162-433.534 521.686  1.00 95.54           O  
ATOM   1369  N   ALA A 172    -330.955-433.338 521.282  1.00 96.31           N  
ATOM   1370  CA  ALA A 172    -332.324-433.100 520.832  1.00 96.31           C  
ATOM   1371  C   ALA A 172    -332.360-432.073 519.704  1.00 96.31           C  
ATOM   1372  CB  ALA A 172    -333.194-432.635 521.998  1.00 96.31           C  
ATOM   1373  O   ALA A 172    -331.531-431.162 519.658  1.00 96.31           O  
ATOM   1374  N   TYR A 173    -333.271-432.266 518.855  1.00 96.81           N  
ATOM   1375  CA  TYR A 173    -333.400-431.394 517.693  1.00 96.81           C  
ATOM   1376  C   TYR A 173    -334.711-430.619 517.736  1.00 96.81           C  
ATOM   1377  CB  TYR A 173    -333.316-432.206 516.398  1.00 96.81           C  
ATOM   1378  O   TYR A 173    -335.770-431.159 517.406  1.00 96.81           O  
ATOM   1379  CG  TYR A 173    -332.053-433.025 516.276  1.00 96.81           C  
ATOM   1380  CD1 TYR A 173    -330.854-432.435 515.882  1.00 96.81           C  
ATOM   1381  CD2 TYR A 173    -332.057-434.387 516.552  1.00 96.81           C  
ATOM   1382  CE1 TYR A 173    -329.688-433.185 515.765  1.00 96.81           C  
ATOM   1383  CE2 TYR A 173    -330.896-435.147 516.440  1.00 96.81           C  
ATOM   1384  OH  TYR A 173    -328.568-435.285 515.934  1.00 96.81           O  
ATOM   1385  CZ  TYR A 173    -329.719-434.538 516.046  1.00 96.81           C  
ATOM   1386  N   PRO A 174    -334.679-429.342 518.036  1.00 97.68           N  
ATOM   1387  CA  PRO A 174    -335.870-428.551 518.351  1.00 97.68           C  
ATOM   1388  C   PRO A 174    -336.574-428.021 517.104  1.00 97.68           C  
ATOM   1389  CB  PRO A 174    -335.317-427.401 519.197  1.00 97.68           C  
ATOM   1390  O   PRO A 174    -335.955-427.909 516.043  1.00 97.68           O  
ATOM   1391  CG  PRO A 174    -333.936-427.173 518.673  1.00 97.68           C  
ATOM   1392  CD  PRO A 174    -333.327-428.503 518.332  1.00 97.68           C  
ATOM   1393  N   ILE A 175    -337.823-427.728 517.316  1.00 98.24           N  
ATOM   1394  CA  ILE A 175    -338.636-426.897 516.437  1.00 98.24           C  
ATOM   1395  C   ILE A 175    -338.883-425.540 517.093  1.00 98.24           C  
ATOM   1396  CB  ILE A 175    -339.980-427.579 516.096  1.00 98.24           C  
ATOM   1397  O   ILE A 175    -339.561-425.454 518.120  1.00 98.24           O  
ATOM   1398  CG1 ILE A 175    -339.735-428.964 515.485  1.00 98.24           C  
ATOM   1399  CG2 ILE A 175    -340.807-426.701 515.151  1.00 98.24           C  
ATOM   1400  CD1 ILE A 175    -340.988-429.823 515.378  1.00 98.24           C  
ATOM   1401  N   ILE A 176    -338.331-424.522 516.468  1.00 98.14           N  
ATOM   1402  CA  ILE A 176    -338.427-423.184 517.041  1.00 98.14           C  
ATOM   1403  C   ILE A 176    -339.350-422.321 516.184  1.00 98.14           C  
ATOM   1404  CB  ILE A 176    -337.036-422.522 517.164  1.00 98.14           C  
ATOM   1405  O   ILE A 176    -339.107-422.138 514.989  1.00 98.14           O  
ATOM   1406  CG1 ILE A 176    -336.102-423.395 518.011  1.00 98.14           C  
ATOM   1407  CG2 ILE A 176    -337.159-421.115 517.758  1.00 98.14           C  
ATOM   1408  CD1 ILE A 176    -334.643-422.961 517.969  1.00 98.14           C  
ATOM   1409  N   THR A 177    -340.344-421.794 516.829  1.00 97.92           N  
ATOM   1410  CA  THR A 177    -341.324-420.956 516.147  1.00 97.92           C  
ATOM   1411  C   THR A 177    -341.246-419.516 516.649  1.00 97.92           C  
ATOM   1412  CB  THR A 177    -342.753-421.494 516.344  1.00 97.92           C  
ATOM   1413  O   THR A 177    -341.342-419.267 517.852  1.00 97.92           O  
ATOM   1414  CG2 THR A 177    -343.765-420.670 515.555  1.00 97.92           C  
ATOM   1415  OG1 THR A 177    -342.811-422.855 515.898  1.00 97.92           O  
ATOM   1416  N   LEU A 178    -341.048-418.593 515.660  1.00 96.94           N  
ATOM   1417  CA  LEU A 178    -341.002-417.165 515.954  1.00 96.94           C  
ATOM   1418  C   LEU A 178    -342.151-416.432 515.270  1.00 96.94           C  
ATOM   1419  CB  LEU A 178    -339.664-416.569 515.508  1.00 96.94           C  
ATOM   1420  O   LEU A 178    -342.248-416.429 514.041  1.00 96.94           O  
ATOM   1421  CG  LEU A 178    -338.405-417.285 515.999  1.00 96.94           C  
ATOM   1422  CD1 LEU A 178    -337.188-416.823 515.206  1.00 96.94           C  
ATOM   1423  CD2 LEU A 178    -338.200-417.044 517.491  1.00 96.94           C  
ATOM   1424  N   LYS A 179    -342.976-415.837 516.140  1.00 96.33           N  
ATOM   1425  CA  LYS A 179    -344.037-414.982 515.618  1.00 96.33           C  
ATOM   1426  C   LYS A 179    -343.690-413.506 515.793  1.00 96.33           C  
ATOM   1427  CB  LYS A 179    -345.366-415.293 516.308  1.00 96.33           C  
ATOM   1428  O   LYS A 179    -343.525-413.032 516.919  1.00 96.33           O  
ATOM   1429  CG  LYS A 179    -346.568-414.607 515.674  1.00 96.33           C  
ATOM   1430  CD  LYS A 179    -347.871-415.040 516.333  1.00 96.33           C  
ATOM   1431  CE  LYS A 179    -349.072-414.334 515.719  1.00 96.33           C  
ATOM   1432  NZ  LYS A 179    -350.352-414.760 516.358  1.00 96.33           N  
ATOM   1433  N   ALA A 180    -343.689-412.815 514.633  1.00 93.35           N  
ATOM   1434  CA  ALA A 180    -343.278-411.414 514.671  1.00 93.35           C  
ATOM   1435  C   ALA A 180    -344.384-410.533 515.245  1.00 93.35           C  
ATOM   1436  CB  ALA A 180    -342.892-410.935 513.274  1.00 93.35           C  
ATOM   1437  O   ALA A 180    -345.516-410.547 514.754  1.00 93.35           O  
ATOM   1438  N   ASN A 181    -344.118-409.769 516.320  1.00 93.48           N  
ATOM   1439  CA  ASN A 181    -345.066-408.847 516.939  1.00 93.48           C  
ATOM   1440  C   ASN A 181    -344.901-407.429 516.401  1.00 93.48           C  
ATOM   1441  CB  ASN A 181    -344.909-408.859 518.461  1.00 93.48           C  
ATOM   1442  O   ASN A 181    -345.729-406.558 516.672  1.00 93.48           O  
ATOM   1443  CG  ASN A 181    -345.290-410.192 519.077  1.00 93.48           C  
ATOM   1444  ND2 ASN A 181    -344.542-410.612 520.091  1.00 93.48           N  
ATOM   1445  OD1 ASN A 181    -346.247-410.839 518.644  1.00 93.48           O  
ATOM   1446  N   ALA A 182    -343.831-407.183 515.700  1.00 86.95           N  
ATOM   1447  CA  ALA A 182    -343.478-405.953 514.994  1.00 86.95           C  
ATOM   1448  C   ALA A 182    -342.490-406.234 513.865  1.00 86.95           C  
ATOM   1449  CB  ALA A 182    -342.893-404.932 515.966  1.00 86.95           C  
ATOM   1450  O   ALA A 182    -342.054-407.373 513.683  1.00 86.95           O  
ATOM   1451  N   GLU A 183    -342.324-405.209 513.138  1.00 83.73           N  
ATOM   1452  CA  GLU A 183    -341.401-405.349 512.016  1.00 83.73           C  
ATOM   1453  C   GLU A 183    -339.998-405.707 512.496  1.00 83.73           C  
ATOM   1454  CB  GLU A 183    -341.361-404.062 511.188  1.00 83.73           C  
ATOM   1455  O   GLU A 183    -339.521-405.165 513.497  1.00 83.73           O  
ATOM   1456  CG  GLU A 183    -342.651-403.773 510.437  1.00 83.73           C  
ATOM   1457  CD  GLU A 183    -342.586-402.510 509.594  1.00 83.73           C  
ATOM   1458  OE1 GLU A 183    -343.573-402.198 508.888  1.00 83.73           O  
ATOM   1459  OE2 GLU A 183    -341.539-401.826 509.638  1.00 83.73           O  
ATOM   1460  N   ASN A 184    -339.360-406.697 511.775  1.00 85.69           N  
ATOM   1461  CA  ASN A 184    -338.014-407.156 512.101  1.00 85.69           C  
ATOM   1462  C   ASN A 184    -337.220-407.503 510.845  1.00 85.69           C  
ATOM   1463  CB  ASN A 184    -338.071-408.360 513.044  1.00 85.69           C  
ATOM   1464  O   ASN A 184    -337.802-407.803 509.800  1.00 85.69           O  
ATOM   1465  CG  ASN A 184    -336.720-408.697 513.642  1.00 85.69           C  
ATOM   1466  ND2 ASN A 184    -336.453-409.986 513.814  1.00 85.69           N  
ATOM   1467  OD1 ASN A 184    -335.923-407.807 513.949  1.00 85.69           O  
ATOM   1468  N   GLY A 185    -335.960-407.426 510.901  1.00 82.86           N  
ATOM   1469  CA  GLY A 185    -335.107-407.654 509.744  1.00 82.86           C  
ATOM   1470  C   GLY A 185    -334.373-408.981 509.797  1.00 82.86           C  
ATOM   1471  O   GLY A 185    -334.034-409.550 508.758  1.00 82.86           O  
ATOM   1472  N   TYR A 186    -334.120-409.482 511.039  1.00 90.45           N  
ATOM   1473  CA  TYR A 186    -333.432-410.762 511.167  1.00 90.45           C  
ATOM   1474  C   TYR A 186    -333.628-411.350 512.559  1.00 90.45           C  
ATOM   1475  CB  TYR A 186    -331.938-410.601 510.873  1.00 90.45           C  
ATOM   1476  O   TYR A 186    -334.014-410.641 513.490  1.00 90.45           O  
ATOM   1477  CG  TYR A 186    -331.148-410.043 512.032  1.00 90.45           C  
ATOM   1478  CD1 TYR A 186    -331.069-408.669 512.250  1.00 90.45           C  
ATOM   1479  CD2 TYR A 186    -330.479-410.888 512.911  1.00 90.45           C  
ATOM   1480  CE1 TYR A 186    -330.341-408.151 513.316  1.00 90.45           C  
ATOM   1481  CE2 TYR A 186    -329.749-410.381 513.980  1.00 90.45           C  
ATOM   1482  OH  TYR A 186    -328.964-408.505 515.231  1.00 90.45           O  
ATOM   1483  CZ  TYR A 186    -329.686-409.013 514.174  1.00 90.45           C  
ATOM   1484  N   TYR A 187    -333.413-412.655 512.695  1.00 94.16           N  
ATOM   1485  CA  TYR A 187    -333.327-413.367 513.966  1.00 94.16           C  
ATOM   1486  C   TYR A 187    -331.995-414.096 514.092  1.00 94.16           C  
ATOM   1487  CB  TYR A 187    -334.482-414.361 514.106  1.00 94.16           C  
ATOM   1488  O   TYR A 187    -331.574-414.797 513.170  1.00 94.16           O  
ATOM   1489  CG  TYR A 187    -335.841-413.708 514.178  1.00 94.16           C  
ATOM   1490  CD1 TYR A 187    -336.221-412.968 515.295  1.00 94.16           C  
ATOM   1491  CD2 TYR A 187    -336.747-413.828 513.130  1.00 94.16           C  
ATOM   1492  CE1 TYR A 187    -337.472-412.365 515.367  1.00 94.16           C  
ATOM   1493  CE2 TYR A 187    -338.001-413.230 513.191  1.00 94.16           C  
ATOM   1494  OH  TYR A 187    -339.595-411.907 514.378  1.00 94.16           O  
ATOM   1495  CZ  TYR A 187    -338.354-412.502 514.311  1.00 94.16           C  
ATOM   1496  N   GLY A 188    -331.381-413.921 515.224  1.00 94.40           N  
ATOM   1497  CA  GLY A 188    -330.179-414.667 515.559  1.00 94.40           C  
ATOM   1498  C   GLY A 188    -330.356-415.575 516.762  1.00 94.40           C  
ATOM   1499  O   GLY A 188    -330.856-415.144 517.804  1.00 94.40           O  
ATOM   1500  N   LEU A 189    -329.995-416.858 516.574  1.00 96.89           N  
ATOM   1501  CA  LEU A 189    -330.030-417.847 517.646  1.00 96.89           C  
ATOM   1502  C   LEU A 189    -328.624-418.331 517.985  1.00 96.89           C  
ATOM   1503  CB  LEU A 189    -330.911-419.035 517.251  1.00 96.89           C  
ATOM   1504  O   LEU A 189    -327.890-418.784 517.104  1.00 96.89           O  
ATOM   1505  CG  LEU A 189    -332.355-418.712 516.868  1.00 96.89           C  
ATOM   1506  CD1 LEU A 189    -332.446-418.357 515.388  1.00 96.89           C  
ATOM   1507  CD2 LEU A 189    -333.272-419.884 517.200  1.00 96.89           C  
ATOM   1508  N   VAL A 190    -328.382-418.216 519.320  1.00 95.46           N  
ATOM   1509  CA  VAL A 190    -327.027-418.600 519.703  1.00 95.46           C  
ATOM   1510  C   VAL A 190    -327.073-419.487 520.946  1.00 95.46           C  
ATOM   1511  CB  VAL A 190    -326.139-417.363 519.962  1.00 95.46           C  
ATOM   1512  O   VAL A 190    -327.828-419.215 521.882  1.00 95.46           O  
ATOM   1513  CG1 VAL A 190    -324.734-417.787 520.387  1.00 95.46           C  
ATOM   1514  CG2 VAL A 190    -326.081-416.478 518.718  1.00 95.46           C  
ATOM   1515  N   SER A 191    -326.332-420.571 520.824  1.00 94.17           N  
ATOM   1516  CA  SER A 191    -326.040-421.426 521.969  1.00 94.17           C  
ATOM   1517  C   SER A 191    -324.578-421.859 521.979  1.00 94.17           C  
ATOM   1518  CB  SER A 191    -326.946-422.658 521.963  1.00 94.17           C  
ATOM   1519  O   SER A 191    -323.803-421.467 521.105  1.00 94.17           O  
ATOM   1520  OG  SER A 191    -326.450-423.652 522.843  1.00 94.17           O  
ATOM   1521  N   ASP A 192    -324.200-422.638 522.986  1.00 88.85           N  
ATOM   1522  CA  ASP A 192    -322.822-423.109 523.091  1.00 88.85           C  
ATOM   1523  C   ASP A 192    -322.477-424.058 521.946  1.00 88.85           C  
ATOM   1524  CB  ASP A 192    -322.594-423.802 524.436  1.00 88.85           C  
ATOM   1525  O   ASP A 192    -321.305-424.218 521.597  1.00 88.85           O  
ATOM   1526  CG  ASP A 192    -323.523-424.983 524.659  1.00 88.85           C  
ATOM   1527  OD1 ASP A 192    -324.402-425.237 523.808  1.00 88.85           O  
ATOM   1528  OD2 ASP A 192    -323.376-425.663 525.697  1.00 88.85           O  
ATOM   1529  N   LYS A 193    -323.494-424.553 521.210  1.00 90.04           N  
ATOM   1530  CA  LYS A 193    -323.247-425.599 520.223  1.00 90.04           C  
ATOM   1531  C   LYS A 193    -323.519-425.095 518.808  1.00 90.04           C  
ATOM   1532  CB  LYS A 193    -324.109-426.828 520.515  1.00 90.04           C  
ATOM   1533  O   LYS A 193    -323.083-425.706 517.831  1.00 90.04           O  
ATOM   1534  CG  LYS A 193    -323.775-427.519 521.829  1.00 90.04           C  
ATOM   1535  CD  LYS A 193    -322.387-428.148 521.793  1.00 90.04           C  
ATOM   1536  CE  LYS A 193    -322.082-428.903 523.080  1.00 90.04           C  
ATOM   1537  NZ  LYS A 193    -320.691-429.447 523.086  1.00 90.04           N  
ATOM   1538  N   PHE A 194    -324.284-423.991 518.770  1.00 94.34           N  
ATOM   1539  CA  PHE A 194    -324.644-423.569 517.421  1.00 94.34           C  
ATOM   1540  C   PHE A 194    -324.828-422.057 517.359  1.00 94.34           C  
ATOM   1541  CB  PHE A 194    -325.924-424.272 516.960  1.00 94.34           C  
ATOM   1542  O   PHE A 194    -324.964-421.399 518.393  1.00 94.34           O  
ATOM   1543  CG  PHE A 194    -327.145-423.894 517.753  1.00 94.34           C  
ATOM   1544  CD1 PHE A 194    -327.514-424.621 518.878  1.00 94.34           C  
ATOM   1545  CD2 PHE A 194    -327.925-422.810 517.374  1.00 94.34           C  
ATOM   1546  CE1 PHE A 194    -328.643-424.273 519.615  1.00 94.34           C  
ATOM   1547  CE2 PHE A 194    -329.055-422.455 518.105  1.00 94.34           C  
ATOM   1548  CZ  PHE A 194    -329.413-423.188 519.225  1.00 94.34           C  
ATOM   1549  N   ALA A 195    -324.712-421.575 516.213  1.00 94.69           N  
ATOM   1550  CA  ALA A 195    -325.103-420.223 515.818  1.00 94.69           C  
ATOM   1551  C   ALA A 195    -325.921-420.244 514.529  1.00 94.69           C  
ATOM   1552  CB  ALA A 195    -323.870-419.340 515.648  1.00 94.69           C  
ATOM   1553  O   ALA A 195    -325.462-420.753 513.504  1.00 94.69           O  
ATOM   1554  N   PHE A 196    -327.142-419.714 514.693  1.00 95.81           N  
ATOM   1555  CA  PHE A 196    -328.076-419.748 513.574  1.00 95.81           C  
ATOM   1556  C   PHE A 196    -328.663-418.366 513.315  1.00 95.81           C  
ATOM   1557  CB  PHE A 196    -329.200-420.754 513.841  1.00 95.81           C  
ATOM   1558  O   PHE A 196    -329.100-417.687 514.247  1.00 95.81           O  
ATOM   1559  CG  PHE A 196    -330.111-420.975 512.662  1.00 95.81           C  
ATOM   1560  CD1 PHE A 196    -331.134-420.078 512.380  1.00 95.81           C  
ATOM   1561  CD2 PHE A 196    -329.942-422.078 511.836  1.00 95.81           C  
ATOM   1562  CE1 PHE A 196    -331.978-420.280 511.290  1.00 95.81           C  
ATOM   1563  CE2 PHE A 196    -330.781-422.286 510.746  1.00 95.81           C  
ATOM   1564  CZ  PHE A 196    -331.800-421.386 510.475  1.00 95.81           C  
ATOM   1565  N   GLU A 197    -328.630-417.978 512.059  1.00 93.16           N  
ATOM   1566  CA  GLU A 197    -329.199-416.680 511.709  1.00 93.16           C  
ATOM   1567  C   GLU A 197    -330.124-416.791 510.501  1.00 93.16           C  
ATOM   1568  CB  GLU A 197    -328.089-415.664 511.430  1.00 93.16           C  
ATOM   1569  O   GLU A 197    -329.802-417.473 509.526  1.00 93.16           O  
ATOM   1570  CG  GLU A 197    -328.593-414.241 511.231  1.00 93.16           C  
ATOM   1571  CD  GLU A 197    -327.474-413.226 511.064  1.00 93.16           C  
ATOM   1572  OE1 GLU A 197    -327.056-412.966 509.912  1.00 93.16           O  
ATOM   1573  OE2 GLU A 197    -327.010-412.687 512.093  1.00 93.16           O  
ATOM   1574  N   ALA A 198    -331.318-416.202 510.664  1.00 90.32           N  
ATOM   1575  CA  ALA A 198    -332.292-416.112 509.579  1.00 90.32           C  
ATOM   1576  C   ALA A 198    -332.651-414.658 509.283  1.00 90.32           C  
ATOM   1577  CB  ALA A 198    -333.549-416.907 509.925  1.00 90.32           C  
ATOM   1578  O   ALA A 198    -332.841-413.859 510.203  1.00 90.32           O  
ATOM   1579  N   GLY A 199    -332.572-414.282 508.027  1.00 85.41           N  
ATOM   1580  CA  GLY A 199    -332.856-412.918 507.612  1.00 85.41           C  
ATOM   1581  C   GLY A 199    -331.629-412.178 507.116  1.00 85.41           C  
ATOM   1582  O   GLY A 199    -330.675-412.795 506.638  1.00 85.41           O  
ATOM   1583  N   ASN A 200    -331.657-410.886 507.046  1.00 72.89           N  
ATOM   1584  CA  ASN A 200    -330.581-410.039 506.543  1.00 72.89           C  
ATOM   1585  C   ASN A 200    -330.251-408.914 507.521  1.00 72.89           C  
ATOM   1586  CB  ASN A 200    -330.947-409.463 505.175  1.00 72.89           C  
ATOM   1587  O   ASN A 200    -331.095-408.058 507.796  1.00 72.89           O  
ATOM   1588  CG  ASN A 200    -329.770-408.796 504.489  1.00 72.89           C  
ATOM   1589  ND2 ASN A 200    -329.869-408.622 503.177  1.00 72.89           N  
ATOM   1590  OD1 ASN A 200    -328.780-408.439 505.134  1.00 72.89           O  
ATOM   1591  N   THR A 201    -329.012-408.938 508.002  1.00 66.32           N  
ATOM   1592  CA  THR A 201    -328.594-407.923 508.962  1.00 66.32           C  
ATOM   1593  C   THR A 201    -328.347-406.588 508.263  1.00 66.32           C  
ATOM   1594  CB  THR A 201    -327.322-408.355 509.715  1.00 66.32           C  
ATOM   1595  O   THR A 201    -328.330-405.538 508.908  1.00 66.32           O  
ATOM   1596  CG2 THR A 201    -327.589-409.577 510.587  1.00 66.32           C  
ATOM   1597  OG1 THR A 201    -326.298-408.674 508.766  1.00 66.32           O  
ATOM   1598  N   GLU A 202    -328.160-406.625 506.871  1.00 59.80           N  
ATOM   1599  CA  GLU A 202    -327.782-405.449 506.091  1.00 59.80           C  
ATOM   1600  C   GLU A 202    -329.010-404.751 505.514  1.00 59.80           C  
ATOM   1601  CB  GLU A 202    -326.819-405.837 504.966  1.00 59.80           C  
ATOM   1602  O   GLU A 202    -328.883-403.795 504.747  1.00 59.80           O  
ATOM   1603  CG  GLU A 202    -325.471-406.344 505.457  1.00 59.80           C  
ATOM   1604  CD  GLU A 202    -324.443-406.490 504.346  1.00 59.80           C  
ATOM   1605  OE1 GLU A 202    -323.270-406.806 504.643  1.00 59.80           O  
ATOM   1606  OE2 GLU A 202    -324.816-406.284 503.169  1.00 59.80           O  
ATOM   1607  N   GLU A 203    -330.212-405.289 505.861  1.00 52.07           N  
ATOM   1608  CA  GLU A 203    -331.361-404.643 505.235  1.00 52.07           C  
ATOM   1609  C   GLU A 203    -331.481-403.186 505.675  1.00 52.07           C  
ATOM   1610  CB  GLU A 203    -332.650-405.400 505.566  1.00 52.07           C  
ATOM   1611  O   GLU A 203    -331.471-402.890 506.872  1.00 52.07           O  
ATOM   1612  CG  GLU A 203    -333.045-406.428 504.516  1.00 52.07           C  
ATOM   1613  CD  GLU A 203    -334.387-407.085 504.796  1.00 52.07           C  
ATOM   1614  OE1 GLU A 203    -334.855-407.891 503.958  1.00 52.07           O  
ATOM   1615  OE2 GLU A 203    -334.977-406.791 505.860  1.00 52.07           O  
ATOM   1616  N   ALA A 204    -330.768-402.196 504.938  1.00 44.59           N  
ATOM   1617  CA  ALA A 204    -330.950-400.752 505.065  1.00 44.59           C  
ATOM   1618  C   ALA A 204    -332.422-400.370 504.928  1.00 44.59           C  
ATOM   1619  CB  ALA A 204    -330.112-400.016 504.023  1.00 44.59           C  
ATOM   1620  O   ALA A 204    -333.180-401.042 504.225  1.00 44.59           O  
ATOM   1621  N   ASP A 205    -333.050-399.829 505.962  1.00 48.88           N  
ATOM   1622  CA  ASP A 205    -334.406-399.340 506.185  1.00 48.88           C  
ATOM   1623  C   ASP A 205    -334.955-398.649 504.939  1.00 48.88           C  
ATOM   1624  CB  ASP A 205    -334.442-398.381 507.377  1.00 48.88           C  
ATOM   1625  O   ASP A 205    -336.170-398.577 504.746  1.00 48.88           O  
ATOM   1626  CG  ASP A 205    -334.539-399.097 508.712  1.00 48.88           C  
ATOM   1627  OD1 ASP A 205    -334.809-400.317 508.731  1.00 48.88           O  
ATOM   1628  OD2 ASP A 205    -334.348-398.434 509.755  1.00 48.88           O  
ATOM   1629  N   GLY A 206    -334.098-398.581 503.858  1.00 49.48           N  
ATOM   1630  CA  GLY A 206    -334.621-397.788 502.756  1.00 49.48           C  
ATOM   1631  C   GLY A 206    -333.581-397.486 501.692  1.00 49.48           C  
ATOM   1632  O   GLY A 206    -332.402-397.802 501.863  1.00 49.48           O  
ATOM   1633  N   LYS A 207    -334.027-397.479 500.430  1.00 49.94           N  
ATOM   1634  CA  LYS A 207    -333.166-397.132 499.303  1.00 49.94           C  
ATOM   1635  C   LYS A 207    -333.563-395.786 498.703  1.00 49.94           C  
ATOM   1636  CB  LYS A 207    -333.220-398.220 498.231  1.00 49.94           C  
ATOM   1637  O   LYS A 207    -334.690-395.324 498.893  1.00 49.94           O  
ATOM   1638  CG  LYS A 207    -334.588-398.382 497.582  1.00 49.94           C  
ATOM   1639  CD  LYS A 207    -334.576-399.474 496.520  1.00 49.94           C  
ATOM   1640  CE  LYS A 207    -335.947-399.644 495.877  1.00 49.94           C  
ATOM   1641  NZ  LYS A 207    -335.952-400.745 494.868  1.00 49.94           N  
ATOM   1642  N   ILE A 208    -332.608-394.979 498.367  1.00 56.08           N  
ATOM   1643  CA  ILE A 208    -332.857-393.751 497.618  1.00 56.08           C  
ATOM   1644  C   ILE A 208    -333.271-394.093 496.189  1.00 56.08           C  
ATOM   1645  CB  ILE A 208    -331.614-392.833 497.611  1.00 56.08           C  
ATOM   1646  O   ILE A 208    -332.577-394.842 495.497  1.00 56.08           O  
ATOM   1647  CG1 ILE A 208    -331.255-392.409 499.040  1.00 56.08           C  
ATOM   1648  CG2 ILE A 208    -331.851-391.609 496.720  1.00 56.08           C  
ATOM   1649  CD1 ILE A 208    -329.951-391.630 499.145  1.00 56.08           C  
ATOM   1650  N   VAL A 209    -334.597-393.791 495.855  1.00 55.12           N  
ATOM   1651  CA  VAL A 209    -335.060-393.958 494.482  1.00 55.12           C  
ATOM   1652  C   VAL A 209    -335.264-392.590 493.834  1.00 55.12           C  
ATOM   1653  CB  VAL A 209    -336.370-394.776 494.419  1.00 55.12           C  
ATOM   1654  O   VAL A 209    -335.614-391.621 494.513  1.00 55.12           O  
ATOM   1655  CG1 VAL A 209    -336.110-396.239 494.776  1.00 55.12           C  
ATOM   1656  CG2 VAL A 209    -337.419-394.175 495.352  1.00 55.12           C  
ATOM   1657  N   SER A 210    -334.700-392.398 492.713  1.00 63.77           N  
ATOM   1658  CA  SER A 210    -334.846-391.187 491.913  1.00 63.77           C  
ATOM   1659  C   SER A 210    -336.205-391.141 491.222  1.00 63.77           C  
ATOM   1660  CB  SER A 210    -333.732-391.097 490.869  1.00 63.77           C  
ATOM   1661  O   SER A 210    -336.560-392.057 490.477  1.00 63.77           O  
ATOM   1662  OG  SER A 210    -333.770-389.848 490.200  1.00 63.77           O  
ATOM   1663  N   LYS A 211    -337.144-390.180 491.708  1.00 71.03           N  
ATOM   1664  CA  LYS A 211    -338.465-390.002 491.112  1.00 71.03           C  
ATOM   1665  C   LYS A 211    -338.631-388.591 490.552  1.00 71.03           C  
ATOM   1666  CB  LYS A 211    -339.561-390.290 492.138  1.00 71.03           C  
ATOM   1667  O   LYS A 211    -337.898-387.677 490.935  1.00 71.03           O  
ATOM   1668  CG  LYS A 211    -339.630-391.745 492.579  1.00 71.03           C  
ATOM   1669  CD  LYS A 211    -340.801-391.988 493.523  1.00 71.03           C  
ATOM   1670  CE  LYS A 211    -340.879-393.446 493.954  1.00 71.03           C  
ATOM   1671  NZ  LYS A 211    -342.027-393.690 494.877  1.00 71.03           N  
ATOM   1672  N   SER A 212    -339.569-388.419 489.593  1.00 81.73           N  
ATOM   1673  CA  SER A 212    -339.999-387.124 489.074  1.00 81.73           C  
ATOM   1674  C   SER A 212    -341.279-386.653 489.757  1.00 81.73           C  
ATOM   1675  CB  SER A 212    -340.216-387.197 487.562  1.00 81.73           C  
ATOM   1676  O   SER A 212    -342.122-387.467 490.138  1.00 81.73           O  
ATOM   1677  OG  SER A 212    -339.016-387.558 486.899  1.00 81.73           O  
ATOM   1678  N   GLU A 213    -341.306-385.485 490.150  1.00 87.01           N  
ATOM   1679  CA  GLU A 213    -342.476-384.890 490.789  1.00 87.01           C  
ATOM   1680  C   GLU A 213    -342.995-383.699 489.990  1.00 87.01           C  
ATOM   1681  CB  GLU A 213    -342.146-384.460 492.220  1.00 87.01           C  
ATOM   1682  O   GLU A 213    -342.231-382.794 489.646  1.00 87.01           O  
ATOM   1683  CG  GLU A 213    -343.349-383.955 493.003  1.00 87.01           C  
ATOM   1684  CD  GLU A 213    -343.020-383.593 494.443  1.00 87.01           C  
ATOM   1685  OE1 GLU A 213    -343.875-382.989 495.128  1.00 87.01           O  
ATOM   1686  OE2 GLU A 213    -341.895-383.914 494.888  1.00 87.01           O  
ATOM   1687  N   VAL A 214    -344.307-383.692 489.727  1.00 91.36           N  
ATOM   1688  CA  VAL A 214    -344.961-382.571 489.058  1.00 91.36           C  
ATOM   1689  C   VAL A 214    -345.216-381.449 490.061  1.00 91.36           C  
ATOM   1690  CB  VAL A 214    -346.286-383.003 488.392  1.00 91.36           C  
ATOM   1691  O   VAL A 214    -345.949-381.634 491.036  1.00 91.36           O  
ATOM   1692  CG1 VAL A 214    -346.996-381.800 487.773  1.00 91.36           C  
ATOM   1693  CG2 VAL A 214    -346.027-384.076 487.336  1.00 91.36           C  
ATOM   1694  N   LEU A 215    -344.666-380.260 489.783  1.00 94.07           N  
ATOM   1695  CA  LEU A 215    -344.839-379.146 490.708  1.00 94.07           C  
ATOM   1696  C   LEU A 215    -345.804-378.111 490.139  1.00 94.07           C  
ATOM   1697  CB  LEU A 215    -343.491-378.489 491.016  1.00 94.07           C  
ATOM   1698  O   LEU A 215    -346.521-377.445 490.890  1.00 94.07           O  
ATOM   1699  CG  LEU A 215    -342.468-379.355 491.753  1.00 94.07           C  
ATOM   1700  CD1 LEU A 215    -341.234-378.531 492.108  1.00 94.07           C  
ATOM   1701  CD2 LEU A 215    -343.088-379.964 493.006  1.00 94.07           C  
ATOM   1702  N   TYR A 216    -345.842-377.894 488.937  1.00 96.48           N  
ATOM   1703  CA  TYR A 216    -346.841-377.102 488.229  1.00 96.48           C  
ATOM   1704  C   TYR A 216    -347.441-377.890 487.070  1.00 96.48           C  
ATOM   1705  CB  TYR A 216    -346.227-375.799 487.712  1.00 96.48           C  
ATOM   1706  O   TYR A 216    -346.711-378.485 486.273  1.00 96.48           O  
ATOM   1707  CG  TYR A 216    -345.977-374.774 488.792  1.00 96.48           C  
ATOM   1708  CD1 TYR A 216    -346.985-374.413 489.683  1.00 96.48           C  
ATOM   1709  CD2 TYR A 216    -344.733-374.167 488.924  1.00 96.48           C  
ATOM   1710  CE1 TYR A 216    -346.760-373.468 490.679  1.00 96.48           C  
ATOM   1711  CE2 TYR A 216    -344.496-373.222 489.916  1.00 96.48           C  
ATOM   1712  OH  TYR A 216    -345.285-371.944 491.773  1.00 96.48           O  
ATOM   1713  CZ  TYR A 216    -345.514-372.879 490.788  1.00 96.48           C  
ATOM   1714  N   ASP A 217    -348.741-377.735 486.976  1.00 97.13           N  
ATOM   1715  CA  ASP A 217    -349.441-378.274 485.814  1.00 97.13           C  
ATOM   1716  C   ASP A 217    -350.556-377.335 485.360  1.00 97.13           C  
ATOM   1717  CB  ASP A 217    -350.013-379.658 486.127  1.00 97.13           C  
ATOM   1718  O   ASP A 217    -351.668-377.381 485.890  1.00 97.13           O  
ATOM   1719  CG  ASP A 217    -350.551-380.369 484.896  1.00 97.13           C  
ATOM   1720  OD1 ASP A 217    -350.727-379.718 483.844  1.00 97.13           O  
ATOM   1721  OD2 ASP A 217    -350.803-381.590 484.982  1.00 97.13           O  
ATOM   1722  N   PHE A 218    -350.187-376.451 484.472  1.00 97.59           N  
ATOM   1723  CA  PHE A 218    -351.155-375.507 483.927  1.00 97.59           C  
ATOM   1724  C   PHE A 218    -351.495-375.856 482.482  1.00 97.59           C  
ATOM   1725  CB  PHE A 218    -350.618-374.077 484.010  1.00 97.59           C  
ATOM   1726  O   PHE A 218    -351.656-374.964 481.645  1.00 97.59           O  
ATOM   1727  CG  PHE A 218    -350.227-373.653 485.400  1.00 97.59           C  
ATOM   1728  CD1 PHE A 218    -351.155-373.671 486.433  1.00 97.59           C  
ATOM   1729  CD2 PHE A 218    -348.930-373.239 485.674  1.00 97.59           C  
ATOM   1730  CE1 PHE A 218    -350.796-373.281 487.721  1.00 97.59           C  
ATOM   1731  CE2 PHE A 218    -348.564-372.848 486.958  1.00 97.59           C  
ATOM   1732  CZ  PHE A 218    -349.498-372.868 487.981  1.00 97.59           C  
ATOM   1733  N   ARG A 219    -351.559-377.035 482.158  1.00 95.76           N  
ATOM   1734  CA  ARG A 219    -351.934-377.483 480.820  1.00 95.76           C  
ATOM   1735  C   ARG A 219    -353.445-377.415 480.624  1.00 95.76           C  
ATOM   1736  CB  ARG A 219    -351.436-378.909 480.571  1.00 95.76           C  
ATOM   1737  O   ARG A 219    -354.194-377.238 481.587  1.00 95.76           O  
ATOM   1738  CG  ARG A 219    -349.922-379.028 480.495  1.00 95.76           C  
ATOM   1739  CD  ARG A 219    -349.476-380.479 480.384  1.00 95.76           C  
ATOM   1740  NE  ARG A 219    -349.910-381.266 481.536  1.00 95.76           N  
ATOM   1741  NH1 ARG A 219    -349.310-383.305 480.629  1.00 95.76           N  
ATOM   1742  NH2 ARG A 219    -350.246-383.205 482.719  1.00 95.76           N  
ATOM   1743  CZ  ARG A 219    -349.821-382.590 481.625  1.00 95.76           C  
ATOM   1744  N   GLY A 220    -353.901-377.546 479.334  1.00 93.46           N  
ATOM   1745  CA  GLY A 220    -355.314-377.388 479.029  1.00 93.46           C  
ATOM   1746  C   GLY A 220    -355.793-375.953 479.147  1.00 93.46           C  
ATOM   1747  O   GLY A 220    -355.165-375.038 478.610  1.00 93.46           O  
ATOM   1748  N   ASP A 221    -356.856-375.679 479.886  1.00 95.06           N  
ATOM   1749  CA  ASP A 221    -357.423-374.340 479.995  1.00 95.06           C  
ATOM   1750  C   ASP A 221    -357.016-373.675 481.308  1.00 95.06           C  
ATOM   1751  CB  ASP A 221    -358.949-374.392 479.885  1.00 95.06           C  
ATOM   1752  O   ASP A 221    -357.695-372.766 481.788  1.00 95.06           O  
ATOM   1753  CG  ASP A 221    -359.590-375.270 480.945  1.00 95.06           C  
ATOM   1754  OD1 ASP A 221    -358.860-375.962 481.688  1.00 95.06           O  
ATOM   1755  OD2 ASP A 221    -360.837-375.272 481.037  1.00 95.06           O  
ATOM   1756  N   ARG A 222    -355.827-374.104 481.883  1.00 97.39           N  
ATOM   1757  CA  ARG A 222    -355.486-373.722 483.250  1.00 97.39           C  
ATOM   1758  C   ARG A 222    -354.463-372.593 483.265  1.00 97.39           C  
ATOM   1759  CB  ARG A 222    -354.949-374.927 484.025  1.00 97.39           C  
ATOM   1760  O   ARG A 222    -353.954-372.223 484.325  1.00 97.39           O  
ATOM   1761  CG  ARG A 222    -355.995-375.994 484.311  1.00 97.39           C  
ATOM   1762  CD  ARG A 222    -355.401-377.180 485.058  1.00 97.39           C  
ATOM   1763  NE  ARG A 222    -356.368-378.265 485.200  1.00 97.39           N  
ATOM   1764  NH1 ARG A 222    -354.904-379.708 486.254  1.00 97.39           N  
ATOM   1765  NH2 ARG A 222    -357.062-380.358 485.843  1.00 97.39           N  
ATOM   1766  CZ  ARG A 222    -356.110-379.441 485.765  1.00 97.39           C  
ATOM   1767  N   ILE A 223    -354.116-372.026 482.184  1.00 97.73           N  
ATOM   1768  CA  ILE A 223    -353.129-370.952 482.133  1.00 97.73           C  
ATOM   1769  C   ILE A 223    -353.608-369.770 482.971  1.00 97.73           C  
ATOM   1770  CB  ILE A 223    -352.858-370.504 480.678  1.00 97.73           C  
ATOM   1771  O   ILE A 223    -352.802-369.072 483.590  1.00 97.73           O  
ATOM   1772  CG1 ILE A 223    -351.546-369.716 480.599  1.00 97.73           C  
ATOM   1773  CG2 ILE A 223    -354.028-369.675 480.142  1.00 97.73           C  
ATOM   1774  CD1 ILE A 223    -350.318-370.514 481.020  1.00 97.73           C  
ATOM   1775  N   PRO A 224    -354.908-369.466 483.045  1.00 98.38           N  
ATOM   1776  CA  PRO A 224    -355.379-368.407 483.940  1.00 98.38           C  
ATOM   1777  C   PRO A 224    -354.975-368.640 485.394  1.00 98.38           C  
ATOM   1778  CB  PRO A 224    -356.900-368.462 483.780  1.00 98.38           C  
ATOM   1779  O   PRO A 224    -354.788-367.682 486.148  1.00 98.38           O  
ATOM   1780  CG  PRO A 224    -357.121-368.947 482.385  1.00 98.38           C  
ATOM   1781  CD  PRO A 224    -356.088-369.992 482.074  1.00 98.38           C  
ATOM   1782  N   GLN A 225    -354.871-369.876 485.801  1.00 98.15           N  
ATOM   1783  CA  GLN A 225    -354.382-370.181 487.142  1.00 98.15           C  
ATOM   1784  C   GLN A 225    -352.929-369.747 487.309  1.00 98.15           C  
ATOM   1785  CB  GLN A 225    -354.521-371.675 487.436  1.00 98.15           C  
ATOM   1786  O   GLN A 225    -352.550-369.219 488.357  1.00 98.15           O  
ATOM   1787  CG  GLN A 225    -355.960-372.172 487.431  1.00 98.15           C  
ATOM   1788  CD  GLN A 225    -356.062-373.681 487.554  1.00 98.15           C  
ATOM   1789  NE2 GLN A 225    -357.184-374.238 487.113  1.00 98.15           N  
ATOM   1790  OE1 GLN A 225    -355.138-374.340 488.040  1.00 98.15           O  
ATOM   1791  N   ALA A 226    -352.102-370.070 486.244  1.00 97.41           N  
ATOM   1792  CA  ALA A 226    -350.722-369.594 486.285  1.00 97.41           C  
ATOM   1793  C   ALA A 226    -350.670-368.074 486.407  1.00 97.41           C  
ATOM   1794  CB  ALA A 226    -349.963-370.051 485.042  1.00 97.41           C  
ATOM   1795  O   ALA A 226    -349.894-367.534 487.199  1.00 97.41           O  
ATOM   1796  N   PHE A 227    -351.544-367.404 485.637  1.00 98.17           N  
ATOM   1797  CA  PHE A 227    -351.620-365.948 485.618  1.00 98.17           C  
ATOM   1798  C   PHE A 227    -351.981-365.406 486.996  1.00 98.17           C  
ATOM   1799  CB  PHE A 227    -352.646-365.475 484.584  1.00 98.17           C  
ATOM   1800  O   PHE A 227    -351.378-364.440 487.467  1.00 98.17           O  
ATOM   1801  CG  PHE A 227    -352.714-363.980 484.434  1.00 98.17           C  
ATOM   1802  CD1 PHE A 227    -353.940-363.327 484.382  1.00 98.17           C  
ATOM   1803  CD2 PHE A 227    -351.551-363.226 484.344  1.00 98.17           C  
ATOM   1804  CE1 PHE A 227    -354.005-361.942 484.245  1.00 98.17           C  
ATOM   1805  CE2 PHE A 227    -351.608-361.842 484.206  1.00 98.17           C  
ATOM   1806  CZ  PHE A 227    -352.837-361.202 484.156  1.00 98.17           C  
ATOM   1807  N   ALA A 228    -352.882-366.006 487.665  1.00 97.65           N  
ATOM   1808  CA  ALA A 228    -353.326-365.590 488.992  1.00 97.65           C  
ATOM   1809  C   ALA A 228    -352.231-365.812 490.032  1.00 97.65           C  
ATOM   1810  CB  ALA A 228    -354.592-366.346 489.390  1.00 97.65           C  
ATOM   1811  O   ALA A 228    -352.055-364.996 490.940  1.00 97.65           O  
ATOM   1812  N   LYS A 229    -351.478-366.820 489.856  1.00 97.00           N  
ATOM   1813  CA  LYS A 229    -350.475-367.256 490.822  1.00 97.00           C  
ATOM   1814  C   LYS A 229    -349.180-366.464 490.666  1.00 97.00           C  
ATOM   1815  CB  LYS A 229    -350.195-368.752 490.669  1.00 97.00           C  
ATOM   1816  O   LYS A 229    -348.545-366.099 491.658  1.00 97.00           O  
ATOM   1817  CG  LYS A 229    -349.306-369.330 491.759  1.00 97.00           C  
ATOM   1818  CD  LYS A 229    -349.253-370.851 491.689  1.00 97.00           C  
ATOM   1819  CE  LYS A 229    -348.493-371.440 492.870  1.00 97.00           C  
ATOM   1820  NZ  LYS A 229    -348.465-372.933 492.822  1.00 97.00           N  
ATOM   1821  N   GLY A 230    -348.758-366.157 489.510  1.00 97.42           N  
ATOM   1822  CA  GLY A 230    -347.454-365.600 489.191  1.00 97.42           C  
ATOM   1823  C   GLY A 230    -347.335-364.126 489.531  1.00 97.42           C  
ATOM   1824  O   GLY A 230    -348.331-363.398 489.515  1.00 97.42           O  
ATOM   1825  N   ALA A 231    -346.159-363.740 489.839  1.00 97.88           N  
ATOM   1826  CA  ALA A 231    -345.858-362.328 490.057  1.00 97.88           C  
ATOM   1827  C   ALA A 231    -345.729-361.582 488.732  1.00 97.88           C  
ATOM   1828  CB  ALA A 231    -344.578-362.177 490.876  1.00 97.88           C  
ATOM   1829  O   ALA A 231    -345.082-362.068 487.801  1.00 97.88           O  
ATOM   1830  N   LYS A 232    -346.303-360.427 488.666  1.00 97.62           N  
ATOM   1831  CA  LYS A 232    -346.349-359.669 487.418  1.00 97.62           C  
ATOM   1832  C   LYS A 232    -345.179-358.693 487.325  1.00 97.62           C  
ATOM   1833  CB  LYS A 232    -347.673-358.913 487.297  1.00 97.62           C  
ATOM   1834  O   LYS A 232    -344.780-358.096 488.328  1.00 97.62           O  
ATOM   1835  CG  LYS A 232    -348.903-359.785 487.507  1.00 97.62           C  
ATOM   1836  CD  LYS A 232    -348.876-361.016 486.611  1.00 97.62           C  
ATOM   1837  CE  LYS A 232    -350.167-361.816 486.721  1.00 97.62           C  
ATOM   1838  NZ  LYS A 232    -349.911-363.224 487.148  1.00 97.62           N  
ATOM   1839  N   ASN A 233    -344.519-358.664 486.210  1.00 96.72           N  
ATOM   1840  CA  ASN A 233    -343.527-357.686 485.777  1.00 96.72           C  
ATOM   1841  C   ASN A 233    -342.319-357.664 486.708  1.00 96.72           C  
ATOM   1842  CB  ASN A 233    -344.152-356.292 485.683  1.00 96.72           C  
ATOM   1843  O   ASN A 233    -341.766-356.599 486.989  1.00 96.72           O  
ATOM   1844  CG  ASN A 233    -344.924-356.084 484.396  1.00 96.72           C  
ATOM   1845  ND2 ASN A 233    -345.871-355.152 484.418  1.00 96.72           N  
ATOM   1846  OD1 ASN A 233    -344.673-356.753 483.391  1.00 96.72           O  
ATOM   1847  N   VAL A 234    -341.914-358.784 487.081  1.00 96.35           N  
ATOM   1848  CA  VAL A 234    -340.686-358.932 487.856  1.00 96.35           C  
ATOM   1849  C   VAL A 234    -339.782-359.973 487.198  1.00 96.35           C  
ATOM   1850  CB  VAL A 234    -340.982-359.331 489.319  1.00 96.35           C  
ATOM   1851  O   VAL A 234    -338.902-360.540 487.851  1.00 96.35           O  
ATOM   1852  CG1 VAL A 234    -341.700-358.199 490.052  1.00 96.35           C  
ATOM   1853  CG2 VAL A 234    -341.812-360.613 489.364  1.00 96.35           C  
ATOM   1854  N   GLY A 235    -340.036-360.277 485.926  1.00 95.71           N  
ATOM   1855  CA  GLY A 235    -339.313-361.317 485.213  1.00 95.71           C  
ATOM   1856  C   GLY A 235    -337.845-360.993 485.008  1.00 95.71           C  
ATOM   1857  O   GLY A 235    -337.475-359.825 484.876  1.00 95.71           O  
ATOM   1858  N   ILE A 236    -337.023-361.973 485.123  1.00 95.06           N  
ATOM   1859  CA  ILE A 236    -335.596-361.936 484.821  1.00 95.06           C  
ATOM   1860  C   ILE A 236    -335.328-362.673 483.510  1.00 95.06           C  
ATOM   1861  CB  ILE A 236    -334.760-362.555 485.963  1.00 95.06           C  
ATOM   1862  O   ILE A 236    -335.663-363.852 483.373  1.00 95.06           O  
ATOM   1863  CG1 ILE A 236    -334.992-361.788 487.271  1.00 95.06           C  
ATOM   1864  CG2 ILE A 236    -333.274-362.575 485.596  1.00 95.06           C  
ATOM   1865  CD1 ILE A 236    -334.454-362.495 488.507  1.00 95.06           C  
ATOM   1866  N   THR A 237    -334.757-361.947 482.578  1.00 94.61           N  
ATOM   1867  CA  THR A 237    -334.414-362.557 481.298  1.00 94.61           C  
ATOM   1868  C   THR A 237    -332.905-362.523 481.071  1.00 94.61           C  
ATOM   1869  CB  THR A 237    -335.127-361.848 480.132  1.00 94.61           C  
ATOM   1870  O   THR A 237    -332.129-362.456 482.027  1.00 94.61           O  
ATOM   1871  CG2 THR A 237    -336.615-361.677 480.420  1.00 94.61           C  
ATOM   1872  OG1 THR A 237    -334.539-360.558 479.933  1.00 94.61           O  
ATOM   1873  N   ASN A 238    -332.529-362.687 479.768  1.00 94.41           N  
ATOM   1874  CA  ASN A 238    -331.107-362.727 479.441  1.00 94.41           C  
ATOM   1875  C   ASN A 238    -330.488-361.332 479.459  1.00 94.41           C  
ATOM   1876  CB  ASN A 238    -330.890-363.386 478.077  1.00 94.41           C  
ATOM   1877  O   ASN A 238    -329.278-361.188 479.641  1.00 94.41           O  
ATOM   1878  CG  ASN A 238    -331.696-362.729 476.974  1.00 94.41           C  
ATOM   1879  ND2 ASN A 238    -331.012-362.259 475.939  1.00 94.41           N  
ATOM   1880  OD1 ASN A 238    -332.925-362.642 477.054  1.00 94.41           O  
ATOM   1881  N   VAL A 239    -331.335-360.292 479.412  1.00 92.74           N  
ATOM   1882  CA  VAL A 239    -330.931-358.892 479.497  1.00 92.74           C  
ATOM   1883  C   VAL A 239    -331.933-358.116 480.349  1.00 92.74           C  
ATOM   1884  CB  VAL A 239    -330.813-358.250 478.096  1.00 92.74           C  
ATOM   1885  O   VAL A 239    -333.082-358.537 480.507  1.00 92.74           O  
ATOM   1886  CG1 VAL A 239    -329.714-358.930 477.282  1.00 92.74           C  
ATOM   1887  CG2 VAL A 239    -332.151-358.324 477.362  1.00 92.74           C  
ATOM   1888  N   PRO A 240    -331.472-357.059 480.917  1.00 90.15           N  
ATOM   1889  CA  PRO A 240    -332.446-356.248 481.652  1.00 90.15           C  
ATOM   1890  C   PRO A 240    -333.563-355.714 480.759  1.00 90.15           C  
ATOM   1891  CB  PRO A 240    -331.598-355.102 482.211  1.00 90.15           C  
ATOM   1892  O   PRO A 240    -333.302-355.252 479.645  1.00 90.15           O  
ATOM   1893  CG  PRO A 240    -330.204-355.639 482.246  1.00 90.15           C  
ATOM   1894  CD  PRO A 240    -330.031-356.591 481.097  1.00 90.15           C  
ATOM   1895  N   GLU A 241    -334.830-355.948 481.235  1.00 88.88           N  
ATOM   1896  CA  GLU A 241    -335.987-355.499 480.467  1.00 88.88           C  
ATOM   1897  C   GLU A 241    -336.740-354.392 481.198  1.00 88.88           C  
ATOM   1898  CB  GLU A 241    -336.927-356.672 480.175  1.00 88.88           C  
ATOM   1899  O   GLU A 241    -336.806-354.387 482.429  1.00 88.88           O  
ATOM   1900  CG  GLU A 241    -336.275-357.804 479.394  1.00 88.88           C  
ATOM   1901  CD  GLU A 241    -336.064-357.473 477.925  1.00 88.88           C  
ATOM   1902  OE1 GLU A 241    -335.470-358.300 477.196  1.00 88.88           O  
ATOM   1903  OE2 GLU A 241    -336.495-356.379 477.498  1.00 88.88           O  
ATOM   1904  N   GLU A 242    -337.187-353.377 480.492  1.00 88.59           N  
ATOM   1905  CA  GLU A 242    -338.148-352.410 481.012  1.00 88.59           C  
ATOM   1906  C   GLU A 242    -339.569-352.964 480.964  1.00 88.59           C  
ATOM   1907  CB  GLU A 242    -338.069-351.097 480.229  1.00 88.59           C  
ATOM   1908  O   GLU A 242    -340.127-353.165 479.883  1.00 88.59           O  
ATOM   1909  CG  GLU A 242    -336.721-350.400 480.333  1.00 88.59           C  
ATOM   1910  CD  GLU A 242    -336.667-349.083 479.575  1.00 88.59           C  
ATOM   1911  OE1 GLU A 242    -335.636-348.377 479.655  1.00 88.59           O  
ATOM   1912  OE2 GLU A 242    -337.666-348.752 478.897  1.00 88.59           O  
ATOM   1913  N   LEU A 243    -340.228-353.329 482.036  1.00 91.68           N  
ATOM   1914  CA  LEU A 243    -341.472-354.086 482.135  1.00 91.68           C  
ATOM   1915  C   LEU A 243    -342.665-353.152 482.300  1.00 91.68           C  
ATOM   1916  CB  LEU A 243    -341.410-355.067 483.309  1.00 91.68           C  
ATOM   1917  O   LEU A 243    -343.263-353.085 483.377  1.00 91.68           O  
ATOM   1918  CG  LEU A 243    -340.273-356.090 483.280  1.00 91.68           C  
ATOM   1919  CD1 LEU A 243    -340.192-356.832 484.609  1.00 91.68           C  
ATOM   1920  CD2 LEU A 243    -340.463-357.068 482.125  1.00 91.68           C  
ATOM   1921  N   HIS A 244    -343.069-352.404 481.262  1.00 90.08           N  
ATOM   1922  CA  HIS A 244    -344.105-351.377 481.276  1.00 90.08           C  
ATOM   1923  C   HIS A 244    -345.403-351.894 480.664  1.00 90.08           C  
ATOM   1924  CB  HIS A 244    -343.632-350.129 480.528  1.00 90.08           C  
ATOM   1925  O   HIS A 244    -346.407-351.179 480.630  1.00 90.08           O  
ATOM   1926  CG  HIS A 244    -342.431-349.481 481.141  1.00 90.08           C  
ATOM   1927  CD2 HIS A 244    -341.196-349.246 480.641  1.00 90.08           C  
ATOM   1928  ND1 HIS A 244    -342.426-348.991 482.428  1.00 90.08           N  
ATOM   1929  CE1 HIS A 244    -341.236-348.481 482.694  1.00 90.08           C  
ATOM   1930  NE2 HIS A 244    -340.470-348.622 481.626  1.00 90.08           N  
ATOM   1931  N   GLY A 245    -345.405-353.136 480.230  1.00 94.02           N  
ATOM   1932  CA  GLY A 245    -346.601-353.713 479.637  1.00 94.02           C  
ATOM   1933  C   GLY A 245    -347.507-354.383 480.652  1.00 94.02           C  
ATOM   1934  O   GLY A 245    -347.202-354.404 481.846  1.00 94.02           O  
ATOM   1935  N   ILE A 246    -348.674-354.801 480.141  1.00 96.01           N  
ATOM   1936  CA  ILE A 246    -349.646-355.488 480.985  1.00 96.01           C  
ATOM   1937  C   ILE A 246    -350.063-356.802 480.329  1.00 96.01           C  
ATOM   1938  CB  ILE A 246    -350.886-354.605 481.252  1.00 96.01           C  
ATOM   1939  O   ILE A 246    -350.413-356.828 479.146  1.00 96.01           O  
ATOM   1940  CG1 ILE A 246    -350.474-353.300 481.942  1.00 96.01           C  
ATOM   1941  CG2 ILE A 246    -351.919-355.364 482.088  1.00 96.01           C  
ATOM   1942  CD1 ILE A 246    -351.583-352.259 482.010  1.00 96.01           C  
ATOM   1943  N   LEU A 247    -349.827-357.898 481.055  1.00 97.96           N  
ATOM   1944  CA  LEU A 247    -350.315-359.188 480.575  1.00 97.96           C  
ATOM   1945  C   LEU A 247    -351.819-359.314 480.790  1.00 97.96           C  
ATOM   1946  CB  LEU A 247    -349.589-360.333 481.284  1.00 97.96           C  
ATOM   1947  O   LEU A 247    -352.370-358.716 481.718  1.00 97.96           O  
ATOM   1948  CG  LEU A 247    -348.107-360.510 480.944  1.00 97.96           C  
ATOM   1949  CD1 LEU A 247    -347.496-361.617 481.797  1.00 97.96           C  
ATOM   1950  CD2 LEU A 247    -347.932-360.813 479.459  1.00 97.96           C  
ATOM   1951  N   GLU A 248    -352.506-360.044 479.961  1.00 97.74           N  
ATOM   1952  CA  GLU A 248    -353.927-360.350 480.092  1.00 97.74           C  
ATOM   1953  C   GLU A 248    -354.243-361.745 479.563  1.00 97.74           C  
ATOM   1954  CB  GLU A 248    -354.772-359.305 479.357  1.00 97.74           C  
ATOM   1955  O   GLU A 248    -353.441-362.336 478.837  1.00 97.74           O  
ATOM   1956  CG  GLU A 248    -354.605-359.333 477.845  1.00 97.74           C  
ATOM   1957  CD  GLU A 248    -355.401-358.250 477.134  1.00 97.74           C  
ATOM   1958  OE1 GLU A 248    -355.507-358.294 475.887  1.00 97.74           O  
ATOM   1959  OE2 GLU A 248    -355.921-357.348 477.829  1.00 97.74           O  
ATOM   1960  N   ILE A 249    -355.358-362.222 480.018  1.00 97.94           N  
ATOM   1961  CA  ILE A 249    -355.890-363.454 479.446  1.00 97.94           C  
ATOM   1962  C   ILE A 249    -356.805-363.122 478.269  1.00 97.94           C  
ATOM   1963  CB  ILE A 249    -356.655-364.283 480.501  1.00 97.94           C  
ATOM   1964  O   ILE A 249    -357.744-362.335 478.406  1.00 97.94           O  
ATOM   1965  CG1 ILE A 249    -355.716-364.692 481.642  1.00 97.94           C  
ATOM   1966  CG2 ILE A 249    -357.302-365.513 479.857  1.00 97.94           C  
ATOM   1967  CD1 ILE A 249    -354.551-365.568 481.201  1.00 97.94           C  
ATOM   1968  N   GLN A 250    -356.475-363.689 477.139  1.00 96.96           N  
ATOM   1969  CA  GLN A 250    -357.321-363.570 475.957  1.00 96.96           C  
ATOM   1970  C   GLN A 250    -357.947-364.912 475.589  1.00 96.96           C  
ATOM   1971  CB  GLN A 250    -356.518-363.024 474.774  1.00 96.96           C  
ATOM   1972  O   GLN A 250    -357.264-365.940 475.581  1.00 96.96           O  
ATOM   1973  CG  GLN A 250    -356.029-361.595 474.971  1.00 96.96           C  
ATOM   1974  CD  GLN A 250    -355.317-361.045 473.749  1.00 96.96           C  
ATOM   1975  NE2 GLN A 250    -354.700-359.878 473.897  1.00 96.96           N  
ATOM   1976  OE1 GLN A 250    -355.320-361.666 472.680  1.00 96.96           O  
ATOM   1977  N   ASN A 251    -359.264-364.840 475.297  1.00 96.57           N  
ATOM   1978  CA  ASN A 251    -359.962-366.046 474.862  1.00 96.57           C  
ATOM   1979  C   ASN A 251    -360.157-366.064 473.349  1.00 96.57           C  
ATOM   1980  CB  ASN A 251    -361.310-366.171 475.574  1.00 96.57           C  
ATOM   1981  O   ASN A 251    -361.030-365.372 472.823  1.00 96.57           O  
ATOM   1982  CG  ASN A 251    -361.164-366.441 477.058  1.00 96.57           C  
ATOM   1983  ND2 ASN A 251    -361.489-365.447 477.876  1.00 96.57           N  
ATOM   1984  OD1 ASN A 251    -360.762-367.534 477.467  1.00 96.57           O  
ATOM   1985  N   ILE A 252    -359.225-366.743 472.720  1.00 93.64           N  
ATOM   1986  CA  ILE A 252    -359.208-366.887 471.269  1.00 93.64           C  
ATOM   1987  C   ILE A 252    -359.138-368.366 470.897  1.00 93.64           C  
ATOM   1988  CB  ILE A 252    -358.024-366.119 470.638  1.00 93.64           C  
ATOM   1989  O   ILE A 252    -358.468-369.151 471.572  1.00 93.64           O  
ATOM   1990  CG1 ILE A 252    -358.093-364.633 471.009  1.00 93.64           C  
ATOM   1991  CG2 ILE A 252    -358.010-366.304 469.117  1.00 93.64           C  
ATOM   1992  CD1 ILE A 252    -356.843-363.846 470.645  1.00 93.64           C  
ATOM   1993  N   TRP A 253    -359.923-368.808 469.930  1.00 94.64           N  
ATOM   1994  CA  TRP A 253    -359.945-370.174 469.416  1.00 94.64           C  
ATOM   1995  C   TRP A 253    -360.451-371.147 470.476  1.00 94.64           C  
ATOM   1996  CB  TRP A 253    -358.549-370.593 468.945  1.00 94.64           C  
ATOM   1997  O   TRP A 253    -359.953-372.270 470.586  1.00 94.64           O  
ATOM   1998  CG  TRP A 253    -357.965-369.694 467.897  1.00 94.64           C  
ATOM   1999  CD1 TRP A 253    -358.601-369.187 466.798  1.00 94.64           C  
ATOM   2000  CD2 TRP A 253    -356.623-369.201 467.848  1.00 94.64           C  
ATOM   2001  CE2 TRP A 253    -356.515-368.398 466.691  1.00 94.64           C  
ATOM   2002  CE3 TRP A 253    -355.500-369.358 468.672  1.00 94.64           C  
ATOM   2003  NE1 TRP A 253    -357.734-368.407 466.069  1.00 94.64           N  
ATOM   2004  CH2 TRP A 253    -354.244-367.924 467.159  1.00 94.64           C  
ATOM   2005  CZ2 TRP A 253    -355.327-367.754 466.336  1.00 94.64           C  
ATOM   2006  CZ3 TRP A 253    -354.319-368.716 468.317  1.00 94.64           C  
ATOM   2007  N   GLY A 254    -361.359-370.650 471.381  1.00 93.89           N  
ATOM   2008  CA  GLY A 254    -362.025-371.499 472.356  1.00 93.89           C  
ATOM   2009  C   GLY A 254    -361.143-371.853 473.539  1.00 93.89           C  
ATOM   2010  O   GLY A 254    -361.426-372.807 474.267  1.00 93.89           O  
ATOM   2011  N   ARG A 255    -359.972-371.187 473.710  1.00 94.68           N  
ATOM   2012  CA  ARG A 255    -359.108-371.460 474.854  1.00 94.68           C  
ATOM   2013  C   ARG A 255    -358.431-370.186 475.347  1.00 94.68           C  
ATOM   2014  CB  ARG A 255    -358.052-372.508 474.493  1.00 94.68           C  
ATOM   2015  O   ARG A 255    -358.238-369.243 474.577  1.00 94.68           O  
ATOM   2016  CG  ARG A 255    -357.064-372.046 473.435  1.00 94.68           C  
ATOM   2017  CD  ARG A 255    -356.080-373.146 473.063  1.00 94.68           C  
ATOM   2018  NE  ARG A 255    -355.148-372.709 472.026  1.00 94.68           N  
ATOM   2019  NH1 ARG A 255    -355.287-374.656 470.790  1.00 94.68           N  
ATOM   2020  NH2 ARG A 255    -353.936-372.941 470.090  1.00 94.68           N  
ATOM   2021  CZ  ARG A 255    -354.793-373.437 470.971  1.00 94.68           C  
ATOM   2022  N   PRO A 256    -358.092-370.144 476.672  1.00 97.77           N  
ATOM   2023  CA  PRO A 256    -357.449-368.958 477.242  1.00 97.77           C  
ATOM   2024  C   PRO A 256    -355.965-368.867 476.894  1.00 97.77           C  
ATOM   2025  CB  PRO A 256    -357.646-369.139 478.749  1.00 97.77           C  
ATOM   2026  O   PRO A 256    -355.276-369.889 476.837  1.00 97.77           O  
ATOM   2027  CG  PRO A 256    -357.701-370.618 478.952  1.00 97.77           C  
ATOM   2028  CD  PRO A 256    -358.381-371.238 477.765  1.00 97.77           C  
ATOM   2029  N   HIS A 257    -355.464-367.603 476.621  1.00 97.83           N  
ATOM   2030  CA  HIS A 257    -354.062-367.343 476.315  1.00 97.83           C  
ATOM   2031  C   HIS A 257    -353.497-366.246 477.211  1.00 97.83           C  
ATOM   2032  CB  HIS A 257    -353.898-366.954 474.845  1.00 97.83           C  
ATOM   2033  O   HIS A 257    -354.161-365.237 477.459  1.00 97.83           O  
ATOM   2034  CG  HIS A 257    -354.576-367.893 473.897  1.00 97.83           C  
ATOM   2035  CD2 HIS A 257    -355.825-367.882 473.376  1.00 97.83           C  
ATOM   2036  ND1 HIS A 257    -353.953-369.009 473.383  1.00 97.83           N  
ATOM   2037  CE1 HIS A 257    -354.792-369.644 472.582  1.00 97.83           C  
ATOM   2038  NE2 HIS A 257    -355.935-368.981 472.560  1.00 97.83           N  
ATOM   2039  N   LEU A 258    -352.289-366.506 477.693  1.00 98.34           N  
ATOM   2040  CA  LEU A 258    -351.553-365.398 478.291  1.00 98.34           C  
ATOM   2041  C   LEU A 258    -350.962-364.494 477.217  1.00 98.34           C  
ATOM   2042  CB  LEU A 258    -350.440-365.924 479.202  1.00 98.34           C  
ATOM   2043  O   LEU A 258    -350.169-364.945 476.386  1.00 98.34           O  
ATOM   2044  CG  LEU A 258    -349.699-364.880 480.038  1.00 98.34           C  
ATOM   2045  CD1 LEU A 258    -350.620-364.310 481.113  1.00 98.34           C  
ATOM   2046  CD2 LEU A 258    -348.448-365.487 480.667  1.00 98.34           C  
ATOM   2047  N   ALA A 259    -351.319-363.217 477.234  1.00 97.96           N  
ATOM   2048  CA  ALA A 259    -350.953-362.322 476.140  1.00 97.96           C  
ATOM   2049  C   ALA A 259    -350.565-360.943 476.667  1.00 97.96           C  
ATOM   2050  CB  ALA A 259    -352.103-362.201 475.143  1.00 97.96           C  
ATOM   2051  O   ALA A 259    -350.898-360.587 477.800  1.00 97.96           O  
ATOM   2052  N   LEU A 260    -349.838-360.257 475.859  1.00 97.38           N  
ATOM   2053  CA  LEU A 260    -349.546-358.854 476.131  1.00 97.38           C  
ATOM   2054  C   LEU A 260    -350.753-357.976 475.817  1.00 97.38           C  
ATOM   2055  CB  LEU A 260    -348.337-358.390 475.314  1.00 97.38           C  
ATOM   2056  O   LEU A 260    -351.361-358.106 474.752  1.00 97.38           O  
ATOM   2057  CG  LEU A 260    -347.848-356.965 475.578  1.00 97.38           C  
ATOM   2058  CD1 LEU A 260    -347.342-356.834 477.010  1.00 97.38           C  
ATOM   2059  CD2 LEU A 260    -346.757-356.582 474.583  1.00 97.38           C  
ATOM   2060  N   GLY A 261    -351.061-357.142 476.748  1.00 92.82           N  
ATOM   2061  CA  GLY A 261    -352.177-356.227 476.576  1.00 92.82           C  
ATOM   2062  C   GLY A 261    -351.906-355.140 475.552  1.00 92.82           C  
ATOM   2063  O   GLY A 261    -350.849-354.506 475.578  1.00 92.82           O  
ATOM   2064  N   ASN A 262    -352.715-354.897 474.579  1.00 86.36           N  
ATOM   2065  CA  ASN A 262    -352.735-354.025 473.410  1.00 86.36           C  
ATOM   2066  C   ASN A 262    -351.611-352.994 473.460  1.00 86.36           C  
ATOM   2067  CB  ASN A 262    -354.090-353.326 473.283  1.00 86.36           C  
ATOM   2068  O   ASN A 262    -351.822-351.859 473.888  1.00 86.36           O  
ATOM   2069  CG  ASN A 262    -355.196-354.269 472.851  1.00 86.36           C  
ATOM   2070  ND2 ASN A 262    -356.428-353.951 473.228  1.00 86.36           N  
ATOM   2071  OD1 ASN A 262    -354.944-355.277 472.185  1.00 86.36           O  
ATOM   2072  N   PRO A 263    -350.391-353.414 473.150  1.00 88.31           N  
ATOM   2073  CA  PRO A 263    -349.300-352.437 473.093  1.00 88.31           C  
ATOM   2074  C   PRO A 263    -349.544-351.340 472.058  1.00 88.31           C  
ATOM   2075  CB  PRO A 263    -348.085-353.287 472.711  1.00 88.31           C  
ATOM   2076  O   PRO A 263    -350.047-351.617 470.968  1.00 88.31           O  
ATOM   2077  CG  PRO A 263    -348.658-354.484 472.023  1.00 88.31           C  
ATOM   2078  CD  PRO A 263    -350.036-354.731 472.564  1.00 88.31           C  
ATOM   2079  N   ASP A 264    -349.318-350.072 472.456  1.00 87.19           N  
ATOM   2080  CA  ASP A 264    -349.535-348.893 471.624  1.00 87.19           C  
ATOM   2081  C   ASP A 264    -348.307-348.592 470.766  1.00 87.19           C  
ATOM   2082  CB  ASP A 264    -349.881-347.680 472.490  1.00 87.19           C  
ATOM   2083  O   ASP A 264    -347.260-348.203 471.287  1.00 87.19           O  
ATOM   2084  CG  ASP A 264    -350.344-346.483 471.678  1.00 87.19           C  
ATOM   2085  OD1 ASP A 264    -350.141-346.469 470.444  1.00 87.19           O  
ATOM   2086  OD2 ASP A 264    -350.914-345.546 472.277  1.00 87.19           O  
ATOM   2087  N   ALA A 265    -348.434-348.787 469.435  1.00 85.05           N  
ATOM   2088  CA  ALA A 265    -347.320-348.627 468.504  1.00 85.05           C  
ATOM   2089  C   ALA A 265    -346.886-347.166 468.415  1.00 85.05           C  
ATOM   2090  CB  ALA A 265    -347.701-349.150 467.122  1.00 85.05           C  
ATOM   2091  O   ALA A 265    -345.788-346.867 467.940  1.00 85.05           O  
ATOM   2092  N   ARG A 266    -347.646-346.227 468.919  1.00 86.92           N  
ATOM   2093  CA  ARG A 266    -347.332-344.804 468.870  1.00 86.92           C  
ATOM   2094  C   ARG A 266    -346.366-344.416 469.984  1.00 86.92           C  
ATOM   2095  CB  ARG A 266    -348.610-343.967 468.971  1.00 86.92           C  
ATOM   2096  O   ARG A 266    -345.754-343.348 469.939  1.00 86.92           O  
ATOM   2097  CG  ARG A 266    -349.559-344.148 467.797  1.00 86.92           C  
ATOM   2098  CD  ARG A 266    -350.897-343.466 468.042  1.00 86.92           C  
ATOM   2099  NE  ARG A 266    -351.604-344.060 469.174  1.00 86.92           N  
ATOM   2100  NH1 ARG A 266    -353.522-342.800 468.902  1.00 86.92           N  
ATOM   2101  NH2 ARG A 266    -353.383-344.333 470.600  1.00 86.92           N  
ATOM   2102  CZ  ARG A 266    -352.835-343.729 469.557  1.00 86.92           C  
ATOM   2103  N   ILE A 267    -346.279-345.318 470.975  1.00 85.12           N  
ATOM   2104  CA  ILE A 267    -345.359-345.098 472.085  1.00 85.12           C  
ATOM   2105  C   ILE A 267    -344.018-345.765 471.786  1.00 85.12           C  
ATOM   2106  CB  ILE A 267    -345.939-345.631 473.415  1.00 85.12           C  
ATOM   2107  O   ILE A 267    -343.956-346.979 471.578  1.00 85.12           O  
ATOM   2108  CG1 ILE A 267    -347.249-344.910 473.754  1.00 85.12           C  
ATOM   2109  CG2 ILE A 267    -344.921-345.480 474.548  1.00 85.12           C  
ATOM   2110  CD1 ILE A 267    -347.958-345.459 474.983  1.00 85.12           C  
ATOM   2111  N   ASN A 268    -342.939-344.942 471.577  1.00 88.48           N  
ATOM   2112  CA  ASN A 268    -341.601-345.415 471.239  1.00 88.48           C  
ATOM   2113  C   ASN A 268    -340.888-345.997 472.455  1.00 88.48           C  
ATOM   2114  CB  ASN A 268    -340.772-344.285 470.627  1.00 88.48           C  
ATOM   2115  O   ASN A 268    -339.869-345.464 472.897  1.00 88.48           O  
ATOM   2116  CG  ASN A 268    -339.439-344.764 470.088  1.00 88.48           C  
ATOM   2117  ND2 ASN A 268    -338.503-343.839 469.909  1.00 88.48           N  
ATOM   2118  OD1 ASN A 268    -339.251-345.957 469.834  1.00 88.48           O  
ATOM   2119  N   GLN A 269    -341.513-346.981 473.097  1.00 89.30           N  
ATOM   2120  CA  GLN A 269    -340.945-347.677 474.245  1.00 89.30           C  
ATOM   2121  C   GLN A 269    -341.325-349.155 474.236  1.00 89.30           C  
ATOM   2122  CB  GLN A 269    -341.405-347.025 475.550  1.00 89.30           C  
ATOM   2123  O   GLN A 269    -342.352-349.533 473.669  1.00 89.30           O  
ATOM   2124  CG  GLN A 269    -340.925-345.590 475.724  1.00 89.30           C  
ATOM   2125  CD  GLN A 269    -341.476-344.934 476.976  1.00 89.30           C  
ATOM   2126  NE2 GLN A 269    -341.267-343.627 477.102  1.00 89.30           N  
ATOM   2127  OE1 GLN A 269    -342.083-345.596 477.823  1.00 89.30           O  
ATOM   2128  N   LEU A 270    -340.425-349.951 474.876  1.00 90.87           N  
ATOM   2129  CA  LEU A 270    -340.792-351.348 475.085  1.00 90.87           C  
ATOM   2130  C   LEU A 270    -341.965-351.463 476.052  1.00 90.87           C  
ATOM   2131  CB  LEU A 270    -339.596-352.143 475.615  1.00 90.87           C  
ATOM   2132  O   LEU A 270    -341.970-350.822 477.107  1.00 90.87           O  
ATOM   2133  CG  LEU A 270    -338.499-352.475 474.604  1.00 90.87           C  
ATOM   2134  CD1 LEU A 270    -337.241-352.952 475.322  1.00 90.87           C  
ATOM   2135  CD2 LEU A 270    -338.986-353.526 473.612  1.00 90.87           C  
ATOM   2136  N   GLN A 271    -342.985-352.089 475.656  1.00 94.11           N  
ATOM   2137  CA  GLN A 271    -344.111-352.405 476.530  1.00 94.11           C  
ATOM   2138  C   GLN A 271    -344.123-353.885 476.899  1.00 94.11           C  
ATOM   2139  CB  GLN A 271    -345.433-352.018 475.864  1.00 94.11           C  
ATOM   2140  O   GLN A 271    -345.112-354.583 476.659  1.00 94.11           O  
ATOM   2141  CG  GLN A 271    -345.546-350.536 475.538  1.00 94.11           C  
ATOM   2142  CD  GLN A 271    -346.817-350.197 474.781  1.00 94.11           C  
ATOM   2143  NE2 GLN A 271    -346.699-350.028 473.469  1.00 94.11           N  
ATOM   2144  OE1 GLN A 271    -347.897-350.089 475.371  1.00 94.11           O  
ATOM   2145  N   THR A 272    -343.007-354.304 477.543  1.00 96.08           N  
ATOM   2146  CA  THR A 272    -342.707-355.669 477.963  1.00 96.08           C  
ATOM   2147  C   THR A 272    -343.483-356.028 479.227  1.00 96.08           C  
ATOM   2148  CB  THR A 272    -341.200-355.859 478.211  1.00 96.08           C  
ATOM   2149  O   THR A 272    -343.616-355.205 480.135  1.00 96.08           O  
ATOM   2150  CG2 THR A 272    -340.884-357.298 478.603  1.00 96.08           C  
ATOM   2151  OG1 THR A 272    -340.480-355.533 477.015  1.00 96.08           O  
ATOM   2152  N   ALA A 273    -344.037-357.189 479.257  1.00 97.73           N  
ATOM   2153  CA  ALA A 273    -344.698-357.709 480.451  1.00 97.73           C  
ATOM   2154  C   ALA A 273    -344.241-359.132 480.756  1.00 97.73           C  
ATOM   2155  CB  ALA A 273    -346.215-357.666 480.280  1.00 97.73           C  
ATOM   2156  O   ALA A 273    -343.907-359.892 479.844  1.00 97.73           O  
ATOM   2157  N   SER A 274    -344.159-359.431 482.019  1.00 98.13           N  
ATOM   2158  CA  SER A 274    -343.691-360.758 482.408  1.00 98.13           C  
ATOM   2159  C   SER A 274    -344.580-361.364 483.487  1.00 98.13           C  
ATOM   2160  CB  SER A 274    -342.246-360.692 482.904  1.00 98.13           C  
ATOM   2161  O   SER A 274    -345.243-360.640 484.233  1.00 98.13           O  
ATOM   2162  OG  SER A 274    -342.162-359.955 484.112  1.00 98.13           O  
ATOM   2163  N   LEU A 275    -344.644-362.624 483.477  1.00 98.48           N  
ATOM   2164  CA  LEU A 275    -345.167-363.447 484.562  1.00 98.48           C  
ATOM   2165  C   LEU A 275    -344.072-364.332 485.148  1.00 98.48           C  
ATOM   2166  CB  LEU A 275    -346.329-364.312 484.068  1.00 98.48           C  
ATOM   2167  O   LEU A 275    -343.426-365.091 484.421  1.00 98.48           O  
ATOM   2168  CG  LEU A 275    -347.063-365.131 485.131  1.00 98.48           C  
ATOM   2169  CD1 LEU A 275    -347.947-364.225 485.981  1.00 98.48           C  
ATOM   2170  CD2 LEU A 275    -347.891-366.234 484.478  1.00 98.48           C  
ATOM   2171  N   THR A 276    -343.827-364.189 486.485  1.00 98.52           N  
ATOM   2172  CA  THR A 276    -342.779-364.954 487.150  1.00 98.52           C  
ATOM   2173  C   THR A 276    -343.379-365.941 488.148  1.00 98.52           C  
ATOM   2174  CB  THR A 276    -341.785-364.028 487.876  1.00 98.52           C  
ATOM   2175  O   THR A 276    -344.147-365.551 489.029  1.00 98.52           O  
ATOM   2176  CG2 THR A 276    -340.710-364.832 488.598  1.00 98.52           C  
ATOM   2177  OG1 THR A 276    -341.160-363.164 486.919  1.00 98.52           O  
ATOM   2178  N   LEU A 277    -343.055-367.244 487.969  1.00 98.26           N  
ATOM   2179  CA  LEU A 277    -343.491-368.308 488.866  1.00 98.26           C  
ATOM   2180  C   LEU A 277    -342.333-368.797 489.731  1.00 98.26           C  
ATOM   2181  CB  LEU A 277    -344.075-369.476 488.068  1.00 98.26           C  
ATOM   2182  O   LEU A 277    -341.293-369.207 489.210  1.00 98.26           O  
ATOM   2183  CG  LEU A 277    -345.321-369.172 487.236  1.00 98.26           C  
ATOM   2184  CD1 LEU A 277    -345.573-370.291 486.230  1.00 98.26           C  
ATOM   2185  CD2 LEU A 277    -346.534-368.977 488.140  1.00 98.26           C  
ATOM   2186  N   ASP A 278    -342.599-368.680 491.035  1.00 97.28           N  
ATOM   2187  CA  ASP A 278    -341.644-369.317 491.936  1.00 97.28           C  
ATOM   2188  C   ASP A 278    -341.778-370.838 491.893  1.00 97.28           C  
ATOM   2189  CB  ASP A 278    -341.840-368.813 493.369  1.00 97.28           C  
ATOM   2190  O   ASP A 278    -342.887-371.371 491.952  1.00 97.28           O  
ATOM   2191  CG  ASP A 278    -341.474-367.349 493.537  1.00 97.28           C  
ATOM   2192  OD1 ASP A 278    -340.468-366.900 492.947  1.00 97.28           O  
ATOM   2193  OD2 ASP A 278    -342.197-366.639 494.269  1.00 97.28           O  
ATOM   2194  N   ILE A 279    -340.631-371.529 491.739  1.00 96.07           N  
ATOM   2195  CA  ILE A 279    -340.678-372.985 491.823  1.00 96.07           C  
ATOM   2196  C   ILE A 279    -340.969-373.410 493.260  1.00 96.07           C  
ATOM   2197  CB  ILE A 279    -339.359-373.622 491.332  1.00 96.07           C  
ATOM   2198  O   ILE A 279    -340.201-373.101 494.173  1.00 96.07           O  
ATOM   2199  CG1 ILE A 279    -339.118-373.283 489.856  1.00 96.07           C  
ATOM   2200  CG2 ILE A 279    -339.378-375.138 491.550  1.00 96.07           C  
ATOM   2201  CD1 ILE A 279    -337.756-373.720 489.336  1.00 96.07           C  
ATOM   2202  N   PRO A 280    -342.138-374.079 493.474  1.00 93.43           N  
ATOM   2203  CA  PRO A 280    -342.512-374.475 494.834  1.00 93.43           C  
ATOM   2204  C   PRO A 280    -341.615-375.576 495.396  1.00 93.43           C  
ATOM   2205  CB  PRO A 280    -343.951-374.969 494.674  1.00 93.43           C  
ATOM   2206  O   PRO A 280    -340.932-376.268 494.636  1.00 93.43           O  
ATOM   2207  CG  PRO A 280    -344.036-375.448 493.261  1.00 93.43           C  
ATOM   2208  CD  PRO A 280    -343.103-374.624 492.422  1.00 93.43           C  
ATOM   2209  N   PRO A 281    -341.583-375.657 496.758  1.00 92.96           N  
ATOM   2210  CA  PRO A 281    -340.864-376.794 497.336  1.00 92.96           C  
ATOM   2211  C   PRO A 281    -341.467-378.140 496.936  1.00 92.96           C  
ATOM   2212  CB  PRO A 281    -340.995-376.565 498.843  1.00 92.96           C  
ATOM   2213  O   PRO A 281    -342.675-378.233 496.700  1.00 92.96           O  
ATOM   2214  CG  PRO A 281    -342.149-375.626 498.987  1.00 92.96           C  
ATOM   2215  CD  PRO A 281    -342.330-374.890 497.691  1.00 92.96           C  
ATOM   2216  N   ASP A 282    -340.631-379.132 496.755  1.00 89.51           N  
ATOM   2217  CA  ASP A 282    -341.140-380.470 496.467  1.00 89.51           C  
ATOM   2218  C   ASP A 282    -341.739-381.111 497.717  1.00 89.51           C  
ATOM   2219  CB  ASP A 282    -340.029-381.357 495.901  1.00 89.51           C  
ATOM   2220  O   ASP A 282    -341.886-380.452 498.748  1.00 89.51           O  
ATOM   2221  CG  ASP A 282    -338.899-381.593 496.888  1.00 89.51           C  
ATOM   2222  OD1 ASP A 282    -339.096-381.377 498.104  1.00 89.51           O  
ATOM   2223  OD2 ASP A 282    -337.801-381.996 496.446  1.00 89.51           O  
ATOM   2224  N   SER A 283    -342.302-382.305 497.660  1.00 84.72           N  
ATOM   2225  CA  SER A 283    -343.015-382.990 498.733  1.00 84.72           C  
ATOM   2226  C   SER A 283    -342.127-383.169 499.961  1.00 84.72           C  
ATOM   2227  CB  SER A 283    -343.521-384.352 498.258  1.00 84.72           C  
ATOM   2228  O   SER A 283    -342.625-383.379 501.068  1.00 84.72           O  
ATOM   2229  OG  SER A 283    -342.448-385.152 497.791  1.00 84.72           O  
ATOM   2230  N   ARG A 284    -340.802-382.855 499.900  1.00 79.70           N  
ATOM   2231  CA  ARG A 284    -339.878-382.939 501.026  1.00 79.70           C  
ATOM   2232  C   ARG A 284    -339.532-381.552 501.557  1.00 79.70           C  
ATOM   2233  CB  ARG A 284    -338.600-383.676 500.619  1.00 79.70           C  
ATOM   2234  O   ARG A 284    -338.743-381.419 502.495  1.00 79.70           O  
ATOM   2235  CG  ARG A 284    -338.804-385.158 500.346  1.00 79.70           C  
ATOM   2236  CD  ARG A 284    -337.483-385.872 500.092  1.00 79.70           C  
ATOM   2237  NE  ARG A 284    -336.765-385.291 498.962  1.00 79.70           N  
ATOM   2238  NH1 ARG A 284    -334.916-386.660 499.167  1.00 79.70           N  
ATOM   2239  NH2 ARG A 284    -335.000-385.080 497.508  1.00 79.70           N  
ATOM   2240  CZ  ARG A 284    -335.562-385.678 498.547  1.00 79.70           C  
ATOM   2241  N   GLY A 285    -340.009-380.593 500.819  1.00 84.61           N  
ATOM   2242  CA  GLY A 285    -339.742-379.244 501.292  1.00 84.61           C  
ATOM   2243  C   GLY A 285    -338.508-378.624 500.664  1.00 84.61           C  
ATOM   2244  O   GLY A 285    -338.113-377.513 501.024  1.00 84.61           O  
ATOM   2245  N   ASP A 286    -337.808-379.434 499.732  1.00 87.11           N  
ATOM   2246  CA  ASP A 286    -336.629-378.915 499.045  1.00 87.11           C  
ATOM   2247  C   ASP A 286    -337.021-377.899 497.975  1.00 87.11           C  
ATOM   2248  CB  ASP A 286    -335.828-380.057 498.418  1.00 87.11           C  
ATOM   2249  O   ASP A 286    -337.938-378.141 497.187  1.00 87.11           O  
ATOM   2250  CG  ASP A 286    -335.202-380.979 499.451  1.00 87.11           C  
ATOM   2251  OD1 ASP A 286    -334.888-380.518 500.569  1.00 87.11           O  
ATOM   2252  OD2 ASP A 286    -335.017-382.176 499.142  1.00 87.11           O  
ATOM   2253  N   VAL A 287    -336.319-376.783 497.999  1.00 89.13           N  
ATOM   2254  CA  VAL A 287    -336.598-375.696 497.066  1.00 89.13           C  
ATOM   2255  C   VAL A 287    -335.531-375.668 495.974  1.00 89.13           C  
ATOM   2256  CB  VAL A 287    -336.661-374.331 497.787  1.00 89.13           C  
ATOM   2257  O   VAL A 287    -334.348-375.876 496.248  1.00 89.13           O  
ATOM   2258  CG1 VAL A 287    -336.908-373.203 496.786  1.00 89.13           C  
ATOM   2259  CG2 VAL A 287    -337.747-374.344 498.860  1.00 89.13           C  
ATOM   2260  N   GLY A 288    -335.940-375.445 494.725  1.00 89.20           N  
ATOM   2261  CA  GLY A 288    -335.034-375.367 493.590  1.00 89.20           C  
ATOM   2262  C   GLY A 288    -334.754-376.715 492.957  1.00 89.20           C  
ATOM   2263  O   GLY A 288    -335.128-377.754 493.504  1.00 89.20           O  
ATOM   2264  N   ALA A 289    -334.204-376.743 491.787  1.00 91.93           N  
ATOM   2265  CA  ALA A 289    -333.966-378.005 491.092  1.00 91.93           C  
ATOM   2266  C   ALA A 289    -332.686-377.942 490.264  1.00 91.93           C  
ATOM   2267  CB  ALA A 289    -335.155-378.357 490.202  1.00 91.93           C  
ATOM   2268  O   ALA A 289    -332.355-376.896 489.701  1.00 91.93           O  
ATOM   2269  N   LEU A 290    -331.934-379.045 490.300  1.00 93.41           N  
ATOM   2270  CA  LEU A 290    -330.790-379.217 489.410  1.00 93.41           C  
ATOM   2271  C   LEU A 290    -331.189-379.986 488.156  1.00 93.41           C  
ATOM   2272  CB  LEU A 290    -329.655-379.946 490.131  1.00 93.41           C  
ATOM   2273  O   LEU A 290    -330.518-379.895 487.125  1.00 93.41           O  
ATOM   2274  CG  LEU A 290    -328.893-379.141 491.185  1.00 93.41           C  
ATOM   2275  CD1 LEU A 290    -327.934-380.045 491.952  1.00 93.41           C  
ATOM   2276  CD2 LEU A 290    -328.142-377.985 490.536  1.00 93.41           C  
ATOM   2277  N   ASN A 291    -332.223-380.747 488.361  1.00 93.09           N  
ATOM   2278  CA  ASN A 291    -332.800-381.537 487.279  1.00 93.09           C  
ATOM   2279  C   ASN A 291    -334.289-381.253 487.111  1.00 93.09           C  
ATOM   2280  CB  ASN A 291    -332.569-383.030 487.522  1.00 93.09           C  
ATOM   2281  O   ASN A 291    -335.072-381.447 488.043  1.00 93.09           O  
ATOM   2282  CG  ASN A 291    -331.105-383.368 487.725  1.00 93.09           C  
ATOM   2283  ND2 ASN A 291    -330.730-383.661 488.964  1.00 93.09           N  
ATOM   2284  OD1 ASN A 291    -330.317-383.367 486.776  1.00 93.09           O  
ATOM   2285  N   GLU A 292    -334.638-380.872 485.880  1.00 95.75           N  
ATOM   2286  CA  GLU A 292    -336.031-380.475 485.696  1.00 95.75           C  
ATOM   2287  C   GLU A 292    -336.470-380.656 484.245  1.00 95.75           C  
ATOM   2288  CB  GLU A 292    -336.237-379.022 486.130  1.00 95.75           C  
ATOM   2289  O   GLU A 292    -335.637-380.867 483.362  1.00 95.75           O  
ATOM   2290  CG  GLU A 292    -335.397-378.022 485.351  1.00 95.75           C  
ATOM   2291  CD  GLU A 292    -335.049-376.776 486.151  1.00 95.75           C  
ATOM   2292  OE1 GLU A 292    -334.136-376.026 485.740  1.00 95.75           O  
ATOM   2293  OE2 GLU A 292    -335.696-376.551 487.199  1.00 95.75           O  
ATOM   2294  N   TYR A 293    -337.732-380.661 484.172  1.00 96.14           N  
ATOM   2295  CA  TYR A 293    -338.403-380.746 482.880  1.00 96.14           C  
ATOM   2296  C   TYR A 293    -339.487-379.682 482.758  1.00 96.14           C  
ATOM   2297  CB  TYR A 293    -339.011-382.137 482.680  1.00 96.14           C  
ATOM   2298  O   TYR A 293    -340.345-379.558 483.636  1.00 96.14           O  
ATOM   2299  CG  TYR A 293    -339.765-382.289 481.381  1.00 96.14           C  
ATOM   2300  CD1 TYR A 293    -341.156-382.217 481.350  1.00 96.14           C  
ATOM   2301  CD2 TYR A 293    -339.091-382.506 480.185  1.00 96.14           C  
ATOM   2302  CE1 TYR A 293    -341.856-382.357 480.156  1.00 96.14           C  
ATOM   2303  CE2 TYR A 293    -339.780-382.648 478.986  1.00 96.14           C  
ATOM   2304  OH  TYR A 293    -341.849-382.713 477.796  1.00 96.14           O  
ATOM   2305  CZ  TYR A 293    -341.161-382.571 478.982  1.00 96.14           C  
ATOM   2306  N   ILE A 294    -339.381-378.822 481.671  1.00 98.11           N  
ATOM   2307  CA  ILE A 294    -340.372-377.784 481.406  1.00 98.11           C  
ATOM   2308  C   ILE A 294    -341.018-378.023 480.044  1.00 98.11           C  
ATOM   2309  CB  ILE A 294    -339.742-376.374 481.460  1.00 98.11           C  
ATOM   2310  O   ILE A 294    -340.322-378.164 479.035  1.00 98.11           O  
ATOM   2311  CG1 ILE A 294    -338.996-376.173 482.785  1.00 98.11           C  
ATOM   2312  CG2 ILE A 294    -340.812-375.296 481.265  1.00 98.11           C  
ATOM   2313  CD1 ILE A 294    -338.178-374.891 482.846  1.00 98.11           C  
ATOM   2314  N   TRP A 295    -342.282-378.093 480.080  1.00 98.29           N  
ATOM   2315  CA  TRP A 295    -343.104-378.247 478.884  1.00 98.29           C  
ATOM   2316  C   TRP A 295    -344.088-377.089 478.747  1.00 98.29           C  
ATOM   2317  CB  TRP A 295    -343.862-379.576 478.919  1.00 98.29           C  
ATOM   2318  O   TRP A 295    -344.668-376.639 479.738  1.00 98.29           O  
ATOM   2319  CG  TRP A 295    -344.663-379.855 477.683  1.00 98.29           C  
ATOM   2320  CD1 TRP A 295    -344.263-380.559 476.582  1.00 98.29           C  
ATOM   2321  CD2 TRP A 295    -346.003-379.427 477.420  1.00 98.29           C  
ATOM   2322  CE2 TRP A 295    -346.352-379.909 476.139  1.00 98.29           C  
ATOM   2323  CE3 TRP A 295    -346.944-378.683 478.144  1.00 98.29           C  
ATOM   2324  NE1 TRP A 295    -345.274-380.596 475.650  1.00 98.29           N  
ATOM   2325  CH2 TRP A 295    -348.506-378.941 476.297  1.00 98.29           C  
ATOM   2326  CZ2 TRP A 295    -347.604-379.671 475.567  1.00 98.29           C  
ATOM   2327  CZ3 TRP A 295    -348.190-378.447 477.574  1.00 98.29           C  
ATOM   2328  N   TRP A 296    -344.166-376.536 477.542  1.00 98.19           N  
ATOM   2329  CA  TRP A 296    -345.128-375.456 477.354  1.00 98.19           C  
ATOM   2330  C   TRP A 296    -345.673-375.454 475.929  1.00 98.19           C  
ATOM   2331  CB  TRP A 296    -344.487-374.102 477.669  1.00 98.19           C  
ATOM   2332  O   TRP A 296    -345.169-376.175 475.064  1.00 98.19           O  
ATOM   2333  CG  TRP A 296    -343.543-373.614 476.612  1.00 98.19           C  
ATOM   2334  CD1 TRP A 296    -343.822-372.740 475.598  1.00 98.19           C  
ATOM   2335  CD2 TRP A 296    -342.167-373.975 476.464  1.00 98.19           C  
ATOM   2336  CE2 TRP A 296    -341.672-373.282 475.337  1.00 98.19           C  
ATOM   2337  CE3 TRP A 296    -341.302-374.817 477.176  1.00 98.19           C  
ATOM   2338  NE1 TRP A 296    -342.701-372.536 474.827  1.00 98.19           N  
ATOM   2339  CH2 TRP A 296    -339.525-374.237 475.619  1.00 98.19           C  
ATOM   2340  CZ2 TRP A 296    -340.350-373.407 474.904  1.00 98.19           C  
ATOM   2341  CZ3 TRP A 296    -339.987-374.941 476.744  1.00 98.19           C  
ATOM   2342  N   ARG A 297    -346.715-374.690 475.824  1.00 97.28           N  
ATOM   2343  CA  ARG A 297    -347.276-374.395 474.510  1.00 97.28           C  
ATOM   2344  C   ARG A 297    -347.294-372.892 474.247  1.00 97.28           C  
ATOM   2345  CB  ARG A 297    -348.690-374.966 474.388  1.00 97.28           C  
ATOM   2346  O   ARG A 297    -347.694-372.110 475.112  1.00 97.28           O  
ATOM   2347  CG  ARG A 297    -349.307-374.792 473.009  1.00 97.28           C  
ATOM   2348  CD  ARG A 297    -350.696-375.411 472.932  1.00 97.28           C  
ATOM   2349  NE  ARG A 297    -351.295-375.226 471.613  1.00 97.28           N  
ATOM   2350  NH1 ARG A 297    -353.283-376.281 472.140  1.00 97.28           N  
ATOM   2351  NH2 ARG A 297    -352.957-375.423 470.039  1.00 97.28           N  
ATOM   2352  CZ  ARG A 297    -352.509-375.644 471.266  1.00 97.28           C  
ATOM   2353  N   GLN A 298    -346.806-372.571 473.063  1.00 97.30           N  
ATOM   2354  CA  GLN A 298    -346.814-371.165 472.672  1.00 97.30           C  
ATOM   2355  C   GLN A 298    -347.364-370.990 471.260  1.00 97.30           C  
ATOM   2356  CB  GLN A 298    -345.406-370.574 472.765  1.00 97.30           C  
ATOM   2357  O   GLN A 298    -347.364-371.935 470.466  1.00 97.30           O  
ATOM   2358  CG  GLN A 298    -344.469-371.042 471.659  1.00 97.30           C  
ATOM   2359  CD  GLN A 298    -343.120-370.347 471.699  1.00 97.30           C  
ATOM   2360  NE2 GLN A 298    -342.778-369.655 470.619  1.00 97.30           N  
ATOM   2361  OE1 GLN A 298    -342.393-370.432 472.693  1.00 97.30           O  
ATOM   2362  N   ILE A 299    -347.842-369.739 471.013  1.00 97.61           N  
ATOM   2363  CA  ILE A 299    -348.270-369.312 469.685  1.00 97.61           C  
ATOM   2364  C   ILE A 299    -347.553-368.019 469.304  1.00 97.61           C  
ATOM   2365  CB  ILE A 299    -349.800-369.115 469.620  1.00 97.61           C  
ATOM   2366  O   ILE A 299    -347.487-367.080 470.100  1.00 97.61           O  
ATOM   2367  CG1 ILE A 299    -350.523-370.432 469.929  1.00 97.61           C  
ATOM   2368  CG2 ILE A 299    -350.217-368.570 468.250  1.00 97.61           C  
ATOM   2369  CD1 ILE A 299    -352.041-370.318 469.937  1.00 97.61           C  
ATOM   2370  N   PHE A 300    -347.035-368.054 468.073  1.00 97.95           N  
ATOM   2371  CA  PHE A 300    -346.381-366.869 467.533  1.00 97.95           C  
ATOM   2372  C   PHE A 300    -346.620-366.754 466.032  1.00 97.95           C  
ATOM   2373  CB  PHE A 300    -344.877-366.904 467.824  1.00 97.95           C  
ATOM   2374  O   PHE A 300    -346.012-367.482 465.244  1.00 97.95           O  
ATOM   2375  CG  PHE A 300    -344.215-365.553 467.762  1.00 97.95           C  
ATOM   2376  CD1 PHE A 300    -343.581-365.127 466.603  1.00 97.95           C  
ATOM   2377  CD2 PHE A 300    -344.227-364.711 468.866  1.00 97.95           C  
ATOM   2378  CE1 PHE A 300    -342.967-363.878 466.543  1.00 97.95           C  
ATOM   2379  CE2 PHE A 300    -343.616-363.462 468.815  1.00 97.95           C  
ATOM   2380  CZ  PHE A 300    -342.985-363.047 467.653  1.00 97.95           C  
ATOM   2381  N   TRP A 301    -347.425-365.854 465.643  1.00 95.56           N  
ATOM   2382  CA  TRP A 301    -347.970-365.738 464.294  1.00 95.56           C  
ATOM   2383  C   TRP A 301    -348.180-364.276 463.916  1.00 95.56           C  
ATOM   2384  CB  TRP A 301    -349.291-366.503 464.181  1.00 95.56           C  
ATOM   2385  O   TRP A 301    -348.953-363.565 464.563  1.00 95.56           O  
ATOM   2386  CG  TRP A 301    -350.057-366.212 462.925  1.00 95.56           C  
ATOM   2387  CD1 TRP A 301    -349.553-365.753 461.741  1.00 95.56           C  
ATOM   2388  CD2 TRP A 301    -351.468-366.357 462.733  1.00 95.56           C  
ATOM   2389  CE2 TRP A 301    -351.750-365.969 461.404  1.00 95.56           C  
ATOM   2390  CE3 TRP A 301    -352.521-366.780 463.554  1.00 95.56           C  
ATOM   2391  NE1 TRP A 301    -350.565-365.605 460.821  1.00 95.56           N  
ATOM   2392  CH2 TRP A 301    -354.056-366.407 461.703  1.00 95.56           C  
ATOM   2393  CZ2 TRP A 301    -353.044-365.989 460.878  1.00 95.56           C  
ATOM   2394  CZ3 TRP A 301    -353.808-366.800 463.030  1.00 95.56           C  
ATOM   2395  N   ALA A 302    -347.536-363.870 462.856  1.00 96.67           N  
ATOM   2396  CA  ALA A 302    -347.657-362.493 462.385  1.00 96.67           C  
ATOM   2397  C   ALA A 302    -348.743-362.372 461.320  1.00 96.67           C  
ATOM   2398  CB  ALA A 302    -346.321-361.999 461.836  1.00 96.67           C  
ATOM   2399  O   ALA A 302    -348.757-363.132 460.349  1.00 96.67           O  
ATOM   2400  N   GLY A 303    -349.713-361.430 461.499  1.00 94.54           N  
ATOM   2401  CA  GLY A 303    -350.771-361.178 460.534  1.00 94.54           C  
ATOM   2402  C   GLY A 303    -350.328-360.298 459.380  1.00 94.54           C  
ATOM   2403  O   GLY A 303    -350.968-360.278 458.327  1.00 94.54           O  
ATOM   2404  N   ASP A 304    -349.228-359.607 459.579  1.00 95.58           N  
ATOM   2405  CA  ASP A 304    -348.657-358.705 458.585  1.00 95.58           C  
ATOM   2406  C   ASP A 304    -347.131-358.720 458.643  1.00 95.58           C  
ATOM   2407  CB  ASP A 304    -349.177-357.281 458.790  1.00 95.58           C  
ATOM   2408  O   ASP A 304    -346.546-358.883 459.716  1.00 95.58           O  
ATOM   2409  CG  ASP A 304    -348.762-356.332 457.679  1.00 95.58           C  
ATOM   2410  OD1 ASP A 304    -347.779-355.580 457.855  1.00 95.58           O  
ATOM   2411  OD2 ASP A 304    -349.426-356.333 456.620  1.00 95.58           O  
ATOM   2412  N   ILE A 305    -346.456-358.472 457.548  1.00 96.88           N  
ATOM   2413  CA  ILE A 305    -345.005-358.594 457.455  1.00 96.88           C  
ATOM   2414  C   ILE A 305    -344.341-357.468 458.244  1.00 96.88           C  
ATOM   2415  CB  ILE A 305    -344.528-358.570 455.984  1.00 96.88           C  
ATOM   2416  O   ILE A 305    -343.155-357.547 458.572  1.00 96.88           O  
ATOM   2417  CG1 ILE A 305    -344.936-357.254 455.312  1.00 96.88           C  
ATOM   2418  CG2 ILE A 305    -345.086-359.773 455.218  1.00 96.88           C  
ATOM   2419  CD1 ILE A 305    -344.296-357.031 453.949  1.00 96.88           C  
ATOM   2420  N   SER A 306    -345.074-356.372 458.584  1.00 95.91           N  
ATOM   2421  CA  SER A 306    -344.509-355.216 459.270  1.00 95.91           C  
ATOM   2422  C   SER A 306    -344.617-355.364 460.785  1.00 95.91           C  
ATOM   2423  CB  SER A 306    -345.209-353.932 458.825  1.00 95.91           C  
ATOM   2424  O   SER A 306    -344.211-354.472 461.532  1.00 95.91           O  
ATOM   2425  OG  SER A 306    -346.563-353.926 459.243  1.00 95.91           O  
ATOM   2426  N   GLN A 307    -345.164-356.513 461.288  1.00 96.79           N  
ATOM   2427  CA  GLN A 307    -345.364-356.732 462.717  1.00 96.79           C  
ATOM   2428  C   GLN A 307    -344.124-357.349 463.357  1.00 96.79           C  
ATOM   2429  CB  GLN A 307    -346.580-357.628 462.957  1.00 96.79           C  
ATOM   2430  O   GLN A 307    -343.419-358.139 462.723  1.00 96.79           O  
ATOM   2431  CG  GLN A 307    -347.903-356.989 462.559  1.00 96.79           C  
ATOM   2432  CD  GLN A 307    -349.089-357.911 462.772  1.00 96.79           C  
ATOM   2433  NE2 GLN A 307    -350.273-357.329 462.924  1.00 96.79           N  
ATOM   2434  OE1 GLN A 307    -348.941-359.136 462.801  1.00 96.79           O  
ATOM   2435  N   TYR A 308    -343.877-356.920 464.623  1.00 96.87           N  
ATOM   2436  CA  TYR A 308    -342.697-357.349 465.366  1.00 96.87           C  
ATOM   2437  C   TYR A 308    -343.060-357.719 466.799  1.00 96.87           C  
ATOM   2438  CB  TYR A 308    -341.632-356.248 465.365  1.00 96.87           C  
ATOM   2439  O   TYR A 308    -344.133-357.357 467.288  1.00 96.87           O  
ATOM   2440  CG  TYR A 308    -341.142-355.878 463.986  1.00 96.87           C  
ATOM   2441  CD1 TYR A 308    -339.830-356.139 463.598  1.00 96.87           C  
ATOM   2442  CD2 TYR A 308    -341.991-355.267 463.070  1.00 96.87           C  
ATOM   2443  CE1 TYR A 308    -339.375-355.797 462.329  1.00 96.87           C  
ATOM   2444  CE2 TYR A 308    -341.545-354.921 461.798  1.00 96.87           C  
ATOM   2445  OH  TYR A 308    -339.792-354.851 460.179  1.00 96.87           O  
ATOM   2446  CZ  TYR A 308    -340.238-355.191 461.437  1.00 96.87           C  
ATOM   2447  N   GLY A 309    -342.149-358.471 467.426  1.00 96.92           N  
ATOM   2448  CA  GLY A 309    -342.309-358.814 468.831  1.00 96.92           C  
ATOM   2449  C   GLY A 309    -341.543-360.059 469.232  1.00 96.92           C  
ATOM   2450  O   GLY A 309    -340.911-360.703 468.392  1.00 96.92           O  
ATOM   2451  N   PHE A 310    -341.630-360.295 470.558  1.00 97.46           N  
ATOM   2452  CA  PHE A 310    -340.926-361.502 470.977  1.00 97.46           C  
ATOM   2453  C   PHE A 310    -341.584-362.112 472.209  1.00 97.46           C  
ATOM   2454  CB  PHE A 310    -339.453-361.192 471.267  1.00 97.46           C  
ATOM   2455  O   PHE A 310    -342.333-361.437 472.917  1.00 97.46           O  
ATOM   2456  CG  PHE A 310    -339.249-360.224 472.401  1.00 97.46           C  
ATOM   2457  CD1 PHE A 310    -338.971-358.886 472.150  1.00 97.46           C  
ATOM   2458  CD2 PHE A 310    -339.335-360.652 473.720  1.00 97.46           C  
ATOM   2459  CE1 PHE A 310    -338.781-357.988 473.197  1.00 97.46           C  
ATOM   2460  CE2 PHE A 310    -339.146-359.760 474.771  1.00 97.46           C  
ATOM   2461  CZ  PHE A 310    -338.867-358.429 474.508  1.00 97.46           C  
ATOM   2462  N   LEU A 311    -341.371-363.490 472.415  1.00 97.91           N  
ATOM   2463  CA  LEU A 311    -341.682-364.282 473.600  1.00 97.91           C  
ATOM   2464  C   LEU A 311    -340.416-364.895 474.191  1.00 97.91           C  
ATOM   2465  CB  LEU A 311    -342.685-365.386 473.259  1.00 97.91           C  
ATOM   2466  O   LEU A 311    -339.534-365.340 473.454  1.00 97.91           O  
ATOM   2467  CG  LEU A 311    -344.061-364.926 472.773  1.00 97.91           C  
ATOM   2468  CD1 LEU A 311    -344.455-365.680 471.506  1.00 97.91           C  
ATOM   2469  CD2 LEU A 311    -345.107-365.121 473.864  1.00 97.91           C  
ATOM   2470  N   LYS A 312    -340.454-364.861 475.543  1.00 98.14           N  
ATOM   2471  CA  LYS A 312    -339.336-365.554 476.176  1.00 98.14           C  
ATOM   2472  C   LYS A 312    -339.813-366.422 477.336  1.00 98.14           C  
ATOM   2473  CB  LYS A 312    -338.291-364.550 476.668  1.00 98.14           C  
ATOM   2474  O   LYS A 312    -340.688-366.016 478.104  1.00 98.14           O  
ATOM   2475  CG  LYS A 312    -337.663-363.717 475.560  1.00 98.14           C  
ATOM   2476  CD  LYS A 312    -336.633-362.740 476.111  1.00 98.14           C  
ATOM   2477  CE  LYS A 312    -336.032-361.879 475.009  1.00 98.14           C  
ATOM   2478  NZ  LYS A 312    -334.997-360.942 475.539  1.00 98.14           N  
ATOM   2479  N   LEU A 313    -339.266-367.585 477.378  1.00 98.60           N  
ATOM   2480  CA  LEU A 313    -339.282-368.403 478.585  1.00 98.60           C  
ATOM   2481  C   LEU A 313    -337.877-368.552 479.159  1.00 98.60           C  
ATOM   2482  CB  LEU A 313    -339.873-369.784 478.289  1.00 98.60           C  
ATOM   2483  O   LEU A 313    -337.001-369.146 478.525  1.00 98.60           O  
ATOM   2484  CG  LEU A 313    -340.106-370.695 479.495  1.00 98.60           C  
ATOM   2485  CD1 LEU A 313    -341.232-371.681 479.206  1.00 98.60           C  
ATOM   2486  CD2 LEU A 313    -338.824-371.434 479.864  1.00 98.60           C  
ATOM   2487  N   THR A 314    -337.674-367.998 480.370  1.00 98.37           N  
ATOM   2488  CA  THR A 314    -336.345-368.021 480.971  1.00 98.37           C  
ATOM   2489  C   THR A 314    -336.408-368.554 482.401  1.00 98.37           C  
ATOM   2490  CB  THR A 314    -335.708-366.619 480.970  1.00 98.37           C  
ATOM   2491  O   THR A 314    -337.449-368.468 483.055  1.00 98.37           O  
ATOM   2492  CG2 THR A 314    -335.493-366.115 479.546  1.00 98.37           C  
ATOM   2493  OG1 THR A 314    -336.569-365.708 481.663  1.00 98.37           O  
ATOM   2494  N   VAL A 315    -335.305-369.098 482.820  1.00 98.35           N  
ATOM   2495  CA  VAL A 315    -335.167-369.658 484.160  1.00 98.35           C  
ATOM   2496  C   VAL A 315    -334.025-368.963 484.896  1.00 98.35           C  
ATOM   2497  CB  VAL A 315    -334.923-371.183 484.115  1.00 98.35           C  
ATOM   2498  O   VAL A 315    -332.957-368.735 484.323  1.00 98.35           O  
ATOM   2499  CG1 VAL A 315    -334.761-371.745 485.526  1.00 98.35           C  
ATOM   2500  CG2 VAL A 315    -336.066-371.886 483.386  1.00 98.35           C  
ATOM   2501  N   SER A 316    -334.268-368.624 486.228  1.00 97.38           N  
ATOM   2502  CA  SER A 316    -333.245-367.964 487.034  1.00 97.38           C  
ATOM   2503  C   SER A 316    -333.047-368.677 488.367  1.00 97.38           C  
ATOM   2504  CB  SER A 316    -333.616-366.501 487.278  1.00 97.38           C  
ATOM   2505  O   SER A 316    -333.890-369.473 488.783  1.00 97.38           O  
ATOM   2506  OG  SER A 316    -334.838-366.404 487.989  1.00 97.38           O  
ATOM   2507  N   ASP A 317    -331.925-368.416 488.963  1.00 96.70           N  
ATOM   2508  CA  ASP A 317    -331.654-368.985 490.280  1.00 96.70           C  
ATOM   2509  C   ASP A 317    -332.172-368.072 491.389  1.00 96.70           C  
ATOM   2510  CB  ASP A 317    -330.155-369.232 490.460  1.00 96.70           C  
ATOM   2511  O   ASP A 317    -332.819-367.059 491.116  1.00 96.70           O  
ATOM   2512  CG  ASP A 317    -329.338-367.952 490.460  1.00 96.70           C  
ATOM   2513  OD1 ASP A 317    -329.912-366.863 490.675  1.00 96.70           O  
ATOM   2514  OD2 ASP A 317    -328.111-368.033 490.240  1.00 96.70           O  
ATOM   2515  N   ALA A 318    -332.007-368.463 492.651  1.00 95.26           N  
ATOM   2516  CA  ALA A 318    -332.563-367.782 493.818  1.00 95.26           C  
ATOM   2517  C   ALA A 318    -331.953-366.393 493.984  1.00 95.26           C  
ATOM   2518  CB  ALA A 318    -332.336-368.614 495.077  1.00 95.26           C  
ATOM   2519  O   ALA A 318    -332.549-365.519 494.618  1.00 95.26           O  
ATOM   2520  N   ASP A 319    -330.764-366.222 493.385  1.00 94.62           N  
ATOM   2521  CA  ASP A 319    -330.081-364.937 493.497  1.00 94.62           C  
ATOM   2522  C   ASP A 319    -330.485-363.999 492.362  1.00 94.62           C  
ATOM   2523  CB  ASP A 319    -328.563-365.134 493.501  1.00 94.62           C  
ATOM   2524  O   ASP A 319    -329.963-362.888 492.252  1.00 94.62           O  
ATOM   2525  CG  ASP A 319    -328.069-365.907 494.710  1.00 94.62           C  
ATOM   2526  OD1 ASP A 319    -328.633-365.740 495.813  1.00 94.62           O  
ATOM   2527  OD2 ASP A 319    -327.104-366.689 494.561  1.00 94.62           O  
ATOM   2528  N   GLY A 320    -331.366-364.465 491.462  1.00 94.04           N  
ATOM   2529  CA  GLY A 320    -331.846-363.636 490.368  1.00 94.04           C  
ATOM   2530  C   GLY A 320    -330.931-363.659 489.157  1.00 94.04           C  
ATOM   2531  O   GLY A 320    -330.908-362.708 488.373  1.00 94.04           O  
ATOM   2532  N   ASN A 321    -330.117-364.625 489.020  1.00 95.61           N  
ATOM   2533  CA  ASN A 321    -329.238-364.782 487.867  1.00 95.61           C  
ATOM   2534  C   ASN A 321    -329.876-365.653 486.789  1.00 95.61           C  
ATOM   2535  CB  ASN A 321    -327.890-365.367 488.295  1.00 95.61           C  
ATOM   2536  O   ASN A 321    -330.428-366.713 487.090  1.00 95.61           O  
ATOM   2537  CG  ASN A 321    -327.183-364.512 489.328  1.00 95.61           C  
ATOM   2538  ND2 ASN A 321    -326.671-365.148 490.374  1.00 95.61           N  
ATOM   2539  OD1 ASN A 321    -327.099-363.289 489.186  1.00 95.61           O  
ATOM   2540  N   PHE A 322    -329.796-365.163 485.529  1.00 97.78           N  
ATOM   2541  CA  PHE A 322    -330.285-365.909 484.376  1.00 97.78           C  
ATOM   2542  C   PHE A 322    -329.490-367.194 484.187  1.00 97.78           C  
ATOM   2543  CB  PHE A 322    -330.209-365.053 483.108  1.00 97.78           C  
ATOM   2544  O   PHE A 322    -328.258-367.183 484.243  1.00 97.78           O  
ATOM   2545  CG  PHE A 322    -330.458-365.822 481.839  1.00 97.78           C  
ATOM   2546  CD1 PHE A 322    -329.437-366.017 480.916  1.00 97.78           C  
ATOM   2547  CD2 PHE A 322    -331.713-366.352 481.570  1.00 97.78           C  
ATOM   2548  CE1 PHE A 322    -329.665-366.729 479.740  1.00 97.78           C  
ATOM   2549  CE2 PHE A 322    -331.948-367.064 480.397  1.00 97.78           C  
ATOM   2550  CZ  PHE A 322    -330.923-367.252 479.484  1.00 97.78           C  
ATOM   2551  N   LEU A 323    -330.207-368.323 483.947  1.00 97.95           N  
ATOM   2552  CA  LEU A 323    -329.536-369.603 483.754  1.00 97.95           C  
ATOM   2553  C   LEU A 323    -329.620-370.049 482.298  1.00 97.95           C  
ATOM   2554  CB  LEU A 323    -330.148-370.672 484.663  1.00 97.95           C  
ATOM   2555  O   LEU A 323    -328.599-370.150 481.615  1.00 97.95           O  
ATOM   2556  CG  LEU A 323    -329.997-370.449 486.168  1.00 97.95           C  
ATOM   2557  CD1 LEU A 323    -330.658-371.587 486.941  1.00 97.95           C  
ATOM   2558  CD2 LEU A 323    -328.525-370.326 486.546  1.00 97.95           C  
ATOM   2559  N   TYR A 324    -330.861-370.237 481.793  1.00 98.48           N  
ATOM   2560  CA  TYR A 324    -331.095-370.668 480.419  1.00 98.48           C  
ATOM   2561  C   TYR A 324    -332.525-370.362 479.988  1.00 98.48           C  
ATOM   2562  CB  TYR A 324    -330.815-372.167 480.270  1.00 98.48           C  
ATOM   2563  O   TYR A 324    -333.376-370.042 480.820  1.00 98.48           O  
ATOM   2564  CG  TYR A 324    -331.711-373.039 481.114  1.00 98.48           C  
ATOM   2565  CD1 TYR A 324    -331.356-373.384 482.417  1.00 98.48           C  
ATOM   2566  CD2 TYR A 324    -332.916-373.521 480.612  1.00 98.48           C  
ATOM   2567  CE1 TYR A 324    -332.179-374.190 483.197  1.00 98.48           C  
ATOM   2568  CE2 TYR A 324    -333.746-374.327 481.384  1.00 98.48           C  
ATOM   2569  OH  TYR A 324    -334.189-375.452 483.441  1.00 98.48           O  
ATOM   2570  CZ  TYR A 324    -333.371-374.655 482.673  1.00 98.48           C  
ATOM   2571  N   GLY A 325    -332.801-370.397 478.768  1.00 98.25           N  
ATOM   2572  CA  GLY A 325    -334.146-370.170 478.264  1.00 98.25           C  
ATOM   2573  C   GLY A 325    -334.213-370.103 476.751  1.00 98.25           C  
ATOM   2574  O   GLY A 325    -333.228-370.391 476.067  1.00 98.25           O  
ATOM   2575  N   VAL A 326    -335.352-369.830 476.237  1.00 98.54           N  
ATOM   2576  CA  VAL A 326    -335.565-369.717 474.798  1.00 98.54           C  
ATOM   2577  C   VAL A 326    -336.259-368.395 474.480  1.00 98.54           C  
ATOM   2578  CB  VAL A 326    -336.397-370.900 474.252  1.00 98.54           C  
ATOM   2579  O   VAL A 326    -336.921-367.811 475.342  1.00 98.54           O  
ATOM   2580  CG1 VAL A 326    -335.632-372.214 474.406  1.00 98.54           C  
ATOM   2581  CG2 VAL A 326    -337.745-370.977 474.963  1.00 98.54           C  
ATOM   2582  N   GLU A 327    -336.060-367.999 473.185  1.00 98.13           N  
ATOM   2583  CA  GLU A 327    -336.649-366.760 472.688  1.00 98.13           C  
ATOM   2584  C   GLU A 327    -337.181-366.931 471.268  1.00 98.13           C  
ATOM   2585  CB  GLU A 327    -335.625-365.622 472.732  1.00 98.13           C  
ATOM   2586  O   GLU A 327    -336.489-367.466 470.400  1.00 98.13           O  
ATOM   2587  CG  GLU A 327    -336.147-364.303 472.184  1.00 98.13           C  
ATOM   2588  CD  GLU A 327    -335.078-363.226 472.090  1.00 98.13           C  
ATOM   2589  OE1 GLU A 327    -335.289-362.112 472.622  1.00 98.13           O  
ATOM   2590  OE2 GLU A 327    -334.021-363.498 471.479  1.00 98.13           O  
ATOM   2591  N   THR A 328    -338.430-366.586 471.177  1.00 98.42           N  
ATOM   2592  CA  THR A 328    -339.025-366.414 469.857  1.00 98.42           C  
ATOM   2593  C   THR A 328    -339.092-364.935 469.483  1.00 98.42           C  
ATOM   2594  CB  THR A 328    -340.436-367.026 469.795  1.00 98.42           C  
ATOM   2595  O   THR A 328    -339.715-364.139 470.188  1.00 98.42           O  
ATOM   2596  CG2 THR A 328    -340.999-366.969 468.379  1.00 98.42           C  
ATOM   2597  OG1 THR A 328    -340.376-368.394 470.218  1.00 98.42           O  
ATOM   2598  N   PHE A 329    -338.520-364.582 468.336  1.00 98.09           N  
ATOM   2599  CA  PHE A 329    -338.215-363.174 468.113  1.00 98.09           C  
ATOM   2600  C   PHE A 329    -338.416-362.802 466.649  1.00 98.09           C  
ATOM   2601  CB  PHE A 329    -336.779-362.859 468.543  1.00 98.09           C  
ATOM   2602  O   PHE A 329    -337.772-363.371 465.765  1.00 98.09           O  
ATOM   2603  CG  PHE A 329    -336.514-361.391 468.745  1.00 98.09           C  
ATOM   2604  CD1 PHE A 329    -335.296-360.954 469.249  1.00 98.09           C  
ATOM   2605  CD2 PHE A 329    -337.484-360.449 468.428  1.00 98.09           C  
ATOM   2606  CE1 PHE A 329    -335.048-359.596 469.437  1.00 98.09           C  
ATOM   2607  CE2 PHE A 329    -337.243-359.090 468.613  1.00 98.09           C  
ATOM   2608  CZ  PHE A 329    -336.025-358.665 469.118  1.00 98.09           C  
ATOM   2609  N   LYS A 330    -339.298-361.899 466.436  1.00 98.07           N  
ATOM   2610  CA  LYS A 330    -339.432-361.292 465.115  1.00 98.07           C  
ATOM   2611  C   LYS A 330    -338.968-359.839 465.128  1.00 98.07           C  
ATOM   2612  CB  LYS A 330    -340.881-361.374 464.631  1.00 98.07           C  
ATOM   2613  O   LYS A 330    -339.636-358.973 465.696  1.00 98.07           O  
ATOM   2614  CG  LYS A 330    -341.071-360.974 463.175  1.00 98.07           C  
ATOM   2615  CD  LYS A 330    -342.510-361.180 462.722  1.00 98.07           C  
ATOM   2616  CE  LYS A 330    -342.698-360.793 461.261  1.00 98.07           C  
ATOM   2617  NZ  LYS A 330    -342.512-359.326 461.048  1.00 98.07           N  
ATOM   2618  N   ARG A 331    -337.936-359.502 464.356  1.00 95.41           N  
ATOM   2619  CA  ARG A 331    -337.371-358.164 464.499  1.00 95.41           C  
ATOM   2620  C   ARG A 331    -336.977-357.589 463.143  1.00 95.41           C  
ATOM   2621  CB  ARG A 331    -336.158-358.188 465.431  1.00 95.41           C  
ATOM   2622  O   ARG A 331    -336.173-356.656 463.069  1.00 95.41           O  
ATOM   2623  CG  ARG A 331    -335.074-359.165 465.005  1.00 95.41           C  
ATOM   2624  CD  ARG A 331    -333.914-359.184 465.992  1.00 95.41           C  
ATOM   2625  NE  ARG A 331    -332.881-360.135 465.589  1.00 95.41           N  
ATOM   2626  NH1 ARG A 331    -331.595-359.855 467.488  1.00 95.41           N  
ATOM   2627  NH2 ARG A 331    -330.926-361.311 465.850  1.00 95.41           N  
ATOM   2628  CZ  ARG A 331    -331.803-360.432 466.310  1.00 95.41           C  
ATOM   2629  N   SER A 332    -337.499-358.152 462.055  1.00 95.09           N  
ATOM   2630  CA  SER A 332    -337.215-357.635 460.720  1.00 95.09           C  
ATOM   2631  C   SER A 332    -338.473-357.609 459.858  1.00 95.09           C  
ATOM   2632  CB  SER A 332    -336.136-358.476 460.036  1.00 95.09           C  
ATOM   2633  O   SER A 332    -339.466-358.264 460.181  1.00 95.09           O  
ATOM   2634  OG  SER A 332    -336.567-359.818 459.884  1.00 95.09           O  
ATOM   2635  N   LEU A 333    -338.424-356.717 458.791  1.00 95.32           N  
ATOM   2636  CA  LEU A 333    -339.491-356.705 457.796  1.00 95.32           C  
ATOM   2637  C   LEU A 333    -339.591-358.052 457.090  1.00 95.32           C  
ATOM   2638  CB  LEU A 333    -339.253-355.593 456.770  1.00 95.32           C  
ATOM   2639  O   LEU A 333    -338.573-358.636 456.710  1.00 95.32           O  
ATOM   2640  CG  LEU A 333    -340.384-355.341 455.771  1.00 95.32           C  
ATOM   2641  CD1 LEU A 333    -341.594-354.741 456.478  1.00 95.32           C  
ATOM   2642  CD2 LEU A 333    -339.908-354.428 454.646  1.00 95.32           C  
ATOM   2643  N   GLY A 334    -340.815-358.634 456.907  1.00 96.64           N  
ATOM   2644  CA  GLY A 334    -341.059-359.972 456.393  1.00 96.64           C  
ATOM   2645  C   GLY A 334    -341.645-360.912 457.429  1.00 96.64           C  
ATOM   2646  O   GLY A 334    -342.054-360.478 458.508  1.00 96.64           O  
ATOM   2647  N   LEU A 335    -341.657-362.223 457.116  1.00 96.11           N  
ATOM   2648  CA  LEU A 335    -342.304-363.162 458.026  1.00 96.11           C  
ATOM   2649  C   LEU A 335    -341.271-364.014 458.755  1.00 96.11           C  
ATOM   2650  CB  LEU A 335    -343.279-364.063 457.263  1.00 96.11           C  
ATOM   2651  O   LEU A 335    -341.624-364.841 459.597  1.00 96.11           O  
ATOM   2652  CG  LEU A 335    -344.545-363.391 456.728  1.00 96.11           C  
ATOM   2653  CD1 LEU A 335    -345.301-364.344 455.808  1.00 96.11           C  
ATOM   2654  CD2 LEU A 335    -345.434-362.931 457.878  1.00 96.11           C  
ATOM   2655  N   ALA A 336    -339.994-363.855 458.442  1.00 97.55           N  
ATOM   2656  CA  ALA A 336    -338.935-364.635 459.076  1.00 97.55           C  
ATOM   2657  C   ALA A 336    -338.824-364.303 460.561  1.00 97.55           C  
ATOM   2658  CB  ALA A 336    -337.599-364.387 458.378  1.00 97.55           C  
ATOM   2659  O   ALA A 336    -338.794-363.130 460.941  1.00 97.55           O  
ATOM   2660  N   SER A 337    -338.791-365.296 461.343  1.00 98.11           N  
ATOM   2661  CA  SER A 337    -338.684-365.185 462.794  1.00 98.11           C  
ATOM   2662  C   SER A 337    -337.651-366.160 463.349  1.00 98.11           C  
ATOM   2663  CB  SER A 337    -340.040-365.434 463.454  1.00 98.11           C  
ATOM   2664  O   SER A 337    -337.311-367.149 462.696  1.00 98.11           O  
ATOM   2665  OG  SER A 337    -341.010-364.520 462.974  1.00 98.11           O  
ATOM   2666  N   GLU A 338    -337.191-365.870 464.557  1.00 98.01           N  
ATOM   2667  CA  GLU A 338    -336.113-366.655 465.151  1.00 98.01           C  
ATOM   2668  C   GLU A 338    -336.594-367.404 466.391  1.00 98.01           C  
ATOM   2669  CB  GLU A 338    -334.926-365.756 465.506  1.00 98.01           C  
ATOM   2670  O   GLU A 338    -337.437-366.901 467.137  1.00 98.01           O  
ATOM   2671  CG  GLU A 338    -334.423-364.914 464.342  1.00 98.01           C  
ATOM   2672  CD  GLU A 338    -333.425-363.846 464.762  1.00 98.01           C  
ATOM   2673  OE1 GLU A 338    -333.124-362.943 463.949  1.00 98.01           O  
ATOM   2674  OE2 GLU A 338    -332.939-363.914 465.913  1.00 98.01           O  
ATOM   2675  N   TYR A 339    -336.068-368.558 466.524  1.00 98.27           N  
ATOM   2676  CA  TYR A 339    -336.118-369.295 467.782  1.00 98.27           C  
ATOM   2677  C   TYR A 339    -334.719-369.506 468.347  1.00 98.27           C  
ATOM   2678  CB  TYR A 339    -336.811-370.647 467.586  1.00 98.27           C  
ATOM   2679  O   TYR A 339    -333.921-370.258 467.783  1.00 98.27           O  
ATOM   2680  CG  TYR A 339    -337.153-371.348 468.879  1.00 98.27           C  
ATOM   2681  CD1 TYR A 339    -336.476-372.501 469.270  1.00 98.27           C  
ATOM   2682  CD2 TYR A 339    -338.155-370.859 469.711  1.00 98.27           C  
ATOM   2683  CE1 TYR A 339    -336.791-373.150 470.459  1.00 98.27           C  
ATOM   2684  CE2 TYR A 339    -338.477-371.499 470.903  1.00 98.27           C  
ATOM   2685  OH  TYR A 339    -338.106-373.280 472.446  1.00 98.27           O  
ATOM   2686  CZ  TYR A 339    -337.791-372.642 471.269  1.00 98.27           C  
ATOM   2687  N   ASN A 340    -334.488-368.834 469.415  1.00 98.44           N  
ATOM   2688  CA  ASN A 340    -333.142-368.795 469.977  1.00 98.44           C  
ATOM   2689  C   ASN A 340    -333.060-369.569 471.289  1.00 98.44           C  
ATOM   2690  CB  ASN A 340    -332.689-367.348 470.184  1.00 98.44           C  
ATOM   2691  O   ASN A 340    -333.913-369.409 472.164  1.00 98.44           O  
ATOM   2692  CG  ASN A 340    -332.743-366.530 468.909  1.00 98.44           C  
ATOM   2693  ND2 ASN A 340    -333.301-365.329 468.998  1.00 98.44           N  
ATOM   2694  OD1 ASN A 340    -332.289-366.976 467.852  1.00 98.44           O  
ATOM   2695  N   VAL A 341    -332.028-370.347 471.366  1.00 98.36           N  
ATOM   2696  CA  VAL A 341    -331.682-371.004 472.621  1.00 98.36           C  
ATOM   2697  C   VAL A 341    -330.615-370.191 473.353  1.00 98.36           C  
ATOM   2698  CB  VAL A 341    -331.184-372.447 472.388  1.00 98.36           C  
ATOM   2699  O   VAL A 341    -329.541-369.929 472.805  1.00 98.36           O  
ATOM   2700  CG1 VAL A 341    -330.709-373.074 473.699  1.00 98.36           C  
ATOM   2701  CG2 VAL A 341    -332.287-373.296 471.758  1.00 98.36           C  
ATOM   2702  N   LEU A 342    -330.990-369.845 474.579  1.00 98.40           N  
ATOM   2703  CA  LEU A 342    -330.154-368.925 475.343  1.00 98.40           C  
ATOM   2704  C   LEU A 342    -329.560-369.618 476.564  1.00 98.40           C  
ATOM   2705  CB  LEU A 342    -330.963-367.701 475.779  1.00 98.40           C  
ATOM   2706  O   LEU A 342    -330.194-370.493 477.158  1.00 98.40           O  
ATOM   2707  CG  LEU A 342    -331.754-366.985 474.683  1.00 98.40           C  
ATOM   2708  CD1 LEU A 342    -332.731-365.990 475.299  1.00 98.40           C  
ATOM   2709  CD2 LEU A 342    -330.810-366.285 473.713  1.00 98.40           C  
ATOM   2710  N   ALA A 343    -328.358-369.241 476.912  1.00 97.92           N  
ATOM   2711  CA  ALA A 343    -327.709-369.719 478.130  1.00 97.92           C  
ATOM   2712  C   ALA A 343    -326.873-368.617 478.776  1.00 97.92           C  
ATOM   2713  CB  ALA A 343    -326.837-370.935 477.825  1.00 97.92           C  
ATOM   2714  O   ALA A 343    -326.409-367.701 478.093  1.00 97.92           O  
ATOM   2715  N   SER A 344    -326.691-368.737 480.064  1.00 97.13           N  
ATOM   2716  CA  SER A 344    -325.843-367.810 480.805  1.00 97.13           C  
ATOM   2717  C   SER A 344    -324.385-367.931 480.377  1.00 97.13           C  
ATOM   2718  CB  SER A 344    -325.963-368.058 482.309  1.00 97.13           C  
ATOM   2719  O   SER A 344    -323.898-369.033 480.119  1.00 97.13           O  
ATOM   2720  OG  SER A 344    -325.077-367.220 483.030  1.00 97.13           O  
ATOM   2721  N   ASP A 345    -323.730-366.843 480.325  1.00 95.67           N  
ATOM   2722  CA  ASP A 345    -322.303-366.883 480.020  1.00 95.67           C  
ATOM   2723  C   ASP A 345    -321.467-366.862 481.297  1.00 95.67           C  
ATOM   2724  CB  ASP A 345    -321.914-365.711 479.117  1.00 95.67           C  
ATOM   2725  O   ASP A 345    -320.237-366.802 481.239  1.00 95.67           O  
ATOM   2726  CG  ASP A 345    -322.091-364.361 479.789  1.00 95.67           C  
ATOM   2727  OD1 ASP A 345    -322.449-364.317 480.986  1.00 95.67           O  
ATOM   2728  OD2 ASP A 345    -321.874-363.330 479.116  1.00 95.67           O  
ATOM   2729  N   GLY A 346    -322.172-366.791 482.511  1.00 90.90           N  
ATOM   2730  CA  GLY A 346    -321.497-366.850 483.797  1.00 90.90           C  
ATOM   2731  C   GLY A 346    -320.998-365.499 484.274  1.00 90.90           C  
ATOM   2732  O   GLY A 346    -320.480-365.380 485.386  1.00 90.90           O  
ATOM   2733  N   ASN A 347    -321.178-364.497 483.524  1.00 91.02           N  
ATOM   2734  CA  ASN A 347    -320.673-363.169 483.858  1.00 91.02           C  
ATOM   2735  C   ASN A 347    -321.783-362.121 483.821  1.00 91.02           C  
ATOM   2736  CB  ASN A 347    -319.538-362.772 482.912  1.00 91.02           C  
ATOM   2737  O   ASN A 347    -321.534-360.959 483.496  1.00 91.02           O  
ATOM   2738  CG  ASN A 347    -318.336-363.689 483.025  1.00 91.02           C  
ATOM   2739  ND2 ASN A 347    -317.702-363.979 481.895  1.00 91.02           N  
ATOM   2740  OD1 ASN A 347    -317.980-364.134 484.119  1.00 91.02           O  
ATOM   2741  N   GLY A 348    -323.040-362.641 484.049  1.00 86.08           N  
ATOM   2742  CA  GLY A 348    -324.171-361.727 484.062  1.00 86.08           C  
ATOM   2743  C   GLY A 348    -324.760-361.486 482.685  1.00 86.08           C  
ATOM   2744  O   GLY A 348    -325.776-360.800 482.550  1.00 86.08           O  
ATOM   2745  N   GLY A 349    -324.128-362.078 481.627  1.00 92.02           N  
ATOM   2746  CA  GLY A 349    -324.622-362.003 480.261  1.00 92.02           C  
ATOM   2747  C   GLY A 349    -325.194-363.315 479.760  1.00 92.02           C  
ATOM   2748  O   GLY A 349    -325.610-364.161 480.556  1.00 92.02           O  
ATOM   2749  N   PHE A 350    -325.318-363.387 478.407  1.00 97.02           N  
ATOM   2750  CA  PHE A 350    -325.893-364.594 477.824  1.00 97.02           C  
ATOM   2751  C   PHE A 350    -325.205-364.943 476.511  1.00 97.02           C  
ATOM   2752  CB  PHE A 350    -327.398-364.416 477.597  1.00 97.02           C  
ATOM   2753  O   PHE A 350    -324.493-364.115 475.937  1.00 97.02           O  
ATOM   2754  CG  PHE A 350    -327.736-363.502 476.451  1.00 97.02           C  
ATOM   2755  CD1 PHE A 350    -327.649-362.123 476.595  1.00 97.02           C  
ATOM   2756  CD2 PHE A 350    -328.140-364.022 475.228  1.00 97.02           C  
ATOM   2757  CE1 PHE A 350    -327.961-361.275 475.535  1.00 97.02           C  
ATOM   2758  CE2 PHE A 350    -328.453-363.181 474.165  1.00 97.02           C  
ATOM   2759  CZ  PHE A 350    -328.364-361.807 474.321  1.00 97.02           C  
ATOM   2760  N   LYS A 351    -325.332-366.117 476.109  1.00 97.33           N  
ATOM   2761  CA  LYS A 351    -324.922-366.563 474.781  1.00 97.33           C  
ATOM   2762  C   LYS A 351    -326.062-367.283 474.067  1.00 97.33           C  
ATOM   2763  CB  LYS A 351    -323.701-367.478 474.875  1.00 97.33           C  
ATOM   2764  O   LYS A 351    -326.927-367.879 474.712  1.00 97.33           O  
ATOM   2765  CG  LYS A 351    -323.938-368.745 475.683  1.00 97.33           C  
ATOM   2766  CD  LYS A 351    -322.667-369.577 475.806  1.00 97.33           C  
ATOM   2767  CE  LYS A 351    -322.891-370.822 476.652  1.00 97.33           C  
ATOM   2768  NZ  LYS A 351    -321.626-371.589 476.857  1.00 97.33           N  
ATOM   2769  N   ILE A 352    -326.046-367.154 472.771  1.00 97.88           N  
ATOM   2770  CA  ILE A 352    -326.988-367.900 471.945  1.00 97.88           C  
ATOM   2771  C   ILE A 352    -326.360-369.221 471.510  1.00 97.88           C  
ATOM   2772  CB  ILE A 352    -327.428-367.082 470.709  1.00 97.88           C  
ATOM   2773  O   ILE A 352    -325.392-369.234 470.746  1.00 97.88           O  
ATOM   2774  CG1 ILE A 352    -328.128-365.791 471.145  1.00 97.88           C  
ATOM   2775  CG2 ILE A 352    -328.335-367.919 469.803  1.00 97.88           C  
ATOM   2776  CD1 ILE A 352    -328.509-364.873 469.991  1.00 97.88           C  
ATOM   2777  N   LEU A 353    -326.884-370.278 471.947  1.00 97.56           N  
ATOM   2778  CA  LEU A 353    -326.331-371.601 471.682  1.00 97.56           C  
ATOM   2779  C   LEU A 353    -326.730-372.088 470.294  1.00 97.56           C  
ATOM   2780  CB  LEU A 353    -326.803-372.601 472.741  1.00 97.56           C  
ATOM   2781  O   LEU A 353    -325.954-372.776 469.626  1.00 97.56           O  
ATOM   2782  CG  LEU A 353    -326.412-372.292 474.187  1.00 97.56           C  
ATOM   2783  CD1 LEU A 353    -327.060-373.295 475.137  1.00 97.56           C  
ATOM   2784  CD2 LEU A 353    -324.896-372.303 474.345  1.00 97.56           C  
ATOM   2785  N   LYS A 354    -327.887-371.824 469.943  1.00 97.86           N  
ATOM   2786  CA  LYS A 354    -328.427-372.202 468.640  1.00 97.86           C  
ATOM   2787  C   LYS A 354    -329.581-371.288 468.238  1.00 97.86           C  
ATOM   2788  CB  LYS A 354    -328.893-373.658 468.656  1.00 97.86           C  
ATOM   2789  O   LYS A 354    -330.358-370.849 469.088  1.00 97.86           O  
ATOM   2790  CG  LYS A 354    -329.258-374.205 467.282  1.00 97.86           C  
ATOM   2791  CD  LYS A 354    -328.017-374.540 466.466  1.00 97.86           C  
ATOM   2792  CE  LYS A 354    -328.373-375.286 465.187  1.00 97.86           C  
ATOM   2793  NZ  LYS A 354    -327.159-375.612 464.380  1.00 97.86           N  
ATOM   2794  N   GLN A 355    -329.610-371.039 466.928  1.00 98.03           N  
ATOM   2795  CA  GLN A 355    -330.662-370.203 466.359  1.00 98.03           C  
ATOM   2796  C   GLN A 355    -331.305-370.874 465.150  1.00 98.03           C  
ATOM   2797  CB  GLN A 355    -330.104-368.833 465.965  1.00 98.03           C  
ATOM   2798  O   GLN A 355    -330.608-371.324 464.239  1.00 98.03           O  
ATOM   2799  CG  GLN A 355    -331.146-367.891 465.378  1.00 98.03           C  
ATOM   2800  CD  GLN A 355    -330.552-366.575 464.915  1.00 98.03           C  
ATOM   2801  NE2 GLN A 355    -330.272-365.685 465.860  1.00 98.03           N  
ATOM   2802  OE1 GLN A 355    -330.345-366.359 463.715  1.00 98.03           O  
ATOM   2803  N   TRP A 356    -332.628-370.961 465.201  1.00 98.04           N  
ATOM   2804  CA  TRP A 356    -333.396-371.447 464.060  1.00 98.04           C  
ATOM   2805  C   TRP A 356    -334.277-370.342 463.488  1.00 98.04           C  
ATOM   2806  CB  TRP A 356    -334.257-372.648 464.462  1.00 98.04           C  
ATOM   2807  O   TRP A 356    -334.719-369.451 464.216  1.00 98.04           O  
ATOM   2808  CG  TRP A 356    -333.467-373.842 464.906  1.00 98.04           C  
ATOM   2809  CD1 TRP A 356    -332.917-374.807 464.110  1.00 98.04           C  
ATOM   2810  CD2 TRP A 356    -333.144-374.200 466.253  1.00 98.04           C  
ATOM   2811  CE2 TRP A 356    -332.394-375.395 466.199  1.00 98.04           C  
ATOM   2812  CE3 TRP A 356    -333.415-373.625 467.501  1.00 98.04           C  
ATOM   2813  NE1 TRP A 356    -332.270-375.745 464.882  1.00 98.04           N  
ATOM   2814  CH2 TRP A 356    -332.191-375.443 468.557  1.00 98.04           C  
ATOM   2815  CZ2 TRP A 356    -331.912-376.027 467.349  1.00 98.04           C  
ATOM   2816  CZ3 TRP A 356    -332.935-374.254 468.644  1.00 98.04           C  
ATOM   2817  N   ILE A 357    -334.548-370.482 462.183  1.00 97.57           N  
ATOM   2818  CA  ILE A 357    -335.421-369.521 461.517  1.00 97.57           C  
ATOM   2819  C   ILE A 357    -336.690-370.221 461.039  1.00 97.57           C  
ATOM   2820  CB  ILE A 357    -334.707-368.836 460.331  1.00 97.57           C  
ATOM   2821  O   ILE A 357    -336.641-371.365 460.581  1.00 97.57           O  
ATOM   2822  CG1 ILE A 357    -333.474-368.068 460.821  1.00 97.57           C  
ATOM   2823  CG2 ILE A 357    -335.669-367.908 459.583  1.00 97.57           C  
ATOM   2824  CD1 ILE A 357    -332.618-367.491 459.701  1.00 97.57           C  
ATOM   2825  N   PHE A 358    -337.799-369.625 461.245  1.00 97.65           N  
ATOM   2826  CA  PHE A 358    -339.066-370.103 460.707  1.00 97.65           C  
ATOM   2827  C   PHE A 358    -339.918-368.939 460.213  1.00 97.65           C  
ATOM   2828  CB  PHE A 358    -339.834-370.903 461.764  1.00 97.65           C  
ATOM   2829  O   PHE A 358    -339.583-367.775 460.444  1.00 97.65           O  
ATOM   2830  CG  PHE A 358    -340.395-370.058 462.876  1.00 97.65           C  
ATOM   2831  CD1 PHE A 358    -339.588-369.642 463.927  1.00 97.65           C  
ATOM   2832  CD2 PHE A 358    -341.731-369.679 462.869  1.00 97.65           C  
ATOM   2833  CE1 PHE A 358    -340.105-368.860 464.957  1.00 97.65           C  
ATOM   2834  CE2 PHE A 358    -342.255-368.899 463.894  1.00 97.65           C  
ATOM   2835  CZ  PHE A 358    -341.441-368.490 464.938  1.00 97.65           C  
ATOM   2836  N   GLN A 359    -340.962-369.239 459.438  1.00 97.88           N  
ATOM   2837  CA  GLN A 359    -341.881-368.213 458.955  1.00 97.88           C  
ATOM   2838  C   GLN A 359    -343.111-368.110 459.852  1.00 97.88           C  
ATOM   2839  CB  GLN A 359    -342.304-368.506 457.515  1.00 97.88           C  
ATOM   2840  O   GLN A 359    -343.868-369.073 459.991  1.00 97.88           O  
ATOM   2841  CG  GLN A 359    -341.139-368.621 456.542  1.00 97.88           C  
ATOM   2842  CD  GLN A 359    -340.398-367.310 456.356  1.00 97.88           C  
ATOM   2843  NE2 GLN A 359    -339.079-367.389 456.217  1.00 97.88           N  
ATOM   2844  OE1 GLN A 359    -341.006-366.236 456.336  1.00 97.88           O  
ATOM   2845  N   ALA A 360    -343.354-366.920 460.515  1.00 96.82           N  
ATOM   2846  CA  ALA A 360    -344.417-366.735 461.499  1.00 96.82           C  
ATOM   2847  C   ALA A 360    -345.781-366.636 460.822  1.00 96.82           C  
ATOM   2848  CB  ALA A 360    -344.151-365.487 462.339  1.00 96.82           C  
ATOM   2849  O   ALA A 360    -346.478-365.629 460.962  1.00 96.82           O  
ATOM   2850  N   THR A 361    -346.111-367.648 460.000  1.00 96.56           N  
ATOM   2851  CA  THR A 361    -347.393-367.741 459.309  1.00 96.56           C  
ATOM   2852  C   THR A 361    -348.314-368.734 460.014  1.00 96.56           C  
ATOM   2853  CB  THR A 361    -347.208-368.163 457.840  1.00 96.56           C  
ATOM   2854  O   THR A 361    -347.918-369.371 460.991  1.00 96.56           O  
ATOM   2855  CG2 THR A 361    -346.091-367.364 457.176  1.00 96.56           C  
ATOM   2856  OG1 THR A 361    -346.880-369.557 457.787  1.00 96.56           O  
ATOM   2857  N   HIS A 362    -349.553-368.914 459.523  1.00 93.84           N  
ATOM   2858  CA  HIS A 362    -350.532-369.851 460.063  1.00 93.84           C  
ATOM   2859  C   HIS A 362    -350.319-371.254 459.506  1.00 93.84           C  
ATOM   2860  CB  HIS A 362    -351.954-369.376 459.758  1.00 93.84           C  
ATOM   2861  O   HIS A 362    -350.934-372.214 459.976  1.00 93.84           O  
ATOM   2862  CG  HIS A 362    -352.279-369.352 458.299  1.00 93.84           C  
ATOM   2863  CD2 HIS A 362    -353.139-370.097 457.566  1.00 93.84           C  
ATOM   2864  ND1 HIS A 362    -351.678-368.479 457.417  1.00 93.84           N  
ATOM   2865  CE1 HIS A 362    -352.158-368.689 456.203  1.00 93.84           C  
ATOM   2866  NE2 HIS A 362    -353.047-369.666 456.266  1.00 93.84           N  
ATOM   2867  N   ILE A 363    -349.382-371.403 458.552  1.00 94.28           N  
ATOM   2868  CA  ILE A 363    -349.166-372.644 457.816  1.00 94.28           C  
ATOM   2869  C   ILE A 363    -348.248-373.566 458.615  1.00 94.28           C  
ATOM   2870  CB  ILE A 363    -348.570-372.376 456.416  1.00 94.28           C  
ATOM   2871  O   ILE A 363    -347.158-373.161 459.028  1.00 94.28           O  
ATOM   2872  CG1 ILE A 363    -349.533-371.527 455.579  1.00 94.28           C  
ATOM   2873  CG2 ILE A 363    -348.243-373.693 455.706  1.00 94.28           C  
ATOM   2874  CD1 ILE A 363    -348.949-371.047 454.257  1.00 94.28           C  
ATOM   2875  N   GLU A 364    -348.546-374.822 458.793  1.00 91.67           N  
ATOM   2876  CA  GLU A 364    -347.901-375.808 459.654  1.00 91.67           C  
ATOM   2877  C   GLU A 364    -346.468-376.081 459.203  1.00 91.67           C  
ATOM   2878  CB  GLU A 364    -348.703-377.110 459.677  1.00 91.67           C  
ATOM   2879  O   GLU A 364    -345.568-376.223 460.031  1.00 91.67           O  
ATOM   2880  CG  GLU A 364    -350.020-377.009 460.432  1.00 91.67           C  
ATOM   2881  CD  GLU A 364    -350.709-378.351 460.622  1.00 91.67           C  
ATOM   2882  OE1 GLU A 364    -351.782-378.398 461.265  1.00 91.67           O  
ATOM   2883  OE2 GLU A 364    -350.171-379.365 460.123  1.00 91.67           O  
ATOM   2884  N   VAL A 365    -346.239-376.131 457.906  1.00 94.15           N  
ATOM   2885  CA  VAL A 365    -344.918-376.491 457.402  1.00 94.15           C  
ATOM   2886  C   VAL A 365    -343.961-375.314 457.570  1.00 94.15           C  
ATOM   2887  CB  VAL A 365    -344.975-376.924 455.920  1.00 94.15           C  
ATOM   2888  O   VAL A 365    -342.741-375.484 457.520  1.00 94.15           O  
ATOM   2889  CG1 VAL A 365    -345.797-378.202 455.762  1.00 94.15           C  
ATOM   2890  CG2 VAL A 365    -345.553-375.803 455.058  1.00 94.15           C  
ATOM   2891  N   HIS A 366    -344.518-374.103 457.872  1.00 95.64           N  
ATOM   2892  CA  HIS A 366    -343.716-372.890 457.987  1.00 95.64           C  
ATOM   2893  C   HIS A 366    -343.435-372.553 459.447  1.00 95.64           C  
ATOM   2894  CB  HIS A 366    -344.421-371.716 457.304  1.00 95.64           C  
ATOM   2895  O   HIS A 366    -342.373-372.016 459.772  1.00 95.64           O  
ATOM   2896  CG  HIS A 366    -344.497-371.847 455.816  1.00 95.64           C  
ATOM   2897  CD2 HIS A 366    -343.912-372.725 454.969  1.00 95.64           C  
ATOM   2898  ND1 HIS A 366    -345.251-370.999 455.033  1.00 95.64           N  
ATOM   2899  CE1 HIS A 366    -345.125-371.352 453.765  1.00 95.64           C  
ATOM   2900  NE2 HIS A 366    -344.317-372.398 453.699  1.00 95.64           N  
ATOM   2901  N   ASN A 367    -344.371-372.901 460.288  1.00 97.19           N  
ATOM   2902  CA  ASN A 367    -344.405-372.338 461.633  1.00 97.19           C  
ATOM   2903  C   ASN A 367    -344.733-373.402 462.678  1.00 97.19           C  
ATOM   2904  CB  ASN A 367    -345.415-371.191 461.710  1.00 97.19           C  
ATOM   2905  O   ASN A 367    -345.868-373.876 462.753  1.00 97.19           O  
ATOM   2906  CG  ASN A 367    -345.431-370.517 463.068  1.00 97.19           C  
ATOM   2907  ND2 ASN A 367    -346.315-369.540 463.235  1.00 97.19           N  
ATOM   2908  OD1 ASN A 367    -344.655-370.871 463.959  1.00 97.19           O  
ATOM   2909  N   PRO A 368    -343.811-373.745 463.482  1.00 96.17           N  
ATOM   2910  CA  PRO A 368    -344.081-374.747 464.516  1.00 96.17           C  
ATOM   2911  C   PRO A 368    -344.905-374.193 465.675  1.00 96.17           C  
ATOM   2912  CB  PRO A 368    -342.683-375.154 464.985  1.00 96.17           C  
ATOM   2913  O   PRO A 368    -345.325-374.947 466.556  1.00 96.17           O  
ATOM   2914  CG  PRO A 368    -341.842-373.935 464.785  1.00 96.17           C  
ATOM   2915  CD  PRO A 368    -342.312-373.230 463.545  1.00 96.17           C  
ATOM   2916  N   PHE A 369    -345.171-372.912 465.698  1.00 97.46           N  
ATOM   2917  CA  PHE A 369    -345.854-372.268 466.815  1.00 97.46           C  
ATOM   2918  C   PHE A 369    -347.145-371.604 466.348  1.00 97.46           C  
ATOM   2919  CB  PHE A 369    -344.942-371.232 467.479  1.00 97.46           C  
ATOM   2920  O   PHE A 369    -347.440-370.470 466.732  1.00 97.46           O  
ATOM   2921  CG  PHE A 369    -343.636-371.798 467.969  1.00 97.46           C  
ATOM   2922  CD1 PHE A 369    -343.614-372.895 468.822  1.00 97.46           C  
ATOM   2923  CD2 PHE A 369    -342.430-371.234 467.575  1.00 97.46           C  
ATOM   2924  CE1 PHE A 369    -342.407-373.422 469.275  1.00 97.46           C  
ATOM   2925  CE2 PHE A 369    -341.220-371.754 468.024  1.00 97.46           C  
ATOM   2926  CZ  PHE A 369    -341.210-372.847 468.875  1.00 97.46           C  
ATOM   2927  N   ASN A 370    -348.010-372.258 465.559  1.00 94.28           N  
ATOM   2928  CA  ASN A 370    -349.312-371.768 465.122  1.00 94.28           C  
ATOM   2929  C   ASN A 370    -350.445-372.382 465.940  1.00 94.28           C  
ATOM   2930  CB  ASN A 370    -349.520-372.050 463.632  1.00 94.28           C  
ATOM   2931  O   ASN A 370    -350.198-373.051 466.945  1.00 94.28           O  
ATOM   2932  CG  ASN A 370    -349.552-373.532 463.317  1.00 94.28           C  
ATOM   2933  ND2 ASN A 370    -349.462-373.868 462.035  1.00 94.28           N  
ATOM   2934  OD1 ASN A 370    -349.657-374.369 464.218  1.00 94.28           O  
ATOM   2935  N   GLU A 371    -351.704-372.197 465.604  1.00 93.11           N  
ATOM   2936  CA  GLU A 371    -352.866-372.458 466.450  1.00 93.11           C  
ATOM   2937  C   GLU A 371    -353.018-373.950 466.732  1.00 93.11           C  
ATOM   2938  CB  GLU A 371    -354.139-371.914 465.797  1.00 93.11           C  
ATOM   2939  O   GLU A 371    -353.203-374.354 467.883  1.00 93.11           O  
ATOM   2940  CG  GLU A 371    -355.391-372.099 466.643  1.00 93.11           C  
ATOM   2941  CD  GLU A 371    -356.129-373.394 466.345  1.00 93.11           C  
ATOM   2942  OE1 GLU A 371    -356.934-373.843 467.193  1.00 93.11           O  
ATOM   2943  OE2 GLU A 371    -355.902-373.965 465.255  1.00 93.11           O  
ATOM   2944  N   PRO A 372    -352.915-374.852 465.763  1.00 91.75           N  
ATOM   2945  CA  PRO A 372    -353.183-376.258 466.076  1.00 91.75           C  
ATOM   2946  C   PRO A 372    -352.043-376.919 466.847  1.00 91.75           C  
ATOM   2947  CB  PRO A 372    -353.356-376.900 464.697  1.00 91.75           C  
ATOM   2948  O   PRO A 372    -352.217-378.005 467.403  1.00 91.75           O  
ATOM   2949  CG  PRO A 372    -352.638-375.986 463.758  1.00 91.75           C  
ATOM   2950  CD  PRO A 372    -352.657-374.599 464.334  1.00 91.75           C  
ATOM   2951  N   ARG A 373    -350.771-376.281 466.901  1.00 91.38           N  
ATOM   2952  CA  ARG A 373    -349.608-376.830 467.589  1.00 91.38           C  
ATOM   2953  C   ARG A 373    -348.932-375.771 468.453  1.00 91.38           C  
ATOM   2954  CB  ARG A 373    -348.607-377.401 466.582  1.00 91.38           C  
ATOM   2955  O   ARG A 373    -349.581-374.829 468.912  1.00 91.38           O  
ATOM   2956  CG  ARG A 373    -348.071-376.374 465.597  1.00 91.38           C  
ATOM   2957  CD  ARG A 373    -347.181-377.015 464.542  1.00 91.38           C  
ATOM   2958  NE  ARG A 373    -347.778-376.937 463.212  1.00 91.38           N  
ATOM   2959  NH1 ARG A 373    -345.927-377.766 462.105  1.00 91.38           N  
ATOM   2960  NH2 ARG A 373    -347.806-377.183 460.929  1.00 91.38           N  
ATOM   2961  CZ  ARG A 373    -347.169-377.295 462.085  1.00 91.38           C  
ATOM   2962  N   GLY A 374    -347.648-375.977 468.796  1.00 93.83           N  
ATOM   2963  CA  GLY A 374    -346.953-374.933 469.534  1.00 93.83           C  
ATOM   2964  C   GLY A 374    -346.248-375.450 470.775  1.00 93.83           C  
ATOM   2965  O   GLY A 374    -345.783-374.663 471.603  1.00 93.83           O  
ATOM   2966  N   TRP A 375    -346.220-376.792 470.903  1.00 95.66           N  
ATOM   2967  CA  TRP A 375    -345.610-377.419 472.071  1.00 95.66           C  
ATOM   2968  C   TRP A 375    -344.088-377.406 471.964  1.00 95.66           C  
ATOM   2969  CB  TRP A 375    -346.111-378.856 472.234  1.00 95.66           C  
ATOM   2970  O   TRP A 375    -343.536-377.605 470.879  1.00 95.66           O  
ATOM   2971  CG  TRP A 375    -347.605-378.982 472.253  1.00 95.66           C  
ATOM   2972  CD1 TRP A 375    -348.431-378.824 473.330  1.00 95.66           C  
ATOM   2973  CD2 TRP A 375    -348.449-379.297 471.141  1.00 95.66           C  
ATOM   2974  CE2 TRP A 375    -349.779-379.314 471.618  1.00 95.66           C  
ATOM   2975  CE3 TRP A 375    -348.210-379.568 469.787  1.00 95.66           C  
ATOM   2976  NE1 TRP A 375    -349.740-379.022 472.955  1.00 95.66           N  
ATOM   2977  CH2 TRP A 375    -350.605-379.851 469.466  1.00 95.66           C  
ATOM   2978  CZ2 TRP A 375    -350.867-379.590 470.786  1.00 95.66           C  
ATOM   2979  CZ3 TRP A 375    -349.295-379.843 468.962  1.00 95.66           C  
ATOM   2980  N   SER A 376    -343.434-377.118 473.058  1.00 97.15           N  
ATOM   2981  CA  SER A 376    -341.984-377.196 473.206  1.00 97.15           C  
ATOM   2982  C   SER A 376    -341.596-377.659 474.606  1.00 97.15           C  
ATOM   2983  CB  SER A 376    -341.342-375.840 472.912  1.00 97.15           C  
ATOM   2984  O   SER A 376    -342.449-377.768 475.489  1.00 97.15           O  
ATOM   2985  OG  SER A 376    -339.959-375.987 472.636  1.00 97.15           O  
ATOM   2986  N   ASP A 377    -340.331-378.116 474.699  1.00 98.09           N  
ATOM   2987  CA  ASP A 377    -339.919-378.491 476.048  1.00 98.09           C  
ATOM   2988  C   ASP A 377    -338.407-378.352 476.218  1.00 98.09           C  
ATOM   2989  CB  ASP A 377    -340.354-379.923 476.365  1.00 98.09           C  
ATOM   2990  O   ASP A 377    -337.672-378.256 475.233  1.00 98.09           O  
ATOM   2991  CG  ASP A 377    -339.688-380.957 475.474  1.00 98.09           C  
ATOM   2992  OD1 ASP A 377    -338.440-381.020 475.441  1.00 98.09           O  
ATOM   2993  OD2 ASP A 377    -340.418-381.712 474.796  1.00 98.09           O  
ATOM   2994  N   ILE A 378    -338.019-378.248 477.486  1.00 98.32           N  
ATOM   2995  CA  ILE A 378    -336.627-378.190 477.918  1.00 98.32           C  
ATOM   2996  C   ILE A 378    -336.383-379.226 479.013  1.00 98.32           C  
ATOM   2997  CB  ILE A 378    -336.249-376.779 478.420  1.00 98.32           C  
ATOM   2998  O   ILE A 378    -337.175-379.346 479.950  1.00 98.32           O  
ATOM   2999  CG1 ILE A 378    -336.521-375.734 477.333  1.00 98.32           C  
ATOM   3000  CG2 ILE A 378    -334.784-376.738 478.865  1.00 98.32           C  
ATOM   3001  CD1 ILE A 378    -336.447-374.295 477.824  1.00 98.32           C  
ATOM   3002  N   LYS A 379    -335.384-380.018 478.773  1.00 95.34           N  
ATOM   3003  CA  LYS A 379    -334.920-380.919 479.824  1.00 95.34           C  
ATOM   3004  C   LYS A 379    -333.527-380.528 480.307  1.00 95.34           C  
ATOM   3005  CB  LYS A 379    -334.917-382.366 479.329  1.00 95.34           C  
ATOM   3006  O   LYS A 379    -332.603-380.385 479.503  1.00 95.34           O  
ATOM   3007  CG  LYS A 379    -334.526-383.383 480.391  1.00 95.34           C  
ATOM   3008  CD  LYS A 379    -334.554-384.804 479.842  1.00 95.34           C  
ATOM   3009  CE  LYS A 379    -334.131-385.819 480.894  1.00 95.34           C  
ATOM   3010  NZ  LYS A 379    -334.145-387.213 480.358  1.00 95.34           N  
ATOM   3011  N   ARG A 380    -333.530-380.332 481.647  1.00 96.77           N  
ATOM   3012  CA  ARG A 380    -332.233-379.989 482.223  1.00 96.77           C  
ATOM   3013  C   ARG A 380    -331.773-381.057 483.209  1.00 96.77           C  
ATOM   3014  CB  ARG A 380    -332.296-378.626 482.918  1.00 96.77           C  
ATOM   3015  O   ARG A 380    -332.536-381.474 484.083  1.00 96.77           O  
ATOM   3016  CG  ARG A 380    -330.991-378.210 483.577  1.00 96.77           C  
ATOM   3017  CD  ARG A 380    -331.144-376.913 484.360  1.00 96.77           C  
ATOM   3018  NE  ARG A 380    -329.977-376.649 485.197  1.00 96.77           N  
ATOM   3019  NH1 ARG A 380    -330.863-374.765 486.197  1.00 96.77           N  
ATOM   3020  NH2 ARG A 380    -328.764-375.487 486.763  1.00 96.77           N  
ATOM   3021  CZ  ARG A 380    -329.871-375.635 486.051  1.00 96.77           C  
ATOM   3022  N   GLU A 381    -330.509-381.454 483.044  1.00 92.68           N  
ATOM   3023  CA  GLU A 381    -329.764-382.304 483.965  1.00 92.68           C  
ATOM   3024  C   GLU A 381    -328.446-381.652 484.375  1.00 92.68           C  
ATOM   3025  CB  GLU A 381    -329.499-383.675 483.337  1.00 92.68           C  
ATOM   3026  O   GLU A 381    -327.414-381.873 483.738  1.00 92.68           O  
ATOM   3027  CG  GLU A 381    -330.763-384.424 482.941  1.00 92.68           C  
ATOM   3028  CD  GLU A 381    -330.489-385.656 482.093  1.00 92.68           C  
ATOM   3029  OE1 GLU A 381    -330.527-386.785 482.633  1.00 92.68           O  
ATOM   3030  OE2 GLU A 381    -330.234-385.492 480.880  1.00 92.68           O  
ATOM   3031  N   ASP A 382    -328.624-380.835 485.447  1.00 94.02           N  
ATOM   3032  CA  ASP A 382    -327.491-380.053 485.934  1.00 94.02           C  
ATOM   3033  C   ASP A 382    -326.955-379.127 484.844  1.00 94.02           C  
ATOM   3034  CB  ASP A 382    -326.378-380.975 486.436  1.00 94.02           C  
ATOM   3035  O   ASP A 382    -327.615-378.155 484.468  1.00 94.02           O  
ATOM   3036  CG  ASP A 382    -325.372-380.261 487.321  1.00 94.02           C  
ATOM   3037  OD1 ASP A 382    -325.698-379.188 487.872  1.00 94.02           O  
ATOM   3038  OD2 ASP A 382    -324.242-380.776 487.467  1.00 94.02           O  
ATOM   3039  N   ASP A 383    -325.842-379.395 484.199  1.00 96.44           N  
ATOM   3040  CA  ASP A 383    -325.247-378.492 483.217  1.00 96.44           C  
ATOM   3041  C   ASP A 383    -325.616-378.908 481.794  1.00 96.44           C  
ATOM   3042  CB  ASP A 383    -323.726-378.453 483.376  1.00 96.44           C  
ATOM   3043  O   ASP A 383    -325.248-378.234 480.830  1.00 96.44           O  
ATOM   3044  CG  ASP A 383    -323.078-379.817 483.228  1.00 96.44           C  
ATOM   3045  OD1 ASP A 383    -323.765-380.843 483.426  1.00 96.44           O  
ATOM   3046  OD2 ASP A 383    -321.870-379.868 482.911  1.00 96.44           O  
ATOM   3047  N   LYS A 384    -326.254-380.005 481.636  1.00 96.99           N  
ATOM   3048  CA  LYS A 384    -326.737-380.436 480.327  1.00 96.99           C  
ATOM   3049  C   LYS A 384    -328.202-380.059 480.131  1.00 96.99           C  
ATOM   3050  CB  LYS A 384    -326.557-381.945 480.160  1.00 96.99           C  
ATOM   3051  O   LYS A 384    -329.068-380.491 480.895  1.00 96.99           O  
ATOM   3052  CG  LYS A 384    -326.922-382.463 478.777  1.00 96.99           C  
ATOM   3053  CD  LYS A 384    -326.720-383.969 478.671  1.00 96.99           C  
ATOM   3054  CE  LYS A 384    -327.155-384.499 477.311  1.00 96.99           C  
ATOM   3055  NZ  LYS A 384    -326.962-385.976 477.205  1.00 96.99           N  
ATOM   3056  N   VAL A 385    -328.463-379.252 479.109  1.00 98.22           N  
ATOM   3057  CA  VAL A 385    -329.821-378.809 478.815  1.00 98.22           C  
ATOM   3058  C   VAL A 385    -330.201-379.213 477.393  1.00 98.22           C  
ATOM   3059  CB  VAL A 385    -329.971-377.281 478.993  1.00 98.22           C  
ATOM   3060  O   VAL A 385    -329.462-378.938 476.444  1.00 98.22           O  
ATOM   3061  CG1 VAL A 385    -331.434-376.863 478.864  1.00 98.22           C  
ATOM   3062  CG2 VAL A 385    -329.405-376.844 480.343  1.00 98.22           C  
ATOM   3063  N   THR A 386    -331.291-379.898 477.279  1.00 96.64           N  
ATOM   3064  CA  THR A 386    -331.800-380.354 475.990  1.00 96.64           C  
ATOM   3065  C   THR A 386    -333.052-379.578 475.597  1.00 96.64           C  
ATOM   3066  CB  THR A 386    -332.114-381.862 476.016  1.00 96.64           C  
ATOM   3067  O   THR A 386    -334.021-379.523 476.358  1.00 96.64           O  
ATOM   3068  CG2 THR A 386    -332.554-382.355 474.642  1.00 96.64           C  
ATOM   3069  OG1 THR A 386    -330.941-382.582 476.416  1.00 96.64           O  
ATOM   3070  N   PHE A 387    -332.981-378.981 474.392  1.00 98.01           N  
ATOM   3071  CA  PHE A 387    -334.073-378.154 473.892  1.00 98.01           C  
ATOM   3072  C   PHE A 387    -334.787-378.842 472.735  1.00 98.01           C  
ATOM   3073  CB  PHE A 387    -333.550-376.785 473.447  1.00 98.01           C  
ATOM   3074  O   PHE A 387    -334.144-379.373 471.828  1.00 98.01           O  
ATOM   3075  CG  PHE A 387    -332.957-375.968 474.563  1.00 98.01           C  
ATOM   3076  CD1 PHE A 387    -333.737-375.065 475.274  1.00 98.01           C  
ATOM   3077  CD2 PHE A 387    -331.617-376.105 474.902  1.00 98.01           C  
ATOM   3078  CE1 PHE A 387    -333.190-374.308 476.307  1.00 98.01           C  
ATOM   3079  CE2 PHE A 387    -331.063-375.353 475.933  1.00 98.01           C  
ATOM   3080  CZ  PHE A 387    -331.851-374.455 476.634  1.00 98.01           C  
ATOM   3081  N   TYR A 388    -336.071-378.812 472.756  1.00 96.66           N  
ATOM   3082  CA  TYR A 388    -336.878-379.306 471.646  1.00 96.66           C  
ATOM   3083  C   TYR A 388    -337.012-378.249 470.556  1.00 96.66           C  
ATOM   3084  CB  TYR A 388    -338.267-379.727 472.137  1.00 96.66           C  
ATOM   3085  O   TYR A 388    -337.213-377.068 470.848  1.00 96.66           O  
ATOM   3086  CG  TYR A 388    -339.215-380.105 471.025  1.00 96.66           C  
ATOM   3087  CD1 TYR A 388    -340.083-379.165 470.474  1.00 96.66           C  
ATOM   3088  CD2 TYR A 388    -339.245-381.402 470.524  1.00 96.66           C  
ATOM   3089  CE1 TYR A 388    -340.960-379.509 469.450  1.00 96.66           C  
ATOM   3090  CE2 TYR A 388    -340.118-381.757 469.500  1.00 96.66           C  
ATOM   3091  OH  TYR A 388    -341.836-381.151 467.958  1.00 96.66           O  
ATOM   3092  CZ  TYR A 388    -340.970-380.805 468.971  1.00 96.66           C  
ATOM   3093  N   TRP A 389    -336.802-378.667 469.357  1.00 95.60           N  
ATOM   3094  CA  TRP A 389    -337.106-377.817 468.211  1.00 95.60           C  
ATOM   3095  C   TRP A 389    -337.647-378.643 467.048  1.00 95.60           C  
ATOM   3096  CB  TRP A 389    -335.860-377.044 467.769  1.00 95.60           C  
ATOM   3097  O   TRP A 389    -336.932-379.472 466.483  1.00 95.60           O  
ATOM   3098  CG  TRP A 389    -336.025-376.314 466.470  1.00 95.60           C  
ATOM   3099  CD1 TRP A 389    -335.450-376.627 465.270  1.00 95.60           C  
ATOM   3100  CD2 TRP A 389    -336.815-375.143 466.244  1.00 95.60           C  
ATOM   3101  CE2 TRP A 389    -336.674-374.800 464.881  1.00 95.60           C  
ATOM   3102  CE3 TRP A 389    -337.631-374.349 467.063  1.00 95.60           C  
ATOM   3103  NE1 TRP A 389    -335.838-375.720 464.310  1.00 95.60           N  
ATOM   3104  CH2 TRP A 389    -338.111-372.936 465.141  1.00 95.60           C  
ATOM   3105  CZ2 TRP A 389    -337.320-373.696 464.318  1.00 95.60           C  
ATOM   3106  CZ3 TRP A 389    -338.272-373.251 466.500  1.00 95.60           C  
ATOM   3107  N   TRP A 390    -338.906-378.419 466.761  1.00 90.79           N  
ATOM   3108  CA  TRP A 390    -339.555-378.850 465.528  1.00 90.79           C  
ATOM   3109  C   TRP A 390    -339.122-380.262 465.147  1.00 90.79           C  
ATOM   3110  CB  TRP A 390    -339.239-377.881 464.385  1.00 90.79           C  
ATOM   3111  O   TRP A 390    -338.602-380.484 464.051  1.00 90.79           O  
ATOM   3112  CG  TRP A 390    -340.396-377.623 463.466  1.00 90.79           C  
ATOM   3113  CD1 TRP A 390    -341.572-378.319 463.406  1.00 90.79           C  
ATOM   3114  CD2 TRP A 390    -340.484-376.600 462.470  1.00 90.79           C  
ATOM   3115  CE2 TRP A 390    -341.743-376.734 461.844  1.00 90.79           C  
ATOM   3116  CE3 TRP A 390    -339.620-375.581 462.046  1.00 90.79           C  
ATOM   3117  NE1 TRP A 390    -342.386-377.790 462.433  1.00 90.79           N  
ATOM   3118  CH2 TRP A 390    -341.296-374.898 460.420  1.00 90.79           C  
ATOM   3119  CZ2 TRP A 390    -342.160-375.886 460.816  1.00 90.79           C  
ATOM   3120  CZ3 TRP A 390    -340.037-374.738 461.022  1.00 90.79           C  
ATOM   3121  N   GLY A 391    -339.375-381.297 466.069  1.00 88.50           N  
ATOM   3122  CA  GLY A 391    -339.213-382.724 465.840  1.00 88.50           C  
ATOM   3123  C   GLY A 391    -337.862-383.250 466.283  1.00 88.50           C  
ATOM   3124  O   GLY A 391    -337.571-384.438 466.131  1.00 88.50           O  
ATOM   3125  N   SER A 392    -337.062-382.259 466.814  1.00 91.37           N  
ATOM   3126  CA  SER A 392    -335.735-382.709 467.219  1.00 91.37           C  
ATOM   3127  C   SER A 392    -335.408-382.259 468.639  1.00 91.37           C  
ATOM   3128  CB  SER A 392    -334.672-382.186 466.252  1.00 91.37           C  
ATOM   3129  O   SER A 392    -336.008-381.310 469.149  1.00 91.37           O  
ATOM   3130  OG  SER A 392    -334.640-380.769 466.259  1.00 91.37           O  
ATOM   3131  N   TYR A 393    -334.494-383.030 469.275  1.00 92.97           N  
ATOM   3132  CA  TYR A 393    -333.953-382.662 470.578  1.00 92.97           C  
ATOM   3133  C   TYR A 393    -332.476-382.301 470.474  1.00 92.97           C  
ATOM   3134  CB  TYR A 393    -334.144-383.804 471.581  1.00 92.97           C  
ATOM   3135  O   TYR A 393    -331.673-383.088 469.966  1.00 92.97           O  
ATOM   3136  CG  TYR A 393    -335.559-383.939 472.087  1.00 92.97           C  
ATOM   3137  CD1 TYR A 393    -336.017-383.161 473.148  1.00 92.97           C  
ATOM   3138  CD2 TYR A 393    -336.440-384.844 471.507  1.00 92.97           C  
ATOM   3139  CE1 TYR A 393    -337.320-383.284 473.619  1.00 92.97           C  
ATOM   3140  CE2 TYR A 393    -337.746-384.976 471.970  1.00 92.97           C  
ATOM   3141  OH  TYR A 393    -339.466-384.316 473.487  1.00 92.97           O  
ATOM   3142  CZ  TYR A 393    -338.175-384.191 473.025  1.00 92.97           C  
ATOM   3143  N   ASN A 394    -332.135-381.137 470.981  1.00 96.70           N  
ATOM   3144  CA  ASN A 394    -330.805-380.558 470.822  1.00 96.70           C  
ATOM   3145  C   ASN A 394    -330.129-380.329 472.171  1.00 96.70           C  
ATOM   3146  CB  ASN A 394    -330.880-379.247 470.037  1.00 96.70           C  
ATOM   3147  O   ASN A 394    -330.386-379.323 472.836  1.00 96.70           O  
ATOM   3148  CG  ASN A 394    -331.540-379.416 468.681  1.00 96.70           C  
ATOM   3149  ND2 ASN A 394    -332.853-379.224 468.634  1.00 96.70           N  
ATOM   3150  OD1 ASN A 394    -330.874-379.716 467.687  1.00 96.70           O  
ATOM   3151  N   PRO A 395    -329.183-381.247 472.581  1.00 95.83           N  
ATOM   3152  CA  PRO A 395    -328.512-381.127 473.878  1.00 95.83           C  
ATOM   3153  C   PRO A 395    -327.329-380.163 473.843  1.00 95.83           C  
ATOM   3154  CB  PRO A 395    -328.043-382.556 474.165  1.00 95.83           C  
ATOM   3155  O   PRO A 395    -326.620-380.085 472.836  1.00 95.83           O  
ATOM   3156  CG  PRO A 395    -327.826-383.166 472.818  1.00 95.83           C  
ATOM   3157  CD  PRO A 395    -328.835-382.589 471.866  1.00 95.83           C  
ATOM   3158  N   PHE A 396    -327.130-379.413 474.887  1.00 98.09           N  
ATOM   3159  CA  PHE A 396    -325.999-378.510 475.066  1.00 98.09           C  
ATOM   3160  C   PHE A 396    -325.409-378.651 476.464  1.00 98.09           C  
ATOM   3161  CB  PHE A 396    -326.424-377.059 474.819  1.00 98.09           C  
ATOM   3162  O   PHE A 396    -326.146-378.776 477.444  1.00 98.09           O  
ATOM   3163  CG  PHE A 396    -326.922-376.801 473.422  1.00 98.09           C  
ATOM   3164  CD1 PHE A 396    -326.031-376.553 472.386  1.00 98.09           C  
ATOM   3165  CD2 PHE A 396    -328.284-376.808 473.147  1.00 98.09           C  
ATOM   3166  CE1 PHE A 396    -326.489-376.315 471.093  1.00 98.09           C  
ATOM   3167  CE2 PHE A 396    -328.749-376.570 471.857  1.00 98.09           C  
ATOM   3168  CZ  PHE A 396    -327.851-376.323 470.832  1.00 98.09           C  
ATOM   3169  N   ILE A 397    -324.188-378.644 476.549  1.00 97.72           N  
ATOM   3170  CA  ILE A 397    -323.506-378.579 477.837  1.00 97.72           C  
ATOM   3171  C   ILE A 397    -323.184-377.125 478.177  1.00 97.72           C  
ATOM   3172  CB  ILE A 397    -322.216-379.429 477.837  1.00 97.72           C  
ATOM   3173  O   ILE A 397    -322.443-376.461 477.449  1.00 97.72           O  
ATOM   3174  CG1 ILE A 397    -322.533-380.880 477.459  1.00 97.72           C  
ATOM   3175  CG2 ILE A 397    -321.522-379.356 479.200  1.00 97.72           C  
ATOM   3176  CD1 ILE A 397    -323.438-381.595 478.452  1.00 97.72           C  
ATOM   3177  N   ILE A 398    -323.714-376.651 479.280  1.00 97.14           N  
ATOM   3178  CA  ILE A 398    -323.535-375.277 479.736  1.00 97.14           C  
ATOM   3179  C   ILE A 398    -322.820-375.268 481.085  1.00 97.14           C  
ATOM   3180  CB  ILE A 398    -324.888-374.537 479.842  1.00 97.14           C  
ATOM   3181  O   ILE A 398    -323.462-375.320 482.136  1.00 97.14           O  
ATOM   3182  CG1 ILE A 398    -325.726-374.772 478.581  1.00 97.14           C  
ATOM   3183  CG2 ILE A 398    -324.667-373.040 480.081  1.00 97.14           C  
ATOM   3184  CD1 ILE A 398    -327.178-374.333 478.711  1.00 97.14           C  
ATOM   3185  N   PRO A 399    -321.556-375.300 481.141  1.00 96.72           N  
ATOM   3186  CA  PRO A 399    -320.791-375.441 482.383  1.00 96.72           C  
ATOM   3187  C   PRO A 399    -321.075-374.321 483.381  1.00 96.72           C  
ATOM   3188  CB  PRO A 399    -319.336-375.392 481.908  1.00 96.72           C  
ATOM   3189  O   PRO A 399    -320.985-374.532 484.593  1.00 96.72           O  
ATOM   3190  CG  PRO A 399    -319.391-375.795 480.470  1.00 96.72           C  
ATOM   3191  CD  PRO A 399    -320.713-375.363 479.902  1.00 96.72           C  
ATOM   3192  N   GLU A 400    -321.432-373.163 482.927  1.00 96.25           N  
ATOM   3193  CA  GLU A 400    -321.622-371.967 483.743  1.00 96.25           C  
ATOM   3194  C   GLU A 400    -322.788-372.139 484.712  1.00 96.25           C  
ATOM   3195  CB  GLU A 400    -321.854-370.741 482.854  1.00 96.25           C  
ATOM   3196  O   GLU A 400    -322.887-371.418 485.707  1.00 96.25           O  
ATOM   3197  CG  GLU A 400    -320.647-370.356 482.011  1.00 96.25           C  
ATOM   3198  CD  GLU A 400    -320.522-371.171 480.734  1.00 96.25           C  
ATOM   3199  OE1 GLU A 400    -319.541-370.975 479.982  1.00 96.25           O  
ATOM   3200  OE2 GLU A 400    -321.414-372.013 480.483  1.00 96.25           O  
ATOM   3201  N   ILE A 401    -323.661-373.055 484.448  1.00 96.77           N  
ATOM   3202  CA  ILE A 401    -324.815-373.184 485.330  1.00 96.77           C  
ATOM   3203  C   ILE A 401    -324.680-374.447 486.177  1.00 96.77           C  
ATOM   3204  CB  ILE A 401    -326.137-373.212 484.532  1.00 96.77           C  
ATOM   3205  O   ILE A 401    -325.590-374.797 486.932  1.00 96.77           O  
ATOM   3206  CG1 ILE A 401    -326.179-374.436 483.610  1.00 96.77           C  
ATOM   3207  CG2 ILE A 401    -326.312-371.918 483.731  1.00 96.77           C  
ATOM   3208  CD1 ILE A 401    -327.533-374.675 482.957  1.00 96.77           C  
ATOM   3209  N   LYS A 402    -323.628-375.172 486.056  1.00 95.96           N  
ATOM   3210  CA  LYS A 402    -323.403-376.383 486.838  1.00 95.96           C  
ATOM   3211  C   LYS A 402    -323.544-376.107 488.333  1.00 95.96           C  
ATOM   3212  CB  LYS A 402    -322.021-376.967 486.541  1.00 95.96           C  
ATOM   3213  O   LYS A 402    -322.934-375.172 488.856  1.00 95.96           O  
ATOM   3214  CG  LYS A 402    -321.775-378.328 487.173  1.00 95.96           C  
ATOM   3215  CD  LYS A 402    -320.457-378.933 486.703  1.00 95.96           C  
ATOM   3216  CE  LYS A 402    -320.249-380.331 487.270  1.00 95.96           C  
ATOM   3217  NZ  LYS A 402    -319.001-380.960 486.745  1.00 95.96           N  
ATOM   3218  N   GLY A 403    -324.491-376.932 488.982  1.00 94.30           N  
ATOM   3219  CA  GLY A 403    -324.679-376.864 490.421  1.00 94.30           C  
ATOM   3220  C   GLY A 403    -325.560-375.706 490.854  1.00 94.30           C  
ATOM   3221  O   GLY A 403    -325.802-375.515 492.047  1.00 94.30           O  
ATOM   3222  N   LYS A 404    -325.993-374.930 489.919  1.00 95.54           N  
ATOM   3223  CA  LYS A 404    -326.888-373.825 490.249  1.00 95.54           C  
ATOM   3224  C   LYS A 404    -328.349-374.262 490.178  1.00 95.54           C  
ATOM   3225  CB  LYS A 404    -326.648-372.641 489.313  1.00 95.54           C  
ATOM   3226  O   LYS A 404    -328.822-374.693 489.124  1.00 95.54           O  
ATOM   3227  CG  LYS A 404    -325.276-372.001 489.463  1.00 95.54           C  
ATOM   3228  CD  LYS A 404    -325.159-370.729 488.633  1.00 95.54           C  
ATOM   3229  CE  LYS A 404    -323.811-370.050 488.839  1.00 95.54           C  
ATOM   3230  NZ  LYS A 404    -323.693-368.798 488.032  1.00 95.54           N  
ATOM   3231  N   LYS A 405    -329.073-374.093 491.268  1.00 96.19           N  
ATOM   3232  CA  LYS A 405    -330.459-374.545 491.349  1.00 96.19           C  
ATOM   3233  C   LYS A 405    -331.409-373.516 490.743  1.00 96.19           C  
ATOM   3234  CB  LYS A 405    -330.848-374.826 492.802  1.00 96.19           C  
ATOM   3235  O   LYS A 405    -331.279-372.316 490.998  1.00 96.19           O  
ATOM   3236  CG  LYS A 405    -330.181-376.058 493.393  1.00 96.19           C  
ATOM   3237  CD  LYS A 405    -330.708-376.363 494.790  1.00 96.19           C  
ATOM   3238  CE  LYS A 405    -330.122-377.656 495.340  1.00 96.19           C  
ATOM   3239  NZ  LYS A 405    -330.617-377.946 496.719  1.00 96.19           N  
ATOM   3240  N   SER A 406    -332.300-374.035 489.929  1.00 96.76           N  
ATOM   3241  CA  SER A 406    -333.361-373.173 489.417  1.00 96.76           C  
ATOM   3242  C   SER A 406    -334.329-372.771 490.525  1.00 96.76           C  
ATOM   3243  CB  SER A 406    -334.124-373.873 488.291  1.00 96.76           C  
ATOM   3244  O   SER A 406    -334.672-373.586 491.384  1.00 96.76           O  
ATOM   3245  OG  SER A 406    -334.652-375.111 488.736  1.00 96.76           O  
ATOM   3246  N   ALA A 407    -334.798-371.553 490.410  1.00 97.23           N  
ATOM   3247  CA  ALA A 407    -335.694-371.061 491.454  1.00 97.23           C  
ATOM   3248  C   ALA A 407    -336.973-370.486 490.854  1.00 97.23           C  
ATOM   3249  CB  ALA A 407    -334.989-370.009 492.307  1.00 97.23           C  
ATOM   3250  O   ALA A 407    -338.059-370.655 491.413  1.00 97.23           O  
ATOM   3251  N   LYS A 408    -336.855-369.853 489.728  1.00 97.94           N  
ATOM   3252  CA  LYS A 408    -338.016-369.184 489.147  1.00 97.94           C  
ATOM   3253  C   LYS A 408    -338.087-369.415 487.641  1.00 97.94           C  
ATOM   3254  CB  LYS A 408    -337.977-367.685 489.446  1.00 97.94           C  
ATOM   3255  O   LYS A 408    -337.055-369.535 486.977  1.00 97.94           O  
ATOM   3256  CG  LYS A 408    -337.928-367.350 490.929  1.00 97.94           C  
ATOM   3257  CD  LYS A 408    -337.896-365.846 491.162  1.00 97.94           C  
ATOM   3258  CE  LYS A 408    -337.731-365.511 492.639  1.00 97.94           C  
ATOM   3259  NZ  LYS A 408    -338.723-364.489 493.089  1.00 97.94           N  
ATOM   3260  N   ILE A 409    -339.346-369.484 487.118  1.00 98.16           N  
ATOM   3261  CA  ILE A 409    -339.637-369.520 485.689  1.00 98.16           C  
ATOM   3262  C   ILE A 409    -340.308-368.216 485.265  1.00 98.16           C  
ATOM   3263  CB  ILE A 409    -340.531-370.726 485.323  1.00 98.16           C  
ATOM   3264  O   ILE A 409    -341.241-367.748 485.924  1.00 98.16           O  
ATOM   3265  CG1 ILE A 409    -339.896-372.031 485.820  1.00 98.16           C  
ATOM   3266  CG2 ILE A 409    -340.779-370.778 483.813  1.00 98.16           C  
ATOM   3267  CD1 ILE A 409    -340.853-373.215 485.842  1.00 98.16           C  
ATOM   3268  N   HIS A 410    -339.761-367.619 484.161  1.00 98.44           N  
ATOM   3269  CA  HIS A 410    -340.287-366.333 483.714  1.00 98.44           C  
ATOM   3270  C   HIS A 410    -340.857-366.431 482.304  1.00 98.44           C  
ATOM   3271  CB  HIS A 410    -339.195-365.262 483.766  1.00 98.44           C  
ATOM   3272  O   HIS A 410    -340.210-366.970 481.404  1.00 98.44           O  
ATOM   3273  CG  HIS A 410    -338.396-365.281 485.030  1.00 98.44           C  
ATOM   3274  CD2 HIS A 410    -337.219-365.879 485.329  1.00 98.44           C  
ATOM   3275  ND1 HIS A 410    -338.796-364.626 486.174  1.00 98.44           N  
ATOM   3276  CE1 HIS A 410    -337.897-364.820 487.125  1.00 98.44           C  
ATOM   3277  NE2 HIS A 410    -336.930-365.578 486.636  1.00 98.44           N  
ATOM   3278  N   LEU A 411    -342.096-366.019 482.094  1.00 98.44           N  
ATOM   3279  CA  LEU A 411    -342.741-365.867 480.793  1.00 98.44           C  
ATOM   3280  C   LEU A 411    -342.831-364.396 480.400  1.00 98.44           C  
ATOM   3281  CB  LEU A 411    -344.140-366.489 480.812  1.00 98.44           C  
ATOM   3282  O   LEU A 411    -343.496-363.609 481.076  1.00 98.44           O  
ATOM   3283  CG  LEU A 411    -344.242-367.911 481.363  1.00 98.44           C  
ATOM   3284  CD1 LEU A 411    -345.695-368.373 481.372  1.00 98.44           C  
ATOM   3285  CD2 LEU A 411    -343.377-368.865 480.547  1.00 98.44           C  
ATOM   3286  N   THR A 412    -342.186-364.059 479.322  1.00 98.39           N  
ATOM   3287  CA  THR A 412    -342.082-362.655 478.936  1.00 98.39           C  
ATOM   3288  C   THR A 412    -342.588-362.449 477.511  1.00 98.39           C  
ATOM   3289  CB  THR A 412    -340.632-362.151 479.048  1.00 98.39           C  
ATOM   3290  O   THR A 412    -342.258-363.223 476.611  1.00 98.39           O  
ATOM   3291  CG2 THR A 412    -340.534-360.675 478.678  1.00 98.39           C  
ATOM   3292  OG1 THR A 412    -340.173-362.327 480.394  1.00 98.39           O  
ATOM   3293  N   ILE A 413    -343.394-361.420 477.373  1.00 98.16           N  
ATOM   3294  CA  ILE A 413    -343.909-361.030 476.065  1.00 98.16           C  
ATOM   3295  C   ILE A 413    -343.648-359.544 475.830  1.00 98.16           C  
ATOM   3296  CB  ILE A 413    -345.419-361.335 475.938  1.00 98.16           C  
ATOM   3297  O   ILE A 413    -343.883-358.718 476.714  1.00 98.16           O  
ATOM   3298  CG1 ILE A 413    -345.706-362.786 476.339  1.00 98.16           C  
ATOM   3299  CG2 ILE A 413    -345.910-361.052 474.515  1.00 98.16           C  
ATOM   3300  CD1 ILE A 413    -347.186-363.140 476.364  1.00 98.16           C  
ATOM   3301  N   SER A 414    -343.216-359.213 474.612  1.00 97.13           N  
ATOM   3302  CA  SER A 414    -342.895-357.804 474.411  1.00 97.13           C  
ATOM   3303  C   SER A 414    -343.128-357.383 472.965  1.00 97.13           C  
ATOM   3304  CB  SER A 414    -341.444-357.523 474.806  1.00 97.13           C  
ATOM   3305  O   SER A 414    -342.992-358.195 472.047  1.00 97.13           O  
ATOM   3306  OG  SER A 414    -341.159-356.137 474.720  1.00 97.13           O  
ATOM   3307  N   ASN A 415    -343.417-356.068 472.865  1.00 95.55           N  
ATOM   3308  CA  ASN A 415    -343.393-355.403 471.566  1.00 95.55           C  
ATOM   3309  C   ASN A 415    -342.006-354.856 471.241  1.00 95.55           C  
ATOM   3310  CB  ASN A 415    -344.430-354.279 471.521  1.00 95.55           C  
ATOM   3311  O   ASN A 415    -341.131-354.817 472.107  1.00 95.55           O  
ATOM   3312  CG  ASN A 415    -344.027-353.078 472.353  1.00 95.55           C  
ATOM   3313  ND2 ASN A 415    -344.100-351.892 471.758  1.00 95.55           N  
ATOM   3314  OD1 ASN A 415    -343.652-353.214 473.520  1.00 95.55           O  
ATOM   3315  N   ILE A 416    -341.925-354.542 469.922  1.00 93.94           N  
ATOM   3316  CA  ILE A 416    -340.798-353.719 469.494  1.00 93.94           C  
ATOM   3317  C   ILE A 416    -341.247-352.269 469.337  1.00 93.94           C  
ATOM   3318  CB  ILE A 416    -340.190-354.239 468.172  1.00 93.94           C  
ATOM   3319  O   ILE A 416    -342.258-351.992 468.688  1.00 93.94           O  
ATOM   3320  CG1 ILE A 416    -339.756-355.702 468.321  1.00 93.94           C  
ATOM   3321  CG2 ILE A 416    -339.013-353.361 467.738  1.00 93.94           C  
ATOM   3322  CD1 ILE A 416    -338.667-355.921 469.361  1.00 93.94           C  
ATOM   3323  N   PRO A 417    -340.497-351.312 469.963  1.00 91.97           N  
ATOM   3324  CA  PRO A 417    -340.931-349.913 469.937  1.00 91.97           C  
ATOM   3325  C   PRO A 417    -341.205-349.407 468.522  1.00 91.97           C  
ATOM   3326  CB  PRO A 417    -339.753-349.166 470.565  1.00 91.97           C  
ATOM   3327  O   PRO A 417    -340.452-349.717 467.596  1.00 91.97           O  
ATOM   3328  CG  PRO A 417    -339.116-350.159 471.483  1.00 91.97           C  
ATOM   3329  CD  PRO A 417    -339.182-351.514 470.840  1.00 91.97           C  
ATOM   3330  N   SER A 418    -342.300-348.728 468.343  1.00 90.43           N  
ATOM   3331  CA  SER A 418    -342.733-348.007 467.151  1.00 90.43           C  
ATOM   3332  C   SER A 418    -343.093-348.969 466.024  1.00 90.43           C  
ATOM   3333  CB  SER A 418    -341.645-347.042 466.681  1.00 90.43           C  
ATOM   3334  O   SER A 418    -343.140-348.576 464.857  1.00 90.43           O  
ATOM   3335  OG  SER A 418    -341.346-346.091 467.689  1.00 90.43           O  
ATOM   3336  N   LYS A 419    -343.202-350.258 466.374  1.00 92.95           N  
ATOM   3337  CA  LYS A 419    -343.599-351.251 465.381  1.00 92.95           C  
ATOM   3338  C   LYS A 419    -344.924-351.908 465.761  1.00 92.95           C  
ATOM   3339  CB  LYS A 419    -342.513-352.317 465.224  1.00 92.95           C  
ATOM   3340  O   LYS A 419    -345.204-352.113 466.943  1.00 92.95           O  
ATOM   3341  CG  LYS A 419    -341.148-351.757 464.850  1.00 92.95           C  
ATOM   3342  CD  LYS A 419    -341.149-351.175 463.441  1.00 92.95           C  
ATOM   3343  CE  LYS A 419    -339.757-350.723 463.021  1.00 92.95           C  
ATOM   3344  NZ  LYS A 419    -339.776-350.028 461.699  1.00 92.95           N  
ATOM   3345  N   PRO A 420    -345.731-352.126 464.747  1.00 93.84           N  
ATOM   3346  CA  PRO A 420    -346.947-352.878 465.066  1.00 93.84           C  
ATOM   3347  C   PRO A 420    -346.651-354.258 465.648  1.00 93.84           C  
ATOM   3348  CB  PRO A 420    -347.654-352.996 463.714  1.00 93.84           C  
ATOM   3349  O   PRO A 420    -345.723-354.935 465.200  1.00 93.84           O  
ATOM   3350  CG  PRO A 420    -347.016-351.953 462.856  1.00 93.84           C  
ATOM   3351  CD  PRO A 420    -345.633-351.687 463.378  1.00 93.84           C  
ATOM   3352  N   PHE A 421    -347.384-354.679 466.680  1.00 95.96           N  
ATOM   3353  CA  PHE A 421    -347.188-355.922 467.416  1.00 95.96           C  
ATOM   3354  C   PHE A 421    -347.727-357.109 466.626  1.00 95.96           C  
ATOM   3355  CB  PHE A 421    -347.870-355.852 468.786  1.00 95.96           C  
ATOM   3356  O   PHE A 421    -348.719-356.983 465.904  1.00 95.96           O  
ATOM   3357  CG  PHE A 421    -347.551-357.017 469.683  1.00 95.96           C  
ATOM   3358  CD1 PHE A 421    -348.567-357.808 470.205  1.00 95.96           C  
ATOM   3359  CD2 PHE A 421    -346.236-357.319 470.006  1.00 95.96           C  
ATOM   3360  CE1 PHE A 421    -348.276-358.887 471.036  1.00 95.96           C  
ATOM   3361  CE2 PHE A 421    -345.936-358.395 470.837  1.00 95.96           C  
ATOM   3362  CZ  PHE A 421    -346.957-359.178 471.351  1.00 95.96           C  
ATOM   3363  N   VAL A 422    -347.013-358.263 466.739  1.00 96.04           N  
ATOM   3364  CA  VAL A 422    -347.463-359.480 466.073  1.00 96.04           C  
ATOM   3365  C   VAL A 422    -348.903-359.788 466.474  1.00 96.04           C  
ATOM   3366  CB  VAL A 422    -346.548-360.681 466.407  1.00 96.04           C  
ATOM   3367  O   VAL A 422    -349.310-359.516 467.606  1.00 96.04           O  
ATOM   3368  CG1 VAL A 422    -345.158-360.484 465.805  1.00 96.04           C  
ATOM   3369  CG2 VAL A 422    -346.457-360.877 467.919  1.00 96.04           C  
ATOM   3370  N   THR A 423    -349.688-360.279 465.489  1.00 95.79           N  
ATOM   3371  CA  THR A 423    -351.124-360.488 465.638  1.00 95.79           C  
ATOM   3372  C   THR A 423    -351.413-361.482 466.759  1.00 95.79           C  
ATOM   3373  CB  THR A 423    -351.753-360.992 464.325  1.00 95.79           C  
ATOM   3374  O   THR A 423    -352.318-361.266 467.568  1.00 95.79           O  
ATOM   3375  CG2 THR A 423    -353.267-361.128 464.458  1.00 95.79           C  
ATOM   3376  OG1 THR A 423    -351.459-360.064 463.274  1.00 95.79           O  
ATOM   3377  N   HIS A 424    -350.621-362.660 466.779  1.00 96.31           N  
ATOM   3378  CA  HIS A 424    -350.803-363.676 467.810  1.00 96.31           C  
ATOM   3379  C   HIS A 424    -349.479-364.026 468.479  1.00 96.31           C  
ATOM   3380  CB  HIS A 424    -351.440-364.934 467.216  1.00 96.31           C  
ATOM   3381  O   HIS A 424    -348.582-364.580 467.839  1.00 96.31           O  
ATOM   3382  CG  HIS A 424    -352.741-364.678 466.523  1.00 96.31           C  
ATOM   3383  CD2 HIS A 424    -353.085-364.770 465.216  1.00 96.31           C  
ATOM   3384  ND1 HIS A 424    -353.873-364.270 467.193  1.00 96.31           N  
ATOM   3385  CE1 HIS A 424    -354.862-364.123 466.327  1.00 96.31           C  
ATOM   3386  NE2 HIS A 424    -354.410-364.419 465.121  1.00 96.31           N  
ATOM   3387  N   ALA A 425    -349.328-363.653 469.758  1.00 97.59           N  
ATOM   3388  CA  ALA A 425    -348.210-363.996 470.633  1.00 97.59           C  
ATOM   3389  C   ALA A 425    -348.702-364.393 472.022  1.00 97.59           C  
ATOM   3390  CB  ALA A 425    -347.233-362.827 470.732  1.00 97.59           C  
ATOM   3391  O   ALA A 425    -349.097-363.537 472.815  1.00 97.59           O  
ATOM   3392  N   TYR A 426    -348.596-365.751 472.277  1.00 97.84           N  
ATOM   3393  CA  TYR A 426    -349.245-366.260 473.480  1.00 97.84           C  
ATOM   3394  C   TYR A 426    -348.401-367.346 474.137  1.00 97.84           C  
ATOM   3395  CB  TYR A 426    -350.637-366.809 473.149  1.00 97.84           C  
ATOM   3396  O   TYR A 426    -347.675-368.074 473.455  1.00 97.84           O  
ATOM   3397  CG  TYR A 426    -351.487-365.858 472.340  1.00 97.84           C  
ATOM   3398  CD1 TYR A 426    -351.696-364.548 472.764  1.00 97.84           C  
ATOM   3399  CD2 TYR A 426    -352.084-366.269 471.155  1.00 97.84           C  
ATOM   3400  CE1 TYR A 426    -352.480-363.669 472.023  1.00 97.84           C  
ATOM   3401  CE2 TYR A 426    -352.871-365.400 470.406  1.00 97.84           C  
ATOM   3402  OH  TYR A 426    -353.840-363.239 470.111  1.00 97.84           O  
ATOM   3403  CZ  TYR A 426    -353.062-364.104 470.848  1.00 97.84           C  
ATOM   3404  N   PHE A 427    -348.565-367.453 475.460  1.00 98.26           N  
ATOM   3405  CA  PHE A 427    -348.341-368.698 476.186  1.00 98.26           C  
ATOM   3406  C   PHE A 427    -349.665-369.349 476.565  1.00 98.26           C  
ATOM   3407  CB  PHE A 427    -347.501-368.447 477.441  1.00 98.26           C  
ATOM   3408  O   PHE A 427    -350.521-368.712 477.183  1.00 98.26           O  
ATOM   3409  CG  PHE A 427    -346.064-368.109 477.152  1.00 98.26           C  
ATOM   3410  CD1 PHE A 427    -345.178-369.087 476.720  1.00 98.26           C  
ATOM   3411  CD2 PHE A 427    -345.598-366.810 477.314  1.00 98.26           C  
ATOM   3412  CE1 PHE A 427    -343.847-368.776 476.452  1.00 98.26           C  
ATOM   3413  CE2 PHE A 427    -344.269-366.492 477.048  1.00 98.26           C  
ATOM   3414  CZ  PHE A 427    -343.395-367.477 476.618  1.00 98.26           C  
ATOM   3415  N   ASP A 428    -349.770-370.665 476.297  1.00 93.86           N  
ATOM   3416  CA  ASP A 428    -351.062-371.316 476.493  1.00 93.86           C  
ATOM   3417  C   ASP A 428    -351.030-372.248 477.702  1.00 93.86           C  
ATOM   3418  CB  ASP A 428    -351.467-372.093 475.239  1.00 93.86           C  
ATOM   3419  O   ASP A 428    -351.980-372.290 478.485  1.00 93.86           O  
ATOM   3420  CG  ASP A 428    -351.810-371.190 474.067  1.00 93.86           C  
ATOM   3421  OD1 ASP A 428    -351.782-369.951 474.223  1.00 93.86           O  
ATOM   3422  OD2 ASP A 428    -352.114-371.723 472.978  1.00 93.86           O  
ATOM   3423  N   GLU A 429    -350.043-373.064 477.738  1.00 97.26           N  
ATOM   3424  CA  GLU A 429    -349.908-374.114 478.743  1.00 97.26           C  
ATOM   3425  C   GLU A 429    -348.492-374.155 479.313  1.00 97.26           C  
ATOM   3426  CB  GLU A 429    -350.275-375.477 478.151  1.00 97.26           C  
ATOM   3427  O   GLU A 429    -347.546-373.695 478.669  1.00 97.26           O  
ATOM   3428  CG  GLU A 429    -351.668-375.525 477.538  1.00 97.26           C  
ATOM   3429  CD  GLU A 429    -351.991-376.861 476.886  1.00 97.26           C  
ATOM   3430  OE1 GLU A 429    -352.972-376.937 476.112  1.00 97.26           O  
ATOM   3431  OE2 GLU A 429    -351.257-377.838 477.155  1.00 97.26           O  
ATOM   3432  N   LEU A 430    -348.420-374.693 480.511  1.00 97.92           N  
ATOM   3433  CA  LEU A 430    -347.113-374.832 481.143  1.00 97.92           C  
ATOM   3434  C   LEU A 430    -347.104-376.002 482.121  1.00 97.92           C  
ATOM   3435  CB  LEU A 430    -346.728-373.540 481.869  1.00 97.92           C  
ATOM   3436  O   LEU A 430    -348.052-376.183 482.887  1.00 97.92           O  
ATOM   3437  CG  LEU A 430    -345.362-373.529 482.556  1.00 97.92           C  
ATOM   3438  CD1 LEU A 430    -344.250-373.385 481.522  1.00 97.92           C  
ATOM   3439  CD2 LEU A 430    -345.290-372.408 483.587  1.00 97.92           C  
ATOM   3440  N   LEU A 431    -346.112-376.825 482.027  1.00 97.26           N  
ATOM   3441  CA  LEU A 431    -345.849-377.933 482.939  1.00 97.26           C  
ATOM   3442  C   LEU A 431    -344.412-377.888 483.447  1.00 97.26           C  
ATOM   3443  CB  LEU A 431    -346.117-379.272 482.248  1.00 97.26           C  
ATOM   3444  O   LEU A 431    -343.473-377.761 482.657  1.00 97.26           O  
ATOM   3445  CG  LEU A 431    -345.732-380.528 483.032  1.00 97.26           C  
ATOM   3446  CD1 LEU A 431    -346.673-380.721 484.216  1.00 97.26           C  
ATOM   3447  CD2 LEU A 431    -345.750-381.752 482.122  1.00 97.26           C  
ATOM   3448  N   TYR A 432    -344.284-377.903 484.717  1.00 97.42           N  
ATOM   3449  CA  TYR A 432    -342.964-377.963 485.333  1.00 97.42           C  
ATOM   3450  C   TYR A 432    -342.828-379.199 486.214  1.00 97.42           C  
ATOM   3451  CB  TYR A 432    -342.698-376.701 486.160  1.00 97.42           C  
ATOM   3452  O   TYR A 432    -343.628-379.406 487.130  1.00 97.42           O  
ATOM   3453  CG  TYR A 432    -341.360-376.704 486.859  1.00 97.42           C  
ATOM   3454  CD1 TYR A 432    -341.235-377.182 488.161  1.00 97.42           C  
ATOM   3455  CD2 TYR A 432    -340.221-376.227 486.221  1.00 97.42           C  
ATOM   3456  CE1 TYR A 432    -340.005-377.186 488.811  1.00 97.42           C  
ATOM   3457  CE2 TYR A 432    -338.985-376.226 486.860  1.00 97.42           C  
ATOM   3458  OH  TYR A 432    -337.667-376.707 488.791  1.00 97.42           O  
ATOM   3459  CZ  TYR A 432    -338.887-376.706 488.153  1.00 97.42           C  
ATOM   3460  N   ILE A 433    -341.758-380.006 485.934  1.00 93.17           N  
ATOM   3461  CA  ILE A 433    -341.481-381.230 486.678  1.00 93.17           C  
ATOM   3462  C   ILE A 433    -340.061-381.185 487.236  1.00 93.17           C  
ATOM   3463  CB  ILE A 433    -341.669-382.483 485.793  1.00 93.17           C  
ATOM   3464  O   ILE A 433    -339.111-380.879 486.512  1.00 93.17           O  
ATOM   3465  CG1 ILE A 433    -343.073-382.497 485.178  1.00 93.17           C  
ATOM   3466  CG2 ILE A 433    -341.412-383.758 486.601  1.00 93.17           C  
ATOM   3467  CD1 ILE A 433    -343.292-383.606 484.157  1.00 93.17           C  
ATOM   3468  N   LYS A 434    -339.952-381.343 488.509  1.00 92.45           N  
ATOM   3469  CA  LYS A 434    -338.649-381.610 489.113  1.00 92.45           C  
ATOM   3470  C   LYS A 434    -338.265-383.079 488.964  1.00 92.45           C  
ATOM   3471  CB  LYS A 434    -338.652-381.217 490.592  1.00 92.45           C  
ATOM   3472  O   LYS A 434    -338.974-383.964 489.448  1.00 92.45           O  
ATOM   3473  CG  LYS A 434    -337.278-381.250 491.243  1.00 92.45           C  
ATOM   3474  CD  LYS A 434    -337.329-380.751 492.682  1.00 92.45           C  
ATOM   3475  CE  LYS A 434    -335.949-380.750 493.324  1.00 92.45           C  
ATOM   3476  NZ  LYS A 434    -335.995-380.266 494.736  1.00 92.45           N  
ATOM   3477  N   THR A 435    -337.195-383.354 488.248  1.00 85.14           N  
ATOM   3478  CA  THR A 435    -336.835-384.730 487.926  1.00 85.14           C  
ATOM   3479  C   THR A 435    -335.626-385.178 488.743  1.00 85.14           C  
ATOM   3480  CB  THR A 435    -336.532-384.893 486.425  1.00 85.14           C  
ATOM   3481  O   THR A 435    -334.928-384.351 489.334  1.00 85.14           O  
ATOM   3482  CG2 THR A 435    -337.760-384.569 485.580  1.00 85.14           C  
ATOM   3483  OG1 THR A 435    -335.467-384.007 486.060  1.00 85.14           O  
ATOM   3484  N   ASN A 436    -335.383-386.488 488.813  1.00 70.70           N  
ATOM   3485  CA  ASN A 436    -334.266-387.139 489.489  1.00 70.70           C  
ATOM   3486  C   ASN A 436    -334.181-386.727 490.956  1.00 70.70           C  
ATOM   3487  CB  ASN A 436    -332.950-386.826 488.772  1.00 70.70           C  
ATOM   3488  O   ASN A 436    -333.098-386.420 491.457  1.00 70.70           O  
ATOM   3489  CG  ASN A 436    -332.814-387.560 487.453  1.00 70.70           C  
ATOM   3490  ND2 ASN A 436    -331.932-387.070 486.590  1.00 70.70           N  
ATOM   3491  OD1 ASN A 436    -333.498-388.558 487.210  1.00 70.70           O  
ATOM   3492  N   ASN A 437    -335.329-386.624 491.543  1.00 57.72           N  
ATOM   3493  CA  ASN A 437    -335.416-386.351 492.973  1.00 57.72           C  
ATOM   3494  C   ASN A 437    -335.179-387.612 493.800  1.00 57.72           C  
ATOM   3495  CB  ASN A 437    -336.772-385.734 493.321  1.00 57.72           C  
ATOM   3496  O   ASN A 437    -335.734-388.670 493.498  1.00 57.72           O  
ATOM   3497  CG  ASN A 437    -336.924-384.321 492.794  1.00 57.72           C  
ATOM   3498  ND2 ASN A 437    -338.158-383.929 492.497  1.00 57.72           N  
ATOM   3499  OD1 ASN A 437    -335.941-383.589 492.652  1.00 57.72           O  
ATOM   3500  N   ASP A 438    -334.226-387.711 494.643  1.00 62.50           N  
ATOM   3501  CA  ASP A 438    -333.945-388.870 495.483  1.00 62.50           C  
ATOM   3502  C   ASP A 438    -335.056-389.089 496.508  1.00 62.50           C  
ATOM   3503  CB  ASP A 438    -332.599-388.705 496.193  1.00 62.50           C  
ATOM   3504  O   ASP A 438    -335.425-388.166 497.236  1.00 62.50           O  
ATOM   3505  CG  ASP A 438    -331.414-388.800 495.247  1.00 62.50           C  
ATOM   3506  OD1 ASP A 438    -331.575-389.308 494.117  1.00 62.50           O  
ATOM   3507  OD2 ASP A 438    -330.310-388.365 495.639  1.00 62.50           O  
ATOM   3508  N   PHE A 439    -335.881-390.157 496.409  1.00 50.60           N  
ATOM   3509  CA  PHE A 439    -336.873-390.595 497.384  1.00 50.60           C  
ATOM   3510  C   PHE A 439    -336.323-391.724 498.246  1.00 50.60           C  
ATOM   3511  CB  PHE A 439    -338.156-391.048 496.681  1.00 50.60           C  
ATOM   3512  O   PHE A 439    -335.586-392.583 497.758  1.00 50.60           O  
ATOM   3513  CG  PHE A 439    -338.962-389.918 496.100  1.00 50.60           C  
ATOM   3514  CD1 PHE A 439    -339.988-389.330 496.831  1.00 50.60           C  
ATOM   3515  CD2 PHE A 439    -338.693-389.441 494.823  1.00 50.60           C  
ATOM   3516  CE1 PHE A 439    -340.736-388.284 496.296  1.00 50.60           C  
ATOM   3517  CE2 PHE A 439    -339.435-388.396 494.283  1.00 50.60           C  
ATOM   3518  CZ  PHE A 439    -340.458-387.819 495.020  1.00 50.60           C  
ATOM   3519  N   PHE A 440    -336.440-391.532 499.544  1.00 51.56           N  
ATOM   3520  CA  PHE A 440    -336.186-392.656 500.438  1.00 51.56           C  
ATOM   3521  C   PHE A 440    -337.377-393.607 500.463  1.00 51.56           C  
ATOM   3522  CB  PHE A 440    -335.881-392.159 501.854  1.00 51.56           C  
ATOM   3523  O   PHE A 440    -338.512-393.183 500.691  1.00 51.56           O  
ATOM   3524  CG  PHE A 440    -335.310-393.217 502.759  1.00 51.56           C  
ATOM   3525  CD1 PHE A 440    -336.129-393.920 503.634  1.00 51.56           C  
ATOM   3526  CD2 PHE A 440    -333.952-393.510 502.734  1.00 51.56           C  
ATOM   3527  CE1 PHE A 440    -335.602-394.901 504.472  1.00 51.56           C  
ATOM   3528  CE2 PHE A 440    -333.419-394.487 503.569  1.00 51.56           C  
ATOM   3529  CZ  PHE A 440    -334.246-395.181 504.437  1.00 51.56           C  
ATOM   3530  N   GLU A 441    -337.318-394.660 499.775  1.00 46.09           N  
ATOM   3531  CA  GLU A 441    -338.349-395.691 499.833  1.00 46.09           C  
ATOM   3532  C   GLU A 441    -337.993-396.772 500.850  1.00 46.09           C  
ATOM   3533  CB  GLU A 441    -338.563-396.318 498.453  1.00 46.09           C  
ATOM   3534  O   GLU A 441    -336.853-397.239 500.892  1.00 46.09           O  
ATOM   3535  CG  GLU A 441    -339.940-396.937 498.266  1.00 46.09           C  
ATOM   3536  CD  GLU A 441    -340.140-397.551 496.889  1.00 46.09           C  
ATOM   3537  OE1 GLU A 441    -341.165-398.235 496.672  1.00 46.09           O  
ATOM   3538  OE2 GLU A 441    -339.262-397.348 496.021  1.00 46.09           O  
ATOM   3539  N   ASP A 442    -338.916-397.009 501.804  1.00 45.53           N  
ATOM   3540  CA  ASP A 442    -338.758-398.053 502.812  1.00 45.53           C  
ATOM   3541  C   ASP A 442    -338.795-399.441 502.177  1.00 45.53           C  
ATOM   3542  CB  ASP A 442    -339.844-397.934 503.883  1.00 45.53           C  
ATOM   3543  O   ASP A 442    -339.637-399.714 501.320  1.00 45.53           O  
ATOM   3544  CG  ASP A 442    -339.343-398.267 505.277  1.00 45.53           C  
ATOM   3545  OD1 ASP A 442    -338.198-398.748 505.414  1.00 45.53           O  
ATOM   3546  OD2 ASP A 442    -340.102-398.049 506.246  1.00 45.53           O  
ATOM   3547  N   ILE A 443    -337.789-400.191 502.000  1.00 46.39           N  
ATOM   3548  CA  ILE A 443    -337.782-401.599 501.614  1.00 46.39           C  
ATOM   3549  C   ILE A 443    -338.684-402.396 502.553  1.00 46.39           C  
ATOM   3550  CB  ILE A 443    -336.351-402.181 501.623  1.00 46.39           C  
ATOM   3551  O   ILE A 443    -338.573-402.281 503.776  1.00 46.39           O  
ATOM   3552  CG1 ILE A 443    -335.438-401.368 500.697  1.00 46.39           C  
ATOM   3553  CG2 ILE A 443    -336.365-403.658 501.220  1.00 46.39           C  
ATOM   3554  CD1 ILE A 443    -333.965-401.740 500.798  1.00 46.39           C  
ATOM   3555  N   PRO A 444    -339.905-402.919 502.046  1.00 44.95           N  
ATOM   3556  CA  PRO A 444    -340.736-403.730 502.939  1.00 44.95           C  
ATOM   3557  C   PRO A 444    -339.914-404.679 503.808  1.00 44.95           C  
ATOM   3558  CB  PRO A 444    -341.632-404.510 501.975  1.00 44.95           C  
ATOM   3559  O   PRO A 444    -338.937-405.265 503.335  1.00 44.95           O  
ATOM   3560  CG  PRO A 444    -341.322-403.948 500.625  1.00 44.95           C  
ATOM   3561  CD  PRO A 444    -340.100-403.083 500.738  1.00 44.95           C  
ATOM   3562  N   ASN A 445    -339.922-404.436 505.093  1.00 57.41           N  
ATOM   3563  CA  ASN A 445    -339.288-405.231 506.139  1.00 57.41           C  
ATOM   3564  C   ASN A 445    -339.656-406.708 506.022  1.00 57.41           C  
ATOM   3565  CB  ASN A 445    -339.666-404.697 507.523  1.00 57.41           C  
ATOM   3566  O   ASN A 445    -340.788-407.043 505.670  1.00 57.41           O  
ATOM   3567  CG  ASN A 445    -339.040-403.348 507.819  1.00 57.41           C  
ATOM   3568  ND2 ASN A 445    -339.710-402.554 508.646  1.00 57.41           N  
ATOM   3569  OD1 ASN A 445    -337.966-403.022 507.308  1.00 57.41           O  
ATOM   3570  N   ARG A 446    -338.661-407.563 505.789  1.00 67.63           N  
ATOM   3571  CA  ARG A 446    -338.621-408.993 505.503  1.00 67.63           C  
ATOM   3572  C   ARG A 446    -339.591-409.759 506.397  1.00 67.63           C  
ATOM   3573  CB  ARG A 446    -337.203-409.538 505.679  1.00 67.63           C  
ATOM   3574  O   ARG A 446    -340.317-410.636 505.926  1.00 67.63           O  
ATOM   3575  CG  ARG A 446    -336.961-410.866 504.978  1.00 67.63           C  
ATOM   3576  CD  ARG A 446    -335.483-411.226 504.947  1.00 67.63           C  
ATOM   3577  NE  ARG A 446    -334.814-410.663 503.778  1.00 67.63           N  
ATOM   3578  NH1 ARG A 446    -333.886-412.664 503.088  1.00 67.63           N  
ATOM   3579  NH2 ARG A 446    -333.509-410.746 501.890  1.00 67.63           N  
ATOM   3580  CZ  ARG A 446    -334.071-411.359 502.921  1.00 67.63           C  
ATOM   3581  N   TYR A 447    -339.697-409.348 507.819  1.00 83.08           N  
ATOM   3582  CA  TYR A 447    -340.654-409.907 508.768  1.00 83.08           C  
ATOM   3583  C   TYR A 447    -341.641-408.846 509.236  1.00 83.08           C  
ATOM   3584  CB  TYR A 447    -339.925-410.510 509.973  1.00 83.08           C  
ATOM   3585  O   TYR A 447    -341.374-408.120 510.197  1.00 83.08           O  
ATOM   3586  CG  TYR A 447    -338.830-411.480 509.598  1.00 83.08           C  
ATOM   3587  CD1 TYR A 447    -339.134-412.723 509.049  1.00 83.08           C  
ATOM   3588  CD2 TYR A 447    -337.493-411.156 509.793  1.00 83.08           C  
ATOM   3589  CE1 TYR A 447    -338.129-413.622 508.704  1.00 83.08           C  
ATOM   3590  CE2 TYR A 447    -336.480-412.046 509.452  1.00 83.08           C  
ATOM   3591  OH  TYR A 447    -335.808-414.158 508.569  1.00 83.08           O  
ATOM   3592  CZ  TYR A 447    -336.807-413.274 508.909  1.00 83.08           C  
ATOM   3593  N   ILE A 448    -342.689-408.721 508.512  1.00 81.84           N  
ATOM   3594  CA  ILE A 448    -343.704-407.770 508.952  1.00 81.84           C  
ATOM   3595  C   ILE A 448    -344.454-408.334 510.155  1.00 81.84           C  
ATOM   3596  CB  ILE A 448    -344.693-407.432 507.813  1.00 81.84           C  
ATOM   3597  O   ILE A 448    -344.340-409.523 510.464  1.00 81.84           O  
ATOM   3598  CG1 ILE A 448    -345.364-408.708 507.293  1.00 81.84           C  
ATOM   3599  CG2 ILE A 448    -343.979-406.688 506.681  1.00 81.84           C  
ATOM   3600  CD1 ILE A 448    -346.474-408.455 506.282  1.00 81.84           C  
ATOM   3601  N   GLN A 449    -345.126-407.419 510.878  1.00 85.82           N  
ATOM   3602  CA  GLN A 449    -345.938-407.879 511.998  1.00 85.82           C  
ATOM   3603  C   GLN A 449    -346.882-408.999 511.570  1.00 85.82           C  
ATOM   3604  CB  GLN A 449    -346.737-406.719 512.596  1.00 85.82           C  
ATOM   3605  O   GLN A 449    -347.567-408.885 510.551  1.00 85.82           O  
ATOM   3606  CG  GLN A 449    -347.580-407.110 513.803  1.00 85.82           C  
ATOM   3607  CD  GLN A 449    -348.335-405.935 514.396  1.00 85.82           C  
ATOM   3608  NE2 GLN A 449    -348.908-406.135 515.577  1.00 85.82           N  
ATOM   3609  OE1 GLN A 449    -348.401-404.857 513.797  1.00 85.82           O  
ATOM   3610  N   GLY A 450    -346.847-410.159 512.367  1.00 88.29           N  
ATOM   3611  CA  GLY A 450    -347.715-411.289 512.074  1.00 88.29           C  
ATOM   3612  C   GLY A 450    -347.019-412.389 511.295  1.00 88.29           C  
ATOM   3613  O   GLY A 450    -347.582-413.468 511.097  1.00 88.29           O  
ATOM   3614  N   SER A 451    -345.817-412.151 510.867  1.00 90.74           N  
ATOM   3615  CA  SER A 451    -345.043-413.178 510.179  1.00 90.74           C  
ATOM   3616  C   SER A 451    -344.715-414.341 511.111  1.00 90.74           C  
ATOM   3617  CB  SER A 451    -343.751-412.588 509.613  1.00 90.74           C  
ATOM   3618  O   SER A 451    -344.499-414.141 512.308  1.00 90.74           O  
ATOM   3619  OG  SER A 451    -344.034-411.608 508.629  1.00 90.74           O  
ATOM   3620  N   ASN A 452    -344.741-415.530 510.552  1.00 94.89           N  
ATOM   3621  CA  ASN A 452    -344.479-416.756 511.298  1.00 94.89           C  
ATOM   3622  C   ASN A 452    -343.274-417.506 510.737  1.00 94.89           C  
ATOM   3623  CB  ASN A 452    -345.714-417.658 511.298  1.00 94.89           C  
ATOM   3624  O   ASN A 452    -343.315-417.999 509.607  1.00 94.89           O  
ATOM   3625  CG  ASN A 452    -345.610-418.790 512.302  1.00 94.89           C  
ATOM   3626  ND2 ASN A 452    -346.089-419.969 511.920  1.00 94.89           N  
ATOM   3627  OD1 ASN A 452    -345.104-418.607 513.413  1.00 94.89           O  
ATOM   3628  N   LEU A 453    -342.257-417.538 511.527  1.00 95.07           N  
ATOM   3629  CA  LEU A 453    -341.033-418.228 511.136  1.00 95.07           C  
ATOM   3630  C   LEU A 453    -340.854-419.514 511.935  1.00 95.07           C  
ATOM   3631  CB  LEU A 453    -339.818-417.317 511.334  1.00 95.07           C  
ATOM   3632  O   LEU A 453    -340.861-419.490 513.168  1.00 95.07           O  
ATOM   3633  CG  LEU A 453    -338.469-417.880 510.881  1.00 95.07           C  
ATOM   3634  CD1 LEU A 453    -338.414-417.965 509.360  1.00 95.07           C  
ATOM   3635  CD2 LEU A 453    -337.326-417.022 511.416  1.00 95.07           C  
ATOM   3636  N   VAL A 454    -340.688-420.657 511.195  1.00 97.32           N  
ATOM   3637  CA  VAL A 454    -340.512-421.952 511.845  1.00 97.32           C  
ATOM   3638  C   VAL A 454    -339.173-422.559 511.435  1.00 97.32           C  
ATOM   3639  CB  VAL A 454    -341.666-422.921 511.499  1.00 97.32           C  
ATOM   3640  O   VAL A 454    -338.945-422.836 510.254  1.00 97.32           O  
ATOM   3641  CG1 VAL A 454    -341.468-424.265 512.197  1.00 97.32           C  
ATOM   3642  CG2 VAL A 454    -343.010-422.308 511.884  1.00 97.32           C  
ATOM   3643  N   ILE A 455    -338.300-422.745 512.414  1.00 96.95           N  
ATOM   3644  CA  ILE A 455    -337.015-423.417 512.253  1.00 96.95           C  
ATOM   3645  C   ILE A 455    -337.111-424.846 512.782  1.00 96.95           C  
ATOM   3646  CB  ILE A 455    -335.882-422.653 512.976  1.00 96.95           C  
ATOM   3647  O   ILE A 455    -337.207-425.062 513.993  1.00 96.95           O  
ATOM   3648  CG1 ILE A 455    -335.832-421.198 512.498  1.00 96.95           C  
ATOM   3649  CG2 ILE A 455    -334.537-423.349 512.755  1.00 96.95           C  
ATOM   3650  CD1 ILE A 455    -335.015-420.279 513.397  1.00 96.95           C  
ATOM   3651  N   ASN A 456    -337.036-425.790 511.809  1.00 97.18           N  
ATOM   3652  CA  ASN A 456    -337.208-427.196 512.158  1.00 97.18           C  
ATOM   3653  C   ASN A 456    -335.908-427.979 511.990  1.00 97.18           C  
ATOM   3654  CB  ASN A 456    -338.320-427.826 511.316  1.00 97.18           C  
ATOM   3655  O   ASN A 456    -335.521-428.313 510.869  1.00 97.18           O  
ATOM   3656  CG  ASN A 456    -338.692-429.219 511.788  1.00 97.18           C  
ATOM   3657  ND2 ASN A 456    -339.890-429.665 511.432  1.00 97.18           N  
ATOM   3658  OD1 ASN A 456    -337.907-429.888 512.466  1.00 97.18           O  
ATOM   3659  N   SER A 457    -335.339-428.315 513.162  1.00 96.64           N  
ATOM   3660  CA  SER A 457    -334.036-428.973 513.156  1.00 96.64           C  
ATOM   3661  C   SER A 457    -334.182-430.485 513.011  1.00 96.64           C  
ATOM   3662  CB  SER A 457    -333.265-428.648 514.436  1.00 96.64           C  
ATOM   3663  O   SER A 457    -333.191-431.192 512.815  1.00 96.64           O  
ATOM   3664  OG  SER A 457    -332.919-427.273 514.478  1.00 96.64           O  
ATOM   3665  N   GLU A 458    -335.327-430.977 513.027  1.00 94.71           N  
ATOM   3666  CA  GLU A 458    -335.552-432.409 512.855  1.00 94.71           C  
ATOM   3667  C   GLU A 458    -335.356-432.828 511.401  1.00 94.71           C  
ATOM   3668  CB  GLU A 458    -336.955-432.794 513.329  1.00 94.71           C  
ATOM   3669  O   GLU A 458    -334.818-433.903 511.126  1.00 94.71           O  
ATOM   3670  CG  GLU A 458    -337.152-432.666 514.833  1.00 94.71           C  
ATOM   3671  CD  GLU A 458    -338.544-433.071 515.292  1.00 94.71           C  
ATOM   3672  OE1 GLU A 458    -338.759-433.226 516.516  1.00 94.71           O  
ATOM   3673  OE2 GLU A 458    -339.427-433.235 514.420  1.00 94.71           O  
ATOM   3674  N   ASP A 459    -335.783-431.896 510.554  1.00 92.07           N  
ATOM   3675  CA  ASP A 459    -335.604-432.220 509.142  1.00 92.07           C  
ATOM   3676  C   ASP A 459    -334.854-431.108 508.413  1.00 92.07           C  
ATOM   3677  CB  ASP A 459    -336.958-432.468 508.472  1.00 92.07           C  
ATOM   3678  O   ASP A 459    -334.818-431.080 507.181  1.00 92.07           O  
ATOM   3679  CG  ASP A 459    -337.915-431.299 508.618  1.00 92.07           C  
ATOM   3680  OD1 ASP A 459    -337.520-430.255 509.180  1.00 92.07           O  
ATOM   3681  OD2 ASP A 459    -339.075-431.424 508.170  1.00 92.07           O  
ATOM   3682  N   ASP A 460    -334.353-430.158 509.114  1.00 93.07           N  
ATOM   3683  CA  ASP A 460    -333.533-429.059 508.615  1.00 93.07           C  
ATOM   3684  C   ASP A 460    -334.293-428.232 507.580  1.00 93.07           C  
ATOM   3685  CB  ASP A 460    -332.232-429.591 508.009  1.00 93.07           C  
ATOM   3686  O   ASP A 460    -333.791-427.991 506.480  1.00 93.07           O  
ATOM   3687  CG  ASP A 460    -331.340-430.277 509.029  1.00 93.07           C  
ATOM   3688  OD1 ASP A 460    -331.553-430.092 510.248  1.00 93.07           O  
ATOM   3689  OD2 ASP A 460    -330.415-431.007 508.612  1.00 93.07           O  
ATOM   3690  N   THR A 461    -335.407-427.759 507.953  1.00 94.49           N  
ATOM   3691  CA  THR A 461    -336.237-426.911 507.105  1.00 94.49           C  
ATOM   3692  C   THR A 461    -336.583-425.607 507.818  1.00 94.49           C  
ATOM   3693  CB  THR A 461    -337.532-427.633 506.691  1.00 94.49           C  
ATOM   3694  O   THR A 461    -336.558-425.541 509.048  1.00 94.49           O  
ATOM   3695  CG2 THR A 461    -337.227-428.934 505.957  1.00 94.49           C  
ATOM   3696  OG1 THR A 461    -338.304-427.927 507.861  1.00 94.49           O  
ATOM   3697  N   LEU A 462    -336.802-424.603 507.014  1.00 93.90           N  
ATOM   3698  CA  LEU A 462    -337.265-423.299 507.476  1.00 93.90           C  
ATOM   3699  C   LEU A 462    -338.458-422.822 506.653  1.00 93.90           C  
ATOM   3700  CB  LEU A 462    -336.135-422.270 507.402  1.00 93.90           C  
ATOM   3701  O   LEU A 462    -338.404-422.818 505.422  1.00 93.90           O  
ATOM   3702  CG  LEU A 462    -336.436-420.887 507.980  1.00 93.90           C  
ATOM   3703  CD1 LEU A 462    -335.160-420.242 508.509  1.00 93.90           C  
ATOM   3704  CD2 LEU A 462    -337.094-419.999 506.929  1.00 93.90           C  
ATOM   3705  N   THR A 463    -339.555-422.467 507.399  1.00 93.52           N  
ATOM   3706  CA  THR A 463    -340.730-421.954 506.705  1.00 93.52           C  
ATOM   3707  C   THR A 463    -341.086-420.557 507.205  1.00 93.52           C  
ATOM   3708  CB  THR A 463    -341.939-422.890 506.887  1.00 93.52           C  
ATOM   3709  O   THR A 463    -340.925-420.256 508.389  1.00 93.52           O  
ATOM   3710  CG2 THR A 463    -341.659-424.271 506.304  1.00 93.52           C  
ATOM   3711  OG1 THR A 463    -342.228-423.022 508.284  1.00 93.52           O  
ATOM   3712  N   LEU A 464    -341.365-419.727 506.281  1.00 90.41           N  
ATOM   3713  CA  LEU A 464    -341.903-418.400 506.560  1.00 90.41           C  
ATOM   3714  C   LEU A 464    -343.341-418.281 506.068  1.00 90.41           C  
ATOM   3715  CB  LEU A 464    -341.036-417.321 505.905  1.00 90.41           C  
ATOM   3716  O   LEU A 464    -343.608-418.441 504.875  1.00 90.41           O  
ATOM   3717  CG  LEU A 464    -341.497-415.874 506.092  1.00 90.41           C  
ATOM   3718  CD1 LEU A 464    -341.405-415.477 507.562  1.00 90.41           C  
ATOM   3719  CD2 LEU A 464    -340.667-414.933 505.226  1.00 90.41           C  
ATOM   3720  N   ASN A 465    -344.210-418.154 507.020  1.00 89.66           N  
ATOM   3721  CA  ASN A 465    -345.638-418.117 506.726  1.00 89.66           C  
ATOM   3722  C   ASN A 465    -346.093-419.375 505.992  1.00 89.66           C  
ATOM   3723  CB  ASN A 465    -345.984-416.870 505.908  1.00 89.66           C  
ATOM   3724  O   ASN A 465    -346.818-419.292 505.000  1.00 89.66           O  
ATOM   3725  CG  ASN A 465    -345.691-415.583 506.653  1.00 89.66           C  
ATOM   3726  ND2 ASN A 465    -345.324-414.542 505.914  1.00 89.66           N  
ATOM   3727  OD1 ASN A 465    -345.791-415.525 507.881  1.00 89.66           O  
ATOM   3728  N   ASP A 466    -345.499-420.529 506.425  1.00 87.84           N  
ATOM   3729  CA  ASP A 466    -345.904-421.863 505.992  1.00 87.84           C  
ATOM   3730  C   ASP A 466    -345.378-422.170 504.591  1.00 87.84           C  
ATOM   3731  CB  ASP A 466    -347.427-421.998 506.022  1.00 87.84           C  
ATOM   3732  O   ASP A 466    -345.811-423.133 503.956  1.00 87.84           O  
ATOM   3733  CG  ASP A 466    -348.004-421.896 507.424  1.00 87.84           C  
ATOM   3734  OD1 ASP A 466    -347.448-422.513 508.359  1.00 87.84           O  
ATOM   3735  OD2 ASP A 466    -349.023-421.194 507.595  1.00 87.84           O  
ATOM   3736  N   LEU A 467    -344.532-421.292 504.118  1.00 85.19           N  
ATOM   3737  CA  LEU A 467    -343.862-421.546 502.847  1.00 85.19           C  
ATOM   3738  C   LEU A 467    -342.378-421.824 503.062  1.00 85.19           C  
ATOM   3739  CB  LEU A 467    -344.039-420.356 501.900  1.00 85.19           C  
ATOM   3740  O   LEU A 467    -341.699-421.077 503.772  1.00 85.19           O  
ATOM   3741  CG  LEU A 467    -345.468-420.065 501.437  1.00 85.19           C  
ATOM   3742  CD1 LEU A 467    -345.533-418.709 500.742  1.00 85.19           C  
ATOM   3743  CD2 LEU A 467    -345.966-421.170 500.513  1.00 85.19           C  
ATOM   3744  N   PRO A 468    -341.886-422.953 502.486  1.00 85.50           N  
ATOM   3745  CA  PRO A 468    -340.450-423.214 502.608  1.00 85.50           C  
ATOM   3746  C   PRO A 468    -339.594-422.064 502.081  1.00 85.50           C  
ATOM   3747  CB  PRO A 468    -340.247-424.475 501.765  1.00 85.50           C  
ATOM   3748  O   PRO A 468    -339.857-421.542 500.994  1.00 85.50           O  
ATOM   3749  CG  PRO A 468    -341.599-425.110 501.695  1.00 85.50           C  
ATOM   3750  CD  PRO A 468    -342.638-424.028 501.768  1.00 85.50           C  
ATOM   3751  N   ASN A 469    -338.648-421.687 502.887  1.00 82.24           N  
ATOM   3752  CA  ASN A 469    -337.815-420.559 502.481  1.00 82.24           C  
ATOM   3753  C   ASN A 469    -336.397-420.682 503.032  1.00 82.24           C  
ATOM   3754  CB  ASN A 469    -338.445-419.239 502.927  1.00 82.24           C  
ATOM   3755  O   ASN A 469    -336.030-419.978 503.975  1.00 82.24           O  
ATOM   3756  CG  ASN A 469    -337.925-418.050 502.142  1.00 82.24           C  
ATOM   3757  ND2 ASN A 469    -338.648-416.937 502.204  1.00 82.24           N  
ATOM   3758  OD1 ASN A 469    -336.883-418.130 501.488  1.00 82.24           O  
ATOM   3759  N   LEU A 470    -335.580-421.438 502.414  1.00 77.50           N  
ATOM   3760  CA  LEU A 470    -334.234-421.711 502.906  1.00 77.50           C  
ATOM   3761  C   LEU A 470    -333.303-420.537 502.622  1.00 77.50           C  
ATOM   3762  CB  LEU A 470    -333.677-422.986 502.267  1.00 77.50           C  
ATOM   3763  O   LEU A 470    -332.254-420.405 503.255  1.00 77.50           O  
ATOM   3764  CG  LEU A 470    -334.271-424.306 502.760  1.00 77.50           C  
ATOM   3765  CD1 LEU A 470    -333.783-425.462 501.893  1.00 77.50           C  
ATOM   3766  CD2 LEU A 470    -333.915-424.541 504.223  1.00 77.50           C  
ATOM   3767  N   ASP A 471    -333.709-419.719 501.716  1.00 76.86           N  
ATOM   3768  CA  ASP A 471    -332.906-418.555 501.356  1.00 76.86           C  
ATOM   3769  C   ASP A 471    -332.806-417.575 502.523  1.00 76.86           C  
ATOM   3770  CB  ASP A 471    -333.494-417.856 500.130  1.00 76.86           C  
ATOM   3771  O   ASP A 471    -331.953-416.686 502.522  1.00 76.86           O  
ATOM   3772  CG  ASP A 471    -333.336-418.663 498.854  1.00 76.86           C  
ATOM   3773  OD1 ASP A 471    -332.444-419.538 498.792  1.00 76.86           O  
ATOM   3774  OD2 ASP A 471    -334.107-418.421 497.901  1.00 76.86           O  
ATOM   3775  N   GLU A 472    -333.582-417.934 503.566  1.00 77.64           N  
ATOM   3776  CA  GLU A 472    -333.584-417.089 504.756  1.00 77.64           C  
ATOM   3777  C   GLU A 472    -332.356-417.354 505.623  1.00 77.64           C  
ATOM   3778  CB  GLU A 472    -334.861-417.311 505.571  1.00 77.64           C  
ATOM   3779  O   GLU A 472    -331.958-416.503 506.421  1.00 77.64           O  
ATOM   3780  CG  GLU A 472    -336.123-416.816 504.881  1.00 77.64           C  
ATOM   3781  CD  GLU A 472    -336.158-415.306 504.704  1.00 77.64           C  
ATOM   3782  OE1 GLU A 472    -336.679-414.828 503.670  1.00 77.64           O  
ATOM   3783  OE2 GLU A 472    -335.659-414.595 505.604  1.00 77.64           O  
ATOM   3784  N   ILE A 473    -331.746-418.417 505.381  1.00 84.35           N  
ATOM   3785  CA  ILE A 473    -330.675-418.850 506.272  1.00 84.35           C  
ATOM   3786  C   ILE A 473    -329.363-418.188 505.859  1.00 84.35           C  
ATOM   3787  CB  ILE A 473    -330.524-420.387 506.270  1.00 84.35           C  
ATOM   3788  O   ILE A 473    -328.969-418.249 504.692  1.00 84.35           O  
ATOM   3789  CG1 ILE A 473    -331.847-421.054 506.660  1.00 84.35           C  
ATOM   3790  CG2 ILE A 473    -329.394-420.820 507.209  1.00 84.35           C  
ATOM   3791  CD1 ILE A 473    -331.852-422.567 506.489  1.00 84.35           C  
ATOM   3792  N   VAL A 474    -328.750-417.537 506.755  1.00 84.14           N  
ATOM   3793  CA  VAL A 474    -327.454-416.910 506.516  1.00 84.14           C  
ATOM   3794  C   VAL A 474    -326.377-417.984 506.386  1.00 84.14           C  
ATOM   3795  CB  VAL A 474    -327.088-415.918 507.643  1.00 84.14           C  
ATOM   3796  O   VAL A 474    -326.371-418.962 507.139  1.00 84.14           O  
ATOM   3797  CG1 VAL A 474    -325.678-415.368 507.439  1.00 84.14           C  
ATOM   3798  CG2 VAL A 474    -328.105-414.781 507.705  1.00 84.14           C  
ATOM   3799  N   ASP A 475    -325.501-417.743 505.446  1.00 80.55           N  
ATOM   3800  CA  ASP A 475    -324.422-418.693 505.195  1.00 80.55           C  
ATOM   3801  C   ASP A 475    -323.574-418.906 506.447  1.00 80.55           C  
ATOM   3802  CB  ASP A 475    -323.544-418.213 504.039  1.00 80.55           C  
ATOM   3803  O   ASP A 475    -323.239-417.948 507.147  1.00 80.55           O  
ATOM   3804  CG  ASP A 475    -324.242-418.284 502.692  1.00 80.55           C  
ATOM   3805  OD1 ASP A 475    -325.271-418.984 502.576  1.00 80.55           O  
ATOM   3806  OD2 ASP A 475    -323.757-417.637 501.739  1.00 80.55           O  
ATOM   3807  N   GLY A 476    -323.313-420.261 506.780  1.00 83.60           N  
ATOM   3808  CA  GLY A 476    -322.476-420.592 507.922  1.00 83.60           C  
ATOM   3809  C   GLY A 476    -323.272-420.932 509.167  1.00 83.60           C  
ATOM   3810  O   GLY A 476    -322.697-421.266 510.205  1.00 83.60           O  
ATOM   3811  N   SER A 477    -324.591-420.967 509.002  1.00 89.55           N  
ATOM   3812  CA  SER A 477    -325.465-421.271 510.131  1.00 89.55           C  
ATOM   3813  C   SER A 477    -325.486-422.767 510.425  1.00 89.55           C  
ATOM   3814  CB  SER A 477    -326.886-420.776 509.857  1.00 89.55           C  
ATOM   3815  O   SER A 477    -325.452-423.587 509.505  1.00 89.55           O  
ATOM   3816  OG  SER A 477    -326.930-419.360 509.839  1.00 89.55           O  
ATOM   3817  N   LEU A 478    -325.407-423.030 511.700  1.00 93.70           N  
ATOM   3818  CA  LEU A 478    -325.580-424.398 512.176  1.00 93.70           C  
ATOM   3819  C   LEU A 478    -326.972-424.596 512.768  1.00 93.70           C  
ATOM   3820  CB  LEU A 478    -324.515-424.741 513.219  1.00 93.70           C  
ATOM   3821  O   LEU A 478    -327.450-423.755 513.533  1.00 93.70           O  
ATOM   3822  CG  LEU A 478    -323.061-424.694 512.746  1.00 93.70           C  
ATOM   3823  CD1 LEU A 478    -322.113-424.888 513.925  1.00 93.70           C  
ATOM   3824  CD2 LEU A 478    -322.812-425.749 511.674  1.00 93.70           C  
ATOM   3825  N   TRP A 479    -327.613-425.728 512.427  1.00 95.31           N  
ATOM   3826  CA  TRP A 479    -328.962-425.978 512.924  1.00 95.31           C  
ATOM   3827  C   TRP A 479    -328.963-426.138 514.440  1.00 95.31           C  
ATOM   3828  CB  TRP A 479    -329.553-427.229 512.265  1.00 95.31           C  
ATOM   3829  O   TRP A 479    -328.033-426.714 515.010  1.00 95.31           O  
ATOM   3830  CG  TRP A 479    -329.879-427.054 510.812  1.00 95.31           C  
ATOM   3831  CD1 TRP A 479    -329.063-427.316 509.747  1.00 95.31           C  
ATOM   3832  CD2 TRP A 479    -331.111-426.575 510.264  1.00 95.31           C  
ATOM   3833  CE2 TRP A 479    -330.972-426.573 508.859  1.00 95.31           C  
ATOM   3834  CE3 TRP A 479    -332.321-426.147 510.827  1.00 95.31           C  
ATOM   3835  NE1 TRP A 479    -329.713-427.028 508.569  1.00 95.31           N  
ATOM   3836  CH2 TRP A 479    -333.172-425.745 508.583  1.00 95.31           C  
ATOM   3837  CZ2 TRP A 479    -331.998-426.158 508.007  1.00 95.31           C  
ATOM   3838  CZ3 TRP A 479    -333.342-425.735 509.978  1.00 95.31           C  
ATOM   3839  N   PRO A 480    -329.966-425.658 515.045  1.00 97.23           N  
ATOM   3840  CA  PRO A 480    -330.069-425.726 516.505  1.00 97.23           C  
ATOM   3841  C   PRO A 480    -330.071-427.161 517.028  1.00 97.23           C  
ATOM   3842  CB  PRO A 480    -331.403-425.036 516.796  1.00 97.23           C  
ATOM   3843  O   PRO A 480    -330.739-428.028 516.460  1.00 97.23           O  
ATOM   3844  CG  PRO A 480    -331.608-424.100 515.650  1.00 97.23           C  
ATOM   3845  CD  PRO A 480    -331.086-424.753 514.403  1.00 97.23           C  
ATOM   3846  N   VAL A 481    -329.294-427.345 518.052  1.00 96.84           N  
ATOM   3847  CA  VAL A 481    -329.187-428.636 518.722  1.00 96.84           C  
ATOM   3848  C   VAL A 481    -328.996-428.426 520.222  1.00 96.84           C  
ATOM   3849  CB  VAL A 481    -328.025-429.478 518.149  1.00 96.84           C  
ATOM   3850  O   VAL A 481    -328.288-427.509 520.641  1.00 96.84           O  
ATOM   3851  CG1 VAL A 481    -326.688-428.774 518.370  1.00 96.84           C  
ATOM   3852  CG2 VAL A 481    -328.011-430.869 518.783  1.00 96.84           C  
ATOM   3853  N   PHE A 482    -329.730-429.287 521.028  1.00 96.58           N  
ATOM   3854  CA  PHE A 482    -329.594-429.214 522.477  1.00 96.58           C  
ATOM   3855  C   PHE A 482    -328.961-430.486 523.028  1.00 96.58           C  
ATOM   3856  CB  PHE A 482    -330.956-428.977 523.136  1.00 96.58           C  
ATOM   3857  O   PHE A 482    -329.572-431.557 522.986  1.00 96.58           O  
ATOM   3858  CG  PHE A 482    -331.605-427.677 522.740  1.00 96.58           C  
ATOM   3859  CD1 PHE A 482    -330.901-426.482 522.817  1.00 96.58           C  
ATOM   3860  CD2 PHE A 482    -332.918-427.652 522.290  1.00 96.58           C  
ATOM   3861  CE1 PHE A 482    -331.498-425.277 522.450  1.00 96.58           C  
ATOM   3862  CE2 PHE A 482    -333.522-426.453 521.922  1.00 96.58           C  
ATOM   3863  CZ  PHE A 482    -332.811-425.267 522.004  1.00 96.58           C  
ATOM   3864  N   PRO A 483    -327.803-430.375 523.545  1.00 95.98           N  
ATOM   3865  CA  PRO A 483    -327.163-431.546 524.152  1.00 95.98           C  
ATOM   3866  C   PRO A 483    -327.829-431.972 525.459  1.00 95.98           C  
ATOM   3867  CB  PRO A 483    -325.728-431.076 524.397  1.00 95.98           C  
ATOM   3868  O   PRO A 483    -328.631-431.220 526.020  1.00 95.98           O  
ATOM   3869  CG  PRO A 483    -325.832-429.593 524.546  1.00 95.98           C  
ATOM   3870  CD  PRO A 483    -326.991-429.110 523.722  1.00 95.98           C  
ATOM   3871  N   PRO A 484    -327.469-433.251 525.869  1.00 96.21           N  
ATOM   3872  CA  PRO A 484    -327.998-433.656 527.173  1.00 96.21           C  
ATOM   3873  C   PRO A 484    -327.574-432.715 528.300  1.00 96.21           C  
ATOM   3874  CB  PRO A 484    -327.402-435.052 527.376  1.00 96.21           C  
ATOM   3875  O   PRO A 484    -326.430-432.257 528.329  1.00 96.21           O  
ATOM   3876  CG  PRO A 484    -327.144-435.562 525.995  1.00 96.21           C  
ATOM   3877  CD  PRO A 484    -326.735-434.406 525.129  1.00 96.21           C  
ATOM   3878  N   GLY A 485    -328.569-432.448 529.166  1.00 95.96           N  
ATOM   3879  CA  GLY A 485    -328.319-431.543 530.277  1.00 95.96           C  
ATOM   3880  C   GLY A 485    -328.898-430.158 530.059  1.00 95.96           C  
ATOM   3881  O   GLY A 485    -329.802-429.978 529.240  1.00 95.96           O  
ATOM   3882  N   GLN A 486    -328.359-429.215 530.784  1.00 96.09           N  
ATOM   3883  CA  GLN A 486    -328.857-427.845 530.728  1.00 96.09           C  
ATOM   3884  C   GLN A 486    -328.164-427.051 529.625  1.00 96.09           C  
ATOM   3885  CB  GLN A 486    -328.665-427.148 532.077  1.00 96.09           C  
ATOM   3886  O   GLN A 486    -326.949-427.156 529.447  1.00 96.09           O  
ATOM   3887  CG  GLN A 486    -329.421-427.806 533.223  1.00 96.09           C  
ATOM   3888  CD  GLN A 486    -330.927-427.736 533.049  1.00 96.09           C  
ATOM   3889  NE2 GLN A 486    -331.609-428.838 533.342  1.00 96.09           N  
ATOM   3890  OE1 GLN A 486    -331.471-426.701 532.653  1.00 96.09           O  
ATOM   3891  N   SER A 487    -328.982-426.328 528.834  1.00 96.21           N  
ATOM   3892  CA  SER A 487    -328.468-425.414 527.820  1.00 96.21           C  
ATOM   3893  C   SER A 487    -329.206-424.079 527.854  1.00 96.21           C  
ATOM   3894  CB  SER A 487    -328.586-426.036 526.428  1.00 96.21           C  
ATOM   3895  O   SER A 487    -330.271-423.968 528.465  1.00 96.21           O  
ATOM   3896  OG  SER A 487    -327.871-427.257 526.359  1.00 96.21           O  
ATOM   3897  N   GLU A 488    -328.528-423.123 527.238  1.00 96.11           N  
ATOM   3898  CA  GLU A 488    -329.172-421.824 527.071  1.00 96.11           C  
ATOM   3899  C   GLU A 488    -329.237-421.424 525.600  1.00 96.11           C  
ATOM   3900  CB  GLU A 488    -328.433-420.750 527.876  1.00 96.11           C  
ATOM   3901  O   GLU A 488    -328.258-421.579 524.865  1.00 96.11           O  
ATOM   3902  CG  GLU A 488    -328.607-420.882 529.382  1.00 96.11           C  
ATOM   3903  CD  GLU A 488    -327.997-419.727 530.159  1.00 96.11           C  
ATOM   3904  OE1 GLU A 488    -328.200-419.650 531.392  1.00 96.11           O  
ATOM   3905  OE2 GLU A 488    -327.311-418.890 529.530  1.00 96.11           O  
ATOM   3906  N   LEU A 489    -330.431-420.938 525.209  1.00 97.44           N  
ATOM   3907  CA  LEU A 489    -330.601-420.367 523.877  1.00 97.44           C  
ATOM   3908  C   LEU A 489    -330.805-418.857 523.954  1.00 97.44           C  
ATOM   3909  CB  LEU A 489    -331.788-421.019 523.163  1.00 97.44           C  
ATOM   3910  O   LEU A 489    -331.672-418.381 524.690  1.00 97.44           O  
ATOM   3911  CG  LEU A 489    -332.222-420.375 521.844  1.00 97.44           C  
ATOM   3912  CD1 LEU A 489    -331.168-420.611 520.767  1.00 97.44           C  
ATOM   3913  CD2 LEU A 489    -333.575-420.920 521.404  1.00 97.44           C  
ATOM   3914  N   GLU A 490    -329.962-418.193 523.253  1.00 97.38           N  
ATOM   3915  CA  GLU A 490    -330.101-416.743 523.150  1.00 97.38           C  
ATOM   3916  C   GLU A 490    -330.696-416.341 521.803  1.00 97.38           C  
ATOM   3917  CB  GLU A 490    -328.747-416.058 523.353  1.00 97.38           C  
ATOM   3918  O   GLU A 490    -330.249-416.812 520.755  1.00 97.38           O  
ATOM   3919  CG  GLU A 490    -328.140-416.292 524.729  1.00 97.38           C  
ATOM   3920  CD  GLU A 490    -326.762-415.671 524.890  1.00 97.38           C  
ATOM   3921  OE1 GLU A 490    -326.152-415.819 525.973  1.00 97.38           O  
ATOM   3922  OE2 GLU A 490    -326.290-415.028 523.927  1.00 97.38           O  
ATOM   3923  N   LEU A 491    -331.734-415.488 521.911  1.00 97.15           N  
ATOM   3924  CA  LEU A 491    -332.367-414.975 520.701  1.00 97.15           C  
ATOM   3925  C   LEU A 491    -332.183-413.464 520.591  1.00 97.15           C  
ATOM   3926  CB  LEU A 491    -333.858-415.321 520.686  1.00 97.15           C  
ATOM   3927  O   LEU A 491    -332.444-412.732 521.548  1.00 97.15           O  
ATOM   3928  CG  LEU A 491    -334.652-414.851 519.467  1.00 97.15           C  
ATOM   3929  CD1 LEU A 491    -334.633-415.919 518.378  1.00 97.15           C  
ATOM   3930  CD2 LEU A 491    -336.084-414.507 519.861  1.00 97.15           C  
ATOM   3931  N   ILE A 492    -331.655-413.074 519.442  1.00 93.92           N  
ATOM   3932  CA  ILE A 492    -331.489-411.646 519.189  1.00 93.92           C  
ATOM   3933  C   ILE A 492    -332.275-411.248 517.942  1.00 93.92           C  
ATOM   3934  CB  ILE A 492    -329.998-411.271 519.026  1.00 93.92           C  
ATOM   3935  O   ILE A 492    -332.529-412.079 517.069  1.00 93.92           O  
ATOM   3936  CG1 ILE A 492    -329.365-412.086 517.893  1.00 93.92           C  
ATOM   3937  CG2 ILE A 492    -329.241-411.481 520.341  1.00 93.92           C  
ATOM   3938  CD1 ILE A 492    -327.958-411.637 517.520  1.00 93.92           C  
ATOM   3939  N   GLN A 493    -332.709-409.955 517.933  1.00 91.48           N  
ATOM   3940  CA  GLN A 493    -333.421-409.402 516.786  1.00 91.48           C  
ATOM   3941  C   GLN A 493    -332.809-408.074 516.347  1.00 91.48           C  
ATOM   3942  CB  GLN A 493    -334.903-409.216 517.112  1.00 91.48           C  
ATOM   3943  O   GLN A 493    -331.806-407.631 516.908  1.00 91.48           O  
ATOM   3944  CG  GLN A 493    -335.168-408.194 518.209  1.00 91.48           C  
ATOM   3945  CD  GLN A 493    -336.634-408.106 518.589  1.00 91.48           C  
ATOM   3946  NE2 GLN A 493    -337.056-406.936 519.059  1.00 91.48           N  
ATOM   3947  OE1 GLN A 493    -337.382-409.080 518.460  1.00 91.48           O  
ATOM   3948  N   SER A 494    -333.364-407.527 515.330  1.00 86.57           N  
ATOM   3949  CA  SER A 494    -332.859-406.250 514.839  1.00 86.57           C  
ATOM   3950  C   SER A 494    -332.909-405.182 515.927  1.00 86.57           C  
ATOM   3951  CB  SER A 494    -333.660-405.787 513.622  1.00 86.57           C  
ATOM   3952  O   SER A 494    -333.880-405.103 516.682  1.00 86.57           O  
ATOM   3953  OG  SER A 494    -333.578-406.738 512.574  1.00 86.57           O  
ATOM   3954  N   PRO A 495    -331.795-404.370 516.111  1.00 83.02           N  
ATOM   3955  CA  PRO A 495    -331.751-403.341 517.152  1.00 83.02           C  
ATOM   3956  C   PRO A 495    -332.916-402.358 517.061  1.00 83.02           C  
ATOM   3957  CB  PRO A 495    -330.418-402.634 516.894  1.00 83.02           C  
ATOM   3958  O   PRO A 495    -333.344-401.804 518.076  1.00 83.02           O  
ATOM   3959  CG  PRO A 495    -329.609-403.619 516.113  1.00 83.02           C  
ATOM   3960  CD  PRO A 495    -330.546-404.488 515.324  1.00 83.02           C  
ATOM   3961  N   TRP A 496    -333.510-402.245 515.867  1.00 79.88           N  
ATOM   3962  CA  TRP A 496    -334.564-401.255 515.666  1.00 79.88           C  
ATOM   3963  C   TRP A 496    -335.941-401.879 515.857  1.00 79.88           C  
ATOM   3964  CB  TRP A 496    -334.459-400.634 514.271  1.00 79.88           C  
ATOM   3965  O   TRP A 496    -336.961-401.193 515.747  1.00 79.88           O  
ATOM   3966  CG  TRP A 496    -334.153-401.623 513.186  1.00 79.88           C  
ATOM   3967  CD1 TRP A 496    -332.921-401.945 512.688  1.00 79.88           C  
ATOM   3968  CD2 TRP A 496    -335.099-402.414 512.461  1.00 79.88           C  
ATOM   3969  CE2 TRP A 496    -334.369-403.197 511.538  1.00 79.88           C  
ATOM   3970  CE3 TRP A 496    -336.494-402.540 512.502  1.00 79.88           C  
ATOM   3971  NE1 TRP A 496    -333.044-402.891 511.697  1.00 79.88           N  
ATOM   3972  CH2 TRP A 496    -336.355-404.195 510.725  1.00 79.88           C  
ATOM   3973  CZ2 TRP A 496    -334.989-404.092 510.663  1.00 79.88           C  
ATOM   3974  CZ3 TRP A 496    -337.109-403.431 511.631  1.00 79.88           C  
ATOM   3975  N   ALA A 497    -336.009-403.179 515.978  1.00 83.53           N  
ATOM   3976  CA  ALA A 497    -337.301-403.820 516.205  1.00 83.53           C  
ATOM   3977  C   ALA A 497    -337.930-403.341 517.509  1.00 83.53           C  
ATOM   3978  CB  ALA A 497    -337.146-405.339 516.219  1.00 83.53           C  
ATOM   3979  O   ALA A 497    -337.255-403.262 518.539  1.00 83.53           O  
ATOM   3980  N   LYS A 498    -339.212-403.038 517.466  1.00 85.16           N  
ATOM   3981  CA  LYS A 498    -339.904-402.353 518.553  1.00 85.16           C  
ATOM   3982  C   LYS A 498    -340.414-403.347 519.593  1.00 85.16           C  
ATOM   3983  CB  LYS A 498    -341.066-401.520 518.010  1.00 85.16           C  
ATOM   3984  O   LYS A 498    -340.414-403.055 520.790  1.00 85.16           O  
ATOM   3985  CG  LYS A 498    -340.632-400.317 517.183  1.00 85.16           C  
ATOM   3986  CD  LYS A 498    -341.822-399.453 516.788  1.00 85.16           C  
ATOM   3987  CE  LYS A 498    -341.393-398.264 515.938  1.00 85.16           C  
ATOM   3988  NZ  LYS A 498    -342.560-397.428 515.525  1.00 85.16           N  
ATOM   3989  N   LYS A 499    -340.842-404.521 519.034  1.00 90.81           N  
ATOM   3990  CA  LYS A 499    -341.403-405.528 519.930  1.00 90.81           C  
ATOM   3991  C   LYS A 499    -340.759-406.891 519.698  1.00 90.81           C  
ATOM   3992  CB  LYS A 499    -342.918-405.625 519.747  1.00 90.81           C  
ATOM   3993  O   LYS A 499    -340.496-407.272 518.555  1.00 90.81           O  
ATOM   3994  CG  LYS A 499    -343.677-404.382 520.189  1.00 90.81           C  
ATOM   3995  CD  LYS A 499    -345.183-404.576 520.077  1.00 90.81           C  
ATOM   3996  CE  LYS A 499    -345.943-403.324 520.493  1.00 90.81           C  
ATOM   3997  NZ  LYS A 499    -347.420-403.509 520.380  1.00 90.81           N  
ATOM   3998  N   LYS A 500    -340.490-407.657 520.833  1.00 92.32           N  
ATOM   3999  CA  LYS A 500    -339.913-408.994 520.730  1.00 92.32           C  
ATOM   4000  C   LYS A 500    -340.926-409.987 520.167  1.00 92.32           C  
ATOM   4001  CB  LYS A 500    -339.415-409.471 522.095  1.00 92.32           C  
ATOM   4002  O   LYS A 500    -342.131-409.845 520.385  1.00 92.32           O  
ATOM   4003  CG  LYS A 500    -338.342-408.581 522.708  1.00 92.32           C  
ATOM   4004  CD  LYS A 500    -337.017-408.715 521.970  1.00 92.32           C  
ATOM   4005  CE  LYS A 500    -335.912-407.921 522.654  1.00 92.32           C  
ATOM   4006  NZ  LYS A 500    -334.639-407.958 521.875  1.00 92.32           N  
ATOM   4007  N   PRO A 501    -340.451-411.017 519.498  1.00 95.45           N  
ATOM   4008  CA  PRO A 501    -341.374-412.013 518.949  1.00 95.45           C  
ATOM   4009  C   PRO A 501    -341.902-412.976 520.009  1.00 95.45           C  
ATOM   4010  CB  PRO A 501    -340.521-412.751 517.915  1.00 95.45           C  
ATOM   4011  O   PRO A 501    -341.308-413.104 521.083  1.00 95.45           O  
ATOM   4012  CG  PRO A 501    -339.136-412.726 518.475  1.00 95.45           C  
ATOM   4013  CD  PRO A 501    -338.921-411.405 519.157  1.00 95.45           C  
ATOM   4014  N   SER A 502    -342.997-413.554 519.714  1.00 97.14           N  
ATOM   4015  CA  SER A 502    -343.440-414.716 520.477  1.00 97.14           C  
ATOM   4016  C   SER A 502    -342.695-415.976 520.050  1.00 97.14           C  
ATOM   4017  CB  SER A 502    -344.947-414.923 520.311  1.00 97.14           C  
ATOM   4018  O   SER A 502    -342.646-416.301 518.862  1.00 97.14           O  
ATOM   4019  OG  SER A 502    -345.662-413.774 520.728  1.00 97.14           O  
ATOM   4020  N   VAL A 503    -342.097-416.665 521.036  1.00 97.85           N  
ATOM   4021  CA  VAL A 503    -341.222-417.784 520.704  1.00 97.85           C  
ATOM   4022  C   VAL A 503    -341.746-419.062 521.357  1.00 97.85           C  
ATOM   4023  CB  VAL A 503    -339.766-417.518 521.147  1.00 97.85           C  
ATOM   4024  O   VAL A 503    -342.106-419.060 522.536  1.00 97.85           O  
ATOM   4025  CG1 VAL A 503    -338.860-418.683 520.752  1.00 97.85           C  
ATOM   4026  CG2 VAL A 503    -339.256-416.211 520.543  1.00 97.85           C  
ATOM   4027  N   THR A 504    -341.823-420.070 520.572  1.00 98.13           N  
ATOM   4028  CA  THR A 504    -342.108-421.412 521.067  1.00 98.13           C  
ATOM   4029  C   THR A 504    -341.023-422.391 520.631  1.00 98.13           C  
ATOM   4030  CB  THR A 504    -343.480-421.910 520.576  1.00 98.13           C  
ATOM   4031  O   THR A 504    -340.714-422.494 519.441  1.00 98.13           O  
ATOM   4032  CG2 THR A 504    -343.811-423.278 521.161  1.00 98.13           C  
ATOM   4033  OG1 THR A 504    -344.491-420.975 520.973  1.00 98.13           O  
ATOM   4034  N   ILE A 505    -340.435-423.094 521.634  1.00 98.23           N  
ATOM   4035  CA  ILE A 505    -339.418-424.113 521.398  1.00 98.23           C  
ATOM   4036  C   ILE A 505    -339.954-425.483 521.806  1.00 98.23           C  
ATOM   4037  CB  ILE A 505    -338.113-423.798 522.164  1.00 98.23           C  
ATOM   4038  O   ILE A 505    -340.328-425.691 522.962  1.00 98.23           O  
ATOM   4039  CG1 ILE A 505    -337.618-422.389 521.819  1.00 98.23           C  
ATOM   4040  CG2 ILE A 505    -337.040-424.847 521.857  1.00 98.23           C  
ATOM   4041  CD1 ILE A 505    -336.601-421.831 522.805  1.00 98.23           C  
ATOM   4042  N   GLU A 506    -339.984-426.352 520.848  1.00 98.18           N  
ATOM   4043  CA  GLU A 506    -340.445-427.711 521.116  1.00 98.18           C  
ATOM   4044  C   GLU A 506    -339.407-428.742 520.680  1.00 98.18           C  
ATOM   4045  CB  GLU A 506    -341.777-427.976 520.407  1.00 98.18           C  
ATOM   4046  O   GLU A 506    -338.788-428.600 519.624  1.00 98.18           O  
ATOM   4047  CG  GLU A 506    -342.913-427.082 520.881  1.00 98.18           C  
ATOM   4048  CD  GLU A 506    -344.213-427.311 520.126  1.00 98.18           C  
ATOM   4049  OE1 GLU A 506    -345.177-427.838 520.725  1.00 98.18           O  
ATOM   4050  OE2 GLU A 506    -344.265-426.962 518.926  1.00 98.18           O  
ATOM   4051  N   PHE A 507    -339.183-429.679 521.520  1.00 97.30           N  
ATOM   4052  CA  PHE A 507    -338.253-430.739 521.148  1.00 97.30           C  
ATOM   4053  C   PHE A 507    -338.600-432.039 521.861  1.00 97.30           C  
ATOM   4054  CB  PHE A 507    -336.813-430.330 521.472  1.00 97.30           C  
ATOM   4055  O   PHE A 507    -339.251-432.025 522.908  1.00 97.30           O  
ATOM   4056  CG  PHE A 507    -336.561-430.106 522.939  1.00 97.30           C  
ATOM   4057  CD1 PHE A 507    -336.873-428.890 523.534  1.00 97.30           C  
ATOM   4058  CD2 PHE A 507    -336.012-431.113 523.722  1.00 97.30           C  
ATOM   4059  CE1 PHE A 507    -336.641-428.681 524.892  1.00 97.30           C  
ATOM   4060  CE2 PHE A 507    -335.777-430.911 525.080  1.00 97.30           C  
ATOM   4061  CZ  PHE A 507    -336.091-429.694 525.662  1.00 97.30           C  
ATOM   4062  N   GLU A 508    -338.211-433.098 521.268  1.00 95.46           N  
ATOM   4063  CA  GLU A 508    -338.351-434.408 521.896  1.00 95.46           C  
ATOM   4064  C   GLU A 508    -337.001-434.939 522.371  1.00 95.46           C  
ATOM   4065  CB  GLU A 508    -338.995-435.403 520.927  1.00 95.46           C  
ATOM   4066  O   GLU A 508    -336.005-434.850 521.651  1.00 95.46           O  
ATOM   4067  CG  GLU A 508    -338.139-435.718 519.708  1.00 95.46           C  
ATOM   4068  CD  GLU A 508    -338.786-436.716 518.762  1.00 95.46           C  
ATOM   4069  OE1 GLU A 508    -338.176-437.049 517.721  1.00 95.46           O  
ATOM   4070  OE2 GLU A 508    -339.914-437.167 519.063  1.00 95.46           O  
ATOM   4071  N   GLU A 509    -337.044-435.429 523.514  1.00 97.03           N  
ATOM   4072  CA  GLU A 509    -335.834-436.031 524.068  1.00 97.03           C  
ATOM   4073  C   GLU A 509    -335.537-437.376 523.413  1.00 97.03           C  
ATOM   4074  CB  GLU A 509    -335.963-436.200 525.584  1.00 97.03           C  
ATOM   4075  O   GLU A 509    -336.453-438.073 522.971  1.00 97.03           O  
ATOM   4076  CG  GLU A 509    -336.056-434.885 526.344  1.00 97.03           C  
ATOM   4077  CD  GLU A 509    -336.338-435.068 527.826  1.00 97.03           C  
ATOM   4078  OE1 GLU A 509    -335.940-434.197 528.633  1.00 97.03           O  
ATOM   4079  OE2 GLU A 509    -336.964-436.091 528.186  1.00 97.03           O  
ATOM   4080  N   ARG A 510    -334.224-437.647 523.385  1.00 95.76           N  
ATOM   4081  CA  ARG A 510    -333.774-438.879 522.744  1.00 95.76           C  
ATOM   4082  C   ARG A 510    -332.794-439.633 523.636  1.00 95.76           C  
ATOM   4083  CB  ARG A 510    -333.125-438.575 521.392  1.00 95.76           C  
ATOM   4084  O   ARG A 510    -332.076-439.026 524.433  1.00 95.76           O  
ATOM   4085  CG  ARG A 510    -334.020-437.801 520.438  1.00 95.76           C  
ATOM   4086  CD  ARG A 510    -333.258-437.327 519.209  1.00 95.76           C  
ATOM   4087  NE  ARG A 510    -332.935-438.436 518.315  1.00 95.76           N  
ATOM   4088  NH1 ARG A 510    -331.873-437.125 516.736  1.00 95.76           N  
ATOM   4089  NH2 ARG A 510    -332.041-439.390 516.426  1.00 95.76           N  
ATOM   4090  CZ  ARG A 510    -332.283-438.314 517.162  1.00 95.76           C  
ATOM   4091  N   TRP A 511    -332.902-441.009 523.518  1.00 94.38           N  
ATOM   4092  CA  TRP A 511    -332.053-441.851 524.354  1.00 94.38           C  
ATOM   4093  C   TRP A 511    -331.312-442.883 523.511  1.00 94.38           C  
ATOM   4094  CB  TRP A 511    -332.888-442.556 525.428  1.00 94.38           C  
ATOM   4095  O   TRP A 511    -331.899-443.507 522.624  1.00 94.38           O  
ATOM   4096  CG  TRP A 511    -333.531-441.623 526.408  1.00 94.38           C  
ATOM   4097  CD1 TRP A 511    -333.040-441.240 527.626  1.00 94.38           C  
ATOM   4098  CD2 TRP A 511    -334.790-440.958 526.256  1.00 94.38           C  
ATOM   4099  CE2 TRP A 511    -334.998-440.186 527.421  1.00 94.38           C  
ATOM   4100  CE3 TRP A 511    -335.761-440.940 525.247  1.00 94.38           C  
ATOM   4101  NE1 TRP A 511    -333.917-440.376 528.240  1.00 94.38           N  
ATOM   4102  CH2 TRP A 511    -337.075-439.403 526.601  1.00 94.38           C  
ATOM   4103  CZ2 TRP A 511    -336.141-439.404 527.603  1.00 94.38           C  
ATOM   4104  CZ3 TRP A 511    -336.897-440.160 525.430  1.00 94.38           C  
ATOM   4105  N   ILE A 512    -330.010-443.002 523.641  1.00 89.84           N  
ATOM   4106  CA  ILE A 512    -329.204-444.007 522.957  1.00 89.84           C  
ATOM   4107  C   ILE A 512    -329.593-445.400 523.447  1.00 89.84           C  
ATOM   4108  CB  ILE A 512    -327.694-443.765 523.173  1.00 89.84           C  
ATOM   4109  O   ILE A 512    -329.854-445.596 524.636  1.00 89.84           O  
ATOM   4110  CG1 ILE A 512    -327.283-442.405 522.596  1.00 89.84           C  
ATOM   4111  CG2 ILE A 512    -326.871-444.896 522.548  1.00 89.84           C  
ATOM   4112  CD1 ILE A 512    -325.892-441.950 523.013  1.00 89.84           C  
TER    4113      ILE A 512                                                      
ATOM   4114  N   MET B   1    -318.112-449.130 548.800  1.00 51.72           N  
ATOM   4115  CA  MET B   1    -318.618-449.679 547.545  1.00 51.72           C  
ATOM   4116  C   MET B   1    -317.543-449.644 546.464  1.00 51.72           C  
ATOM   4117  CB  MET B   1    -319.853-448.906 547.079  1.00 51.72           C  
ATOM   4118  O   MET B   1    -316.794-448.671 546.357  1.00 51.72           O  
ATOM   4119  CG  MET B   1    -321.059-449.790 546.797  1.00 51.72           C  
ATOM   4120  SD  MET B   1    -322.535-448.824 546.292  1.00 51.72           S  
ATOM   4121  CE  MET B   1    -323.846-450.017 546.680  1.00 51.72           C  
ATOM   4122  N   ALA B   2    -317.042-450.791 545.997  1.00 71.05           N  
ATOM   4123  CA  ALA B   2    -316.040-451.053 544.967  1.00 71.05           C  
ATOM   4124  C   ALA B   2    -316.293-450.200 543.727  1.00 71.05           C  
ATOM   4125  CB  ALA B   2    -316.031-452.535 544.598  1.00 71.05           C  
ATOM   4126  O   ALA B   2    -317.442-450.002 543.326  1.00 71.05           O  
ATOM   4127  N   LEU B   3    -315.386-449.274 543.434  1.00 81.83           N  
ATOM   4128  CA  LEU B   3    -315.414-448.306 542.342  1.00 81.83           C  
ATOM   4129  C   LEU B   3    -315.676-449.000 541.009  1.00 81.83           C  
ATOM   4130  CB  LEU B   3    -314.095-447.533 542.277  1.00 81.83           C  
ATOM   4131  O   LEU B   3    -314.860-449.803 540.551  1.00 81.83           O  
ATOM   4132  CG  LEU B   3    -314.039-446.371 541.284  1.00 81.83           C  
ATOM   4133  CD1 LEU B   3    -314.950-445.237 541.742  1.00 81.83           C  
ATOM   4134  CD2 LEU B   3    -312.606-445.879 541.117  1.00 81.83           C  
ATOM   4135  N   PHE B   4    -316.917-448.987 540.517  1.00 90.47           N  
ATOM   4136  CA  PHE B   4    -317.375-449.436 539.207  1.00 90.47           C  
ATOM   4137  C   PHE B   4    -317.976-448.279 538.419  1.00 90.47           C  
ATOM   4138  CB  PHE B   4    -318.402-450.563 539.352  1.00 90.47           C  
ATOM   4139  O   PHE B   4    -319.144-447.932 538.608  1.00 90.47           O  
ATOM   4140  CG  PHE B   4    -318.766-451.224 538.051  1.00 90.47           C  
ATOM   4141  CD1 PHE B   4    -320.057-451.686 537.826  1.00 90.47           C  
ATOM   4142  CD2 PHE B   4    -317.815-451.384 537.051  1.00 90.47           C  
ATOM   4143  CE1 PHE B   4    -320.396-452.298 536.621  1.00 90.47           C  
ATOM   4144  CE2 PHE B   4    -318.146-451.996 535.845  1.00 90.47           C  
ATOM   4145  CZ  PHE B   4    -319.437-452.453 535.632  1.00 90.47           C  
ATOM   4146  N   GLN B   5    -317.078-447.728 537.470  1.00 92.44           N  
ATOM   4147  CA  GLN B   5    -317.427-446.464 536.829  1.00 92.44           C  
ATOM   4148  C   GLN B   5    -317.018-446.463 535.359  1.00 92.44           C  
ATOM   4149  CB  GLN B   5    -316.767-445.292 537.559  1.00 92.44           C  
ATOM   4150  O   GLN B   5    -316.040-447.113 534.980  1.00 92.44           O  
ATOM   4151  CG  GLN B   5    -317.160-443.927 537.009  1.00 92.44           C  
ATOM   4152  CD  GLN B   5    -316.477-442.783 537.736  1.00 92.44           C  
ATOM   4153  NE2 GLN B   5    -316.616-441.575 537.203  1.00 92.44           N  
ATOM   4154  OE1 GLN B   5    -315.830-442.985 538.768  1.00 92.44           O  
ATOM   4155  N   PHE B   6    -317.824-445.821 534.581  1.00 92.18           N  
ATOM   4156  CA  PHE B   6    -317.528-445.614 533.167  1.00 92.18           C  
ATOM   4157  C   PHE B   6    -317.927-444.209 532.731  1.00 92.18           C  
ATOM   4158  CB  PHE B   6    -318.251-446.656 532.308  1.00 92.18           C  
ATOM   4159  O   PHE B   6    -319.070-443.793 532.929  1.00 92.18           O  
ATOM   4160  CG  PHE B   6    -317.944-446.548 530.838  1.00 92.18           C  
ATOM   4161  CD1 PHE B   6    -318.918-446.130 529.940  1.00 92.18           C  
ATOM   4162  CD2 PHE B   6    -316.682-446.865 530.355  1.00 92.18           C  
ATOM   4163  CE1 PHE B   6    -318.638-446.029 528.579  1.00 92.18           C  
ATOM   4164  CE2 PHE B   6    -316.394-446.767 528.997  1.00 92.18           C  
ATOM   4165  CZ  PHE B   6    -317.373-446.350 528.111  1.00 92.18           C  
ATOM   4166  N   ASN B   7    -316.941-443.451 532.209  1.00 89.70           N  
ATOM   4167  CA  ASN B   7    -317.144-442.087 531.732  1.00 89.70           C  
ATOM   4168  C   ASN B   7    -317.645-441.172 532.846  1.00 89.70           C  
ATOM   4169  CB  ASN B   7    -318.118-442.070 530.552  1.00 89.70           C  
ATOM   4170  O   ASN B   7    -318.523-440.338 532.622  1.00 89.70           O  
ATOM   4171  CG  ASN B   7    -318.056-440.777 529.762  1.00 89.70           C  
ATOM   4172  ND2 ASN B   7    -319.136-440.460 529.059  1.00 89.70           N  
ATOM   4173  OD1 ASN B   7    -317.045-440.070 529.783  1.00 89.70           O  
ATOM   4174  N   GLY B   8    -317.237-441.536 534.141  1.00 88.81           N  
ATOM   4175  CA  GLY B   8    -317.612-440.705 535.273  1.00 88.81           C  
ATOM   4176  C   GLY B   8    -318.908-441.140 535.930  1.00 88.81           C  
ATOM   4177  O   GLY B   8    -319.285-440.616 536.981  1.00 88.81           O  
ATOM   4178  N   TYR B   9    -319.586-442.047 535.325  1.00 89.48           N  
ATOM   4179  CA  TYR B   9    -320.852-442.530 535.863  1.00 89.48           C  
ATOM   4180  C   TYR B   9    -320.648-443.790 536.693  1.00 89.48           C  
ATOM   4181  CB  TYR B   9    -321.846-442.805 534.731  1.00 89.48           C  
ATOM   4182  O   TYR B   9    -319.896-444.686 536.299  1.00 89.48           O  
ATOM   4183  CG  TYR B   9    -322.241-441.572 533.955  1.00 89.48           C  
ATOM   4184  CD1 TYR B   9    -323.273-440.748 534.396  1.00 89.48           C  
ATOM   4185  CD2 TYR B   9    -321.582-441.229 532.779  1.00 89.48           C  
ATOM   4186  CE1 TYR B   9    -323.642-439.612 533.684  1.00 89.48           C  
ATOM   4187  CE2 TYR B   9    -321.941-440.094 532.058  1.00 89.48           C  
ATOM   4188  OH  TYR B   9    -323.330-438.170 531.808  1.00 89.48           O  
ATOM   4189  CZ  TYR B   9    -322.970-439.294 532.517  1.00 89.48           C  
ATOM   4190  N   ASP B  10    -321.311-443.773 537.780  1.00 89.42           N  
ATOM   4191  CA  ASP B  10    -321.312-444.964 538.623  1.00 89.42           C  
ATOM   4192  C   ASP B  10    -322.180-446.065 538.018  1.00 89.42           C  
ATOM   4193  CB  ASP B  10    -321.802-444.624 540.033  1.00 89.42           C  
ATOM   4194  O   ASP B  10    -323.408-445.961 538.011  1.00 89.42           O  
ATOM   4195  CG  ASP B  10    -321.644-445.776 541.009  1.00 89.42           C  
ATOM   4196  OD1 ASP B  10    -321.209-446.871 540.595  1.00 89.42           O  
ATOM   4197  OD2 ASP B  10    -321.961-445.586 542.204  1.00 89.42           O  
ATOM   4198  N   LEU B  11    -321.534-447.145 537.574  1.00 88.07           N  
ATOM   4199  CA  LEU B  11    -322.257-448.196 536.866  1.00 88.07           C  
ATOM   4200  C   LEU B  11    -323.077-449.040 537.834  1.00 88.07           C  
ATOM   4201  CB  LEU B  11    -321.282-449.088 536.091  1.00 88.07           C  
ATOM   4202  O   LEU B  11    -324.011-449.733 537.423  1.00 88.07           O  
ATOM   4203  CG  LEU B  11    -320.576-448.444 534.897  1.00 88.07           C  
ATOM   4204  CD1 LEU B  11    -319.663-449.456 534.213  1.00 88.07           C  
ATOM   4205  CD2 LEU B  11    -321.595-447.884 533.911  1.00 88.07           C  
ATOM   4206  N   ASN B  12    -322.824-448.939 539.062  1.00 85.70           N  
ATOM   4207  CA  ASN B  12    -323.576-449.685 540.065  1.00 85.70           C  
ATOM   4208  C   ASN B  12    -325.022-449.204 540.155  1.00 85.70           C  
ATOM   4209  CB  ASN B  12    -322.897-449.583 541.432  1.00 85.70           C  
ATOM   4210  O   ASN B  12    -325.885-449.912 540.675  1.00 85.70           O  
ATOM   4211  CG  ASN B  12    -321.608-450.377 541.505  1.00 85.70           C  
ATOM   4212  ND2 ASN B  12    -320.563-449.763 542.044  1.00 85.70           N  
ATOM   4213  OD1 ASN B  12    -321.553-451.534 541.079  1.00 85.70           O  
ATOM   4214  N   LYS B  13    -325.239-448.100 539.590  1.00 81.97           N  
ATOM   4215  CA  LYS B  13    -326.587-447.537 539.584  1.00 81.97           C  
ATOM   4216  C   LYS B  13    -327.469-448.233 538.553  1.00 81.97           C  
ATOM   4217  CB  LYS B  13    -326.539-446.034 539.304  1.00 81.97           C  
ATOM   4218  O   LYS B  13    -328.696-448.212 538.662  1.00 81.97           O  
ATOM   4219  CG  LYS B  13    -325.916-445.215 540.425  1.00 81.97           C  
ATOM   4220  CD  LYS B  13    -325.991-443.721 540.134  1.00 81.97           C  
ATOM   4221  CE  LYS B  13    -325.367-442.901 541.256  1.00 81.97           C  
ATOM   4222  NZ  LYS B  13    -325.427-441.436 540.969  1.00 81.97           N  
ATOM   4223  N   TYR B  14    -326.707-448.818 537.686  1.00 81.01           N  
ATOM   4224  CA  TYR B  14    -327.450-449.383 536.565  1.00 81.01           C  
ATOM   4225  C   TYR B  14    -327.289-450.898 536.513  1.00 81.01           C  
ATOM   4226  CB  TYR B  14    -326.984-448.763 535.244  1.00 81.01           C  
ATOM   4227  O   TYR B  14    -328.214-451.614 536.122  1.00 81.01           O  
ATOM   4228  CG  TYR B  14    -326.939-447.255 535.263  1.00 81.01           C  
ATOM   4229  CD1 TYR B  14    -328.109-446.503 535.170  1.00 81.01           C  
ATOM   4230  CD2 TYR B  14    -325.729-446.578 535.374  1.00 81.01           C  
ATOM   4231  CE1 TYR B  14    -328.072-445.112 535.187  1.00 81.01           C  
ATOM   4232  CE2 TYR B  14    -325.681-445.188 535.390  1.00 81.01           C  
ATOM   4233  OH  TYR B  14    -326.815-443.089 535.313  1.00 81.01           O  
ATOM   4234  CZ  TYR B  14    -326.856-444.466 535.297  1.00 81.01           C  
ATOM   4235  N   PHE B  15    -326.074-451.276 536.849  1.00 82.78           N  
ATOM   4236  CA  PHE B  15    -325.717-452.679 536.672  1.00 82.78           C  
ATOM   4237  C   PHE B  15    -325.237-453.286 537.985  1.00 82.78           C  
ATOM   4238  CB  PHE B  15    -324.635-452.828 535.598  1.00 82.78           C  
ATOM   4239  O   PHE B  15    -324.699-452.579 538.841  1.00 82.78           O  
ATOM   4240  CG  PHE B  15    -325.003-452.210 534.276  1.00 82.78           C  
ATOM   4241  CD1 PHE B  15    -325.967-452.794 533.464  1.00 82.78           C  
ATOM   4242  CD2 PHE B  15    -324.384-451.044 533.846  1.00 82.78           C  
ATOM   4243  CE1 PHE B  15    -326.309-452.224 532.240  1.00 82.78           C  
ATOM   4244  CE2 PHE B  15    -324.721-450.468 532.623  1.00 82.78           C  
ATOM   4245  CZ  PHE B  15    -325.683-451.060 531.822  1.00 82.78           C  
ATOM   4246  N   LYS B  16    -325.599-454.559 538.088  1.00 84.96           N  
ATOM   4247  CA  LYS B  16    -324.865-455.391 539.037  1.00 84.96           C  
ATOM   4248  C   LYS B  16    -323.815-456.240 538.327  1.00 84.96           C  
ATOM   4249  CB  LYS B  16    -325.826-456.289 539.818  1.00 84.96           C  
ATOM   4250  O   LYS B  16    -324.142-457.014 537.424  1.00 84.96           O  
ATOM   4251  CG  LYS B  16    -325.164-457.070 540.944  1.00 84.96           C  
ATOM   4252  CD  LYS B  16    -326.180-457.893 541.726  1.00 84.96           C  
ATOM   4253  CE  LYS B  16    -325.516-458.698 542.834  1.00 84.96           C  
ATOM   4254  NZ  LYS B  16    -326.512-459.489 543.618  1.00 84.96           N  
ATOM   4255  N   LEU B  17    -322.532-456.044 538.740  1.00 86.49           N  
ATOM   4256  CA  LEU B  17    -321.440-456.756 538.086  1.00 86.49           C  
ATOM   4257  C   LEU B  17    -321.412-458.219 538.514  1.00 86.49           C  
ATOM   4258  CB  LEU B  17    -320.098-456.093 538.409  1.00 86.49           C  
ATOM   4259  O   LEU B  17    -321.339-458.521 539.708  1.00 86.49           O  
ATOM   4260  CG  LEU B  17    -318.862-456.707 537.749  1.00 86.49           C  
ATOM   4261  CD1 LEU B  17    -318.927-456.530 536.236  1.00 86.49           C  
ATOM   4262  CD2 LEU B  17    -317.589-456.083 538.313  1.00 86.49           C  
ATOM   4263  N   ILE B  18    -321.443-459.146 537.528  1.00 87.01           N  
ATOM   4264  CA  ILE B  18    -321.479-460.583 537.783  1.00 87.01           C  
ATOM   4265  C   ILE B  18    -320.091-461.181 537.563  1.00 87.01           C  
ATOM   4266  CB  ILE B  18    -322.517-461.290 536.884  1.00 87.01           C  
ATOM   4267  O   ILE B  18    -319.597-461.942 538.397  1.00 87.01           O  
ATOM   4268  CG1 ILE B  18    -323.930-460.789 537.203  1.00 87.01           C  
ATOM   4269  CG2 ILE B  18    -322.426-462.811 537.048  1.00 87.01           C  
ATOM   4270  CD1 ILE B  18    -325.000-461.305 536.250  1.00 87.01           C  
ATOM   4271  N   LYS B  19    -319.521-460.740 536.419  1.00 89.40           N  
ATOM   4272  CA  LYS B  19    -318.250-461.355 536.050  1.00 89.40           C  
ATOM   4273  C   LYS B  19    -317.422-460.422 535.171  1.00 89.40           C  
ATOM   4274  CB  LYS B  19    -318.485-462.683 535.328  1.00 89.40           C  
ATOM   4275  O   LYS B  19    -317.963-459.735 534.303  1.00 89.40           O  
ATOM   4276  CG  LYS B  19    -317.211-463.452 535.015  1.00 89.40           C  
ATOM   4277  CD  LYS B  19    -317.510-464.764 534.301  1.00 89.40           C  
ATOM   4278  CE  LYS B  19    -316.233-465.515 533.951  1.00 89.40           C  
ATOM   4279  NZ  LYS B  19    -316.522-466.803 533.254  1.00 89.40           N  
ATOM   4280  N   VAL B  20    -316.073-460.413 535.457  1.00 90.47           N  
ATOM   4281  CA  VAL B  20    -315.125-459.696 534.611  1.00 90.47           C  
ATOM   4282  C   VAL B  20    -314.196-460.691 533.918  1.00 90.47           C  
ATOM   4283  CB  VAL B  20    -314.299-458.674 535.422  1.00 90.47           C  
ATOM   4284  O   VAL B  20    -313.564-461.522 534.575  1.00 90.47           O  
ATOM   4285  CG1 VAL B  20    -313.314-457.935 534.519  1.00 90.47           C  
ATOM   4286  CG2 VAL B  20    -315.223-457.685 536.131  1.00 90.47           C  
ATOM   4287  N   GLU B  21    -314.190-460.639 532.540  1.00 90.05           N  
ATOM   4288  CA  GLU B  21    -313.281-461.473 531.760  1.00 90.05           C  
ATOM   4289  C   GLU B  21    -312.335-460.621 530.919  1.00 90.05           C  
ATOM   4290  CB  GLU B  21    -314.067-462.430 530.860  1.00 90.05           C  
ATOM   4291  O   GLU B  21    -312.779-459.767 530.150  1.00 90.05           O  
ATOM   4292  CG  GLU B  21    -314.882-463.464 531.624  1.00 90.05           C  
ATOM   4293  CD  GLU B  21    -315.688-464.381 530.720  1.00 90.05           C  
ATOM   4294  OE1 GLU B  21    -315.441-465.609 530.725  1.00 90.05           O  
ATOM   4295  OE2 GLU B  21    -316.573-463.869 529.998  1.00 90.05           O  
ATOM   4296  N   HIS B  22    -311.048-460.816 531.139  1.00 85.86           N  
ATOM   4297  CA  HIS B  22    -310.062-460.216 530.247  1.00 85.86           C  
ATOM   4298  C   HIS B  22    -308.801-461.071 530.165  1.00 85.86           C  
ATOM   4299  CB  HIS B  22    -309.709-458.802 530.712  1.00 85.86           C  
ATOM   4300  O   HIS B  22    -308.481-461.803 531.103  1.00 85.86           O  
ATOM   4301  CG  HIS B  22    -309.161-458.748 532.102  1.00 85.86           C  
ATOM   4302  CD2 HIS B  22    -309.766-458.497 533.288  1.00 85.86           C  
ATOM   4303  ND1 HIS B  22    -307.830-458.965 532.387  1.00 85.86           N  
ATOM   4304  CE1 HIS B  22    -307.640-458.850 533.691  1.00 85.86           C  
ATOM   4305  NE2 HIS B  22    -308.800-458.567 534.260  1.00 85.86           N  
ATOM   4306  N   GLU B  23    -308.163-461.074 529.036  1.00 80.92           N  
ATOM   4307  CA  GLU B  23    -306.962-461.856 528.756  1.00 80.92           C  
ATOM   4308  C   GLU B  23    -305.738-461.252 529.438  1.00 80.92           C  
ATOM   4309  CB  GLU B  23    -306.727-461.958 527.246  1.00 80.92           C  
ATOM   4310  O   GLU B  23    -305.740-460.074 529.800  1.00 80.92           O  
ATOM   4311  CG  GLU B  23    -307.878-462.600 526.486  1.00 80.92           C  
ATOM   4312  CD  GLU B  23    -308.067-464.073 526.815  1.00 80.92           C  
ATOM   4313  OE1 GLU B  23    -309.172-464.610 526.580  1.00 80.92           O  
ATOM   4314  OE2 GLU B  23    -307.100-464.693 527.312  1.00 80.92           O  
ATOM   4315  N   ILE B  24    -304.744-462.038 529.796  1.00 80.87           N  
ATOM   4316  CA  ILE B  24    -303.547-461.619 530.517  1.00 80.87           C  
ATOM   4317  C   ILE B  24    -302.751-460.633 529.667  1.00 80.87           C  
ATOM   4318  CB  ILE B  24    -302.665-462.830 530.900  1.00 80.87           C  
ATOM   4319  O   ILE B  24    -302.266-459.618 530.171  1.00 80.87           O  
ATOM   4320  CG1 ILE B  24    -303.396-463.725 531.907  1.00 80.87           C  
ATOM   4321  CG2 ILE B  24    -301.319-462.362 531.458  1.00 80.87           C  
ATOM   4322  CD1 ILE B  24    -302.666-465.023 532.225  1.00 80.87           C  
ATOM   4323  N   GLY B  25    -302.781-460.748 528.331  1.00 83.52           N  
ATOM   4324  CA  GLY B  25    -302.043-459.900 527.408  1.00 83.52           C  
ATOM   4325  C   GLY B  25    -302.863-459.471 526.206  1.00 83.52           C  
ATOM   4326  O   GLY B  25    -304.074-459.697 526.162  1.00 83.52           O  
ATOM   4327  N   ASN B  26    -302.178-458.770 525.332  1.00 87.24           N  
ATOM   4328  CA  ASN B  26    -302.827-458.310 524.108  1.00 87.24           C  
ATOM   4329  C   ASN B  26    -302.678-459.325 522.979  1.00 87.24           C  
ATOM   4330  CB  ASN B  26    -302.263-456.953 523.680  1.00 87.24           C  
ATOM   4331  O   ASN B  26    -301.805-460.195 523.030  1.00 87.24           O  
ATOM   4332  CG  ASN B  26    -302.470-455.878 524.728  1.00 87.24           C  
ATOM   4333  ND2 ASN B  26    -302.961-454.720 524.301  1.00 87.24           N  
ATOM   4334  OD1 ASN B  26    -302.192-456.085 525.912  1.00 87.24           O  
ATOM   4335  N   GLU B  27    -303.608-459.256 522.081  1.00 85.37           N  
ATOM   4336  CA  GLU B  27    -303.522-460.110 520.900  1.00 85.37           C  
ATOM   4337  C   GLU B  27    -302.285-459.781 520.070  1.00 85.37           C  
ATOM   4338  CB  GLU B  27    -304.784-459.970 520.043  1.00 85.37           C  
ATOM   4339  O   GLU B  27    -301.973-458.610 519.848  1.00 85.37           O  
ATOM   4340  CG  GLU B  27    -304.843-460.941 518.874  1.00 85.37           C  
ATOM   4341  CD  GLU B  27    -306.094-460.782 518.025  1.00 85.37           C  
ATOM   4342  OE1 GLU B  27    -306.335-461.629 517.134  1.00 85.37           O  
ATOM   4343  OE2 GLU B  27    -306.840-459.804 518.252  1.00 85.37           O  
ATOM   4344  N   HIS B  28    -301.507-460.828 519.611  1.00 84.62           N  
ATOM   4345  CA  HIS B  28    -300.352-460.687 518.730  1.00 84.62           C  
ATOM   4346  C   HIS B  28    -300.642-461.257 517.346  1.00 84.62           C  
ATOM   4347  CB  HIS B  28    -299.130-461.377 519.337  1.00 84.62           C  
ATOM   4348  O   HIS B  28    -301.048-462.415 517.220  1.00 84.62           O  
ATOM   4349  CG  HIS B  28    -298.688-460.783 520.637  1.00 84.62           C  
ATOM   4350  CD2 HIS B  28    -299.168-460.936 521.893  1.00 84.62           C  
ATOM   4351  ND1 HIS B  28    -297.628-459.908 520.733  1.00 84.62           N  
ATOM   4352  CE1 HIS B  28    -297.473-459.549 521.997  1.00 84.62           C  
ATOM   4353  NE2 HIS B  28    -298.396-460.158 522.721  1.00 84.62           N  
ATOM   4354  N   SER B  29    -300.600-460.430 516.404  1.00 85.70           N  
ATOM   4355  CA  SER B  29    -300.680-460.890 515.022  1.00 85.70           C  
ATOM   4356  C   SER B  29    -299.306-460.894 514.360  1.00 85.70           C  
ATOM   4357  CB  SER B  29    -301.639-460.010 514.218  1.00 85.70           C  
ATOM   4358  O   SER B  29    -298.620-459.871 514.336  1.00 85.70           O  
ATOM   4359  OG  SER B  29    -301.395-458.638 514.473  1.00 85.70           O  
ATOM   4360  N   ILE B  30    -298.820-462.101 513.858  1.00 86.04           N  
ATOM   4361  CA  ILE B  30    -297.475-462.279 513.322  1.00 86.04           C  
ATOM   4362  C   ILE B  30    -297.555-462.652 511.842  1.00 86.04           C  
ATOM   4363  CB  ILE B  30    -296.692-463.359 514.103  1.00 86.04           C  
ATOM   4364  O   ILE B  30    -298.277-463.577 511.467  1.00 86.04           O  
ATOM   4365  CG1 ILE B  30    -296.640-463.005 515.594  1.00 86.04           C  
ATOM   4366  CG2 ILE B  30    -295.282-463.524 513.530  1.00 86.04           C  
ATOM   4367  CD1 ILE B  30    -296.107-464.124 516.478  1.00 86.04           C  
ATOM   4368  N   SER B  31    -296.956-461.862 511.038  1.00 87.14           N  
ATOM   4369  CA  SER B  31    -296.794-462.204 509.630  1.00 87.14           C  
ATOM   4370  C   SER B  31    -295.392-462.732 509.346  1.00 87.14           C  
ATOM   4371  CB  SER B  31    -297.078-460.988 508.747  1.00 87.14           C  
ATOM   4372  O   SER B  31    -294.404-462.172 509.826  1.00 87.14           O  
ATOM   4373  OG  SER B  31    -296.172-459.936 509.032  1.00 87.14           O  
ATOM   4374  N   THR B  32    -295.330-463.898 508.619  1.00 90.20           N  
ATOM   4375  CA  THR B  32    -294.049-464.549 508.373  1.00 90.20           C  
ATOM   4376  C   THR B  32    -293.856-464.821 506.884  1.00 90.20           C  
ATOM   4377  CB  THR B  32    -293.935-465.870 509.157  1.00 90.20           C  
ATOM   4378  O   THR B  32    -294.821-464.815 506.116  1.00 90.20           O  
ATOM   4379  CG2 THR B  32    -294.067-465.633 510.658  1.00 90.20           C  
ATOM   4380  OG1 THR B  32    -294.972-466.763 508.732  1.00 90.20           O  
ATOM   4381  N   ASP B  33    -292.534-464.796 506.486  1.00 86.85           N  
ATOM   4382  CA  ASP B  33    -292.103-465.250 505.167  1.00 86.85           C  
ATOM   4383  C   ASP B  33    -291.211-466.485 505.276  1.00 86.85           C  
ATOM   4384  CB  ASP B  33    -291.366-464.131 504.429  1.00 86.85           C  
ATOM   4385  O   ASP B  33    -290.399-466.591 506.198  1.00 86.85           O  
ATOM   4386  CG  ASP B  33    -291.268-464.372 502.932  1.00 86.85           C  
ATOM   4387  OD1 ASP B  33    -291.883-465.337 502.429  1.00 86.85           O  
ATOM   4388  OD2 ASP B  33    -290.567-463.593 502.253  1.00 86.85           O  
ATOM   4389  N   SER B  34    -291.442-467.288 504.291  1.00 82.47           N  
ATOM   4390  CA  SER B  34    -290.667-468.524 504.255  1.00 82.47           C  
ATOM   4391  C   SER B  34    -289.204-468.249 503.925  1.00 82.47           C  
ATOM   4392  CB  SER B  34    -291.255-469.497 503.233  1.00 82.47           C  
ATOM   4393  O   SER B  34    -288.902-467.466 503.022  1.00 82.47           O  
ATOM   4394  OG  SER B  34    -292.517-469.978 503.664  1.00 82.47           O  
ATOM   4395  N   ALA B  35    -288.276-468.671 504.848  1.00 78.70           N  
ATOM   4396  CA  ALA B  35    -286.835-468.661 504.616  1.00 78.70           C  
ATOM   4397  C   ALA B  35    -286.289-470.081 504.491  1.00 78.70           C  
ATOM   4398  CB  ALA B  35    -286.120-467.916 505.741  1.00 78.70           C  
ATOM   4399  O   ALA B  35    -286.270-470.833 505.468  1.00 78.70           O  
ATOM   4400  N   PRO B  36    -286.010-470.501 503.284  1.00 74.52           N  
ATOM   4401  CA  PRO B  36    -285.735-471.881 502.876  1.00 74.52           C  
ATOM   4402  C   PRO B  36    -284.651-472.542 503.725  1.00 74.52           C  
ATOM   4403  CB  PRO B  36    -285.279-471.735 501.423  1.00 74.52           C  
ATOM   4404  O   PRO B  36    -284.748-473.730 504.041  1.00 74.52           O  
ATOM   4405  CG  PRO B  36    -285.731-470.370 501.016  1.00 74.52           C  
ATOM   4406  CD  PRO B  36    -285.941-469.548 502.255  1.00 74.52           C  
ATOM   4407  N   SER B  37    -283.831-471.874 504.547  1.00 80.50           N  
ATOM   4408  CA  SER B  37    -282.768-472.577 505.257  1.00 80.50           C  
ATOM   4409  C   SER B  37    -282.827-472.300 506.756  1.00 80.50           C  
ATOM   4410  CB  SER B  37    -281.398-472.173 504.709  1.00 80.50           C  
ATOM   4411  O   SER B  37    -282.161-472.974 507.544  1.00 80.50           O  
ATOM   4412  OG  SER B  37    -281.332-472.393 503.310  1.00 80.50           O  
ATOM   4413  N   ILE B  38    -283.687-471.486 507.233  1.00 81.55           N  
ATOM   4414  CA  ILE B  38    -283.674-471.247 508.672  1.00 81.55           C  
ATOM   4415  C   ILE B  38    -285.106-471.150 509.192  1.00 81.55           C  
ATOM   4416  CB  ILE B  38    -282.887-469.964 509.024  1.00 81.55           C  
ATOM   4417  O   ILE B  38    -285.327-470.867 510.371  1.00 81.55           O  
ATOM   4418  CG1 ILE B  38    -283.448-468.765 508.252  1.00 81.55           C  
ATOM   4419  CG2 ILE B  38    -281.395-470.151 508.738  1.00 81.55           C  
ATOM   4420  CD1 ILE B  38    -282.901-467.421 508.713  1.00 81.55           C  
ATOM   4421  N   GLY B  39    -286.234-471.546 508.404  1.00 84.79           N  
ATOM   4422  CA  GLY B  39    -287.615-471.565 508.859  1.00 84.79           C  
ATOM   4423  C   GLY B  39    -288.444-470.426 508.296  1.00 84.79           C  
ATOM   4424  O   GLY B  39    -288.562-470.279 507.078  1.00 84.79           O  
ATOM   4425  N   VAL B  40    -288.889-469.503 509.108  1.00 86.69           N  
ATOM   4426  CA  VAL B  40    -289.705-468.368 508.691  1.00 86.69           C  
ATOM   4427  C   VAL B  40    -289.098-467.072 509.223  1.00 86.69           C  
ATOM   4428  CB  VAL B  40    -291.165-468.511 509.175  1.00 86.69           C  
ATOM   4429  O   VAL B  40    -288.413-467.074 510.249  1.00 86.69           O  
ATOM   4430  CG1 VAL B  40    -291.836-469.716 508.517  1.00 86.69           C  
ATOM   4431  CG2 VAL B  40    -291.213-468.634 510.697  1.00 86.69           C  
ATOM   4432  N   ASN B  41    -289.027-466.146 508.381  1.00 82.45           N  
ATOM   4433  CA  ASN B  41    -288.663-464.789 508.769  1.00 82.45           C  
ATOM   4434  C   ASN B  41    -289.883-463.987 509.217  1.00 82.45           C  
ATOM   4435  CB  ASN B  41    -287.951-464.074 507.619  1.00 82.45           C  
ATOM   4436  O   ASN B  41    -290.872-463.897 508.488  1.00 82.45           O  
ATOM   4437  CG  ASN B  41    -286.575-464.644 507.339  1.00 82.45           C  
ATOM   4438  ND2 ASN B  41    -286.165-464.614 506.076  1.00 82.45           N  
ATOM   4439  OD1 ASN B  41    -285.885-465.111 508.249  1.00 82.45           O  
ATOM   4440  N   VAL B  42    -289.891-463.519 510.490  1.00 83.25           N  
ATOM   4441  CA  VAL B  42    -290.956-462.654 510.988  1.00 83.25           C  
ATOM   4442  C   VAL B  42    -290.875-461.290 510.305  1.00 83.25           C  
ATOM   4443  CB  VAL B  42    -290.881-462.488 512.522  1.00 83.25           C  
ATOM   4444  O   VAL B  42    -289.858-460.601 510.401  1.00 83.25           O  
ATOM   4445  CG1 VAL B  42    -291.948-461.510 513.012  1.00 83.25           C  
ATOM   4446  CG2 VAL B  42    -291.034-463.842 513.213  1.00 83.25           C  
ATOM   4447  N   GLN B  43    -291.937-461.035 509.619  1.00 85.99           N  
ATOM   4448  CA  GLN B  43    -291.955-459.789 508.861  1.00 85.99           C  
ATOM   4449  C   GLN B  43    -292.497-458.639 509.705  1.00 85.99           C  
ATOM   4450  CB  GLN B  43    -292.789-459.946 507.588  1.00 85.99           C  
ATOM   4451  O   GLN B  43    -291.966-457.528 509.664  1.00 85.99           O  
ATOM   4452  CG  GLN B  43    -292.211-460.944 506.594  1.00 85.99           C  
ATOM   4453  CD  GLN B  43    -290.875-460.500 506.026  1.00 85.99           C  
ATOM   4454  NE2 GLN B  43    -290.007-461.461 505.732  1.00 85.99           N  
ATOM   4455  OE1 GLN B  43    -290.627-459.302 505.851  1.00 85.99           O  
ATOM   4456  N   LYS B  44    -293.459-459.004 510.525  1.00 84.92           N  
ATOM   4457  CA  LYS B  44    -294.144-457.954 511.274  1.00 84.92           C  
ATOM   4458  C   LYS B  44    -294.883-458.530 512.478  1.00 84.92           C  
ATOM   4459  CB  LYS B  44    -295.122-457.201 510.370  1.00 84.92           C  
ATOM   4460  O   LYS B  44    -295.476-459.608 512.392  1.00 84.92           O  
ATOM   4461  CG  LYS B  44    -295.747-455.976 511.022  1.00 84.92           C  
ATOM   4462  CD  LYS B  44    -296.681-455.249 510.062  1.00 84.92           C  
ATOM   4463  CE  LYS B  44    -297.330-454.040 510.722  1.00 84.92           C  
ATOM   4464  NZ  LYS B  44    -298.252-453.328 509.787  1.00 84.92           N  
ATOM   4465  N   VAL B  45    -294.828-457.945 513.618  1.00 85.74           N  
ATOM   4466  CA  VAL B  45    -295.600-458.254 514.817  1.00 85.74           C  
ATOM   4467  C   VAL B  45    -296.487-457.066 515.180  1.00 85.74           C  
ATOM   4468  CB  VAL B  45    -294.682-458.615 516.005  1.00 85.74           C  
ATOM   4469  O   VAL B  45    -295.996-455.950 515.369  1.00 85.74           O  
ATOM   4470  CG1 VAL B  45    -295.510-458.954 517.244  1.00 85.74           C  
ATOM   4471  CG2 VAL B  45    -293.766-459.781 515.636  1.00 85.74           C  
ATOM   4472  N   GLU B  46    -297.824-457.329 515.197  1.00 85.47           N  
ATOM   4473  CA  GLU B  46    -298.774-456.294 515.595  1.00 85.47           C  
ATOM   4474  C   GLU B  46    -299.426-456.629 516.933  1.00 85.47           C  
ATOM   4475  CB  GLU B  46    -299.845-456.106 514.519  1.00 85.47           C  
ATOM   4476  O   GLU B  46    -299.907-457.745 517.133  1.00 85.47           O  
ATOM   4477  CG  GLU B  46    -299.316-455.521 513.217  1.00 85.47           C  
ATOM   4478  CD  GLU B  46    -300.403-455.277 512.183  1.00 85.47           C  
ATOM   4479  OE1 GLU B  46    -300.099-454.721 511.104  1.00 85.47           O  
ATOM   4480  OE2 GLU B  46    -301.568-455.643 512.455  1.00 85.47           O  
ATOM   4481  N   ILE B  47    -299.335-455.692 517.812  1.00 84.52           N  
ATOM   4482  CA  ILE B  47    -300.002-455.846 519.100  1.00 84.52           C  
ATOM   4483  C   ILE B  47    -301.360-455.149 519.065  1.00 84.52           C  
ATOM   4484  CB  ILE B  47    -299.140-455.282 520.253  1.00 84.52           C  
ATOM   4485  O   ILE B  47    -301.445-453.955 518.767  1.00 84.52           O  
ATOM   4486  CG1 ILE B  47    -297.793-456.011 520.318  1.00 84.52           C  
ATOM   4487  CG2 ILE B  47    -299.886-455.388 521.586  1.00 84.52           C  
ATOM   4488  CD1 ILE B  47    -296.808-455.402 521.306  1.00 84.52           C  
ATOM   4489  N   GLY B  48    -302.433-455.915 519.299  1.00 85.93           N  
ATOM   4490  CA  GLY B  48    -303.785-455.392 519.180  1.00 85.93           C  
ATOM   4491  C   GLY B  48    -304.319-454.818 520.480  1.00 85.93           C  
ATOM   4492  O   GLY B  48    -303.591-454.733 521.472  1.00 85.93           O  
ATOM   4493  N   ALA B  49    -305.503-454.372 520.426  1.00 89.36           N  
ATOM   4494  CA  ALA B  49    -306.212-453.795 521.565  1.00 89.36           C  
ATOM   4495  C   ALA B  49    -306.517-454.857 522.617  1.00 89.36           C  
ATOM   4496  CB  ALA B  49    -307.503-453.123 521.102  1.00 89.36           C  
ATOM   4497  O   ALA B  49    -306.537-456.053 522.314  1.00 89.36           O  
ATOM   4498  N   LYS B  50    -306.665-454.340 523.848  1.00 91.56           N  
ATOM   4499  CA  LYS B  50    -307.148-455.205 524.920  1.00 91.56           C  
ATOM   4500  C   LYS B  50    -308.672-455.273 524.928  1.00 91.56           C  
ATOM   4501  CB  LYS B  50    -306.638-454.715 526.276  1.00 91.56           C  
ATOM   4502  O   LYS B  50    -309.345-454.263 524.711  1.00 91.56           O  
ATOM   4503  CG  LYS B  50    -306.967-455.644 527.435  1.00 91.56           C  
ATOM   4504  CD  LYS B  50    -306.297-455.190 528.725  1.00 91.56           C  
ATOM   4505  CE  LYS B  50    -304.805-455.498 528.720  1.00 91.56           C  
ATOM   4506  NZ  LYS B  50    -304.490-456.725 529.511  1.00 91.56           N  
ATOM   4507  N   LYS B  51    -309.211-456.503 525.179  1.00 91.75           N  
ATOM   4508  CA  LYS B  51    -310.659-456.682 525.215  1.00 91.75           C  
ATOM   4509  C   LYS B  51    -311.129-457.072 526.614  1.00 91.75           C  
ATOM   4510  CB  LYS B  51    -311.095-457.741 524.201  1.00 91.75           C  
ATOM   4511  O   LYS B  51    -310.576-457.987 527.228  1.00 91.75           O  
ATOM   4512  CG  LYS B  51    -310.740-457.402 522.761  1.00 91.75           C  
ATOM   4513  CD  LYS B  51    -311.134-458.524 521.809  1.00 91.75           C  
ATOM   4514  CE  LYS B  51    -310.736-458.206 520.374  1.00 91.75           C  
ATOM   4515  NZ  LYS B  51    -311.065-459.330 519.446  1.00 91.75           N  
ATOM   4516  N   ILE B  52    -312.060-456.335 527.045  1.00 92.17           N  
ATOM   4517  CA  ILE B  52    -312.634-456.611 528.357  1.00 92.17           C  
ATOM   4518  C   ILE B  52    -314.123-456.920 528.214  1.00 92.17           C  
ATOM   4519  CB  ILE B  52    -312.422-455.430 529.329  1.00 92.17           C  
ATOM   4520  O   ILE B  52    -314.877-456.121 527.653  1.00 92.17           O  
ATOM   4521  CG1 ILE B  52    -310.927-455.137 529.497  1.00 92.17           C  
ATOM   4522  CG2 ILE B  52    -313.080-455.717 530.681  1.00 92.17           C  
ATOM   4523  CD1 ILE B  52    -310.628-453.887 530.313  1.00 92.17           C  
ATOM   4524  N   LYS B  53    -314.501-458.074 528.747  1.00 92.61           N  
ATOM   4525  CA  LYS B  53    -315.902-458.478 528.690  1.00 92.61           C  
ATOM   4526  C   LYS B  53    -316.519-458.521 530.085  1.00 92.61           C  
ATOM   4527  CB  LYS B  53    -316.041-459.844 528.014  1.00 92.61           C  
ATOM   4528  O   LYS B  53    -315.994-459.186 530.981  1.00 92.61           O  
ATOM   4529  CG  LYS B  53    -317.468-460.196 527.620  1.00 92.61           C  
ATOM   4530  CD  LYS B  53    -317.524-461.504 526.840  1.00 92.61           C  
ATOM   4531  CE  LYS B  53    -318.957-461.893 526.502  1.00 92.61           C  
ATOM   4532  NZ  LYS B  53    -319.018-463.169 525.729  1.00 92.61           N  
ATOM   4533  N   LEU B  54    -317.593-457.785 530.202  1.00 90.88           N  
ATOM   4534  CA  LEU B  54    -318.303-457.750 531.476  1.00 90.88           C  
ATOM   4535  C   LEU B  54    -319.654-458.449 531.365  1.00 90.88           C  
ATOM   4536  CB  LEU B  54    -318.500-456.305 531.941  1.00 90.88           C  
ATOM   4537  O   LEU B  54    -320.408-458.206 530.420  1.00 90.88           O  
ATOM   4538  CG  LEU B  54    -317.248-455.427 531.976  1.00 90.88           C  
ATOM   4539  CD1 LEU B  54    -317.600-454.022 532.452  1.00 90.88           C  
ATOM   4540  CD2 LEU B  54    -316.183-456.051 532.873  1.00 90.88           C  
ATOM   4541  N   THR B  55    -319.921-459.315 532.311  1.00 89.44           N  
ATOM   4542  CA  THR B  55    -321.270-459.844 532.477  1.00 89.44           C  
ATOM   4543  C   THR B  55    -321.998-459.125 533.610  1.00 89.44           C  
ATOM   4544  CB  THR B  55    -321.246-461.358 532.758  1.00 89.44           C  
ATOM   4545  O   THR B  55    -321.532-459.123 534.751  1.00 89.44           O  
ATOM   4546  CG2 THR B  55    -322.659-461.929 532.816  1.00 89.44           C  
ATOM   4547  OG1 THR B  55    -320.516-462.020 531.717  1.00 89.44           O  
ATOM   4548  N   VAL B  56    -323.095-458.427 533.170  1.00 87.40           N  
ATOM   4549  CA  VAL B  56    -323.808-457.610 534.146  1.00 87.40           C  
ATOM   4550  C   VAL B  56    -325.281-458.012 534.180  1.00 87.40           C  
ATOM   4551  CB  VAL B  56    -323.674-456.103 533.832  1.00 87.40           C  
ATOM   4552  O   VAL B  56    -325.780-458.640 533.243  1.00 87.40           O  
ATOM   4553  CG1 VAL B  56    -322.210-455.669 533.881  1.00 87.40           C  
ATOM   4554  CG2 VAL B  56    -324.283-455.787 532.468  1.00 87.40           C  
ATOM   4555  N   SER B  57    -325.918-457.724 535.299  1.00 83.57           N  
ATOM   4556  CA  SER B  57    -327.363-457.905 535.389  1.00 83.57           C  
ATOM   4557  C   SER B  57    -328.072-456.579 535.641  1.00 83.57           C  
ATOM   4558  CB  SER B  57    -327.711-458.897 536.501  1.00 83.57           C  
ATOM   4559  O   SER B  57    -327.510-455.676 536.265  1.00 83.57           O  
ATOM   4560  OG  SER B  57    -327.440-458.339 537.775  1.00 83.57           O  
ATOM   4561  N   LEU B  58    -329.231-456.529 534.971  1.00 76.15           N  
ATOM   4562  CA  LEU B  58    -330.140-455.408 535.180  1.00 76.15           C  
ATOM   4563  C   LEU B  58    -331.400-455.859 535.912  1.00 76.15           C  
ATOM   4564  CB  LEU B  58    -330.516-454.766 533.841  1.00 76.15           C  
ATOM   4565  O   LEU B  58    -332.062-456.809 535.488  1.00 76.15           O  
ATOM   4566  CG  LEU B  58    -329.388-454.055 533.089  1.00 76.15           C  
ATOM   4567  CD1 LEU B  58    -328.624-455.047 532.220  1.00 76.15           C  
ATOM   4568  CD2 LEU B  58    -329.945-452.914 532.246  1.00 76.15           C  
ATOM   4569  N   ALA B  59    -331.543-455.408 537.134  1.00 67.92           N  
ATOM   4570  CA  ALA B  59    -332.762-455.779 537.848  1.00 67.92           C  
ATOM   4571  C   ALA B  59    -333.470-454.546 538.402  1.00 67.92           C  
ATOM   4572  CB  ALA B  59    -332.441-456.757 538.976  1.00 67.92           C  
ATOM   4573  O   ALA B  59    -332.821-453.579 538.806  1.00 67.92           O  
ATOM   4574  N   THR B  60    -334.861-454.427 538.238  1.00 62.09           N  
ATOM   4575  CA  THR B  60    -335.626-453.322 538.805  1.00 62.09           C  
ATOM   4576  C   THR B  60    -336.059-453.640 540.233  1.00 62.09           C  
ATOM   4577  CB  THR B  60    -336.866-453.006 537.949  1.00 62.09           C  
ATOM   4578  O   THR B  60    -336.567-452.768 540.942  1.00 62.09           O  
ATOM   4579  CG2 THR B  60    -336.467-452.460 536.582  1.00 62.09           C  
ATOM   4580  OG1 THR B  60    -337.633-454.203 537.767  1.00 62.09           O  
ATOM   4581  N   ARG B  61    -335.751-454.963 540.690  1.00 57.12           N  
ATOM   4582  CA  ARG B  61    -336.091-455.401 542.039  1.00 57.12           C  
ATOM   4583  C   ARG B  61    -334.915-456.118 542.695  1.00 57.12           C  
ATOM   4584  CB  ARG B  61    -337.315-456.318 542.015  1.00 57.12           C  
ATOM   4585  O   ARG B  61    -334.114-456.760 542.013  1.00 57.12           O  
ATOM   4586  CG  ARG B  61    -338.589-455.632 541.545  1.00 57.12           C  
ATOM   4587  CD  ARG B  61    -339.786-456.571 541.594  1.00 57.12           C  
ATOM   4588  NE  ARG B  61    -341.047-455.835 541.621  1.00 57.12           N  
ATOM   4589  NH1 ARG B  61    -342.384-457.719 541.643  1.00 57.12           N  
ATOM   4590  NH2 ARG B  61    -343.335-455.634 541.668  1.00 57.12           N  
ATOM   4591  CZ  ARG B  61    -342.253-456.398 541.644  1.00 57.12           C  
ATOM   4592  N   ASP B  62    -334.622-455.755 543.993  1.00 54.24           N  
ATOM   4593  CA  ASP B  62    -333.637-456.478 544.789  1.00 54.24           C  
ATOM   4594  C   ASP B  62    -334.063-457.928 545.008  1.00 54.24           C  
ATOM   4595  CB  ASP B  62    -333.422-455.784 546.137  1.00 54.24           C  
ATOM   4596  O   ASP B  62    -335.205-458.194 545.388  1.00 54.24           O  
ATOM   4597  CG  ASP B  62    -332.114-456.171 546.803  1.00 54.24           C  
ATOM   4598  OD1 ASP B  62    -331.545-457.230 546.459  1.00 54.24           O  
ATOM   4599  OD2 ASP B  62    -331.649-455.413 547.681  1.00 54.24           O  
ATOM   4600  N   LEU B  63    -333.320-458.991 544.458  1.00 53.65           N  
ATOM   4601  CA  LEU B  63    -333.653-460.406 544.576  1.00 53.65           C  
ATOM   4602  C   LEU B  63    -334.008-460.762 546.016  1.00 53.65           C  
ATOM   4603  CB  LEU B  63    -332.486-461.274 544.096  1.00 53.65           C  
ATOM   4604  O   LEU B  63    -334.842-461.638 546.255  1.00 53.65           O  
ATOM   4605  CG  LEU B  63    -332.460-461.610 542.604  1.00 53.65           C  
ATOM   4606  CD1 LEU B  63    -331.056-461.415 542.042  1.00 53.65           C  
ATOM   4607  CD2 LEU B  63    -332.944-463.036 542.368  1.00 53.65           C  
ATOM   4608  N   ALA B  64    -333.500-459.940 546.961  1.00 55.38           N  
ATOM   4609  CA  ALA B  64    -333.741-460.254 548.366  1.00 55.38           C  
ATOM   4610  C   ALA B  64    -335.149-459.843 548.787  1.00 55.38           C  
ATOM   4611  CB  ALA B  64    -332.703-459.568 549.251  1.00 55.38           C  
ATOM   4612  O   ALA B  64    -335.701-460.388 549.745  1.00 55.38           O  
ATOM   4613  N   ASP B  65    -335.775-458.963 548.023  1.00 51.01           N  
ATOM   4614  CA  ASP B  65    -337.084-458.424 548.377  1.00 51.01           C  
ATOM   4615  C   ASP B  65    -338.204-459.218 547.708  1.00 51.01           C  
ATOM   4616  CB  ASP B  65    -337.180-456.947 547.988  1.00 51.01           C  
ATOM   4617  O   ASP B  65    -339.374-458.842 547.795  1.00 51.01           O  
ATOM   4618  CG  ASP B  65    -336.417-456.036 548.932  1.00 51.01           C  
ATOM   4619  OD1 ASP B  65    -336.135-456.443 550.079  1.00 51.01           O  
ATOM   4620  OD2 ASP B  65    -336.097-454.897 548.525  1.00 51.01           O  
ATOM   4621  N   MET B  66    -337.770-460.373 547.055  1.00 50.46           N  
ATOM   4622  CA  MET B  66    -338.776-461.170 546.359  1.00 50.46           C  
ATOM   4623  C   MET B  66    -339.633-461.950 547.350  1.00 50.46           C  
ATOM   4624  CB  MET B  66    -338.113-462.131 545.372  1.00 50.46           C  
ATOM   4625  O   MET B  66    -339.107-462.650 548.216  1.00 50.46           O  
ATOM   4626  CG  MET B  66    -337.502-461.442 544.162  1.00 50.46           C  
ATOM   4627  SD  MET B  66    -336.994-462.629 542.858  1.00 50.46           S  
ATOM   4628  CE  MET B  66    -338.284-463.890 543.053  1.00 50.46           C  
ATOM   4629  N   THR B  67    -340.727-461.403 547.837  1.00 51.17           N  
ATOM   4630  CA  THR B  67    -341.782-462.091 548.571  1.00 51.17           C  
ATOM   4631  C   THR B  67    -342.568-463.016 547.647  1.00 51.17           C  
ATOM   4632  CB  THR B  67    -342.743-461.090 549.237  1.00 51.17           C  
ATOM   4633  O   THR B  67    -342.681-462.757 546.447  1.00 51.17           O  
ATOM   4634  CG2 THR B  67    -342.109-460.457 550.472  1.00 51.17           C  
ATOM   4635  OG1 THR B  67    -343.072-460.056 548.300  1.00 51.17           O  
ATOM   4636  N   PHE B  68    -342.574-464.367 547.938  1.00 53.20           N  
ATOM   4637  CA  PHE B  68    -343.406-465.351 547.256  1.00 53.20           C  
ATOM   4638  C   PHE B  68    -344.789-464.781 546.963  1.00 53.20           C  
ATOM   4639  CB  PHE B  68    -343.531-466.627 548.095  1.00 53.20           C  
ATOM   4640  O   PHE B  68    -345.451-464.255 547.860  1.00 53.20           O  
ATOM   4641  CG  PHE B  68    -342.285-467.471 548.104  1.00 53.20           C  
ATOM   4642  CD1 PHE B  68    -342.031-468.370 547.076  1.00 53.20           C  
ATOM   4643  CD2 PHE B  68    -341.369-467.366 549.143  1.00 53.20           C  
ATOM   4644  CE1 PHE B  68    -340.879-469.153 547.082  1.00 53.20           C  
ATOM   4645  CE2 PHE B  68    -340.216-468.145 549.156  1.00 53.20           C  
ATOM   4646  CZ  PHE B  68    -339.972-469.038 548.125  1.00 53.20           C  
ATOM   4647  N   ILE B  69    -345.027-464.166 545.852  1.00 51.57           N  
ATOM   4648  CA  ILE B  69    -346.340-463.705 545.416  1.00 51.57           C  
ATOM   4649  C   ILE B  69    -347.203-464.903 545.025  1.00 51.57           C  
ATOM   4650  CB  ILE B  69    -346.228-462.716 544.234  1.00 51.57           C  
ATOM   4651  O   ILE B  69    -346.710-465.864 544.431  1.00 51.57           O  
ATOM   4652  CG1 ILE B  69    -345.302-461.550 544.600  1.00 51.57           C  
ATOM   4653  CG2 ILE B  69    -347.613-462.207 543.823  1.00 51.57           C  
ATOM   4654  CD1 ILE B  69    -344.974-460.631 543.431  1.00 51.57           C  
ATOM   4655  N   ASP B  70    -348.249-465.203 545.749  1.00 54.68           N  
ATOM   4656  CA  ASP B  70    -349.410-466.035 545.446  1.00 54.68           C  
ATOM   4657  C   ASP B  70    -349.585-466.205 543.937  1.00 54.68           C  
ATOM   4658  CB  ASP B  70    -350.677-465.433 546.057  1.00 54.68           C  
ATOM   4659  O   ASP B  70    -349.637-465.219 543.199  1.00 54.68           O  
ATOM   4660  CG  ASP B  70    -351.877-466.359 545.966  1.00 54.68           C  
ATOM   4661  OD1 ASP B  70    -351.818-467.364 545.226  1.00 54.68           O  
ATOM   4662  OD2 ASP B  70    -352.892-466.079 546.640  1.00 54.68           O  
ATOM   4663  N   PRO B  71    -349.386-467.436 543.299  1.00 57.87           N  
ATOM   4664  CA  PRO B  71    -349.477-467.751 541.871  1.00 57.87           C  
ATOM   4665  C   PRO B  71    -350.766-467.234 541.235  1.00 57.87           C  
ATOM   4666  CB  PRO B  71    -349.429-469.280 541.844  1.00 57.87           C  
ATOM   4667  O   PRO B  71    -350.839-467.087 540.012  1.00 57.87           O  
ATOM   4668  CG  PRO B  71    -349.402-469.687 543.282  1.00 57.87           C  
ATOM   4669  CD  PRO B  71    -349.363-468.447 544.128  1.00 57.87           C  
ATOM   4670  N   ASN B  72    -351.740-466.718 542.002  1.00 58.92           N  
ATOM   4671  CA  ASN B  72    -353.004-466.284 541.417  1.00 58.92           C  
ATOM   4672  C   ASN B  72    -353.105-464.761 541.368  1.00 58.92           C  
ATOM   4673  CB  ASN B  72    -354.185-466.869 542.192  1.00 58.92           C  
ATOM   4674  O   ASN B  72    -354.102-464.216 540.894  1.00 58.92           O  
ATOM   4675  CG  ASN B  72    -354.329-468.365 541.996  1.00 58.92           C  
ATOM   4676  ND2 ASN B  72    -354.823-469.053 543.018  1.00 58.92           N  
ATOM   4677  OD1 ASN B  72    -353.997-468.900 540.935  1.00 58.92           O  
ATOM   4678  N   GLU B  73    -352.064-463.996 541.721  1.00 46.45           N  
ATOM   4679  CA  GLU B  73    -352.093-462.540 541.616  1.00 46.45           C  
ATOM   4680  C   GLU B  73    -350.981-462.030 540.704  1.00 46.45           C  
ATOM   4681  CB  GLU B  73    -351.974-461.897 543.001  1.00 46.45           C  
ATOM   4682  O   GLU B  73    -349.842-462.497 540.785  1.00 46.45           O  
ATOM   4683  CG  GLU B  73    -353.271-461.905 543.795  1.00 46.45           C  
ATOM   4684  CD  GLU B  73    -353.192-461.094 545.080  1.00 46.45           C  
ATOM   4685  OE1 GLU B  73    -354.205-461.015 545.811  1.00 46.45           O  
ATOM   4686  OE2 GLU B  73    -352.109-460.533 545.356  1.00 46.45           O  
ATOM   4687  N   PRO B  74    -351.296-461.283 539.604  1.00 48.28           N  
ATOM   4688  CA  PRO B  74    -350.244-460.735 538.745  1.00 48.28           C  
ATOM   4689  C   PRO B  74    -349.312-459.781 539.487  1.00 48.28           C  
ATOM   4690  CB  PRO B  74    -351.026-459.997 537.656  1.00 48.28           C  
ATOM   4691  O   PRO B  74    -349.754-459.045 540.372  1.00 48.28           O  
ATOM   4692  CG  PRO B  74    -352.453-460.073 538.092  1.00 48.28           C  
ATOM   4693  CD  PRO B  74    -352.524-460.884 539.354  1.00 48.28           C  
ATOM   4694  N   ALA B  75    -347.988-460.106 539.562  1.00 53.77           N  
ATOM   4695  CA  ALA B  75    -346.895-459.271 540.055  1.00 53.77           C  
ATOM   4696  C   ALA B  75    -346.956-457.873 539.446  1.00 53.77           C  
ATOM   4697  CB  ALA B  75    -345.549-459.923 539.749  1.00 53.77           C  
ATOM   4698  O   ALA B  75    -347.283-457.717 538.266  1.00 53.77           O  
ATOM   4699  N   PRO B  76    -347.149-456.785 540.217  1.00 48.87           N  
ATOM   4700  CA  PRO B  76    -347.093-455.469 539.576  1.00 48.87           C  
ATOM   4701  C   PRO B  76    -345.818-455.264 538.761  1.00 48.87           C  
ATOM   4702  CB  PRO B  76    -347.147-454.499 540.759  1.00 48.87           C  
ATOM   4703  O   PRO B  76    -344.726-455.613 539.217  1.00 48.87           O  
ATOM   4704  CG  PRO B  76    -347.069-455.369 541.971  1.00 48.87           C  
ATOM   4705  CD  PRO B  76    -347.013-456.802 541.527  1.00 48.87           C  
ATOM   4706  N   ILE B  77    -345.746-455.511 537.490  1.00 50.44           N  
ATOM   4707  CA  ILE B  77    -344.648-455.275 536.559  1.00 50.44           C  
ATOM   4708  C   ILE B  77    -344.436-453.774 536.379  1.00 50.44           C  
ATOM   4709  CB  ILE B  77    -344.913-455.946 535.192  1.00 50.44           C  
ATOM   4710  O   ILE B  77    -345.383-453.036 536.092  1.00 50.44           O  
ATOM   4711  CG1 ILE B  77    -345.241-457.432 535.381  1.00 50.44           C  
ATOM   4712  CG2 ILE B  77    -343.711-455.765 534.260  1.00 50.44           C  
ATOM   4713  CD1 ILE B  77    -345.842-458.093 534.149  1.00 50.44           C  
ATOM   4714  N   ASP B  78    -343.530-453.140 537.091  1.00 55.78           N  
ATOM   4715  CA  ASP B  78    -343.218-451.756 536.752  1.00 55.78           C  
ATOM   4716  C   ASP B  78    -342.331-451.680 535.511  1.00 55.78           C  
ATOM   4717  CB  ASP B  78    -342.536-451.055 537.929  1.00 55.78           C  
ATOM   4718  O   ASP B  78    -341.103-451.679 535.618  1.00 55.78           O  
ATOM   4719  CG  ASP B  78    -342.455-449.548 537.755  1.00 55.78           C  
ATOM   4720  OD1 ASP B  78    -342.846-449.035 536.685  1.00 55.78           O  
ATOM   4721  OD2 ASP B  78    -341.995-448.868 538.698  1.00 55.78           O  
ATOM   4722  N   ARG B  79    -342.770-451.973 534.398  1.00 55.52           N  
ATOM   4723  CA  ARG B  79    -342.105-451.963 533.099  1.00 55.52           C  
ATOM   4724  C   ARG B  79    -341.514-450.589 532.797  1.00 55.52           C  
ATOM   4725  CB  ARG B  79    -343.078-452.369 531.991  1.00 55.52           C  
ATOM   4726  O   ARG B  79    -340.482-450.484 532.131  1.00 55.52           O  
ATOM   4727  CG  ARG B  79    -343.417-453.852 531.982  1.00 55.52           C  
ATOM   4728  CD  ARG B  79    -344.336-454.213 530.824  1.00 55.52           C  
ATOM   4729  NE  ARG B  79    -344.726-455.619 530.864  1.00 55.52           N  
ATOM   4730  NH1 ARG B  79    -345.712-455.619 528.774  1.00 55.52           N  
ATOM   4731  NH2 ARG B  79    -345.676-457.537 530.029  1.00 55.52           N  
ATOM   4732  CZ  ARG B  79    -345.370-456.255 529.889  1.00 55.52           C  
ATOM   4733  N   VAL B  80    -342.111-449.507 533.344  1.00 56.82           N  
ATOM   4734  CA  VAL B  80    -341.679-448.149 533.030  1.00 56.82           C  
ATOM   4735  C   VAL B  80    -340.304-447.889 533.640  1.00 56.82           C  
ATOM   4736  CB  VAL B  80    -342.694-447.100 533.538  1.00 56.82           C  
ATOM   4737  O   VAL B  80    -339.428-447.314 532.990  1.00 56.82           O  
ATOM   4738  CG1 VAL B  80    -342.166-445.685 533.314  1.00 56.82           C  
ATOM   4739  CG2 VAL B  80    -344.044-447.286 532.847  1.00 56.82           C  
ATOM   4740  N   GLN B  81    -340.004-448.414 534.827  1.00 63.70           N  
ATOM   4741  CA  GLN B  81    -338.726-448.194 535.496  1.00 63.70           C  
ATOM   4742  C   GLN B  81    -337.601-448.946 534.791  1.00 63.70           C  
ATOM   4743  CB  GLN B  81    -338.806-448.621 536.962  1.00 63.70           C  
ATOM   4744  O   GLN B  81    -336.491-448.427 534.653  1.00 63.70           O  
ATOM   4745  CG  GLN B  81    -339.581-447.651 537.843  1.00 63.70           C  
ATOM   4746  CD  GLN B  81    -338.878-446.318 538.008  1.00 63.70           C  
ATOM   4747  NE2 GLN B  81    -339.656-445.254 538.181  1.00 63.70           N  
ATOM   4748  OE1 GLN B  81    -337.645-446.243 537.984  1.00 63.70           O  
ATOM   4749  N   PHE B  82    -337.981-450.130 534.335  1.00 66.17           N  
ATOM   4750  CA  PHE B  82    -337.003-450.976 533.661  1.00 66.17           C  
ATOM   4751  C   PHE B  82    -336.518-450.322 532.373  1.00 66.17           C  
ATOM   4752  CB  PHE B  82    -337.601-452.354 533.358  1.00 66.17           C  
ATOM   4753  O   PHE B  82    -335.316-450.292 532.101  1.00 66.17           O  
ATOM   4754  CG  PHE B  82    -336.608-453.335 532.797  1.00 66.17           C  
ATOM   4755  CD1 PHE B  82    -336.598-453.636 531.439  1.00 66.17           C  
ATOM   4756  CD2 PHE B  82    -335.685-453.958 533.626  1.00 66.17           C  
ATOM   4757  CE1 PHE B  82    -335.680-454.545 530.917  1.00 66.17           C  
ATOM   4758  CE2 PHE B  82    -334.764-454.867 533.112  1.00 66.17           C  
ATOM   4759  CZ  PHE B  82    -334.765-455.160 531.757  1.00 66.17           C  
ATOM   4760  N   TYR B  83    -337.449-449.720 531.520  1.00 69.33           N  
ATOM   4761  CA  TYR B  83    -337.105-449.068 530.262  1.00 69.33           C  
ATOM   4762  C   TYR B  83    -336.234-447.841 530.503  1.00 69.33           C  
ATOM   4763  CB  TYR B  83    -338.373-448.667 529.501  1.00 69.33           C  
ATOM   4764  O   TYR B  83    -335.308-447.569 529.735  1.00 69.33           O  
ATOM   4765  CG  TYR B  83    -339.094-449.831 528.865  1.00 69.33           C  
ATOM   4766  CD1 TYR B  83    -338.499-450.570 527.845  1.00 69.33           C  
ATOM   4767  CD2 TYR B  83    -340.370-450.194 529.282  1.00 69.33           C  
ATOM   4768  CE1 TYR B  83    -339.160-451.643 527.255  1.00 69.33           C  
ATOM   4769  CE2 TYR B  83    -341.040-451.264 528.700  1.00 69.33           C  
ATOM   4770  OH  TYR B  83    -341.087-453.042 527.107  1.00 69.33           O  
ATOM   4771  CZ  TYR B  83    -340.428-451.982 527.688  1.00 69.33           C  
ATOM   4772  N   ARG B  84    -336.463-447.217 531.617  1.00 70.27           N  
ATOM   4773  CA  ARG B  84    -335.711-446.010 531.942  1.00 70.27           C  
ATOM   4774  C   ARG B  84    -334.262-446.340 532.282  1.00 70.27           C  
ATOM   4775  CB  ARG B  84    -336.366-445.267 533.109  1.00 70.27           C  
ATOM   4776  O   ARG B  84    -333.343-445.645 531.844  1.00 70.27           O  
ATOM   4777  CG  ARG B  84    -337.612-444.486 532.720  1.00 70.27           C  
ATOM   4778  CD  ARG B  84    -338.147-443.663 533.884  1.00 70.27           C  
ATOM   4779  NE  ARG B  84    -339.425-443.037 533.558  1.00 70.27           N  
ATOM   4780  NH1 ARG B  84    -339.451-441.650 535.406  1.00 70.27           N  
ATOM   4781  NH2 ARG B  84    -341.178-441.592 533.899  1.00 70.27           N  
ATOM   4782  CZ  ARG B  84    -340.015-442.095 534.288  1.00 70.27           C  
ATOM   4783  N   VAL B  85    -334.050-447.385 533.095  1.00 73.86           N  
ATOM   4784  CA  VAL B  85    -332.704-447.809 533.465  1.00 73.86           C  
ATOM   4785  C   VAL B  85    -331.933-448.229 532.216  1.00 73.86           C  
ATOM   4786  CB  VAL B  85    -332.734-448.966 534.488  1.00 73.86           C  
ATOM   4787  O   VAL B  85    -330.758-447.888 532.060  1.00 73.86           O  
ATOM   4788  CG1 VAL B  85    -331.329-449.523 534.714  1.00 73.86           C  
ATOM   4789  CG2 VAL B  85    -333.343-448.496 535.808  1.00 73.86           C  
ATOM   4790  N   ARG B  86    -332.656-448.835 531.305  1.00 73.99           N  
ATOM   4791  CA  ARG B  86    -332.052-449.276 530.052  1.00 73.99           C  
ATOM   4792  C   ARG B  86    -331.593-448.087 529.216  1.00 73.99           C  
ATOM   4793  CB  ARG B  86    -333.038-450.130 529.252  1.00 73.99           C  
ATOM   4794  O   ARG B  86    -330.492-448.098 528.662  1.00 73.99           O  
ATOM   4795  CG  ARG B  86    -332.427-450.789 528.025  1.00 73.99           C  
ATOM   4796  CD  ARG B  86    -333.451-451.620 527.264  1.00 73.99           C  
ATOM   4797  NE  ARG B  86    -332.924-452.084 525.984  1.00 73.99           N  
ATOM   4798  NH1 ARG B  86    -334.847-453.203 525.361  1.00 73.99           N  
ATOM   4799  NH2 ARG B  86    -333.022-453.192 523.974  1.00 73.99           N  
ATOM   4800  CZ  ARG B  86    -333.599-452.826 525.109  1.00 73.99           C  
ATOM   4801  N   GLU B  87    -332.477-447.149 529.103  1.00 75.96           N  
ATOM   4802  CA  GLU B  87    -332.184-445.964 528.303  1.00 75.96           C  
ATOM   4803  C   GLU B  87    -331.005-445.185 528.881  1.00 75.96           C  
ATOM   4804  CB  GLU B  87    -333.415-445.060 528.208  1.00 75.96           C  
ATOM   4805  O   GLU B  87    -330.127-444.736 528.141  1.00 75.96           O  
ATOM   4806  CG  GLU B  87    -334.491-445.585 527.267  1.00 75.96           C  
ATOM   4807  CD  GLU B  87    -335.715-444.685 527.195  1.00 75.96           C  
ATOM   4808  OE1 GLU B  87    -336.639-444.980 526.405  1.00 75.96           O  
ATOM   4809  OE2 GLU B  87    -335.748-443.675 527.933  1.00 75.96           O  
ATOM   4810  N   GLU B  88    -330.997-445.121 530.164  1.00 79.16           N  
ATOM   4811  CA  GLU B  88    -329.922-444.403 530.844  1.00 79.16           C  
ATOM   4812  C   GLU B  88    -328.593-445.139 530.707  1.00 79.16           C  
ATOM   4813  CB  GLU B  88    -330.262-444.201 532.323  1.00 79.16           C  
ATOM   4814  O   GLU B  88    -327.549-444.516 530.508  1.00 79.16           O  
ATOM   4815  CG  GLU B  88    -331.375-443.193 532.566  1.00 79.16           C  
ATOM   4816  CD  GLU B  88    -330.990-441.771 532.191  1.00 79.16           C  
ATOM   4817  OE1 GLU B  88    -331.864-441.010 531.718  1.00 79.16           O  
ATOM   4818  OE2 GLU B  88    -329.804-441.415 532.370  1.00 79.16           O  
ATOM   4819  N   ALA B  89    -328.724-446.464 530.850  1.00 81.19           N  
ATOM   4820  CA  ALA B  89    -327.525-447.276 530.659  1.00 81.19           C  
ATOM   4821  C   ALA B  89    -326.964-447.101 529.250  1.00 81.19           C  
ATOM   4822  CB  ALA B  89    -327.829-448.747 530.927  1.00 81.19           C  
ATOM   4823  O   ALA B  89    -325.750-446.972 529.069  1.00 81.19           O  
ATOM   4824  N   ALA B  90    -327.859-447.062 528.274  1.00 80.72           N  
ATOM   4825  CA  ALA B  90    -327.449-446.878 526.883  1.00 80.72           C  
ATOM   4826  C   ALA B  90    -326.758-445.532 526.689  1.00 80.72           C  
ATOM   4827  CB  ALA B  90    -328.656-446.993 525.955  1.00 80.72           C  
ATOM   4828  O   ALA B  90    -325.762-445.437 525.967  1.00 80.72           O  
ATOM   4829  N   ARG B  91    -327.289-444.623 527.322  1.00 81.88           N  
ATOM   4830  CA  ARG B  91    -326.732-443.278 527.235  1.00 81.88           C  
ATOM   4831  C   ARG B  91    -325.315-443.235 527.799  1.00 81.88           C  
ATOM   4832  CB  ARG B  91    -327.622-442.278 527.979  1.00 81.88           C  
ATOM   4833  O   ARG B  91    -324.420-442.640 527.195  1.00 81.88           O  
ATOM   4834  CG  ARG B  91    -327.176-440.832 527.836  1.00 81.88           C  
ATOM   4835  CD  ARG B  91    -328.072-439.885 528.622  1.00 81.88           C  
ATOM   4836  NE  ARG B  91    -327.893-440.046 530.063  1.00 81.88           N  
ATOM   4837  NH1 ARG B  91    -329.936-439.127 530.627  1.00 81.88           N  
ATOM   4838  NH2 ARG B  91    -328.517-439.874 532.266  1.00 81.88           N  
ATOM   4839  CZ  ARG B  91    -328.782-439.682 530.982  1.00 81.88           C  
ATOM   4840  N   VAL B  92    -325.102-443.841 528.923  1.00 84.99           N  
ATOM   4841  CA  VAL B  92    -323.827-443.851 529.632  1.00 84.99           C  
ATOM   4842  C   VAL B  92    -322.785-444.610 528.814  1.00 84.99           C  
ATOM   4843  CB  VAL B  92    -323.963-444.480 531.037  1.00 84.99           C  
ATOM   4844  O   VAL B  92    -321.620-444.212 528.755  1.00 84.99           O  
ATOM   4845  CG1 VAL B  92    -322.587-444.746 531.645  1.00 84.99           C  
ATOM   4846  CG2 VAL B  92    -324.788-443.575 531.949  1.00 84.99           C  
ATOM   4847  N   LEU B  93    -323.172-445.640 528.100  1.00 86.34           N  
ATOM   4848  CA  LEU B  93    -322.266-446.522 527.373  1.00 86.34           C  
ATOM   4849  C   LEU B  93    -321.952-445.959 525.991  1.00 86.34           C  
ATOM   4850  CB  LEU B  93    -322.872-447.921 527.241  1.00 86.34           C  
ATOM   4851  O   LEU B  93    -321.013-446.410 525.331  1.00 86.34           O  
ATOM   4852  CG  LEU B  93    -323.048-448.710 528.540  1.00 86.34           C  
ATOM   4853  CD1 LEU B  93    -323.773-450.024 528.268  1.00 86.34           C  
ATOM   4854  CD2 LEU B  93    -321.697-448.964 529.199  1.00 86.34           C  
ATOM   4855  N   HIS B  94    -322.702-444.940 525.628  1.00 85.16           N  
ATOM   4856  CA  HIS B  94    -322.524-444.355 524.304  1.00 85.16           C  
ATOM   4857  C   HIS B  94    -321.433-443.290 524.313  1.00 85.16           C  
ATOM   4858  CB  HIS B  94    -323.840-443.756 523.802  1.00 85.16           C  
ATOM   4859  O   HIS B  94    -321.655-442.172 524.783  1.00 85.16           O  
ATOM   4860  CG  HIS B  94    -323.796-443.329 522.370  1.00 85.16           C  
ATOM   4861  CD2 HIS B  94    -323.911-442.106 521.802  1.00 85.16           C  
ATOM   4862  ND1 HIS B  94    -323.618-444.219 521.333  1.00 85.16           N  
ATOM   4863  CE1 HIS B  94    -323.624-443.559 520.187  1.00 85.16           C  
ATOM   4864  NE2 HIS B  94    -323.801-442.274 520.444  1.00 85.16           N  
ATOM   4865  N   THR B  95    -320.207-443.674 523.859  1.00 86.25           N  
ATOM   4866  CA  THR B  95    -319.095-442.731 523.801  1.00 86.25           C  
ATOM   4867  C   THR B  95    -318.396-442.801 522.446  1.00 86.25           C  
ATOM   4868  CB  THR B  95    -318.076-443.000 524.922  1.00 86.25           C  
ATOM   4869  O   THR B  95    -318.386-443.851 521.801  1.00 86.25           O  
ATOM   4870  CG2 THR B  95    -318.722-442.866 526.298  1.00 86.25           C  
ATOM   4871  OG1 THR B  95    -317.555-444.328 524.779  1.00 86.25           O  
ATOM   4872  N   LYS B  96    -317.911-441.733 521.977  1.00 87.63           N  
ATOM   4873  CA  LYS B  96    -317.234-441.645 520.687  1.00 87.63           C  
ATOM   4874  C   LYS B  96    -315.724-441.793 520.848  1.00 87.63           C  
ATOM   4875  CB  LYS B  96    -317.560-440.318 520.000  1.00 87.63           C  
ATOM   4876  O   LYS B  96    -315.024-442.137 519.893  1.00 87.63           O  
ATOM   4877  CG  LYS B  96    -318.976-440.237 519.450  1.00 87.63           C  
ATOM   4878  CD  LYS B  96    -319.191-438.963 518.644  1.00 87.63           C  
ATOM   4879  CE  LYS B  96    -320.613-438.872 518.109  1.00 87.63           C  
ATOM   4880  NZ  LYS B  96    -320.834-437.616 517.329  1.00 87.63           N  
ATOM   4881  N   LYS B  97    -315.253-441.524 522.096  1.00 92.17           N  
ATOM   4882  CA  LYS B  97    -313.829-441.646 522.397  1.00 92.17           C  
ATOM   4883  C   LYS B  97    -313.598-442.548 523.606  1.00 92.17           C  
ATOM   4884  CB  LYS B  97    -313.213-440.268 522.645  1.00 92.17           C  
ATOM   4885  O   LYS B  97    -314.517-442.789 524.392  1.00 92.17           O  
ATOM   4886  CG  LYS B  97    -313.310-439.323 521.457  1.00 92.17           C  
ATOM   4887  CD  LYS B  97    -312.675-437.972 521.763  1.00 92.17           C  
ATOM   4888  CE  LYS B  97    -312.780-437.023 520.577  1.00 92.17           C  
ATOM   4889  NZ  LYS B  97    -312.187-435.686 520.884  1.00 92.17           N  
ATOM   4890  N   ALA B  98    -312.390-443.071 523.608  1.00 93.60           N  
ATOM   4891  CA  ALA B  98    -312.047-443.911 524.753  1.00 93.60           C  
ATOM   4892  C   ALA B  98    -312.093-443.111 526.052  1.00 93.60           C  
ATOM   4893  CB  ALA B  98    -310.665-444.530 524.562  1.00 93.60           C  
ATOM   4894  O   ALA B  98    -311.519-442.024 526.141  1.00 93.60           O  
ATOM   4895  N   VAL B  99    -312.856-443.646 527.059  1.00 94.52           N  
ATOM   4896  CA  VAL B  99    -313.023-442.975 528.345  1.00 94.52           C  
ATOM   4897  C   VAL B  99    -312.623-443.920 529.476  1.00 94.52           C  
ATOM   4898  CB  VAL B  99    -314.475-442.488 528.546  1.00 94.52           C  
ATOM   4899  O   VAL B  99    -312.395-445.110 529.249  1.00 94.52           O  
ATOM   4900  CG1 VAL B  99    -314.835-441.420 527.513  1.00 94.52           C  
ATOM   4901  CG2 VAL B  99    -315.448-443.663 528.465  1.00 94.52           C  
ATOM   4902  N   LYS B 100    -312.546-443.417 530.641  1.00 96.04           N  
ATOM   4903  CA  LYS B 100    -312.025-444.161 531.783  1.00 96.04           C  
ATOM   4904  C   LYS B 100    -313.022-445.216 532.254  1.00 96.04           C  
ATOM   4905  CB  LYS B 100    -311.684-443.212 532.933  1.00 96.04           C  
ATOM   4906  O   LYS B 100    -314.201-444.916 532.454  1.00 96.04           O  
ATOM   4907  CG  LYS B 100    -310.491-442.308 532.657  1.00 96.04           C  
ATOM   4908  CD  LYS B 100    -310.190-441.402 533.844  1.00 96.04           C  
ATOM   4909  CE  LYS B 100    -308.977-440.520 533.580  1.00 96.04           C  
ATOM   4910  NZ  LYS B 100    -308.719-439.581 534.713  1.00 96.04           N  
ATOM   4911  N   LEU B 101    -312.607-446.441 532.354  1.00 95.34           N  
ATOM   4912  CA  LEU B 101    -313.325-447.565 532.947  1.00 95.34           C  
ATOM   4913  C   LEU B 101    -312.632-448.045 534.216  1.00 95.34           C  
ATOM   4914  CB  LEU B 101    -313.438-448.717 531.945  1.00 95.34           C  
ATOM   4915  O   LEU B 101    -311.460-448.427 534.182  1.00 95.34           O  
ATOM   4916  CG  LEU B 101    -313.994-450.035 532.487  1.00 95.34           C  
ATOM   4917  CD1 LEU B 101    -315.458-449.869 532.882  1.00 95.34           C  
ATOM   4918  CD2 LEU B 101    -313.835-451.147 531.457  1.00 95.34           C  
ATOM   4919  N   TYR B 102    -313.354-448.009 535.302  1.00 95.13           N  
ATOM   4920  CA  TYR B 102    -312.881-448.503 536.591  1.00 95.13           C  
ATOM   4921  C   TYR B 102    -313.562-449.817 536.955  1.00 95.13           C  
ATOM   4922  CB  TYR B 102    -313.128-447.465 537.689  1.00 95.13           C  
ATOM   4923  O   TYR B 102    -314.791-449.912 536.935  1.00 95.13           O  
ATOM   4924  CG  TYR B 102    -312.372-446.174 537.486  1.00 95.13           C  
ATOM   4925  CD1 TYR B 102    -311.143-445.960 538.105  1.00 95.13           C  
ATOM   4926  CD2 TYR B 102    -312.885-445.166 536.677  1.00 95.13           C  
ATOM   4927  CE1 TYR B 102    -310.442-444.772 537.924  1.00 95.13           C  
ATOM   4928  CE2 TYR B 102    -312.193-443.974 536.487  1.00 95.13           C  
ATOM   4929  OH  TYR B 102    -310.287-442.608 536.930  1.00 95.13           O  
ATOM   4930  CZ  TYR B 102    -310.975-443.787 537.114  1.00 95.13           C  
ATOM   4931  N   LEU B 103    -312.781-450.775 537.236  1.00 92.96           N  
ATOM   4932  CA  LEU B 103    -313.319-452.075 537.622  1.00 92.96           C  
ATOM   4933  C   LEU B 103    -313.097-452.335 539.109  1.00 92.96           C  
ATOM   4934  CB  LEU B 103    -312.673-453.190 536.796  1.00 92.96           C  
ATOM   4935  O   LEU B 103    -312.043-452.000 539.652  1.00 92.96           O  
ATOM   4936  CG  LEU B 103    -312.895-453.128 535.284  1.00 92.96           C  
ATOM   4937  CD1 LEU B 103    -311.993-454.132 534.574  1.00 92.96           C  
ATOM   4938  CD2 LEU B 103    -314.360-453.387 534.947  1.00 92.96           C
[truncated: 1,598,945 more chars]
