# Supplementary material for: A structural discovery journey of streptococcal phages adhesion devices by AlphaFold2
Source: Front Mol Biosci. 2022 Aug 19;9:960325. doi: 10.3389/fmolb.2022.960325 (PMC9437275; doi:10.3389/fmolb.2022.960325)
Supplement: Supplementary file 2 [file DataSheet3.ZIP › PDBs/Dits/DT1-Dit-6mer.pdb]

ATOM      1  N   LEU A   1     -90.938 296.551  64.110  1.00 41.75           N  
ATOM      2  CA  LEU A   1     -89.830 295.602  64.100  1.00 41.75           C  
ATOM      3  C   LEU A   1     -90.323 294.192  63.796  1.00 41.75           C  
ATOM      4  CB  LEU A   1     -89.097 295.620  65.444  1.00 41.75           C  
ATOM      5  O   LEU A   1     -91.108 293.626  64.560  1.00 41.75           O  
ATOM      6  CG  LEU A   1     -87.838 296.485  65.520  1.00 41.75           C  
ATOM      7  CD1 LEU A   1     -87.770 297.207  66.863  1.00 41.75           C  
ATOM      8  CD2 LEU A   1     -86.592 295.635  65.301  1.00 41.75           C  
ATOM      9  N   ILE A   2     -90.948 293.891  62.675  1.00 48.93           N  
ATOM     10  CA  ILE A   2     -91.515 292.628  62.211  1.00 48.93           C  
ATOM     11  C   ILE A   2     -90.436 291.549  62.214  1.00 48.93           C  
ATOM     12  CB  ILE A   2     -92.129 292.769  60.800  1.00 48.93           C  
ATOM     13  O   ILE A   2     -89.386 291.708  61.585  1.00 48.93           O  
ATOM     14  CG1 ILE A   2     -93.242 293.824  60.807  1.00 48.93           C  
ATOM     15  CG2 ILE A   2     -92.656 291.420  60.304  1.00 48.93           C  
ATOM     16  CD1 ILE A   2     -93.770 294.175  59.422  1.00 48.93           C  
ATOM     17  N   GLY A   3     -89.875 291.057  63.319  1.00 65.77           N  
ATOM     18  CA  GLY A   3     -88.979 289.924  63.482  1.00 65.77           C  
ATOM     19  C   GLY A   3     -89.210 288.827  62.460  1.00 65.77           C  
ATOM     20  O   GLY A   3     -90.188 288.867  61.710  1.00 65.77           O  
ATOM     21  N   MET A   4     -88.150 288.372  61.832  1.00 81.86           N  
ATOM     22  CA  MET A   4     -88.059 287.256  60.895  1.00 81.86           C  
ATOM     23  C   MET A   4     -88.847 286.053  61.406  1.00 81.86           C  
ATOM     24  CB  MET A   4     -86.600 286.864  60.661  1.00 81.86           C  
ATOM     25  O   MET A   4     -88.716 285.669  62.570  1.00 81.86           O  
ATOM     26  CG  MET A   4     -86.423 285.710  59.689  1.00 81.86           C  
ATOM     27  SD  MET A   4     -84.664 285.226  59.485  1.00 81.86           S  
ATOM     28  CE  MET A   4     -83.948 286.819  58.996  1.00 81.86           C  
ATOM     29  N   SER A   5     -89.839 285.614  60.682  1.00 87.18           N  
ATOM     30  CA  SER A   5     -90.606 284.413  61.001  1.00 87.18           C  
ATOM     31  C   SER A   5     -89.740 283.162  60.904  1.00 87.18           C  
ATOM     32  CB  SER A   5     -91.810 284.282  60.069  1.00 87.18           C  
ATOM     33  O   SER A   5     -88.923 283.034  59.990  1.00 87.18           O  
ATOM     34  OG  SER A   5     -91.394 283.991  58.745  1.00 87.18           O  
ATOM     35  N   VAL A   6     -89.845 282.340  61.911  1.00 91.80           N  
ATOM     36  CA  VAL A   6     -89.160 281.053  61.963  1.00 91.80           C  
ATOM     37  C   VAL A   6     -90.181 279.930  62.134  1.00 91.80           C  
ATOM     38  CB  VAL A   6     -88.121 281.009  63.105  1.00 91.80           C  
ATOM     39  O   VAL A   6     -90.893 279.879  63.141  1.00 91.80           O  
ATOM     40  CG1 VAL A   6     -87.346 279.692  63.081  1.00 91.80           C  
ATOM     41  CG2 VAL A   6     -87.165 282.197  63.004  1.00 91.80           C  
ATOM     42  N   THR A   7     -90.242 279.084  61.136  1.00 93.91           N  
ATOM     43  CA  THR A   7     -91.155 277.947  61.141  1.00 93.91           C  
ATOM     44  C   THR A   7     -90.383 276.634  61.243  1.00 93.91           C  
ATOM     45  CB  THR A   7     -92.035 277.931  59.876  1.00 93.91           C  
ATOM     46  O   THR A   7     -89.489 276.370  60.437  1.00 93.91           O  
ATOM     47  CG2 THR A   7     -93.046 276.789  59.923  1.00 93.91           C  
ATOM     48  OG1 THR A   7     -92.740 279.175  59.777  1.00 93.91           O  
ATOM     49  N   TYR A   8     -90.658 275.884  62.265  1.00 94.52           N  
ATOM     50  CA  TYR A   8     -90.058 274.570  62.470  1.00 94.52           C  
ATOM     51  C   TYR A   8     -91.129 273.489  62.554  1.00 94.52           C  
ATOM     52  CB  TYR A   8     -89.206 274.561  63.743  1.00 94.52           C  
ATOM     53  O   TYR A   8     -92.050 273.581  63.368  1.00 94.52           O  
ATOM     54  CG  TYR A   8     -88.558 273.227  64.029  1.00 94.52           C  
ATOM     55  CD1 TYR A   8     -88.869 272.514  65.185  1.00 94.52           C  
ATOM     56  CD2 TYR A   8     -87.634 272.679  63.147  1.00 94.52           C  
ATOM     57  CE1 TYR A   8     -88.274 271.286  65.454  1.00 94.52           C  
ATOM     58  CE2 TYR A   8     -87.033 271.453  63.406  1.00 94.52           C  
ATOM     59  OH  TYR A   8     -86.766 269.549  64.823  1.00 94.52           O  
ATOM     60  CZ  TYR A   8     -87.358 270.765  64.560  1.00 94.52           C  
ATOM     61  N   ASP A   9     -91.066 272.570  61.691  1.00 94.39           N  
ATOM     62  CA  ASP A   9     -92.001 271.450  61.644  1.00 94.39           C  
ATOM     63  C   ASP A   9     -93.439 271.940  61.503  1.00 94.39           C  
ATOM     64  CB  ASP A   9     -91.860 270.582  62.896  1.00 94.39           C  
ATOM     65  O   ASP A   9     -94.339 271.445  62.185  1.00 94.39           O  
ATOM     66  CG  ASP A   9     -92.535 269.229  62.758  1.00 94.39           C  
ATOM     67  OD1 ASP A   9     -92.778 268.783  61.616  1.00 94.39           O  
ATOM     68  OD2 ASP A   9     -92.829 268.605  63.800  1.00 94.39           O  
ATOM     69  N   GLY A  10     -93.574 273.083  60.673  1.00 91.49           N  
ATOM     70  CA  GLY A  10     -94.911 273.543  60.329  1.00 91.49           C  
ATOM     71  C   GLY A  10     -95.461 274.563  61.308  1.00 91.49           C  
ATOM     72  O   GLY A  10     -96.526 275.138  61.079  1.00 91.49           O  
ATOM     73  N   LYS A  11     -94.732 274.839  62.374  1.00 89.96           N  
ATOM     74  CA  LYS A  11     -95.225 275.777  63.379  1.00 89.96           C  
ATOM     75  C   LYS A  11     -94.351 277.027  63.438  1.00 89.96           C  
ATOM     76  CB  LYS A  11     -95.281 275.110  64.753  1.00 89.96           C  
ATOM     77  O   LYS A  11     -93.125 276.930  63.515  1.00 89.96           O  
ATOM     78  CG  LYS A  11     -96.265 273.953  64.842  1.00 89.96           C  
ATOM     79  CD  LYS A  11     -97.704 274.448  64.907  1.00 89.96           C  
ATOM     80  CE  LYS A  11     -98.685 273.298  65.093  1.00 89.96           C  
ATOM     81  NZ  LYS A  11    -100.102 273.759  65.003  1.00 89.96           N  
ATOM     82  N   ASN A  12     -95.046 278.091  63.400  1.00 89.99           N  
ATOM     83  CA  ASN A  12     -94.354 279.360  63.599  1.00 89.99           C  
ATOM     84  C   ASN A  12     -93.970 279.566  65.060  1.00 89.99           C  
ATOM     85  CB  ASN A  12     -95.217 280.524  63.107  1.00 89.99           C  
ATOM     86  O   ASN A  12     -94.840 279.677  65.926  1.00 89.99           O  
ATOM     87  CG  ASN A  12     -94.479 281.848  63.130  1.00 89.99           C  
ATOM     88  ND2 ASN A  12     -94.388 282.496  61.975  1.00 89.99           N  
ATOM     89  OD1 ASN A  12     -93.995 282.284  64.178  1.00 89.99           O  
ATOM     90  N   LEU A  13     -92.632 279.526  65.326  1.00 87.33           N  
ATOM     91  CA  LEU A  13     -92.139 279.543  66.699  1.00 87.33           C  
ATOM     92  C   LEU A  13     -92.537 280.836  67.402  1.00 87.33           C  
ATOM     93  CB  LEU A  13     -90.617 279.380  66.724  1.00 87.33           C  
ATOM     94  O   LEU A  13     -92.790 280.839  68.610  1.00 87.33           O  
ATOM     95  CG  LEU A  13     -90.071 278.032  66.254  1.00 87.33           C  
ATOM     96  CD1 LEU A  13     -88.555 277.988  66.416  1.00 87.33           C  
ATOM     97  CD2 LEU A  13     -90.730 276.890  67.020  1.00 87.33           C  
ATOM     98  N   THR A  14     -92.558 281.962  66.710  1.00 83.95           N  
ATOM     99  CA  THR A  14     -92.993 283.217  67.314  1.00 83.95           C  
ATOM    100  C   THR A  14     -94.452 283.126  67.754  1.00 83.95           C  
ATOM    101  CB  THR A  14     -92.820 284.395  66.339  1.00 83.95           C  
ATOM    102  O   THR A  14     -94.804 283.572  68.847  1.00 83.95           O  
ATOM    103  CG2 THR A  14     -93.175 285.719  67.009  1.00 83.95           C  
ATOM    104  OG1 THR A  14     -91.458 284.447  65.898  1.00 83.95           O  
ATOM    105  N   GLU A  15     -95.268 282.571  66.903  1.00 83.25           N  
ATOM    106  CA  GLU A  15     -96.681 282.396  67.227  1.00 83.25           C  
ATOM    107  C   GLU A  15     -96.864 281.437  68.400  1.00 83.25           C  
ATOM    108  CB  GLU A  15     -97.453 281.889  66.007  1.00 83.25           C  
ATOM    109  O   GLU A  15     -97.731 281.645  69.251  1.00 83.25           O  
ATOM    110  CG  GLU A  15     -97.623 282.930  64.910  1.00 83.25           C  
ATOM    111  CD  GLU A  15     -98.376 282.408  63.697  1.00 83.25           C  
ATOM    112  OE1 GLU A  15     -98.539 283.163  62.712  1.00 83.25           O  
ATOM    113  OE2 GLU A  15     -98.806 281.233  63.732  1.00 83.25           O  
ATOM    114  N   LEU A  16     -96.033 280.414  68.386  1.00 81.71           N  
ATOM    115  CA  LEU A  16     -96.060 279.436  69.468  1.00 81.71           C  
ATOM    116  C   LEU A  16     -95.820 280.109  70.816  1.00 81.71           C  
ATOM    117  CB  LEU A  16     -95.009 278.348  69.234  1.00 81.71           C  
ATOM    118  O   LEU A  16     -96.490 279.792  71.800  1.00 81.71           O  
ATOM    119  CG  LEU A  16     -94.980 277.204  70.248  1.00 81.71           C  
ATOM    120  CD1 LEU A  16     -96.211 276.318  70.085  1.00 81.71           C  
ATOM    121  CD2 LEU A  16     -93.703 276.386  70.096  1.00 81.71           C  
ATOM    122  N   PHE A  17     -95.016 281.118  70.825  1.00 82.37           N  
ATOM    123  CA  PHE A  17     -94.613 281.771  72.065  1.00 82.37           C  
ATOM    124  C   PHE A  17     -95.610 282.858  72.454  1.00 82.37           C  
ATOM    125  CB  PHE A  17     -93.211 282.371  71.928  1.00 82.37           C  
ATOM    126  O   PHE A  17     -95.688 283.247  73.621  1.00 82.37           O  
ATOM    127  CG  PHE A  17     -92.134 281.347  71.684  1.00 82.37           C  
ATOM    128  CD1 PHE A  17     -92.290 280.038  72.120  1.00 82.37           C  
ATOM    129  CD2 PHE A  17     -90.967 281.697  71.017  1.00 82.37           C  
ATOM    130  CE1 PHE A  17     -91.295 279.088  71.896  1.00 82.37           C  
ATOM    131  CE2 PHE A  17     -89.967 280.753  70.790  1.00 82.37           C  
ATOM    132  CZ  PHE A  17     -90.133 279.450  71.230  1.00 82.37           C  
ATOM    133  N   ASN A  18     -96.431 283.320  71.476  1.00 78.44           N  
ATOM    134  CA  ASN A  18     -97.379 284.393  71.755  1.00 78.44           C  
ATOM    135  C   ASN A  18     -98.722 283.846  72.231  1.00 78.44           C  
ATOM    136  CB  ASN A  18     -97.573 285.273  70.519  1.00 78.44           C  
ATOM    137  O   ASN A  18     -99.619 284.612  72.588  1.00 78.44           O  
ATOM    138  CG  ASN A  18     -96.444 286.267  70.326  1.00 78.44           C  
ATOM    139  ND2 ASN A  18     -96.190 286.640  69.078  1.00 78.44           N  
ATOM    140  OD1 ASN A  18     -95.806 286.696  71.292  1.00 78.44           O  
ATOM    141  N   GLU A  19     -98.954 282.494  72.340  1.00 70.95           N  
ATOM    142  CA  GLU A  19    -100.193 281.895  72.825  1.00 70.95           C  
ATOM    143  C   GLU A  19    -100.349 282.091  74.331  1.00 70.95           C  
ATOM    144  CB  GLU A  19    -100.240 280.403  72.483  1.00 70.95           C  
ATOM    145  O   GLU A  19    -101.459 282.008  74.862  1.00 70.95           O  
ATOM    146  CG  GLU A  19    -100.496 280.120  71.010  1.00 70.95           C  
ATOM    147  CD  GLU A  19    -100.527 278.635  70.680  1.00 70.95           C  
ATOM    148  OE1 GLU A  19    -100.658 278.281  69.487  1.00 70.95           O  
ATOM    149  OE2 GLU A  19    -100.420 277.821  71.624  1.00 70.95           O  
ATOM    150  N   GLY A  20     -99.492 282.917  75.075  1.00 65.75           N  
ATOM    151  CA  GLY A  20     -99.541 283.219  76.496  1.00 65.75           C  
ATOM    152  C   GLY A  20     -99.620 284.706  76.788  1.00 65.75           C  
ATOM    153  O   GLY A  20     -99.971 285.498  75.912  1.00 65.75           O  
ATOM    154  N   GLN A  21     -99.719 285.192  78.080  1.00 69.76           N  
ATOM    155  CA  GLN A  21     -99.819 286.567  78.559  1.00 69.76           C  
ATOM    156  C   GLN A  21     -98.518 287.328  78.325  1.00 69.76           C  
ATOM    157  CB  GLN A  21    -100.184 286.592  80.044  1.00 69.76           C  
ATOM    158  O   GLN A  21     -98.330 288.423  78.860  1.00 69.76           O  
ATOM    159  CG  GLN A  21    -101.514 285.925  80.363  1.00 69.76           C  
ATOM    160  CD  GLN A  21    -102.706 286.743  79.904  1.00 69.76           C  
ATOM    161  NE2 GLN A  21    -103.608 286.111  79.159  1.00 69.76           N  
ATOM    162  OE1 GLN A  21    -102.818 287.933  80.218  1.00 69.76           O  
ATOM    163  N   GLY A  22     -97.623 286.783  77.453  1.00 72.92           N  
ATOM    164  CA  GLY A  22     -96.378 287.462  77.129  1.00 72.92           C  
ATOM    165  C   GLY A  22     -96.205 287.713  75.644  1.00 72.92           C  
ATOM    166  O   GLY A  22     -97.130 287.491  74.858  1.00 72.92           O  
ATOM    167  N   ARG A  23     -95.154 288.552  75.335  1.00 82.30           N  
ATOM    168  CA  ARG A  23     -94.798 288.897  73.963  1.00 82.30           C  
ATOM    169  C   ARG A  23     -93.450 288.298  73.579  1.00 82.30           C  
ATOM    170  CB  ARG A  23     -94.767 290.417  73.782  1.00 82.30           C  
ATOM    171  O   ARG A  23     -92.496 288.354  74.358  1.00 82.30           O  
ATOM    172  CG  ARG A  23     -94.536 290.862  72.347  1.00 82.30           C  
ATOM    173  CD  ARG A  23     -94.450 292.378  72.233  1.00 82.30           C  
ATOM    174  NE  ARG A  23     -94.085 292.797  70.884  1.00 82.30           N  
ATOM    175  NH1 ARG A  23     -93.936 295.044  71.399  1.00 82.30           N  
ATOM    176  NH2 ARG A  23     -93.525 294.324  69.262  1.00 82.30           N  
ATOM    177  CZ  ARG A  23     -93.850 294.055  70.518  1.00 82.30           C  
ATOM    178  N   ALA A  24     -93.416 287.547  72.509  1.00 81.20           N  
ATOM    179  CA  ALA A  24     -92.169 287.018  71.963  1.00 81.20           C  
ATOM    180  C   ALA A  24     -91.766 287.761  70.693  1.00 81.20           C  
ATOM    181  CB  ALA A  24     -92.302 285.523  71.682  1.00 81.20           C  
ATOM    182  O   ALA A  24     -92.595 287.981  69.806  1.00 81.20           O  
ATOM    183  N   VAL A  25     -90.525 288.158  70.631  1.00 80.38           N  
ATOM    184  CA  VAL A  25     -89.985 288.840  69.461  1.00 80.38           C  
ATOM    185  C   VAL A  25     -88.738 288.108  68.966  1.00 80.38           C  
ATOM    186  CB  VAL A  25     -89.650 290.316  69.767  1.00 80.38           C  
ATOM    187  O   VAL A  25     -87.804 287.871  69.736  1.00 80.38           O  
ATOM    188  CG1 VAL A  25     -89.122 291.020  68.519  1.00 80.38           C  
ATOM    189  CG2 VAL A  25     -90.879 291.039  70.314  1.00 80.38           C  
ATOM    190  N   PRO A  26     -88.776 287.584  67.727  1.00 71.93           N  
ATOM    191  CA  PRO A  26     -87.520 287.031  67.214  1.00 71.93           C  
ATOM    192  C   PRO A  26     -86.386 288.052  67.203  1.00 71.93           C  
ATOM    193  CB  PRO A  26     -87.882 286.600  65.791  1.00 71.93           C  
ATOM    194  O   PRO A  26     -86.560 289.168  66.707  1.00 71.93           O  
ATOM    195  CG  PRO A  26     -89.364 286.769  65.705  1.00 71.93           C  
ATOM    196  CD  PRO A  26     -89.820 287.584  66.881  1.00 71.93           C  
ATOM    197  N   VAL A  27     -85.278 287.631  67.751  1.00 74.85           N  
ATOM    198  CA  VAL A  27     -84.211 288.584  68.038  1.00 74.85           C  
ATOM    199  C   VAL A  27     -83.041 288.352  67.085  1.00 74.85           C  
ATOM    200  CB  VAL A  27     -83.735 288.479  69.504  1.00 74.85           C  
ATOM    201  O   VAL A  27     -82.531 289.296  66.476  1.00 74.85           O  
ATOM    202  CG1 VAL A  27     -82.532 289.388  69.748  1.00 74.85           C  
ATOM    203  CG2 VAL A  27     -84.874 288.825  70.461  1.00 74.85           C  
ATOM    204  N   ASP A  28     -82.649 287.157  66.803  1.00 84.58           N  
ATOM    205  CA  ASP A  28     -81.401 286.951  66.074  1.00 84.58           C  
ATOM    206  C   ASP A  28     -81.322 285.533  65.512  1.00 84.58           C  
ATOM    207  CB  ASP A  28     -80.199 287.226  66.980  1.00 84.58           C  
ATOM    208  O   ASP A  28     -81.626 284.565  66.212  1.00 84.58           O  
ATOM    209  CG  ASP A  28     -78.898 287.369  66.210  1.00 84.58           C  
ATOM    210  OD1 ASP A  28     -78.933 287.721  65.011  1.00 84.58           O  
ATOM    211  OD2 ASP A  28     -77.827 287.124  66.808  1.00 84.58           O  
ATOM    212  N   VAL A  29     -81.174 285.513  64.233  1.00 88.38           N  
ATOM    213  CA  VAL A  29     -80.902 284.245  63.563  1.00 88.38           C  
ATOM    214  C   VAL A  29     -79.475 284.245  63.018  1.00 88.38           C  
ATOM    215  CB  VAL A  29     -81.909 283.978  62.424  1.00 88.38           C  
ATOM    216  O   VAL A  29     -79.110 285.109  62.217  1.00 88.38           O  
ATOM    217  CG1 VAL A  29     -81.593 282.658  61.723  1.00 88.38           C  
ATOM    218  CG2 VAL A  29     -83.337 283.970  62.965  1.00 88.38           C  
ATOM    219  N   THR A  30     -78.595 283.302  63.561  1.00 90.08           N  
ATOM    220  CA  THR A  30     -77.239 283.132  63.050  1.00 90.08           C  
ATOM    221  C   THR A  30     -77.144 281.889  62.170  1.00 90.08           C  
ATOM    222  CB  THR A  30     -76.218 283.032  64.197  1.00 90.08           C  
ATOM    223  O   THR A  30     -77.010 280.774  62.676  1.00 90.08           O  
ATOM    224  CG2 THR A  30     -74.788 283.066  63.667  1.00 90.08           C  
ATOM    225  OG1 THR A  30     -76.410 284.132  65.097  1.00 90.08           O  
ATOM    226  N   LYS A  31     -77.156 282.090  60.805  1.00 86.26           N  
ATOM    227  CA  LYS A  31     -77.125 280.995  59.839  1.00 86.26           C  
ATOM    228  C   LYS A  31     -75.696 280.702  59.387  1.00 86.26           C  
ATOM    229  CB  LYS A  31     -78.000 281.322  58.627  1.00 86.26           C  
ATOM    230  O   LYS A  31     -75.423 279.636  58.830  1.00 86.26           O  
ATOM    231  CG  LYS A  31     -79.481 281.455  58.953  1.00 86.26           C  
ATOM    232  CD  LYS A  31     -80.287 281.861  57.726  1.00 86.26           C  
ATOM    233  CE  LYS A  31     -81.740 282.145  58.080  1.00 86.26           C  
ATOM    234  NZ  LYS A  31     -82.519 282.610  56.894  1.00 86.26           N  
ATOM    235  N   ASN A  32     -74.742 281.524  59.813  1.00 86.40           N  
ATOM    236  CA  ASN A  32     -73.396 281.400  59.261  1.00 86.40           C  
ATOM    237  C   ASN A  32     -73.420 281.317  57.738  1.00 86.40           C  
ATOM    238  CB  ASN A  32     -72.686 280.177  59.849  1.00 86.40           C  
ATOM    239  O   ASN A  32     -74.476 281.105  57.139  1.00 86.40           O  
ATOM    240  CG  ASN A  32     -72.533 280.259  61.355  1.00 86.40           C  
ATOM    241  ND2 ASN A  32     -72.951 279.210  62.052  1.00 86.40           N  
ATOM    242  OD1 ASN A  32     -72.043 281.258  61.888  1.00 86.40           O  
ATOM    243  N   VAL A  33     -72.267 281.592  57.075  1.00 85.92           N  
ATOM    244  CA  VAL A  33     -72.146 281.660  55.621  1.00 85.92           C  
ATOM    245  C   VAL A  33     -72.087 280.249  55.041  1.00 85.92           C  
ATOM    246  CB  VAL A  33     -70.900 282.466  55.193  1.00 85.92           C  
ATOM    247  O   VAL A  33     -72.717 279.965  54.019  1.00 85.92           O  
ATOM    248  CG1 VAL A  33     -70.733 282.435  53.674  1.00 85.92           C  
ATOM    249  CG2 VAL A  33     -70.998 283.906  55.694  1.00 85.92           C  
ATOM    250  N   ALA A  34     -71.438 279.289  55.803  1.00 86.15           N  
ATOM    251  CA  ALA A  34     -71.277 277.890  55.415  1.00 86.15           C  
ATOM    252  C   ALA A  34     -70.978 277.016  56.630  1.00 86.15           C  
ATOM    253  CB  ALA A  34     -70.167 277.749  54.376  1.00 86.15           C  
ATOM    254  O   ALA A  34     -70.839 277.521  57.746  1.00 86.15           O  
ATOM    255  N   SER A  35     -71.088 275.757  56.366  1.00 89.51           N  
ATOM    256  CA  SER A  35     -70.665 274.822  57.404  1.00 89.51           C  
ATOM    257  C   SER A  35     -69.153 274.848  57.590  1.00 89.51           C  
ATOM    258  CB  SER A  35     -71.123 273.402  57.068  1.00 89.51           C  
ATOM    259  O   SER A  35     -68.430 275.410  56.763  1.00 89.51           O  
ATOM    260  OG  SER A  35     -72.530 273.352  56.907  1.00 89.51           O  
ATOM    261  N   ASN A  36     -68.775 274.302  58.670  1.00 90.58           N  
ATOM    262  CA  ASN A  36     -67.345 274.148  58.903  1.00 90.58           C  
ATOM    263  C   ASN A  36     -66.697 273.254  57.850  1.00 90.58           C  
ATOM    264  CB  ASN A  36     -67.086 273.590  60.304  1.00 90.58           C  
ATOM    265  O   ASN A  36     -67.247 272.209  57.493  1.00 90.58           O  
ATOM    266  CG  ASN A  36     -65.643 273.755  60.741  1.00 90.58           C  
ATOM    267  ND2 ASN A  36     -65.131 272.774  61.475  1.00 90.58           N  
ATOM    268  OD1 ASN A  36     -64.995 274.755  60.422  1.00 90.58           O  
ATOM    269  N   PHE A  37     -65.542 273.726  57.294  1.00 91.23           N  
ATOM    270  CA  PHE A  37     -64.767 272.957  56.328  1.00 91.23           C  
ATOM    271  C   PHE A  37     -63.782 272.034  57.035  1.00 91.23           C  
ATOM    272  CB  PHE A  37     -64.018 273.890  55.372  1.00 91.23           C  
ATOM    273  O   PHE A  37     -63.011 272.479  57.889  1.00 91.23           O  
ATOM    274  CG  PHE A  37     -64.919 274.806  54.588  1.00 91.23           C  
ATOM    275  CD1 PHE A  37     -65.453 274.402  53.370  1.00 91.23           C  
ATOM    276  CD2 PHE A  37     -65.231 276.071  55.069  1.00 91.23           C  
ATOM    277  CE1 PHE A  37     -66.287 275.249  52.643  1.00 91.23           C  
ATOM    278  CE2 PHE A  37     -66.064 276.922  54.347  1.00 91.23           C  
ATOM    279  CZ  PHE A  37     -66.590 276.508  53.133  1.00 91.23           C  
ATOM    280  N   ASN A  38     -63.928 270.765  56.747  1.00 91.97           N  
ATOM    281  CA  ASN A  38     -62.981 269.771  57.240  1.00 91.97           C  
ATOM    282  C   ASN A  38     -61.981 269.366  56.161  1.00 91.97           C  
ATOM    283  CB  ASN A  38     -63.720 268.540  57.768  1.00 91.97           C  
ATOM    284  O   ASN A  38     -62.312 268.590  55.261  1.00 91.97           O  
ATOM    285  CG  ASN A  38     -64.585 268.851  58.973  1.00 91.97           C  
ATOM    286  ND2 ASN A  38     -65.731 268.187  59.069  1.00 91.97           N  
ATOM    287  OD1 ASN A  38     -64.228 269.683  59.812  1.00 91.97           O  
ATOM    288  N   ASN A  39     -60.754 269.853  56.273  1.00 93.82           N  
ATOM    289  CA  ASN A  39     -59.705 269.561  55.303  1.00 93.82           C  
ATOM    290  C   ASN A  39     -58.759 268.476  55.809  1.00 93.82           C  
ATOM    291  CB  ASN A  39     -58.921 270.830  54.961  1.00 93.82           C  
ATOM    292  O   ASN A  39     -58.362 268.488  56.976  1.00 93.82           O  
ATOM    293  CG  ASN A  39     -59.794 271.904  54.341  1.00 93.82           C  
ATOM    294  ND2 ASN A  39     -59.524 273.158  54.683  1.00 93.82           N  
ATOM    295  OD1 ASN A  39     -60.703 271.609  53.560  1.00 93.82           O  
ATOM    296  N   ASN A  40     -58.581 267.482  55.001  1.00 94.08           N  
ATOM    297  CA  ASN A  40     -57.641 266.406  55.296  1.00 94.08           C  
ATOM    298  C   ASN A  40     -56.380 266.514  54.443  1.00 94.08           C  
ATOM    299  CB  ASN A  40     -58.304 265.042  55.094  1.00 94.08           C  
ATOM    300  O   ASN A  40     -56.463 266.681  53.225  1.00 94.08           O  
ATOM    301  CG  ASN A  40     -59.246 264.677  56.224  1.00 94.08           C  
ATOM    302  ND2 ASN A  40     -60.543 264.681  55.941  1.00 94.08           N  
ATOM    303  OD1 ASN A  40     -58.812 264.396  57.345  1.00 94.08           O  
ATOM    304  N   TYR A  41     -55.299 266.466  55.145  1.00 94.11           N  
ATOM    305  CA  TYR A  41     -54.001 266.598  54.493  1.00 94.11           C  
ATOM    306  C   TYR A  41     -53.110 265.403  54.805  1.00 94.11           C  
ATOM    307  CB  TYR A  41     -53.309 267.893  54.931  1.00 94.11           C  
ATOM    308  O   TYR A  41     -53.302 264.724  55.816  1.00 94.11           O  
ATOM    309  CG  TYR A  41     -54.098 269.140  54.610  1.00 94.11           C  
ATOM    310  CD1 TYR A  41     -53.896 269.825  53.413  1.00 94.11           C  
ATOM    311  CD2 TYR A  41     -55.041 269.637  55.501  1.00 94.11           C  
ATOM    312  CE1 TYR A  41     -54.618 270.977  53.113  1.00 94.11           C  
ATOM    313  CE2 TYR A  41     -55.768 270.787  55.213  1.00 94.11           C  
ATOM    314  OH  TYR A  41     -56.268 272.588  53.727  1.00 94.11           O  
ATOM    315  CZ  TYR A  41     -55.550 271.449  54.017  1.00 94.11           C  
ATOM    316  N   GLN A  42     -52.296 264.982  53.821  1.00 91.99           N  
ATOM    317  CA  GLN A  42     -51.250 263.988  54.033  1.00 91.99           C  
ATOM    318  C   GLN A  42     -49.869 264.637  54.043  1.00 91.99           C  
ATOM    319  CB  GLN A  42     -51.312 262.903  52.958  1.00 91.99           C  
ATOM    320  O   GLN A  42     -49.564 265.474  53.190  1.00 91.99           O  
ATOM    321  CG  GLN A  42     -50.304 261.778  53.159  1.00 91.99           C  
ATOM    322  CD  GLN A  42     -50.376 260.724  52.070  1.00 91.99           C  
ATOM    323  NE2 GLN A  42     -49.712 259.595  52.295  1.00 91.99           N  
ATOM    324  OE1 GLN A  42     -51.027 260.922  51.039  1.00 91.99           O  
ATOM    325  N   ASP A  43     -49.103 264.226  55.072  1.00 89.20           N  
ATOM    326  CA  ASP A  43     -47.723 264.700  55.104  1.00 89.20           C  
ATOM    327  C   ASP A  43     -46.957 264.247  53.864  1.00 89.20           C  
ATOM    328  CB  ASP A  43     -47.017 264.207  56.368  1.00 89.20           C  
ATOM    329  O   ASP A  43     -47.117 263.113  53.409  1.00 89.20           O  
ATOM    330  CG  ASP A  43     -47.357 265.030  57.599  1.00 89.20           C  
ATOM    331  OD1 ASP A  43     -47.556 266.258  57.474  1.00 89.20           O  
ATOM    332  OD2 ASP A  43     -47.422 264.447  58.702  1.00 89.20           O  
ATOM    333  N   GLN A  44     -46.174 265.218  53.177  1.00 86.58           N  
ATOM    334  CA  GLN A  44     -45.463 264.929  51.936  1.00 86.58           C  
ATOM    335  C   GLN A  44     -44.135 264.232  52.215  1.00 86.58           C  
ATOM    336  CB  GLN A  44     -45.224 266.214  51.142  1.00 86.58           C  
ATOM    337  O   GLN A  44     -43.406 263.878  51.284  1.00 86.58           O  
ATOM    338  CG  GLN A  44     -46.497 266.827  50.571  1.00 86.58           C  
ATOM    339  CD  GLN A  44     -46.216 267.891  49.526  1.00 86.58           C  
ATOM    340  NE2 GLN A  44     -47.201 268.747  49.273  1.00 86.58           N  
ATOM    341  OE1 GLN A  44     -45.125 267.945  48.951  1.00 86.58           O  
ATOM    342  N   GLY A  45     -43.884 263.786  53.489  1.00 81.50           N  
ATOM    343  CA  GLY A  45     -42.635 263.091  53.754  1.00 81.50           C  
ATOM    344  C   GLY A  45     -41.574 263.984  54.369  1.00 81.50           C  
ATOM    345  O   GLY A  45     -41.748 265.201  54.444  1.00 81.50           O  
ATOM    346  N   HIS A  46     -40.471 263.360  54.975  1.00 79.78           N  
ATOM    347  CA  HIS A  46     -39.407 263.782  55.880  1.00 79.78           C  
ATOM    348  C   HIS A  46     -38.504 264.821  55.219  1.00 79.78           C  
ATOM    349  CB  HIS A  46     -38.579 262.579  56.333  1.00 79.78           C  
ATOM    350  O   HIS A  46     -38.035 265.750  55.880  1.00 79.78           O  
ATOM    351  CG  HIS A  46     -37.553 262.914  57.368  1.00 79.78           C  
ATOM    352  CD2 HIS A  46     -36.202 262.975  57.292  1.00 79.78           C  
ATOM    353  ND1 HIS A  46     -37.880 263.231  58.668  1.00 79.78           N  
ATOM    354  CE1 HIS A  46     -36.774 263.477  59.349  1.00 79.78           C  
ATOM    355  NE2 HIS A  46     -35.741 263.327  58.537  1.00 79.78           N  
ATOM    356  N   ARG A  47     -38.696 265.363  53.947  1.00 81.29           N  
ATOM    357  CA  ARG A  47     -37.823 266.360  53.337  1.00 81.29           C  
ATOM    358  C   ARG A  47     -38.583 267.207  52.323  1.00 81.29           C  
ATOM    359  CB  ARG A  47     -36.625 265.686  52.665  1.00 81.29           C  
ATOM    360  O   ARG A  47     -37.975 267.893  51.498  1.00 81.29           O  
ATOM    361  CG  ARG A  47     -35.642 265.059  53.640  1.00 81.29           C  
ATOM    362  CD  ARG A  47     -34.369 264.602  52.943  1.00 81.29           C  
ATOM    363  NE  ARG A  47     -33.444 263.962  53.874  1.00 81.29           N  
ATOM    364  NH1 ARG A  47     -31.840 263.490  52.281  1.00 81.29           N  
ATOM    365  NH2 ARG A  47     -31.502 262.888  54.465  1.00 81.29           N  
ATOM    366  CZ  ARG A  47     -32.264 263.449  53.538  1.00 81.29           C  
ATOM    367  N   ARG A  48     -39.898 267.007  52.291  1.00 75.22           N  
ATOM    368  CA  ARG A  48     -40.786 267.848  51.495  1.00 75.22           C  
ATOM    369  C   ARG A  48     -41.672 268.710  52.389  1.00 75.22           C  
ATOM    370  CB  ARG A  48     -41.653 266.990  50.570  1.00 75.22           C  
ATOM    371  O   ARG A  48     -42.187 268.236  53.404  1.00 75.22           O  
ATOM    372  CG  ARG A  48     -40.862 266.205  49.536  1.00 75.22           C  
ATOM    373  CD  ARG A  48     -41.774 265.459  48.573  1.00 75.22           C  
ATOM    374  NE  ARG A  48     -41.014 264.624  47.647  1.00 75.22           N  
ATOM    375  NH1 ARG A  48     -42.851 263.963  46.411  1.00 75.22           N  
ATOM    376  NH2 ARG A  48     -40.759 263.205  45.859  1.00 75.22           N  
ATOM    377  CZ  ARG A  48     -41.543 263.933  46.642  1.00 75.22           C  
ATOM    378  N   TYR A  49     -41.549 270.103  52.223  1.00 82.87           N  
ATOM    379  CA  TYR A  49     -42.314 271.091  52.977  1.00 82.87           C  
ATOM    380  C   TYR A  49     -43.753 271.163  52.477  1.00 82.87           C  
ATOM    381  CB  TYR A  49     -41.657 272.471  52.875  1.00 82.87           C  
ATOM    382  O   TYR A  49     -44.006 271.049  51.277  1.00 82.87           O  
ATOM    383  CG  TYR A  49     -40.260 272.521  53.445  1.00 82.87           C  
ATOM    384  CD1 TYR A  49     -40.051 272.663  54.816  1.00 82.87           C  
ATOM    385  CD2 TYR A  49     -39.148 272.428  52.617  1.00 82.87           C  
ATOM    386  CE1 TYR A  49     -38.767 272.712  55.345  1.00 82.87           C  
ATOM    387  CE2 TYR A  49     -37.858 272.476  53.136  1.00 82.87           C  
ATOM    388  OH  TYR A  49     -36.403 272.665  55.020  1.00 82.87           O  
ATOM    389  CZ  TYR A  49     -37.677 272.617  54.500  1.00 82.87           C  
ATOM    390  N   GLY A  50     -44.725 271.075  53.403  1.00 87.60           N  
ATOM    391  CA  GLY A  50     -46.141 271.246  53.119  1.00 87.60           C  
ATOM    392  C   GLY A  50     -46.928 269.952  53.206  1.00 87.60           C  
ATOM    393  O   GLY A  50     -46.400 268.927  53.642  1.00 87.60           O  
ATOM    394  N   GLN A  51     -48.173 270.054  53.111  1.00 90.89           N  
ATOM    395  CA  GLN A  51     -49.131 268.955  53.121  1.00 90.89           C  
ATOM    396  C   GLN A  51     -49.890 268.875  51.799  1.00 90.89           C  
ATOM    397  CB  GLN A  51     -50.114 269.110  54.281  1.00 90.89           C  
ATOM    398  O   GLN A  51     -50.028 269.876  51.094  1.00 90.89           O  
ATOM    399  CG  GLN A  51     -49.453 269.099  55.653  1.00 90.89           C  
ATOM    400  CD  GLN A  51     -50.444 269.298  56.785  1.00 90.89           C  
ATOM    401  NE2 GLN A  51     -50.321 268.487  57.829  1.00 90.89           N  
ATOM    402  OE1 GLN A  51     -51.313 270.172  56.719  1.00 90.89           O  
ATOM    403  N   GLN A  52     -50.024 267.662  51.361  1.00 90.45           N  
ATOM    404  CA  GLN A  52     -50.839 267.399  50.179  1.00 90.45           C  
ATOM    405  C   GLN A  52     -52.319 267.309  50.543  1.00 90.45           C  
ATOM    406  CB  GLN A  52     -50.388 266.107  49.494  1.00 90.45           C  
ATOM    407  O   GLN A  52     -52.701 266.538  51.425  1.00 90.45           O  
ATOM    408  CG  GLN A  52     -51.141 265.801  48.205  1.00 90.45           C  
ATOM    409  CD  GLN A  52     -50.682 264.510  47.551  1.00 90.45           C  
ATOM    410  NE2 GLN A  52     -51.091 264.300  46.305  1.00 90.45           N  
ATOM    411  OE1 GLN A  52     -49.966 263.710  48.160  1.00 90.45           O  
ATOM    412  N   PHE A  53     -53.166 268.231  49.908  1.00 92.10           N  
ATOM    413  CA  PHE A  53     -54.612 268.170  50.082  1.00 92.10           C  
ATOM    414  C   PHE A  53     -55.165 266.849  49.560  1.00 92.10           C  
ATOM    415  CB  PHE A  53     -55.293 269.341  49.367  1.00 92.10           C  
ATOM    416  O   PHE A  53     -54.887 266.458  48.425  1.00 92.10           O  
ATOM    417  CG  PHE A  53     -56.793 269.237  49.322  1.00 92.10           C  
ATOM    418  CD1 PHE A  53     -57.441 268.844  48.157  1.00 92.10           C  
ATOM    419  CD2 PHE A  53     -57.555 269.530  50.445  1.00 92.10           C  
ATOM    420  CE1 PHE A  53     -58.830 268.746  48.111  1.00 92.10           C  
ATOM    421  CE2 PHE A  53     -58.944 269.435  50.407  1.00 92.10           C  
ATOM    422  CZ  PHE A  53     -59.579 269.042  49.239  1.00 92.10           C  
ATOM    423  N   LEU A  54     -55.933 266.226  50.412  1.00 93.13           N  
ATOM    424  CA  LEU A  54     -56.549 264.976  49.982  1.00 93.13           C  
ATOM    425  C   LEU A  54     -58.005 265.196  49.585  1.00 93.13           C  
ATOM    426  CB  LEU A  54     -56.462 263.926  51.092  1.00 93.13           C  
ATOM    427  O   LEU A  54     -58.379 264.976  48.431  1.00 93.13           O  
ATOM    428  CG  LEU A  54     -55.055 263.507  51.523  1.00 93.13           C  
ATOM    429  CD1 LEU A  54     -55.130 262.473  52.641  1.00 93.13           C  
ATOM    430  CD2 LEU A  54     -54.274 262.962  50.334  1.00 93.13           C  
ATOM    431  N   TYR A  55     -58.808 265.792  50.496  1.00 92.15           N  
ATOM    432  CA  TYR A  55     -60.212 266.087  50.232  1.00 92.15           C  
ATOM    433  C   TYR A  55     -60.794 266.988  51.313  1.00 92.15           C  
ATOM    434  CB  TYR A  55     -61.024 264.791  50.138  1.00 92.15           C  
ATOM    435  O   TYR A  55     -60.180 267.182  52.366  1.00 92.15           O  
ATOM    436  CG  TYR A  55     -61.013 263.977  51.409  1.00 92.15           C  
ATOM    437  CD1 TYR A  55     -60.034 263.009  51.631  1.00 92.15           C  
ATOM    438  CD2 TYR A  55     -61.981 264.169  52.388  1.00 92.15           C  
ATOM    439  CE1 TYR A  55     -60.023 262.254  52.799  1.00 92.15           C  
ATOM    440  CE2 TYR A  55     -61.979 263.420  53.560  1.00 92.15           C  
ATOM    441  OH  TYR A  55     -60.989 261.722  54.915  1.00 92.15           O  
ATOM    442  CZ  TYR A  55     -60.996 262.466  53.756  1.00 92.15           C  
ATOM    443  N   ASN A  56     -61.911 267.579  51.035  1.00 92.60           N  
ATOM    444  CA  ASN A  56     -62.659 268.456  51.929  1.00 92.60           C  
ATOM    445  C   ASN A  56     -64.103 267.991  52.092  1.00 92.60           C  
ATOM    446  CB  ASN A  56     -62.618 269.899  51.424  1.00 92.60           C  
ATOM    447  O   ASN A  56     -64.743 267.589  51.119  1.00 92.60           O  
ATOM    448  CG  ASN A  56     -63.503 270.827  52.233  1.00 92.60           C  
ATOM    449  ND2 ASN A  56     -62.936 271.431  53.271  1.00 92.60           N  
ATOM    450  OD1 ASN A  56     -64.686 270.999  51.929  1.00 92.60           O  
ATOM    451  N   THR A  57     -64.539 268.042  53.372  1.00 91.21           N  
ATOM    452  CA  THR A  57     -65.940 267.742  53.649  1.00 91.21           C  
ATOM    453  C   THR A  57     -66.594 268.881  54.427  1.00 91.21           C  
ATOM    454  CB  THR A  57     -66.083 266.429  54.440  1.00 91.21           C  
ATOM    455  O   THR A  57     -65.904 269.699  55.038  1.00 91.21           O  
ATOM    456  CG2 THR A  57     -65.494 265.253  53.664  1.00 91.21           C  
ATOM    457  OG1 THR A  57     -65.394 266.553  55.691  1.00 91.21           O  
ATOM    458  N   LEU A  58     -67.849 268.982  54.293  1.00 91.08           N  
ATOM    459  CA  LEU A  58     -68.616 269.939  55.081  1.00 91.08           C  
ATOM    460  C   LEU A  58     -69.211 269.274  56.317  1.00 91.08           C  
ATOM    461  CB  LEU A  58     -69.732 270.560  54.234  1.00 91.08           C  
ATOM    462  O   LEU A  58     -69.779 268.182  56.226  1.00 91.08           O  
ATOM    463  CG  LEU A  58     -69.287 271.441  53.067  1.00 91.08           C  
ATOM    464  CD1 LEU A  58     -70.493 271.878  52.243  1.00 91.08           C  
ATOM    465  CD2 LEU A  58     -68.513 272.652  53.577  1.00 91.08           C  
ATOM    466  N   SER A  59     -68.988 269.919  57.469  1.00 92.56           N  
ATOM    467  CA  SER A  59     -69.602 269.450  58.707  1.00 92.56           C  
ATOM    468  C   SER A  59     -71.071 269.849  58.781  1.00 92.56           C  
ATOM    469  CB  SER A  59     -68.853 270.005  59.920  1.00 92.56           C  
ATOM    470  O   SER A  59     -71.589 270.506  57.875  1.00 92.56           O  
ATOM    471  OG  SER A  59     -67.499 269.589  59.908  1.00 92.56           O  
ATOM    472  N   VAL A  60     -71.680 269.314  59.817  1.00 93.72           N  
ATOM    473  CA  VAL A  60     -73.050 269.732  60.092  1.00 93.72           C  
ATOM    474  C   VAL A  60     -73.115 271.254  60.205  1.00 93.72           C  
ATOM    475  CB  VAL A  60     -73.595 269.078  61.381  1.00 93.72           C  
ATOM    476  O   VAL A  60     -72.222 271.877  60.785  1.00 93.72           O  
ATOM    477  CG1 VAL A  60     -74.987 269.614  61.711  1.00 93.72           C  
ATOM    478  CG2 VAL A  60     -73.625 267.558  61.237  1.00 93.72           C  
ATOM    479  N   LYS A  61     -74.130 271.871  59.570  1.00 94.50           N  
ATOM    480  CA  LYS A  61     -74.341 273.312  59.697  1.00 94.50           C  
ATOM    481  C   LYS A  61     -75.188 273.637  60.923  1.00 94.50           C  
ATOM    482  CB  LYS A  61     -75.005 273.870  58.437  1.00 94.50           C  
ATOM    483  O   LYS A  61     -76.269 273.070  61.107  1.00 94.50           O  
ATOM    484  CG  LYS A  61     -75.180 275.382  58.449  1.00 94.50           C  
ATOM    485  CD  LYS A  61     -75.685 275.896  57.107  1.00 94.50           C  
ATOM    486  CE  LYS A  61     -75.815 277.413  57.101  1.00 94.50           C  
ATOM    487  NZ  LYS A  61     -75.423 277.997  55.784  1.00 94.50           N  
ATOM    488  N   GLN A  62     -74.690 274.605  61.748  1.00 94.57           N  
ATOM    489  CA  GLN A  62     -75.433 274.999  62.939  1.00 94.57           C  
ATOM    490  C   GLN A  62     -76.143 276.333  62.729  1.00 94.57           C  
ATOM    491  CB  GLN A  62     -74.504 275.085  64.151  1.00 94.57           C  
ATOM    492  O   GLN A  62     -75.538 277.296  62.256  1.00 94.57           O  
ATOM    493  CG  GLN A  62     -73.975 273.735  64.617  1.00 94.57           C  
ATOM    494  CD  GLN A  62     -73.109 273.841  65.859  1.00 94.57           C  
ATOM    495  NE2 GLN A  62     -73.084 272.780  66.658  1.00 94.57           N  
ATOM    496  OE1 GLN A  62     -72.467 274.869  66.096  1.00 94.57           O  
ATOM    497  N   ILE A  63     -77.392 276.265  62.959  1.00 94.52           N  
ATOM    498  CA  ILE A  63     -78.199 277.479  62.894  1.00 94.52           C  
ATOM    499  C   ILE A  63     -78.755 277.804  64.278  1.00 94.52           C  
ATOM    500  CB  ILE A  63     -79.349 277.340  61.871  1.00 94.52           C  
ATOM    501  O   ILE A  63     -79.440 276.978  64.888  1.00 94.52           O  
ATOM    502  CG1 ILE A  63     -78.788 277.071  60.470  1.00 94.52           C  
ATOM    503  CG2 ILE A  63     -80.231 278.592  61.878  1.00 94.52           C  
ATOM    504  CD1 ILE A  63     -79.856 276.795  59.420  1.00 94.52           C  
ATOM    505  N   GLN A  64     -78.452 278.991  64.774  1.00 94.39           N  
ATOM    506  CA  GLN A  64     -78.908 279.408  66.097  1.00 94.39           C  
ATOM    507  C   GLN A  64     -80.010 280.456  65.995  1.00 94.39           C  
ATOM    508  CB  GLN A  64     -77.739 279.953  66.920  1.00 94.39           C  
ATOM    509  O   GLN A  64     -79.859 281.459  65.292  1.00 94.39           O  
ATOM    510  CG  GLN A  64     -78.088 280.228  68.376  1.00 94.39           C  
ATOM    511  CD  GLN A  64     -76.902 280.730  69.179  1.00 94.39           C  
ATOM    512  NE2 GLN A  64     -76.350 279.866  70.025  1.00 94.39           N  
ATOM    513  OE1 GLN A  64     -76.486 281.884  69.041  1.00 94.39           O  
ATOM    514  N   VAL A  65     -81.117 280.120  66.643  1.00 93.22           N  
ATOM    515  CA  VAL A  65     -82.263 281.025  66.650  1.00 93.22           C  
ATOM    516  C   VAL A  65     -82.533 281.507  68.073  1.00 93.22           C  
ATOM    517  CB  VAL A  65     -83.525 280.347  66.071  1.00 93.22           C  
ATOM    518  O   VAL A  65     -82.660 280.699  68.997  1.00 93.22           O  
ATOM    519  CG1 VAL A  65     -84.694 281.331  66.023  1.00 93.22           C  
ATOM    520  CG2 VAL A  65     -83.238 279.789  64.677  1.00 93.22           C  
ATOM    521  N   SER A  66     -82.659 282.841  68.212  1.00 92.79           N  
ATOM    522  CA  SER A  66     -82.933 283.396  69.534  1.00 92.79           C  
ATOM    523  C   SER A  66     -84.202 284.241  69.528  1.00 92.79           C  
ATOM    524  CB  SER A  66     -81.752 284.239  70.017  1.00 92.79           C  
ATOM    525  O   SER A  66     -84.489 284.932  68.548  1.00 92.79           O  
ATOM    526  OG  SER A  66     -80.571 283.456  70.091  1.00 92.79           O  
ATOM    527  N   PHE A  67     -85.000 284.118  70.619  1.00 91.35           N  
ATOM    528  CA  PHE A  67     -86.208 284.902  70.851  1.00 91.35           C  
ATOM    529  C   PHE A  67     -86.106 285.684  72.153  1.00 91.35           C  
ATOM    530  CB  PHE A  67     -87.443 283.994  70.878  1.00 91.35           C  
ATOM    531  O   PHE A  67     -85.583 285.177  73.148  1.00 91.35           O  
ATOM    532  CG  PHE A  67     -87.627 283.182  69.625  1.00 91.35           C  
ATOM    533  CD1 PHE A  67     -88.456 283.632  68.604  1.00 91.35           C  
ATOM    534  CD2 PHE A  67     -86.973 281.967  69.467  1.00 91.35           C  
ATOM    535  CE1 PHE A  67     -88.630 282.883  67.442  1.00 91.35           C  
ATOM    536  CE2 PHE A  67     -87.141 281.213  68.309  1.00 91.35           C  
ATOM    537  CZ  PHE A  67     -87.970 281.671  67.299  1.00 91.35           C  
ATOM    538  N   THR A  68     -86.551 286.932  72.050  1.00 91.68           N  
ATOM    539  CA  THR A  68     -86.719 287.708  73.274  1.00 91.68           C  
ATOM    540  C   THR A  68     -88.156 287.617  73.779  1.00 91.68           C  
ATOM    541  CB  THR A  68     -86.342 289.185  73.055  1.00 91.68           C  
ATOM    542  O   THR A  68     -89.101 287.854  73.025  1.00 91.68           O  
ATOM    543  CG2 THR A  68     -86.519 289.993  74.336  1.00 91.68           C  
ATOM    544  OG1 THR A  68     -84.973 289.266  72.637  1.00 91.68           O  
ATOM    545  N   LEU A  69     -88.256 287.206  75.040  1.00 91.53           N  
ATOM    546  CA  LEU A  69     -89.558 287.118  75.693  1.00 91.53           C  
ATOM    547  C   LEU A  69     -89.756 288.274  76.668  1.00 91.53           C  
ATOM    548  CB  LEU A  69     -89.700 285.783  76.430  1.00 91.53           C  
ATOM    549  O   LEU A  69     -88.846 288.614  77.427  1.00 91.53           O  
ATOM    550  CG  LEU A  69     -89.361 284.526  75.626  1.00 91.53           C  
ATOM    551  CD1 LEU A  69     -89.435 283.292  76.517  1.00 91.53           C  
ATOM    552  CD2 LEU A  69     -90.300 284.387  74.432  1.00 91.53           C  
ATOM    553  N   VAL A  70     -90.854 288.943  76.546  1.00 91.56           N  
ATOM    554  CA  VAL A  70     -91.229 289.995  77.483  1.00 91.56           C  
ATOM    555  C   VAL A  70     -92.454 289.560  78.285  1.00 91.56           C  
ATOM    556  CB  VAL A  70     -91.512 291.329  76.758  1.00 91.56           C  
ATOM    557  O   VAL A  70     -93.526 289.335  77.718  1.00 91.56           O  
ATOM    558  CG1 VAL A  70     -91.852 292.428  77.762  1.00 91.56           C  
ATOM    559  CG2 VAL A  70     -90.314 291.734  75.901  1.00 91.56           C  
ATOM    560  N   GLY A  71     -92.275 289.353  79.658  1.00 91.22           N  
ATOM    561  CA  GLY A  71     -93.380 288.951  80.513  1.00 91.22           C  
ATOM    562  C   GLY A  71     -92.956 288.668  81.942  1.00 91.22           C  
ATOM    563  O   GLY A  71     -92.155 289.408  82.516  1.00 91.22           O  
ATOM    564  N   ASN A  72     -93.605 287.608  82.561  1.00 90.21           N  
ATOM    565  CA  ASN A  72     -93.305 287.209  83.932  1.00 90.21           C  
ATOM    566  C   ASN A  72     -92.754 285.786  83.994  1.00 90.21           C  
ATOM    567  CB  ASN A  72     -94.549 287.336  84.813  1.00 90.21           C  
ATOM    568  O   ASN A  72     -92.646 285.113  82.968  1.00 90.21           O  
ATOM    569  CG  ASN A  72     -95.716 286.520  84.296  1.00 90.21           C  
ATOM    570  ND2 ASN A  72     -96.919 287.075  84.397  1.00 90.21           N  
ATOM    571  OD1 ASN A  72     -95.542 285.400  83.809  1.00 90.21           O  
ATOM    572  N   TYR A  73     -92.344 285.316  85.093  1.00 90.51           N  
ATOM    573  CA  TYR A  73     -91.719 284.010  85.270  1.00 90.51           C  
ATOM    574  C   TYR A  73     -92.658 282.892  84.834  1.00 90.51           C  
ATOM    575  CB  TYR A  73     -91.306 283.805  86.731  1.00 90.51           C  
ATOM    576  O   TYR A  73     -92.221 281.903  84.239  1.00 90.51           O  
ATOM    577  CG  TYR A  73     -90.031 284.519  87.107  1.00 90.51           C  
ATOM    578  CD1 TYR A  73     -88.790 284.027  86.713  1.00 90.51           C  
ATOM    579  CD2 TYR A  73     -90.065 285.689  87.860  1.00 90.51           C  
ATOM    580  CE1 TYR A  73     -87.613 284.681  87.060  1.00 90.51           C  
ATOM    581  CE2 TYR A  73     -88.894 286.352  88.213  1.00 90.51           C  
ATOM    582  OH  TYR A  73     -86.512 286.492  88.155  1.00 90.51           O  
ATOM    583  CZ  TYR A  73     -87.675 285.841  87.809  1.00 90.51           C  
ATOM    584  N   ASP A  74     -93.982 283.054  85.099  1.00 91.05           N  
ATOM    585  CA  ASP A  74     -94.955 282.040  84.704  1.00 91.05           C  
ATOM    586  C   ASP A  74     -94.992 281.877  83.186  1.00 91.05           C  
ATOM    587  CB  ASP A  74     -96.346 282.398  85.228  1.00 91.05           C  
ATOM    588  O   ASP A  74     -95.050 280.756  82.677  1.00 91.05           O  
ATOM    589  CG  ASP A  74     -96.476 282.225  86.732  1.00 91.05           C  
ATOM    590  OD1 ASP A  74     -95.684 281.464  87.328  1.00 91.05           O  
ATOM    591  OD2 ASP A  74     -97.380 282.852  87.324  1.00 91.05           O  
ATOM    592  N   TYR A  75     -94.978 282.956  82.526  1.00 91.25           N  
ATOM    593  CA  TYR A  75     -94.952 282.962  81.068  1.00 91.25           C  
ATOM    594  C   TYR A  75     -93.674 282.320  80.542  1.00 91.25           C  
ATOM    595  CB  TYR A  75     -95.073 284.394  80.534  1.00 91.25           C  
ATOM    596  O   TYR A  75     -93.721 281.469  79.649  1.00 91.25           O  
ATOM    597  CG  TYR A  75     -94.811 284.513  79.053  1.00 91.25           C  
ATOM    598  CD1 TYR A  75     -93.776 285.310  78.571  1.00 91.25           C  
ATOM    599  CD2 TYR A  75     -95.598 283.830  78.132  1.00 91.25           C  
ATOM    600  CE1 TYR A  75     -93.532 285.425  77.206  1.00 91.25           C  
ATOM    601  CE2 TYR A  75     -95.363 283.938  76.764  1.00 91.25           C  
ATOM    602  OH  TYR A  75     -94.092 284.848  74.961  1.00 91.25           O  
ATOM    603  CZ  TYR A  75     -94.329 284.737  76.312  1.00 91.25           C  
ATOM    604  N   PHE A  76     -92.483 282.727  81.085  1.00 92.74           N  
ATOM    605  CA  PHE A  76     -91.210 282.157  80.662  1.00 92.74           C  
ATOM    606  C   PHE A  76     -91.205 280.643  80.848  1.00 92.74           C  
ATOM    607  CB  PHE A  76     -90.053 282.785  81.447  1.00 92.74           C  
ATOM    608  O   PHE A  76     -90.759 279.907  79.966  1.00 92.74           O  
ATOM    609  CG  PHE A  76     -89.945 284.276  81.280  1.00 92.74           C  
ATOM    610  CD1 PHE A  76     -90.494 284.906  80.168  1.00 92.74           C  
ATOM    611  CD2 PHE A  76     -89.297 285.050  82.235  1.00 92.74           C  
ATOM    612  CE1 PHE A  76     -90.396 286.287  80.012  1.00 92.74           C  
ATOM    613  CE2 PHE A  76     -89.195 286.429  82.085  1.00 92.74           C  
ATOM    614  CZ  PHE A  76     -89.745 287.047  80.972  1.00 92.74           C  
ATOM    615  N   ASN A  77     -91.689 280.125  81.987  1.00 91.84           N  
ATOM    616  CA  ASN A  77     -91.735 278.694  82.268  1.00 91.84           C  
ATOM    617  C   ASN A  77     -92.667 277.962  81.305  1.00 91.84           C  
ATOM    618  CB  ASN A  77     -92.165 278.445  83.715  1.00 91.84           C  
ATOM    619  O   ASN A  77     -92.376 276.839  80.888  1.00 91.84           O  
ATOM    620  CG  ASN A  77     -91.089 278.812  84.717  1.00 91.84           C  
ATOM    621  ND2 ASN A  77     -91.497 279.107  85.945  1.00 91.84           N  
ATOM    622  OD1 ASN A  77     -89.900 278.830  84.389  1.00 91.84           O  
ATOM    623  N   SER A  78     -93.801 278.623  80.950  1.00 91.32           N  
ATOM    624  CA  SER A  78     -94.738 278.026  80.004  1.00 91.32           C  
ATOM    625  C   SER A  78     -94.106 277.866  78.625  1.00 91.32           C  
ATOM    626  CB  SER A  78     -96.004 278.875  79.897  1.00 91.32           C  
ATOM    627  O   SER A  78     -94.308 276.851  77.957  1.00 91.32           O  
ATOM    628  OG  SER A  78     -95.754 280.065  79.168  1.00 91.32           O  
ATOM    629  N   VAL A  79     -93.415 278.850  78.203  1.00 91.07           N  
ATOM    630  CA  VAL A  79     -92.715 278.809  76.923  1.00 91.07           C  
ATOM    631  C   VAL A  79     -91.674 277.691  76.939  1.00 91.07           C  
ATOM    632  CB  VAL A  79     -92.039 280.160  76.601  1.00 91.07           C  
ATOM    633  O   VAL A  79     -91.563 276.924  75.980  1.00 91.07           O  
ATOM    634  CG1 VAL A  79     -91.101 280.024  75.405  1.00 91.07           C  
ATOM    635  CG2 VAL A  79     -93.094 281.234  76.338  1.00 91.07           C  
ATOM    636  N   ALA A  80     -90.866 277.534  78.012  1.00 91.83           N  
ATOM    637  CA  ALA A  80     -89.847 276.496  78.145  1.00 91.83           C  
ATOM    638  C   ALA A  80     -90.464 275.105  78.035  1.00 91.83           C  
ATOM    639  CB  ALA A  80     -89.107 276.643  79.472  1.00 91.83           C  
ATOM    640  O   ALA A  80     -89.928 274.234  77.346  1.00 91.83           O  
ATOM    641  N   GLU A  81     -91.554 274.842  78.679  1.00 91.56           N  
ATOM    642  CA  GLU A  81     -92.229 273.548  78.685  1.00 91.56           C  
ATOM    643  C   GLU A  81     -92.773 273.202  77.303  1.00 91.56           C  
ATOM    644  CB  GLU A  81     -93.363 273.538  79.714  1.00 91.56           C  
ATOM    645  O   GLU A  81     -92.599 272.077  76.826  1.00 91.56           O  
ATOM    646  CG  GLU A  81     -92.884 273.532  81.158  1.00 91.56           C  
ATOM    647  CD  GLU A  81     -94.015 273.646  82.167  1.00 91.56           C  
ATOM    648  OE1 GLU A  81     -93.738 273.692  83.387  1.00 91.56           O  
ATOM    649  OE2 GLU A  81     -95.189 273.691  81.734  1.00 91.56           O  
ATOM    650  N   THR A  82     -93.438 274.239  76.706  1.00 90.33           N  
ATOM    651  CA  THR A  82     -94.019 274.045  75.381  1.00 90.33           C  
ATOM    652  C   THR A  82     -92.927 273.803  74.343  1.00 90.33           C  
ATOM    653  CB  THR A  82     -94.871 275.257  74.961  1.00 90.33           C  
ATOM    654  O   THR A  82     -93.033 272.887  73.524  1.00 90.33           O  
ATOM    655  CG2 THR A  82     -95.521 275.027  73.601  1.00 90.33           C  
ATOM    656  OG1 THR A  82     -95.897 275.474  75.939  1.00 90.33           O  
ATOM    657  N   LEU A  83     -91.849 274.592  74.400  1.00 90.61           N  
ATOM    658  CA  LEU A  83     -90.743 274.482  73.455  1.00 90.61           C  
ATOM    659  C   LEU A  83     -90.013 273.155  73.626  1.00 90.61           C  
ATOM    660  CB  LEU A  83     -89.763 275.644  73.637  1.00 90.61           C  
ATOM    661  O   LEU A  83     -89.671 272.497  72.640  1.00 90.61           O  
ATOM    662  CG  LEU A  83     -88.583 275.693  72.666  1.00 90.61           C  
ATOM    663  CD1 LEU A  83     -89.081 275.799  71.229  1.00 90.61           C  
ATOM    664  CD2 LEU A  83     -87.659 276.858  73.006  1.00 90.61           C  
ATOM    665  N   GLY A  84     -89.770 272.753  74.910  1.00 91.28           N  
ATOM    666  CA  GLY A  84     -89.131 271.475  75.182  1.00 91.28           C  
ATOM    667  C   GLY A  84     -89.853 270.300  74.552  1.00 91.28           C  
ATOM    668  O   GLY A  84     -89.218 269.401  73.998  1.00 91.28           O  
ATOM    669  N   GLY A  85     -91.138 270.271  74.624  1.00 91.35           N  
ATOM    670  CA  GLY A  85     -91.943 269.230  74.007  1.00 91.35           C  
ATOM    671  C   GLY A  85     -91.875 269.243  72.492  1.00 91.35           C  
ATOM    672  O   GLY A  85     -91.765 268.189  71.862  1.00 91.35           O  
ATOM    673  N   TYR A  86     -91.859 270.416  71.995  1.00 90.73           N  
ATOM    674  CA  TYR A  86     -91.870 270.576  70.545  1.00 90.73           C  
ATOM    675  C   TYR A  86     -90.514 270.224  69.946  1.00 90.73           C  
ATOM    676  CB  TYR A  86     -92.254 272.010  70.164  1.00 90.73           C  
ATOM    677  O   TYR A  86     -90.439 269.680  68.843  1.00 90.73           O  
ATOM    678  CG  TYR A  86     -92.475 272.206  68.685  1.00 90.73           C  
ATOM    679  CD1 TYR A  86     -91.591 272.970  67.924  1.00 90.73           C  
ATOM    680  CD2 TYR A  86     -93.566 271.630  68.043  1.00 90.73           C  
ATOM    681  CE1 TYR A  86     -91.792 273.157  66.560  1.00 90.73           C  
ATOM    682  CE2 TYR A  86     -93.776 271.810  66.679  1.00 90.73           C  
ATOM    683  OH  TYR A  86     -93.088 272.753  64.598  1.00 90.73           O  
ATOM    684  CZ  TYR A  86     -92.884 272.573  65.948  1.00 90.73           C  
ATOM    685  N   LEU A  87     -89.457 270.513  70.642  1.00 93.28           N  
ATOM    686  CA  LEU A  87     -88.101 270.270  70.162  1.00 93.28           C  
ATOM    687  C   LEU A  87     -87.723 268.802  70.321  1.00 93.28           C  
ATOM    688  CB  LEU A  87     -87.101 271.152  70.914  1.00 93.28           C  
ATOM    689  O   LEU A  87     -86.722 268.350  69.760  1.00 93.28           O  
ATOM    690  CG  LEU A  87     -87.213 272.659  70.677  1.00 93.28           C  
ATOM    691  CD1 LEU A  87     -86.173 273.404  71.508  1.00 93.28           C  
ATOM    692  CD2 LEU A  87     -87.052 272.981  69.196  1.00 93.28           C  
ATOM    693  N   ASN A  88     -88.521 267.987  71.091  1.00 93.65           N  
ATOM    694  CA  ASN A  88     -88.262 266.567  71.303  1.00 93.65           C  
ATOM    695  C   ASN A  88     -88.631 265.741  70.073  1.00 93.65           C  
ATOM    696  CB  ASN A  88     -89.022 266.058  72.530  1.00 93.65           C  
ATOM    697  O   ASN A  88     -89.720 265.170  70.007  1.00 93.65           O  
ATOM    698  CG  ASN A  88     -88.610 264.656  72.933  1.00 93.65           C  
ATOM    699  ND2 ASN A  88     -89.464 263.983  73.694  1.00 93.65           N  
ATOM    700  OD1 ASN A  88     -87.532 264.183  72.565  1.00 93.65           O  
ATOM    701  N   VAL A  89     -87.799 265.765  69.052  1.00 94.71           N  
ATOM    702  CA  VAL A  89     -88.036 265.076  67.787  1.00 94.71           C  
ATOM    703  C   VAL A  89     -86.953 264.023  67.563  1.00 94.71           C  
ATOM    704  CB  VAL A  89     -88.071 266.065  66.600  1.00 94.71           C  
ATOM    705  O   VAL A  89     -85.861 264.115  68.127  1.00 94.71           O  
ATOM    706  CG1 VAL A  89     -89.242 267.037  66.742  1.00 94.71           C  
ATOM    707  CG2 VAL A  89     -86.750 266.825  66.499  1.00 94.71           C  
ATOM    708  N   ASP A  90     -87.196 262.940  66.671  1.00 94.89           N  
ATOM    709  CA  ASP A  90     -86.261 261.835  66.485  1.00 94.89           C  
ATOM    710  C   ASP A  90     -85.643 261.868  65.090  1.00 94.89           C  
ATOM    711  CB  ASP A  90     -86.963 260.495  66.718  1.00 94.89           C  
ATOM    712  O   ASP A  90     -84.819 261.016  64.749  1.00 94.89           O  
ATOM    713  CG  ASP A  90     -88.166 260.291  65.814  1.00 94.89           C  
ATOM    714  OD1 ASP A  90     -88.512 261.210  65.042  1.00 94.89           O  
ATOM    715  OD2 ASP A  90     -88.776 259.201  65.877  1.00 94.89           O  
ATOM    716  N   LYS A  91     -86.090 262.819  64.219  1.00 96.00           N  
ATOM    717  CA  LYS A  91     -85.511 263.002  62.890  1.00 96.00           C  
ATOM    718  C   LYS A  91     -85.548 264.469  62.471  1.00 96.00           C  
ATOM    719  CB  LYS A  91     -86.251 262.144  61.861  1.00 96.00           C  
ATOM    720  O   LYS A  91     -86.319 265.257  63.022  1.00 96.00           O  
ATOM    721  CG  LYS A  91     -87.727 262.479  61.721  1.00 96.00           C  
ATOM    722  CD  LYS A  91     -88.421 261.549  60.734  1.00 96.00           C  
ATOM    723  CE  LYS A  91     -89.893 261.905  60.569  1.00 96.00           C  
ATOM    724  NZ  LYS A  91     -90.564 261.028  59.563  1.00 96.00           N  
ATOM    725  N   PRO A  92     -84.665 264.805  61.537  1.00 97.29           N  
ATOM    726  CA  PRO A  92     -84.662 266.183  61.042  1.00 97.29           C  
ATOM    727  C   PRO A  92     -86.025 266.622  60.510  1.00 97.29           C  
ATOM    728  CB  PRO A  92     -83.621 266.153  59.921  1.00 97.29           C  
ATOM    729  O   PRO A  92     -86.720 265.835  59.862  1.00 97.29           O  
ATOM    730  CG  PRO A  92     -82.686 265.050  60.296  1.00 97.29           C  
ATOM    731  CD  PRO A  92     -83.482 263.944  60.926  1.00 97.29           C  
ATOM    732  N   LYS A  93     -86.379 267.875  60.887  1.00 97.42           N  
ATOM    733  CA  LYS A  93     -87.635 268.470  60.441  1.00 97.42           C  
ATOM    734  C   LYS A  93     -87.389 269.762  59.668  1.00 97.42           C  
ATOM    735  CB  LYS A  93     -88.554 268.740  61.634  1.00 97.42           C  
ATOM    736  O   LYS A  93     -86.327 270.375  59.797  1.00 97.42           O  
ATOM    737  CG  LYS A  93     -88.868 267.506  62.466  1.00 97.42           C  
ATOM    738  CD  LYS A  93     -89.742 266.522  61.697  1.00 97.42           C  
ATOM    739  CE  LYS A  93     -90.136 265.331  62.560  1.00 97.42           C  
ATOM    740  NZ  LYS A  93     -90.945 264.336  61.796  1.00 97.42           N  
ATOM    741  N   PRO A  94     -88.331 270.166  58.818  1.00 96.99           N  
ATOM    742  CA  PRO A  94     -88.168 271.379  58.015  1.00 96.99           C  
ATOM    743  C   PRO A  94     -88.080 272.644  58.867  1.00 96.99           C  
ATOM    744  CB  PRO A  94     -89.426 271.394  57.143  1.00 96.99           C  
ATOM    745  O   PRO A  94     -88.920 272.861  59.745  1.00 96.99           O  
ATOM    746  CG  PRO A  94     -89.879 269.971  57.098  1.00 96.99           C  
ATOM    747  CD  PRO A  94     -89.538 269.321  58.408  1.00 96.99           C  
ATOM    748  N   LEU A  95     -87.050 273.441  58.684  1.00 96.13           N  
ATOM    749  CA  LEU A  95     -86.824 274.772  59.238  1.00 96.13           C  
ATOM    750  C   LEU A  95     -86.851 275.830  58.140  1.00 96.13           C  
ATOM    751  CB  LEU A  95     -85.486 274.823  59.979  1.00 96.13           C  
ATOM    752  O   LEU A  95     -86.016 275.811  57.233  1.00 96.13           O  
ATOM    753  CG  LEU A  95     -85.123 276.159  60.631  1.00 96.13           C  
ATOM    754  CD1 LEU A  95     -86.136 276.513  61.714  1.00 96.13           C  
ATOM    755  CD2 LEU A  95     -83.712 276.107  61.208  1.00 96.13           C  
ATOM    756  N   ILE A  96     -87.775 276.791  58.234  1.00 95.22           N  
ATOM    757  CA  ILE A  96     -88.001 277.793  57.199  1.00 95.22           C  
ATOM    758  C   ILE A  96     -87.958 279.189  57.816  1.00 95.22           C  
ATOM    759  CB  ILE A  96     -89.346 277.566  56.477  1.00 95.22           C  
ATOM    760  O   ILE A  96     -88.566 279.432  58.861  1.00 95.22           O  
ATOM    761  CG1 ILE A  96     -89.383 276.173  55.837  1.00 95.22           C  
ATOM    762  CG2 ILE A  96     -89.588 278.656  55.428  1.00 95.22           C  
ATOM    763  CD1 ILE A  96     -90.763 275.750  55.350  1.00 95.22           C  
ATOM    764  N   PHE A  97     -87.278 280.066  57.116  1.00 93.28           N  
ATOM    765  CA  PHE A  97     -87.153 281.445  57.577  1.00 93.28           C  
ATOM    766  C   PHE A  97     -87.935 282.389  56.672  1.00 93.28           C  
ATOM    767  CB  PHE A  97     -85.680 281.864  57.628  1.00 93.28           C  
ATOM    768  O   PHE A  97     -88.003 282.183  55.460  1.00 93.28           O  
ATOM    769  CG  PHE A  97     -84.846 281.041  58.572  1.00 93.28           C  
ATOM    770  CD1 PHE A  97     -84.879 281.283  59.939  1.00 93.28           C  
ATOM    771  CD2 PHE A  97     -84.030 280.026  58.091  1.00 93.28           C  
ATOM    772  CE1 PHE A  97     -84.108 280.522  60.816  1.00 93.28           C  
ATOM    773  CE2 PHE A  97     -83.256 279.264  58.961  1.00 93.28           C  
ATOM    774  CZ  PHE A  97     -83.297 279.512  60.324  1.00 93.28           C  
ATOM    775  N   GLY A  98     -88.468 283.380  57.236  1.00 90.90           N  
ATOM    776  CA  GLY A  98     -89.315 284.335  56.540  1.00 90.90           C  
ATOM    777  C   GLY A  98     -88.575 285.126  55.479  1.00 90.90           C  
ATOM    778  O   GLY A  98     -89.172 285.561  54.492  1.00 90.90           O  
ATOM    779  N   ASP A  99     -87.285 285.286  55.616  1.00 90.13           N  
ATOM    780  CA  ASP A  99     -86.532 286.071  54.644  1.00 90.13           C  
ATOM    781  C   ASP A  99     -86.145 285.226  53.433  1.00 90.13           C  
ATOM    782  CB  ASP A  99     -85.279 286.668  55.291  1.00 90.13           C  
ATOM    783  O   ASP A  99     -85.765 285.762  52.390  1.00 90.13           O  
ATOM    784  CG  ASP A  99     -84.361 285.616  55.886  1.00 90.13           C  
ATOM    785  OD1 ASP A  99     -84.823 284.488  56.159  1.00 90.13           O  
ATOM    786  OD2 ASP A  99     -83.165 285.919  56.088  1.00 90.13           O  
ATOM    787  N   GLU A 100     -86.252 283.958  53.530  1.00 90.72           N  
ATOM    788  CA  GLU A 100     -86.072 283.012  52.433  1.00 90.72           C  
ATOM    789  C   GLU A 100     -87.075 281.864  52.521  1.00 90.72           C  
ATOM    790  CB  GLU A 100     -84.644 282.460  52.427  1.00 90.72           C  
ATOM    791  O   GLU A 100     -86.692 280.712  52.727  1.00 90.72           O  
ATOM    792  CG  GLU A 100     -84.172 281.961  53.785  1.00 90.72           C  
ATOM    793  CD  GLU A 100     -82.741 281.447  53.771  1.00 90.72           C  
ATOM    794  OE1 GLU A 100     -82.094 281.424  54.843  1.00 90.72           O  
ATOM    795  OE2 GLU A 100     -82.264 281.063  52.680  1.00 90.72           O  
ATOM    796  N   PRO A 101     -88.291 282.141  52.259  1.00 91.88           N  
ATOM    797  CA  PRO A 101     -89.369 281.183  52.507  1.00 91.88           C  
ATOM    798  C   PRO A 101     -89.322 279.981  51.565  1.00 91.88           C  
ATOM    799  CB  PRO A 101     -90.637 282.009  52.272  1.00 91.88           C  
ATOM    800  O   PRO A 101     -89.903 278.935  51.862  1.00 91.88           O  
ATOM    801  CG  PRO A 101     -90.196 283.146  51.407  1.00 91.88           C  
ATOM    802  CD  PRO A 101     -88.781 283.496  51.766  1.00 91.88           C  
ATOM    803  N   ASN A 102     -88.587 280.105  50.439  1.00 93.78           N  
ATOM    804  CA  ASN A 102     -88.503 279.039  49.447  1.00 93.78           C  
ATOM    805  C   ASN A 102     -87.417 278.027  49.801  1.00 93.78           C  
ATOM    806  CB  ASN A 102     -88.254 279.620  48.052  1.00 93.78           C  
ATOM    807  O   ASN A 102     -87.340 276.956  49.198  1.00 93.78           O  
ATOM    808  CG  ASN A 102     -88.414 278.590  46.953  1.00 93.78           C  
ATOM    809  ND2 ASN A 102     -87.446 278.536  46.045  1.00 93.78           N  
ATOM    810  OD1 ASN A 102     -89.400 277.849  46.918  1.00 93.78           O  
ATOM    811  N   LYS A 103     -86.615 278.289  50.863  1.00 94.30           N  
ATOM    812  CA  LYS A 103     -85.541 277.398  51.288  1.00 94.30           C  
ATOM    813  C   LYS A 103     -85.940 276.608  52.531  1.00 94.30           C  
ATOM    814  CB  LYS A 103     -84.261 278.191  51.561  1.00 94.30           C  
ATOM    815  O   LYS A 103     -86.434 277.181  53.505  1.00 94.30           O  
ATOM    816  CG  LYS A 103     -83.655 278.831  50.321  1.00 94.30           C  
ATOM    817  CD  LYS A 103     -82.351 279.550  50.644  1.00 94.30           C  
ATOM    818  CE  LYS A 103     -81.772 280.240  49.416  1.00 94.30           C  
ATOM    819  NZ  LYS A 103     -80.540 281.016  49.746  1.00 94.30           N  
ATOM    820  N   VAL A 104     -85.669 275.319  52.360  1.00 96.63           N  
ATOM    821  CA  VAL A 104     -85.980 274.422  53.469  1.00 96.63           C  
ATOM    822  C   VAL A 104     -84.694 273.804  54.011  1.00 96.63           C  
ATOM    823  CB  VAL A 104     -86.968 273.313  53.042  1.00 96.63           C  
ATOM    824  O   VAL A 104     -83.930 273.190  53.260  1.00 96.63           O  
ATOM    825  CG1 VAL A 104     -87.299 272.402  54.221  1.00 96.63           C  
ATOM    826  CG2 VAL A 104     -88.242 273.927  52.462  1.00 96.63           C  
ATOM    827  N   TRP A 105     -84.534 274.001  55.266  1.00 96.11           N  
ATOM    828  CA  TRP A 105     -83.440 273.350  55.982  1.00 96.11           C  
ATOM    829  C   TRP A 105     -83.944 272.140  56.760  1.00 96.11           C  
ATOM    830  CB  TRP A 105     -82.758 274.338  56.932  1.00 96.11           C  
ATOM    831  O   TRP A 105     -84.824 272.265  57.614  1.00 96.11           O  
ATOM    832  CG  TRP A 105     -82.252 275.579  56.262  1.00 96.11           C  
ATOM    833  CD1 TRP A 105     -82.961 276.716  55.989  1.00 96.11           C  
ATOM    834  CD2 TRP A 105     -80.926 275.806  55.775  1.00 96.11           C  
ATOM    835  CE2 TRP A 105     -80.902 277.104  55.219  1.00 96.11           C  
ATOM    836  CE3 TRP A 105     -79.755 275.037  55.755  1.00 96.11           C  
ATOM    837  NE1 TRP A 105     -82.154 277.637  55.362  1.00 96.11           N  
ATOM    838  CH2 TRP A 105     -78.618 276.878  54.641  1.00 96.11           C  
ATOM    839  CZ2 TRP A 105     -79.750 277.651  54.647  1.00 96.11           C  
ATOM    840  CZ3 TRP A 105     -78.609 275.583  55.186  1.00 96.11           C  
ATOM    841  N   GLU A 106     -83.459 270.977  56.445  1.00 96.85           N  
ATOM    842  CA  GLU A 106     -83.761 269.813  57.274  1.00 96.85           C  
ATOM    843  C   GLU A 106     -82.904 269.798  58.536  1.00 96.85           C  
ATOM    844  CB  GLU A 106     -83.555 268.519  56.484  1.00 96.85           C  
ATOM    845  O   GLU A 106     -81.747 269.375  58.503  1.00 96.85           O  
ATOM    846  CG  GLU A 106     -84.523 268.348  55.321  1.00 96.85           C  
ATOM    847  CD  GLU A 106     -85.937 268.005  55.765  1.00 96.85           C  
ATOM    848  OE1 GLU A 106     -86.896 268.302  55.017  1.00 96.85           O  
ATOM    849  OE2 GLU A 106     -86.087 267.433  56.867  1.00 96.85           O  
ATOM    850  N   ALA A 107     -83.587 270.255  59.658  1.00 97.22           N  
ATOM    851  CA  ALA A 107     -82.810 270.581  60.849  1.00 97.22           C  
ATOM    852  C   ALA A 107     -83.289 269.777  62.054  1.00 97.22           C  
ATOM    853  CB  ALA A 107     -82.892 272.077  61.145  1.00 97.22           C  
ATOM    854  O   ALA A 107     -84.442 269.344  62.101  1.00 97.22           O  
ATOM    855  N   ILE A 108     -82.382 269.551  62.995  1.00 97.14           N  
ATOM    856  CA  ILE A 108     -82.681 268.877  64.253  1.00 97.14           C  
ATOM    857  C   ILE A 108     -82.063 269.652  65.414  1.00 97.14           C  
ATOM    858  CB  ILE A 108     -82.167 267.418  64.250  1.00 97.14           C  
ATOM    859  O   ILE A 108     -80.927 270.127  65.317  1.00 97.14           O  
ATOM    860  CG1 ILE A 108     -82.671 266.672  65.490  1.00 97.14           C  
ATOM    861  CG2 ILE A 108     -80.638 267.385  64.174  1.00 97.14           C  
ATOM    862  CD1 ILE A 108     -82.509 265.160  65.412  1.00 97.14           C  
ATOM    863  N   PRO A 109     -82.928 269.897  66.460  1.00 95.89           N  
ATOM    864  CA  PRO A 109     -82.364 270.620  67.603  1.00 95.89           C  
ATOM    865  C   PRO A 109     -81.132 269.934  68.187  1.00 95.89           C  
ATOM    866  CB  PRO A 109     -83.513 270.630  68.615  1.00 95.89           C  
ATOM    867  O   PRO A 109     -81.056 268.703  68.204  1.00 95.89           O  
ATOM    868  CG  PRO A 109     -84.740 270.367  67.803  1.00 95.89           C  
ATOM    869  CD  PRO A 109     -84.369 269.474  66.654  1.00 95.89           C  
ATOM    870  N   SER A 110     -80.167 270.746  68.503  1.00 93.74           N  
ATOM    871  CA  SER A 110     -78.906 270.245  69.038  1.00 93.74           C  
ATOM    872  C   SER A 110     -78.474 271.034  70.269  1.00 93.74           C  
ATOM    873  CB  SER A 110     -77.810 270.303  67.973  1.00 93.74           C  
ATOM    874  O   SER A 110     -78.739 272.236  70.366  1.00 93.74           O  
ATOM    875  OG  SER A 110     -76.563 269.904  68.513  1.00 93.74           O  
ATOM    876  N   GLY A 111     -77.788 270.294  71.116  1.00 90.86           N  
ATOM    877  CA  GLY A 111     -77.329 270.924  72.343  1.00 90.86           C  
ATOM    878  C   GLY A 111     -78.456 271.242  73.307  1.00 90.86           C  
ATOM    879  O   GLY A 111     -79.502 270.590  73.286  1.00 90.86           O  
ATOM    880  N   GLN A 112     -78.086 272.122  74.257  1.00 91.68           N  
ATOM    881  CA  GLN A 112     -79.043 272.521  75.284  1.00 91.68           C  
ATOM    882  C   GLN A 112     -79.662 273.879  74.961  1.00 91.68           C  
ATOM    883  CB  GLN A 112     -78.372 272.563  76.656  1.00 91.68           C  
ATOM    884  O   GLN A 112     -78.951 274.876  74.831  1.00 91.68           O  
ATOM    885  CG  GLN A 112     -79.331 272.859  77.803  1.00 91.68           C  
ATOM    886  CD  GLN A 112     -78.642 272.884  79.153  1.00 91.68           C  
ATOM    887  NE2 GLN A 112     -79.388 273.245  80.192  1.00 91.68           N  
ATOM    888  OE1 GLN A 112     -77.450 272.582  79.263  1.00 91.68           O  
ATOM    889  N   ALA A 113     -81.065 273.820  74.630  1.00 91.72           N  
ATOM    890  CA  ALA A 113     -81.739 275.112  74.538  1.00 91.72           C  
ATOM    891  C   ALA A 113     -81.634 275.880  75.853  1.00 91.72           C  
ATOM    892  CB  ALA A 113     -83.204 274.922  74.154  1.00 91.72           C  
ATOM    893  O   ALA A 113     -81.662 275.283  76.933  1.00 91.72           O  
ATOM    894  N   SER A 114     -81.354 277.124  75.772  1.00 92.63           N  
ATOM    895  CA  SER A 114     -81.160 277.902  76.991  1.00 92.63           C  
ATOM    896  C   SER A 114     -82.192 279.021  77.102  1.00 92.63           C  
ATOM    897  CB  SER A 114     -79.751 278.493  77.031  1.00 92.63           C  
ATOM    898  O   SER A 114     -82.694 279.511  76.090  1.00 92.63           O  
ATOM    899  OG  SER A 114     -79.560 279.416  75.973  1.00 92.63           O  
ATOM    900  N   LEU A 115     -82.673 279.279  78.341  1.00 93.64           N  
ATOM    901  CA  LEU A 115     -83.507 280.412  78.731  1.00 93.64           C  
ATOM    902  C   LEU A 115     -82.813 281.257  79.794  1.00 93.64           C  
ATOM    903  CB  LEU A 115     -84.861 279.926  79.251  1.00 93.64           C  
ATOM    904  O   LEU A 115     -82.552 280.778  80.901  1.00 93.64           O  
ATOM    905  CG  LEU A 115     -85.911 281.004  79.523  1.00 93.64           C  
ATOM    906  CD1 LEU A 115     -87.312 280.457  79.276  1.00 93.64           C  
ATOM    907  CD2 LEU A 115     -85.780 281.530  80.949  1.00 93.64           C  
ATOM    908  N   ALA A 116     -82.405 282.417  79.375  1.00 94.00           N  
ATOM    909  CA  ALA A 116     -81.711 283.316  80.294  1.00 94.00           C  
ATOM    910  C   ALA A 116     -82.566 284.538  80.615  1.00 94.00           C  
ATOM    911  CB  ALA A 116     -80.371 283.748  79.705  1.00 94.00           C  
ATOM    912  O   ALA A 116     -82.935 285.298  79.715  1.00 94.00           O  
ATOM    913  N   VAL A 117     -82.880 284.732  81.901  1.00 94.00           N  
ATOM    914  CA  VAL A 117     -83.753 285.811  82.352  1.00 94.00           C  
ATOM    915  C   VAL A 117     -82.922 287.054  82.659  1.00 94.00           C  
ATOM    916  CB  VAL A 117     -84.573 285.397  83.595  1.00 94.00           C  
ATOM    917  O   VAL A 117     -81.858 286.961  83.276  1.00 94.00           O  
ATOM    918  CG1 VAL A 117     -85.427 286.562  84.090  1.00 94.00           C  
ATOM    919  CG2 VAL A 117     -85.447 284.186  83.277  1.00 94.00           C  
ATOM    920  N   ASP A 118     -83.296 288.239  82.084  1.00 92.78           N  
ATOM    921  CA  ASP A 118     -82.752 289.547  82.433  1.00 92.78           C  
ATOM    922  C   ASP A 118     -83.685 290.292  83.385  1.00 92.78           C  
ATOM    923  CB  ASP A 118     -82.511 290.382  81.174  1.00 92.78           C  
ATOM    924  O   ASP A 118     -84.712 290.828  82.964  1.00 92.78           O  
ATOM    925  CG  ASP A 118     -81.852 291.718  81.466  1.00 92.78           C  
ATOM    926  OD1 ASP A 118     -81.579 292.019  82.648  1.00 92.78           O  
ATOM    927  OD2 ASP A 118     -81.607 292.480  80.505  1.00 92.78           O  
ATOM    928  N   LYS A 119     -83.214 290.340  84.651  1.00 90.42           N  
ATOM    929  CA  LYS A 119     -84.059 290.921  85.691  1.00 90.42           C  
ATOM    930  C   LYS A 119     -83.928 292.440  85.719  1.00 90.42           C  
ATOM    931  CB  LYS A 119     -83.702 290.338  87.059  1.00 90.42           C  
ATOM    932  O   LYS A 119     -84.625 293.114  86.480  1.00 90.42           O  
ATOM    933  CG  LYS A 119     -83.912 288.834  87.166  1.00 90.42           C  
ATOM    934  CD  LYS A 119     -83.505 288.308  88.535  1.00 90.42           C  
ATOM    935  CE  LYS A 119     -83.624 286.793  88.613  1.00 90.42           C  
ATOM    936  NZ  LYS A 119     -83.184 286.269  89.941  1.00 90.42           N  
ATOM    937  N   ASN A 120     -83.065 293.007  84.857  1.00 90.92           N  
ATOM    938  CA  ASN A 120     -82.783 294.439  84.891  1.00 90.92           C  
ATOM    939  C   ASN A 120     -83.740 295.222  83.997  1.00 90.92           C  
ATOM    940  CB  ASN A 120     -81.333 294.710  84.482  1.00 90.92           C  
ATOM    941  O   ASN A 120     -83.660 296.448  83.920  1.00 90.92           O  
ATOM    942  CG  ASN A 120     -80.332 294.130  85.463  1.00 90.92           C  
ATOM    943  ND2 ASN A 120     -79.225 293.614  84.941  1.00 90.92           N  
ATOM    944  OD1 ASN A 120     -80.552 294.146  86.676  1.00 90.92           O  
ATOM    945  N   THR A 121     -84.758 294.519  83.312  1.00 88.21           N  
ATOM    946  CA  THR A 121     -85.740 295.185  82.464  1.00 88.21           C  
ATOM    947  C   THR A 121     -87.119 295.169  83.119  1.00 88.21           C  
ATOM    948  CB  THR A 121     -85.821 294.523  81.077  1.00 88.21           C  
ATOM    949  O   THR A 121     -87.392 294.334  83.981  1.00 88.21           O  
ATOM    950  CG2 THR A 121     -84.482 294.606  80.350  1.00 88.21           C  
ATOM    951  OG1 THR A 121     -86.184 293.146  81.231  1.00 88.21           O  
ATOM    952  N   SER A 122     -88.006 296.189  82.890  1.00 84.89           N  
ATOM    953  CA  SER A 122     -89.398 296.260  83.320  1.00 84.89           C  
ATOM    954  C   SER A 122     -90.324 296.558  82.144  1.00 84.89           C  
ATOM    955  CB  SER A 122     -89.571 297.329  84.399  1.00 84.89           C  
ATOM    956  O   SER A 122     -90.300 297.660  81.592  1.00 84.89           O  
ATOM    957  OG  SER A 122     -90.892 297.312  84.915  1.00 84.89           O  
ATOM    958  N   PRO A 123     -91.111 295.477  81.733  1.00 87.38           N  
ATOM    959  CA  PRO A 123     -91.239 294.139  82.313  1.00 87.38           C  
ATOM    960  C   PRO A 123     -89.990 293.284  82.107  1.00 87.38           C  
ATOM    961  CB  PRO A 123     -92.436 293.544  81.570  1.00 87.38           C  
ATOM    962  O   PRO A 123     -89.141 293.616  81.276  1.00 87.38           O  
ATOM    963  CG  PRO A 123     -92.517 294.318  80.293  1.00 87.38           C  
ATOM    964  CD  PRO A 123     -91.851 295.647  80.500  1.00 87.38           C  
ATOM    965  N   ILE A 124     -89.812 292.290  83.033  1.00 91.86           N  
ATOM    966  CA  ILE A 124     -88.648 291.419  82.915  1.00 91.86           C  
ATOM    967  C   ILE A 124     -88.644 290.742  81.546  1.00 91.86           C  
ATOM    968  CB  ILE A 124     -88.622 290.357  84.038  1.00 91.86           C  
ATOM    969  O   ILE A 124     -89.703 290.496  80.965  1.00 91.86           O  
ATOM    970  CG1 ILE A 124     -89.883 289.489  83.982  1.00 91.86           C  
ATOM    971  CG2 ILE A 124     -88.477 291.024  85.409  1.00 91.86           C  
ATOM    972  CD1 ILE A 124     -89.821 288.247  84.861  1.00 91.86           C  
ATOM    973  N   THR A 125     -87.441 290.525  81.013  1.00 93.66           N  
ATOM    974  CA  THR A 125     -87.254 289.879  79.718  1.00 93.66           C  
ATOM    975  C   THR A 125     -86.440 288.596  79.866  1.00 93.66           C  
ATOM    976  CB  THR A 125     -86.555 290.821  78.721  1.00 93.66           C  
ATOM    977  O   THR A 125     -85.738 288.412  80.862  1.00 93.66           O  
ATOM    978  CG2 THR A 125     -87.364 292.097  78.509  1.00 93.66           C  
ATOM    979  OG1 THR A 125     -85.260 291.168  79.225  1.00 93.66           O  
ATOM    980  N   ALA A 126     -86.652 287.656  78.994  1.00 93.20           N  
ATOM    981  CA  ALA A 126     -85.870 286.427  78.884  1.00 93.20           C  
ATOM    982  C   ALA A 126     -85.480 286.153  77.436  1.00 93.20           C  
ATOM    983  CB  ALA A 126     -86.655 285.246  79.452  1.00 93.20           C  
ATOM    984  O   ALA A 126     -86.174 286.577  76.507  1.00 93.20           O  
ATOM    985  N   THR A 127     -84.272 285.548  77.260  1.00 93.40           N  
ATOM    986  CA  THR A 127     -83.810 285.142  75.937  1.00 93.40           C  
ATOM    987  C   THR A 127     -83.768 283.621  75.822  1.00 93.40           C  
ATOM    988  CB  THR A 127     -82.417 285.721  75.629  1.00 93.40           C  
ATOM    989  O   THR A 127     -83.146 282.947  76.645  1.00 93.40           O  
ATOM    990  CG2 THR A 127     -81.952 285.327  74.231  1.00 93.40           C  
ATOM    991  OG1 THR A 127     -82.469 287.150  75.718  1.00 93.40           O  
ATOM    992  N   VAL A 128     -84.533 283.165  74.814  1.00 92.99           N  
ATOM    993  CA  VAL A 128     -84.493 281.745  74.481  1.00 92.99           C  
ATOM    994  C   VAL A 128     -83.632 281.531  73.238  1.00 92.99           C  
ATOM    995  CB  VAL A 128     -85.910 281.174  74.252  1.00 92.99           C  
ATOM    996  O   VAL A 128     -83.795 282.229  72.234  1.00 92.99           O  
ATOM    997  CG1 VAL A 128     -85.839 279.714  73.812  1.00 92.99           C  
ATOM    998  CG2 VAL A 128     -86.752 281.314  75.519  1.00 92.99           C  
ATOM    999  N   THR A 129     -82.648 280.629  73.376  1.00 94.08           N  
ATOM   1000  CA  THR A 129     -81.774 280.306  72.255  1.00 94.08           C  
ATOM   1001  C   THR A 129     -81.826 278.814  71.939  1.00 94.08           C  
ATOM   1002  CB  THR A 129     -80.318 280.722  72.543  1.00 94.08           C  
ATOM   1003  O   THR A 129     -81.642 277.980  72.828  1.00 94.08           O  
ATOM   1004  CG2 THR A 129     -79.419 280.437  71.346  1.00 94.08           C  
ATOM   1005  OG1 THR A 129     -80.277 282.123  72.835  1.00 94.08           O  
ATOM   1006  N   VAL A 130     -82.119 278.556  70.636  1.00 94.35           N  
ATOM   1007  CA  VAL A 130     -82.142 277.175  70.164  1.00 94.35           C  
ATOM   1008  C   VAL A 130     -81.141 277.002  69.024  1.00 94.35           C  
ATOM   1009  CB  VAL A 130     -83.555 276.757  69.701  1.00 94.35           C  
ATOM   1010  O   VAL A 130     -81.112 277.806  68.088  1.00 94.35           O  
ATOM   1011  CG1 VAL A 130     -83.582 275.279  69.315  1.00 94.35           C  
ATOM   1012  CG2 VAL A 130     -84.582 277.046  70.795  1.00 94.35           C  
ATOM   1013  N   THR A 131     -80.348 276.000  69.120  1.00 95.62           N  
ATOM   1014  CA  THR A 131     -79.422 275.649  68.049  1.00 95.62           C  
ATOM   1015  C   THR A 131     -79.930 274.441  67.267  1.00 95.62           C  
ATOM   1016  CB  THR A 131     -78.016 275.350  68.603  1.00 95.62           C  
ATOM   1017  O   THR A 131     -80.310 273.428  67.858  1.00 95.62           O  
ATOM   1018  CG2 THR A 131     -77.040 275.021  67.479  1.00 95.62           C  
ATOM   1019  OG1 THR A 131     -77.535 276.498  69.316  1.00 95.62           O  
ATOM   1020  N   PHE A 132     -79.919 274.596  65.940  1.00 96.08           N  
ATOM   1021  CA  PHE A 132     -80.311 273.505  65.055  1.00 96.08           C  
ATOM   1022  C   PHE A 132     -79.112 272.990  64.265  1.00 96.08           C  
ATOM   1023  CB  PHE A 132     -81.416 273.958  64.096  1.00 96.08           C  
ATOM   1024  O   PHE A 132     -78.317 273.780  63.753  1.00 96.08           O  
ATOM   1025  CG  PHE A 132     -82.708 274.313  64.782  1.00 96.08           C  
ATOM   1026  CD1 PHE A 132     -83.647 273.331  65.074  1.00 96.08           C  
ATOM   1027  CD2 PHE A 132     -82.982 275.626  65.137  1.00 96.08           C  
ATOM   1028  CE1 PHE A 132     -84.844 273.656  65.710  1.00 96.08           C  
ATOM   1029  CE2 PHE A 132     -84.175 275.959  65.772  1.00 96.08           C  
ATOM   1030  CZ  PHE A 132     -85.105 274.973  66.056  1.00 96.08           C  
ATOM   1031  N   ASP A 133     -79.042 271.665  64.206  1.00 96.43           N  
ATOM   1032  CA  ASP A 133     -78.106 271.005  63.301  1.00 96.43           C  
ATOM   1033  C   ASP A 133     -78.772 270.671  61.968  1.00 96.43           C  
ATOM   1034  CB  ASP A 133     -77.547 269.732  63.942  1.00 96.43           C  
ATOM   1035  O   ASP A 133     -79.856 270.083  61.940  1.00 96.43           O  
ATOM   1036  CG  ASP A 133     -76.511 270.017  65.017  1.00 96.43           C  
ATOM   1037  OD1 ASP A 133     -76.052 271.173  65.131  1.00 96.43           O  
ATOM   1038  OD2 ASP A 133     -76.150 269.073  65.754  1.00 96.43           O  
ATOM   1039  N   VAL A 134     -78.122 271.092  60.890  1.00 96.43           N  
ATOM   1040  CA  VAL A 134     -78.518 270.682  59.548  1.00 96.43           C  
ATOM   1041  C   VAL A 134     -77.518 269.664  59.004  1.00 96.43           C  
ATOM   1042  CB  VAL A 134     -78.623 271.890  58.591  1.00 96.43           C  
ATOM   1043  O   VAL A 134     -76.461 270.036  58.490  1.00 96.43           O  
ATOM   1044  CG1 VAL A 134     -79.132 271.450  57.220  1.00 96.43           C  
ATOM   1045  CG2 VAL A 134     -79.535 272.961  59.184  1.00 96.43           C  
ATOM   1046  N   PRO A 135     -77.867 268.429  59.174  1.00 95.04           N  
ATOM   1047  CA  PRO A 135     -76.924 267.362  58.832  1.00 95.04           C  
ATOM   1048  C   PRO A 135     -76.499 267.396  57.365  1.00 95.04           C  
ATOM   1049  CB  PRO A 135     -77.707 266.086  59.143  1.00 95.04           C  
ATOM   1050  O   PRO A 135     -75.336 267.132  57.049  1.00 95.04           O  
ATOM   1051  CG  PRO A 135     -78.691 266.488  60.194  1.00 95.04           C  
ATOM   1052  CD  PRO A 135     -79.129 267.898  59.923  1.00 95.04           C  
ATOM   1053  N   LYS A 136     -77.327 267.813  56.452  1.00 93.56           N  
ATOM   1054  CA  LYS A 136     -77.009 267.832  55.027  1.00 93.56           C  
ATOM   1055  C   LYS A 136     -76.112 269.017  54.679  1.00 93.56           C  
ATOM   1056  CB  LYS A 136     -78.289 267.883  54.192  1.00 93.56           C  
ATOM   1057  O   LYS A 136     -75.502 269.046  53.608  1.00 93.56           O  
ATOM   1058  CG  LYS A 136     -79.106 266.598  54.232  1.00 93.56           C  
ATOM   1059  CD  LYS A 136     -80.316 266.677  53.311  1.00 93.56           C  
ATOM   1060  CE  LYS A 136     -81.083 265.362  53.281  1.00 93.56           C  
ATOM   1061  NZ  LYS A 136     -82.287 265.443  52.401  1.00 93.56           N  
ATOM   1062  N   SER A 137     -76.086 270.030  55.594  1.00 94.03           N  
ATOM   1063  CA  SER A 137     -75.212 271.192  55.488  1.00 94.03           C  
ATOM   1064  C   SER A 137     -75.689 272.146  54.398  1.00 94.03           C  
ATOM   1065  CB  SER A 137     -73.773 270.757  55.201  1.00 94.03           C  
ATOM   1066  O   SER A 137     -74.959 273.054  53.996  1.00 94.03           O  
ATOM   1067  OG  SER A 137     -73.258 269.989  56.276  1.00 94.03           O  
ATOM   1068  N   TYR A 138     -76.805 271.868  53.775  1.00 94.15           N  
ATOM   1069  CA  TYR A 138     -77.363 272.763  52.769  1.00 94.15           C  
ATOM   1070  C   TYR A 138     -78.878 272.863  52.908  1.00 94.15           C  
ATOM   1071  CB  TYR A 138     -76.998 272.285  51.361  1.00 94.15           C  
ATOM   1072  O   TYR A 138     -79.508 272.007  53.536  1.00 94.15           O  
ATOM   1073  CG  TYR A 138     -77.427 270.868  51.070  1.00 94.15           C  
ATOM   1074  CD1 TYR A 138     -76.506 269.823  51.084  1.00 94.15           C  
ATOM   1075  CD2 TYR A 138     -78.755 270.571  50.781  1.00 94.15           C  
ATOM   1076  CE1 TYR A 138     -76.898 268.516  50.814  1.00 94.15           C  
ATOM   1077  CE2 TYR A 138     -79.157 269.267  50.510  1.00 94.15           C  
ATOM   1078  OH  TYR A 138     -78.616 266.954  50.262  1.00 94.15           O  
ATOM   1079  CZ  TYR A 138     -78.223 268.247  50.529  1.00 94.15           C  
ATOM   1080  N   SER A 139     -79.413 273.929  52.374  1.00 95.29           N  
ATOM   1081  CA  SER A 139     -80.857 274.044  52.201  1.00 95.29           C  
ATOM   1082  C   SER A 139     -81.277 273.643  50.790  1.00 95.29           C  
ATOM   1083  CB  SER A 139     -81.320 275.471  52.492  1.00 95.29           C  
ATOM   1084  O   SER A 139     -80.453 273.617  49.874  1.00 95.29           O  
ATOM   1085  OG  SER A 139     -80.838 276.369  51.506  1.00 95.29           O  
ATOM   1086  N   GLU A 140     -82.571 273.302  50.611  1.00 95.73           N  
ATOM   1087  CA  GLU A 140     -83.145 272.954  49.314  1.00 95.73           C  
ATOM   1088  C   GLU A 140     -84.351 273.832  48.990  1.00 95.73           C  
ATOM   1089  CB  GLU A 140     -83.546 271.476  49.284  1.00 95.73           C  
ATOM   1090  O   GLU A 140     -85.158 274.137  49.870  1.00 95.73           O  
ATOM   1091  CG  GLU A 140     -82.366 270.519  49.211  1.00 95.73           C  
ATOM   1092  CD  GLU A 140     -82.782 269.062  49.091  1.00 95.73           C  
ATOM   1093  OE1 GLU A 140     -82.114 268.299  48.359  1.00 95.73           O  
ATOM   1094  OE2 GLU A 140     -83.784 268.680  49.737  1.00 95.73           O  
ATOM   1095  N   ASN A 141     -84.411 274.191  47.790  1.00 95.38           N  
ATOM   1096  CA  ASN A 141     -85.601 274.927  47.380  1.00 95.38           C  
ATOM   1097  C   ASN A 141     -86.848 274.049  47.432  1.00 95.38           C  
ATOM   1098  CB  ASN A 141     -85.417 275.507  45.976  1.00 95.38           C  
ATOM   1099  O   ASN A 141     -86.773 272.843  47.192  1.00 95.38           O  
ATOM   1100  CG  ASN A 141     -84.725 276.855  45.986  1.00 95.38           C  
ATOM   1101  ND2 ASN A 141     -84.383 277.355  44.805  1.00 95.38           N  
ATOM   1102  OD1 ASN A 141     -84.498 277.442  47.048  1.00 95.38           O  
ATOM   1103  N   LYS A 142     -87.972 274.761  47.679  1.00 93.04           N  
ATOM   1104  CA  LYS A 142     -89.255 274.067  47.612  1.00 93.04           C  
ATOM   1105  C   LYS A 142     -89.651 273.782  46.166  1.00 93.04           C  
ATOM   1106  CB  LYS A 142     -90.346 274.888  48.301  1.00 93.04           C  
ATOM   1107  O   LYS A 142     -90.121 272.688  45.850  1.00 93.04           O  
ATOM   1108  CG  LYS A 142     -90.199 274.966  49.813  1.00 93.04           C  
ATOM   1109  CD  LYS A 142     -91.321 275.780  50.444  1.00 93.04           C  
ATOM   1110  CE  LYS A 142     -91.136 275.919  51.949  1.00 93.04           C  
ATOM   1111  NZ  LYS A 142     -92.201 276.767  52.561  1.00 93.04           N  
ATOM   1112  N   ALA A 143     -89.357 274.755  45.383  1.00 93.62           N  
ATOM   1113  CA  ALA A 143     -89.719 274.623  43.974  1.00 93.62           C  
ATOM   1114  C   ALA A 143     -88.609 273.935  43.184  1.00 93.62           C  
ATOM   1115  CB  ALA A 143     -90.024 275.993  43.372  1.00 93.62           C  
ATOM   1116  O   ALA A 143     -87.424 274.162  43.440  1.00 93.62           O  
ATOM   1117  N   GLU A 144     -89.036 273.176  42.198  1.00 94.85           N  
ATOM   1118  CA  GLU A 144     -88.080 272.466  41.355  1.00 94.85           C  
ATOM   1119  C   GLU A 144     -87.735 273.275  40.108  1.00 94.85           C  
ATOM   1120  CB  GLU A 144     -88.628 271.093  40.956  1.00 94.85           C  
ATOM   1121  O   GLU A 144     -88.580 273.999  39.579  1.00 94.85           O  
ATOM   1122  CG  GLU A 144     -88.755 270.120  42.118  1.00 94.85           C  
ATOM   1123  CD  GLU A 144     -89.234 268.740  41.697  1.00 94.85           C  
ATOM   1124  OE1 GLU A 144     -89.115 267.785  42.498  1.00 94.85           O  
ATOM   1125  OE2 GLU A 144     -89.730 268.612  40.555  1.00 94.85           O  
ATOM   1126  N   ALA A 145     -86.521 273.220  39.847  1.00 96.26           N  
ATOM   1127  CA  ALA A 145     -86.128 273.628  38.501  1.00 96.26           C  
ATOM   1128  C   ALA A 145     -86.547 272.589  37.467  1.00 96.26           C  
ATOM   1129  CB  ALA A 145     -84.619 273.862  38.436  1.00 96.26           C  
ATOM   1130  O   ALA A 145     -86.435 271.384  37.706  1.00 96.26           O  
ATOM   1131  N   LEU A 146     -87.087 273.070  36.325  1.00 96.92           N  
ATOM   1132  CA  LEU A 146     -87.606 272.139  35.330  1.00 96.92           C  
ATOM   1133  C   LEU A 146     -87.157 272.535  33.927  1.00 96.92           C  
ATOM   1134  CB  LEU A 146     -89.135 272.083  35.391  1.00 96.92           C  
ATOM   1135  O   LEU A 146     -87.282 273.698  33.537  1.00 96.92           O  
ATOM   1136  CG  LEU A 146     -89.828 271.251  34.311  1.00 96.92           C  
ATOM   1137  CD1 LEU A 146     -89.523 269.770  34.504  1.00 96.92           C  
ATOM   1138  CD2 LEU A 146     -91.332 271.498  34.327  1.00 96.92           C  
ATOM   1139  N   VAL A 147     -86.579 271.649  33.195  1.00 97.59           N  
ATOM   1140  CA  VAL A 147     -86.257 271.774  31.777  1.00 97.59           C  
ATOM   1141  C   VAL A 147     -86.961 270.673  30.987  1.00 97.59           C  
ATOM   1142  CB  VAL A 147     -84.731 271.712  31.535  1.00 97.59           C  
ATOM   1143  O   VAL A 147     -86.904 269.499  31.362  1.00 97.59           O  
ATOM   1144  CG1 VAL A 147     -84.413 271.880  30.050  1.00 97.59           C  
ATOM   1145  CG2 VAL A 147     -84.017 272.779  32.362  1.00 97.59           C  
ATOM   1146  N   SER A 148     -87.640 271.096  29.954  1.00 96.59           N  
ATOM   1147  CA  SER A 148     -88.366 270.135  29.130  1.00 96.59           C  
ATOM   1148  C   SER A 148     -88.025 270.305  27.654  1.00 96.59           C  
ATOM   1149  CB  SER A 148     -89.873 270.284  29.335  1.00 96.59           C  
ATOM   1150  O   SER A 148     -87.551 271.363  27.238  1.00 96.59           O  
ATOM   1151  OG  SER A 148     -90.589 269.575  28.336  1.00 96.59           O  
ATOM   1152  N   SER A 149     -88.272 269.199  26.951  1.00 94.44           N  
ATOM   1153  CA  SER A 149     -88.005 269.231  25.517  1.00 94.44           C  
ATOM   1154  C   SER A 149     -89.019 270.103  24.783  1.00 94.44           C  
ATOM   1155  CB  SER A 149     -88.021 267.816  24.937  1.00 94.44           C  
ATOM   1156  O   SER A 149     -88.875 270.360  23.587  1.00 94.44           O  
ATOM   1157  OG  SER A 149     -89.243 267.165  25.236  1.00 94.44           O  
ATOM   1158  N   ASP A 150     -90.036 270.704  25.462  1.00 90.12           N  
ATOM   1159  CA  ASP A 150     -91.094 271.516  24.869  1.00 90.12           C  
ATOM   1160  C   ASP A 150     -90.716 272.995  24.863  1.00 90.12           C  
ATOM   1161  CB  ASP A 150     -92.412 271.314  25.621  1.00 90.12           C  
ATOM   1162  O   ASP A 150     -91.384 273.810  24.223  1.00 90.12           O  
ATOM   1163  CG  ASP A 150     -92.992 269.923  25.436  1.00 90.12           C  
ATOM   1164  OD1 ASP A 150     -92.737 269.289  24.390  1.00 90.12           O  
ATOM   1165  OD2 ASP A 150     -93.715 269.458  26.345  1.00 90.12           O  
ATOM   1166  N   GLY A 151     -89.667 273.353  25.537  1.00 89.30           N  
ATOM   1167  CA  GLY A 151     -89.282 274.756  25.544  1.00 89.30           C  
ATOM   1168  C   GLY A 151     -88.080 275.040  26.426  1.00 89.30           C  
ATOM   1169  O   GLY A 151     -87.697 274.207  27.250  1.00 89.30           O  
ATOM   1170  N   GLU A 152     -87.509 276.221  26.202  1.00 93.04           N  
ATOM   1171  CA  GLU A 152     -86.350 276.684  26.959  1.00 93.04           C  
ATOM   1172  C   GLU A 152     -86.775 277.489  28.184  1.00 93.04           C  
ATOM   1173  CB  GLU A 152     -85.429 277.527  26.071  1.00 93.04           C  
ATOM   1174  O   GLU A 152     -87.811 278.157  28.165  1.00 93.04           O  
ATOM   1175  CG  GLU A 152     -84.805 276.750  24.922  1.00 93.04           C  
ATOM   1176  CD  GLU A 152     -83.824 277.574  24.103  1.00 93.04           C  
ATOM   1177  OE1 GLU A 152     -83.190 277.020  23.177  1.00 93.04           O  
ATOM   1178  OE2 GLU A 152     -83.690 278.784  24.390  1.00 93.04           O  
ATOM   1179  N   THR A 153     -86.077 277.271  29.281  1.00 95.16           N  
ATOM   1180  CA  THR A 153     -86.268 278.046  30.502  1.00 95.16           C  
ATOM   1181  C   THR A 153     -84.950 278.661  30.964  1.00 95.16           C  
ATOM   1182  CB  THR A 153     -86.854 277.175  31.629  1.00 95.16           C  
ATOM   1183  O   THR A 153     -83.910 278.459  30.335  1.00 95.16           O  
ATOM   1184  CG2 THR A 153     -88.020 276.332  31.123  1.00 95.16           C  
ATOM   1185  OG1 THR A 153     -85.833 276.305  32.134  1.00 95.16           O  
ATOM   1186  N   LYS A 154     -85.051 279.467  31.972  1.00 95.73           N  
ATOM   1187  CA  LYS A 154     -83.842 280.065  32.532  1.00 95.73           C  
ATOM   1188  C   LYS A 154     -82.891 278.994  33.058  1.00 95.73           C  
ATOM   1189  CB  LYS A 154     -84.195 281.048  33.648  1.00 95.73           C  
ATOM   1190  O   LYS A 154     -81.695 279.245  33.222  1.00 95.73           O  
ATOM   1191  CG  LYS A 154     -84.800 280.391  34.881  1.00 95.73           C  
ATOM   1192  CD  LYS A 154     -85.085 281.413  35.975  1.00 95.73           C  
ATOM   1193  CE  LYS A 154     -85.662 280.753  37.220  1.00 95.73           C  
ATOM   1194  NZ  LYS A 154     -85.902 281.744  38.312  1.00 95.73           N  
ATOM   1195  N   PHE A 155     -83.416 277.724  33.279  1.00 97.12           N  
ATOM   1196  CA  PHE A 155     -82.629 276.646  33.869  1.00 97.12           C  
ATOM   1197  C   PHE A 155     -81.963 275.806  32.785  1.00 97.12           C  
ATOM   1198  CB  PHE A 155     -83.507 275.759  34.756  1.00 97.12           C  
ATOM   1199  O   PHE A 155     -81.131 274.947  33.081  1.00 97.12           O  
ATOM   1200  CG  PHE A 155     -84.159 276.494  35.894  1.00 97.12           C  
ATOM   1201  CD1 PHE A 155     -83.391 277.062  36.904  1.00 97.12           C  
ATOM   1202  CD2 PHE A 155     -85.542 276.619  35.955  1.00 97.12           C  
ATOM   1203  CE1 PHE A 155     -83.992 277.743  37.960  1.00 97.12           C  
ATOM   1204  CE2 PHE A 155     -86.149 277.299  37.008  1.00 97.12           C  
ATOM   1205  CZ  PHE A 155     -85.373 277.859  38.009  1.00 97.12           C  
ATOM   1206  N   GLY A 156     -82.337 276.175  31.545  1.00 97.37           N  
ATOM   1207  CA  GLY A 156     -81.653 275.473  30.470  1.00 97.37           C  
ATOM   1208  C   GLY A 156     -82.571 275.095  29.324  1.00 97.37           C  
ATOM   1209  O   GLY A 156     -83.620 275.713  29.132  1.00 97.37           O  
ATOM   1210  N   SER A 157     -82.055 274.088  28.463  1.00 97.93           N  
ATOM   1211  CA  SER A 157     -82.782 273.644  27.279  1.00 97.93           C  
ATOM   1212  C   SER A 157     -82.431 272.202  26.923  1.00 97.93           C  
ATOM   1213  CB  SER A 157     -82.483 274.559  26.092  1.00 97.93           C  
ATOM   1214  O   SER A 157     -81.384 271.696  27.329  1.00 97.93           O  
ATOM   1215  OG  SER A 157     -81.112 274.495  25.742  1.00 97.93           O  
ATOM   1216  N   ILE A 158     -83.369 271.537  26.245  1.00 98.31           N  
ATOM   1217  CA  ILE A 158     -83.143 270.233  25.632  1.00 98.31           C  
ATOM   1218  C   ILE A 158     -83.368 270.326  24.124  1.00 98.31           C  
ATOM   1219  CB  ILE A 158     -84.062 269.153  26.246  1.00 98.31           C  
ATOM   1220  O   ILE A 158     -84.482 270.603  23.673  1.00 98.31           O  
ATOM   1221  CG1 ILE A 158     -83.871 269.090  27.765  1.00 98.31           C  
ATOM   1222  CG2 ILE A 158     -83.793 267.788  25.604  1.00 98.31           C  
ATOM   1223  CD1 ILE A 158     -84.871 268.191  28.479  1.00 98.31           C  
ATOM   1224  N   LYS A 159     -82.297 270.039  23.351  1.00 97.03           N  
ATOM   1225  CA  LYS A 159     -82.384 270.167  21.899  1.00 97.03           C  
ATOM   1226  C   LYS A 159     -82.075 268.842  21.210  1.00 97.03           C  
ATOM   1227  CB  LYS A 159     -81.430 271.253  21.397  1.00 97.03           C  
ATOM   1228  O   LYS A 159     -81.170 268.114  21.628  1.00 97.03           O  
ATOM   1229  CG  LYS A 159     -81.768 272.651  21.892  1.00 97.03           C  
ATOM   1230  CD  LYS A 159     -80.848 273.698  21.279  1.00 97.03           C  
ATOM   1231  CE  LYS A 159     -81.201 275.102  21.755  1.00 97.03           C  
ATOM   1232  NZ  LYS A 159     -80.278 276.128  21.187  1.00 97.03           N  
ATOM   1233  N   LYS A 160     -82.863 268.605  20.210  1.00 96.69           N  
ATOM   1234  CA  LYS A 160     -82.606 267.434  19.376  1.00 96.69           C  
ATOM   1235  C   LYS A 160     -81.390 267.655  18.480  1.00 96.69           C  
ATOM   1236  CB  LYS A 160     -83.831 267.102  18.522  1.00 96.69           C  
ATOM   1237  O   LYS A 160     -81.299 268.669  17.785  1.00 96.69           O  
ATOM   1238  CG  LYS A 160     -83.680 265.837  17.689  1.00 96.69           C  
ATOM   1239  CD  LYS A 160     -84.949 265.532  16.903  1.00 96.69           C  
ATOM   1240  CE  LYS A 160     -84.820 264.237  16.111  1.00 96.69           C  
ATOM   1241  NZ  LYS A 160     -86.083 263.901  15.391  1.00 96.69           N  
ATOM   1242  N   VAL A 161     -80.435 266.711  18.473  1.00 96.92           N  
ATOM   1243  CA  VAL A 161     -79.238 266.757  17.640  1.00 96.92           C  
ATOM   1244  C   VAL A 161     -79.456 265.933  16.373  1.00 96.92           C  
ATOM   1245  CB  VAL A 161     -77.995 266.245  18.402  1.00 96.92           C  
ATOM   1246  O   VAL A 161     -79.224 266.416  15.263  1.00 96.92           O  
ATOM   1247  CG1 VAL A 161     -76.761 266.275  17.503  1.00 96.92           C  
ATOM   1248  CG2 VAL A 161     -77.763 267.076  19.663  1.00 96.92           C  
ATOM   1249  N   SER A 162     -79.926 264.704  16.458  1.00 96.05           N  
ATOM   1250  CA  SER A 162     -80.297 263.754  15.412  1.00 96.05           C  
ATOM   1251  C   SER A 162     -81.319 262.743  15.921  1.00 96.05           C  
ATOM   1252  CB  SER A 162     -79.061 263.021  14.890  1.00 96.05           C  
ATOM   1253  O   SER A 162     -81.696 262.772  17.094  1.00 96.05           O  
ATOM   1254  OG  SER A 162     -78.447 262.271  15.924  1.00 96.05           O  
ATOM   1255  N   THR A 163     -81.776 261.931  15.023  1.00 94.21           N  
ATOM   1256  CA  THR A 163     -82.720 260.909  15.457  1.00 94.21           C  
ATOM   1257  C   THR A 163     -82.153 260.109  16.627  1.00 94.21           C  
ATOM   1258  CB  THR A 163     -83.080 259.953  14.304  1.00 94.21           C  
ATOM   1259  O   THR A 163     -81.064 259.542  16.526  1.00 94.21           O  
ATOM   1260  CG2 THR A 163     -84.077 258.893  14.760  1.00 94.21           C  
ATOM   1261  OG1 THR A 163     -83.654 260.706  13.229  1.00 94.21           O  
ATOM   1262  N   GLY A 164     -82.924 260.122  17.814  1.00 94.51           N  
ATOM   1263  CA  GLY A 164     -82.532 259.325  18.965  1.00 94.51           C  
ATOM   1264  C   GLY A 164     -81.431 259.966  19.788  1.00 94.51           C  
ATOM   1265  O   GLY A 164     -80.884 259.341  20.698  1.00 94.51           O  
ATOM   1266  N   HIS A 165     -80.980 261.214  19.447  1.00 97.33           N  
ATOM   1267  CA  HIS A 165     -79.924 261.908  20.178  1.00 97.33           C  
ATOM   1268  C   HIS A 165     -80.363 263.313  20.575  1.00 97.33           C  
ATOM   1269  CB  HIS A 165     -78.647 261.975  19.339  1.00 97.33           C  
ATOM   1270  O   HIS A 165     -80.657 264.144  19.714  1.00 97.33           O  
ATOM   1271  CG  HIS A 165     -77.500 262.629  20.041  1.00 97.33           C  
ATOM   1272  CD2 HIS A 165     -77.351 263.013  21.332  1.00 97.33           C  
ATOM   1273  ND1 HIS A 165     -76.328 262.962  19.401  1.00 97.33           N  
ATOM   1274  CE1 HIS A 165     -75.504 263.524  20.270  1.00 97.33           C  
ATOM   1275  NE2 HIS A 165     -76.101 263.566  21.448  1.00 97.33           N  
ATOM   1276  N   TYR A 166     -80.273 263.568  21.908  1.00 97.98           N  
ATOM   1277  CA  TYR A 166     -80.684 264.854  22.460  1.00 97.98           C  
ATOM   1278  C   TYR A 166     -79.610 265.423  23.380  1.00 97.98           C  
ATOM   1279  CB  TYR A 166     -82.005 264.714  23.224  1.00 97.98           C  
ATOM   1280  O   TYR A 166     -78.929 264.676  24.085  1.00 97.98           O  
ATOM   1281  CG  TYR A 166     -83.102 264.054  22.424  1.00 97.98           C  
ATOM   1282  CD1 TYR A 166     -84.084 264.813  21.793  1.00 97.98           C  
ATOM   1283  CD2 TYR A 166     -83.160 262.670  22.300  1.00 97.98           C  
ATOM   1284  CE1 TYR A 166     -85.099 264.210  21.057  1.00 97.98           C  
ATOM   1285  CE2 TYR A 166     -84.169 262.056  21.566  1.00 97.98           C  
ATOM   1286  OH  TYR A 166     -86.133 262.230  20.222  1.00 97.98           O  
ATOM   1287  CZ  TYR A 166     -85.132 262.833  20.949  1.00 97.98           C  
ATOM   1288  N   LYS A 167     -79.491 266.741  23.295  1.00 98.06           N  
ATOM   1289  CA  LYS A 167     -78.540 267.416  24.174  1.00 98.06           C  
ATOM   1290  C   LYS A 167     -79.255 268.367  25.130  1.00 98.06           C  
ATOM   1291  CB  LYS A 167     -77.501 268.181  23.355  1.00 98.06           C  
ATOM   1292  O   LYS A 167     -79.964 269.276  24.695  1.00 98.06           O  
ATOM   1293  CG  LYS A 167     -76.374 268.779  24.187  1.00 98.06           C  
ATOM   1294  CD  LYS A 167     -75.236 269.281  23.307  1.00 98.06           C  
ATOM   1295  CE  LYS A 167     -73.877 268.928  23.896  1.00 98.06           C  
ATOM   1296  NZ  LYS A 167     -72.759 269.370  23.010  1.00 98.06           N  
ATOM   1297  N   ALA A 168     -79.028 268.074  26.458  1.00 98.16           N  
ATOM   1298  CA  ALA A 168     -79.584 268.941  27.494  1.00 98.16           C  
ATOM   1299  C   ALA A 168     -78.505 269.834  28.099  1.00 98.16           C  
ATOM   1300  CB  ALA A 168     -80.251 268.106  28.585  1.00 98.16           C  
ATOM   1301  O   ALA A 168     -77.431 269.357  28.471  1.00 98.16           O  
ATOM   1302  N   THR A 169     -78.790 271.139  28.133  1.00 97.92           N  
ATOM   1303  CA  THR A 169     -77.993 272.112  28.872  1.00 97.92           C  
ATOM   1304  C   THR A 169     -78.741 272.593  30.113  1.00 97.92           C  
ATOM   1305  CB  THR A 169     -77.628 273.319  27.989  1.00 97.92           C  
ATOM   1306  O   THR A 169     -79.789 273.232  30.003  1.00 97.92           O  
ATOM   1307  CG2 THR A 169     -76.733 274.300  28.741  1.00 97.92           C  
ATOM   1308  OG1 THR A 169     -76.936 272.858  26.821  1.00 97.92           O  
ATOM   1309  N   LEU A 170     -78.196 272.220  31.286  1.00 98.15           N  
ATOM   1310  CA  LEU A 170     -78.836 272.532  32.559  1.00 98.15           C  
ATOM   1311  C   LEU A 170     -78.041 273.583  33.325  1.00 98.15           C  
ATOM   1312  CB  LEU A 170     -78.982 271.266  33.409  1.00 98.15           C  
ATOM   1313  O   LEU A 170     -76.816 273.482  33.437  1.00 98.15           O  
ATOM   1314  CG  LEU A 170     -79.551 270.036  32.702  1.00 98.15           C  
ATOM   1315  CD1 LEU A 170     -79.560 268.837  33.646  1.00 98.15           C  
ATOM   1316  CD2 LEU A 170     -80.955 270.320  32.180  1.00 98.15           C  
ATOM   1317  N   LYS A 171     -78.789 274.542  33.868  1.00 97.88           N  
ATOM   1318  CA  LYS A 171     -78.143 275.586  34.658  1.00 97.88           C  
ATOM   1319  C   LYS A 171     -78.599 275.535  36.113  1.00 97.88           C  
ATOM   1320  CB  LYS A 171     -78.435 276.965  34.064  1.00 97.88           C  
ATOM   1321  O   LYS A 171     -79.732 275.907  36.428  1.00 97.88           O  
ATOM   1322  CG  LYS A 171     -77.899 277.157  32.654  1.00 97.88           C  
ATOM   1323  CD  LYS A 171     -78.277 278.523  32.094  1.00 97.88           C  
ATOM   1324  CE  LYS A 171     -77.819 278.684  30.651  1.00 97.88           C  
ATOM   1325  NZ  LYS A 171     -78.245 279.995  30.076  1.00 97.88           N  
ATOM   1326  N   ASN A 172     -77.642 275.100  36.945  1.00 97.42           N  
ATOM   1327  CA  ASN A 172     -77.879 275.065  38.384  1.00 97.42           C  
ATOM   1328  C   ASN A 172     -77.426 276.358  39.057  1.00 97.42           C  
ATOM   1329  CB  ASN A 172     -77.175 273.863  39.016  1.00 97.42           C  
ATOM   1330  O   ASN A 172     -76.227 276.622  39.161  1.00 97.42           O  
ATOM   1331  CG  ASN A 172     -77.428 273.755  40.507  1.00 97.42           C  
ATOM   1332  ND2 ASN A 172     -76.638 272.931  41.183  1.00 97.42           N  
ATOM   1333  OD1 ASN A 172     -78.327 274.407  41.046  1.00 97.42           O  
ATOM   1334  N   PHE A 173     -78.390 277.121  39.619  1.00 96.40           N  
ATOM   1335  CA  PHE A 173     -78.084 278.426  40.193  1.00 96.40           C  
ATOM   1336  C   PHE A 173     -77.819 278.310  41.690  1.00 96.40           C  
ATOM   1337  CB  PHE A 173     -79.233 279.409  39.938  1.00 96.40           C  
ATOM   1338  O   PHE A 173     -77.594 279.317  42.365  1.00 96.40           O  
ATOM   1339  CG  PHE A 173     -79.379 279.810  38.494  1.00 96.40           C  
ATOM   1340  CD1 PHE A 173     -78.425 280.613  37.882  1.00 96.40           C  
ATOM   1341  CD2 PHE A 173     -80.472 279.383  37.751  1.00 96.40           C  
ATOM   1342  CE1 PHE A 173     -78.558 280.986  36.547  1.00 96.40           C  
ATOM   1343  CE2 PHE A 173     -80.611 279.751  36.416  1.00 96.40           C  
ATOM   1344  CZ  PHE A 173     -79.654 280.554  35.816  1.00 96.40           C  
ATOM   1345  N   GLY A 174     -77.878 277.117  42.230  1.00 95.29           N  
ATOM   1346  CA  GLY A 174     -77.534 276.901  43.626  1.00 95.29           C  
ATOM   1347  C   GLY A 174     -76.045 277.002  43.896  1.00 95.29           C  
ATOM   1348  O   GLY A 174     -75.256 277.229  42.977  1.00 95.29           O  
ATOM   1349  N   THR A 175     -75.716 276.839  45.184  1.00 94.01           N  
ATOM   1350  CA  THR A 175     -74.309 276.969  45.549  1.00 94.01           C  
ATOM   1351  C   THR A 175     -73.704 275.604  45.861  1.00 94.01           C  
ATOM   1352  CB  THR A 175     -74.130 277.902  46.762  1.00 94.01           C  
ATOM   1353  O   THR A 175     -72.604 275.517  46.412  1.00 94.01           O  
ATOM   1354  CG2 THR A 175     -74.560 279.326  46.427  1.00 94.01           C  
ATOM   1355  OG1 THR A 175     -74.927 277.417  47.850  1.00 94.01           O  
ATOM   1356  N   ALA A 176     -74.511 274.504  45.534  1.00 93.73           N  
ATOM   1357  CA  ALA A 176     -74.026 273.143  45.744  1.00 93.73           C  
ATOM   1358  C   ALA A 176     -74.513 272.211  44.636  1.00 93.73           C  
ATOM   1359  CB  ALA A 176     -74.474 272.621  47.108  1.00 93.73           C  
ATOM   1360  O   ALA A 176     -75.451 272.541  43.906  1.00 93.73           O  
ATOM   1361  N   GLU A 177     -73.809 271.084  44.525  1.00 94.71           N  
ATOM   1362  CA  GLU A 177     -74.247 270.074  43.567  1.00 94.71           C  
ATOM   1363  C   GLU A 177     -75.600 269.490  43.960  1.00 94.71           C  
ATOM   1364  CB  GLU A 177     -73.206 268.956  43.449  1.00 94.71           C  
ATOM   1365  O   GLU A 177     -75.935 269.428  45.144  1.00 94.71           O  
ATOM   1366  CG  GLU A 177     -73.061 268.117  44.710  1.00 94.71           C  
ATOM   1367  CD  GLU A 177     -72.003 267.032  44.589  1.00 94.71           C  
ATOM   1368  OE1 GLU A 177     -71.827 266.246  45.547  1.00 94.71           O  
ATOM   1369  OE2 GLU A 177     -71.343 266.966  43.527  1.00 94.71           O  
ATOM   1370  N   THR A 178     -76.406 269.140  42.891  1.00 96.23           N  
ATOM   1371  CA  THR A 178     -77.720 268.544  43.108  1.00 96.23           C  
ATOM   1372  C   THR A 178     -77.945 267.372  42.156  1.00 96.23           C  
ATOM   1373  CB  THR A 178     -78.842 269.581  42.924  1.00 96.23           C  
ATOM   1374  O   THR A 178     -77.124 267.116  41.272  1.00 96.23           O  
ATOM   1375  CG2 THR A 178     -78.961 270.012  41.466  1.00 96.23           C  
ATOM   1376  OG1 THR A 178     -80.087 269.010  43.345  1.00 96.23           O  
ATOM   1377  N   TYR A 179     -79.004 266.645  42.462  1.00 96.22           N  
ATOM   1378  CA  TYR A 179     -79.260 265.441  41.682  1.00 96.22           C  
ATOM   1379  C   TYR A 179     -80.567 265.559  40.909  1.00 96.22           C  
ATOM   1380  CB  TYR A 179     -79.303 264.209  42.593  1.00 96.22           C  
ATOM   1381  O   TYR A 179     -81.624 265.807  41.496  1.00 96.22           O  
ATOM   1382  CG  TYR A 179     -77.984 263.902  43.261  1.00 96.22           C  
ATOM   1383  CD1 TYR A 179     -77.069 263.032  42.674  1.00 96.22           C  
ATOM   1384  CD2 TYR A 179     -77.651 264.481  44.482  1.00 96.22           C  
ATOM   1385  CE1 TYR A 179     -75.854 262.744  43.286  1.00 96.22           C  
ATOM   1386  CE2 TYR A 179     -76.440 264.201  45.103  1.00 96.22           C  
ATOM   1387  OH  TYR A 179     -74.346 263.053  45.110  1.00 96.22           O  
ATOM   1388  CZ  TYR A 179     -75.548 263.333  44.499  1.00 96.22           C  
ATOM   1389  N   PRO A 180     -80.493 265.321  39.629  1.00 97.11           N  
ATOM   1390  CA  PRO A 180     -81.683 265.513  38.796  1.00 97.11           C  
ATOM   1391  C   PRO A 180     -82.597 264.290  38.784  1.00 97.11           C  
ATOM   1392  CB  PRO A 180     -81.100 265.772  37.405  1.00 97.11           C  
ATOM   1393  O   PRO A 180     -82.140 263.169  39.020  1.00 97.11           O  
ATOM   1394  CG  PRO A 180     -79.825 264.993  37.373  1.00 97.11           C  
ATOM   1395  CD  PRO A 180     -79.189 265.062  38.732  1.00 97.11           C  
ATOM   1396  N   ASP A 181     -83.836 264.574  38.576  1.00 97.71           N  
ATOM   1397  CA  ASP A 181     -84.826 263.589  38.155  1.00 97.71           C  
ATOM   1398  C   ASP A 181     -85.087 263.680  36.654  1.00 97.71           C  
ATOM   1399  CB  ASP A 181     -86.133 263.774  38.929  1.00 97.71           C  
ATOM   1400  O   ASP A 181     -85.399 264.755  36.138  1.00 97.71           O  
ATOM   1401  CG  ASP A 181     -85.995 263.464  40.410  1.00 97.71           C  
ATOM   1402  OD1 ASP A 181     -85.173 262.596  40.776  1.00 97.71           O  
ATOM   1403  OD2 ASP A 181     -86.715 264.090  41.215  1.00 97.71           O  
ATOM   1404  N   ILE A 182     -84.911 262.577  36.004  1.00 97.84           N  
ATOM   1405  CA  ILE A 182     -85.060 262.569  34.553  1.00 97.84           C  
ATOM   1406  C   ILE A 182     -86.261 261.709  34.163  1.00 97.84           C  
ATOM   1407  CB  ILE A 182     -83.782 262.052  33.855  1.00 97.84           C  
ATOM   1408  O   ILE A 182     -86.352 260.544  34.555  1.00 97.84           O  
ATOM   1409  CG1 ILE A 182     -82.570 262.895  34.267  1.00 97.84           C  
ATOM   1410  CG2 ILE A 182     -83.958 262.053  32.334  1.00 97.84           C  
ATOM   1411  CD1 ILE A 182     -81.236 262.337  33.791  1.00 97.84           C  
ATOM   1412  N   LYS A 183     -87.087 262.304  33.339  1.00 98.01           N  
ATOM   1413  CA  LYS A 183     -88.313 261.638  32.904  1.00 98.01           C  
ATOM   1414  C   LYS A 183     -88.438 261.661  31.384  1.00 98.01           C  
ATOM   1415  CB  LYS A 183     -89.536 262.294  33.541  1.00 98.01           C  
ATOM   1416  O   LYS A 183     -88.337 262.720  30.762  1.00 98.01           O  
ATOM   1417  CG  LYS A 183     -90.851 261.600  33.217  1.00 98.01           C  
ATOM   1418  CD  LYS A 183     -92.026 262.274  33.912  1.00 98.01           C  
ATOM   1419  CE  LYS A 183     -93.349 261.618  33.539  1.00 98.01           C  
ATOM   1420  NZ  LYS A 183     -94.501 262.255  34.245  1.00 98.01           N  
ATOM   1421  N   LEU A 184     -88.614 260.417  30.751  1.00 97.96           N  
ATOM   1422  CA  LEU A 184     -88.868 260.285  29.321  1.00 97.96           C  
ATOM   1423  C   LEU A 184     -90.223 259.635  29.068  1.00 97.96           C  
ATOM   1424  CB  LEU A 184     -87.762 259.463  28.654  1.00 97.96           C  
ATOM   1425  O   LEU A 184     -90.489 258.534  29.553  1.00 97.96           O  
ATOM   1426  CG  LEU A 184     -86.402 260.148  28.509  1.00 97.96           C  
ATOM   1427  CD1 LEU A 184     -85.642 260.103  29.830  1.00 97.96           C  
ATOM   1428  CD2 LEU A 184     -85.590 259.495  27.396  1.00 97.96           C  
ATOM   1429  N   LYS A 185     -91.100 260.356  28.368  1.00 97.60           N  
ATOM   1430  CA  LYS A 185     -92.334 259.780  27.839  1.00 97.60           C  
ATOM   1431  C   LYS A 185     -92.191 259.443  26.356  1.00 97.60           C  
ATOM   1432  CB  LYS A 185     -93.506 260.739  28.047  1.00 97.60           C  
ATOM   1433  O   LYS A 185     -92.035 260.339  25.524  1.00 97.60           O  
ATOM   1434  CG  LYS A 185     -94.849 260.181  27.598  1.00 97.60           C  
ATOM   1435  CD  LYS A 185     -95.972 261.187  27.814  1.00 97.60           C  
ATOM   1436  CE  LYS A 185     -97.310 260.648  27.321  1.00 97.60           C  
ATOM   1437  NZ  LYS A 185     -98.405 261.651  27.485  1.00 97.60           N  
ATOM   1438  N   PHE A 186     -92.337 258.125  26.056  1.00 96.36           N  
ATOM   1439  CA  PHE A 186     -92.102 257.671  24.691  1.00 96.36           C  
ATOM   1440  C   PHE A 186     -93.366 257.804  23.850  1.00 96.36           C  
ATOM   1441  CB  PHE A 186     -91.615 256.217  24.683  1.00 96.36           C  
ATOM   1442  O   PHE A 186     -94.430 257.320  24.240  1.00 96.36           O  
ATOM   1443  CG  PHE A 186     -90.266 256.025  25.319  1.00 96.36           C  
ATOM   1444  CD1 PHE A 186     -89.101 256.270  24.601  1.00 96.36           C  
ATOM   1445  CD2 PHE A 186     -90.161 255.595  26.636  1.00 96.36           C  
ATOM   1446  CE1 PHE A 186     -87.851 256.093  25.188  1.00 96.36           C  
ATOM   1447  CE2 PHE A 186     -88.915 255.416  27.229  1.00 96.36           C  
ATOM   1448  CZ  PHE A 186     -87.761 255.664  26.503  1.00 96.36           C  
ATOM   1449  N   ASN A 187     -93.212 258.475  22.640  1.00 95.59           N  
ATOM   1450  CA  ASN A 187     -94.322 258.719  21.725  1.00 95.59           C  
ATOM   1451  C   ASN A 187     -94.324 257.725  20.567  1.00 95.59           C  
ATOM   1452  CB  ASN A 187     -94.272 260.153  21.192  1.00 95.59           C  
ATOM   1453  O   ASN A 187     -95.071 257.891  19.601  1.00 95.59           O  
ATOM   1454  CG  ASN A 187     -94.385 261.189  22.294  1.00 95.59           C  
ATOM   1455  ND2 ASN A 187     -93.537 262.210  22.238  1.00 95.59           N  
ATOM   1456  OD1 ASN A 187     -95.227 261.073  23.188  1.00 95.59           O  
ATOM   1457  N   SER A 188     -93.349 256.723  20.592  1.00 92.14           N  
ATOM   1458  CA  SER A 188     -93.204 255.537  19.753  1.00 92.14           C  
ATOM   1459  C   SER A 188     -92.415 254.447  20.470  1.00 92.14           C  
ATOM   1460  CB  SER A 188     -92.518 255.894  18.435  1.00 92.14           C  
ATOM   1461  O   SER A 188     -91.905 254.665  21.572  1.00 92.14           O  
ATOM   1462  OG  SER A 188     -91.178 256.300  18.658  1.00 92.14           O  
ATOM   1463  N   ASP A 189     -92.449 253.251  19.879  1.00 89.94           N  
ATOM   1464  CA  ASP A 189     -91.691 252.156  20.477  1.00 89.94           C  
ATOM   1465  C   ASP A 189     -90.207 252.504  20.572  1.00 89.94           C  
ATOM   1466  CB  ASP A 189     -91.878 250.870  19.671  1.00 89.94           C  
ATOM   1467  O   ASP A 189     -89.656 253.150  19.678  1.00 89.94           O  
ATOM   1468  CG  ASP A 189     -93.254 250.251  19.853  1.00 89.94           C  
ATOM   1469  OD1 ASP A 189     -93.921 250.536  20.870  1.00 89.94           O  
ATOM   1470  OD2 ASP A 189     -93.673 249.471  18.970  1.00 89.94           O  
ATOM   1471  N   ASN A 190     -89.608 252.094  21.713  1.00 91.60           N  
ATOM   1472  CA  ASN A 190     -88.184 252.279  21.971  1.00 91.60           C  
ATOM   1473  C   ASN A 190     -87.588 251.086  22.710  1.00 91.60           C  
ATOM   1474  CB  ASN A 190     -87.945 253.568  22.761  1.00 91.60           C  
ATOM   1475  O   ASN A 190     -88.299 250.375  23.426  1.00 91.60           O  
ATOM   1476  CG  ASN A 190     -86.474 253.918  22.875  1.00 91.60           C  
ATOM   1477  ND2 ASN A 190     -86.006 254.118  24.102  1.00 91.60           N  
ATOM   1478  OD1 ASN A 190     -85.765 254.008  21.870  1.00 91.60           O  
ATOM   1479  N   GLY A 191     -86.324 250.873  22.541  1.00 88.94           N  
ATOM   1480  CA  GLY A 191     -85.713 249.703  23.154  1.00 88.94           C  
ATOM   1481  C   GLY A 191     -84.627 250.052  24.154  1.00 88.94           C  
ATOM   1482  O   GLY A 191     -84.249 249.220  24.982  1.00 88.94           O  
ATOM   1483  N   TRP A 192     -84.129 251.290  24.118  1.00 92.39           N  
ATOM   1484  CA  TRP A 192     -82.947 251.620  24.906  1.00 92.39           C  
ATOM   1485  C   TRP A 192     -82.877 253.118  25.182  1.00 92.39           C  
ATOM   1486  CB  TRP A 192     -81.675 251.160  24.186  1.00 92.39           C  
ATOM   1487  O   TRP A 192     -83.246 253.929  24.331  1.00 92.39           O  
ATOM   1488  CG  TRP A 192     -80.407 251.599  24.853  1.00 92.39           C  
ATOM   1489  CD1 TRP A 192     -79.825 251.051  25.962  1.00 92.39           C  
ATOM   1490  CD2 TRP A 192     -79.564 252.684  24.453  1.00 92.39           C  
ATOM   1491  CE2 TRP A 192     -78.487 252.736  25.366  1.00 92.39           C  
ATOM   1492  CE3 TRP A 192     -79.614 253.618  23.409  1.00 92.39           C  
ATOM   1493  NE1 TRP A 192     -78.670 251.730  26.276  1.00 92.39           N  
ATOM   1494  CH2 TRP A 192     -77.542 254.589  24.236  1.00 92.39           C  
ATOM   1495  CZ2 TRP A 192     -77.468 253.687  25.266  1.00 92.39           C  
ATOM   1496  CZ3 TRP A 192     -78.599 254.563  23.311  1.00 92.39           C  
ATOM   1497  N   VAL A 193     -82.474 253.485  26.352  1.00 94.84           N  
ATOM   1498  CA  VAL A 193     -82.197 254.876  26.692  1.00 94.84           C  
ATOM   1499  C   VAL A 193     -80.808 254.988  27.316  1.00 94.84           C  
ATOM   1500  CB  VAL A 193     -83.262 255.448  27.654  1.00 94.84           C  
ATOM   1501  O   VAL A 193     -80.458 254.215  28.210  1.00 94.84           O  
ATOM   1502  CG1 VAL A 193     -82.885 256.861  28.097  1.00 94.84           C  
ATOM   1503  CG2 VAL A 193     -84.638 255.440  26.991  1.00 94.84           C  
ATOM   1504  N   GLY A 194     -79.954 255.951  26.840  1.00 94.94           N  
ATOM   1505  CA  GLY A 194     -78.677 256.320  27.428  1.00 94.94           C  
ATOM   1506  C   GLY A 194     -78.616 257.774  27.859  1.00 94.94           C  
ATOM   1507  O   GLY A 194     -78.855 258.676  27.053  1.00 94.94           O  
ATOM   1508  N   ILE A 195     -78.334 257.985  29.115  1.00 96.15           N  
ATOM   1509  CA  ILE A 195     -78.127 259.319  29.668  1.00 96.15           C  
ATOM   1510  C   ILE A 195     -76.660 259.497  30.053  1.00 96.15           C  
ATOM   1511  CB  ILE A 195     -79.036 259.572  30.893  1.00 96.15           C  
ATOM   1512  O   ILE A 195     -76.177 258.861  30.993  1.00 96.15           O  
ATOM   1513  CG1 ILE A 195     -80.498 259.269  30.544  1.00 96.15           C  
ATOM   1514  CG2 ILE A 195     -78.880 261.009  31.396  1.00 96.15           C  
ATOM   1515  CD1 ILE A 195     -81.406 259.121  31.756  1.00 96.15           C  
ATOM   1516  N   VAL A 196     -75.998 260.484  29.324  1.00 95.07           N  
ATOM   1517  CA  VAL A 196     -74.545 260.549  29.444  1.00 95.07           C  
ATOM   1518  C   VAL A 196     -74.118 261.967  29.810  1.00 95.07           C  
ATOM   1519  CB  VAL A 196     -73.849 260.102  28.139  1.00 95.07           C  
ATOM   1520  O   VAL A 196     -74.330 262.906  29.037  1.00 95.07           O  
ATOM   1521  CG1 VAL A 196     -72.330 260.098  28.312  1.00 95.07           C  
ATOM   1522  CG2 VAL A 196     -74.345 258.721  27.714  1.00 95.07           C  
ATOM   1523  N   LYS A 197     -73.539 262.106  30.954  1.00 94.94           N  
ATOM   1524  CA  LYS A 197     -72.972 263.389  31.360  1.00 94.94           C  
ATOM   1525  C   LYS A 197     -71.501 263.488  30.968  1.00 94.94           C  
ATOM   1526  CB  LYS A 197     -73.129 263.593  32.867  1.00 94.94           C  
ATOM   1527  O   LYS A 197     -71.052 264.523  30.472  1.00 94.94           O  
ATOM   1528  CG  LYS A 197     -72.611 264.933  33.368  1.00 94.94           C  
ATOM   1529  CD  LYS A 197     -72.773 265.066  34.876  1.00 94.94           C  
ATOM   1530  CE  LYS A 197     -71.992 266.256  35.420  1.00 94.94           C  
ATOM   1531  NZ  LYS A 197     -71.846 266.190  36.904  1.00 94.94           N  
ATOM   1532  N   SER A 198     -70.698 262.387  31.133  1.00 90.19           N  
ATOM   1533  CA  SER A 198     -69.291 262.267  30.765  1.00 90.19           C  
ATOM   1534  C   SER A 198     -68.914 260.816  30.489  1.00 90.19           C  
ATOM   1535  CB  SER A 198     -68.398 262.833  31.871  1.00 90.19           C  
ATOM   1536  O   SER A 198     -69.743 259.915  30.630  1.00 90.19           O  
ATOM   1537  OG  SER A 198     -68.393 261.979  33.001  1.00 90.19           O  
ATOM   1538  N   ALA A 199     -67.753 260.574  30.165  1.00 84.10           N  
ATOM   1539  CA  ALA A 199     -67.258 259.237  29.845  1.00 84.10           C  
ATOM   1540  C   ALA A 199     -67.411 258.297  31.037  1.00 84.10           C  
ATOM   1541  CB  ALA A 199     -65.798 259.301  29.406  1.00 84.10           C  
ATOM   1542  O   ALA A 199     -67.579 257.088  30.865  1.00 84.10           O  
ATOM   1543  N   THR A 200     -67.424 258.823  32.252  1.00 84.75           N  
ATOM   1544  CA  THR A 200     -67.446 257.974  33.438  1.00 84.75           C  
ATOM   1545  C   THR A 200     -68.790 258.078  34.152  1.00 84.75           C  
ATOM   1546  CB  THR A 200     -66.313 258.346  34.413  1.00 84.75           C  
ATOM   1547  O   THR A 200     -69.067 257.313  35.079  1.00 84.75           O  
ATOM   1548  CG2 THR A 200     -64.944 258.078  33.794  1.00 84.75           C  
ATOM   1549  OG1 THR A 200     -66.412 259.736  34.743  1.00 84.75           O  
ATOM   1550  N   GLU A 201     -69.589 259.085  33.672  1.00 90.17           N  
ATOM   1551  CA  GLU A 201     -70.893 259.279  34.298  1.00 90.17           C  
ATOM   1552  C   GLU A 201     -72.023 259.077  33.292  1.00 90.17           C  
ATOM   1553  CB  GLU A 201     -70.988 260.674  34.923  1.00 90.17           C  
ATOM   1554  O   GLU A 201     -72.388 260.004  32.566  1.00 90.17           O  
ATOM   1555  CG  GLU A 201     -69.988 260.916  36.044  1.00 90.17           C  
ATOM   1556  CD  GLU A 201     -70.047 262.326  36.608  1.00 90.17           C  
ATOM   1557  OE1 GLU A 201     -70.282 262.483  37.827  1.00 90.17           O  
ATOM   1558  OE2 GLU A 201     -69.860 263.283  35.823  1.00 90.17           O  
ATOM   1559  N   SER A 202     -72.507 257.834  33.258  1.00 91.29           N  
ATOM   1560  CA  SER A 202     -73.587 257.485  32.340  1.00 91.29           C  
ATOM   1561  C   SER A 202     -74.592 256.547  32.999  1.00 91.29           C  
ATOM   1562  CB  SER A 202     -73.025 256.835  31.074  1.00 91.29           C  
ATOM   1563  O   SER A 202     -74.263 255.854  33.963  1.00 91.29           O  
ATOM   1564  OG  SER A 202     -72.411 255.594  31.376  1.00 91.29           O  
ATOM   1565  N   TYR A 203     -75.822 256.722  32.531  1.00 92.85           N  
ATOM   1566  CA  TYR A 203     -76.938 255.922  33.025  1.00 92.85           C  
ATOM   1567  C   TYR A 203     -77.737 255.326  31.872  1.00 92.85           C  
ATOM   1568  CB  TYR A 203     -77.856 256.770  33.913  1.00 92.85           C  
ATOM   1569  O   TYR A 203     -78.363 256.055  31.101  1.00 92.85           O  
ATOM   1570  CG  TYR A 203     -78.627 255.966  34.931  1.00 92.85           C  
ATOM   1571  CD1 TYR A 203     -79.813 255.322  34.585  1.00 92.85           C  
ATOM   1572  CD2 TYR A 203     -78.172 255.850  36.239  1.00 92.85           C  
ATOM   1573  CE1 TYR A 203     -80.528 254.581  35.521  1.00 92.85           C  
ATOM   1574  CE2 TYR A 203     -78.879 255.112  37.184  1.00 92.85           C  
ATOM   1575  OH  TYR A 203     -80.759 253.751  37.745  1.00 92.85           O  
ATOM   1576  CZ  TYR A 203     -80.055 254.482  36.815  1.00 92.85           C  
ATOM   1577  N   GLU A 204     -77.689 253.970  31.753  1.00 92.41           N  
ATOM   1578  CA  GLU A 204     -78.314 253.327  30.601  1.00 92.41           C  
ATOM   1579  C   GLU A 204     -79.382 252.328  31.038  1.00 92.41           C  
ATOM   1580  CB  GLU A 204     -77.262 252.625  29.739  1.00 92.41           C  
ATOM   1581  O   GLU A 204     -79.153 251.520  31.941  1.00 92.41           O  
ATOM   1582  CG  GLU A 204     -76.236 253.570  29.132  1.00 92.41           C  
ATOM   1583  CD  GLU A 204     -75.244 252.870  28.217  1.00 92.41           C  
ATOM   1584  OE1 GLU A 204     -74.203 253.477  27.872  1.00 92.41           O  
ATOM   1585  OE2 GLU A 204     -75.510 251.709  27.837  1.00 92.41           O  
ATOM   1586  N   VAL A 205     -80.519 252.373  30.400  1.00 91.11           N  
ATOM   1587  CA  VAL A 205     -81.639 251.476  30.664  1.00 91.11           C  
ATOM   1588  C   VAL A 205     -82.062 250.784  29.370  1.00 91.11           C  
ATOM   1589  CB  VAL A 205     -82.838 252.230  31.282  1.00 91.11           C  
ATOM   1590  O   VAL A 205     -82.278 251.441  28.349  1.00 91.11           O  
ATOM   1591  CG1 VAL A 205     -83.954 251.257  31.653  1.00 91.11           C  
ATOM   1592  CG2 VAL A 205     -82.391 253.028  32.505  1.00 91.11           C  
ATOM   1593  N   GLY A 206     -82.119 249.483  29.391  1.00 86.25           N  
ATOM   1594  CA  GLY A 206     -82.496 248.688  28.233  1.00 86.25           C  
ATOM   1595  C   GLY A 206     -81.305 248.128  27.480  1.00 86.25           C  
ATOM   1596  O   GLY A 206     -80.224 247.964  28.051  1.00 86.25           O  
ATOM   1597  N   ASN A 207     -81.594 247.708  26.171  1.00 82.37           N  
ATOM   1598  CA  ASN A 207     -80.586 247.080  25.322  1.00 82.37           C  
ATOM   1599  C   ASN A 207     -80.322 247.903  24.066  1.00 82.37           C  
ATOM   1600  CB  ASN A 207     -81.014 245.660  24.947  1.00 82.37           C  
ATOM   1601  O   ASN A 207     -81.212 248.075  23.231  1.00 82.37           O  
ATOM   1602  CG  ASN A 207     -79.922 244.893  24.225  1.00 82.37           C  
ATOM   1603  ND2 ASN A 207     -80.098 243.583  24.104  1.00 82.37           N  
ATOM   1604  OD1 ASN A 207     -78.928 245.475  23.782  1.00 82.37           O  
ATOM   1605  N   PRO A 208     -79.071 248.449  23.960  1.00 75.93           N  
ATOM   1606  CA  PRO A 208     -78.737 249.246  22.776  1.00 75.93           C  
ATOM   1607  C   PRO A 208     -78.839 248.446  21.479  1.00 75.93           C  
ATOM   1608  CB  PRO A 208     -77.293 249.677  23.040  1.00 75.93           C  
ATOM   1609  O   PRO A 208     -79.017 249.026  20.406  1.00 75.93           O  
ATOM   1610  CG  PRO A 208     -76.810 248.762  24.117  1.00 75.93           C  
ATOM   1611  CD  PRO A 208     -78.002 248.217  24.851  1.00 75.93           C  
ATOM   1612  N   LYS A 209     -78.755 247.132  21.567  1.00 72.12           N  
ATOM   1613  CA  LYS A 209     -78.796 246.293  20.372  1.00 72.12           C  
ATOM   1614  C   LYS A 209     -80.172 245.660  20.193  1.00 72.12           C  
ATOM   1615  CB  LYS A 209     -77.724 245.206  20.443  1.00 72.12           C  
ATOM   1616  O   LYS A 209     -80.303 244.621  19.539  1.00 72.12           O  
ATOM   1617  CG  LYS A 209     -76.299 245.737  20.382  1.00 72.12           C  
ATOM   1618  CD  LYS A 209     -75.281 244.604  20.335  1.00 72.12           C  
ATOM   1619  CE  LYS A 209     -73.854 245.135  20.292  1.00 72.12           C  
ATOM   1620  NZ  LYS A 209     -72.853 244.027  20.269  1.00 72.12           N  
ATOM   1621  N   GLU A 210     -81.197 246.224  20.890  1.00 69.28           N  
ATOM   1622  CA  GLU A 210     -82.533 245.647  20.761  1.00 69.28           C  
ATOM   1623  C   GLU A 210     -83.075 245.821  19.345  1.00 69.28           C  
ATOM   1624  CB  GLU A 210     -83.492 246.279  21.773  1.00 69.28           C  
ATOM   1625  O   GLU A 210     -83.017 246.918  18.783  1.00 69.28           O  
ATOM   1626  CG  GLU A 210     -84.694 245.407  22.107  1.00 69.28           C  
ATOM   1627  CD  GLU A 210     -85.459 245.885  23.331  1.00 69.28           C  
ATOM   1628  OE1 GLU A 210     -86.458 245.233  23.716  1.00 69.28           O  
ATOM   1629  OE2 GLU A 210     -85.058 246.919  23.910  1.00 69.28           O  
ATOM   1630  N   TRP A 211     -83.258 244.699  18.656  1.00 65.19           N  
ATOM   1631  CA  TRP A 211     -83.829 244.730  17.314  1.00 65.19           C  
ATOM   1632  C   TRP A 211     -85.311 245.092  17.361  1.00 65.19           C  
ATOM   1633  CB  TRP A 211     -83.644 243.379  16.617  1.00 65.19           C  
ATOM   1634  O   TRP A 211     -86.020 244.711  18.295  1.00 65.19           O  
ATOM   1635  CG  TRP A 211     -82.219 243.064  16.272  1.00 65.19           C  
ATOM   1636  CD1 TRP A 211     -81.312 242.393  17.047  1.00 65.19           C  
ATOM   1637  CD2 TRP A 211     -81.535 243.413  15.065  1.00 65.19           C  
ATOM   1638  CE2 TRP A 211     -80.217 242.919  15.174  1.00 65.19           C  
ATOM   1639  CE3 TRP A 211     -81.910 244.093  13.899  1.00 65.19           C  
ATOM   1640  NE1 TRP A 211     -80.107 242.301  16.391  1.00 65.19           N  
ATOM   1641  CH2 TRP A 211     -79.663 243.756  13.030  1.00 65.19           C  
ATOM   1642  CZ2 TRP A 211     -79.270 243.086  14.161  1.00 65.19           C  
ATOM   1643  CZ3 TRP A 211     -80.967 244.259  12.892  1.00 65.19           C  
ATOM   1644  N   ASP A 212     -85.776 245.974  16.436  1.00 68.86           N  
ATOM   1645  CA  ASP A 212     -87.169 246.382  16.289  1.00 68.86           C  
ATOM   1646  C   ASP A 212     -87.975 245.325  15.539  1.00 68.86           C  
ATOM   1647  CB  ASP A 212     -87.260 247.726  15.562  1.00 68.86           C  
ATOM   1648  O   ASP A 212     -89.168 245.150  15.795  1.00 68.86           O  
ATOM   1649  CG  ASP A 212     -88.651 248.336  15.616  1.00 68.86           C  
ATOM   1650  OD1 ASP A 212     -89.359 248.152  16.630  1.00 68.86           O  
ATOM   1651  OD2 ASP A 212     -89.043 249.002  14.634  1.00 68.86           O  
ATOM   1652  N   ASN A 213     -87.240 244.591  14.686  1.00 72.13           N  
ATOM   1653  CA  ASN A 213     -87.897 243.585  13.857  1.00 72.13           C  
ATOM   1654  C   ASN A 213     -87.075 242.302  13.775  1.00 72.13           C  
ATOM   1655  CB  ASN A 213     -88.163 244.136  12.455  1.00 72.13           C  
ATOM   1656  O   ASN A 213     -85.875 242.309  14.056  1.00 72.13           O  
ATOM   1657  CG  ASN A 213     -89.077 245.345  12.465  1.00 72.13           C  
ATOM   1658  ND2 ASN A 213     -89.123 246.065  11.350  1.00 72.13           N  
ATOM   1659  OD1 ASN A 213     -89.736 245.631  13.469  1.00 72.13           O  
ATOM   1660  N   GLN A 214     -87.856 241.193  13.643  1.00 75.50           N  
ATOM   1661  CA  GLN A 214     -87.188 239.931  13.345  1.00 75.50           C  
ATOM   1662  C   GLN A 214     -87.749 239.296  12.075  1.00 75.50           C  
ATOM   1663  CB  GLN A 214     -87.324 238.961  14.520  1.00 75.50           C  
ATOM   1664  O   GLN A 214     -88.883 239.579  11.684  1.00 75.50           O  
ATOM   1665  CG  GLN A 214     -88.751 238.484  14.762  1.00 75.50           C  
ATOM   1666  CD  GLN A 214     -88.857 237.515  15.924  1.00 75.50           C  
ATOM   1667  NE2 GLN A 214     -90.076 237.085  16.228  1.00 75.50           N  
ATOM   1668  OE1 GLN A 214     -87.850 237.155  16.543  1.00 75.50           O  
ATOM   1669  N   THR A 215     -86.810 238.687  11.362  1.00 79.25           N  
ATOM   1670  CA  THR A 215     -87.216 237.949  10.171  1.00 79.25           C  
ATOM   1671  C   THR A 215     -87.630 236.525  10.531  1.00 79.25           C  
ATOM   1672  CB  THR A 215     -86.086 237.910   9.126  1.00 79.25           C  
ATOM   1673  O   THR A 215     -86.875 235.800  11.181  1.00 79.25           O  
ATOM   1674  CG2 THR A 215     -86.548 237.229   7.841  1.00 79.25           C  
ATOM   1675  OG1 THR A 215     -85.676 239.250   8.822  1.00 79.25           O  
ATOM   1676  N   VAL A 216     -88.948 236.214  10.205  1.00 79.87           N  
ATOM   1677  CA  VAL A 216     -89.449 234.876  10.499  1.00 79.87           C  
ATOM   1678  C   VAL A 216     -90.030 234.252   9.231  1.00 79.87           C  
ATOM   1679  CB  VAL A 216     -90.516 234.902  11.615  1.00 79.87           C  
ATOM   1680  O   VAL A 216     -90.302 234.953   8.254  1.00 79.87           O  
ATOM   1681  CG1 VAL A 216     -89.911 235.402  12.927  1.00 79.87           C  
ATOM   1682  CG2 VAL A 216     -91.699 235.775  11.203  1.00 79.87           C  
ATOM   1683  N   LYS A 217     -90.067 232.957   9.177  1.00 85.07           N  
ATOM   1684  CA  LYS A 217     -90.703 232.231   8.082  1.00 85.07           C  
ATOM   1685  C   LYS A 217     -92.136 231.846   8.440  1.00 85.07           C  
ATOM   1686  CB  LYS A 217     -89.897 230.981   7.726  1.00 85.07           C  
ATOM   1687  O   LYS A 217     -92.382 231.258   9.496  1.00 85.07           O  
ATOM   1688  CG  LYS A 217     -88.553 231.276   7.078  1.00 85.07           C  
ATOM   1689  CD  LYS A 217     -87.810 229.995   6.724  1.00 85.07           C  
ATOM   1690  CE  LYS A 217     -86.460 230.287   6.086  1.00 85.07           C  
ATOM   1691  NZ  LYS A 217     -85.720 229.034   5.751  1.00 85.07           N  
ATOM   1692  N   LYS A 218     -93.042 232.257   7.575  1.00 87.62           N  
ATOM   1693  CA  LYS A 218     -94.459 231.973   7.775  1.00 87.62           C  
ATOM   1694  C   LYS A 218     -95.102 231.456   6.492  1.00 87.62           C  
ATOM   1695  CB  LYS A 218     -95.193 233.224   8.261  1.00 87.62           C  
ATOM   1696  O   LYS A 218     -94.478 231.469   5.429  1.00 87.62           O  
ATOM   1697  CG  LYS A 218     -94.764 233.696   9.642  1.00 87.62           C  
ATOM   1698  CD  LYS A 218     -95.729 234.731  10.205  1.00 87.62           C  
ATOM   1699  CE  LYS A 218     -95.391 235.089  11.645  1.00 87.62           C  
ATOM   1700  NZ  LYS A 218     -96.358 236.076  12.213  1.00 87.62           N  
ATOM   1701  N   SER A 219     -96.296 230.947   6.673  1.00 92.51           N  
ATOM   1702  CA  SER A 219     -97.100 230.515   5.534  1.00 92.51           C  
ATOM   1703  C   SER A 219     -97.980 231.647   5.015  1.00 92.51           C  
ATOM   1704  CB  SER A 219     -97.969 229.315   5.915  1.00 92.51           C  
ATOM   1705  O   SER A 219     -98.461 232.473   5.795  1.00 92.51           O  
ATOM   1706  OG  SER A 219     -97.166 228.221   6.325  1.00 92.51           O  
ATOM   1707  N   GLU A 220     -98.063 231.745   3.754  1.00 93.51           N  
ATOM   1708  CA  GLU A 220     -98.874 232.770   3.102  1.00 93.51           C  
ATOM   1709  C   GLU A 220     -99.807 232.157   2.063  1.00 93.51           C  
ATOM   1710  CB  GLU A 220     -97.981 233.828   2.450  1.00 93.51           C  
ATOM   1711  O   GLU A 220     -99.356 231.467   1.145  1.00 93.51           O  
ATOM   1712  CG  GLU A 220     -98.751 234.981   1.823  1.00 93.51           C  
ATOM   1713  CD  GLU A 220     -97.850 236.047   1.218  1.00 93.51           C  
ATOM   1714  OE1 GLU A 220     -98.332 236.846   0.383  1.00 93.51           O  
ATOM   1715  OE2 GLU A 220     -96.653 236.081   1.581  1.00 93.51           O  
ATOM   1716  N   VAL A 221    -101.182 232.419   2.185  1.00 93.47           N  
ATOM   1717  CA  VAL A 221    -102.150 232.026   1.167  1.00 93.47           C  
ATOM   1718  C   VAL A 221    -102.072 232.987  -0.018  1.00 93.47           C  
ATOM   1719  CB  VAL A 221    -103.588 231.992   1.732  1.00 93.47           C  
ATOM   1720  O   VAL A 221    -102.315 234.187   0.132  1.00 93.47           O  
ATOM   1721  CG1 VAL A 221    -104.596 231.691   0.624  1.00 93.47           C  
ATOM   1722  CG2 VAL A 221    -103.696 230.962   2.853  1.00 93.47           C  
ATOM   1723  N   LEU A 222    -101.730 232.452  -1.165  1.00 93.85           N  
ATOM   1724  CA  LEU A 222    -101.517 233.306  -2.328  1.00 93.85           C  
ATOM   1725  C   LEU A 222    -102.783 233.399  -3.174  1.00 93.85           C  
ATOM   1726  CB  LEU A 222    -100.360 232.776  -3.178  1.00 93.85           C  
ATOM   1727  O   LEU A 222    -103.026 234.417  -3.827  1.00 93.85           O  
ATOM   1728  CG  LEU A 222     -98.981 232.769  -2.517  1.00 93.85           C  
ATOM   1729  CD1 LEU A 222     -97.909 232.375  -3.527  1.00 93.85           C  
ATOM   1730  CD2 LEU A 222     -98.672 234.134  -1.909  1.00 93.85           C  
ATOM   1731  N   PHE A 223    -103.545 232.480  -3.256  1.00 91.54           N  
ATOM   1732  CA  PHE A 223    -104.902 232.598  -3.780  1.00 91.54           C  
ATOM   1733  C   PHE A 223    -105.820 231.564  -3.142  1.00 91.54           C  
ATOM   1734  CB  PHE A 223    -104.906 232.439  -5.304  1.00 91.54           C  
ATOM   1735  O   PHE A 223    -105.371 230.487  -2.745  1.00 91.54           O  
ATOM   1736  CG  PHE A 223    -104.208 231.194  -5.785  1.00 91.54           C  
ATOM   1737  CD1 PHE A 223    -102.898 231.251  -6.243  1.00 91.54           C  
ATOM   1738  CD2 PHE A 223    -104.863 229.970  -5.780  1.00 91.54           C  
ATOM   1739  CE1 PHE A 223    -102.248 230.102  -6.689  1.00 91.54           C  
ATOM   1740  CE2 PHE A 223    -104.221 228.818  -6.223  1.00 91.54           C  
ATOM   1741  CZ  PHE A 223    -102.914 228.885  -6.680  1.00 91.54           C  
ATOM   1742  N   ASP A 224    -107.129 231.995  -2.951  1.00 92.73           N  
ATOM   1743  CA  ASP A 224    -108.165 231.257  -2.237  1.00 92.73           C  
ATOM   1744  C   ASP A 224    -109.490 231.293  -2.998  1.00 92.73           C  
ATOM   1745  CB  ASP A 224    -108.354 231.820  -0.827  1.00 92.73           C  
ATOM   1746  O   ASP A 224    -110.217 232.285  -2.940  1.00 92.73           O  
ATOM   1747  CG  ASP A 224    -109.344 231.025   0.003  1.00 92.73           C  
ATOM   1748  OD1 ASP A 224    -110.014 230.123  -0.546  1.00 92.73           O  
ATOM   1749  OD2 ASP A 224    -109.458 231.303   1.216  1.00 92.73           O  
ATOM   1750  N   TYR A 225    -109.761 230.107  -3.675  1.00 92.35           N  
ATOM   1751  CA  TYR A 225    -111.015 230.010  -4.413  1.00 92.35           C  
ATOM   1752  C   TYR A 225    -112.005 229.105  -3.689  1.00 92.35           C  
ATOM   1753  CB  TYR A 225    -110.766 229.482  -5.830  1.00 92.35           C  
ATOM   1754  O   TYR A 225    -112.813 228.423  -4.325  1.00 92.35           O  
ATOM   1755  CG  TYR A 225    -109.772 230.301  -6.615  1.00 92.35           C  
ATOM   1756  CD1 TYR A 225    -109.928 231.678  -6.752  1.00 92.35           C  
ATOM   1757  CD2 TYR A 225    -108.676 229.700  -7.225  1.00 92.35           C  
ATOM   1758  CE1 TYR A 225    -109.015 232.437  -7.478  1.00 92.35           C  
ATOM   1759  CE2 TYR A 225    -107.757 230.448  -7.954  1.00 92.35           C  
ATOM   1760  OH  TYR A 225    -107.028 232.561  -8.793  1.00 92.35           O  
ATOM   1761  CZ  TYR A 225    -107.935 231.815  -8.073  1.00 92.35           C  
ATOM   1762  N   ALA A 226    -111.928 228.964  -2.313  1.00 87.23           N  
ATOM   1763  CA  ALA A 226    -112.799 228.158  -1.460  1.00 87.23           C  
ATOM   1764  C   ALA A 226    -113.674 229.044  -0.577  1.00 87.23           C  
ATOM   1765  CB  ALA A 226    -111.970 227.208  -0.599  1.00 87.23           C  
ATOM   1766  O   ALA A 226    -114.772 228.646  -0.181  1.00 87.23           O  
ATOM   1767  N   SER A 227    -113.095 230.255  -0.087  1.00 69.09           N  
ATOM   1768  CA  SER A 227    -113.662 231.069   0.983  1.00 69.09           C  
ATOM   1769  C   SER A 227    -114.954 231.745   0.538  1.00 69.09           C  
ATOM   1770  CB  SER A 227    -112.657 232.124   1.446  1.00 69.09           C  
ATOM   1771  O   SER A 227    -115.088 232.137  -0.623  1.00 69.09           O  
ATOM   1772  OG  SER A 227    -112.056 232.767   0.335  1.00 69.09           O  
ATOM   1773  N   SER A 228    -116.043 231.524   1.338  1.00 60.10           N  
ATOM   1774  CA  SER A 228    -117.415 232.020   1.305  1.00 60.10           C  
ATOM   1775  C   SER A 228    -117.458 233.538   1.443  1.00 60.10           C  
ATOM   1776  CB  SER A 228    -118.245 231.374   2.415  1.00 60.10           C  
ATOM   1777  O   SER A 228    -118.525 234.146   1.343  1.00 60.10           O  
ATOM   1778  OG  SER A 228    -117.612 231.533   3.673  1.00 60.10           O  
ATOM   1779  N   ASN A 229    -116.230 234.234   1.701  1.00 51.76           N  
ATOM   1780  CA  ASN A 229    -116.344 235.676   1.893  1.00 51.76           C  
ATOM   1781  C   ASN A 229    -116.486 236.409   0.561  1.00 51.76           C  
ATOM   1782  CB  ASN A 229    -115.139 236.212   2.667  1.00 51.76           C  
ATOM   1783  O   ASN A 229    -116.575 237.637   0.530  1.00 51.76           O  
ATOM   1784  CG  ASN A 229    -114.959 235.532   4.010  1.00 51.76           C  
ATOM   1785  ND2 ASN A 229    -113.821 235.774   4.650  1.00 51.76           N  
ATOM   1786  OD1 ASN A 229    -115.835 234.793   4.468  1.00 51.76           O  
ATOM   1787  N   GLY A 230    -117.421 235.945  -0.344  1.00 47.15           N  
ATOM   1788  CA  GLY A 230    -118.344 236.511  -1.315  1.00 47.15           C  
ATOM   1789  C   GLY A 230    -117.646 237.120  -2.516  1.00 47.15           C  
ATOM   1790  O   GLY A 230    -118.236 237.229  -3.595  1.00 47.15           O  
ATOM   1791  N   GLU A 231    -116.323 236.873  -2.817  1.00 53.96           N  
ATOM   1792  CA  GLU A 231    -115.854 237.336  -4.119  1.00 53.96           C  
ATOM   1793  C   GLU A 231    -114.848 236.361  -4.723  1.00 53.96           C  
ATOM   1794  CB  GLU A 231    -115.229 238.729  -4.000  1.00 53.96           C  
ATOM   1795  O   GLU A 231    -114.598 236.387  -5.930  1.00 53.96           O  
ATOM   1796  CG  GLU A 231    -116.250 239.848  -3.837  1.00 53.96           C  
ATOM   1797  CD  GLU A 231    -115.616 241.225  -3.728  1.00 53.96           C  
ATOM   1798  OE1 GLU A 231    -116.355 242.222  -3.554  1.00 53.96           O  
ATOM   1799  OE2 GLU A 231    -114.371 241.311  -3.818  1.00 53.96           O  
ATOM   1800  N   HIS A 232    -114.436 235.286  -4.058  1.00 64.30           N  
ATOM   1801  CA  HIS A 232    -113.311 234.518  -4.579  1.00 64.30           C  
ATOM   1802  C   HIS A 232    -113.630 233.028  -4.613  1.00 64.30           C  
ATOM   1803  CB  HIS A 232    -112.057 234.767  -3.740  1.00 64.30           C  
ATOM   1804  O   HIS A 232    -112.840 232.207  -4.138  1.00 64.30           O  
ATOM   1805  CG  HIS A 232    -111.594 236.189  -3.760  1.00 64.30           C  
ATOM   1806  CD2 HIS A 232    -110.761 236.841  -4.606  1.00 64.30           C  
ATOM   1807  ND1 HIS A 232    -111.995 237.115  -2.821  1.00 64.30           N  
ATOM   1808  CE1 HIS A 232    -111.427 238.279  -3.091  1.00 64.30           C  
ATOM   1809  NE2 HIS A 232    -110.674 238.140  -4.168  1.00 64.30           N  
ATOM   1810  N   ARG A 233    -114.847 232.634  -4.997  1.00 85.30           N  
ATOM   1811  CA  ARG A 233    -115.139 231.208  -5.107  1.00 85.30           C  
ATOM   1812  C   ARG A 233    -114.660 230.653  -6.444  1.00 85.30           C  
ATOM   1813  CB  ARG A 233    -116.638 230.952  -4.940  1.00 85.30           C  
ATOM   1814  O   ARG A 233    -113.946 231.333  -7.185  1.00 85.30           O  
ATOM   1815  CG  ARG A 233    -117.164 231.256  -3.545  1.00 85.30           C  
ATOM   1816  CD  ARG A 233    -118.528 230.628  -3.307  1.00 85.30           C  
ATOM   1817  NE  ARG A 233    -119.004 230.869  -1.949  1.00 85.30           N  
ATOM   1818  NH1 ARG A 233    -120.780 229.398  -2.086  1.00 85.30           N  
ATOM   1819  NH2 ARG A 233    -120.408 230.574  -0.155  1.00 85.30           N  
ATOM   1820  CZ  ARG A 233    -120.063 230.280  -1.399  1.00 85.30           C  
ATOM   1821  N   ILE A 234    -114.858 229.482  -6.630  1.00 92.70           N  
ATOM   1822  CA  ILE A 234    -114.269 228.732  -7.734  1.00 92.70           C  
ATOM   1823  C   ILE A 234    -114.657 229.378  -9.062  1.00 92.70           C  
ATOM   1824  CB  ILE A 234    -114.709 227.251  -7.708  1.00 92.70           C  
ATOM   1825  O   ILE A 234    -113.871 229.379 -10.011  1.00 92.70           O  
ATOM   1826  CG1 ILE A 234    -113.786 226.405  -8.592  1.00 92.70           C  
ATOM   1827  CG2 ILE A 234    -116.168 227.113  -8.152  1.00 92.70           C  
ATOM   1828  CD1 ILE A 234    -112.331 226.402  -8.141  1.00 92.70           C  
ATOM   1829  N   PRO A 235    -115.809 230.060  -9.238  1.00 93.60           N  
ATOM   1830  CA  PRO A 235    -116.038 230.782 -10.492  1.00 93.60           C  
ATOM   1831  C   PRO A 235    -114.987 231.857 -10.756  1.00 93.60           C  
ATOM   1832  CB  PRO A 235    -117.421 231.410 -10.289  1.00 93.60           C  
ATOM   1833  O   PRO A 235    -114.607 232.085 -11.907  1.00 93.60           O  
ATOM   1834  CG  PRO A 235    -118.135 230.472  -9.370  1.00 93.60           C  
ATOM   1835  CD  PRO A 235    -117.150 229.946  -8.366  1.00 93.60           C  
ATOM   1836  N   ASN A 236    -114.579 232.520  -9.727  1.00 92.45           N  
ATOM   1837  CA  ASN A 236    -113.491 233.481  -9.860  1.00 92.45           C  
ATOM   1838  C   ASN A 236    -112.197 232.805 -10.304  1.00 92.45           C  
ATOM   1839  CB  ASN A 236    -113.274 234.231  -8.545  1.00 92.45           C  
ATOM   1840  O   ASN A 236    -111.446 233.359 -11.109  1.00 92.45           O  
ATOM   1841  CG  ASN A 236    -112.435 235.483  -8.718  1.00 92.45           C  
ATOM   1842  ND2 ASN A 236    -111.804 235.929  -7.637  1.00 92.45           N  
ATOM   1843  OD1 ASN A 236    -112.356 236.046  -9.813  1.00 92.45           O  
ATOM   1844  N   GLY A 237    -111.938 231.649  -9.673  1.00 93.11           N  
ATOM   1845  CA  GLY A 237    -110.778 230.895 -10.119  1.00 93.11           C  
ATOM   1846  C   GLY A 237    -110.792 230.599 -11.607  1.00 93.11           C  
ATOM   1847  O   GLY A 237    -109.780 230.769 -12.289  1.00 93.11           O  
ATOM   1848  N   LEU A 238    -111.972 230.211 -12.108  1.00 95.58           N  
ATOM   1849  CA  LEU A 238    -112.122 229.944 -13.535  1.00 95.58           C  
ATOM   1850  C   LEU A 238    -111.926 231.218 -14.350  1.00 95.58           C  
ATOM   1851  CB  LEU A 238    -113.500 229.344 -13.825  1.00 95.58           C  
ATOM   1852  O   LEU A 238    -111.253 231.200 -15.383  1.00 95.58           O  
ATOM   1853  CG  LEU A 238    -113.799 229.011 -15.287  1.00 95.58           C  
ATOM   1854  CD1 LEU A 238    -112.774 228.017 -15.825  1.00 95.58           C  
ATOM   1855  CD2 LEU A 238    -115.213 228.458 -15.431  1.00 95.58           C  
ATOM   1856  N   SER A 239    -112.477 232.319 -13.873  1.00 94.26           N  
ATOM   1857  CA  SER A 239    -112.412 233.596 -14.577  1.00 94.26           C  
ATOM   1858  C   SER A 239    -110.982 234.127 -14.628  1.00 94.26           C  
ATOM   1859  CB  SER A 239    -113.322 234.627 -13.908  1.00 94.26           C  
ATOM   1860  O   SER A 239    -110.547 234.658 -15.652  1.00 94.26           O  
ATOM   1861  OG  SER A 239    -112.793 235.029 -12.658  1.00 94.26           O  
ATOM   1862  N   GLN A 240    -110.174 233.959 -13.609  1.00 92.44           N  
ATOM   1863  CA  GLN A 240    -108.830 234.516 -13.501  1.00 92.44           C  
ATOM   1864  C   GLN A 240    -107.792 233.570 -14.095  1.00 92.44           C  
ATOM   1865  CB  GLN A 240    -108.491 234.821 -12.041  1.00 92.44           C  
ATOM   1866  O   GLN A 240    -106.699 233.997 -14.476  1.00 92.44           O  
ATOM   1867  CG  GLN A 240    -109.312 235.952 -11.440  1.00 92.44           C  
ATOM   1868  CD  GLN A 240    -108.923 236.264 -10.007  1.00 92.44           C  
ATOM   1869  NE2 GLN A 240    -109.112 237.515  -9.600  1.00 92.44           N  
ATOM   1870  OE1 GLN A 240    -108.458 235.389  -9.272  1.00 92.44           O  
ATOM   1871  N   GLY A 241    -108.117 232.304 -14.159  1.00 95.28           N  
ATOM   1872  CA  GLY A 241    -107.187 231.303 -14.658  1.00 95.28           C  
ATOM   1873  C   GLY A 241    -106.983 231.372 -16.159  1.00 95.28           C  
ATOM   1874  O   GLY A 241    -107.867 231.826 -16.890  1.00 95.28           O  
ATOM   1875  N   LEU A 242    -105.849 230.937 -16.570  1.00 96.90           N  
ATOM   1876  CA  LEU A 242    -105.544 230.853 -17.995  1.00 96.90           C  
ATOM   1877  C   LEU A 242    -106.175 229.610 -18.613  1.00 96.90           C  
ATOM   1878  CB  LEU A 242    -104.030 230.838 -18.220  1.00 96.90           C  
ATOM   1879  O   LEU A 242    -106.011 228.502 -18.094  1.00 96.90           O  
ATOM   1880  CG  LEU A 242    -103.245 232.007 -17.622  1.00 96.90           C  
ATOM   1881  CD1 LEU A 242    -101.747 231.724 -17.681  1.00 96.90           C  
ATOM   1882  CD2 LEU A 242    -103.579 233.304 -18.348  1.00 96.90           C  
ATOM   1883  N   LYS A 243    -106.824 229.826 -19.776  1.00 96.96           N  
ATOM   1884  CA  LYS A 243    -107.613 228.741 -20.351  1.00 96.96           C  
ATOM   1885  C   LYS A 243    -106.798 227.944 -21.365  1.00 96.96           C  
ATOM   1886  CB  LYS A 243    -108.880 229.289 -21.012  1.00 96.96           C  
ATOM   1887  O   LYS A 243    -106.082 228.523 -22.185  1.00 96.96           O  
ATOM   1888  CG  LYS A 243    -109.708 230.190 -20.108  1.00 96.96           C  
ATOM   1889  CD  LYS A 243    -110.160 229.458 -18.851  1.00 96.96           C  
ATOM   1890  CE  LYS A 243    -110.978 230.363 -17.939  1.00 96.96           C  
ATOM   1891  NZ  LYS A 243    -110.774 230.027 -16.498  1.00 96.96           N  
ATOM   1892  N   ASN A 244    -106.825 226.627 -21.227  1.00 95.41           N  
ATOM   1893  CA  ASN A 244    -106.386 225.648 -22.215  1.00 95.41           C  
ATOM   1894  C   ASN A 244    -104.892 225.773 -22.501  1.00 95.41           C  
ATOM   1895  CB  ASN A 244    -107.189 225.792 -23.510  1.00 95.41           C  
ATOM   1896  O   ASN A 244    -104.463 225.645 -23.650  1.00 95.41           O  
ATOM   1897  CG  ASN A 244    -108.607 225.271 -23.379  1.00 95.41           C  
ATOM   1898  ND2 ASN A 244    -109.525 225.854 -24.141  1.00 95.41           N  
ATOM   1899  OD1 ASN A 244    -108.875 224.353 -22.599  1.00 95.41           O  
ATOM   1900  N   ILE A 245    -104.166 226.045 -21.475  1.00 94.39           N  
ATOM   1901  CA  ILE A 245    -102.712 226.065 -21.607  1.00 94.39           C  
ATOM   1902  C   ILE A 245    -102.090 225.087 -20.614  1.00 94.39           C  
ATOM   1903  CB  ILE A 245    -102.146 227.485 -21.388  1.00 94.39           C  
ATOM   1904  O   ILE A 245    -100.896 225.169 -20.318  1.00 94.39           O  
ATOM   1905  CG1 ILE A 245    -102.521 228.001 -19.993  1.00 94.39           C  
ATOM   1906  CG2 ILE A 245    -102.644 228.439 -22.477  1.00 94.39           C  
ATOM   1907  CD1 ILE A 245    -101.680 229.179 -19.522  1.00 94.39           C  
ATOM   1908  N   GLY A 246    -102.951 224.223 -20.021  1.00 92.80           N  
ATOM   1909  CA  GLY A 246    -102.497 223.258 -19.031  1.00 92.80           C  
ATOM   1910  C   GLY A 246    -101.492 222.265 -19.584  1.00 92.80           C  
ATOM   1911  O   GLY A 246    -101.584 221.862 -20.746  1.00 92.80           O  
ATOM   1912  N   ILE A 247    -100.513 221.981 -18.808  1.00 90.46           N  
ATOM   1913  CA  ILE A 247     -99.516 220.958 -19.105  1.00 90.46           C  
ATOM   1914  C   ILE A 247     -99.769 219.725 -18.241  1.00 90.46           C  
ATOM   1915  CB  ILE A 247     -98.081 221.484 -18.883  1.00 90.46           C  
ATOM   1916  O   ILE A 247     -99.764 219.810 -17.011  1.00 90.46           O  
ATOM   1917  CG1 ILE A 247     -97.807 222.690 -19.789  1.00 90.46           C  
ATOM   1918  CG2 ILE A 247     -97.054 220.373 -19.122  1.00 90.46           C  
ATOM   1919  CD1 ILE A 247     -96.486 223.390 -19.506  1.00 90.46           C  
ATOM   1920  N   SER A 248    -100.153 218.625 -18.962  1.00 86.67           N  
ATOM   1921  CA  SER A 248    -100.435 217.393 -18.233  1.00 86.67           C  
ATOM   1922  C   SER A 248     -99.176 216.549 -18.066  1.00 86.67           C  
ATOM   1923  CB  SER A 248    -101.512 216.579 -18.951  1.00 86.67           C  
ATOM   1924  O   SER A 248     -98.080 216.982 -18.427  1.00 86.67           O  
ATOM   1925  OG  SER A 248    -100.927 215.637 -19.833  1.00 86.67           O  
ATOM   1926  N   ASN A 249     -99.329 215.406 -17.400  1.00 78.46           N  
ATOM   1927  CA  ASN A 249     -98.263 214.427 -17.225  1.00 78.46           C  
ATOM   1928  C   ASN A 249     -98.015 213.631 -18.503  1.00 78.46           C  
ATOM   1929  CB  ASN A 249     -98.585 213.482 -16.065  1.00 78.46           C  
ATOM   1930  O   ASN A 249     -97.024 212.907 -18.608  1.00 78.46           O  
ATOM   1931  CG  ASN A 249     -99.891 212.739 -16.265  1.00 78.46           C  
ATOM   1932  ND2 ASN A 249     -99.827 211.412 -16.245  1.00 78.46           N  
ATOM   1933  OD1 ASN A 249    -100.949 213.351 -16.435  1.00 78.46           O  
ATOM   1934  N   ASP A 250     -98.849 213.680 -19.500  1.00 74.37           N  
ATOM   1935  CA  ASP A 250     -98.838 212.791 -20.658  1.00 74.37           C  
ATOM   1936  C   ASP A 250     -98.684 213.583 -21.956  1.00 74.37           C  
ATOM   1937  CB  ASP A 250    -100.115 211.950 -20.703  1.00 74.37           C  
ATOM   1938  O   ASP A 250     -99.545 214.396 -22.299  1.00 74.37           O  
ATOM   1939  CG  ASP A 250    -100.038 210.810 -21.703  1.00 74.37           C  
ATOM   1940  OD1 ASP A 250     -99.195 210.860 -22.624  1.00 74.37           O  
ATOM   1941  OD2 ASP A 250    -100.832 209.854 -21.571  1.00 74.37           O  
ATOM   1942  N   VAL A 251     -97.582 213.343 -22.663  1.00 70.18           N  
ATOM   1943  CA  VAL A 251     -97.308 214.081 -23.891  1.00 70.18           C  
ATOM   1944  C   VAL A 251     -98.343 213.722 -24.954  1.00 70.18           C  
ATOM   1945  CB  VAL A 251     -95.882 213.799 -24.418  1.00 70.18           C  
ATOM   1946  O   VAL A 251     -98.523 214.456 -25.929  1.00 70.18           O  
ATOM   1947  CG1 VAL A 251     -94.832 214.356 -23.458  1.00 70.18           C  
ATOM   1948  CG2 VAL A 251     -95.680 212.299 -24.625  1.00 70.18           C  
ATOM   1949  N   ASN A 252     -99.020 212.575 -24.691  1.00 70.04           N  
ATOM   1950  CA  ASN A 252    -100.023 212.125 -25.648  1.00 70.04           C  
ATOM   1951  C   ASN A 252    -101.375 212.790 -25.398  1.00 70.04           C  
ATOM   1952  CB  ASN A 252    -100.164 210.602 -25.603  1.00 70.04           C  
ATOM   1953  O   ASN A 252    -102.326 212.574 -26.152  1.00 70.04           O  
ATOM   1954  CG  ASN A 252     -98.906 209.887 -26.053  1.00 70.04           C  
ATOM   1955  ND2 ASN A 252     -98.559 208.806 -25.364  1.00 70.04           N  
ATOM   1956  OD1 ASN A 252     -98.249 210.302 -27.012  1.00 70.04           O  
ATOM   1957  N   ASP A 253    -101.434 213.545 -24.298  1.00 72.64           N  
ATOM   1958  CA  ASP A 253    -102.693 214.245 -24.067  1.00 72.64           C  
ATOM   1959  C   ASP A 253    -102.947 215.292 -25.148  1.00 72.64           C  
ATOM   1960  CB  ASP A 253    -102.695 214.903 -22.686  1.00 72.64           C  
ATOM   1961  O   ASP A 253    -102.026 215.998 -25.565  1.00 72.64           O  
ATOM   1962  CG  ASP A 253    -103.120 213.957 -21.577  1.00 72.64           C  
ATOM   1963  OD1 ASP A 253    -103.570 212.830 -21.877  1.00 72.64           O  
ATOM   1964  OD2 ASP A 253    -103.007 214.342 -20.394  1.00 72.64           O  
ATOM   1965  N   THR A 254    -104.134 215.167 -25.738  1.00 71.12           N  
ATOM   1966  CA  THR A 254    -104.526 216.201 -26.689  1.00 71.12           C  
ATOM   1967  C   THR A 254    -104.422 217.586 -26.057  1.00 71.12           C  
ATOM   1968  CB  THR A 254    -105.962 215.975 -27.199  1.00 71.12           C  
ATOM   1969  O   THR A 254    -104.717 217.758 -24.872  1.00 71.12           O  
ATOM   1970  CG2 THR A 254    -106.158 216.588 -28.581  1.00 71.12           C  
ATOM   1971  OG1 THR A 254    -106.220 214.566 -27.274  1.00 71.12           O  
ATOM   1972  N   LYS A 255    -103.715 218.419 -26.780  1.00 82.86           N  
ATOM   1973  CA  LYS A 255    -103.734 219.801 -26.314  1.00 82.86           C  
ATOM   1974  C   LYS A 255    -105.155 220.256 -25.993  1.00 82.86           C  
ATOM   1975  CB  LYS A 255    -103.111 220.729 -27.359  1.00 82.86           C  
ATOM   1976  O   LYS A 255    -106.085 219.985 -26.756  1.00 82.86           O  
ATOM   1977  CG  LYS A 255    -101.607 220.565 -27.516  1.00 82.86           C  
ATOM   1978  CD  LYS A 255    -101.010 221.670 -28.378  1.00 82.86           C  
ATOM   1979  CE  LYS A 255     -99.500 221.522 -28.511  1.00 82.86           C  
ATOM   1980  NZ  LYS A 255     -98.907 222.621 -29.331  1.00 82.86           N  
ATOM   1981  N   PRO A 256    -105.349 220.805 -24.801  1.00 90.49           N  
ATOM   1982  CA  PRO A 256    -106.687 221.263 -24.419  1.00 90.49           C  
ATOM   1983  C   PRO A 256    -107.273 222.264 -25.411  1.00 90.49           C  
ATOM   1984  CB  PRO A 256    -106.460 221.916 -23.053  1.00 90.49           C  
ATOM   1985  O   PRO A 256    -106.630 223.265 -25.736  1.00 90.49           O  
ATOM   1986  CG  PRO A 256    -105.201 221.295 -22.538  1.00 90.49           C  
ATOM   1987  CD  PRO A 256    -104.314 220.976 -23.706  1.00 90.49           C  
ATOM   1988  N   ASN A 257    -108.413 221.941 -25.949  1.00 92.96           N  
ATOM   1989  CA  ASN A 257    -109.123 222.841 -26.852  1.00 92.96           C  
ATOM   1990  C   ASN A 257    -110.620 222.865 -26.557  1.00 92.96           C  
ATOM   1991  CB  ASN A 257    -108.875 222.444 -28.309  1.00 92.96           C  
ATOM   1992  O   ASN A 257    -111.409 223.344 -27.373  1.00 92.96           O  
ATOM   1993  CG  ASN A 257    -109.425 221.071 -28.642  1.00 92.96           C  
ATOM   1994  ND2 ASN A 257    -109.300 220.671 -29.902  1.00 92.96           N  
ATOM   1995  OD1 ASN A 257    -109.960 220.376 -27.775  1.00 92.96           O  
ATOM   1996  N   GLY A 258    -110.992 222.332 -25.470  1.00 95.08           N  
ATOM   1997  CA  GLY A 258    -112.379 222.309 -25.032  1.00 95.08           C  
ATOM   1998  C   GLY A 258    -112.773 223.541 -24.238  1.00 95.08           C  
ATOM   1999  O   GLY A 258    -112.065 224.548 -24.253  1.00 95.08           O  
ATOM   2000  N   THR A 259    -114.037 223.451 -23.658  1.00 97.46           N  
ATOM   2001  CA  THR A 259    -114.561 224.579 -22.895  1.00 97.46           C  
ATOM   2002  C   THR A 259    -114.999 224.133 -21.503  1.00 97.46           C  
ATOM   2003  CB  THR A 259    -115.746 225.242 -23.622  1.00 97.46           C  
ATOM   2004  O   THR A 259    -115.665 223.107 -21.356  1.00 97.46           O  
ATOM   2005  CG2 THR A 259    -116.240 226.468 -22.862  1.00 97.46           C  
ATOM   2006  OG1 THR A 259    -115.331 225.641 -24.935  1.00 97.46           O  
ATOM   2007  N   LEU A 260    -114.492 224.881 -20.461  1.00 98.10           N  
ATOM   2008  CA  LEU A 260    -114.941 224.674 -19.089  1.00 98.10           C  
ATOM   2009  C   LEU A 260    -116.180 225.511 -18.788  1.00 98.10           C  
ATOM   2010  CB  LEU A 260    -113.825 225.019 -18.100  1.00 98.10           C  
ATOM   2011  O   LEU A 260    -116.420 226.528 -19.444  1.00 98.10           O  
ATOM   2012  CG  LEU A 260    -112.542 224.197 -18.211  1.00 98.10           C  
ATOM   2013  CD1 LEU A 260    -111.483 224.735 -17.254  1.00 98.10           C  
ATOM   2014  CD2 LEU A 260    -112.824 222.724 -17.930  1.00 98.10           C  
ATOM   2015  N   TYR A 261    -116.977 225.042 -17.864  1.00 97.45           N  
ATOM   2016  CA  TYR A 261    -118.160 225.799 -17.473  1.00 97.45           C  
ATOM   2017  C   TYR A 261    -118.423 225.666 -15.978  1.00 97.45           C  
ATOM   2018  CB  TYR A 261    -119.386 225.329 -18.263  1.00 97.45           C  
ATOM   2019  O   TYR A 261    -117.754 224.892 -15.290  1.00 97.45           O  
ATOM   2020  CG  TYR A 261    -119.945 224.011 -17.786  1.00 97.45           C  
ATOM   2021  CD1 TYR A 261    -119.213 222.833 -17.917  1.00 97.45           C  
ATOM   2022  CD2 TYR A 261    -121.208 223.941 -17.206  1.00 97.45           C  
ATOM   2023  CE1 TYR A 261    -119.726 221.616 -17.481  1.00 97.45           C  
ATOM   2024  CE2 TYR A 261    -121.729 222.729 -16.767  1.00 97.45           C  
ATOM   2025  OH  TYR A 261    -121.496 220.372 -16.473  1.00 97.45           O  
ATOM   2026  CZ  TYR A 261    -120.984 221.574 -16.907  1.00 97.45           C  
ATOM   2027  N   ILE A 262    -119.324 226.549 -15.472  1.00 96.43           N  
ATOM   2028  CA  ILE A 262    -119.755 226.472 -14.081  1.00 96.43           C  
ATOM   2029  C   ILE A 262    -121.043 225.655 -13.983  1.00 96.43           C  
ATOM   2030  CB  ILE A 262    -119.966 227.877 -13.476  1.00 96.43           C  
ATOM   2031  O   ILE A 262    -122.074 226.041 -14.539  1.00 96.43           O  
ATOM   2032  CG1 ILE A 262    -118.664 228.684 -13.530  1.00 96.43           C  
ATOM   2033  CG2 ILE A 262    -120.488 227.774 -12.039  1.00 96.43           C  
ATOM   2034  CD1 ILE A 262    -117.530 228.083 -12.711  1.00 96.43           C  
ATOM   2035  N   ASP A 263    -120.979 224.554 -13.308  1.00 95.84           N  
ATOM   2036  CA  ASP A 263    -122.131 223.724 -12.964  1.00 95.84           C  
ATOM   2037  C   ASP A 263    -122.594 223.992 -11.535  1.00 95.84           C  
ATOM   2038  CB  ASP A 263    -121.796 222.242 -13.141  1.00 95.84           C  
ATOM   2039  O   ASP A 263    -121.784 224.003 -10.606  1.00 95.84           O  
ATOM   2040  CG  ASP A 263    -123.010 221.340 -13.009  1.00 95.84           C  
ATOM   2041  OD1 ASP A 263    -123.604 221.273 -11.911  1.00 95.84           O  
ATOM   2042  OD2 ASP A 263    -123.376 220.688 -14.011  1.00 95.84           O  
ATOM   2043  N   ASN A 264    -123.891 224.120 -11.355  1.00 94.27           N  
ATOM   2044  CA  ASN A 264    -124.394 224.486 -10.035  1.00 94.27           C  
ATOM   2045  C   ASN A 264    -125.090 223.311  -9.355  1.00 94.27           C  
ATOM   2046  CB  ASN A 264    -125.346 225.680 -10.137  1.00 94.27           C  
ATOM   2047  O   ASN A 264    -126.001 223.505  -8.549  1.00 94.27           O  
ATOM   2048  CG  ASN A 264    -124.619 226.987 -10.386  1.00 94.27           C  
ATOM   2049  ND2 ASN A 264    -124.845 227.579 -11.553  1.00 94.27           N  
ATOM   2050  OD1 ASN A 264    -123.860 227.461  -9.537  1.00 94.27           O  
ATOM   2051  N   ALA A 265    -124.688 222.156  -9.718  1.00 92.13           N  
ATOM   2052  CA  ALA A 265    -125.248 220.979  -9.056  1.00 92.13           C  
ATOM   2053  C   ALA A 265    -125.068 221.063  -7.542  1.00 92.13           C  
ATOM   2054  CB  ALA A 265    -124.599 219.706  -9.595  1.00 92.13           C  
ATOM   2055  O   ALA A 265    -124.017 221.489  -7.059  1.00 92.13           O  
ATOM   2056  N   TRP A 266    -126.176 220.781  -6.795  1.00 92.19           N  
ATOM   2057  CA  TRP A 266    -126.208 220.670  -5.340  1.00 92.19           C  
ATOM   2058  C   TRP A 266    -126.089 222.042  -4.686  1.00 92.19           C  
ATOM   2059  CB  TRP A 266    -125.083 219.756  -4.846  1.00 92.19           C  
ATOM   2060  O   TRP A 266    -125.493 222.177  -3.614  1.00 92.19           O  
ATOM   2061  CG  TRP A 266    -125.107 218.382  -5.445  1.00 92.19           C  
ATOM   2062  CD1 TRP A 266    -126.050 217.412  -5.245  1.00 92.19           C  
ATOM   2063  CD2 TRP A 266    -124.140 217.823  -6.339  1.00 92.19           C  
ATOM   2064  CE2 TRP A 266    -124.561 216.509  -6.643  1.00 92.19           C  
ATOM   2065  CE3 TRP A 266    -122.958 218.307  -6.916  1.00 92.19           C  
ATOM   2066  NE1 TRP A 266    -125.727 216.284  -5.962  1.00 92.19           N  
ATOM   2067  CH2 TRP A 266    -122.686 216.169  -8.047  1.00 92.19           C  
ATOM   2068  CZ2 TRP A 266    -123.839 215.672  -7.497  1.00 92.19           C  
ATOM   2069  CZ3 TRP A 266    -122.241 217.473  -7.766  1.00 92.19           C  
ATOM   2070  N   GLY A 267    -126.514 223.098  -5.465  1.00 89.86           N  
ATOM   2071  CA  GLY A 267    -126.644 224.441  -4.921  1.00 89.86           C  
ATOM   2072  C   GLY A 267    -125.312 225.143  -4.738  1.00 89.86           C  
ATOM   2073  O   GLY A 267    -125.196 226.068  -3.933  1.00 89.86           O  
ATOM   2074  N   ARG A 268    -124.248 224.662  -5.386  1.00 89.72           N  
ATOM   2075  CA  ARG A 268    -122.941 225.306  -5.306  1.00 89.72           C  
ATOM   2076  C   ARG A 268    -122.194 225.192  -6.631  1.00 89.72           C  
ATOM   2077  CB  ARG A 268    -122.107 224.693  -4.179  1.00 89.72           C  
ATOM   2078  O   ARG A 268    -122.380 224.225  -7.374  1.00 89.72           O  
ATOM   2079  CG  ARG A 268    -121.738 223.237  -4.409  1.00 89.72           C  
ATOM   2080  CD  ARG A 268    -120.951 222.663  -3.238  1.00 89.72           C  
ATOM   2081  NE  ARG A 268    -120.670 221.241  -3.422  1.00 89.72           N  
ATOM   2082  NH1 ARG A 268    -119.400 221.033  -1.503  1.00 89.72           N  
ATOM   2083  NH2 ARG A 268    -119.745 219.217  -2.857  1.00 89.72           N  
ATOM   2084  CZ  ARG A 268    -119.939 220.500  -2.594  1.00 89.72           C  
ATOM   2085  N   PRO A 269    -121.338 226.223  -6.990  1.00 92.66           N  
ATOM   2086  CA  PRO A 269    -120.668 226.266  -8.291  1.00 92.66           C  
ATOM   2087  C   PRO A 269    -119.489 225.302  -8.380  1.00 92.66           C  
ATOM   2088  CB  PRO A 269    -120.194 227.718  -8.396  1.00 92.66           C  
ATOM   2089  O   PRO A 269    -118.744 225.137  -7.408  1.00 92.66           O  
ATOM   2090  CG  PRO A 269    -119.985 228.154  -6.981  1.00 92.66           C  
ATOM   2091  CD  PRO A 269    -121.025 227.498  -6.121  1.00 92.66           C  
ATOM   2092  N   HIS A 270    -119.388 224.581  -9.586  1.00 94.46           N  
ATOM   2093  CA  HIS A 270    -118.283 223.679  -9.895  1.00 94.46           C  
ATOM   2094  C   HIS A 270    -117.730 223.944 -11.291  1.00 94.46           C  
ATOM   2095  CB  HIS A 270    -118.732 222.222  -9.775  1.00 94.46           C  
ATOM   2096  O   HIS A 270    -118.474 224.332 -12.195  1.00 94.46           O  
ATOM   2097  CG  HIS A 270    -119.689 221.979  -8.653  1.00 94.46           C  
ATOM   2098  CD2 HIS A 270    -121.032 222.139  -8.577  1.00 94.46           C  
ATOM   2099  ND1 HIS A 270    -119.286 221.516  -7.418  1.00 94.46           N  
ATOM   2100  CE1 HIS A 270    -120.342 221.401  -6.631  1.00 94.46           C  
ATOM   2101  NE2 HIS A 270    -121.413 221.773  -7.310  1.00 94.46           N  
ATOM   2102  N   ILE A 271    -116.438 223.784 -11.375  1.00 97.61           N  
ATOM   2103  CA  ILE A 271    -115.884 223.799 -12.724  1.00 97.61           C  
ATOM   2104  C   ILE A 271    -115.997 222.408 -13.344  1.00 97.61           C  
ATOM   2105  CB  ILE A 271    -114.412 224.269 -12.724  1.00 97.61           C  
ATOM   2106  O   ILE A 271    -115.667 221.408 -12.702  1.00 97.61           O  
ATOM   2107  CG1 ILE A 271    -114.300 225.679 -12.132  1.00 97.61           C  
ATOM   2108  CG2 ILE A 271    -113.831 224.222 -14.141  1.00 97.61           C  
ATOM   2109  CD1 ILE A 271    -112.869 226.172 -11.973  1.00 97.61           C  
ATOM   2110  N   GLY A 272    -116.466 222.338 -14.532  1.00 97.75           N  
ATOM   2111  CA  GLY A 272    -116.562 221.087 -15.266  1.00 97.75           C  
ATOM   2112  C   GLY A 272    -116.250 221.236 -16.745  1.00 97.75           C  
ATOM   2113  O   GLY A 272    -116.114 222.353 -17.245  1.00 97.75           O  
ATOM   2114  N   LEU A 273    -116.154 220.068 -17.380  1.00 97.49           N  
ATOM   2115  CA  LEU A 273    -115.927 220.043 -18.819  1.00 97.49           C  
ATOM   2116  C   LEU A 273    -117.245 220.129 -19.580  1.00 97.49           C  
ATOM   2117  CB  LEU A 273    -115.173 218.772 -19.222  1.00 97.49           C  
ATOM   2118  O   LEU A 273    -118.105 219.255 -19.442  1.00 97.49           O  
ATOM   2119  CG  LEU A 273    -114.877 218.602 -20.713  1.00 97.49           C  
ATOM   2120  CD1 LEU A 273    -114.008 219.753 -21.214  1.00 97.49           C  
ATOM   2121  CD2 LEU A 273    -114.200 217.262 -20.975  1.00 97.49           C  
ATOM   2122  N   GLN A 274    -117.472 221.208 -20.378  1.00 96.14           N  
ATOM   2123  CA  GLN A 274    -118.709 221.439 -21.117  1.00 96.14           C  
ATOM   2124  C   GLN A 274    -118.686 220.728 -22.466  1.00 96.14           C  
ATOM   2125  CB  GLN A 274    -118.943 222.937 -21.315  1.00 96.14           C  
ATOM   2126  O   GLN A 274    -119.649 220.050 -22.833  1.00 96.14           O  
ATOM   2127  CG  GLN A 274    -120.267 223.267 -21.993  1.00 96.14           C  
ATOM   2128  CD  GLN A 274    -120.519 224.760 -22.092  1.00 96.14           C  
ATOM   2129  NE2 GLN A 274    -121.788 225.143 -22.186  1.00 96.14           N  
ATOM   2130  OE1 GLN A 274    -119.581 225.563 -22.085  1.00 96.14           O  
ATOM   2131  N   SER A 275    -117.602 221.054 -23.221  1.00 93.94           N  
ATOM   2132  CA  SER A 275    -117.471 220.499 -24.564  1.00 93.94           C  
ATOM   2133  C   SER A 275    -116.006 220.305 -24.940  1.00 93.94           C  
ATOM   2134  CB  SER A 275    -118.154 221.405 -25.589  1.00 93.94           C  
ATOM   2135  O   SER A 275    -115.112 220.833 -24.275  1.00 93.94           O  
ATOM   2136  OG  SER A 275    -117.500 222.661 -25.663  1.00 93.94           O  
ATOM   2137  N   GLY A 276    -115.746 219.446 -25.933  1.00 92.23           N  
ATOM   2138  CA  GLY A 276    -114.390 219.146 -26.364  1.00 92.23           C  
ATOM   2139  C   GLY A 276    -113.813 217.911 -25.700  1.00 92.23           C  
ATOM   2140  O   GLY A 276    -114.431 217.336 -24.800  1.00 92.23           O  
ATOM   2141  N   GLN A 277    -112.611 217.495 -26.180  1.00 92.88           N  
ATOM   2142  CA  GLN A 277    -111.974 216.292 -25.651  1.00 92.88           C  
ATOM   2143  C   GLN A 277    -111.248 216.585 -24.341  1.00 92.88           C  
ATOM   2144  CB  GLN A 277    -110.998 215.709 -26.674  1.00 92.88           C  
ATOM   2145  O   GLN A 277    -111.309 215.789 -23.401  1.00 92.88           O  
ATOM   2146  CG  GLN A 277    -111.678 215.062 -27.873  1.00 92.88           C  
ATOM   2147  CD  GLN A 277    -112.642 213.958 -27.478  1.00 92.88           C  
ATOM   2148  NE2 GLN A 277    -113.896 214.088 -27.898  1.00 92.88           N  
ATOM   2149  OE1 GLN A 277    -112.262 212.998 -26.802  1.00 92.88           O  
ATOM   2150  N   VAL A 278    -110.633 217.753 -24.285  1.00 94.74           N  
ATOM   2151  CA  VAL A 278    -109.822 218.140 -23.135  1.00 94.74           C  
ATOM   2152  C   VAL A 278    -109.894 219.653 -22.939  1.00 94.74           C  
ATOM   2153  CB  VAL A 278    -108.352 217.694 -23.301  1.00 94.74           C  
ATOM   2154  O   VAL A 278    -109.801 220.415 -23.904  1.00 94.74           O  
ATOM   2155  CG1 VAL A 278    -107.529 218.082 -22.072  1.00 94.74           C  
ATOM   2156  CG2 VAL A 278    -108.277 216.187 -23.541  1.00 94.74           C  
ATOM   2157  N   ALA A 279    -110.121 220.170 -21.671  1.00 96.79           N  
ATOM   2158  CA  ALA A 279    -110.054 221.581 -21.298  1.00 96.79           C  
ATOM   2159  C   ALA A 279    -109.287 221.767 -19.991  1.00 96.79           C  
ATOM   2160  CB  ALA A 279    -111.458 222.166 -21.175  1.00 96.79           C  
ATOM   2161  O   ALA A 279    -109.221 220.851 -19.167  1.00 96.79           O  
ATOM   2162  N   SER A 280    -108.689 222.924 -19.820  1.00 97.38           N  
ATOM   2163  CA  SER A 280    -107.900 223.151 -18.614  1.00 97.38           C  
ATOM   2164  C   SER A 280    -108.042 224.588 -18.122  1.00 97.38           C  
ATOM   2165  CB  SER A 280    -106.427 222.836 -18.870  1.00 97.38           C  
ATOM   2166  O   SER A 280    -108.366 225.487 -18.902  1.00 97.38           O  
ATOM   2167  OG  SER A 280    -105.859 223.773 -19.768  1.00 97.38           O  
ATOM   2168  N   VAL A 281    -107.834 224.751 -16.881  1.00 97.76           N  
ATOM   2169  CA  VAL A 281    -107.584 226.052 -16.268  1.00 97.76           C  
ATOM   2170  C   VAL A 281    -106.260 226.019 -15.509  1.00 97.76           C  
ATOM   2171  CB  VAL A 281    -108.731 226.463 -15.318  1.00 97.76           C  
ATOM   2172  O   VAL A 281    -105.974 225.064 -14.784  1.00 97.76           O  
ATOM   2173  CG1 VAL A 281    -108.855 225.474 -14.161  1.00 97.76           C  
ATOM   2174  CG2 VAL A 281    -108.508 227.880 -14.794  1.00 97.76           C  
ATOM   2175  N   THR A 282    -105.384 227.021 -15.797  1.00 97.62           N  
ATOM   2176  CA  THR A 282    -104.054 227.114 -15.204  1.00 97.62           C  
ATOM   2177  C   THR A 282    -103.957 228.328 -14.285  1.00 97.62           C  
ATOM   2178  CB  THR A 282    -102.964 227.196 -16.287  1.00 97.62           C  
ATOM   2179  O   THR A 282    -104.327 229.438 -14.673  1.00 97.62           O  
ATOM   2180  CG2 THR A 282    -101.581 227.351 -15.665  1.00 97.62           C  
ATOM   2181  OG1 THR A 282    -102.988 226.000 -17.076  1.00 97.62           O  
ATOM   2182  N   PHE A 283    -103.451 228.047 -13.067  1.00 96.52           N  
ATOM   2183  CA  PHE A 283    -103.231 229.114 -12.100  1.00 96.52           C  
ATOM   2184  C   PHE A 283    -101.750 229.459 -11.999  1.00 96.52           C  
ATOM   2185  CB  PHE A 283    -103.772 228.713 -10.723  1.00 96.52           C  
ATOM   2186  O   PHE A 283    -100.927 228.597 -11.683  1.00 96.52           O  
ATOM   2187  CG  PHE A 283    -105.219 228.301 -10.736  1.00 96.52           C  
ATOM   2188  CD1 PHE A 283    -106.204 229.188 -11.152  1.00 96.52           C  
ATOM   2189  CD2 PHE A 283    -105.594 227.028 -10.331  1.00 96.52           C  
ATOM   2190  CE1 PHE A 283    -107.545 228.810 -11.165  1.00 96.52           C  
ATOM   2191  CE2 PHE A 283    -106.932 226.642 -10.341  1.00 96.52           C  
ATOM   2192  CZ  PHE A 283    -107.906 227.535 -10.757  1.00 96.52           C  
ATOM   2193  N   ASP A 284    -101.524 230.777 -12.223  1.00 95.85           N  
ATOM   2194  CA  ASP A 284    -100.179 231.277 -11.958  1.00 95.85           C  
ATOM   2195  C   ASP A 284     -99.957 231.495 -10.463  1.00 95.85           C  
ATOM   2196  CB  ASP A 284     -99.931 232.580 -12.722  1.00 95.85           C  
ATOM   2197  O   ASP A 284    -100.800 232.088  -9.785  1.00 95.85           O  
ATOM   2198  CG  ASP A 284     -99.692 232.362 -14.206  1.00 95.85           C  
ATOM   2199  OD1 ASP A 284     -98.913 231.456 -14.570  1.00 95.85           O  
ATOM   2200  OD2 ASP A 284    -100.285 233.106 -15.016  1.00 95.85           O  
ATOM   2201  N   ILE A 285     -98.822 230.907 -10.019  1.00 95.85           N  
ATOM   2202  CA  ILE A 285     -98.481 231.187  -8.627  1.00 95.85           C  
ATOM   2203  C   ILE A 285     -97.915 232.598  -8.508  1.00 95.85           C  
ATOM   2204  CB  ILE A 285     -97.473 230.155  -8.074  1.00 95.85           C  
ATOM   2205  O   ILE A 285     -96.859 232.901  -9.071  1.00 95.85           O  
ATOM   2206  CG1 ILE A 285     -98.064 228.742  -8.137  1.00 95.85           C  
ATOM   2207  CG2 ILE A 285     -97.064 230.515  -6.642  1.00 95.85           C  
ATOM   2208  CD1 ILE A 285     -97.064 227.638  -7.822  1.00 95.85           C  
ATOM   2209  N   PRO A 286     -98.664 233.470  -7.799  1.00 94.59           N  
ATOM   2210  CA  PRO A 286     -98.215 234.862  -7.702  1.00 94.59           C  
ATOM   2211  C   PRO A 286     -96.965 235.021  -6.839  1.00 94.59           C  
ATOM   2212  CB  PRO A 286     -99.413 235.573  -7.064  1.00 94.59           C  
ATOM   2213  O   PRO A 286     -96.583 234.092  -6.123  1.00 94.59           O  
ATOM   2214  CG  PRO A 286    -100.124 234.507  -6.295  1.00 94.59           C  
ATOM   2215  CD  PRO A 286     -99.853 233.185  -6.951  1.00 94.59           C  
ATOM   2216  N   ARG A 287     -96.342 236.204  -6.932  1.00 95.10           N  
ATOM   2217  CA  ARG A 287     -95.246 236.542  -6.029  1.00 95.10           C  
ATOM   2218  C   ARG A 287     -95.737 236.652  -4.589  1.00 95.10           C  
ATOM   2219  CB  ARG A 287     -94.580 237.851  -6.458  1.00 95.10           C  
ATOM   2220  O   ARG A 287     -96.859 237.098  -4.342  1.00 95.10           O  
ATOM   2221  CG  ARG A 287     -93.846 237.763  -7.786  1.00 95.10           C  
ATOM   2222  CD  ARG A 287     -93.159 239.074  -8.139  1.00 95.10           C  
ATOM   2223  NE  ARG A 287     -92.504 239.005  -9.443  1.00 95.10           N  
ATOM   2224  NH1 ARG A 287     -90.485 238.242  -8.621  1.00 95.10           N  
ATOM   2225  NH2 ARG A 287     -90.754 238.589 -10.870  1.00 95.10           N  
ATOM   2226  CZ  ARG A 287     -91.250 238.613  -9.643  1.00 95.10           C  
ATOM   2227  N   ASP A 288     -94.947 236.168  -3.626  1.00 93.89           N  
ATOM   2228  CA  ASP A 288     -95.291 236.313  -2.215  1.00 93.89           C  
ATOM   2229  C   ASP A 288     -95.027 237.737  -1.729  1.00 93.89           C  
ATOM   2230  CB  ASP A 288     -94.506 235.312  -1.365  1.00 93.89           C  
ATOM   2231  O   ASP A 288     -94.720 238.624  -2.529  1.00 93.89           O  
ATOM   2232  CG  ASP A 288     -93.003 235.501  -1.466  1.00 93.89           C  
ATOM   2233  OD1 ASP A 288     -92.541 236.648  -1.648  1.00 93.89           O  
ATOM   2234  OD2 ASP A 288     -92.272 234.490  -1.368  1.00 93.89           O  
ATOM   2235  N   SER A 289     -95.272 238.015  -0.477  1.00 91.13           N  
ATOM   2236  CA  SER A 289     -95.165 239.347   0.110  1.00 91.13           C  
ATOM   2237  C   SER A 289     -93.723 239.845   0.088  1.00 91.13           C  
ATOM   2238  CB  SER A 289     -95.690 239.346   1.545  1.00 91.13           C  
ATOM   2239  O   SER A 289     -93.475 241.043   0.232  1.00 91.13           O  
ATOM   2240  OG  SER A 289     -94.994 238.399   2.336  1.00 91.13           O  
ATOM   2241  N   SER A 290     -92.742 238.948  -0.146  1.00 89.45           N  
ATOM   2242  CA  SER A 290     -91.333 239.322  -0.225  1.00 89.45           C  
ATOM   2243  C   SER A 290     -90.893 239.513  -1.674  1.00 89.45           C  
ATOM   2244  CB  SER A 290     -90.459 238.265   0.448  1.00 89.45           C  
ATOM   2245  O   SER A 290     -89.709 239.717  -1.944  1.00 89.45           O  
ATOM   2246  OG  SER A 290     -90.806 238.120   1.815  1.00 89.45           O  
ATOM   2247  N   GLY A 291     -91.801 239.346  -2.607  1.00 90.95           N  
ATOM   2248  CA  GLY A 291     -91.509 239.576  -4.012  1.00 90.95           C  
ATOM   2249  C   GLY A 291     -90.970 238.347  -4.718  1.00 90.95           C  
ATOM   2250  O   GLY A 291     -90.556 238.423  -5.877  1.00 90.95           O  
ATOM   2251  N   GLU A 292     -90.903 237.184  -4.017  1.00 92.08           N  
ATOM   2252  CA  GLU A 292     -90.369 235.956  -4.599  1.00 92.08           C  
ATOM   2253  C   GLU A 292     -91.459 235.165  -5.315  1.00 92.08           C  
ATOM   2254  CB  GLU A 292     -89.711 235.091  -3.521  1.00 92.08           C  
ATOM   2255  O   GLU A 292     -92.594 235.093  -4.839  1.00 92.08           O  
ATOM   2256  CG  GLU A 292     -88.504 235.741  -2.862  1.00 92.08           C  
ATOM   2257  CD  GLU A 292     -87.341 235.956  -3.818  1.00 92.08           C  
ATOM   2258  OE1 GLU A 292     -86.653 236.996  -3.714  1.00 92.08           O  
ATOM   2259  OE2 GLU A 292     -87.118 235.076  -4.680  1.00 92.08           O  
ATOM   2260  N   LYS A 293     -91.131 234.660  -6.497  1.00 93.08           N  
ATOM   2261  CA  LYS A 293     -92.023 233.828  -7.300  1.00 93.08           C  
ATOM   2262  C   LYS A 293     -91.627 232.355  -7.212  1.00 93.08           C  
ATOM   2263  CB  LYS A 293     -92.015 234.285  -8.759  1.00 93.08           C  
ATOM   2264  O   LYS A 293     -90.440 232.026  -7.195  1.00 93.08           O  
ATOM   2265  CG  LYS A 293     -93.108 233.658  -9.610  1.00 93.08           C  
ATOM   2266  CD  LYS A 293     -93.181 234.299 -10.990  1.00 93.08           C  
ATOM   2267  CE  LYS A 293     -94.298 233.697 -11.830  1.00 93.08           C  
ATOM   2268  NZ  LYS A 293     -94.376 234.327 -13.182  1.00 93.08           N  
ATOM   2269  N   GLY A 294     -92.625 231.465  -7.147  1.00 91.99           N  
ATOM   2270  CA  GLY A 294     -92.381 230.034  -7.062  1.00 91.99           C  
ATOM   2271  C   GLY A 294     -92.220 229.539  -5.637  1.00 91.99           C  
ATOM   2272  O   GLY A 294     -92.087 230.339  -4.709  1.00 91.99           O  
ATOM   2273  N   ALA A 295     -92.364 228.193  -5.436  1.00 94.77           N  
ATOM   2274  CA  ALA A 295     -92.303 227.650  -4.081  1.00 94.77           C  
ATOM   2275  C   ALA A 295     -91.580 226.306  -4.060  1.00 94.77           C  
ATOM   2276  CB  ALA A 295     -93.707 227.504  -3.499  1.00 94.77           C  
ATOM   2277  O   ALA A 295     -91.698 225.517  -5.000  1.00 94.77           O  
ATOM   2278  N   LEU A 296     -90.783 226.096  -2.988  1.00 96.33           N  
ATOM   2279  CA  LEU A 296     -90.192 224.800  -2.674  1.00 96.33           C  
ATOM   2280  C   LEU A 296     -90.968 224.102  -1.563  1.00 96.33           C  
ATOM   2281  CB  LEU A 296     -88.726 224.966  -2.262  1.00 96.33           C  
ATOM   2282  O   LEU A 296     -90.854 222.887  -1.389  1.00 96.33           O  
ATOM   2283  CG  LEU A 296     -87.741 225.309  -3.382  1.00 96.33           C  
ATOM   2284  CD1 LEU A 296     -86.379 225.669  -2.797  1.00 96.33           C  
ATOM   2285  CD2 LEU A 296     -87.618 224.147  -4.361  1.00 96.33           C  
ATOM   2286  N   TYR A 297     -91.607 224.953  -0.803  1.00 96.88           N  
ATOM   2287  CA  TYR A 297     -92.472 224.522   0.290  1.00 96.88           C  
ATOM   2288  C   TYR A 297     -93.889 225.049   0.106  1.00 96.88           C  
ATOM   2289  CB  TYR A 297     -91.911 224.991   1.636  1.00 96.88           C  
ATOM   2290  O   TYR A 297     -94.147 226.239   0.304  1.00 96.88           O  
ATOM   2291  CG  TYR A 297     -90.483 224.567   1.879  1.00 96.88           C  
ATOM   2292  CD1 TYR A 297     -90.193 223.390   2.567  1.00 96.88           C  
ATOM   2293  CD2 TYR A 297     -89.421 225.343   1.427  1.00 96.88           C  
ATOM   2294  CE1 TYR A 297     -88.879 222.996   2.794  1.00 96.88           C  
ATOM   2295  CE2 TYR A 297     -88.103 224.959   1.650  1.00 96.88           C  
ATOM   2296  OH  TYR A 297     -86.539 223.400   2.558  1.00 96.88           O  
ATOM   2297  CZ  TYR A 297     -87.843 223.785   2.334  1.00 96.88           C  
ATOM   2298  N   GLU A 298     -94.758 224.119  -0.191  1.00 97.39           N  
ATOM   2299  CA  GLU A 298     -96.092 224.584  -0.559  1.00 97.39           C  
ATOM   2300  C   GLU A 298     -97.161 223.580  -0.140  1.00 97.39           C  
ATOM   2301  CB  GLU A 298     -96.174 224.842  -2.065  1.00 97.39           C  
ATOM   2302  O   GLU A 298     -96.845 222.447   0.230  1.00 97.39           O  
ATOM   2303  CG  GLU A 298     -95.911 223.608  -2.916  1.00 97.39           C  
ATOM   2304  CD  GLU A 298     -95.836 223.909  -4.404  1.00 97.39           C  
ATOM   2305  OE1 GLU A 298     -95.155 223.161  -5.141  1.00 97.39           O  
ATOM   2306  OE2 GLU A 298     -96.462 224.902  -4.837  1.00 97.39           O  
ATOM   2307  N   TYR A 299     -98.360 224.137  -0.092  1.00 97.43           N  
ATOM   2308  CA  TYR A 299     -99.565 223.391   0.254  1.00 97.43           C  
ATOM   2309  C   TYR A 299    -100.741 223.821  -0.614  1.00 97.43           C  
ATOM   2310  CB  TYR A 299     -99.911 223.585   1.734  1.00 97.43           C  
ATOM   2311  O   TYR A 299    -100.944 225.016  -0.848  1.00 97.43           O  
ATOM   2312  CG  TYR A 299    -101.242 222.993   2.130  1.00 97.43           C  
ATOM   2313  CD1 TYR A 299    -102.402 223.764   2.109  1.00 97.43           C  
ATOM   2314  CD2 TYR A 299    -101.343 221.664   2.525  1.00 97.43           C  
ATOM   2315  CE1 TYR A 299    -103.632 223.226   2.474  1.00 97.43           C  
ATOM   2316  CE2 TYR A 299    -102.568 221.115   2.892  1.00 97.43           C  
ATOM   2317  OH  TYR A 299    -104.917 221.362   3.225  1.00 97.43           O  
ATOM   2318  CZ  TYR A 299    -103.704 221.901   2.863  1.00 97.43           C  
ATOM   2319  N   PHE A 300    -101.335 222.856  -1.218  1.00 96.35           N  
ATOM   2320  CA  PHE A 300    -102.609 223.254  -1.807  1.00 96.35           C  
ATOM   2321  C   PHE A 300    -103.683 222.209  -1.528  1.00 96.35           C  
ATOM   2322  CB  PHE A 300    -102.463 223.467  -3.316  1.00 96.35           C  
ATOM   2323  O   PHE A 300    -103.376 221.027  -1.353  1.00 96.35           O  
ATOM   2324  CG  PHE A 300    -101.845 222.300  -4.038  1.00 96.35           C  
ATOM   2325  CD1 PHE A 300    -100.464 222.161  -4.107  1.00 96.35           C  
ATOM   2326  CD2 PHE A 300    -102.645 221.343  -4.646  1.00 96.35           C  
ATOM   2327  CE1 PHE A 300     -99.890 221.081  -4.774  1.00 96.35           C  
ATOM   2328  CE2 PHE A 300    -102.078 220.260  -5.314  1.00 96.35           C  
ATOM   2329  CZ  PHE A 300    -100.700 220.132  -5.378  1.00 96.35           C  
ATOM   2330  N   TRP A 301    -104.860 222.672  -1.423  1.00 96.66           N  
ATOM   2331  CA  TRP A 301    -106.073 221.977  -1.004  1.00 96.66           C  
ATOM   2332  C   TRP A 301    -107.194 222.179  -2.017  1.00 96.66           C  
ATOM   2333  CB  TRP A 301    -106.523 222.463   0.376  1.00 96.66           C  
ATOM   2334  O   TRP A 301    -107.346 223.268  -2.577  1.00 96.66           O  
ATOM   2335  CG  TRP A 301    -107.775 221.809   0.875  1.00 96.66           C  
ATOM   2336  CD1 TRP A 301    -107.865 220.680   1.643  1.00 96.66           C  
ATOM   2337  CD2 TRP A 301    -109.118 222.240   0.636  1.00 96.66           C  
ATOM   2338  CE2 TRP A 301    -109.974 221.326   1.291  1.00 96.66           C  
ATOM   2339  CE3 TRP A 301    -109.682 223.313  -0.068  1.00 96.66           C  
ATOM   2340  NE1 TRP A 301    -109.186 220.386   1.896  1.00 96.66           N  
ATOM   2341  CH2 TRP A 301    -111.889 222.510   0.564  1.00 96.66           C  
ATOM   2342  CZ2 TRP A 301    -111.365 221.454   1.261  1.00 96.66           C  
ATOM   2343  CZ3 TRP A 301    -111.066 223.437  -0.097  1.00 96.66           C  
ATOM   2344  N   TRP A 302    -107.877 221.108  -2.287  1.00 96.60           N  
ATOM   2345  CA  TRP A 302    -109.011 221.270  -3.189  1.00 96.60           C  
ATOM   2346  C   TRP A 302    -110.136 220.305  -2.831  1.00 96.60           C  
ATOM   2347  CB  TRP A 302    -108.579 221.054  -4.642  1.00 96.60           C  
ATOM   2348  O   TRP A 302    -109.930 219.356  -2.072  1.00 96.60           O  
ATOM   2349  CG  TRP A 302    -108.286 219.623  -4.985  1.00 96.60           C  
ATOM   2350  CD1 TRP A 302    -109.126 218.733  -5.592  1.00 96.60           C  
ATOM   2351  CD2 TRP A 302    -107.068 218.916  -4.730  1.00 96.60           C  
ATOM   2352  CE2 TRP A 302    -107.240 217.601  -5.213  1.00 96.60           C  
ATOM   2353  CE3 TRP A 302    -105.846 219.270  -4.140  1.00 96.60           C  
ATOM   2354  NE1 TRP A 302    -108.502 217.515  -5.734  1.00 96.60           N  
ATOM   2355  CH2 TRP A 302    -105.049 217.008  -4.543  1.00 96.60           C  
ATOM   2356  CZ2 TRP A 302    -106.234 216.636  -5.123  1.00 96.60           C  
ATOM   2357  CZ3 TRP A 302    -104.846 218.308  -4.054  1.00 96.60           C  
ATOM   2358  N   ARG A 303    -111.232 220.676  -3.375  1.00 95.29           N  
ATOM   2359  CA  ARG A 303    -112.384 219.779  -3.357  1.00 95.29           C  
ATOM   2360  C   ARG A 303    -112.779 219.364  -4.770  1.00 95.29           C  
ATOM   2361  CB  ARG A 303    -113.570 220.441  -2.654  1.00 95.29           C  
ATOM   2362  O   ARG A 303    -112.894 220.208  -5.660  1.00 95.29           O  
ATOM   2363  CG  ARG A 303    -114.774 219.529  -2.485  1.00 95.29           C  
ATOM   2364  CD  ARG A 303    -115.904 220.218  -1.732  1.00 95.29           C  
ATOM   2365  NE  ARG A 303    -117.081 219.361  -1.624  1.00 95.29           N  
ATOM   2366  NH1 ARG A 303    -118.402 220.956  -0.602  1.00 95.29           N  
ATOM   2367  NH2 ARG A 303    -119.248 218.871  -1.041  1.00 95.29           N  
ATOM   2368  CZ  ARG A 303    -118.241 219.732  -1.088  1.00 95.29           C  
ATOM   2369  N   GLN A 304    -112.942 218.042  -4.903  1.00 96.59           N  
ATOM   2370  CA  GLN A 304    -113.334 217.533  -6.213  1.00 96.59           C  
ATOM   2371  C   GLN A 304    -114.475 216.528  -6.093  1.00 96.59           C  
ATOM   2372  CB  GLN A 304    -112.139 216.890  -6.920  1.00 96.59           C  
ATOM   2373  O   GLN A 304    -114.701 215.961  -5.022  1.00 96.59           O  
ATOM   2374  CG  GLN A 304    -111.702 215.567  -6.306  1.00 96.59           C  
ATOM   2375  CD  GLN A 304    -110.583 214.901  -7.085  1.00 96.59           C  
ATOM   2376  NE2 GLN A 304    -110.821 213.672  -7.532  1.00 96.59           N  
ATOM   2377  OE1 GLN A 304    -109.513 215.487  -7.285  1.00 96.59           O  
ATOM   2378  N   ILE A 305    -115.150 216.386  -7.267  1.00 97.01           N  
ATOM   2379  CA  ILE A 305    -116.181 215.364  -7.408  1.00 97.01           C  
ATOM   2380  C   ILE A 305    -115.894 214.507  -8.638  1.00 97.01           C  
ATOM   2381  CB  ILE A 305    -117.589 215.993  -7.509  1.00 97.01           C  
ATOM   2382  O   ILE A 305    -115.575 215.033  -9.708  1.00 97.01           O  
ATOM   2383  CG1 ILE A 305    -117.911 216.791  -6.241  1.00 97.01           C  
ATOM   2384  CG2 ILE A 305    -118.647 214.912  -7.758  1.00 97.01           C  
ATOM   2385  CD1 ILE A 305    -119.234 217.540  -6.300  1.00 97.01           C  
ATOM   2386  N   PHE A 306    -115.996 213.194  -8.417  1.00 97.69           N  
ATOM   2387  CA  PHE A 306    -115.806 212.243  -9.507  1.00 97.69           C  
ATOM   2388  C   PHE A 306    -116.757 211.061  -9.366  1.00 97.69           C  
ATOM   2389  CB  PHE A 306    -114.356 211.749  -9.544  1.00 97.69           C  
ATOM   2390  O   PHE A 306    -116.460 210.099  -8.654  1.00 97.69           O  
ATOM   2391  CG  PHE A 306    -113.904 211.298 -10.908  1.00 97.69           C  
ATOM   2392  CD1 PHE A 306    -114.050 209.972 -11.300  1.00 97.69           C  
ATOM   2393  CD2 PHE A 306    -113.333 212.198 -11.797  1.00 97.69           C  
ATOM   2394  CE1 PHE A 306    -113.633 209.552 -12.561  1.00 97.69           C  
ATOM   2395  CE2 PHE A 306    -112.914 211.785 -13.059  1.00 97.69           C  
ATOM   2396  CZ  PHE A 306    -113.064 210.462 -13.438  1.00 97.69           C  
ATOM   2397  N   TRP A 307    -117.839 211.151  -9.981  1.00 95.01           N  
ATOM   2398  CA  TRP A 307    -119.009 210.291  -9.841  1.00 95.01           C  
ATOM   2399  C   TRP A 307    -119.581 209.923 -11.207  1.00 95.01           C  
ATOM   2400  CB  TRP A 307    -120.082 210.976  -8.992  1.00 95.01           C  
ATOM   2401  O   TRP A 307    -119.991 210.799 -11.971  1.00 95.01           O  
ATOM   2402  CG  TRP A 307    -121.387 210.239  -8.950  1.00 95.01           C  
ATOM   2403  CD1 TRP A 307    -121.623 208.955  -9.356  1.00 95.01           C  
ATOM   2404  CD2 TRP A 307    -122.639 210.745  -8.476  1.00 95.01           C  
ATOM   2405  CE2 TRP A 307    -123.592 209.713  -8.626  1.00 95.01           C  
ATOM   2406  CE3 TRP A 307    -123.049 211.973  -7.938  1.00 95.01           C  
ATOM   2407  NE1 TRP A 307    -122.947 208.632  -9.165  1.00 95.01           N  
ATOM   2408  CH2 TRP A 307    -125.304 211.083  -7.734  1.00 95.01           C  
ATOM   2409  CZ2 TRP A 307    -124.930 209.871  -8.257  1.00 95.01           C  
ATOM   2410  CZ3 TRP A 307    -124.380 212.129  -7.572  1.00 95.01           C  
ATOM   2411  N   LEU A 308    -119.765 208.567 -11.486  1.00 96.80           N  
ATOM   2412  CA  LEU A 308    -120.197 208.069 -12.787  1.00 96.80           C  
ATOM   2413  C   LEU A 308    -121.719 208.020 -12.873  1.00 96.80           C  
ATOM   2414  CB  LEU A 308    -119.614 206.678 -13.048  1.00 96.80           C  
ATOM   2415  O   LEU A 308    -122.391 207.699 -11.889  1.00 96.80           O  
ATOM   2416  CG  LEU A 308    -118.133 206.489 -12.719  1.00 96.80           C  
ATOM   2417  CD1 LEU A 308    -117.733 205.028 -12.890  1.00 96.80           C  
ATOM   2418  CD2 LEU A 308    -117.270 207.391 -13.596  1.00 96.80           C  
ATOM   2419  N   GLY A 309    -122.346 208.351 -13.978  1.00 95.64           N  
ATOM   2420  CA  GLY A 309    -123.758 208.133 -14.250  1.00 95.64           C  
ATOM   2421  C   GLY A 309    -124.049 206.762 -14.828  1.00 95.64           C  
ATOM   2422  O   GLY A 309    -125.145 206.225 -14.646  1.00 95.64           O  
ATOM   2423  N   SER A 310    -123.035 206.201 -15.504  1.00 97.02           N  
ATOM   2424  CA  SER A 310    -123.086 204.881 -16.121  1.00 97.02           C  
ATOM   2425  C   SER A 310    -121.700 204.250 -16.195  1.00 97.02           C  
ATOM   2426  CB  SER A 310    -123.693 204.966 -17.523  1.00 97.02           C  
ATOM   2427  O   SER A 310    -120.692 204.958 -16.231  1.00 97.02           O  
ATOM   2428  OG  SER A 310    -122.817 205.643 -18.409  1.00 97.02           O  
ATOM   2429  N   ALA A 311    -121.584 202.928 -16.208  1.00 96.82           N  
ATOM   2430  CA  ALA A 311    -120.334 202.173 -16.155  1.00 96.82           C  
ATOM   2431  C   ALA A 311    -119.507 202.393 -17.419  1.00 96.82           C  
ATOM   2432  CB  ALA A 311    -120.617 200.686 -15.960  1.00 96.82           C  
ATOM   2433  O   ALA A 311    -118.286 202.209 -17.409  1.00 96.82           O  
ATOM   2434  N   ASN A 312    -120.160 202.762 -18.567  1.00 97.25           N  
ATOM   2435  CA  ASN A 312    -119.453 202.891 -19.837  1.00 97.25           C  
ATOM   2436  C   ASN A 312    -118.858 204.285 -20.010  1.00 97.25           C  
ATOM   2437  CB  ASN A 312    -120.384 202.563 -21.007  1.00 97.25           C  
ATOM   2438  O   ASN A 312    -118.269 204.589 -21.048  1.00 97.25           O  
ATOM   2439  CG  ASN A 312    -121.525 203.554 -21.140  1.00 97.25           C  
ATOM   2440  ND2 ASN A 312    -122.040 203.704 -22.354  1.00 97.25           N  
ATOM   2441  OD1 ASN A 312    -121.938 204.178 -20.160  1.00 97.25           O  
ATOM   2442  N   GLN A 313    -118.970 205.167 -18.918  1.00 97.76           N  
ATOM   2443  CA  GLN A 313    -118.397 206.509 -18.968  1.00 97.76           C  
ATOM   2444  C   GLN A 313    -116.908 206.484 -18.629  1.00 97.76           C  
ATOM   2445  CB  GLN A 313    -119.137 207.447 -18.014  1.00 97.76           C  
ATOM   2446  O   GLN A 313    -116.473 205.705 -17.780  1.00 97.76           O  
ATOM   2447  CG  GLN A 313    -120.597 207.674 -18.384  1.00 97.76           C  
ATOM   2448  CD  GLN A 313    -121.344 208.493 -17.348  1.00 97.76           C  
ATOM   2449  NE2 GLN A 313    -122.352 209.235 -17.794  1.00 97.76           N  
ATOM   2450  OE1 GLN A 313    -121.020 208.457 -16.157  1.00 97.76           O  
ATOM   2451  N   MET A 314    -116.167 207.308 -19.314  1.00 97.30           N  
ATOM   2452  CA  MET A 314    -114.727 207.407 -19.089  1.00 97.30           C  
ATOM   2453  C   MET A 314    -114.268 208.860 -19.131  1.00 97.30           C  
ATOM   2454  CB  MET A 314    -113.962 206.588 -20.130  1.00 97.30           C  
ATOM   2455  O   MET A 314    -114.861 209.683 -19.831  1.00 97.30           O  
ATOM   2456  CG  MET A 314    -114.392 205.132 -20.204  1.00 97.30           C  
ATOM   2457  SD  MET A 314    -113.504 204.201 -21.511  1.00 97.30           S  
ATOM   2458  CE  MET A 314    -114.458 202.657 -21.508  1.00 97.30           C  
ATOM   2459  N   GLY A 315    -113.233 209.166 -18.333  1.00 96.25           N  
ATOM   2460  CA  GLY A 315    -112.672 210.506 -18.271  1.00 96.25           C  
ATOM   2461  C   GLY A 315    -111.662 210.678 -17.151  1.00 96.25           C  
ATOM   2462  O   GLY A 315    -111.369 209.729 -16.421  1.00 96.25           O  
ATOM   2463  N   TYR A 316    -111.167 211.935 -17.065  1.00 96.50           N  
ATOM   2464  CA  TYR A 316    -110.170 212.145 -16.022  1.00 96.50           C  
ATOM   2465  C   TYR A 316    -110.150 213.601 -15.572  1.00 96.50           C  
ATOM   2466  CB  TYR A 316    -108.780 211.734 -16.518  1.00 96.50           C  
ATOM   2467  O   TYR A 316    -110.576 214.492 -16.310  1.00 96.50           O  
ATOM   2468  CG  TYR A 316    -108.358 212.427 -17.791  1.00 96.50           C  
ATOM   2469  CD1 TYR A 316    -108.496 211.799 -19.027  1.00 96.50           C  
ATOM   2470  CD2 TYR A 316    -107.820 213.709 -17.759  1.00 96.50           C  
ATOM   2471  CE1 TYR A 316    -108.108 212.432 -20.202  1.00 96.50           C  
ATOM   2472  CE2 TYR A 316    -107.429 214.351 -18.929  1.00 96.50           C  
ATOM   2473  OH  TYR A 316    -107.191 214.339 -21.304  1.00 96.50           O  
ATOM   2474  CZ  TYR A 316    -107.577 213.707 -20.144  1.00 96.50           C  
ATOM   2475  N   LEU A 317    -109.747 213.788 -14.405  1.00 97.45           N  
ATOM   2476  CA  LEU A 317    -109.420 215.062 -13.774  1.00 97.45           C  
ATOM   2477  C   LEU A 317    -107.999 215.045 -13.220  1.00 97.45           C  
ATOM   2478  CB  LEU A 317    -110.413 215.374 -12.652  1.00 97.45           C  
ATOM   2479  O   LEU A 317    -107.667 214.209 -12.375  1.00 97.45           O  
ATOM   2480  CG  LEU A 317    -110.153 216.653 -11.853  1.00 97.45           C  
ATOM   2481  CD1 LEU A 317    -110.512 217.880 -12.683  1.00 97.45           C  
ATOM   2482  CD2 LEU A 317    -110.938 216.636 -10.546  1.00 97.45           C  
ATOM   2483  N   LYS A 318    -107.207 216.020 -13.734  1.00 96.64           N  
ATOM   2484  CA  LYS A 318    -105.813 216.067 -13.302  1.00 96.64           C  
ATOM   2485  C   LYS A 318    -105.480 217.412 -12.665  1.00 96.64           C  
ATOM   2486  CB  LYS A 318    -104.877 215.800 -14.482  1.00 96.64           C  
ATOM   2487  O   LYS A 318    -105.962 218.455 -13.113  1.00 96.64           O  
ATOM   2488  CG  LYS A 318    -105.104 214.458 -15.161  1.00 96.64           C  
ATOM   2489  CD  LYS A 318    -104.150 214.255 -16.331  1.00 96.64           C  
ATOM   2490  CE  LYS A 318    -104.403 212.929 -17.036  1.00 96.64           C  
ATOM   2491  NZ  LYS A 318    -103.418 212.688 -18.134  1.00 96.64           N  
ATOM   2492  N   ILE A 319    -104.660 217.337 -11.685  1.00 97.42           N  
ATOM   2493  CA  ILE A 319    -104.010 218.517 -11.125  1.00 97.42           C  
ATOM   2494  C   ILE A 319    -102.494 218.353 -11.197  1.00 97.42           C  
ATOM   2495  CB  ILE A 319    -104.452 218.768  -9.667  1.00 97.42           C  
ATOM   2496  O   ILE A 319    -101.924 217.480 -10.538  1.00 97.42           O  
ATOM   2497  CG1 ILE A 319    -105.973 218.942  -9.592  1.00 97.42           C  
ATOM   2498  CG2 ILE A 319    -103.734 219.989  -9.087  1.00 97.42           C  
ATOM   2499  CD1 ILE A 319    -106.499 219.203  -8.187  1.00 97.42           C  
ATOM   2500  N   CYS A 320    -101.908 219.233 -11.996  1.00 96.01           N  
ATOM   2501  CA  CYS A 320    -100.483 219.118 -12.285  1.00 96.01           C  
ATOM   2502  C   CYS A 320     -99.743 220.396 -11.902  1.00 96.01           C  
ATOM   2503  CB  CYS A 320    -100.259 218.814 -13.766  1.00 96.01           C  
ATOM   2504  O   CYS A 320    -100.236 221.499 -12.142  1.00 96.01           O  
ATOM   2505  SG  CYS A 320    -101.058 217.294 -14.325  1.00 96.01           S  
ATOM   2506  N   VAL A 321     -98.510 220.198 -11.413  1.00 96.92           N  
ATOM   2507  CA  VAL A 321     -97.646 221.308 -11.028  1.00 96.92           C  
ATOM   2508  C   VAL A 321     -96.389 221.309 -11.894  1.00 96.92           C  
ATOM   2509  CB  VAL A 321     -97.264 221.237  -9.532  1.00 96.92           C  
ATOM   2510  O   VAL A 321     -95.720 220.283 -12.027  1.00 96.92           O  
ATOM   2511  CG1 VAL A 321     -96.418 222.445  -9.133  1.00 96.92           C  
ATOM   2512  CG2 VAL A 321     -98.518 221.149  -8.664  1.00 96.92           C  
ATOM   2513  N   THR A 322     -96.051 222.533 -12.427  1.00 95.14           N  
ATOM   2514  CA  THR A 322     -94.864 222.647 -13.268  1.00 95.14           C  
ATOM   2515  C   THR A 322     -93.965 223.781 -12.782  1.00 95.14           C  
ATOM   2516  CB  THR A 322     -95.243 222.885 -14.742  1.00 95.14           C  
ATOM   2517  O   THR A 322     -94.408 224.657 -12.037  1.00 95.14           O  
ATOM   2518  CG2 THR A 322     -96.026 221.703 -15.305  1.00 95.14           C  
ATOM   2519  OG1 THR A 322     -96.049 224.065 -14.837  1.00 95.14           O  
ATOM   2520  N   ASP A 323     -92.735 223.678 -13.198  1.00 95.12           N  
ATOM   2521  CA  ASP A 323     -91.803 224.766 -12.926  1.00 95.12           C  
ATOM   2522  C   ASP A 323     -91.850 225.820 -14.029  1.00 95.12           C  
ATOM   2523  CB  ASP A 323     -90.379 224.226 -12.774  1.00 95.12           C  
ATOM   2524  O   ASP A 323     -92.719 225.772 -14.902  1.00 95.12           O  
ATOM   2525  CG  ASP A 323     -89.818 223.660 -14.067  1.00 95.12           C  
ATOM   2526  OD1 ASP A 323     -90.382 223.937 -15.148  1.00 95.12           O  
ATOM   2527  OD2 ASP A 323     -88.806 222.930 -14.004  1.00 95.12           O  
ATOM   2528  N   ALA A 324     -90.982 226.838 -13.977  1.00 94.37           N  
ATOM   2529  CA  ALA A 324     -90.989 228.002 -14.859  1.00 94.37           C  
ATOM   2530  C   ALA A 324     -90.743 227.594 -16.308  1.00 94.37           C  
ATOM   2531  CB  ALA A 324     -89.940 229.017 -14.410  1.00 94.37           C  
ATOM   2532  O   ALA A 324     -91.166 228.290 -17.236  1.00 94.37           O  
ATOM   2533  N   SER A 325     -90.069 226.444 -16.507  1.00 92.77           N  
ATOM   2534  CA  SER A 325     -89.752 225.974 -17.853  1.00 92.77           C  
ATOM   2535  C   SER A 325     -90.854 225.068 -18.395  1.00 92.77           C  
ATOM   2536  CB  SER A 325     -88.418 225.226 -17.859  1.00 92.77           C  
ATOM   2537  O   SER A 325     -90.737 224.531 -19.499  1.00 92.77           O  
ATOM   2538  OG  SER A 325     -87.365 226.073 -17.433  1.00 92.77           O  
ATOM   2539  N   GLY A 326     -91.888 224.855 -17.593  1.00 91.17           N  
ATOM   2540  CA  GLY A 326     -92.983 223.998 -18.020  1.00 91.17           C  
ATOM   2541  C   GLY A 326     -92.722 222.525 -17.766  1.00 91.17           C  
ATOM   2542  O   GLY A 326     -93.398 221.663 -18.332  1.00 91.17           O  
ATOM   2543  N   THR A 327     -91.741 222.169 -16.999  1.00 92.29           N  
ATOM   2544  CA  THR A 327     -91.412 220.797 -16.632  1.00 92.29           C  
ATOM   2545  C   THR A 327     -92.338 220.296 -15.527  1.00 92.29           C  
ATOM   2546  CB  THR A 327     -89.948 220.677 -16.172  1.00 92.29           C  
ATOM   2547  O   THR A 327     -92.498 220.954 -14.497  1.00 92.29           O  
ATOM   2548  CG2 THR A 327     -89.599 219.237 -15.816  1.00 92.29           C  
ATOM   2549  OG1 THR A 327     -89.084 221.121 -17.227  1.00 92.29           O  
ATOM   2550  N   PHE A 328     -92.972 219.123 -15.767  1.00 93.88           N  
ATOM   2551  CA  PHE A 328     -93.845 218.507 -14.777  1.00 93.88           C  
ATOM   2552  C   PHE A 328     -93.073 218.173 -13.506  1.00 93.88           C  
ATOM   2553  CB  PHE A 328     -94.495 217.240 -15.342  1.00 93.88           C  
ATOM   2554  O   PHE A 328     -91.996 217.575 -13.566  1.00 93.88           O  
ATOM   2555  CG  PHE A 328     -95.398 216.532 -14.368  1.00 93.88           C  
ATOM   2556  CD1 PHE A 328     -94.938 215.445 -13.637  1.00 93.88           C  
ATOM   2557  CD2 PHE A 328     -96.708 216.956 -14.187  1.00 93.88           C  
ATOM   2558  CE1 PHE A 328     -95.773 214.789 -12.734  1.00 93.88           C  
ATOM   2559  CE2 PHE A 328     -97.547 216.305 -13.288  1.00 93.88           C  
ATOM   2560  CZ  PHE A 328     -97.078 215.221 -12.563  1.00 93.88           C  
ATOM   2561  N   LEU A 329     -93.636 218.541 -12.348  1.00 95.49           N  
ATOM   2562  CA  LEU A 329     -92.990 218.270 -11.068  1.00 95.49           C  
ATOM   2563  C   LEU A 329     -93.703 217.143 -10.329  1.00 95.49           C  
ATOM   2564  CB  LEU A 329     -92.968 219.532 -10.203  1.00 95.49           C  
ATOM   2565  O   LEU A 329     -93.133 216.067 -10.131  1.00 95.49           O  
ATOM   2566  CG  LEU A 329     -92.199 220.727 -10.764  1.00 95.49           C  
ATOM   2567  CD1 LEU A 329     -92.253 221.899  -9.789  1.00 95.49           C  
ATOM   2568  CD2 LEU A 329     -90.754 220.342 -11.064  1.00 95.49           C  
ATOM   2569  N   TYR A 330     -94.970 217.322 -10.060  1.00 96.91           N  
ATOM   2570  CA  TYR A 330     -95.807 216.341  -9.379  1.00 96.91           C  
ATOM   2571  C   TYR A 330     -97.285 216.666  -9.559  1.00 96.91           C  
ATOM   2572  CB  TYR A 330     -95.462 216.284  -7.888  1.00 96.91           C  
ATOM   2573  O   TYR A 330     -97.634 217.732 -10.069  1.00 96.91           O  
ATOM   2574  CG  TYR A 330     -95.675 217.591  -7.165  1.00 96.91           C  
ATOM   2575  CD1 TYR A 330     -94.673 218.555  -7.119  1.00 96.91           C  
ATOM   2576  CD2 TYR A 330     -96.879 217.863  -6.524  1.00 96.91           C  
ATOM   2577  CE1 TYR A 330     -94.864 219.762  -6.452  1.00 96.91           C  
ATOM   2578  CE2 TYR A 330     -97.083 219.065  -5.855  1.00 96.91           C  
ATOM   2579  OH  TYR A 330     -96.266 221.198  -5.162  1.00 96.91           O  
ATOM   2580  CZ  TYR A 330     -96.071 220.006  -5.825  1.00 96.91           C  
ATOM   2581  N   GLY A 331     -98.140 215.805  -9.248  1.00 96.91           N  
ATOM   2582  CA  GLY A 331     -99.576 216.013  -9.344  1.00 96.91           C  
ATOM   2583  C   GLY A 331    -100.379 214.750  -9.094  1.00 96.91           C  
ATOM   2584  O   GLY A 331     -99.823 213.722  -8.703  1.00 96.91           O  
ATOM   2585  N   VAL A 332    -101.659 214.828  -9.237  1.00 97.55           N  
ATOM   2586  CA  VAL A 332    -102.566 213.696  -9.075  1.00 97.55           C  
ATOM   2587  C   VAL A 332    -103.499 213.604 -10.280  1.00 97.55           C  
ATOM   2588  CB  VAL A 332    -103.388 213.810  -7.772  1.00 97.55           C  
ATOM   2589  O   VAL A 332    -103.702 214.589 -10.993  1.00 97.55           O  
ATOM   2590  CG1 VAL A 332    -102.477 213.720  -6.549  1.00 97.55           C  
ATOM   2591  CG2 VAL A 332    -104.183 215.113  -7.754  1.00 97.55           C  
ATOM   2592  N   GLU A 333    -103.995 212.363 -10.433  1.00 96.34           N  
ATOM   2593  CA  GLU A 333    -105.043 212.187 -11.434  1.00 96.34           C  
ATOM   2594  C   GLU A 333    -106.113 211.214 -10.946  1.00 96.34           C  
ATOM   2595  CB  GLU A 333    -104.448 211.695 -12.756  1.00 96.34           C  
ATOM   2596  O   GLU A 333    -105.800 210.206 -10.309  1.00 96.34           O  
ATOM   2597  CG  GLU A 333    -103.910 210.271 -12.696  1.00 96.34           C  
ATOM   2598  CD  GLU A 333    -103.359 209.783 -14.026  1.00 96.34           C  
ATOM   2599  OE1 GLU A 333    -103.111 208.564 -14.169  1.00 96.34           O  
ATOM   2600  OE2 GLU A 333    -103.174 210.625 -14.932  1.00 96.34           O  
ATOM   2601  N   THR A 334    -107.314 211.660 -11.129  1.00 97.81           N  
ATOM   2602  CA  THR A 334    -108.479 210.795 -10.978  1.00 97.81           C  
ATOM   2603  C   THR A 334    -108.971 210.307 -12.337  1.00 97.81           C  
ATOM   2604  CB  THR A 334    -109.621 211.521 -10.243  1.00 97.81           C  
ATOM   2605  O   THR A 334    -109.320 211.113 -13.202  1.00 97.81           O  
ATOM   2606  CG2 THR A 334    -110.759 210.561  -9.913  1.00 97.81           C  
ATOM   2607  OG1 THR A 334    -109.118 212.084  -9.026  1.00 97.81           O  
ATOM   2608  N   PHE A 335    -109.003 208.997 -12.464  1.00 97.16           N  
ATOM   2609  CA  PHE A 335    -109.083 208.505 -13.834  1.00 97.16           C  
ATOM   2610  C   PHE A 335    -110.048 207.331 -13.932  1.00 97.16           C  
ATOM   2611  CB  PHE A 335    -107.697 208.090 -14.338  1.00 97.16           C  
ATOM   2612  O   PHE A 335    -109.951 206.374 -13.160  1.00 97.16           O  
ATOM   2613  CG  PHE A 335    -107.539 208.190 -15.831  1.00 97.16           C  
ATOM   2614  CD1 PHE A 335    -108.510 207.678 -16.683  1.00 97.16           C  
ATOM   2615  CD2 PHE A 335    -106.419 208.797 -16.383  1.00 97.16           C  
ATOM   2616  CE1 PHE A 335    -108.366 207.768 -18.065  1.00 97.16           C  
ATOM   2617  CE2 PHE A 335    -106.269 208.893 -17.764  1.00 97.16           C  
ATOM   2618  CZ  PHE A 335    -107.243 208.377 -18.603  1.00 97.16           C  
ATOM   2619  N   LYS A 336    -110.923 207.284 -14.875  1.00 97.79           N  
ATOM   2620  CA  LYS A 336    -111.758 206.186 -15.355  1.00 97.79           C  
ATOM   2621  C   LYS A 336    -111.339 205.750 -16.755  1.00 97.79           C  
ATOM   2622  CB  LYS A 336    -113.233 206.593 -15.353  1.00 97.79           C  
ATOM   2623  O   LYS A 336    -111.705 206.386 -17.746  1.00 97.79           O  
ATOM   2624  CG  LYS A 336    -114.181 205.486 -15.792  1.00 97.79           C  
ATOM   2625  CD  LYS A 336    -114.241 204.363 -14.765  1.00 97.79           C  
ATOM   2626  CE  LYS A 336    -115.225 203.277 -15.178  1.00 97.79           C  
ATOM   2627  NZ  LYS A 336    -114.680 202.426 -16.278  1.00 97.79           N  
ATOM   2628  N   ARG A 337    -110.698 204.513 -16.833  1.00 94.31           N  
ATOM   2629  CA  ARG A 337    -109.985 204.148 -18.052  1.00 94.31           C  
ATOM   2630  C   ARG A 337    -110.829 203.228 -18.928  1.00 94.31           C  
ATOM   2631  CB  ARG A 337    -108.655 203.470 -17.713  1.00 94.31           C  
ATOM   2632  O   ARG A 337    -110.687 203.227 -20.152  1.00 94.31           O  
ATOM   2633  CG  ARG A 337    -107.612 204.413 -17.135  1.00 94.31           C  
ATOM   2634  CD  ARG A 337    -106.286 203.707 -16.889  1.00 94.31           C  
ATOM   2635  NE  ARG A 337    -105.329 204.577 -16.210  1.00 94.31           N  
ATOM   2636  NH1 ARG A 337    -104.567 205.592 -18.140  1.00 94.31           N  
ATOM   2637  NH2 ARG A 337    -103.703 206.193 -16.103  1.00 94.31           N  
ATOM   2638  CZ  ARG A 337    -104.535 205.452 -16.819  1.00 94.31           C  
ATOM   2639  N   TYR A 338    -111.593 202.419 -18.217  1.00 94.32           N  
ATOM   2640  CA  TYR A 338    -112.239 201.356 -18.979  1.00 94.32           C  
ATOM   2641  C   TYR A 338    -113.674 201.140 -18.510  1.00 94.32           C  
ATOM   2642  CB  TYR A 338    -111.449 200.049 -18.855  1.00 94.32           C  
ATOM   2643  O   TYR A 338    -114.115 201.759 -17.538  1.00 94.32           O  
ATOM   2644  CG  TYR A 338    -110.910 199.795 -17.469  1.00 94.32           C  
ATOM   2645  CD1 TYR A 338    -109.615 200.174 -17.122  1.00 94.32           C  
ATOM   2646  CD2 TYR A 338    -111.695 199.175 -16.501  1.00 94.32           C  
ATOM   2647  CE1 TYR A 338    -109.114 199.939 -15.846  1.00 94.32           C  
ATOM   2648  CE2 TYR A 338    -111.205 198.936 -15.222  1.00 94.32           C  
ATOM   2649  OH  TYR A 338    -109.424 199.088 -13.639  1.00 94.32           O  
ATOM   2650  CZ  TYR A 338    -109.916 199.322 -14.904  1.00 94.32           C  
ATOM   2651  N   ASN A 339    -114.381 200.355 -19.293  1.00 95.12           N  
ATOM   2652  CA  ASN A 339    -115.745 199.985 -18.936  1.00 95.12           C  
ATOM   2653  C   ASN A 339    -115.804 199.311 -17.567  1.00 95.12           C  
ATOM   2654  CB  ASN A 339    -116.351 199.071 -20.003  1.00 95.12           C  
ATOM   2655  O   ASN A 339    -114.963 198.468 -17.250  1.00 95.12           O  
ATOM   2656  CG  ASN A 339    -117.855 198.935 -19.871  1.00 95.12           C  
ATOM   2657  ND2 ASN A 339    -118.421 197.931 -20.531  1.00 95.12           N  
ATOM   2658  OD1 ASN A 339    -118.505 199.727 -19.183  1.00 95.12           O  
ATOM   2659  N   GLY A 340    -116.783 199.727 -16.682  1.00 96.70           N  
ATOM   2660  CA  GLY A 340    -116.957 199.299 -15.303  1.00 96.70           C  
ATOM   2661  C   GLY A 340    -117.042 200.455 -14.325  1.00 96.70           C  
ATOM   2662  O   GLY A 340    -117.057 201.619 -14.732  1.00 96.70           O  
ATOM   2663  N   LEU A 341    -117.010 200.046 -13.051  1.00 97.54           N  
ATOM   2664  CA  LEU A 341    -117.208 201.099 -12.060  1.00 97.54           C  
ATOM   2665  C   LEU A 341    -115.877 201.538 -11.460  1.00 97.54           C  
ATOM   2666  CB  LEU A 341    -118.149 200.620 -10.950  1.00 97.54           C  
ATOM   2667  O   LEU A 341    -115.832 202.467 -10.649  1.00 97.54           O  
ATOM   2668  CG  LEU A 341    -119.580 200.285 -11.371  1.00 97.54           C  
ATOM   2669  CD1 LEU A 341    -120.376 199.765 -10.180  1.00 97.54           C  
ATOM   2670  CD2 LEU A 341    -120.258 201.508 -11.980  1.00 97.54           C  
ATOM   2671  N   GLY A 342    -114.806 200.924 -11.812  1.00 98.00           N  
ATOM   2672  CA  GLY A 342    -113.502 201.151 -11.209  1.00 98.00           C  
ATOM   2673  C   GLY A 342    -112.851 202.444 -11.664  1.00 98.00           C  
ATOM   2674  O   GLY A 342    -112.866 202.767 -12.853  1.00 98.00           O  
ATOM   2675  N   CYS A 343    -112.330 203.166 -10.706  1.00 98.18           N  
ATOM   2676  CA  CYS A 343    -111.567 204.389 -10.928  1.00 98.18           C  
ATOM   2677  C   CYS A 343    -110.232 204.340 -10.196  1.00 98.18           C  
ATOM   2678  CB  CYS A 343    -112.364 205.611 -10.472  1.00 98.18           C  
ATOM   2679  O   CYS A 343    -110.024 203.488  -9.331  1.00 98.18           O  
ATOM   2680  SG  CYS A 343    -113.962 205.786 -11.297  1.00 98.18           S  
ATOM   2681  N   GLU A 344    -109.343 205.275 -10.615  1.00 97.41           N  
ATOM   2682  CA  GLU A 344    -108.042 205.362  -9.959  1.00 97.41           C  
ATOM   2683  C   GLU A 344    -107.725 206.797  -9.549  1.00 97.41           C  
ATOM   2684  CB  GLU A 344    -106.941 204.819 -10.874  1.00 97.41           C  
ATOM   2685  O   GLU A 344    -108.106 207.743 -10.241  1.00 97.41           O  
ATOM   2686  CG  GLU A 344    -107.194 203.403 -11.368  1.00 97.41           C  
ATOM   2687  CD  GLU A 344    -106.218 202.959 -12.446  1.00 97.41           C  
ATOM   2688  OE1 GLU A 344    -106.323 201.807 -12.923  1.00 97.41           O  
ATOM   2689  OE2 GLU A 344    -105.341 203.771 -12.816  1.00 97.41           O  
ATOM   2690  N   TYR A 345    -107.118 206.891  -8.413  1.00 97.87           N  
ATOM   2691  CA  TYR A 345    -106.471 208.116  -7.954  1.00 97.87           C  
ATOM   2692  C   TYR A 345    -104.961 207.932  -7.859  1.00 97.87           C  
ATOM   2693  CB  TYR A 345    -107.032 208.541  -6.593  1.00 97.87           C  
ATOM   2694  O   TYR A 345    -104.468 207.244  -6.962  1.00 97.87           O  
ATOM   2695  CG  TYR A 345    -106.593 209.918  -6.159  1.00 97.87           C  
ATOM   2696  CD1 TYR A 345    -105.865 210.102  -4.986  1.00 97.87           C  
ATOM   2697  CD2 TYR A 345    -106.906 211.039  -6.921  1.00 97.87           C  
ATOM   2698  CE1 TYR A 345    -105.460 211.370  -4.582  1.00 97.87           C  
ATOM   2699  CE2 TYR A 345    -106.505 212.311  -6.527  1.00 97.87           C  
ATOM   2700  OH  TYR A 345    -105.386 213.723  -4.964  1.00 97.87           O  
ATOM   2701  CZ  TYR A 345    -105.784 212.467  -5.359  1.00 97.87           C  
ATOM   2702  N   ASN A 346    -104.310 208.538  -8.818  1.00 97.59           N  
ATOM   2703  CA  ASN A 346    -102.879 208.298  -8.970  1.00 97.59           C  
ATOM   2704  C   ASN A 346    -102.058 209.501  -8.517  1.00 97.59           C  
ATOM   2705  CB  ASN A 346    -102.546 207.943 -10.420  1.00 97.59           C  
ATOM   2706  O   ASN A 346    -102.396 210.643  -8.832  1.00 97.59           O  
ATOM   2707  CG  ASN A 346    -103.299 206.722 -10.912  1.00 97.59           C  
ATOM   2708  ND2 ASN A 346    -103.785 206.783 -12.146  1.00 97.59           N  
ATOM   2709  OD1 ASN A 346    -103.443 205.734 -10.188  1.00 97.59           O  
ATOM   2710  N   PHE A 347    -101.024 209.169  -7.772  1.00 97.83           N  
ATOM   2711  CA  PHE A 347    -100.008 210.168  -7.467  1.00 97.83           C  
ATOM   2712  C   PHE A 347     -98.858 210.092  -8.464  1.00 97.83           C  
ATOM   2713  CB  PHE A 347     -99.480 209.979  -6.041  1.00 97.83           C  
ATOM   2714  O   PHE A 347     -98.254 209.032  -8.644  1.00 97.83           O  
ATOM   2715  CG  PHE A 347     -98.402 210.959  -5.658  1.00 97.83           C  
ATOM   2716  CD1 PHE A 347     -97.139 210.515  -5.287  1.00 97.83           C  
ATOM   2717  CD2 PHE A 347     -98.654 212.324  -5.669  1.00 97.83           C  
ATOM   2718  CE1 PHE A 347     -96.141 211.418  -4.933  1.00 97.83           C  
ATOM   2719  CE2 PHE A 347     -97.662 213.234  -5.316  1.00 97.83           C  
ATOM   2720  CZ  PHE A 347     -96.405 212.779  -4.947  1.00 97.83           C  
ATOM   2721  N   LEU A 348     -98.572 211.287  -9.070  1.00 96.59           N  
ATOM   2722  CA  LEU A 348     -97.592 211.357 -10.150  1.00 96.59           C  
ATOM   2723  C   LEU A 348     -96.379 212.178  -9.729  1.00 96.59           C  
ATOM   2724  CB  LEU A 348     -98.223 211.966 -11.406  1.00 96.59           C  
ATOM   2725  O   LEU A 348     -96.501 213.116  -8.938  1.00 96.59           O  
ATOM   2726  CG  LEU A 348     -99.586 211.408 -11.818  1.00 96.59           C  
ATOM   2727  CD1 LEU A 348    -100.245 212.322 -12.846  1.00 96.59           C  
ATOM   2728  CD2 LEU A 348     -99.440 209.993 -12.370  1.00 96.59           C  
ATOM   2729  N   ALA A 349     -95.216 211.764 -10.279  1.00 96.18           N  
ATOM   2730  CA  ALA A 349     -93.986 212.524 -10.073  1.00 96.18           C  
ATOM   2731  C   ALA A 349     -93.187 212.634 -11.368  1.00 96.18           C  
ATOM   2732  CB  ALA A 349     -93.137 211.878  -8.981  1.00 96.18           C  
ATOM   2733  O   ALA A 349     -93.354 211.821 -12.280  1.00 96.18           O  
ATOM   2734  N   GLY A 350     -92.345 213.704 -11.428  1.00 92.86           N  
ATOM   2735  CA  GLY A 350     -91.436 213.820 -12.559  1.00 92.86           C  
ATOM   2736  C   GLY A 350     -90.458 212.665 -12.659  1.00 92.86           C  
ATOM   2737  O   GLY A 350     -90.012 212.132 -11.640  1.00 92.86           O  
ATOM   2738  N   ASP A 351     -90.071 212.284 -13.819  1.00 91.38           N  
ATOM   2739  CA  ASP A 351     -89.156 211.162 -14.006  1.00 91.38           C  
ATOM   2740  C   ASP A 351     -87.747 211.651 -14.330  1.00 91.38           C  
ATOM   2741  CB  ASP A 351     -89.661 210.238 -15.116  1.00 91.38           C  
ATOM   2742  O   ASP A 351     -86.854 210.848 -14.605  1.00 91.38           O  
ATOM   2743  CG  ASP A 351     -89.733 210.921 -16.470  1.00 91.38           C  
ATOM   2744  OD1 ASP A 351     -89.321 212.095 -16.583  1.00 91.38           O  
ATOM   2745  OD2 ASP A 351     -90.210 210.280 -17.432  1.00 91.38           O  
ATOM   2746  N   GLY A 352     -87.504 212.936 -14.358  1.00 85.52           N  
ATOM   2747  CA  GLY A 352     -86.188 213.498 -14.621  1.00 85.52           C  
ATOM   2748  C   GLY A 352     -85.884 213.635 -16.100  1.00 85.52           C  
ATOM   2749  O   GLY A 352     -84.833 214.160 -16.477  1.00 85.52           O  
ATOM   2750  N   LYS A 353     -86.735 213.177 -16.973  1.00 84.79           N  
ATOM   2751  CA  LYS A 353     -86.513 213.189 -18.416  1.00 84.79           C  
ATOM   2752  C   LYS A 353     -87.582 214.009 -19.130  1.00 84.79           C  
ATOM   2753  CB  LYS A 353     -86.489 211.763 -18.967  1.00 84.79           C  
ATOM   2754  O   LYS A 353     -87.809 213.833 -20.329  1.00 84.79           O  
ATOM   2755  CG  LYS A 353     -85.386 210.893 -18.384  1.00 84.79           C  
ATOM   2756  CD  LYS A 353     -85.439 209.476 -18.942  1.00 84.79           C  
ATOM   2757  CE  LYS A 353     -84.400 208.576 -18.285  1.00 84.79           C  
ATOM   2758  NZ  LYS A 353     -84.490 207.172 -18.783  1.00 84.79           N  
ATOM   2759  N   GLY A 354     -88.251 214.814 -18.398  1.00 76.17           N  
ATOM   2760  CA  GLY A 354     -89.264 215.654 -19.019  1.00 76.17           C  
ATOM   2761  C   GLY A 354     -90.649 215.037 -18.991  1.00 76.17           C  
ATOM   2762  O   GLY A 354     -91.625 215.673 -19.397  1.00 76.17           O  
ATOM   2763  N   GLY A 355     -90.743 213.768 -18.414  1.00 82.93           N  
ATOM   2764  CA  GLY A 355     -92.014 213.072 -18.303  1.00 82.93           C  
ATOM   2765  C   GLY A 355     -92.453 212.857 -16.868  1.00 82.93           C  
ATOM   2766  O   GLY A 355     -92.115 213.646 -15.984  1.00 82.93           O  
ATOM   2767  N   PHE A 356     -93.303 211.809 -16.670  1.00 92.04           N  
ATOM   2768  CA  PHE A 356     -93.848 211.504 -15.352  1.00 92.04           C  
ATOM   2769  C   PHE A 356     -93.744 210.013 -15.055  1.00 92.04           C  
ATOM   2770  CB  PHE A 356     -95.308 211.959 -15.254  1.00 92.04           C  
ATOM   2771  O   PHE A 356     -93.455 209.216 -15.950  1.00 92.04           O  
ATOM   2772  CG  PHE A 356     -96.269 211.080 -16.007  1.00 92.04           C  
ATOM   2773  CD1 PHE A 356     -96.407 211.199 -17.386  1.00 92.04           C  
ATOM   2774  CD2 PHE A 356     -97.035 210.135 -15.338  1.00 92.04           C  
ATOM   2775  CE1 PHE A 356     -97.296 210.387 -18.085  1.00 92.04           C  
ATOM   2776  CE2 PHE A 356     -97.926 209.321 -16.032  1.00 92.04           C  
ATOM   2777  CZ  PHE A 356     -98.055 209.449 -17.404  1.00 92.04           C  
ATOM   2778  N   ARG A 357     -93.887 209.682 -13.867  1.00 94.08           N  
ATOM   2779  CA  ARG A 357     -94.063 208.303 -13.423  1.00 94.08           C  
ATOM   2780  C   ARG A 357     -95.151 208.204 -12.359  1.00 94.08           C  
ATOM   2781  CB  ARG A 357     -92.747 207.739 -12.883  1.00 94.08           C  
ATOM   2782  O   ARG A 357     -95.394 209.162 -11.622  1.00 94.08           O  
ATOM   2783  CG  ARG A 357     -92.303 208.366 -11.570  1.00 94.08           C  
ATOM   2784  CD  ARG A 357     -90.980 207.786 -11.088  1.00 94.08           C  
ATOM   2785  NE  ARG A 357     -90.479 208.492  -9.913  1.00 94.08           N  
ATOM   2786  NH1 ARG A 357     -91.724 207.273  -8.395  1.00 94.08           N  
ATOM   2787  NH2 ARG A 357     -90.326 208.936  -7.664  1.00 94.08           N  
ATOM   2788  CZ  ARG A 357     -90.844 208.232  -8.661  1.00 94.08           C  
ATOM   2789  N   ILE A 358     -95.860 207.116 -12.367  1.00 95.49           N  
ATOM   2790  CA  ILE A 358     -96.862 206.866 -11.337  1.00 95.49           C  
ATOM   2791  C   ILE A 358     -96.184 206.327 -10.078  1.00 95.49           C  
ATOM   2792  CB  ILE A 358     -97.942 205.874 -11.828  1.00 95.49           C  
ATOM   2793  O   ILE A 358     -95.622 205.230 -10.090  1.00 95.49           O  
ATOM   2794  CG1 ILE A 358     -98.678 206.448 -13.043  1.00 95.49           C  
ATOM   2795  CG2 ILE A 358     -98.922 205.542 -10.699  1.00 95.49           C  
ATOM   2796  CD1 ILE A 358     -99.658 205.476 -13.688  1.00 95.49           C  
ATOM   2797  N   VAL A 359     -96.242 207.067  -9.047  1.00 96.87           N  
ATOM   2798  CA  VAL A 359     -95.572 206.741  -7.793  1.00 96.87           C  
ATOM   2799  C   VAL A 359     -96.483 205.874  -6.929  1.00 96.87           C  
ATOM   2800  CB  VAL A 359     -95.159 208.016  -7.022  1.00 96.87           C  
ATOM   2801  O   VAL A 359     -96.023 204.933  -6.278  1.00 96.87           O  
ATOM   2802  CG1 VAL A 359     -94.527 207.654  -5.679  1.00 96.87           C  
ATOM   2803  CG2 VAL A 359     -94.200 208.859  -7.858  1.00 96.87           C  
ATOM   2804  N   ASP A 360     -97.754 206.201  -6.917  1.00 97.39           N  
ATOM   2805  CA  ASP A 360     -98.754 205.504  -6.114  1.00 97.39           C  
ATOM   2806  C   ASP A 360    -100.102 205.465  -6.830  1.00 97.39           C  
ATOM   2807  CB  ASP A 360     -98.905 206.175  -4.747  1.00 97.39           C  
ATOM   2808  O   ASP A 360    -100.496 206.437  -7.478  1.00 97.39           O  
ATOM   2809  CG  ASP A 360     -99.560 205.274  -3.715  1.00 97.39           C  
ATOM   2810  OD1 ASP A 360     -99.656 204.050  -3.947  1.00 97.39           O  
ATOM   2811  OD2 ASP A 360     -99.986 205.794  -2.660  1.00 97.39           O  
ATOM   2812  N   ARG A 361    -100.731 204.298  -6.737  1.00 97.19           N  
ATOM   2813  CA  ARG A 361    -102.029 204.077  -7.366  1.00 97.19           C  
ATOM   2814  C   ARG A 361    -103.059 203.605  -6.346  1.00 97.19           C  
ATOM   2815  CB  ARG A 361    -101.909 203.057  -8.501  1.00 97.19           C  
ATOM   2816  O   ARG A 361    -102.897 202.547  -5.735  1.00 97.19           O  
ATOM   2817  CG  ARG A 361    -103.179 202.896  -9.322  1.00 97.19           C  
ATOM   2818  CD  ARG A 361    -102.988 201.922 -10.474  1.00 97.19           C  
ATOM   2819  NE  ARG A 361    -102.137 202.483 -11.519  1.00 97.19           N  
ATOM   2820  NH1 ARG A 361    -102.424 200.722 -12.988  1.00 97.19           N  
ATOM   2821  NH2 ARG A 361    -101.099 202.501 -13.569  1.00 97.19           N  
ATOM   2822  CZ  ARG A 361    -101.888 201.901 -12.690  1.00 97.19           C  
ATOM   2823  N   LYS A 362    -104.127 204.419  -6.288  1.00 97.44           N  
ATOM   2824  CA  LYS A 362    -105.229 204.051  -5.406  1.00 97.44           C  
ATOM   2825  C   LYS A 362    -106.506 203.792  -6.199  1.00 97.44           C  
ATOM   2826  CB  LYS A 362    -105.471 205.143  -4.364  1.00 97.44           C  
ATOM   2827  O   LYS A 362    -106.798 204.501  -7.164  1.00 97.44           O  
ATOM   2828  CG  LYS A 362    -104.256 205.460  -3.505  1.00 97.44           C  
ATOM   2829  CD  LYS A 362    -103.900 204.294  -2.590  1.00 97.44           C  
ATOM   2830  CE  LYS A 362    -102.764 204.653  -1.642  1.00 97.44           C  
ATOM   2831  NZ  LYS A 362    -102.364 203.492  -0.793  1.00 97.44           N  
ATOM   2832  N   ASN A 363    -107.273 202.757  -5.746  1.00 97.41           N  
ATOM   2833  CA  ASN A 363    -108.487 202.397  -6.473  1.00 97.41           C  
ATOM   2834  C   ASN A 363    -109.739 202.698  -5.654  1.00 97.41           C  
ATOM   2835  CB  ASN A 363    -108.455 200.921  -6.872  1.00 97.41           C  
ATOM   2836  O   ASN A 363    -109.707 202.654  -4.423  1.00 97.41           O  
ATOM   2837  CG  ASN A 363    -107.336 200.602  -7.844  1.00 97.41           C  
ATOM   2838  ND2 ASN A 363    -106.500 199.634  -7.489  1.00 97.41           N  
ATOM   2839  OD1 ASN A 363    -107.222 201.222  -8.904  1.00 97.41           O  
ATOM   2840  N   PHE A 364    -110.788 203.037  -6.369  1.00 97.78           N  
ATOM   2841  CA  PHE A 364    -112.099 203.220  -5.758  1.00 97.78           C  
ATOM   2842  C   PHE A 364    -113.209 202.991  -6.776  1.00 97.78           C  
ATOM   2843  CB  PHE A 364    -112.221 204.623  -5.155  1.00 97.78           C  
ATOM   2844  O   PHE A 364    -112.939 202.811  -7.965  1.00 97.78           O  
ATOM   2845  CG  PHE A 364    -112.251 205.724  -6.182  1.00 97.78           C  
ATOM   2846  CD1 PHE A 364    -111.078 206.164  -6.783  1.00 97.78           C  
ATOM   2847  CD2 PHE A 364    -113.452 206.319  -6.545  1.00 97.78           C  
ATOM   2848  CE1 PHE A 364    -111.103 207.182  -7.733  1.00 97.78           C  
ATOM   2849  CE2 PHE A 364    -113.485 207.337  -7.493  1.00 97.78           C  
ATOM   2850  CZ  PHE A 364    -112.309 207.768  -8.085  1.00 97.78           C  
ATOM   2851  N   LEU A 365    -114.446 202.898  -6.262  1.00 98.10           N  
ATOM   2852  CA  LEU A 365    -115.589 202.760  -7.158  1.00 98.10           C  
ATOM   2853  C   LEU A 365    -116.273 204.106  -7.376  1.00 98.10           C  
ATOM   2854  CB  LEU A 365    -116.593 201.751  -6.595  1.00 98.10           C  
ATOM   2855  O   LEU A 365    -116.559 204.826  -6.418  1.00 98.10           O  
ATOM   2856  CG  LEU A 365    -116.063 200.338  -6.340  1.00 98.10           C  
ATOM   2857  CD1 LEU A 365    -117.168 199.453  -5.776  1.00 98.10           C  
ATOM   2858  CD2 LEU A 365    -115.492 199.741  -7.621  1.00 98.10           C  
ATOM   2859  N   GLY A 366    -116.539 204.534  -8.703  1.00 97.10           N  
ATOM   2860  CA  GLY A 366    -117.103 205.823  -9.070  1.00 97.10           C  
ATOM   2861  C   GLY A 366    -118.603 205.901  -8.855  1.00 97.10           C  
ATOM   2862  O   GLY A 366    -119.337 206.364  -9.730  1.00 97.10           O  
ATOM   2863  N   THR A 367    -119.079 205.346  -7.666  1.00 96.58           N  
ATOM   2864  CA  THR A 367    -120.503 205.334  -7.346  1.00 96.58           C  
ATOM   2865  C   THR A 367    -120.858 206.489  -6.414  1.00 96.58           C  
ATOM   2866  CB  THR A 367    -120.919 204.001  -6.697  1.00 96.58           C  
ATOM   2867  O   THR A 367    -119.975 207.226  -5.966  1.00 96.58           O  
ATOM   2868  CG2 THR A 367    -120.348 202.814  -7.464  1.00 96.58           C  
ATOM   2869  OG1 THR A 367    -120.435 203.962  -5.348  1.00 96.58           O  
ATOM   2870  N   HIS A 368    -122.180 206.684  -6.074  1.00 93.73           N  
ATOM   2871  CA  HIS A 368    -122.683 207.722  -5.181  1.00 93.73           C  
ATOM   2872  C   HIS A 368    -122.550 207.302  -3.721  1.00 93.73           C  
ATOM   2873  CB  HIS A 368    -124.144 208.043  -5.504  1.00 93.73           C  
ATOM   2874  O   HIS A 368    -122.810 208.100  -2.817  1.00 93.73           O  
ATOM   2875  CG  HIS A 368    -125.090 206.934  -5.171  1.00 93.73           C  
ATOM   2876  CD2 HIS A 368    -125.972 206.793  -4.152  1.00 93.73           C  
ATOM   2877  ND1 HIS A 368    -125.197 205.792  -5.935  1.00 93.73           N  
ATOM   2878  CE1 HIS A 368    -126.107 204.995  -5.399  1.00 93.73           C  
ATOM   2879  NE2 HIS A 368    -126.592 205.579  -4.316  1.00 93.73           N  
ATOM   2880  N   ILE A 369    -122.031 205.984  -3.467  1.00 94.45           N  
ATOM   2881  CA  ILE A 369    -121.940 205.422  -2.124  1.00 94.45           C  
ATOM   2882  C   ILE A 369    -120.633 205.858  -1.469  1.00 94.45           C  
ATOM   2883  CB  ILE A 369    -122.039 203.881  -2.149  1.00 94.45           C  
ATOM   2884  O   ILE A 369    -119.550 205.613  -2.004  1.00 94.45           O  
ATOM   2885  CG1 ILE A 369    -123.377 203.441  -2.754  1.00 94.45           C  
ATOM   2886  CG2 ILE A 369    -121.857 203.304  -0.742  1.00 94.45           C  
ATOM   2887  CD1 ILE A 369    -123.476 201.944  -3.017  1.00 94.45           C  
ATOM   2888  N   GLU A 370    -120.651 206.397  -0.344  1.00 92.56           N  
ATOM   2889  CA  GLU A 370    -119.538 207.055   0.334  1.00 92.56           C  
ATOM   2890  C   GLU A 370    -118.441 206.056   0.691  1.00 92.56           C  
ATOM   2891  CB  GLU A 370    -120.024 207.776   1.594  1.00 92.56           C  
ATOM   2892  O   GLU A 370    -117.258 206.399   0.689  1.00 92.56           O  
ATOM   2893  CG  GLU A 370    -120.884 208.998   1.310  1.00 92.56           C  
ATOM   2894  CD  GLU A 370    -121.356 209.705   2.570  1.00 92.56           C  
ATOM   2895  OE1 GLU A 370    -121.879 210.839   2.470  1.00 92.56           O  
ATOM   2896  OE2 GLU A 370    -121.202 209.121   3.666  1.00 92.56           O  
ATOM   2897  N   GLN A 371    -118.801 204.820   0.986  1.00 95.02           N  
ATOM   2898  CA  GLN A 371    -117.819 203.801   1.345  1.00 95.02           C  
ATOM   2899  C   GLN A 371    -117.019 203.353   0.124  1.00 95.02           C  
ATOM   2900  CB  GLN A 371    -118.505 202.599   1.995  1.00 95.02           C  
ATOM   2901  O   GLN A 371    -115.950 202.755   0.262  1.00 95.02           O  
ATOM   2902  CG  GLN A 371    -119.529 201.917   1.098  1.00 95.02           C  
ATOM   2903  CD  GLN A 371    -120.591 201.172   1.883  1.00 95.02           C  
ATOM   2904  NE2 GLN A 371    -121.305 200.274   1.211  1.00 95.02           N  
ATOM   2905  OE1 GLN A 371    -120.769 201.398   3.084  1.00 95.02           O  
ATOM   2906  N   HIS A 372    -117.544 203.747  -1.051  1.00 96.25           N  
ATOM   2907  CA  HIS A 372    -116.935 203.327  -2.309  1.00 96.25           C  
ATOM   2908  C   HIS A 372    -116.103 204.451  -2.920  1.00 96.25           C  
ATOM   2909  CB  HIS A 372    -118.006 202.870  -3.297  1.00 96.25           C  
ATOM   2910  O   HIS A 372    -115.110 204.193  -3.603  1.00 96.25           O  
ATOM   2911  CG  HIS A 372    -118.761 201.658  -2.848  1.00 96.25           C  
ATOM   2912  CD2 HIS A 372    -118.534 200.801  -1.824  1.00 96.25           C  
ATOM   2913  ND1 HIS A 372    -119.898 201.210  -3.482  1.00 96.25           N  
ATOM   2914  CE1 HIS A 372    -120.341 200.127  -2.867  1.00 96.25           C  
ATOM   2915  NE2 HIS A 372    -119.531 199.856  -1.858  1.00 96.25           N  
ATOM   2916  N   ASN A 373    -116.523 205.638  -2.674  1.00 96.99           N  
ATOM   2917  CA  ASN A 373    -116.054 206.779  -3.451  1.00 96.99           C  
ATOM   2918  C   ASN A 373    -115.654 207.945  -2.551  1.00 96.99           C  
ATOM   2919  CB  ASN A 373    -117.123 207.224  -4.451  1.00 96.99           C  
ATOM   2920  O   ASN A 373    -116.511 208.576  -1.929  1.00 96.99           O  
ATOM   2921  CG  ASN A 373    -116.628 208.299  -5.398  1.00 96.99           C  
ATOM   2922  ND2 ASN A 373    -117.427 208.614  -6.409  1.00 96.99           N  
ATOM   2923  OD1 ASN A 373    -115.534 208.842  -5.222  1.00 96.99           O  
ATOM   2924  N   PRO A 374    -114.416 208.254  -2.479  1.00 96.26           N  
ATOM   2925  CA  PRO A 374    -113.961 209.366  -1.639  1.00 96.26           C  
ATOM   2926  C   PRO A 374    -114.243 210.730  -2.263  1.00 96.26           C  
ATOM   2927  CB  PRO A 374    -112.455 209.121  -1.517  1.00 96.26           C  
ATOM   2928  O   PRO A 374    -114.043 211.761  -1.617  1.00 96.26           O  
ATOM   2929  CG  PRO A 374    -112.078 208.427  -2.785  1.00 96.26           C  
ATOM   2930  CD  PRO A 374    -113.205 207.521  -3.188  1.00 96.26           C  
ATOM   2931  N   PHE A 375    -114.722 210.740  -3.476  1.00 96.80           N  
ATOM   2932  CA  PHE A 375    -114.920 211.995  -4.192  1.00 96.80           C  
ATOM   2933  C   PHE A 375    -116.387 212.186  -4.557  1.00 96.80           C  
ATOM   2934  CB  PHE A 375    -114.056 212.033  -5.457  1.00 96.80           C  
ATOM   2935  O   PHE A 375    -116.727 212.315  -5.733  1.00 96.80           O  
ATOM   2936  CG  PHE A 375    -112.587 211.835  -5.195  1.00 96.80           C  
ATOM   2937  CD1 PHE A 375    -111.899 212.685  -4.340  1.00 96.80           C  
ATOM   2938  CD2 PHE A 375    -111.895 210.796  -5.806  1.00 96.80           C  
ATOM   2939  CE1 PHE A 375    -110.538 212.503  -4.096  1.00 96.80           C  
ATOM   2940  CE2 PHE A 375    -110.537 210.608  -5.568  1.00 96.80           C  
ATOM   2941  CZ  PHE A 375    -109.860 211.463  -4.712  1.00 96.80           C  
ATOM   2942  N   ASN A 376    -117.227 212.291  -3.567  1.00 94.29           N  
ATOM   2943  CA  ASN A 376    -118.667 212.498  -3.686  1.00 94.29           C  
ATOM   2944  C   ASN A 376    -119.076 213.886  -3.200  1.00 94.29           C  
ATOM   2945  CB  ASN A 376    -119.429 211.419  -2.915  1.00 94.29           C  
ATOM   2946  O   ASN A 376    -118.238 214.652  -2.721  1.00 94.29           O  
ATOM   2947  CG  ASN A 376    -119.646 210.161  -3.732  1.00 94.29           C  
ATOM   2948  ND2 ASN A 376    -119.792 209.029  -3.053  1.00 94.29           N  
ATOM   2949  OD1 ASN A 376    -119.683 210.205  -4.964  1.00 94.29           O  
ATOM   2950  N   GLU A 377    -120.359 214.227  -3.325  1.00 91.82           N  
ATOM   2951  CA  GLU A 377    -120.921 215.551  -3.071  1.00 91.82           C  
ATOM   2952  C   GLU A 377    -120.725 215.963  -1.616  1.00 91.82           C  
ATOM   2953  CB  GLU A 377    -122.408 215.582  -3.431  1.00 91.82           C  
ATOM   2954  O   GLU A 377    -120.331 217.096  -1.334  1.00 91.82           O  
ATOM   2955  CG  GLU A 377    -123.065 216.936  -3.214  1.00 91.82           C  
ATOM   2956  CD  GLU A 377    -123.703 217.083  -1.840  1.00 91.82           C  
ATOM   2957  OE1 GLU A 377    -124.019 218.223  -1.436  1.00 91.82           O  
ATOM   2958  OE2 GLU A 377    -123.885 216.045  -1.164  1.00 91.82           O  
ATOM   2959  N   PRO A 378    -120.946 215.053  -0.642  1.00 91.58           N  
ATOM   2960  CA  PRO A 378    -120.812 215.512   0.743  1.00 91.58           C  
ATOM   2961  C   PRO A 378    -119.365 215.503   1.228  1.00 91.58           C  
ATOM   2962  CB  PRO A 378    -121.660 214.509   1.529  1.00 91.58           C  
ATOM   2963  O   PRO A 378    -119.092 215.880   2.371  1.00 91.58           O  
ATOM   2964  CG  PRO A 378    -121.614 213.252   0.720  1.00 91.58           C  
ATOM   2965  CD  PRO A 378    -121.526 213.623  -0.732  1.00 91.58           C  
ATOM   2966  N   ARG A 379    -118.355 215.053   0.343  1.00 90.98           N  
ATOM   2967  CA  ARG A 379    -116.933 214.946   0.654  1.00 90.98           C  
ATOM   2968  C   ARG A 379    -116.079 215.271  -0.568  1.00 90.98           C  
ATOM   2969  CB  ARG A 379    -116.599 213.543   1.168  1.00 90.98           C  
ATOM   2970  O   ARG A 379    -116.548 215.923  -1.503  1.00 90.98           O  
ATOM   2971  CG  ARG A 379    -116.778 212.448   0.129  1.00 90.98           C  
ATOM   2972  CD  ARG A 379    -116.532 211.066   0.719  1.00 90.98           C  
ATOM   2973  NE  ARG A 379    -117.594 210.677   1.643  1.00 90.98           N  
ATOM   2974  NH1 ARG A 379    -116.612 208.676   2.253  1.00 90.98           N  
ATOM   2975  NH2 ARG A 379    -118.622 209.297   3.163  1.00 90.98           N  
ATOM   2976  CZ  ARG A 379    -117.606 209.551   2.351  1.00 90.98           C  
ATOM   2977  N   GLY A 380    -114.857 214.896  -0.606  1.00 93.23           N  
ATOM   2978  CA  GLY A 380    -114.096 215.096  -1.827  1.00 93.23           C  
ATOM   2979  C   GLY A 380    -112.875 215.976  -1.632  1.00 93.23           C  
ATOM   2980  O   GLY A 380    -112.250 216.404  -2.605  1.00 93.23           O  
ATOM   2981  N   TRP A 381    -112.537 216.329  -0.396  1.00 94.44           N  
ATOM   2982  CA  TRP A 381    -111.377 217.160  -0.090  1.00 94.44           C  
ATOM   2983  C   TRP A 381    -110.084 216.365  -0.241  1.00 94.44           C  
ATOM   2984  CB  TRP A 381    -111.479 217.727   1.329  1.00 94.44           C  
ATOM   2985  O   TRP A 381    -110.010 215.205   0.169  1.00 94.44           O  
ATOM   2986  CG  TRP A 381    -112.746 218.486   1.590  1.00 94.44           C  
ATOM   2987  CD1 TRP A 381    -112.974 219.813   1.356  1.00 94.44           C  
ATOM   2988  CD2 TRP A 381    -113.957 217.961   2.143  1.00 94.44           C  
ATOM   2989  CE2 TRP A 381    -114.880 219.028   2.215  1.00 94.44           C  
ATOM   2990  CE3 TRP A 381    -114.351 216.692   2.585  1.00 94.44           C  
ATOM   2991  NE1 TRP A 381    -114.257 220.145   1.730  1.00 94.44           N  
ATOM   2992  CH2 TRP A 381    -116.535 217.610   3.137  1.00 94.44           C  
ATOM   2993  CZ2 TRP A 381    -116.176 218.863   2.711  1.00 94.44           C  
ATOM   2994  CZ3 TRP A 381    -115.640 216.528   3.079  1.00 94.44           C  
ATOM   2995  N   SER A 382    -109.168 216.985  -0.937  1.00 96.69           N  
ATOM   2996  CA  SER A 382    -107.811 216.464  -1.067  1.00 96.69           C  
ATOM   2997  C   SER A 382    -106.775 217.571  -0.908  1.00 96.69           C  
ATOM   2998  CB  SER A 382    -107.630 215.775  -2.423  1.00 96.69           C  
ATOM   2999  O   SER A 382    -107.111 218.755  -0.962  1.00 96.69           O  
ATOM   3000  OG  SER A 382    -106.535 214.875  -2.386  1.00 96.69           O  
ATOM   3001  N   ASP A 383    -105.577 217.060  -0.576  1.00 98.14           N  
ATOM   3002  CA  ASP A 383    -104.515 218.058  -0.490  1.00 98.14           C  
ATOM   3003  C   ASP A 383    -103.146 217.425  -0.726  1.00 98.14           C  
ATOM   3004  CB  ASP A 383    -104.545 218.756   0.871  1.00 98.14           C  
ATOM   3005  O   ASP A 383    -102.994 216.205  -0.631  1.00 98.14           O  
ATOM   3006  CG  ASP A 383    -104.276 217.810   2.029  1.00 98.14           C  
ATOM   3007  OD1 ASP A 383    -103.761 216.695   1.798  1.00 98.14           O  
ATOM   3008  OD2 ASP A 383    -104.586 218.183   3.182  1.00 98.14           O  
ATOM   3009  N   ILE A 384    -102.241 218.332  -1.142  1.00 98.30           N  
ATOM   3010  CA  ILE A 384    -100.839 217.963  -1.309  1.00 98.30           C  
ATOM   3011  C   ILE A 384     -99.954 218.941  -0.542  1.00 98.30           C  
ATOM   3012  CB  ILE A 384    -100.437 217.930  -2.800  1.00 98.30           C  
ATOM   3013  O   ILE A 384    -100.202 220.150  -0.548  1.00 98.30           O  
ATOM   3014  CG1 ILE A 384    -101.121 216.758  -3.513  1.00 98.30           C  
ATOM   3015  CG2 ILE A 384     -98.914 217.846  -2.946  1.00 98.30           C  
ATOM   3016  CD1 ILE A 384    -100.829 216.685  -5.005  1.00 98.30           C  
ATOM   3017  N   MET A 385     -99.066 218.392   0.148  1.00 98.01           N  
ATOM   3018  CA  MET A 385     -98.014 219.178   0.790  1.00 98.01           C  
ATOM   3019  C   MET A 385     -96.639 218.774   0.271  1.00 98.01           C  
ATOM   3020  CB  MET A 385     -98.071 219.009   2.309  1.00 98.01           C  
ATOM   3021  O   MET A 385     -96.330 217.586   0.177  1.00 98.01           O  
ATOM   3022  CG  MET A 385     -97.178 219.979   3.066  1.00 98.01           C  
ATOM   3023  SD  MET A 385     -97.447 219.912   4.881  1.00 98.01           S  
ATOM   3024  CE  MET A 385     -96.417 221.310   5.408  1.00 98.01           C  
ATOM   3025  N   ARG A 386     -95.910 219.839  -0.129  1.00 97.90           N  
ATOM   3026  CA  ARG A 386     -94.568 219.577  -0.637  1.00 97.90           C  
ATOM   3027  C   ARG A 386     -93.509 220.226   0.250  1.00 97.90           C  
ATOM   3028  CB  ARG A 386     -94.428 220.082  -2.075  1.00 97.90           C  
ATOM   3029  O   ARG A 386     -93.648 221.387   0.641  1.00 97.90           O  
ATOM   3030  CG  ARG A 386     -93.030 219.921  -2.651  1.00 97.90           C  
ATOM   3031  CD  ARG A 386     -92.918 220.538  -4.038  1.00 97.90           C  
ATOM   3032  NE  ARG A 386     -91.526 220.697  -4.445  1.00 97.90           N  
ATOM   3033  NH1 ARG A 386     -92.019 221.564  -6.530  1.00 97.90           N  
ATOM   3034  NH2 ARG A 386     -89.836 221.284  -5.887  1.00 97.90           N  
ATOM   3035  CZ  ARG A 386     -91.129 221.182  -5.621  1.00 97.90           C  
ATOM   3036  N   PHE A 387     -92.466 219.427   0.581  1.00 97.12           N  
ATOM   3037  CA  PHE A 387     -91.240 219.862   1.236  1.00 97.12           C  
ATOM   3038  C   PHE A 387     -90.028 219.589   0.354  1.00 97.12           C  
ATOM   3039  CB  PHE A 387     -91.072 219.165   2.589  1.00 97.12           C  
ATOM   3040  O   PHE A 387     -89.384 218.544   0.480  1.00 97.12           O  
ATOM   3041  CG  PHE A 387     -92.300 219.225   3.459  1.00 97.12           C  
ATOM   3042  CD1 PHE A 387     -92.533 220.323   4.277  1.00 97.12           C  
ATOM   3043  CD2 PHE A 387     -93.216 218.184   3.458  1.00 97.12           C  
ATOM   3044  CE1 PHE A 387     -93.669 220.382   5.083  1.00 97.12           C  
ATOM   3045  CE2 PHE A 387     -94.354 218.236   4.261  1.00 97.12           C  
ATOM   3046  CZ  PHE A 387     -94.578 219.336   5.073  1.00 97.12           C  
ATOM   3047  N   ASP A 388     -89.843 220.573  -0.580  1.00 96.99           N  
ATOM   3048  CA  ASP A 388     -88.760 220.386  -1.539  1.00 96.99           C  
ATOM   3049  C   ASP A 388     -88.933 219.082  -2.316  1.00 96.99           C  
ATOM   3050  CB  ASP A 388     -87.405 220.398  -0.827  1.00 96.99           C  
ATOM   3051  O   ASP A 388     -89.828 218.969  -3.156  1.00 96.99           O  
ATOM   3052  CG  ASP A 388     -86.237 220.579  -1.781  1.00 96.99           C  
ATOM   3053  OD1 ASP A 388     -86.462 220.908  -2.966  1.00 96.99           O  
ATOM   3054  OD2 ASP A 388     -85.082 220.388  -1.343  1.00 96.99           O  
ATOM   3055  N   ASP A 389     -88.212 218.001  -2.062  1.00 97.60           N  
ATOM   3056  CA  ASP A 389     -88.285 216.771  -2.847  1.00 97.60           C  
ATOM   3057  C   ASP A 389     -89.212 215.753  -2.187  1.00 97.60           C  
ATOM   3058  CB  ASP A 389     -86.890 216.171  -3.032  1.00 97.60           C  
ATOM   3059  O   ASP A 389     -89.344 214.626  -2.666  1.00 97.60           O  
ATOM   3060  CG  ASP A 389     -86.202 215.853  -1.716  1.00 97.60           C  
ATOM   3061  OD1 ASP A 389     -86.421 216.578  -0.721  1.00 97.60           O  
ATOM   3062  OD2 ASP A 389     -85.430 214.870  -1.674  1.00 97.60           O  
ATOM   3063  N   VAL A 390     -89.833 216.082  -1.093  1.00 98.23           N  
ATOM   3064  CA  VAL A 390     -90.780 215.196  -0.424  1.00 98.23           C  
ATOM   3065  C   VAL A 390     -92.203 215.717  -0.623  1.00 98.23           C  
ATOM   3066  CB  VAL A 390     -90.468 215.065   1.083  1.00 98.23           C  
ATOM   3067  O   VAL A 390     -92.496 216.874  -0.313  1.00 98.23           O  
ATOM   3068  CG1 VAL A 390     -91.498 214.170   1.772  1.00 98.23           C  
ATOM   3069  CG2 VAL A 390     -89.057 214.516   1.289  1.00 98.23           C  
ATOM   3070  N   VAL A 391     -93.020 214.848  -1.141  1.00 98.35           N  
ATOM   3071  CA  VAL A 391     -94.404 215.230  -1.403  1.00 98.35           C  
ATOM   3072  C   VAL A 391     -95.350 214.286  -0.665  1.00 98.35           C  
ATOM   3073  CB  VAL A 391     -94.718 215.225  -2.914  1.00 98.35           C  
ATOM   3074  O   VAL A 391     -95.185 213.064  -0.720  1.00 98.35           O  
ATOM   3075  CG1 VAL A 391     -96.150 215.688  -3.171  1.00 98.35           C  
ATOM   3076  CG2 VAL A 391     -93.725 216.107  -3.670  1.00 98.35           C  
ATOM   3077  N   GLN A 392     -96.202 214.923   0.010  1.00 97.98           N  
ATOM   3078  CA  GLN A 392     -97.247 214.230   0.758  1.00 97.98           C  
ATOM   3079  C   GLN A 392     -98.627 214.537   0.186  1.00 97.98           C  
ATOM   3080  CB  GLN A 392     -97.195 214.613   2.237  1.00 97.98           C  
ATOM   3081  O   GLN A 392     -98.925 215.684  -0.150  1.00 97.98           O  
ATOM   3082  CG  GLN A 392     -98.299 213.985   3.075  1.00 97.98           C  
ATOM   3083  CD  GLN A 392     -98.244 214.407   4.532  1.00 97.98           C  
ATOM   3084  NE2 GLN A 392     -97.863 213.480   5.404  1.00 97.98           N  
ATOM   3085  OE1 GLN A 392     -98.538 215.558   4.870  1.00 97.98           O  
ATOM   3086  N   TYR A 393     -99.468 213.474  -0.033  1.00 97.74           N  
ATOM   3087  CA  TYR A 393    -100.806 213.728  -0.556  1.00 97.74           C  
ATOM   3088  C   TYR A 393    -101.858 212.966   0.242  1.00 97.74           C  
ATOM   3089  CB  TYR A 393    -100.889 213.341  -2.034  1.00 97.74           C  
ATOM   3090  O   TYR A 393    -101.552 211.951   0.873  1.00 97.74           O  
ATOM   3091  CG  TYR A 393    -100.975 211.852  -2.268  1.00 97.74           C  
ATOM   3092  CD1 TYR A 393     -99.846 211.042  -2.154  1.00 97.74           C  
ATOM   3093  CD2 TYR A 393    -102.185 211.252  -2.602  1.00 97.74           C  
ATOM   3094  CE1 TYR A 393     -99.921 209.670  -2.369  1.00 97.74           C  
ATOM   3095  CE2 TYR A 393    -102.270 209.881  -2.820  1.00 97.74           C  
ATOM   3096  OH  TYR A 393    -101.215 207.742  -2.916  1.00 97.74           O  
ATOM   3097  CZ  TYR A 393    -101.135 209.100  -2.702  1.00 97.74           C  
ATOM   3098  N   TYR A 394    -103.061 213.487   0.260  1.00 97.59           N  
ATOM   3099  CA  TYR A 394    -104.181 212.905   0.992  1.00 97.59           C  
ATOM   3100  C   TYR A 394    -104.833 211.786   0.189  1.00 97.59           C  
ATOM   3101  CB  TYR A 394    -105.220 213.979   1.329  1.00 97.59           C  
ATOM   3102  O   TYR A 394    -105.091 211.939  -1.007  1.00 97.59           O  
ATOM   3103  CG  TYR A 394    -106.469 213.434   1.977  1.00 97.59           C  
ATOM   3104  CD1 TYR A 394    -107.620 213.197   1.228  1.00 97.59           C  
ATOM   3105  CD2 TYR A 394    -106.502 213.156   3.339  1.00 97.59           C  
ATOM   3106  CE1 TYR A 394    -108.774 212.695   1.822  1.00 97.59           C  
ATOM   3107  CE2 TYR A 394    -107.650 212.655   3.944  1.00 97.59           C  
ATOM   3108  OH  TYR A 394    -109.918 211.932   3.772  1.00 97.59           O  
ATOM   3109  CZ  TYR A 394    -108.779 212.428   3.179  1.00 97.59           C  
ATOM   3110  N   TRP A 395    -105.052 210.679   0.909  1.00 95.57           N  
ATOM   3111  CA  TRP A 395    -105.889 209.608   0.378  1.00 95.57           C  
ATOM   3112  C   TRP A 395    -106.721 208.968   1.483  1.00 95.57           C  
ATOM   3113  CB  TRP A 395    -105.028 208.544  -0.311  1.00 95.57           C  
ATOM   3114  O   TRP A 395    -106.188 208.262   2.343  1.00 95.57           O  
ATOM   3115  CG  TRP A 395    -105.785 207.313  -0.706  1.00 95.57           C  
ATOM   3116  CD1 TRP A 395    -105.657 206.059  -0.175  1.00 95.57           C  
ATOM   3117  CD2 TRP A 395    -106.786 207.215  -1.724  1.00 95.57           C  
ATOM   3118  CE2 TRP A 395    -107.223 205.872  -1.754  1.00 95.57           C  
ATOM   3119  CE3 TRP A 395    -107.359 208.135  -2.614  1.00 95.57           C  
ATOM   3120  NE1 TRP A 395    -106.518 205.189  -0.800  1.00 95.57           N  
ATOM   3121  CH2 TRP A 395    -108.749 206.345  -3.500  1.00 95.57           C  
ATOM   3122  CZ2 TRP A 395    -108.206 205.427  -2.641  1.00 95.57           C  
ATOM   3123  CZ3 TRP A 395    -108.337 207.689  -3.495  1.00 95.57           C  
ATOM   3124  N   TRP A 396    -107.990 209.194   1.447  1.00 90.53           N  
ATOM   3125  CA  TRP A 396    -108.992 208.510   2.258  1.00 90.53           C  
ATOM   3126  C   TRP A 396    -108.490 208.306   3.684  1.00 90.53           C  
ATOM   3127  CB  TRP A 396    -109.359 207.161   1.635  1.00 90.53           C  
ATOM   3128  O   TRP A 396    -108.434 207.176   4.174  1.00 90.53           O  
ATOM   3129  CG  TRP A 396    -110.812 206.814   1.747  1.00 90.53           C  
ATOM   3130  CD1 TRP A 396    -111.716 207.322   2.640  1.00 90.53           C  
ATOM   3131  CD2 TRP A 396    -111.532 205.877   0.938  1.00 90.53           C  
ATOM   3132  CE2 TRP A 396    -112.868 205.869   1.396  1.00 90.53           C  
ATOM   3133  CE3 TRP A 396    -111.177 205.045  -0.131  1.00 90.53           C  
ATOM   3134  NE1 TRP A 396    -112.953 206.758   2.434  1.00 90.53           N  
ATOM   3135  CH2 TRP A 396    -113.475 204.254  -0.223  1.00 90.53           C  
ATOM   3136  CZ2 TRP A 396    -113.849 205.059   0.822  1.00 90.53           C  
ATOM   3137  CZ3 TRP A 396    -112.155 204.239  -0.701  1.00 90.53           C  
ATOM   3138  N   GLY A 397    -108.101 209.434   4.355  1.00 92.33           N  
ATOM   3139  CA  GLY A 397    -107.773 209.424   5.772  1.00 92.33           C  
ATOM   3140  C   GLY A 397    -106.293 209.219   6.039  1.00 92.33           C  
ATOM   3141  O   GLY A 397    -105.859 209.224   7.193  1.00 92.33           O  
ATOM   3142  N   SER A 398    -105.500 209.068   4.890  1.00 95.79           N  
ATOM   3143  CA  SER A 398    -104.073 208.832   5.080  1.00 95.79           C  
ATOM   3144  C   SER A 398    -103.238 209.874   4.343  1.00 95.79           C  
ATOM   3145  CB  SER A 398    -103.692 207.430   4.601  1.00 95.79           C  
ATOM   3146  O   SER A 398    -103.747 210.581   3.471  1.00 95.79           O  
ATOM   3147  OG  SER A 398    -103.843 207.321   3.197  1.00 95.79           O  
ATOM   3148  N   TYR A 399    -101.954 210.003   4.689  1.00 97.64           N  
ATOM   3149  CA  TYR A 399    -101.024 210.929   4.053  1.00 97.64           C  
ATOM   3150  C   TYR A 399     -99.719 210.229   3.693  1.00 97.64           C  
ATOM   3151  CB  TYR A 399    -100.740 212.122   4.971  1.00 97.64           C  
ATOM   3152  O   TYR A 399     -98.699 210.422   4.359  1.00 97.64           O  
ATOM   3153  CG  TYR A 399    -101.844 213.152   4.987  1.00 97.64           C  
ATOM   3154  CD1 TYR A 399    -101.883 214.173   4.042  1.00 97.64           C  
ATOM   3155  CD2 TYR A 399    -102.848 213.105   5.948  1.00 97.64           C  
ATOM   3156  CE1 TYR A 399    -102.898 215.125   4.053  1.00 97.64           C  
ATOM   3157  CE2 TYR A 399    -103.867 214.051   5.970  1.00 97.64           C  
ATOM   3158  OH  TYR A 399    -104.890 215.995   5.037  1.00 97.64           O  
ATOM   3159  CZ  TYR A 399    -103.884 215.056   5.020  1.00 97.64           C  
ATOM   3160  N   PRO A 400     -99.804 209.422   2.565  1.00 97.33           N  
ATOM   3161  CA  PRO A 400     -98.547 208.841   2.087  1.00 97.33           C  
ATOM   3162  C   PRO A 400     -97.509 209.900   1.718  1.00 97.33           C  
ATOM   3163  CB  PRO A 400     -98.973 208.042   0.854  1.00 97.33           C  
ATOM   3164  O   PRO A 400     -97.865 210.969   1.213  1.00 97.33           O  
ATOM   3165  CG  PRO A 400    -100.455 207.898   0.985  1.00 97.33           C  
ATOM   3166  CD  PRO A 400    -100.982 209.078   1.752  1.00 97.33           C  
ATOM   3167  N   ARG A 401     -96.268 209.594   1.972  1.00 97.99           N  
ATOM   3168  CA  ARG A 401     -95.152 210.506   1.747  1.00 97.99           C  
ATOM   3169  C   ARG A 401     -94.084 209.858   0.873  1.00 97.99           C  
ATOM   3170  CB  ARG A 401     -94.542 210.951   3.078  1.00 97.99           C  
ATOM   3171  O   ARG A 401     -93.670 208.724   1.128  1.00 97.99           O  
ATOM   3172  CG  ARG A 401     -95.378 211.976   3.827  1.00 97.99           C  
ATOM   3173  CD  ARG A 401     -94.631 212.544   5.025  1.00 97.99           C  
ATOM   3174  NE  ARG A 401     -95.259 213.766   5.521  1.00 97.99           N  
ATOM   3175  NH1 ARG A 401     -93.733 214.105   7.223  1.00 97.99           N  
ATOM   3176  NH2 ARG A 401     -95.468 215.574   6.923  1.00 97.99           N  
ATOM   3177  CZ  ARG A 401     -94.819 214.479   6.555  1.00 97.99           C  
ATOM   3178  N   TYR A 402     -93.614 210.631  -0.116  1.00 98.01           N  
ATOM   3179  CA  TYR A 402     -92.623 210.072  -1.029  1.00 98.01           C  
ATOM   3180  C   TYR A 402     -91.487 211.058  -1.271  1.00 98.01           C  
ATOM   3181  CB  TYR A 402     -93.274 209.687  -2.361  1.00 98.01           C  
ATOM   3182  O   TYR A 402     -91.724 212.255  -1.452  1.00 98.01           O  
ATOM   3183  CG  TYR A 402     -94.333 208.620  -2.233  1.00 98.01           C  
ATOM   3184  CD1 TYR A 402     -93.987 207.270  -2.185  1.00 98.01           C  
ATOM   3185  CD2 TYR A 402     -95.681 208.957  -2.163  1.00 98.01           C  
ATOM   3186  CE1 TYR A 402     -94.960 206.283  -2.070  1.00 98.01           C  
ATOM   3187  CE2 TYR A 402     -96.662 207.977  -2.046  1.00 98.01           C  
ATOM   3188  OH  TYR A 402     -97.258 205.672  -1.887  1.00 98.01           O  
ATOM   3189  CZ  TYR A 402     -96.291 206.645  -2.001  1.00 98.01           C  
ATOM   3190  N   SER A 403     -90.336 210.585  -1.274  1.00 97.89           N  
ATOM   3191  CA  SER A 403     -89.174 211.343  -1.729  1.00 97.89           C  
ATOM   3192  C   SER A 403     -89.008 211.246  -3.242  1.00 97.89           C  
ATOM   3193  CB  SER A 403     -87.904 210.845  -1.035  1.00 97.89           C  
ATOM   3194  O   SER A 403     -88.917 210.146  -3.792  1.00 97.89           O  
ATOM   3195  OG  SER A 403     -86.801 211.675  -1.352  1.00 97.89           O  
ATOM   3196  N   ILE A 404     -88.960 212.408  -3.926  1.00 96.84           N  
ATOM   3197  CA  ILE A 404     -88.853 212.523  -5.377  1.00 96.84           C  
ATOM   3198  C   ILE A 404     -87.620 213.349  -5.740  1.00 96.84           C  
ATOM   3199  CB  ILE A 404     -90.122 213.158  -5.989  1.00 96.84           C  
ATOM   3200  O   ILE A 404     -87.704 214.570  -5.886  1.00 96.84           O  
ATOM   3201  CG1 ILE A 404     -91.378 212.462  -5.453  1.00 96.84           C  
ATOM   3202  CG2 ILE A 404     -90.073 213.098  -7.518  1.00 96.84           C  
ATOM   3203  CD1 ILE A 404     -92.671 213.215  -5.735  1.00 96.84           C  
ATOM   3204  N   PRO A 405     -86.493 212.758  -5.801  1.00 96.50           N  
ATOM   3205  CA  PRO A 405     -85.239 213.488  -6.004  1.00 96.50           C  
ATOM   3206  C   PRO A 405     -85.248 214.329  -7.280  1.00 96.50           C  
ATOM   3207  CB  PRO A 405     -84.193 212.375  -6.091  1.00 96.50           C  
ATOM   3208  O   PRO A 405     -84.574 215.360  -7.348  1.00 96.50           O  
ATOM   3209  CG  PRO A 405     -84.826 211.203  -5.414  1.00 96.50           C  
ATOM   3210  CD  PRO A 405     -86.318 211.333  -5.531  1.00 96.50           C  
ATOM   3211  N   GLU A 406     -85.999 213.991  -8.274  1.00 95.35           N  
ATOM   3212  CA  GLU A 406     -86.021 214.647  -9.577  1.00 95.35           C  
ATOM   3213  C   GLU A 406     -86.557 216.072  -9.471  1.00 95.35           C  
ATOM   3214  CB  GLU A 406     -86.864 213.841 -10.570  1.00 95.35           C  
ATOM   3215  O   GLU A 406     -86.310 216.901 -10.349  1.00 95.35           O  
ATOM   3216  CG  GLU A 406     -86.259 212.495 -10.939  1.00 95.35           C  
ATOM   3217  CD  GLU A 406     -86.557 211.404  -9.925  1.00 95.35           C  
ATOM   3218  OE1 GLU A 406     -86.114 210.250 -10.126  1.00 95.35           O  
ATOM   3219  OE2 GLU A 406     -87.241 211.704  -8.920  1.00 95.35           O  
ATOM   3220  N   ILE A 407     -87.237 216.404  -8.390  1.00 95.78           N  
ATOM   3221  CA  ILE A 407     -87.816 217.742  -8.328  1.00 95.78           C  
ATOM   3222  C   ILE A 407     -87.080 218.574  -7.279  1.00 95.78           C  
ATOM   3223  CB  ILE A 407     -89.327 217.690  -8.006  1.00 95.78           C  
ATOM   3224  O   ILE A 407     -87.478 219.701  -6.981  1.00 95.78           O  
ATOM   3225  CG1 ILE A 407     -89.555 217.112  -6.605  1.00 95.78           C  
ATOM   3226  CG2 ILE A 407     -90.076 216.873  -9.064  1.00 95.78           C  
ATOM   3227  CD1 ILE A 407     -90.987 217.247  -6.105  1.00 95.78           C  
ATOM   3228  N   LYS A 408     -86.110 218.033  -6.677  1.00 96.57           N  
ATOM   3229  CA  LYS A 408     -85.348 218.761  -5.667  1.00 96.57           C  
ATOM   3230  C   LYS A 408     -84.820 220.082  -6.221  1.00 96.57           C  
ATOM   3231  CB  LYS A 408     -84.188 217.908  -5.152  1.00 96.57           C  
ATOM   3232  O   LYS A 408     -84.193 220.109  -7.282  1.00 96.57           O  
ATOM   3233  CG  LYS A 408     -83.466 218.505  -3.953  1.00 96.57           C  
ATOM   3234  CD  LYS A 408     -82.468 217.522  -3.355  1.00 96.57           C  
ATOM   3235  CE  LYS A 408     -81.814 218.081  -2.098  1.00 96.57           C  
ATOM   3236  NZ  LYS A 408     -80.954 217.065  -1.423  1.00 96.57           N  
ATOM   3237  N   GLY A 409     -85.197 221.232  -5.458  1.00 95.96           N  
ATOM   3238  CA  GLY A 409     -84.695 222.556  -5.788  1.00 95.96           C  
ATOM   3239  C   GLY A 409     -85.440 223.207  -6.937  1.00 95.96           C  
ATOM   3240  O   GLY A 409     -85.112 224.323  -7.343  1.00 95.96           O  
ATOM   3241  N   LYS A 410     -86.391 222.528  -7.471  1.00 95.95           N  
ATOM   3242  CA  LYS A 410     -87.174 223.105  -8.561  1.00 95.95           C  
ATOM   3243  C   LYS A 410     -88.430 223.791  -8.033  1.00 95.95           C  
ATOM   3244  CB  LYS A 410     -87.552 222.028  -9.578  1.00 95.95           C  
ATOM   3245  O   LYS A 410     -89.285 223.146  -7.422  1.00 95.95           O  
ATOM   3246  CG  LYS A 410     -86.361 221.397 -10.284  1.00 95.95           C  
ATOM   3247  CD  LYS A 410     -86.805 220.377 -11.327  1.00 95.95           C  
ATOM   3248  CE  LYS A 410     -85.613 219.723 -12.011  1.00 95.95           C  
ATOM   3249  NZ  LYS A 410     -86.042 218.699 -13.010  1.00 95.95           N  
ATOM   3250  N   LYS A 411     -88.598 225.039  -8.322  1.00 96.93           N  
ATOM   3251  CA  LYS A 411     -89.705 225.835  -7.802  1.00 96.93           C  
ATOM   3252  C   LYS A 411     -90.948 225.684  -8.671  1.00 96.93           C  
ATOM   3253  CB  LYS A 411     -89.307 227.310  -7.708  1.00 96.93           C  
ATOM   3254  O   LYS A 411     -90.861 225.711  -9.900  1.00 96.93           O  
ATOM   3255  CG  LYS A 411     -88.274 227.606  -6.631  1.00 96.93           C  
ATOM   3256  CD  LYS A 411     -87.985 229.098  -6.530  1.00 96.93           C  
ATOM   3257  CE  LYS A 411     -87.008 229.404  -5.403  1.00 96.93           C  
ATOM   3258  NZ  LYS A 411     -86.695 230.862  -5.322  1.00 96.93           N  
ATOM   3259  N   SER A 412     -92.067 225.454  -7.982  1.00 96.50           N  
ATOM   3260  CA  SER A 412     -93.344 225.454  -8.689  1.00 96.50           C  
ATOM   3261  C   SER A 412     -93.648 226.824  -9.284  1.00 96.50           C  
ATOM   3262  CB  SER A 412     -94.476 225.034  -7.750  1.00 96.50           C  
ATOM   3263  O   SER A 412     -93.326 227.852  -8.684  1.00 96.50           O  
ATOM   3264  OG  SER A 412     -94.535 225.889  -6.621  1.00 96.50           O  
ATOM   3265  N   ASP A 413     -94.251 226.813 -10.458  1.00 96.41           N  
ATOM   3266  CA  ASP A 413     -94.603 228.053 -11.143  1.00 96.41           C  
ATOM   3267  C   ASP A 413     -96.090 228.083 -11.493  1.00 96.41           C  
ATOM   3268  CB  ASP A 413     -93.762 228.223 -12.410  1.00 96.41           C  
ATOM   3269  O   ASP A 413     -96.751 229.111 -11.321  1.00 96.41           O  
ATOM   3270  CG  ASP A 413     -93.877 229.611 -13.015  1.00 96.41           C  
ATOM   3271  OD1 ASP A 413     -93.676 230.610 -12.292  1.00 96.41           O  
ATOM   3272  OD2 ASP A 413     -94.173 229.707 -14.226  1.00 96.41           O  
ATOM   3273  N   LYS A 414     -96.596 226.981 -11.902  1.00 96.58           N  
ATOM   3274  CA  LYS A 414     -97.990 226.929 -12.333  1.00 96.58           C  
ATOM   3275  C   LYS A 414     -98.667 225.650 -11.850  1.00 96.58           C  
ATOM   3276  CB  LYS A 414     -98.084 227.029 -13.856  1.00 96.58           C  
ATOM   3277  O   LYS A 414     -98.019 224.608 -11.720  1.00 96.58           O  
ATOM   3278  CG  LYS A 414     -97.560 228.338 -14.425  1.00 96.58           C  
ATOM   3279  CD  LYS A 414     -97.710 228.390 -15.940  1.00 96.58           C  
ATOM   3280  CE  LYS A 414     -97.182 229.700 -16.510  1.00 96.58           C  
ATOM   3281  NZ  LYS A 414     -97.295 229.742 -17.999  1.00 96.58           N  
ATOM   3282  N   ILE A 415     -99.989 225.797 -11.573  1.00 97.38           N  
ATOM   3283  CA  ILE A 415    -100.843 224.652 -11.279  1.00 97.38           C  
ATOM   3284  C   ILE A 415    -101.906 224.508 -12.364  1.00 97.38           C  
ATOM   3285  CB  ILE A 415    -101.509 224.786  -9.891  1.00 97.38           C  
ATOM   3286  O   ILE A 415    -102.624 225.463 -12.669  1.00 97.38           O  
ATOM   3287  CG1 ILE A 415    -100.444 224.960  -8.802  1.00 97.38           C  
ATOM   3288  CG2 ILE A 415    -102.397 223.574  -9.598  1.00 97.38           C  
ATOM   3289  CD1 ILE A 415    -101.012 225.280  -7.426  1.00 97.38           C  
ATOM   3290  N   HIS A 416    -101.931 223.278 -12.885  1.00 97.06           N  
ATOM   3291  CA  HIS A 416    -102.852 223.010 -13.983  1.00 97.06           C  
ATOM   3292  C   HIS A 416    -103.958 222.052 -13.554  1.00 97.06           C  
ATOM   3293  CB  HIS A 416    -102.100 222.439 -15.186  1.00 97.06           C  
ATOM   3294  O   HIS A 416    -103.679 220.986 -12.999  1.00 97.06           O  
ATOM   3295  CG  HIS A 416    -100.799 223.126 -15.462  1.00 97.06           C  
ATOM   3296  CD2 HIS A 416     -99.525 222.754 -15.201  1.00 97.06           C  
ATOM   3297  ND1 HIS A 416    -100.724 224.355 -16.079  1.00 97.06           N  
ATOM   3298  CE1 HIS A 416     -99.455 224.709 -16.186  1.00 97.06           C  
ATOM   3299  NE2 HIS A 416     -98.706 223.755 -15.660  1.00 97.06           N  
ATOM   3300  N   VAL A 417    -105.210 222.464 -13.733  1.00 97.58           N  
ATOM   3301  CA  VAL A 417    -106.346 221.561 -13.575  1.00 97.58           C  
ATOM   3302  C   VAL A 417    -106.896 221.177 -14.948  1.00 97.58           C  
ATOM   3303  CB  VAL A 417    -107.462 222.198 -12.715  1.00 97.58           C  
ATOM   3304  O   VAL A 417    -107.355 222.037 -15.702  1.00 97.58           O  
ATOM   3305  CG1 VAL A 417    -108.575 221.188 -12.442  1.00 97.58           C  
ATOM   3306  CG2 VAL A 417    -106.884 222.729 -11.404  1.00 97.58           C  
ATOM   3307  N   ILE A 418    -106.944 219.904 -15.167  1.00 96.99           N  
ATOM   3308  CA  ILE A 418    -107.243 219.428 -16.512  1.00 96.99           C  
ATOM   3309  C   ILE A 418    -108.391 218.422 -16.461  1.00 96.99           C  
ATOM   3310  CB  ILE A 418    -106.002 218.791 -17.176  1.00 96.99           C  
ATOM   3311  O   ILE A 418    -108.369 217.486 -15.658  1.00 96.99           O  
ATOM   3312  CG1 ILE A 418    -104.838 219.791 -17.202  1.00 96.99           C  
ATOM   3313  CG2 ILE A 418    -106.336 218.301 -18.588  1.00 96.99           C  
ATOM   3314  CD1 ILE A 418    -103.478 219.151 -17.437  1.00 96.99           C  
ATOM   3315  N   PHE A 419    -109.363 218.628 -17.377  1.00 97.34           N  
ATOM   3316  CA  PHE A 419    -110.492 217.722 -17.552  1.00 97.34           C  
ATOM   3317  C   PHE A 419    -110.444 217.056 -18.922  1.00 97.34           C  
ATOM   3318  CB  PHE A 419    -111.817 218.471 -17.378  1.00 97.34           C  
ATOM   3319  O   PHE A 419    -110.191 217.719 -19.931  1.00 97.34           O  
ATOM   3320  CG  PHE A 419    -111.960 219.147 -16.041  1.00 97.34           C  
ATOM   3321  CD1 PHE A 419    -112.733 218.576 -15.037  1.00 97.34           C  
ATOM   3322  CD2 PHE A 419    -111.322 220.354 -15.788  1.00 97.34           C  
ATOM   3323  CE1 PHE A 419    -112.868 219.200 -13.799  1.00 97.34           C  
ATOM   3324  CE2 PHE A 419    -111.452 220.983 -14.553  1.00 97.34           C  
ATOM   3325  CZ  PHE A 419    -112.226 220.405 -13.560  1.00 97.34           C  
ATOM   3326  N   GLY A 420    -110.746 215.749 -18.901  1.00 95.03           N  
ATOM   3327  CA  GLY A 420    -110.699 215.145 -20.223  1.00 95.03           C  
ATOM   3328  C   GLY A 420    -111.617 213.943 -20.362  1.00 95.03           C  
ATOM   3329  O   GLY A 420    -111.932 213.279 -19.372  1.00 95.03           O  
ATOM   3330  N   LYS A 421    -111.892 213.705 -21.666  1.00 93.43           N  
ATOM   3331  CA  LYS A 421    -112.614 212.506 -22.082  1.00 93.43           C  
ATOM   3332  C   LYS A 421    -111.655 211.444 -22.612  1.00 93.43           C  
ATOM   3333  CB  LYS A 421    -113.656 212.848 -23.146  1.00 93.43           C  
ATOM   3334  O   LYS A 421    -110.588 211.770 -23.139  1.00 93.43           O  
ATOM   3335  CG  LYS A 421    -114.770 213.759 -22.651  1.00 93.43           C  
ATOM   3336  CD  LYS A 421    -115.785 214.049 -23.749  1.00 93.43           C  
ATOM   3337  CE  LYS A 421    -116.957 214.869 -23.227  1.00 93.43           C  
ATOM   3338  NZ  LYS A 421    -117.996 215.082 -24.279  1.00 93.43           N  
ATOM   3339  N   VAL A 422    -112.047 210.161 -22.430  1.00 92.81           N  
ATOM   3340  CA  VAL A 422    -111.235 209.088 -22.992  1.00 92.81           C  
ATOM   3341  C   VAL A 422    -111.851 208.606 -24.304  1.00 92.81           C  
ATOM   3342  CB  VAL A 422    -111.094 207.908 -22.006  1.00 92.81           C  
ATOM   3343  O   VAL A 422    -112.949 208.045 -24.313  1.00 92.81           O  
ATOM   3344  CG1 VAL A 422    -110.302 206.765 -22.639  1.00 92.81           C  
ATOM   3345  CG2 VAL A 422    -110.425 208.372 -20.713  1.00 92.81           C  
ATOM   3346  N   GLY A 423    -111.157 208.795 -25.393  1.00 90.19           N  
ATOM   3347  CA  GLY A 423    -111.642 208.359 -26.694  1.00 90.19           C  
ATOM   3348  C   GLY A 423    -113.050 208.839 -26.997  1.00 90.19           C  
ATOM   3349  O   GLY A 423    -113.364 210.015 -26.809  1.00 90.19           O  
ATOM   3350  N   ASN A 424    -113.910 207.973 -27.473  1.00 92.03           N  
ATOM   3351  CA  ASN A 424    -115.276 208.319 -27.852  1.00 92.03           C  
ATOM   3352  C   ASN A 424    -116.281 207.884 -26.790  1.00 92.03           C  
ATOM   3353  CB  ASN A 424    -115.630 207.699 -29.206  1.00 92.03           C  
ATOM   3354  O   ASN A 424    -117.492 207.936 -27.017  1.00 92.03           O  
ATOM   3355  CG  ASN A 424    -114.890 208.346 -30.358  1.00 92.03           C  
ATOM   3356  ND2 ASN A 424    -114.558 207.555 -31.370  1.00 92.03           N  
ATOM   3357  OD1 ASN A 424    -114.616 209.551 -30.337  1.00 92.03           O  
ATOM   3358  N   ALA A 425    -115.726 207.493 -25.637  1.00 94.27           N  
ATOM   3359  CA  ALA A 425    -116.601 207.078 -24.544  1.00 94.27           C  
ATOM   3360  C   ALA A 425    -117.360 208.269 -23.966  1.00 94.27           C  
ATOM   3361  CB  ALA A 425    -115.794 206.385 -23.449  1.00 94.27           C  
ATOM   3362  O   ALA A 425    -116.853 209.394 -23.961  1.00 94.27           O  
ATOM   3363  N   PRO A 426    -118.587 207.945 -23.515  1.00 96.13           N  
ATOM   3364  CA  PRO A 426    -119.302 209.025 -22.829  1.00 96.13           C  
ATOM   3365  C   PRO A 426    -118.548 209.551 -21.611  1.00 96.13           C  
ATOM   3366  CB  PRO A 426    -120.619 208.364 -22.412  1.00 96.13           C  
ATOM   3367  O   PRO A 426    -117.944 208.771 -20.869  1.00 96.13           O  
ATOM   3368  CG  PRO A 426    -120.764 207.189 -23.325  1.00 96.13           C  
ATOM   3369  CD  PRO A 426    -119.394 206.682 -23.670  1.00 96.13           C  
ATOM   3370  N   LEU A 427    -118.600 210.922 -21.345  1.00 96.77           N  
ATOM   3371  CA  LEU A 427    -117.884 211.605 -20.273  1.00 96.77           C  
ATOM   3372  C   LEU A 427    -118.453 211.221 -18.910  1.00 96.77           C  
ATOM   3373  CB  LEU A 427    -117.957 213.122 -20.461  1.00 96.77           C  
ATOM   3374  O   LEU A 427    -119.665 211.045 -18.765  1.00 96.77           O  
ATOM   3375  CG  LEU A 427    -117.230 213.971 -19.416  1.00 96.77           C  
ATOM   3376  CD1 LEU A 427    -115.720 213.809 -19.560  1.00 96.77           C  
ATOM   3377  CD2 LEU A 427    -117.630 215.437 -19.545  1.00 96.77           C  
ATOM   3378  N   VAL A 428    -117.553 211.114 -17.957  1.00 97.33           N  
ATOM   3379  CA  VAL A 428    -117.981 210.945 -16.572  1.00 97.33           C  
ATOM   3380  C   VAL A 428    -118.970 212.046 -16.198  1.00 97.33           C  
ATOM   3381  CB  VAL A 428    -116.779 210.954 -15.600  1.00 97.33           C  
ATOM   3382  O   VAL A 428    -118.717 213.228 -16.451  1.00 97.33           O  
ATOM   3383  CG1 VAL A 428    -117.257 210.948 -14.150  1.00 97.33           C  
ATOM   3384  CG2 VAL A 428    -115.866 209.760 -15.871  1.00 97.33           C  
ATOM   3385  N   THR A 429    -120.152 211.652 -15.644  1.00 96.17           N  
ATOM   3386  CA  THR A 429    -121.294 212.530 -15.409  1.00 96.17           C  
ATOM   3387  C   THR A 429    -120.910 213.684 -14.490  1.00 96.17           C  
ATOM   3388  CB  THR A 429    -122.477 211.755 -14.799  1.00 96.17           C  
ATOM   3389  O   THR A 429    -121.190 214.846 -14.792  1.00 96.17           O  
ATOM   3390  CG2 THR A 429    -123.670 212.676 -14.556  1.00 96.17           C  
ATOM   3391  OG1 THR A 429    -122.870 210.710 -15.696  1.00 96.17           O  
ATOM   3392  N   HIS A 430    -120.285 213.335 -13.298  1.00 96.85           N  
ATOM   3393  CA  HIS A 430    -119.857 214.361 -12.355  1.00 96.85           C  
ATOM   3394  C   HIS A 430    -118.343 214.353 -12.179  1.00 96.85           C  
ATOM   3395  CB  HIS A 430    -120.543 214.164 -11.001  1.00 96.85           C  
ATOM   3396  O   HIS A 430    -117.803 213.529 -11.437  1.00 96.85           O  
ATOM   3397  CG  HIS A 430    -122.035 214.104 -11.088  1.00 96.85           C  
ATOM   3398  CD2 HIS A 430    -122.901 213.097 -10.825  1.00 96.85           C  
ATOM   3399  ND1 HIS A 430    -122.801 215.177 -11.490  1.00 96.85           N  
ATOM   3400  CE1 HIS A 430    -124.077 214.831 -11.471  1.00 96.85           C  
ATOM   3401  NE2 HIS A 430    -124.165 213.574 -11.071  1.00 96.85           N  
ATOM   3402  N   MET A 431    -117.700 215.203 -12.931  1.00 97.78           N  
ATOM   3403  CA  MET A 431    -116.266 215.477 -12.878  1.00 97.78           C  
ATOM   3404  C   MET A 431    -116.004 216.960 -12.644  1.00 97.78           C  
ATOM   3405  CB  MET A 431    -115.585 215.023 -14.169  1.00 97.78           C  
ATOM   3406  O   MET A 431    -116.017 217.754 -13.587  1.00 97.78           O  
ATOM   3407  CG  MET A 431    -114.069 215.141 -14.137  1.00 97.78           C  
ATOM   3408  SD  MET A 431    -113.272 214.359 -15.594  1.00 97.78           S  
ATOM   3409  CE  MET A 431    -113.993 215.356 -16.927  1.00 97.78           C  
ATOM   3410  N   TYR A 432    -115.820 217.275 -11.321  1.00 97.77           N  
ATOM   3411  CA  TYR A 432    -115.882 218.683 -10.947  1.00 97.77           C  
ATOM   3412  C   TYR A 432    -114.701 219.066 -10.064  1.00 97.77           C  
ATOM   3413  CB  TYR A 432    -117.196 218.989 -10.220  1.00 97.77           C  
ATOM   3414  O   TYR A 432    -114.193 218.240  -9.303  1.00 97.77           O  
ATOM   3415  CG  TYR A 432    -118.426 218.734 -11.058  1.00 97.77           C  
ATOM   3416  CD1 TYR A 432    -118.467 219.101 -12.401  1.00 97.77           C  
ATOM   3417  CD2 TYR A 432    -119.549 218.127 -10.507  1.00 97.77           C  
ATOM   3418  CE1 TYR A 432    -119.600 218.870 -13.176  1.00 97.77           C  
ATOM   3419  CE2 TYR A 432    -120.687 217.890 -11.273  1.00 97.77           C  
ATOM   3420  OH  TYR A 432    -121.826 218.034 -13.366  1.00 97.77           O  
ATOM   3421  CZ  TYR A 432    -120.702 218.265 -12.604  1.00 97.77           C  
ATOM   3422  N   LEU A 433    -114.284 220.362 -10.197  1.00 97.35           N  
ATOM   3423  CA  LEU A 433    -113.494 221.083  -9.205  1.00 97.35           C  
ATOM   3424  C   LEU A 433    -114.350 222.109  -8.470  1.00 97.35           C  
ATOM   3425  CB  LEU A 433    -112.302 221.777  -9.870  1.00 97.35           C  
ATOM   3426  O   LEU A 433    -114.883 223.035  -9.087  1.00 97.35           O  
ATOM   3427  CG  LEU A 433    -111.354 222.534  -8.940  1.00 97.35           C  
ATOM   3428  CD1 LEU A 433    -110.546 221.556  -8.094  1.00 97.35           C  
ATOM   3429  CD2 LEU A 433    -110.430 223.444  -9.742  1.00 97.35           C  
ATOM   3430  N   ASP A 434    -114.385 222.035  -7.139  1.00 92.93           N  
ATOM   3431  CA  ASP A 434    -115.285 222.868  -6.344  1.00 92.93           C  
ATOM   3432  C   ASP A 434    -114.529 224.024  -5.692  1.00 92.93           C  
ATOM   3433  CB  ASP A 434    -115.986 222.028  -5.274  1.00 92.93           C  
ATOM   3434  O   ASP A 434    -115.005 225.161  -5.692  1.00 92.93           O  
ATOM   3435  CG  ASP A 434    -117.101 221.163  -5.836  1.00 92.93           C  
ATOM   3436  OD1 ASP A 434    -117.079 220.849  -7.046  1.00 92.93           O  
ATOM   3437  OD2 ASP A 434    -118.013 220.796  -5.063  1.00 92.93           O  
ATOM   3438  N   ASP A 435    -113.475 223.656  -5.070  1.00 93.02           N  
ATOM   3439  CA  ASP A 435    -112.687 224.593  -4.277  1.00 93.02           C  
ATOM   3440  C   ASP A 435    -111.191 224.373  -4.492  1.00 93.02           C  
ATOM   3441  CB  ASP A 435    -113.029 224.460  -2.792  1.00 93.02           C  
ATOM   3442  O   ASP A 435    -110.758 223.256  -4.784  1.00 93.02           O  
ATOM   3443  CG  ASP A 435    -114.479 224.791  -2.485  1.00 93.02           C  
ATOM   3444  OD1 ASP A 435    -115.054 225.684  -3.146  1.00 93.02           O  
ATOM   3445  OD2 ASP A 435    -115.052 224.156  -1.575  1.00 93.02           O  
ATOM   3446  N   PHE A 436    -110.538 225.531  -4.328  1.00 94.77           N  
ATOM   3447  CA  PHE A 436    -109.095 225.416  -4.503  1.00 94.77           C  
ATOM   3448  C   PHE A 436    -108.366 226.498  -3.719  1.00 94.77           C  
ATOM   3449  CB  PHE A 436    -108.725 225.501  -5.987  1.00 94.77           C  
ATOM   3450  O   PHE A 436    -108.719 227.677  -3.800  1.00 94.77           O  
ATOM   3451  CG  PHE A 436    -107.357 224.961  -6.304  1.00 94.77           C  
ATOM   3452  CD1 PHE A 436    -106.267 225.816  -6.418  1.00 94.77           C  
ATOM   3453  CD2 PHE A 436    -107.160 223.599  -6.486  1.00 94.77           C  
ATOM   3454  CE1 PHE A 436    -104.999 225.319  -6.710  1.00 94.77           C  
ATOM   3455  CE2 PHE A 436    -105.896 223.094  -6.780  1.00 94.77           C  
ATOM   3456  CZ  PHE A 436    -104.818 223.957  -6.891  1.00 94.77           C  
ATOM   3457  N   ILE A 437    -107.338 226.088  -2.946  1.00 94.67           N  
ATOM   3458  CA  ILE A 437    -106.500 226.994  -2.166  1.00 94.67           C  
ATOM   3459  C   ILE A 437    -105.029 226.645  -2.375  1.00 94.67           C  
ATOM   3460  CB  ILE A 437    -106.857 226.942  -0.665  1.00 94.67           C  
ATOM   3461  O   ILE A 437    -104.664 225.467  -2.412  1.00 94.67           O  
ATOM   3462  CG1 ILE A 437    -108.327 227.320  -0.451  1.00 94.67           C  
ATOM   3463  CG2 ILE A 437    -105.934 227.859   0.143  1.00 94.67           C  
ATOM   3464  CD1 ILE A 437    -108.828 227.087   0.967  1.00 94.67           C  
ATOM   3465  N   TYR A 438    -104.255 227.706  -2.526  1.00 95.77           N  
ATOM   3466  CA  TYR A 438    -102.809 227.541  -2.613  1.00 95.77           C  
ATOM   3467  C   TYR A 438    -102.099 228.372  -1.552  1.00 95.77           C  
ATOM   3468  CB  TYR A 438    -102.307 227.933  -4.006  1.00 95.77           C  
ATOM   3469  O   TYR A 438    -102.391 229.559  -1.385  1.00 95.77           O  
ATOM   3470  CG  TYR A 438    -100.808 227.840  -4.159  1.00 95.77           C  
ATOM   3471  CD1 TYR A 438     -99.991 228.937  -3.895  1.00 95.77           C  
ATOM   3472  CD2 TYR A 438    -100.205 226.655  -4.567  1.00 95.77           C  
ATOM   3473  CE1 TYR A 438     -98.609 228.857  -4.036  1.00 95.77           C  
ATOM   3474  CE2 TYR A 438     -98.824 226.564  -4.712  1.00 95.77           C  
ATOM   3475  OH  TYR A 438     -96.669 227.581  -4.586  1.00 95.77           O  
ATOM   3476  CZ  TYR A 438     -98.037 227.668  -4.445  1.00 95.77           C  
ATOM   3477  N   ARG A 439    -101.198 227.738  -0.872  1.00 95.30           N  
ATOM   3478  CA  ARG A 439    -100.415 228.366   0.187  1.00 95.30           C  
ATOM   3479  C   ARG A 439     -98.925 228.098  -0.002  1.00 95.30           C  
ATOM   3480  CB  ARG A 439    -100.866 227.866   1.560  1.00 95.30           C  
ATOM   3481  O   ARG A 439     -98.519 226.962  -0.255  1.00 95.30           O  
ATOM   3482  CG  ARG A 439    -100.062 228.434   2.719  1.00 95.30           C  
ATOM   3483  CD  ARG A 439    -100.452 227.794   4.043  1.00 95.30           C  
ATOM   3484  NE  ARG A 439     -99.922 226.438   4.165  1.00 95.30           N  
ATOM   3485  NH1 ARG A 439    -101.026 225.960   6.136  1.00 95.30           N  
ATOM   3486  NH2 ARG A 439     -99.670 224.388   5.166  1.00 95.30           N  
ATOM   3487  CZ  ARG A 439    -100.207 225.598   5.155  1.00 95.30           C  
ATOM   3488  N   LYS A 440     -98.186 229.097   0.043  1.00 97.02           N  
ATOM   3489  CA  LYS A 440     -96.730 229.009   0.051  1.00 97.02           C  
ATOM   3490  C   LYS A 440     -96.186 229.026   1.476  1.00 97.02           C  
ATOM   3491  CB  LYS A 440     -96.119 230.155  -0.757  1.00 97.02           C  
ATOM   3492  O   LYS A 440     -96.555 229.888   2.277  1.00 97.02           O  
ATOM   3493  CG  LYS A 440     -94.606 230.071  -0.904  1.00 97.02           C  
ATOM   3494  CD  LYS A 440     -94.068 231.194  -1.780  1.00 97.02           C  
ATOM   3495  CE  LYS A 440     -92.557 231.093  -1.954  1.00 97.02           C  
ATOM   3496  NZ  LYS A 440     -92.032 232.152  -2.868  1.00 97.02           N  
ATOM   3497  N   ASP A 441     -95.336 228.041   1.763  1.00 94.21           N  
ATOM   3498  CA  ASP A 441     -94.753 227.953   3.099  1.00 94.21           C  
ATOM   3499  C   ASP A 441     -93.322 228.484   3.110  1.00 94.21           C  
ATOM   3500  CB  ASP A 441     -94.782 226.508   3.602  1.00 94.21           C  
ATOM   3501  O   ASP A 441     -92.702 228.632   2.056  1.00 94.21           O  
ATOM   3502  CG  ASP A 441     -96.191 225.981   3.815  1.00 94.21           C  
ATOM   3503  OD1 ASP A 441     -97.099 226.780   4.131  1.00 94.21           O  
ATOM   3504  OD2 ASP A 441     -96.394 224.756   3.669  1.00 94.21           O  
ATOM   3505  N   ASN A 442     -92.869 228.977   4.292  1.00 90.81           N  
ATOM   3506  CA  ASN A 442     -91.516 229.464   4.537  1.00 90.81           C  
ATOM   3507  C   ASN A 442     -91.254 230.780   3.814  1.00 90.81           C  
ATOM   3508  CB  ASN A 442     -90.484 228.414   4.121  1.00 90.81           C  
ATOM   3509  O   ASN A 442     -90.193 230.965   3.215  1.00 90.81           O  
ATOM   3510  CG  ASN A 442     -90.409 227.251   5.090  1.00 90.81           C  
ATOM   3511  ND2 ASN A 442     -89.586 226.261   4.766  1.00 90.81           N  
ATOM   3512  OD1 ASN A 442     -91.088 227.240   6.120  1.00 90.81           O  
ATOM   3513  N   VAL A 443     -92.193 231.597   3.812  1.00 90.58           N  
ATOM   3514  CA  VAL A 443     -92.055 232.945   3.273  1.00 90.58           C  
ATOM   3515  C   VAL A 443     -91.477 233.872   4.339  1.00 90.58           C  
ATOM   3516  CB  VAL A 443     -93.407 233.495   2.765  1.00 90.58           C  
ATOM   3517  O   VAL A 443     -91.955 233.895   5.476  1.00 90.58           O  
ATOM   3518  CG1 VAL A 443     -93.237 234.898   2.188  1.00 90.58           C  
ATOM   3519  CG2 VAL A 443     -94.008 232.554   1.723  1.00 90.58           C  
ATOM   3520  N   TYR A 444     -90.454 234.637   4.069  1.00 84.76           N  
ATOM   3521  CA  TYR A 444     -89.850 235.575   5.008  1.00 84.76           C  
ATOM   3522  C   TYR A 444     -90.779 236.752   5.277  1.00 84.76           C  
ATOM   3523  CB  TYR A 444     -88.508 236.083   4.472  1.00 84.76           C  
ATOM   3524  O   TYR A 444     -91.277 237.387   4.342  1.00 84.76           O  
ATOM   3525  CG  TYR A 444     -87.401 235.057   4.536  1.00 84.76           C  
ATOM   3526  CD1 TYR A 444     -86.831 234.695   5.754  1.00 84.76           C  
ATOM   3527  CD2 TYR A 444     -86.925 234.450   3.380  1.00 84.76           C  
ATOM   3528  CE1 TYR A 444     -85.811 233.752   5.818  1.00 84.76           C  
ATOM   3529  CE2 TYR A 444     -85.905 233.505   3.431  1.00 84.76           C  
ATOM   3530  OH  TYR A 444     -84.346 232.228   4.711  1.00 84.76           O  
ATOM   3531  CZ  TYR A 444     -85.355 233.162   4.652  1.00 84.76           C  
ATOM   3532  N   LYS A 445     -91.044 236.916   6.561  1.00 79.74           N  
ATOM   3533  CA  LYS A 445     -91.823 238.074   6.995  1.00 79.74           C  
ATOM   3534  C   LYS A 445     -91.108 238.831   8.110  1.00 79.74           C  
ATOM   3535  CB  LYS A 445     -93.212 237.639   7.463  1.00 79.74           C  
ATOM   3536  O   LYS A 445     -90.347 238.240   8.880  1.00 79.74           O  
ATOM   3537  CG  LYS A 445     -94.112 237.134   6.346  1.00 79.74           C  
ATOM   3538  CD  LYS A 445     -95.575 237.122   6.768  1.00 79.74           C  
ATOM   3539  CE  LYS A 445     -96.492 236.760   5.607  1.00 79.74           C  
ATOM   3540  NZ  LYS A 445     -97.933 236.862   5.985  1.00 79.74           N  
ATOM   3541  N   GLU A 446     -91.227 240.169   7.999  1.00 78.78           N  
ATOM   3542  CA  GLU A 446     -90.713 241.007   9.078  1.00 78.78           C  
ATOM   3543  C   GLU A 446     -91.776 241.242  10.148  1.00 78.78           C  
ATOM   3544  CB  GLU A 446     -90.215 242.347   8.528  1.00 78.78           C  
ATOM   3545  O   GLU A 446     -92.908 241.615   9.835  1.00 78.78           O  
ATOM   3546  CG  GLU A 446     -88.965 242.232   7.670  1.00 78.78           C  
ATOM   3547  CD  GLU A 446     -88.269 243.566   7.445  1.00 78.78           C  
ATOM   3548  OE1 GLU A 446     -87.091 243.571   7.020  1.00 78.78           O  
ATOM   3549  OE2 GLU A 446     -88.907 244.612   7.693  1.00 78.78           O  
ATOM   3550  N   GLU A 447     -91.482 240.794  11.304  1.00 72.01           N  
ATOM   3551  CA  GLU A 447     -92.414 241.045  12.399  1.00 72.01           C  
ATOM   3552  C   GLU A 447     -91.773 241.906  13.484  1.00 72.01           C  
ATOM   3553  CB  GLU A 447     -92.907 239.726  12.998  1.00 72.01           C  
ATOM   3554  O   GLU A 447     -90.561 241.832  13.706  1.00 72.01           O  
ATOM   3555  CG  GLU A 447     -93.741 238.888  12.038  1.00 72.01           C  
ATOM   3556  CD  GLU A 447     -94.283 237.615  12.667  1.00 72.01           C  
ATOM   3557  OE1 GLU A 447     -95.027 236.871  11.988  1.00 72.01           O  
ATOM   3558  OE2 GLU A 447     -93.962 237.360  13.849  1.00 72.01           O  
ATOM   3559  N   ASP A 448     -92.686 242.711  14.063  1.00 65.59           N  
ATOM   3560  CA  ASP A 448     -92.267 243.619  15.126  1.00 65.59           C  
ATOM   3561  C   ASP A 448     -91.954 242.852  16.410  1.00 65.59           C  
ATOM   3562  CB  ASP A 448     -93.347 244.670  15.391  1.00 65.59           C  
ATOM   3563  O   ASP A 448     -92.691 241.938  16.788  1.00 65.59           O  
ATOM   3564  CG  ASP A 448     -92.845 245.837  16.223  1.00 65.59           C  
ATOM   3565  OD1 ASP A 448     -91.615 246.036  16.318  1.00 65.59           O  
ATOM   3566  OD2 ASP A 448     -93.689 246.564  16.793  1.00 65.59           O  
ATOM   3567  N   ILE A 449     -90.747 243.054  17.001  1.00 65.99           N  
ATOM   3568  CA  ILE A 449     -90.422 242.576  18.339  1.00 65.99           C  
ATOM   3569  C   ILE A 449     -90.977 243.544  19.382  1.00 65.99           C  
ATOM   3570  CB  ILE A 449     -88.896 242.408  18.524  1.00 65.99           C  
ATOM   3571  O   ILE A 449     -90.760 244.754  19.293  1.00 65.99           O  
ATOM   3572  CG1 ILE A 449     -88.329 241.472  17.450  1.00 65.99           C  
ATOM   3573  CG2 ILE A 449     -88.576 241.887  19.928  1.00 65.99           C  
ATOM   3574  CD1 ILE A 449     -86.808 241.432  17.407  1.00 65.99           C  
ATOM   3575  N   PRO A 450     -92.014 243.047  20.132  1.00 61.94           N  
ATOM   3576  CA  PRO A 450     -92.438 243.935  21.216  1.00 61.94           C  
ATOM   3577  C   PRO A 450     -91.260 244.545  21.974  1.00 61.94           C  
ATOM   3578  CB  PRO A 450     -93.255 243.015  22.127  1.00 61.94           C  
ATOM   3579  O   PRO A 450     -90.344 243.826  22.382  1.00 61.94           O  
ATOM   3580  CG  PRO A 450     -93.620 241.851  21.265  1.00 61.94           C  
ATOM   3581  CD  PRO A 450     -92.572 241.700  20.199  1.00 61.94           C  
ATOM   3582  N   ASN A 451     -91.173 245.857  21.807  1.00 72.07           N  
ATOM   3583  CA  ASN A 451     -90.068 246.567  22.443  1.00 72.07           C  
ATOM   3584  C   ASN A 451     -90.397 246.944  23.884  1.00 72.07           C  
ATOM   3585  CB  ASN A 451     -89.696 247.813  21.638  1.00 72.07           C  
ATOM   3586  O   ASN A 451     -91.567 246.959  24.274  1.00 72.07           O  
ATOM   3587  CG  ASN A 451     -89.109 247.480  20.281  1.00 72.07           C  
ATOM   3588  ND2 ASN A 451     -89.437 248.285  19.279  1.00 72.07           N  
ATOM   3589  OD1 ASN A 451     -88.366 246.507  20.135  1.00 72.07           O  
ATOM   3590  N   ARG A 452     -89.390 247.123  24.654  1.00 78.39           N  
ATOM   3591  CA  ARG A 452     -89.434 247.330  26.098  1.00 78.39           C  
ATOM   3592  C   ARG A 452     -90.316 248.522  26.454  1.00 78.39           C  
ATOM   3593  CB  ARG A 452     -88.023 247.538  26.654  1.00 78.39           C  
ATOM   3594  O   ARG A 452     -91.118 248.450  27.388  1.00 78.39           O  
ATOM   3595  CG  ARG A 452     -87.979 247.754  28.157  1.00 78.39           C  
ATOM   3596  CD  ARG A 452     -88.340 246.487  28.921  1.00 78.39           C  
ATOM   3597  NE  ARG A 452     -87.150 245.802  29.421  1.00 78.39           N  
ATOM   3598  NH1 ARG A 452     -88.295 243.966  30.231  1.00 78.39           N  
ATOM   3599  NH2 ARG A 452     -86.016 244.090  30.447  1.00 78.39           N  
ATOM   3600  CZ  ARG A 452     -87.156 244.621  30.032  1.00 78.39           C  
ATOM   3601  N   PHE A 453     -90.030 249.692  25.643  1.00 89.42           N  
ATOM   3602  CA  PHE A 453     -90.835 250.897  25.808  1.00 89.42           C  
ATOM   3603  C   PHE A 453     -91.858 251.022  24.685  1.00 89.42           C  
ATOM   3604  CB  PHE A 453     -89.942 252.140  25.846  1.00 89.42           C  
ATOM   3605  O   PHE A 453     -91.503 251.333  23.546  1.00 89.42           O  
ATOM   3606  CG  PHE A 453     -88.823 252.053  26.848  1.00 89.42           C  
ATOM   3607  CD1 PHE A 453     -89.064 252.266  28.200  1.00 89.42           C  
ATOM   3608  CD2 PHE A 453     -87.529 251.757  26.439  1.00 89.42           C  
ATOM   3609  CE1 PHE A 453     -88.029 252.186  29.131  1.00 89.42           C  
ATOM   3610  CE2 PHE A 453     -86.491 251.676  27.363  1.00 89.42           C  
ATOM   3611  CZ  PHE A 453     -86.743 251.891  28.707  1.00 89.42           C  
ATOM   3612  N   HIS A 454     -93.096 250.669  25.052  1.00 87.62           N  
ATOM   3613  CA  HIS A 454     -94.147 250.890  24.065  1.00 87.62           C  
ATOM   3614  C   HIS A 454     -94.580 252.353  24.039  1.00 87.62           C  
ATOM   3615  CB  HIS A 454     -95.350 249.990  24.351  1.00 87.62           C  
ATOM   3616  O   HIS A 454     -94.172 253.139  24.895  1.00 87.62           O  
ATOM   3617  CG  HIS A 454     -95.990 250.248  25.678  1.00 87.62           C  
ATOM   3618  CD2 HIS A 454     -97.224 250.702  25.996  1.00 87.62           C  
ATOM   3619  ND1 HIS A 454     -95.335 250.037  26.873  1.00 87.62           N  
ATOM   3620  CE1 HIS A 454     -96.143 250.352  27.872  1.00 87.62           C  
ATOM   3621  NE2 HIS A 454     -97.296 250.758  27.367  1.00 87.62           N  
ATOM   3622  N   MET A 455     -95.253 252.699  22.977  1.00 91.43           N  
ATOM   3623  CA  MET A 455     -95.765 254.065  22.916  1.00 91.43           C  
ATOM   3624  C   MET A 455     -96.576 254.398  24.164  1.00 91.43           C  
ATOM   3625  CB  MET A 455     -96.626 254.260  21.666  1.00 91.43           C  
ATOM   3626  O   MET A 455     -97.448 253.626  24.568  1.00 91.43           O  
ATOM   3627  CG  MET A 455     -97.140 255.681  21.492  1.00 91.43           C  
ATOM   3628  SD  MET A 455     -97.988 255.930  19.884  1.00 91.43           S  
ATOM   3629  CE  MET A 455     -99.491 254.951  20.159  1.00 91.43           C  
ATOM   3630  N   GLY A 456     -96.195 255.535  24.850  1.00 92.76           N  
ATOM   3631  CA  GLY A 456     -96.884 255.953  26.060  1.00 92.76           C  
ATOM   3632  C   GLY A 456     -96.161 255.545  27.330  1.00 92.76           C  
ATOM   3633  O   GLY A 456     -96.500 256.010  28.419  1.00 92.76           O  
ATOM   3634  N   SER A 457     -95.173 254.710  27.192  1.00 94.39           N  
ATOM   3635  CA  SER A 457     -94.386 254.299  28.350  1.00 94.39           C  
ATOM   3636  C   SER A 457     -93.603 255.472  28.931  1.00 94.39           C  
ATOM   3637  CB  SER A 457     -93.426 253.171  27.974  1.00 94.39           C  
ATOM   3638  O   SER A 457     -93.183 256.368  28.197  1.00 94.39           O  
ATOM   3639  OG  SER A 457     -94.139 251.983  27.671  1.00 94.39           O  
ATOM   3640  N   ILE A 458     -93.420 255.427  30.273  1.00 97.10           N  
ATOM   3641  CA  ILE A 458     -92.704 256.494  30.962  1.00 97.10           C  
ATOM   3642  C   ILE A 458     -91.507 255.913  31.710  1.00 97.10           C  
ATOM   3643  CB  ILE A 458     -93.629 257.256  31.940  1.00 97.10           C  
ATOM   3644  O   ILE A 458     -91.654 254.980  32.502  1.00 97.10           O  
ATOM   3645  CG1 ILE A 458     -94.788 257.908  31.178  1.00 97.10           C  
ATOM   3646  CG2 ILE A 458     -92.836 258.299  32.731  1.00 97.10           C  
ATOM   3647  CD1 ILE A 458     -95.845 258.534  32.079  1.00 97.10           C  
ATOM   3648  N   LEU A 459     -90.369 256.457  31.355  1.00 96.72           N  
ATOM   3649  CA  LEU A 459     -89.155 256.160  32.108  1.00 96.72           C  
ATOM   3650  C   LEU A 459     -88.834 257.285  33.086  1.00 96.72           C  
ATOM   3651  CB  LEU A 459     -87.976 255.941  31.157  1.00 96.72           C  
ATOM   3652  O   LEU A 459     -88.731 258.448  32.690  1.00 96.72           O  
ATOM   3653  CG  LEU A 459     -86.596 255.820  31.807  1.00 96.72           C  
ATOM   3654  CD1 LEU A 459     -86.530 254.575  32.684  1.00 96.72           C  
ATOM   3655  CD2 LEU A 459     -85.504 255.790  30.742  1.00 96.72           C  
ATOM   3656  N   GLU A 460     -88.679 256.906  34.374  1.00 97.05           N  
ATOM   3657  CA  GLU A 460     -88.299 257.858  35.413  1.00 97.05           C  
ATOM   3658  C   GLU A 460     -87.026 257.415  36.128  1.00 97.05           C  
ATOM   3659  CB  GLU A 460     -89.436 258.034  36.424  1.00 97.05           C  
ATOM   3660  O   GLU A 460     -86.938 256.282  36.607  1.00 97.05           O  
ATOM   3661  CG  GLU A 460     -90.689 258.667  35.836  1.00 97.05           C  
ATOM   3662  CD  GLU A 460     -91.818 258.809  36.844  1.00 97.05           C  
ATOM   3663  OE1 GLU A 460     -92.956 258.383  36.542  1.00 97.05           O  
ATOM   3664  OE2 GLU A 460     -91.564 259.350  37.942  1.00 97.05           O  
ATOM   3665  N   VAL A 461     -86.086 258.331  36.168  1.00 96.22           N  
ATOM   3666  CA  VAL A 461     -84.820 258.058  36.843  1.00 96.22           C  
ATOM   3667  C   VAL A 461     -84.583 259.101  37.933  1.00 96.22           C  
ATOM   3668  CB  VAL A 461     -83.637 258.046  35.849  1.00 96.22           C  
ATOM   3669  O   VAL A 461     -84.478 260.296  37.646  1.00 96.22           O  
ATOM   3670  CG1 VAL A 461     -82.327 257.742  36.573  1.00 96.22           C  
ATOM   3671  CG2 VAL A 461     -83.886 257.029  34.738  1.00 96.22           C  
ATOM   3672  N   ASP A 462     -84.493 258.616  39.163  1.00 95.45           N  
ATOM   3673  CA  ASP A 462     -84.143 259.446  40.310  1.00 95.45           C  
ATOM   3674  C   ASP A 462     -82.671 259.281  40.679  1.00 95.45           C  
ATOM   3675  CB  ASP A 462     -85.028 259.103  41.511  1.00 95.45           C  
ATOM   3676  O   ASP A 462     -82.288 258.285  41.298  1.00 95.45           O  
ATOM   3677  CG  ASP A 462     -84.850 260.066  42.671  1.00 95.45           C  
ATOM   3678  OD1 ASP A 462     -83.794 260.726  42.760  1.00 95.45           O  
ATOM   3679  OD2 ASP A 462     -85.776 260.163  43.507  1.00 95.45           O  
ATOM   3680  N   MET A 463     -81.919 260.287  40.336  1.00 95.09           N  
ATOM   3681  CA  MET A 463     -80.470 260.189  40.479  1.00 95.09           C  
ATOM   3682  C   MET A 463     -80.059 260.295  41.943  1.00 95.09           C  
ATOM   3683  CB  MET A 463     -79.774 261.279  39.659  1.00 95.09           C  
ATOM   3684  O   MET A 463     -78.993 259.810  42.329  1.00 95.09           O  
ATOM   3685  CG  MET A 463     -79.958 261.127  38.157  1.00 95.09           C  
ATOM   3686  SD  MET A 463     -79.215 259.578  37.511  1.00 95.09           S  
ATOM   3687  CE  MET A 463     -79.569 259.769  35.742  1.00 95.09           C  
ATOM   3688  N   SER A 464     -80.871 260.860  42.761  1.00 93.40           N  
ATOM   3689  CA  SER A 464     -80.552 261.010  44.177  1.00 93.40           C  
ATOM   3690  C   SER A 464     -80.649 259.677  44.910  1.00 93.40           C  
ATOM   3691  CB  SER A 464     -81.483 262.031  44.831  1.00 93.40           C  
ATOM   3692  O   SER A 464     -79.830 259.381  45.782  1.00 93.40           O  
ATOM   3693  OG  SER A 464     -82.796 261.509  44.950  1.00 93.40           O  
ATOM   3694  N   LYS A 465     -81.607 258.871  44.468  1.00 91.87           N  
ATOM   3695  CA  LYS A 465     -81.866 257.600  45.136  1.00 91.87           C  
ATOM   3696  C   LYS A 465     -81.393 256.425  44.285  1.00 91.87           C  
ATOM   3697  CB  LYS A 465     -83.356 257.453  45.449  1.00 91.87           C  
ATOM   3698  O   LYS A 465     -81.428 255.276  44.728  1.00 91.87           O  
ATOM   3699  CG  LYS A 465     -83.889 258.491  46.426  1.00 91.87           C  
ATOM   3700  CD  LYS A 465     -85.381 258.311  46.674  1.00 91.87           C  
ATOM   3701  CE  LYS A 465     -85.924 259.376  47.618  1.00 91.87           C  
ATOM   3702  NZ  LYS A 465     -87.402 259.254  47.800  1.00 91.87           N  
ATOM   3703  N   GLY A 466     -80.962 256.775  43.077  1.00 89.73           N  
ATOM   3704  CA  GLY A 466     -80.582 255.715  42.158  1.00 89.73           C  
ATOM   3705  C   GLY A 466     -81.733 254.790  41.806  1.00 89.73           C  
ATOM   3706  O   GLY A 466     -81.554 253.574  41.718  1.00 89.73           O  
ATOM   3707  N   LYS A 467     -82.912 255.342  41.739  1.00 92.54           N  
ATOM   3708  CA  LYS A 467     -84.121 254.576  41.449  1.00 92.54           C  
ATOM   3709  C   LYS A 467     -84.560 254.767  40.000  1.00 92.54           C  
ATOM   3710  CB  LYS A 467     -85.252 254.980  42.397  1.00 92.54           C  
ATOM   3711  O   LYS A 467     -84.591 255.892  39.499  1.00 92.54           O  
ATOM   3712  CG  LYS A 467     -85.077 254.476  43.822  1.00 92.54           C  
ATOM   3713  CD  LYS A 467     -86.325 254.725  44.660  1.00 92.54           C  
ATOM   3714  CE  LYS A 467     -86.147 254.223  46.087  1.00 92.54           C  
ATOM   3715  NZ  LYS A 467     -87.374 254.449  46.909  1.00 92.54           N  
ATOM   3716  N   THR A 468     -84.874 253.642  39.375  1.00 94.06           N  
ATOM   3717  CA  THR A 468     -85.367 253.622  38.002  1.00 94.06           C  
ATOM   3718  C   THR A 468     -86.757 252.996  37.935  1.00 94.06           C  
ATOM   3719  CB  THR A 468     -84.408 252.851  37.075  1.00 94.06           C  
ATOM   3720  O   THR A 468     -86.968 251.885  38.427  1.00 94.06           O  
ATOM   3721  CG2 THR A 468     -84.890 252.894  35.629  1.00 94.06           C  
ATOM   3722  OG1 THR A 468     -83.105 253.441  37.150  1.00 94.06           O  
ATOM   3723  N   LEU A 469     -87.672 253.758  37.298  1.00 94.95           N  
ATOM   3724  CA  LEU A 469     -89.037 253.268  37.138  1.00 94.95           C  
ATOM   3725  C   LEU A 469     -89.449 253.276  35.669  1.00 94.95           C  
ATOM   3726  CB  LEU A 469     -90.012 254.116  37.959  1.00 94.95           C  
ATOM   3727  O   LEU A 469     -89.177 254.241  34.950  1.00 94.95           O  
ATOM   3728  CG  LEU A 469     -89.749 254.186  39.463  1.00 94.95           C  
ATOM   3729  CD1 LEU A 469     -90.649 255.233  40.111  1.00 94.95           C  
ATOM   3730  CD2 LEU A 469     -89.961 252.821  40.107  1.00 94.95           C  
ATOM   3731  N   ILE A 470     -90.024 252.206  35.269  1.00 92.39           N  
ATOM   3732  CA  ILE A 470     -90.740 252.142  34.000  1.00 92.39           C  
ATOM   3733  C   ILE A 470     -92.233 251.946  34.258  1.00 92.39           C  
ATOM   3734  CB  ILE A 470     -90.199 251.007  33.102  1.00 92.39           C  
ATOM   3735  O   ILE A 470     -92.638 250.957  34.874  1.00 92.39           O  
ATOM   3736  CG1 ILE A 470     -88.716 251.235  32.790  1.00 92.39           C  
ATOM   3737  CG2 ILE A 470     -91.020 250.900  31.813  1.00 92.39           C  
ATOM   3738  CD1 ILE A 470     -88.049 250.069  32.072  1.00 92.39           C  
ATOM   3739  N   ASP A 471     -92.986 252.955  33.946  1.00 92.97           N  
ATOM   3740  CA  ASP A 471     -94.430 252.906  34.154  1.00 92.97           C  
ATOM   3741  C   ASP A 471     -94.765 252.662  35.622  1.00 92.97           C  
ATOM   3742  CB  ASP A 471     -95.063 251.817  33.282  1.00 92.97           C  
ATOM   3743  O   ASP A 471     -95.608 251.821  35.942  1.00 92.97           O  
ATOM   3744  CG  ASP A 471     -94.914 252.087  31.796  1.00 92.97           C  
ATOM   3745  OD1 ASP A 471     -94.895 253.269  31.390  1.00 92.97           O  
ATOM   3746  OD2 ASP A 471     -94.820 251.109  31.022  1.00 92.97           O  
ATOM   3747  N   ASN A 472     -93.901 253.286  36.481  1.00 92.75           N  
ATOM   3748  CA  ASN A 472     -94.124 253.355  37.922  1.00 92.75           C  
ATOM   3749  C   ASN A 472     -93.758 252.044  38.610  1.00 92.75           C  
ATOM   3750  CB  ASN A 472     -95.578 253.725  38.223  1.00 92.75           C  
ATOM   3751  O   ASN A 472     -94.147 251.808  39.756  1.00 92.75           O  
ATOM   3752  CG  ASN A 472     -95.928 255.131  37.772  1.00 92.75           C  
ATOM   3753  ND2 ASN A 472     -97.092 255.282  37.152  1.00 92.75           N  
ATOM   3754  OD1 ASN A 472     -95.158 256.072  37.979  1.00 92.75           O  
ATOM   3755  N   LEU A 473     -93.090 251.158  37.830  1.00 91.44           N  
ATOM   3756  CA  LEU A 473     -92.571 249.922  38.406  1.00 91.44           C  
ATOM   3757  C   LEU A 473     -91.047 249.947  38.462  1.00 91.44           C  
ATOM   3758  CB  LEU A 473     -93.044 248.711  37.596  1.00 91.44           C  
ATOM   3759  O   LEU A 473     -90.395 250.417  37.528  1.00 91.44           O  
ATOM   3760  CG  LEU A 473     -94.546 248.421  37.625  1.00 91.44           C  
ATOM   3761  CD1 LEU A 473     -94.902 247.370  36.579  1.00 91.44           C  
ATOM   3762  CD2 LEU A 473     -94.975 247.967  39.015  1.00 91.44           C  
ATOM   3763  N   PRO A 474     -90.510 249.454  39.593  1.00 91.51           N  
ATOM   3764  CA  PRO A 474     -89.049 249.399  39.695  1.00 91.51           C  
ATOM   3765  C   PRO A 474     -88.410 248.600  38.560  1.00 91.51           C  
ATOM   3766  CB  PRO A 474     -88.815 248.714  41.043  1.00 91.51           C  
ATOM   3767  O   PRO A 474     -88.908 247.531  38.195  1.00 91.51           O  
ATOM   3768  CG  PRO A 474     -90.076 248.942  41.812  1.00 91.51           C  
ATOM   3769  CD  PRO A 474     -91.222 248.994  40.842  1.00 91.51           C  
ATOM   3770  N   ALA A 475     -87.305 249.159  37.968  1.00 87.11           N  
ATOM   3771  CA  ALA A 475     -86.677 248.520  36.813  1.00 87.11           C  
ATOM   3772  C   ALA A 475     -85.157 248.529  36.943  1.00 87.11           C  
ATOM   3773  CB  ALA A 475     -87.102 249.218  35.524  1.00 87.11           C  
ATOM   3774  O   ALA A 475     -84.445 248.738  35.958  1.00 87.11           O  
ATOM   3775  N   SER A 476     -84.652 248.293  38.095  1.00 81.70           N  
ATOM   3776  CA  SER A 476     -83.213 248.303  38.342  1.00 81.70           C  
ATOM   3777  C   SER A 476     -82.518 247.166  37.601  1.00 81.70           C  
ATOM   3778  CB  SER A 476     -82.926 248.198  39.840  1.00 81.70           C  
ATOM   3779  O   SER A 476     -81.334 247.267  37.270  1.00 81.70           O  
ATOM   3780  OG  SER A 476     -83.460 249.312  40.534  1.00 81.70           O  
ATOM   3781  N   ASN A 477     -83.240 246.082  37.359  1.00 79.85           N  
ATOM   3782  CA  ASN A 477     -82.687 244.928  36.658  1.00 79.85           C  
ATOM   3783  C   ASN A 477     -82.438 245.234  35.184  1.00 79.85           C  
ATOM   3784  CB  ASN A 477     -83.615 243.720  36.801  1.00 79.85           C  
ATOM   3785  O   ASN A 477     -81.800 244.448  34.482  1.00 79.85           O  
ATOM   3786  CG  ASN A 477     -84.999 243.974  36.236  1.00 79.85           C  
ATOM   3787  ND2 ASN A 477     -85.671 242.912  35.811  1.00 79.85           N  
ATOM   3788  OD1 ASN A 477     -85.459 245.117  36.181  1.00 79.85           O  
ATOM   3789  N   GLU A 478     -82.789 246.443  34.842  1.00 79.31           N  
ATOM   3790  CA  GLU A 478     -82.682 246.800  33.432  1.00 79.31           C  
ATOM   3791  C   GLU A 478     -81.477 247.703  33.181  1.00 79.31           C  
ATOM   3792  CB  GLU A 478     -83.963 247.487  32.952  1.00 79.31           C  
ATOM   3793  O   GLU A 478     -81.220 248.103  32.044  1.00 79.31           O  
ATOM   3794  CG  GLU A 478     -85.211 246.627  33.093  1.00 79.31           C  
ATOM   3795  CD  GLU A 478     -85.246 245.459  32.122  1.00 79.31           C  
ATOM   3796  OE1 GLU A 478     -85.985 244.480  32.376  1.00 79.31           O  
ATOM   3797  OE2 GLU A 478     -84.529 245.521  31.099  1.00 79.31           O  
ATOM   3798  N   LEU A 479     -80.838 248.036  34.159  1.00 82.17           N  
ATOM   3799  CA  LEU A 479     -79.675 248.910  34.051  1.00 82.17           C  
ATOM   3800  C   LEU A 479     -78.481 248.156  33.475  1.00 82.17           C  
ATOM   3801  CB  LEU A 479     -79.313 249.494  35.419  1.00 82.17           C  
ATOM   3802  O   LEU A 479     -78.315 246.961  33.727  1.00 82.17           O  
ATOM   3803  CG  LEU A 479     -80.350 250.420  36.056  1.00 82.17           C  
ATOM   3804  CD1 LEU A 479     -79.951 250.759  37.487  1.00 82.17           C  
ATOM   3805  CD2 LEU A 479     -80.517 251.689  35.227  1.00 82.17           C  
ATOM   3806  N   THR A 480     -77.777 248.843  32.611  1.00 75.15           N  
ATOM   3807  CA  THR A 480     -76.514 248.271  32.155  1.00 75.15           C  
ATOM   3808  C   THR A 480     -75.484 248.270  33.281  1.00 75.15           C  
ATOM   3809  CB  THR A 480     -75.956 249.042  30.944  1.00 75.15           C  
ATOM   3810  O   THR A 480     -75.675 248.928  34.305  1.00 75.15           O  
ATOM   3811  CG2 THR A 480     -76.977 249.102  29.813  1.00 75.15           C  
ATOM   3812  OG1 THR A 480     -75.627 250.377  31.347  1.00 75.15           O  
ATOM   3813  N   TYR A 481     -74.459 247.451  33.249  1.00 65.53           N  
ATOM   3814  CA  TYR A 481     -73.446 247.225  34.274  1.00 65.53           C  
ATOM   3815  C   TYR A 481     -72.719 248.521  34.615  1.00 65.53           C  
ATOM   3816  CB  TYR A 481     -72.440 246.167  33.814  1.00 65.53           C  
ATOM   3817  O   TYR A 481     -72.335 248.739  35.766  1.00 65.53           O  
ATOM   3818  CG  TYR A 481     -71.354 245.883  34.821  1.00 65.53           C  
ATOM   3819  CD1 TYR A 481     -70.086 246.444  34.685  1.00 65.53           C  
ATOM   3820  CD2 TYR A 481     -71.591 245.053  35.911  1.00 65.53           C  
ATOM   3821  CE1 TYR A 481     -69.081 246.185  35.611  1.00 65.53           C  
ATOM   3822  CE2 TYR A 481     -70.593 244.786  36.843  1.00 65.53           C  
ATOM   3823  OH  TYR A 481     -68.352 245.095  37.604  1.00 65.53           O  
ATOM   3824  CZ  TYR A 481     -69.344 245.355  36.685  1.00 65.53           C  
ATOM   3825  N   LEU A 482     -72.735 249.596  33.837  1.00 74.44           N  
ATOM   3826  CA  LEU A 482     -71.923 250.786  34.069  1.00 74.44           C  
ATOM   3827  C   LEU A 482     -72.796 251.971  34.466  1.00 74.44           C  
ATOM   3828  CB  LEU A 482     -71.110 251.132  32.820  1.00 74.44           C  
ATOM   3829  O   LEU A 482     -72.297 253.084  34.644  1.00 74.44           O  
ATOM   3830  CG  LEU A 482     -69.989 250.160  32.448  1.00 74.44           C  
ATOM   3831  CD1 LEU A 482     -69.442 250.486  31.062  1.00 74.44           C  
ATOM   3832  CD2 LEU A 482     -68.877 250.201  33.491  1.00 74.44           C  
ATOM   3833  N   SER A 483     -74.057 251.700  34.768  1.00 82.67           N  
ATOM   3834  CA  SER A 483     -75.002 252.773  35.062  1.00 82.67           C  
ATOM   3835  C   SER A 483     -74.894 253.219  36.516  1.00 82.67           C  
ATOM   3836  CB  SER A 483     -76.433 252.325  34.763  1.00 82.67           C  
ATOM   3837  O   SER A 483     -75.169 252.443  37.433  1.00 82.67           O  
ATOM   3838  OG  SER A 483     -76.622 252.140  33.370  1.00 82.67           O  
ATOM   3839  N   GLU A 484     -74.321 254.489  36.728  1.00 85.90           N  
ATOM   3840  CA  GLU A 484     -74.242 255.067  38.067  1.00 85.90           C  
ATOM   3841  C   GLU A 484     -74.921 256.433  38.120  1.00 85.90           C  
ATOM   3842  CB  GLU A 484     -72.783 255.188  38.516  1.00 85.90           C  
ATOM   3843  O   GLU A 484     -74.785 257.236  37.195  1.00 85.90           O  
ATOM   3844  CG  GLU A 484     -72.107 253.850  38.772  1.00 85.90           C  
ATOM   3845  CD  GLU A 484     -70.706 253.986  39.347  1.00 85.90           C  
ATOM   3846  OE1 GLU A 484     -70.081 252.951  39.676  1.00 85.90           O  
ATOM   3847  OE2 GLU A 484     -70.231 255.136  39.474  1.00 85.90           O  
ATOM   3848  N   PRO A 485     -75.750 256.618  39.194  1.00 91.69           N  
ATOM   3849  CA  PRO A 485     -76.350 257.945  39.339  1.00 91.69           C  
ATOM   3850  C   PRO A 485     -75.312 259.062  39.378  1.00 91.69           C  
ATOM   3851  CB  PRO A 485     -77.100 257.848  40.671  1.00 91.69           C  
ATOM   3852  O   PRO A 485     -74.178 258.842  39.814  1.00 91.69           O  
ATOM   3853  CG  PRO A 485     -77.290 256.384  40.897  1.00 91.69           C  
ATOM   3854  CD  PRO A 485     -76.157 255.648  40.241  1.00 91.69           C  
ATOM   3855  N   PHE A 486     -75.645 260.221  38.926  1.00 94.75           N  
ATOM   3856  CA  PHE A 486     -74.715 261.344  38.926  1.00 94.75           C  
ATOM   3857  C   PHE A 486     -75.426 262.635  39.314  1.00 94.75           C  
ATOM   3858  CB  PHE A 486     -74.055 261.500  37.552  1.00 94.75           C  
ATOM   3859  O   PHE A 486     -76.657 262.699  39.308  1.00 94.75           O  
ATOM   3860  CG  PHE A 486     -75.038 261.628  36.419  1.00 94.75           C  
ATOM   3861  CD1 PHE A 486     -75.336 260.536  35.613  1.00 94.75           C  
ATOM   3862  CD2 PHE A 486     -75.662 262.841  36.160  1.00 94.75           C  
ATOM   3863  CE1 PHE A 486     -76.245 260.652  34.564  1.00 94.75           C  
ATOM   3864  CE2 PHE A 486     -76.571 262.964  35.113  1.00 94.75           C  
ATOM   3865  CZ  PHE A 486     -76.860 261.869  34.316  1.00 94.75           C  
ATOM   3866  N   SER A 487     -74.611 263.601  39.707  1.00 95.36           N  
ATOM   3867  CA  SER A 487     -75.120 264.910  40.107  1.00 95.36           C  
ATOM   3868  C   SER A 487     -74.884 265.950  39.018  1.00 95.36           C  
ATOM   3869  CB  SER A 487     -74.463 265.365  41.410  1.00 95.36           C  
ATOM   3870  O   SER A 487     -74.173 265.689  38.045  1.00 95.36           O  
ATOM   3871  OG  SER A 487     -73.072 265.573  41.228  1.00 95.36           O  
ATOM   3872  N   ILE A 488     -75.602 267.046  39.158  1.00 95.78           N  
ATOM   3873  CA  ILE A 488     -75.344 268.230  38.345  1.00 95.78           C  
ATOM   3874  C   ILE A 488     -74.654 269.298  39.190  1.00 95.78           C  
ATOM   3875  CB  ILE A 488     -76.649 268.792  37.735  1.00 95.78           C  
ATOM   3876  O   ILE A 488     -75.041 269.537  40.336  1.00 95.78           O  
ATOM   3877  CG1 ILE A 488     -77.645 269.152  38.844  1.00 95.78           C  
ATOM   3878  CG2 ILE A 488     -77.262 267.787  36.754  1.00 95.78           C  
ATOM   3879  CD1 ILE A 488     -78.908 269.842  38.342  1.00 95.78           C  
ATOM   3880  N   GLY A 489     -73.534 269.821  38.666  1.00 94.95           N  
ATOM   3881  CA  GLY A 489     -72.749 270.806  39.393  1.00 94.95           C  
ATOM   3882  C   GLY A 489     -73.354 272.197  39.354  1.00 94.95           C  
ATOM   3883  O   GLY A 489     -74.414 272.402  38.759  1.00 94.95           O  
ATOM   3884  N   ILE A 490     -72.618 273.091  40.054  1.00 96.17           N  
ATOM   3885  CA  ILE A 490     -72.975 274.504  40.013  1.00 96.17           C  
ATOM   3886  C   ILE A 490     -72.681 275.070  38.625  1.00 96.17           C  
ATOM   3887  CB  ILE A 490     -72.216 275.311  41.090  1.00 96.17           C  
ATOM   3888  O   ILE A 490     -71.690 274.699  37.993  1.00 96.17           O  
ATOM   3889  CG1 ILE A 490     -72.500 274.738  42.484  1.00 96.17           C  
ATOM   3890  CG2 ILE A 490     -72.592 276.794  41.019  1.00 96.17           C  
ATOM   3891  CD1 ILE A 490     -71.547 275.232  43.563  1.00 96.17           C  
ATOM   3892  N   GLY A 491     -73.668 275.871  38.128  1.00 96.74           N  
ATOM   3893  CA  GLY A 491     -73.517 276.431  36.795  1.00 96.74           C  
ATOM   3894  C   GLY A 491     -74.105 275.551  35.707  1.00 96.74           C  
ATOM   3895  O   GLY A 491     -75.113 274.876  35.926  1.00 96.74           O  
ATOM   3896  N   GLU A 492     -73.338 275.535  34.584  1.00 97.59           N  
ATOM   3897  CA  GLU A 492     -73.857 274.853  33.402  1.00 97.59           C  
ATOM   3898  C   GLU A 492     -73.353 273.415  33.331  1.00 97.59           C  
ATOM   3899  CB  GLU A 492     -73.466 275.611  32.130  1.00 97.59           C  
ATOM   3900  O   GLU A 492     -72.168 273.154  33.548  1.00 97.59           O  
ATOM   3901  CG  GLU A 492     -74.114 275.065  30.866  1.00 97.59           C  
ATOM   3902  CD  GLU A 492     -73.843 275.915  29.636  1.00 97.59           C  
ATOM   3903  OE1 GLU A 492     -73.531 275.349  28.564  1.00 97.59           O  
ATOM   3904  OE2 GLU A 492     -73.939 277.158  29.745  1.00 97.59           O  
ATOM   3905  N   THR A 493     -74.298 272.482  33.095  1.00 97.69           N  
ATOM   3906  CA  THR A 493     -73.988 271.072  32.886  1.00 97.69           C  
ATOM   3907  C   THR A 493     -74.638 270.560  31.603  1.00 97.69           C  
ATOM   3908  CB  THR A 493     -74.453 270.216  34.077  1.00 97.69           C  
ATOM   3909  O   THR A 493     -75.822 270.802  31.362  1.00 97.69           O  
ATOM   3910  CG2 THR A 493     -74.135 268.742  33.853  1.00 97.69           C  
ATOM   3911  OG1 THR A 493     -73.787 270.661  35.267  1.00 97.69           O  
ATOM   3912  N   GLU A 494     -73.849 269.828  30.812  1.00 97.41           N  
ATOM   3913  CA  GLU A 494     -74.380 269.226  29.592  1.00 97.41           C  
ATOM   3914  C   GLU A 494     -74.593 267.725  29.765  1.00 97.41           C  
ATOM   3915  CB  GLU A 494     -73.443 269.492  28.411  1.00 97.41           C  
ATOM   3916  O   GLU A 494     -73.718 267.022  30.276  1.00 97.41           O  
ATOM   3917  CG  GLU A 494     -73.402 270.949  27.975  1.00 97.41           C  
ATOM   3918  CD  GLU A 494     -72.541 271.183  26.744  1.00 97.41           C  
ATOM   3919  OE1 GLU A 494     -72.639 272.270  26.131  1.00 97.41           O  
ATOM   3920  OE2 GLU A 494     -71.760 270.270  26.389  1.00 97.41           O  
ATOM   3921  N   ILE A 495     -75.744 267.290  29.218  1.00 97.72           N  
ATOM   3922  CA  ILE A 495     -76.091 265.873  29.251  1.00 97.72           C  
ATOM   3923  C   ILE A 495     -76.578 265.429  27.875  1.00 97.72           C  
ATOM   3924  CB  ILE A 495     -77.166 265.580  30.322  1.00 97.72           C  
ATOM   3925  O   ILE A 495     -77.395 266.109  27.250  1.00 97.72           O  
ATOM   3926  CG1 ILE A 495     -76.642 265.938  31.718  1.00 97.72           C  
ATOM   3927  CG2 ILE A 495     -77.604 264.115  30.260  1.00 97.72           C  
ATOM   3928  CD1 ILE A 495     -77.701 265.881  32.810  1.00 97.72           C  
ATOM   3929  N   ASP A 496     -76.023 264.310  27.442  1.00 97.80           N  
ATOM   3930  CA  ASP A 496     -76.520 263.692  26.217  1.00 97.80           C  
ATOM   3931  C   ASP A 496     -77.504 262.567  26.529  1.00 97.80           C  
ATOM   3932  CB  ASP A 496     -75.360 263.157  25.377  1.00 97.80           C  
ATOM   3933  O   ASP A 496     -77.230 261.711  27.372  1.00 97.80           O  
ATOM   3934  CG  ASP A 496     -74.555 264.258  24.707  1.00 97.80           C  
ATOM   3935  OD1 ASP A 496     -75.010 264.808  23.681  1.00 97.80           O  
ATOM   3936  OD2 ASP A 496     -73.454 264.574  25.208  1.00 97.80           O  
ATOM   3937  N   ILE A 497     -78.654 262.607  25.829  1.00 97.59           N  
ATOM   3938  CA  ILE A 497     -79.662 261.564  25.981  1.00 97.59           C  
ATOM   3939  C   ILE A 497     -79.853 260.833  24.652  1.00 97.59           C  
ATOM   3940  CB  ILE A 497     -81.008 262.143  26.471  1.00 97.59           C  
ATOM   3941  O   ILE A 497     -80.122 261.460  23.625  1.00 97.59           O  
ATOM   3942  CG1 ILE A 497     -80.817 262.886  27.799  1.00 97.59           C  
ATOM   3943  CG2 ILE A 497     -82.057 261.036  26.608  1.00 97.59           C  
ATOM   3944  CD1 ILE A 497     -81.962 263.825  28.154  1.00 97.59           C  
ATOM   3945  N   TYR A 498     -79.679 259.494  24.715  1.00 96.54           N  
ATOM   3946  CA  TYR A 498     -79.797 258.656  23.527  1.00 96.54           C  
ATOM   3947  C   TYR A 498     -80.993 257.719  23.636  1.00 96.54           C  
ATOM   3948  CB  TYR A 498     -78.516 257.845  23.312  1.00 96.54           C  
ATOM   3949  O   TYR A 498     -81.284 257.195  24.715  1.00 96.54           O  
ATOM   3950  CG  TYR A 498     -77.290 258.696  23.086  1.00 96.54           C  
ATOM   3951  CD1 TYR A 498     -76.937 259.117  21.805  1.00 96.54           C  
ATOM   3952  CD2 TYR A 498     -76.481 259.078  24.151  1.00 96.54           C  
ATOM   3953  CE1 TYR A 498     -75.808 259.900  21.591  1.00 96.54           C  
ATOM   3954  CE2 TYR A 498     -75.348 259.860  23.947  1.00 96.54           C  
ATOM   3955  OH  TYR A 498     -73.900 261.040  22.461  1.00 96.54           O  
ATOM   3956  CZ  TYR A 498     -75.020 260.266  22.667  1.00 96.54           C  
ATOM   3957  N   THR A 499     -81.701 257.550  22.482  1.00 95.45           N  
ATOM   3958  CA  THR A 499     -82.695 256.499  22.298  1.00 95.45           C  
ATOM   3959  C   THR A 499     -82.325 255.605  21.119  1.00 95.45           C  
ATOM   3960  CB  THR A 499     -84.101 257.089  22.076  1.00 95.45           C  
ATOM   3961  O   THR A 499     -81.273 255.786  20.501  1.00 95.45           O  
ATOM   3962  CG2 THR A 499     -84.502 258.000  23.232  1.00 95.45           C  
ATOM   3963  OG1 THR A 499     -84.105 257.851  20.860  1.00 95.45           O  
ATOM   3964  N   SER A 500     -83.168 254.566  20.979  1.00 92.19           N  
ATOM   3965  CA  SER A 500     -82.884 253.693  19.844  1.00 92.19           C  
ATOM   3966  C   SER A 500     -82.817 254.481  18.540  1.00 92.19           C  
ATOM   3967  CB  SER A 500     -83.945 252.596  19.733  1.00 92.19           C  
ATOM   3968  O   SER A 500     -83.566 255.441  18.352  1.00 92.19           O  
ATOM   3969  OG  SER A 500     -83.948 251.778  20.890  1.00 92.19           O  
ATOM   3970  N   SER A 501     -81.863 254.112  17.619  1.00 90.05           N  
ATOM   3971  CA  SER A 501     -81.640 254.820  16.363  1.00 90.05           C  
ATOM   3972  C   SER A 501     -82.856 254.720  15.448  1.00 90.05           C  
ATOM   3973  CB  SER A 501     -80.407 254.269  15.647  1.00 90.05           C  
ATOM   3974  O   SER A 501     -83.016 255.523  14.527  1.00 90.05           O  
ATOM   3975  OG  SER A 501     -80.548 252.881  15.397  1.00 90.05           O  
ATOM   3976  N   TRP A 502     -83.774 253.782  15.749  1.00 88.50           N  
ATOM   3977  CA  TRP A 502     -84.919 253.540  14.879  1.00 88.50           C  
ATOM   3978  C   TRP A 502     -86.191 254.136  15.472  1.00 88.50           C  
ATOM   3979  CB  TRP A 502     -85.106 252.038  14.643  1.00 88.50           C  
ATOM   3980  O   TRP A 502     -87.300 253.769  15.079  1.00 88.50           O  
ATOM   3981  CG  TRP A 502     -84.855 251.195  15.857  1.00 88.50           C  
ATOM   3982  CD1 TRP A 502     -83.713 250.502  16.156  1.00 88.50           C  
ATOM   3983  CD2 TRP A 502     -85.765 250.952  16.933  1.00 88.50           C  
ATOM   3984  CE2 TRP A 502     -85.109 250.102  17.852  1.00 88.50           C  
ATOM   3985  CE3 TRP A 502     -87.073 251.369  17.210  1.00 88.50           C  
ATOM   3986  NE1 TRP A 502     -83.860 249.843  17.355  1.00 88.50           N  
ATOM   3987  CH2 TRP A 502     -86.999 250.087  19.275  1.00 88.50           C  
ATOM   3988  CZ2 TRP A 502     -85.719 249.664  19.030  1.00 88.50           C  
ATOM   3989  CZ3 TRP A 502     -87.678 250.932  18.383  1.00 88.50           C  
ATOM   3990  N   ILE A 503     -86.081 254.901  16.456  1.00 90.60           N  
ATOM   3991  CA  ILE A 503     -87.257 255.505  17.073  1.00 90.60           C  
ATOM   3992  C   ILE A 503     -88.003 256.349  16.042  1.00 90.60           C  
ATOM   3993  CB  ILE A 503     -86.874 256.369  18.295  1.00 90.60           C  
ATOM   3994  O   ILE A 503     -87.387 257.102  15.284  1.00 90.60           O  
ATOM   3995  CG1 ILE A 503     -88.125 256.743  19.098  1.00 90.60           C  
ATOM   3996  CG2 ILE A 503     -86.112 257.622  17.853  1.00 90.60           C  
ATOM   3997  CD1 ILE A 503     -87.825 257.352  20.462  1.00 90.60           C  
ATOM   3998  N   ALA A 504     -89.314 256.226  15.951  1.00 91.98           N  
ATOM   3999  CA  ALA A 504     -90.126 256.851  14.911  1.00 91.98           C  
ATOM   4000  C   ALA A 504     -90.527 258.268  15.308  1.00 91.98           C  
ATOM   4001  CB  ALA A 504     -91.367 256.008  14.627  1.00 91.98           C  
ATOM   4002  O   ALA A 504     -90.542 259.173  14.470  1.00 91.98           O  
ATOM   4003  N   LYS A 505     -90.907 258.493  16.661  1.00 95.06           N  
ATOM   4004  CA  LYS A 505     -91.342 259.786  17.182  1.00 95.06           C  
ATOM   4005  C   LYS A 505     -90.520 260.191  18.402  1.00 95.06           C  
ATOM   4006  CB  LYS A 505     -92.829 259.747  17.542  1.00 95.06           C  
ATOM   4007  O   LYS A 505     -90.192 259.351  19.243  1.00 95.06           O  
ATOM   4008  CG  LYS A 505     -93.747 259.498  16.354  1.00 95.06           C  
ATOM   4009  CD  LYS A 505     -95.210 259.464  16.775  1.00 95.06           C  
ATOM   4010  CE  LYS A 505     -96.123 259.138  15.602  1.00 95.06           C  
ATOM   4011  NZ  LYS A 505     -97.558 259.070  16.017  1.00 95.06           N  
ATOM   4012  N   ASP A 506     -90.224 261.544  18.479  1.00 96.12           N  
ATOM   4013  CA  ASP A 506     -89.414 262.058  19.579  1.00 96.12           C  
ATOM   4014  C   ASP A 506     -90.130 261.883  20.917  1.00 96.12           C  
ATOM   4015  CB  ASP A 506     -89.074 263.533  19.353  1.00 96.12           C  
ATOM   4016  O   ASP A 506     -91.332 262.134  21.021  1.00 96.12           O  
ATOM   4017  CG  ASP A 506     -88.212 263.761  18.124  1.00 96.12           C  
ATOM   4018  OD1 ASP A 506     -87.374 262.894  17.797  1.00 96.12           O  
ATOM   4019  OD2 ASP A 506     -88.371 264.818  17.477  1.00 96.12           O  
ATOM   4020  N   PRO A 507     -89.347 261.499  21.913  1.00 96.66           N  
ATOM   4021  CA  PRO A 507     -89.944 261.458  23.250  1.00 96.66           C  
ATOM   4022  C   PRO A 507     -90.087 262.845  23.875  1.00 96.66           C  
ATOM   4023  CB  PRO A 507     -88.960 260.599  24.049  1.00 96.66           C  
ATOM   4024  O   PRO A 507     -89.465 263.802  23.410  1.00 96.66           O  
ATOM   4025  CG  PRO A 507     -87.628 260.870  23.431  1.00 96.66           C  
ATOM   4026  CD  PRO A 507     -87.815 261.054  21.952  1.00 96.66           C  
ATOM   4027  N   THR A 508     -90.949 262.880  24.840  1.00 97.61           N  
ATOM   4028  CA  THR A 508     -90.992 264.054  25.704  1.00 97.61           C  
ATOM   4029  C   THR A 508     -90.056 263.882  26.898  1.00 97.61           C  
ATOM   4030  CB  THR A 508     -92.422 264.326  26.206  1.00 97.61           C  
ATOM   4031  O   THR A 508     -90.203 262.940  27.678  1.00 97.61           O  
ATOM   4032  CG2 THR A 508     -92.490 265.628  26.997  1.00 97.61           C  
ATOM   4033  OG1 THR A 508     -93.307 264.415  25.082  1.00 97.61           O  
ATOM   4034  N   ILE A 509     -89.079 264.782  27.013  1.00 98.18           N  
ATOM   4035  CA  ILE A 509     -88.051 264.667  28.041  1.00 98.18           C  
ATOM   4036  C   ILE A 509     -88.206 265.799  29.055  1.00 98.18           C  
ATOM   4037  CB  ILE A 509     -86.633 264.687  27.429  1.00 98.18           C  
ATOM   4038  O   ILE A 509     -88.336 266.965  28.677  1.00 98.18           O  
ATOM   4039  CG1 ILE A 509     -86.517 263.635  26.319  1.00 98.18           C  
ATOM   4040  CG2 ILE A 509     -85.573 264.460  28.511  1.00 98.18           C  
ATOM   4041  CD1 ILE A 509     -85.263 263.772  25.466  1.00 98.18           C  
ATOM   4042  N   GLU A 510     -88.143 265.379  30.369  1.00 98.12           N  
ATOM   4043  CA  GLU A 510     -88.170 266.351  31.457  1.00 98.12           C  
ATOM   4044  C   GLU A 510     -87.064 266.077  32.471  1.00 98.12           C  
ATOM   4045  CB  GLU A 510     -89.534 266.343  32.152  1.00 98.12           C  
ATOM   4046  O   GLU A 510     -86.874 264.935  32.898  1.00 98.12           O  
ATOM   4047  CG  GLU A 510     -90.679 266.816  31.266  1.00 98.12           C  
ATOM   4048  CD  GLU A 510     -92.021 266.832  31.979  1.00 98.12           C  
ATOM   4049  OE1 GLU A 510     -93.018 267.299  31.384  1.00 98.12           O  
ATOM   4050  OE2 GLU A 510     -92.077 266.374  33.143  1.00 98.12           O  
ATOM   4051  N   ILE A 511     -86.337 267.120  32.766  1.00 98.16           N  
ATOM   4052  CA  ILE A 511     -85.314 267.039  33.801  1.00 98.16           C  
ATOM   4053  C   ILE A 511     -85.607 268.059  34.898  1.00 98.16           C  
ATOM   4054  CB  ILE A 511     -83.902 267.270  33.218  1.00 98.16           C  
ATOM   4055  O   ILE A 511     -85.747 269.254  34.623  1.00 98.16           O  
ATOM   4056  CG1 ILE A 511     -83.649 266.323  32.040  1.00 98.16           C  
ATOM   4057  CG2 ILE A 511     -82.835 267.093  34.302  1.00 98.16           C  
ATOM   4058  CD1 ILE A 511     -82.336 266.575  31.314  1.00 98.16           C  
ATOM   4059  N   SER A 512     -85.684 267.560  36.139  1.00 97.72           N  
ATOM   4060  CA  SER A 512     -86.000 268.457  37.246  1.00 97.72           C  
ATOM   4061  C   SER A 512     -85.078 268.214  38.436  1.00 97.72           C  
ATOM   4062  CB  SER A 512     -87.457 268.283  37.678  1.00 97.72           C  
ATOM   4063  O   SER A 512     -84.539 267.117  38.597  1.00 97.72           O  
ATOM   4064  OG  SER A 512     -87.697 266.958  38.118  1.00 97.72           O  
ATOM   4065  N   TRP A 513     -84.853 269.291  39.198  1.00 97.40           N  
ATOM   4066  CA  TRP A 513     -84.050 269.180  40.412  1.00 97.40           C  
ATOM   4067  C   TRP A 513     -84.358 270.320  41.375  1.00 97.40           C  
ATOM   4068  CB  TRP A 513     -82.557 269.171  40.070  1.00 97.40           C  
ATOM   4069  O   TRP A 513     -84.981 271.314  40.993  1.00 97.40           O  
ATOM   4070  CG  TRP A 513     -82.044 270.483  39.555  1.00 97.40           C  
ATOM   4071  CD1 TRP A 513     -81.402 271.456  40.270  1.00 97.40           C  
ATOM   4072  CD2 TRP A 513     -82.135 270.966  38.211  1.00 97.40           C  
ATOM   4073  CE2 TRP A 513     -81.526 272.240  38.182  1.00 97.40           C  
ATOM   4074  CE3 TRP A 513     -82.672 270.445  37.026  1.00 97.40           C  
ATOM   4075  NE1 TRP A 513     -81.088 272.515  39.450  1.00 97.40           N  
ATOM   4076  CH2 TRP A 513     -81.974 272.468  35.870  1.00 97.40           C  
ATOM   4077  CZ2 TRP A 513     -81.439 273.001  37.014  1.00 97.40           C  
ATOM   4078  CZ3 TRP A 513     -82.586 271.204  35.865  1.00 97.40           C  
ATOM   4079  N   LYS A 514     -83.983 270.110  42.587  1.00 96.54           N  
ATOM   4080  CA  LYS A 514     -84.077 271.166  43.592  1.00 96.54           C  
ATOM   4081  C   LYS A 514     -82.712 271.796  43.854  1.00 96.54           C  
ATOM   4082  CB  LYS A 514     -84.661 270.618  44.894  1.00 96.54           C  
ATOM   4083  O   LYS A 514     -81.748 271.094  44.167  1.00 96.54           O  
ATOM   4084  CG  LYS A 514     -86.105 270.152  44.778  1.00 96.54           C  
ATOM   4085  CD  LYS A 514     -86.649 269.675  46.119  1.00 96.54           C  
ATOM   4086  CE  LYS A 514     -88.101 269.233  46.009  1.00 96.54           C  
ATOM   4087  NZ  LYS A 514     -88.632 268.744  47.317  1.00 96.54           N  
ATOM   4088  N   GLU A 515     -82.666 273.068  43.687  1.00 96.57           N  
ATOM   4089  CA  GLU A 515     -81.404 273.761  43.927  1.00 96.57           C  
ATOM   4090  C   GLU A 515     -81.008 273.690  45.398  1.00 96.57           C  
ATOM   4091  CB  GLU A 515     -81.497 275.220  43.477  1.00 96.57           C  
ATOM   4092  O   GLU A 515     -81.862 273.777  46.283  1.00 96.57           O  
ATOM   4093  CG  GLU A 515     -81.626 275.392  41.970  1.00 96.57           C  
ATOM   4094  CD  GLU A 515     -81.680 276.848  41.534  1.00 96.57           C  
ATOM   4095  OE1 GLU A 515     -81.087 277.189  40.485  1.00 96.57           O  
ATOM   4096  OE2 GLU A 515     -82.319 277.653  42.247  1.00 96.57           O  
ATOM   4097  N   ARG A 516     -79.701 273.475  45.627  1.00 95.84           N  
ATOM   4098  CA  ARG A 516     -79.143 273.380  46.971  1.00 95.84           C  
ATOM   4099  C   ARG A 516     -78.254 274.581  47.283  1.00 95.84           C  
ATOM   4100  CB  ARG A 516     -78.347 272.083  47.134  1.00 95.84           C  
ATOM   4101  O   ARG A 516     -77.518 275.056  46.415  1.00 95.84           O  
ATOM   4102  CG  ARG A 516     -79.190 270.824  47.009  1.00 95.84           C  
ATOM   4103  CD  ARG A 516     -78.332 269.566  47.039  1.00 95.84           C  
ATOM   4104  NE  ARG A 516     -79.147 268.357  46.985  1.00 95.84           N  
ATOM   4105  NH1 ARG A 516     -77.356 266.908  46.812  1.00 95.84           N  
ATOM   4106  NH2 ARG A 516     -79.498 266.091  46.839  1.00 95.84           N  
ATOM   4107  CZ  ARG A 516     -78.666 267.121  46.879  1.00 95.84           C  
ATOM   4108  N   PHE A 517     -78.365 275.080  48.601  1.00 94.09           N  
ATOM   4109  CA  PHE A 517     -77.604 276.250  49.024  1.00 94.09           C  
ATOM   4110  C   PHE A 517     -76.847 275.966  50.316  1.00 94.09           C  
ATOM   4111  CB  PHE A 517     -78.529 277.455  49.212  1.00 94.09           C  
ATOM   4112  O   PHE A 517     -77.448 275.586  51.323  1.00 94.09           O  
ATOM   4113  CG  PHE A 517     -79.234 277.883  47.952  1.00 94.09           C  
ATOM   4114  CD1 PHE A 517     -78.700 278.879  47.144  1.00 94.09           C  
ATOM   4115  CD2 PHE A 517     -80.431 277.287  47.576  1.00 94.09           C  
ATOM   4116  CE1 PHE A 517     -79.350 279.276  45.978  1.00 94.09           C  
ATOM   4117  CE2 PHE A 517     -81.086 277.678  46.413  1.00 94.09           C  
ATOM   4118  CZ  PHE A 517     -80.544 278.674  45.614  1.00 94.09           C  
ATOM   4119  N   VAL A 518     -75.467 275.935  50.235  1.00 90.29           N  
ATOM   4120  CA  VAL A 518     -74.630 275.720  51.410  1.00 90.29           C  
ATOM   4121  C   VAL A 518     -74.588 276.990  52.256  1.00 90.29           C  
ATOM   4122  CB  VAL A 518     -73.198 275.295  51.017  1.00 90.29           C  
ATOM   4123  O   VAL A 518     -74.574 278.101  51.719  1.00 90.29           O  
ATOM   4124  CG1 VAL A 518     -72.336 275.080  52.260  1.00 90.29           C  
ATOM   4125  CG2 VAL A 518     -73.234 274.027  50.163  1.00 90.29           C  
TER    4126      VAL A 518                                                      
ATOM   4127  N   LEU B   1     -63.483 304.372  49.594  1.00 41.75           N  
ATOM   4128  CA  LEU B   1     -62.937 303.201  50.273  1.00 41.75           C  
ATOM   4129  C   LEU B   1     -62.993 301.973  49.370  1.00 41.75           C  
ATOM   4130  CB  LEU B   1     -63.704 302.929  51.570  1.00 41.75           C  
ATOM   4131  O   LEU B   1     -64.077 301.533  48.980  1.00 41.75           O  
ATOM   4132  CG  LEU B   1     -63.077 303.476  52.854  1.00 41.75           C  
ATOM   4133  CD1 LEU B   1     -64.158 304.037  53.775  1.00 41.75           C  
ATOM   4134  CD2 LEU B   1     -62.277 302.389  53.563  1.00 41.75           C  
ATOM   4135  N   ILE B   2     -62.375 301.927  48.207  1.00 48.93           N  
ATOM   4136  CA  ILE B   2     -62.325 300.873  47.197  1.00 48.93           C  
ATOM   4137  C   ILE B   2     -61.810 299.581  47.826  1.00 48.93           C  
ATOM   4138  CB  ILE B   2     -61.436 301.279  46.002  1.00 48.93           C  
ATOM   4139  O   ILE B   2     -60.722 299.555  48.407  1.00 48.93           O  
ATOM   4140  CG1 ILE B   2     -61.976 302.552  45.343  1.00 48.93           C  
ATOM   4141  CG2 ILE B   2     -61.342 300.135  44.987  1.00 48.93           C  
ATOM   4142  CD1 ILE B   2     -61.055 303.139  44.281  1.00 48.93           C  
ATOM   4143  N   GLY B   3     -62.482 298.875  48.738  1.00 65.77           N  
ATOM   4144  CA  GLY B   3     -62.201 297.558  49.287  1.00 65.77           C  
ATOM   4145  C   GLY B   3     -61.495 296.641  48.306  1.00 65.77           C  
ATOM   4146  O   GLY B   3     -61.361 296.971  47.126  1.00 65.77           O  
ATOM   4147  N   MET B   4     -60.427 296.017  48.748  1.00 81.86           N  
ATOM   4148  CA  MET B   4     -59.626 295.001  48.072  1.00 81.86           C  
ATOM   4149  C   MET B   4     -60.520 293.966  47.396  1.00 81.86           C  
ATOM   4150  CB  MET B   4     -58.683 294.312  49.059  1.00 81.86           C  
ATOM   4151  O   MET B   4     -61.461 293.457  48.008  1.00 81.86           O  
ATOM   4152  CG  MET B   4     -57.808 293.241  48.427  1.00 81.86           C  
ATOM   4153  SD  MET B   4     -56.741 292.391  49.654  1.00 81.86           S  
ATOM   4154  CE  MET B   4     -55.885 293.818  50.377  1.00 81.86           C  
ATOM   4155  N   SER B   5     -60.437 293.831  46.101  1.00 87.18           N  
ATOM   4156  CA  SER B   5     -61.158 292.812  45.344  1.00 87.18           C  
ATOM   4157  C   SER B   5     -60.675 291.411  45.706  1.00 87.18           C  
ATOM   4158  CB  SER B   5     -60.995 293.044  43.842  1.00 87.18           C  
ATOM   4159  O   SER B   5     -59.476 291.186  45.878  1.00 87.18           O  
ATOM   4160  OG  SER B   5     -59.661 292.788  43.435  1.00 87.18           O  
ATOM   4161  N   VAL B   6     -61.624 290.546  45.938  1.00 91.80           N  
ATOM   4162  CA  VAL B   6     -61.364 289.138  46.218  1.00 91.80           C  
ATOM   4163  C   VAL B   6     -62.088 288.265  45.194  1.00 91.80           C  
ATOM   4164  CB  VAL B   6     -61.800 288.754  47.649  1.00 91.80           C  
ATOM   4165  O   VAL B   6     -63.319 288.285  45.113  1.00 91.80           O  
ATOM   4166  CG1 VAL B   6     -61.430 287.305  47.957  1.00 91.80           C  
ATOM   4167  CG2 VAL B   6     -61.168 289.699  48.671  1.00 91.80           C  
ATOM   4168  N   THR B   7     -61.302 287.551  44.428  1.00 93.91           N  
ATOM   4169  CA  THR B   7     -61.828 286.655  43.403  1.00 93.91           C  
ATOM   4170  C   THR B   7     -61.568 285.197  43.775  1.00 93.91           C  
ATOM   4171  CB  THR B   7     -61.208 286.954  42.027  1.00 93.91           C  
ATOM   4172  O   THR B   7     -60.426 284.812  44.033  1.00 93.91           O  
ATOM   4173  CG2 THR B   7     -61.820 286.072  40.943  1.00 93.91           C  
ATOM   4174  OG1 THR B   7     -61.440 288.329  41.694  1.00 93.91           O  
ATOM   4175  N   TYR B   8     -62.613 284.437  43.893  1.00 94.52           N  
ATOM   4176  CA  TYR B   8     -62.530 283.009  44.176  1.00 94.52           C  
ATOM   4177  C   TYR B   8     -63.203 282.197  43.077  1.00 94.52           C  
ATOM   4178  CB  TYR B   8     -63.174 282.690  45.529  1.00 94.52           C  
ATOM   4179  O   TYR B   8     -64.374 282.420  42.758  1.00 94.52           O  
ATOM   4180  CG  TYR B   8     -63.135 281.225  45.889  1.00 94.52           C  
ATOM   4181  CD1 TYR B   8     -64.312 280.498  46.054  1.00 94.52           C  
ATOM   4182  CD2 TYR B   8     -61.925 280.564  46.064  1.00 94.52           C  
ATOM   4183  CE1 TYR B   8     -64.284 279.147  46.386  1.00 94.52           C  
ATOM   4184  CE2 TYR B   8     -61.883 279.215  46.396  1.00 94.52           C  
ATOM   4185  OH  TYR B   8     -63.031 277.178  46.885  1.00 94.52           O  
ATOM   4186  CZ  TYR B   8     -63.066 278.515  46.555  1.00 94.52           C  
ATOM   4187  N   ASP B   9     -62.471 281.371  42.463  1.00 94.39           N  
ATOM   4188  CA  ASP B   9     -62.964 280.500  41.399  1.00 94.39           C  
ATOM   4189  C   ASP B   9     -63.572 281.315  40.260  1.00 94.39           C  
ATOM   4190  CB  ASP B   9     -63.995 279.512  41.949  1.00 94.39           C  
ATOM   4191  O   ASP B   9     -64.643 280.976  39.751  1.00 94.39           O  
ATOM   4192  CG  ASP B   9     -64.284 278.367  40.996  1.00 94.39           C  
ATOM   4193  OD1 ASP B   9     -63.455 278.093  40.102  1.00 94.39           O  
ATOM   4194  OD2 ASP B   9     -65.352 277.732  41.139  1.00 94.39           O  
ATOM   4195  N   GLY B  10     -62.887 282.529  39.999  1.00 91.49           N  
ATOM   4196  CA  GLY B  10     -63.270 283.309  38.833  1.00 91.49           C  
ATOM   4197  C   GLY B  10     -64.349 284.334  39.129  1.00 91.49           C  
ATOM   4198  O   GLY B  10     -64.685 285.154  38.272  1.00 91.49           O  
ATOM   4199  N   LYS B  11     -64.868 284.338  40.342  1.00 89.96           N  
ATOM   4200  CA  LYS B  11     -65.943 285.267  40.679  1.00 89.96           C  
ATOM   4201  C   LYS B  11     -65.487 286.276  41.730  1.00 89.96           C  
ATOM   4202  CB  LYS B  11     -67.172 284.508  41.179  1.00 89.96           C  
ATOM   4203  O   LYS B  11     -64.919 285.898  42.757  1.00 89.96           O  
ATOM   4204  CG  LYS B  11     -67.808 283.602  40.135  1.00 89.96           C  
ATOM   4205  CD  LYS B  11     -68.591 284.402  39.103  1.00 89.96           C  
ATOM   4206  CE  LYS B  11     -69.307 283.492  38.113  1.00 89.96           C  
ATOM   4207  NZ  LYS B  11     -69.949 284.269  37.011  1.00 89.96           N  
ATOM   4208  N   ASN B  12     -65.773 287.469  41.396  1.00 89.99           N  
ATOM   4209  CA  ASN B  12     -65.531 288.524  42.373  1.00 89.99           C  
ATOM   4210  C   ASN B  12     -66.570 288.503  43.490  1.00 89.99           C  
ATOM   4211  CB  ASN B  12     -65.512 289.895  41.691  1.00 89.99           C  
ATOM   4212  O   ASN B  12     -67.755 288.730  43.246  1.00 89.99           O  
ATOM   4213  CG  ASN B  12     -65.094 291.008  42.629  1.00 89.99           C  
ATOM   4214  ND2 ASN B  12     -64.035 291.722  42.267  1.00 89.99           N  
ATOM   4215  OD1 ASN B  12     -65.718 291.226  43.672  1.00 89.99           O  
ATOM   4216  N   LEU B  13     -66.101 288.136  44.718  1.00 87.33           N  
ATOM   4217  CA  LEU B  13     -67.016 287.915  45.834  1.00 87.33           C  
ATOM   4218  C   LEU B  13     -67.770 289.195  46.180  1.00 87.33           C  
ATOM   4219  CB  LEU B  13     -66.253 287.411  47.062  1.00 87.33           C  
ATOM   4220  O   LEU B  13     -68.930 289.145  46.591  1.00 87.33           O  
ATOM   4221  CG  LEU B  13     -65.622 286.022  46.944  1.00 87.33           C  
ATOM   4222  CD1 LEU B  13     -64.975 285.621  48.265  1.00 87.33           C  
ATOM   4223  CD2 LEU B  13     -66.666 284.995  46.520  1.00 87.33           C  
ATOM   4224  N   THR B  14     -67.143 290.355  46.078  1.00 83.95           N  
ATOM   4225  CA  THR B  14     -67.834 291.615  46.333  1.00 83.95           C  
ATOM   4226  C   THR B  14     -68.972 291.818  45.336  1.00 83.95           C  
ATOM   4227  CB  THR B  14     -66.864 292.808  46.259  1.00 83.95           C  
ATOM   4228  O   THR B  14     -70.070 292.230  45.715  1.00 83.95           O  
ATOM   4229  CG2 THR B  14     -67.566 294.110  46.629  1.00 83.95           C  
ATOM   4230  OG1 THR B  14     -65.776 292.589  47.165  1.00 83.95           O  
ATOM   4231  N   GLU B  15     -68.693 291.543  44.092  1.00 83.25           N  
ATOM   4232  CA  GLU B  15     -69.712 291.664  43.053  1.00 83.25           C  
ATOM   4233  C   GLU B  15     -70.847 290.668  43.273  1.00 83.25           C  
ATOM   4234  CB  GLU B  15     -69.094 291.459  41.668  1.00 83.25           C  
ATOM   4235  O   GLU B  15     -72.015 290.989  43.047  1.00 83.25           O  
ATOM   4236  CG  GLU B  15     -68.204 292.608  41.215  1.00 83.25           C  
ATOM   4237  CD  GLU B  15     -67.582 292.383  39.847  1.00 83.25           C  
ATOM   4238  OE1 GLU B  15     -66.796 293.243  39.388  1.00 83.25           O  
ATOM   4239  OE2 GLU B  15     -67.884 291.338  39.228  1.00 83.25           O  
ATOM   4240  N   LEU B  16     -70.445 289.489  43.705  1.00 81.71           N  
ATOM   4241  CA  LEU B  16     -71.422 288.447  44.002  1.00 81.71           C  
ATOM   4242  C   LEU B  16     -72.419 288.922  45.054  1.00 81.71           C  
ATOM   4243  CB  LEU B  16     -70.720 287.175  44.485  1.00 81.71           C  
ATOM   4244  O   LEU B  16     -73.621 288.677  44.931  1.00 81.71           O  
ATOM   4245  CG  LEU B  16     -71.618 285.967  44.754  1.00 81.71           C  
ATOM   4246  CD1 LEU B  16     -72.155 285.402  43.443  1.00 81.71           C  
ATOM   4247  CD2 LEU B  16     -70.858 284.898  45.530  1.00 81.71           C  
ATOM   4248  N   PHE B  17     -71.968 289.717  45.964  1.00 82.37           N  
ATOM   4249  CA  PHE B  17     -72.789 290.146  47.090  1.00 82.37           C  
ATOM   4250  C   PHE B  17     -73.594 291.390  46.731  1.00 82.37           C  
ATOM   4251  CB  PHE B  17     -71.918 290.421  48.319  1.00 82.37           C  
ATOM   4252  O   PHE B  17     -74.615 291.678  47.360  1.00 82.37           O  
ATOM   4253  CG  PHE B  17     -71.192 289.208  48.834  1.00 82.37           C  
ATOM   4254  CD1 PHE B  17     -71.698 287.933  48.613  1.00 82.37           C  
ATOM   4255  CD2 PHE B  17     -70.002 289.342  49.537  1.00 82.37           C  
ATOM   4256  CE1 PHE B  17     -71.029 286.807  49.089  1.00 82.37           C  
ATOM   4257  CE2 PHE B  17     -69.327 288.222  50.014  1.00 82.37           C  
ATOM   4258  CZ  PHE B  17     -69.842 286.956  49.790  1.00 82.37           C  
ATOM   4259  N   ASN B  18     -73.169 292.115  45.664  1.00 78.44           N  
ATOM   4260  CA  ASN B  18     -73.856 293.344  45.286  1.00 78.44           C  
ATOM   4261  C   ASN B  18     -74.982 293.074  44.292  1.00 78.44           C  
ATOM   4262  CB  ASN B  18     -72.865 294.354  44.703  1.00 78.44           C  
ATOM   4263  O   ASN B  18     -75.722 293.987  43.922  1.00 78.44           O  
ATOM   4264  CG  ASN B  18     -72.073 295.080  45.773  1.00 78.44           C  
ATOM   4265  ND2 ASN B  18     -70.860 295.498  45.432  1.00 78.44           N  
ATOM   4266  OD1 ASN B  18     -72.548 295.262  46.897  1.00 78.44           O  
ATOM   4267  N   GLU B  19     -75.252 291.805  43.832  1.00 70.95           N  
ATOM   4268  CA  GLU B  19     -76.335 291.462  42.916  1.00 70.95           C  
ATOM   4269  C   GLU B  19     -77.692 291.549  43.609  1.00 70.95           C  
ATOM   4270  CB  GLU B  19     -76.127 290.058  42.342  1.00 70.95           C  
ATOM   4271  O   GLU B  19     -78.725 291.671  42.947  1.00 70.95           O  
ATOM   4272  CG  GLU B  19     -75.017 289.976  41.306  1.00 70.95           C  
ATOM   4273  CD  GLU B  19     -74.813 288.573  40.754  1.00 70.95           C  
ATOM   4274  OE1 GLU B  19     -73.878 288.369  39.947  1.00 70.95           O  
ATOM   4275  OE2 GLU B  19     -75.595 287.673  41.129  1.00 70.95           O  
ATOM   4276  N   GLY B  20     -77.847 292.089  44.896  1.00 65.75           N  
ATOM   4277  CA  GLY B  20     -79.073 292.262  45.658  1.00 65.75           C  
ATOM   4278  C   GLY B  20     -79.302 293.695  46.102  1.00 65.75           C  
ATOM   4279  O   GLY B  20     -78.705 294.623  45.553  1.00 65.75           O  
ATOM   4280  N   GLN B  21     -80.436 294.069  46.801  1.00 69.76           N  
ATOM   4281  CA  GLN B  21     -80.840 295.382  47.295  1.00 69.76           C  
ATOM   4282  C   GLN B  21     -79.933 295.846  48.430  1.00 69.76           C  
ATOM   4283  CB  GLN B  21     -82.295 295.352  47.765  1.00 69.76           C  
ATOM   4284  O   GLN B  21     -80.245 296.815  49.125  1.00 69.76           O  
ATOM   4285  CG  GLN B  21     -83.287 294.978  46.671  1.00 69.76           C  
ATOM   4286  CD  GLN B  21     -83.482 296.085  45.652  1.00 69.76           C  
ATOM   4287  NE2 GLN B  21     -83.341 295.745  44.374  1.00 69.76           N  
ATOM   4288  OE1 GLN B  21     -83.758 297.235  46.008  1.00 69.76           O  
ATOM   4289  N   GLY B  22     -78.745 295.194  48.588  1.00 72.92           N  
ATOM   4290  CA  GLY B  22     -77.793 295.600  49.610  1.00 72.92           C  
ATOM   4291  C   GLY B  22     -76.426 295.941  49.050  1.00 72.92           C  
ATOM   4292  O   GLY B  22     -76.246 296.007  47.832  1.00 72.92           O  
ATOM   4293  N   ARG B  23     -75.581 296.544  49.960  1.00 82.30           N  
ATOM   4294  CA  ARG B  23     -74.212 296.924  49.632  1.00 82.30           C  
ATOM   4295  C   ARG B  23     -73.207 296.072  50.400  1.00 82.30           C  
ATOM   4296  CB  ARG B  23     -73.979 298.407  49.931  1.00 82.30           C  
ATOM   4297  O   ARG B  23     -73.373 295.839  51.599  1.00 82.30           O  
ATOM   4298  CG  ARG B  23     -72.616 298.917  49.491  1.00 82.30           C  
ATOM   4299  CD  ARG B  23     -72.412 300.378  49.869  1.00 82.30           C  
ATOM   4300  NE  ARG B  23     -71.054 300.826  49.577  1.00 82.30           N  
ATOM   4301  NH1 ARG B  23     -71.323 302.923  50.506  1.00 82.30           N  
ATOM   4302  NH2 ARG B  23     -69.316 302.327  49.573  1.00 82.30           N  
ATOM   4303  CZ  ARG B  23     -70.568 302.023  49.886  1.00 82.30           C  
ATOM   4304  N   ALA B  24     -72.307 295.433  49.697  1.00 81.20           N  
ATOM   4305  CA  ALA B  24     -71.215 294.688  50.316  1.00 81.20           C  
ATOM   4306  C   ALA B  24     -69.891 295.434  50.173  1.00 81.20           C  
ATOM   4307  CB  ALA B  24     -71.107 293.295  49.701  1.00 81.20           C  
ATOM   4308  O   ALA B  24     -69.557 295.915  49.088  1.00 81.20           O  
ATOM   4309  N   VAL B  25     -69.177 295.543  51.260  1.00 80.38           N  
ATOM   4310  CA  VAL B  25     -67.869 296.188  51.268  1.00 80.38           C  
ATOM   4311  C   VAL B  25     -66.829 295.242  51.864  1.00 80.38           C  
ATOM   4312  CB  VAL B  25     -67.896 297.515  52.056  1.00 80.38           C  
ATOM   4313  O   VAL B  25     -67.009 294.730  52.971  1.00 80.38           O  
ATOM   4314  CG1 VAL B  25     -66.528 298.194  52.020  1.00 80.38           C  
ATOM   4315  CG2 VAL B  25     -68.972 298.446  51.500  1.00 80.38           C  
ATOM   4316  N   PRO B  26     -65.814 294.856  51.070  1.00 71.93           N  
ATOM   4317  CA  PRO B  26     -64.746 294.081  51.707  1.00 71.93           C  
ATOM   4318  C   PRO B  26     -64.103 294.815  52.882  1.00 71.93           C  
ATOM   4319  CB  PRO B  26     -63.736 293.876  50.575  1.00 71.93           C  
ATOM   4320  O   PRO B  26     -63.725 295.982  52.753  1.00 71.93           O  
ATOM   4321  CG  PRO B  26     -64.428 294.384  49.351  1.00 71.93           C  
ATOM   4322  CD  PRO B  26     -65.635 295.170  49.775  1.00 71.93           C  
ATOM   4323  N   VAL B  27     -64.013 294.106  53.974  1.00 74.85           N  
ATOM   4324  CA  VAL B  27     -63.663 294.761  55.229  1.00 74.85           C  
ATOM   4325  C   VAL B  27     -62.250 294.358  55.648  1.00 74.85           C  
ATOM   4326  CB  VAL B  27     -64.671 294.417  56.349  1.00 74.85           C  
ATOM   4327  O   VAL B  27     -61.428 295.213  55.983  1.00 74.85           O  
ATOM   4328  CG1 VAL B  27     -64.216 295.003  57.684  1.00 74.85           C  
ATOM   4329  CG2 VAL B  27     -66.064 294.923  55.986  1.00 74.85           C  
ATOM   4330  N   ASP B  28     -61.856 293.136  55.537  1.00 84.58           N  
ATOM   4331  CA  ASP B  28     -60.593 292.721  56.140  1.00 84.58           C  
ATOM   4332  C   ASP B  28     -60.131 291.379  55.575  1.00 84.58           C  
ATOM   4333  CB  ASP B  28     -60.730 292.631  57.661  1.00 84.58           C  
ATOM   4334  O   ASP B  28     -60.926 290.445  55.451  1.00 84.58           O  
ATOM   4335  CG  ASP B  28     -59.390 292.545  58.373  1.00 84.58           C  
ATOM   4336  OD1 ASP B  28     -58.371 293.004  57.812  1.00 84.58           O  
ATOM   4337  OD2 ASP B  28     -59.352 292.011  59.503  1.00 84.58           O  
ATOM   4338  N   VAL B  29     -58.964 291.443  55.035  1.00 88.38           N  
ATOM   4339  CA  VAL B  29     -58.303 290.213  54.610  1.00 88.38           C  
ATOM   4340  C   VAL B  29     -57.096 289.940  55.504  1.00 88.38           C  
ATOM   4341  CB  VAL B  29     -57.865 290.287  53.130  1.00 88.38           C  
ATOM   4342  O   VAL B  29     -56.187 290.767  55.601  1.00 88.38           O  
ATOM   4343  CG1 VAL B  29     -57.157 288.999  52.712  1.00 88.38           C  
ATOM   4344  CG2 VAL B  29     -59.070 290.555  52.231  1.00 88.38           C  
ATOM   4345  N   THR B  30     -57.139 288.776  56.280  1.00 90.08           N  
ATOM   4346  CA  THR B  30     -56.005 288.352  57.093  1.00 90.08           C  
ATOM   4347  C   THR B  30     -55.256 287.205  56.420  1.00 90.08           C  
ATOM   4348  CB  THR B  30     -56.457 287.917  58.499  1.00 90.08           C  
ATOM   4349  O   THR B  30     -55.664 286.046  56.521  1.00 90.08           O  
ATOM   4350  CG2 THR B  30     -55.259 287.675  59.413  1.00 90.08           C  
ATOM   4351  OG1 THR B  30     -57.278 288.944  59.069  1.00 90.08           O  
ATOM   4352  N   LYS B  31     -54.089 287.526  55.758  1.00 86.26           N  
ATOM   4353  CA  LYS B  31     -53.294 286.546  55.023  1.00 86.26           C  
ATOM   4354  C   LYS B  31     -52.177 285.979  55.897  1.00 86.26           C  
ATOM   4355  CB  LYS B  31     -52.703 287.174  53.759  1.00 86.26           C  
ATOM   4356  O   LYS B  31     -51.605 284.935  55.578  1.00 86.26           O  
ATOM   4357  CG  LYS B  31     -53.745 287.609  52.739  1.00 86.26           C  
ATOM   4358  CD  LYS B  31     -53.101 288.297  51.542  1.00 86.26           C  
ATOM   4359  CE  LYS B  31     -54.147 288.870  50.597  1.00 86.26           C  
ATOM   4360  NZ  LYS B  31     -53.521 289.606  49.457  1.00 86.26           N  
ATOM   4361  N   ASN B  32     -52.011 286.521  57.099  1.00 86.40           N  
ATOM   4362  CA  ASN B  32     -50.846 286.146  57.894  1.00 86.40           C  
ATOM   4363  C   ASN B  32     -49.563 286.210  57.072  1.00 86.40           C  
ATOM   4364  CB  ASN B  32     -51.028 284.746  58.486  1.00 86.40           C  
ATOM   4365  O   ASN B  32     -49.610 286.300  55.844  1.00 86.40           O  
ATOM   4366  CG  ASN B  32     -52.229 284.653  59.405  1.00 86.40           C  
ATOM   4367  ND2 ASN B  32     -53.085 283.666  59.165  1.00 86.40           N  
ATOM   4368  OD1 ASN B  32     -52.388 285.462  60.324  1.00 86.40           O  
ATOM   4369  N   VAL B  33     -48.386 286.277  57.747  1.00 85.92           N  
ATOM   4370  CA  VAL B  33     -47.080 286.449  57.117  1.00 85.92           C  
ATOM   4371  C   VAL B  33     -46.611 285.120  56.527  1.00 85.92           C  
ATOM   4372  CB  VAL B  33     -46.033 286.987  58.117  1.00 85.92           C  
ATOM   4373  O   VAL B  33     -46.080 285.081  55.415  1.00 85.92           O  
ATOM   4374  CG1 VAL B  33     -44.652 287.057  57.466  1.00 85.92           C  
ATOM   4375  CG2 VAL B  33     -46.453 288.359  58.641  1.00 85.92           C  
ATOM   4376  N   ALA B  34     -46.963 283.972  57.221  1.00 86.15           N  
ATOM   4377  CA  ALA B  34     -46.606 282.614  56.817  1.00 86.15           C  
ATOM   4378  C   ALA B  34     -47.523 281.588  57.476  1.00 86.15           C  
ATOM   4379  CB  ALA B  34     -45.149 282.321  57.163  1.00 86.15           C  
ATOM   4380  O   ALA B  34     -48.382 281.943  58.286  1.00 86.15           O  
ATOM   4381  N   SER B  35     -47.407 280.416  56.946  1.00 89.51           N  
ATOM   4382  CA  SER B  35     -48.112 279.319  57.602  1.00 89.51           C  
ATOM   4383  C   SER B  35     -47.481 278.984  58.949  1.00 89.51           C  
ATOM   4384  CB  SER B  35     -48.121 278.077  56.710  1.00 89.51           C  
ATOM   4385  O   SER B  35     -46.377 279.442  59.254  1.00 89.51           O  
ATOM   4386  OG  SER B  35     -48.717 278.362  55.457  1.00 89.51           O  
ATOM   4387  N   ASN B  36     -48.229 278.270  59.683  1.00 90.58           N  
ATOM   4388  CA  ASN B  36     -47.690 277.775  60.944  1.00 90.58           C  
ATOM   4389  C   ASN B  36     -46.492 276.858  60.721  1.00 90.58           C  
ATOM   4390  CB  ASN B  36     -48.774 277.047  61.742  1.00 90.58           C  
ATOM   4391  O   ASN B  36     -46.516 276.002  59.832  1.00 90.58           O  
ATOM   4392  CG  ASN B  36     -48.390 276.839  63.194  1.00 90.58           C  
ATOM   4393  ND2 ASN B  36     -48.789 275.705  63.757  1.00 90.58           N  
ATOM   4394  OD1 ASN B  36     -47.738 277.692  63.805  1.00 90.58           O  
ATOM   4395  N   PHE B  37     -45.397 277.104  61.501  1.00 91.23           N  
ATOM   4396  CA  PHE B  37     -44.202 276.272  61.457  1.00 91.23           C  
ATOM   4397  C   PHE B  37     -44.330 275.088  62.409  1.00 91.23           C  
ATOM   4398  CB  PHE B  37     -42.958 277.094  61.808  1.00 91.23           C  
ATOM   4399  O   PHE B  37     -44.639 275.266  63.589  1.00 91.23           O  
ATOM   4400  CG  PHE B  37     -42.720 278.258  60.883  1.00 91.23           C  
ATOM   4401  CD1 PHE B  37     -41.976 278.099  59.722  1.00 91.23           C  
ATOM   4402  CD2 PHE B  37     -43.241 279.512  61.178  1.00 91.23           C  
ATOM   4403  CE1 PHE B  37     -41.755 279.176  58.865  1.00 91.23           C  
ATOM   4404  CE2 PHE B  37     -43.024 280.591  60.327  1.00 91.23           C  
ATOM   4405  CZ  PHE B  37     -42.279 280.421  59.170  1.00 91.23           C  
ATOM   4406  N   ASN B  38     -44.213 273.917  61.835  1.00 91.97           N  
ATOM   4407  CA  ASN B  38     -44.182 272.694  62.628  1.00 91.97           C  
ATOM   4408  C   ASN B  38     -42.757 272.172  62.798  1.00 91.97           C  
ATOM   4409  CB  ASN B  38     -45.067 271.619  61.993  1.00 91.97           C  
ATOM   4410  O   ASN B  38     -42.194 271.578  61.877  1.00 91.97           O  
ATOM   4411  CG  ASN B  38     -46.532 272.007  61.975  1.00 91.97           C  
ATOM   4412  ND2 ASN B  38     -47.236 271.614  60.920  1.00 91.97           N  
ATOM   4413  OD1 ASN B  38     -47.028 272.655  62.901  1.00 91.97           O  
ATOM   4414  N   ASN B  39     -42.195 272.357  63.984  1.00 93.82           N  
ATOM   4415  CA  ASN B  39     -40.834 271.924  64.279  1.00 93.82           C  
ATOM   4416  C   ASN B  39     -40.818 270.611  65.057  1.00 93.82           C  
ATOM   4417  CB  ASN B  39     -40.081 273.009  65.054  1.00 93.82           C  
ATOM   4418  O   ASN B  39     -41.607 270.426  65.985  1.00 93.82           O  
ATOM   4419  CG  ASN B  39     -39.963 274.304  64.277  1.00 93.82           C  
ATOM   4420  ND2 ASN B  39     -40.063 275.428  64.978  1.00 93.82           N  
ATOM   4421  OD1 ASN B  39     -39.782 274.296  63.056  1.00 93.82           O  
ATOM   4422  N   ASN B  40     -40.077 269.680  64.549  1.00 94.08           N  
ATOM   4423  CA  ASN B  40     -39.884 268.397  65.215  1.00 94.08           C  
ATOM   4424  C   ASN B  40     -38.496 268.295  65.841  1.00 94.08           C  
ATOM   4425  CB  ASN B  40     -40.112 267.244  64.236  1.00 94.08           C  
ATOM   4426  O   ASN B  40     -37.492 268.588  65.187  1.00 94.08           O  
ATOM   4427  CG  ASN B  40     -41.582 267.000  63.953  1.00 94.08           C  
ATOM   4428  ND2 ASN B  40     -42.014 267.324  62.741  1.00 94.08           N  
ATOM   4429  OD1 ASN B  40     -42.324 266.526  64.818  1.00 94.08           O  
ATOM   4430  N   TYR B  41     -38.534 267.939  67.079  1.00 94.11           N  
ATOM   4431  CA  TYR B  41     -37.297 267.832  67.845  1.00 94.11           C  
ATOM   4432  C   TYR B  41     -37.148 266.442  68.451  1.00 94.11           C  
ATOM   4433  CB  TYR B  41     -37.257 268.890  68.952  1.00 94.11           C  
ATOM   4434  O   TYR B  41     -38.140 265.734  68.649  1.00 94.11           O  
ATOM   4435  CG  TYR B  41     -37.342 270.308  68.439  1.00 94.11           C  
ATOM   4436  CD1 TYR B  41     -36.189 271.036  68.156  1.00 94.11           C  
ATOM   4437  CD2 TYR B  41     -38.574 270.921  68.240  1.00 94.11           C  
ATOM   4438  CE1 TYR B  41     -36.261 272.344  67.685  1.00 94.11           C  
ATOM   4439  CE2 TYR B  41     -38.658 272.228  67.771  1.00 94.11           C  
ATOM   4440  OH  TYR B  41     -37.577 274.223  67.029  1.00 94.11           O  
ATOM   4441  CZ  TYR B  41     -37.499 272.930  67.495  1.00 94.11           C  
ATOM   4442  N   GLN B  42     -35.905 265.939  68.514  1.00 91.99           N  
ATOM   4443  CA  GLN B  42     -35.582 264.718  69.245  1.00 91.99           C  
ATOM   4444  C   GLN B  42     -34.845 265.035  70.544  1.00 91.99           C  
ATOM   4445  CB  GLN B  42     -34.741 263.780  68.381  1.00 91.99           C  
ATOM   4446  O   GLN B  42     -33.924 265.854  70.558  1.00 91.99           O  
ATOM   4447  CG  GLN B  42     -34.434 262.443  69.043  1.00 91.99           C  
ATOM   4448  CD  GLN B  42     -33.586 261.536  68.169  1.00 91.99           C  
ATOM   4449  NE2 GLN B  42     -33.479 260.271  68.559  1.00 91.99           N  
ATOM   4450  OE1 GLN B  42     -33.037 261.969  67.151  1.00 91.99           O  
ATOM   4451  N   ASP B  43     -35.341 264.368  71.603  1.00 89.20           N  
ATOM   4452  CA  ASP B  43     -34.631 264.512  72.871  1.00 89.20           C  
ATOM   4453  C   ASP B  43     -33.194 264.012  72.755  1.00 89.20           C  
ATOM   4454  CB  ASP B  43     -35.363 263.757  73.984  1.00 89.20           C  
ATOM   4455  O   ASP B  43     -32.936 262.990  72.116  1.00 89.20           O  
ATOM   4456  CG  ASP B  43     -36.554 264.519  74.533  1.00 89.20           C  
ATOM   4457  OD1 ASP B  43     -36.502 265.767  74.601  1.00 89.20           O  
ATOM   4458  OD2 ASP B  43     -37.554 263.868  74.905  1.00 89.20           O  
ATOM   4459  N   GLN B  44     -32.161 264.839  73.281  1.00 86.58           N  
ATOM   4460  CA  GLN B  44     -30.744 264.511  73.161  1.00 86.58           C  
ATOM   4461  C   GLN B  44     -30.319 263.508  74.229  1.00 86.58           C  
ATOM   4462  CB  GLN B  44     -29.890 265.775  73.257  1.00 86.58           C  
ATOM   4463  O   GLN B  44     -29.161 263.085  74.264  1.00 86.58           O  
ATOM   4464  CG  GLN B  44     -30.039 266.711  72.065  1.00 86.58           C  
ATOM   4465  CD  GLN B  44     -28.957 267.775  72.015  1.00 86.58           C  
ATOM   4466  NE2 GLN B  44     -29.219 268.852  71.281  1.00 86.58           N  
ATOM   4467  OE1 GLN B  44     -27.897 267.631  72.632  1.00 86.58           O  
ATOM   4468  N   GLY B  45     -31.295 262.902  74.982  1.00 81.50           N  
ATOM   4469  CA  GLY B  45     -30.899 261.921  75.978  1.00 81.50           C  
ATOM   4470  C   GLY B  45     -30.836 262.489  77.384  1.00 81.50           C  
ATOM   4471  O   GLY B  45     -30.940 263.703  77.573  1.00 81.50           O  
ATOM   4472  N   HIS B  46     -30.804 261.579  78.453  1.00 79.78           N  
ATOM   4473  CA  HIS B  46     -31.004 261.665  79.896  1.00 79.78           C  
ATOM   4474  C   HIS B  46     -29.930 262.526  80.550  1.00 79.78           C  
ATOM   4475  CB  HIS B  46     -31.011 260.268  80.520  1.00 79.78           C  
ATOM   4476  O   HIS B  46     -30.212 263.261  81.500  1.00 79.78           O  
ATOM   4477  CG  HIS B  46     -31.345 260.265  81.978  1.00 79.78           C  
ATOM   4478  CD2 HIS B  46     -30.576 260.025  83.066  1.00 79.78           C  
ATOM   4479  ND1 HIS B  46     -32.612 260.528  82.451  1.00 79.78           N  
ATOM   4480  CE1 HIS B  46     -32.607 260.453  83.772  1.00 79.78           C  
ATOM   4481  NE2 HIS B  46     -31.384 260.149  84.170  1.00 79.78           N  
ATOM   4482  N   ARG B  47     -28.922 263.212  79.869  1.00 81.29           N  
ATOM   4483  CA  ARG B  47     -27.906 264.037  80.515  1.00 81.29           C  
ATOM   4484  C   ARG B  47     -27.401 265.124  79.573  1.00 81.29           C  
ATOM   4485  CB  ARG B  47     -26.737 263.173  80.993  1.00 81.29           C  
ATOM   4486  O   ARG B  47     -26.353 265.727  79.815  1.00 81.29           O  
ATOM   4487  CG  ARG B  47     -27.084 262.254  82.153  1.00 81.29           C  
ATOM   4488  CD  ARG B  47     -25.845 261.585  82.733  1.00 81.29           C  
ATOM   4489  NE  ARG B  47     -26.185 260.670  83.818  1.00 81.29           N  
ATOM   4490  NH1 ARG B  47     -24.011 259.994  84.208  1.00 81.29           N  
ATOM   4491  NH2 ARG B  47     -25.724 259.134  85.463  1.00 81.29           N  
ATOM   4492  CZ  ARG B  47     -25.305 259.935  84.494  1.00 81.29           C  
ATOM   4493  N   ARG B  48     -28.066 265.232  78.426  1.00 75.22           N  
ATOM   4494  CA  ARG B  48     -27.816 266.321  77.487  1.00 75.22           C  
ATOM   4495  C   ARG B  48     -29.002 267.276  77.426  1.00 75.22           C  
ATOM   4496  CB  ARG B  48     -27.512 265.770  76.092  1.00 75.22           C  
ATOM   4497  O   ARG B  48     -30.156 266.840  77.409  1.00 75.22           O  
ATOM   4498  CG  ARG B  48     -26.251 264.924  76.024  1.00 75.22           C  
ATOM   4499  CD  ARG B  48     -25.934 264.497  74.598  1.00 75.22           C  
ATOM   4500  NE  ARG B  48     -24.784 263.599  74.547  1.00 75.22           N  
ATOM   4501  NH1 ARG B  48     -24.712 263.489  72.240  1.00 75.22           N  
ATOM   4502  NH2 ARG B  48     -23.184 262.328  73.496  1.00 75.22           N  
ATOM   4503  CZ  ARG B  48     -24.229 263.141  73.427  1.00 75.22           C  
ATOM   4504  N   TYR B  49     -28.741 268.615  77.778  1.00 82.87           N  
ATOM   4505  CA  TYR B  49     -29.739 269.676  77.773  1.00 82.87           C  
ATOM   4506  C   TYR B  49     -30.060 270.119  76.350  1.00 82.87           C  
ATOM   4507  CB  TYR B  49     -29.255 270.875  78.595  1.00 82.87           C  
ATOM   4508  O   TYR B  49     -29.172 270.175  75.497  1.00 82.87           O  
ATOM   4509  CG  TYR B  49     -29.013 270.554  80.050  1.00 82.87           C  
ATOM   4510  CD1 TYR B  49     -30.068 270.519  80.961  1.00 82.87           C  
ATOM   4511  CD2 TYR B  49     -27.731 270.287  80.518  1.00 82.87           C  
ATOM   4512  CE1 TYR B  49     -29.850 270.227  82.302  1.00 82.87           C  
ATOM   4513  CE2 TYR B  49     -27.501 269.993  81.858  1.00 82.87           C  
ATOM   4514  OH  TYR B  49     -28.343 269.674  84.069  1.00 82.87           O  
ATOM   4515  CZ  TYR B  49     -28.565 269.964  82.741  1.00 82.87           C  
ATOM   4516  N   GLY B  50     -31.359 270.169  76.003  1.00 87.60           N  
ATOM   4517  CA  GLY B  50     -31.846 270.682  74.733  1.00 87.60           C  
ATOM   4518  C   GLY B  50     -32.382 269.597  73.817  1.00 87.60           C  
ATOM   4519  O   GLY B  50     -32.522 268.443  74.229  1.00 87.60           O  
ATOM   4520  N   GLN B  51     -32.944 269.988  72.768  1.00 90.89           N  
ATOM   4521  CA  GLN B  51     -33.497 269.138  71.718  1.00 90.89           C  
ATOM   4522  C   GLN B  51     -32.767 269.353  70.395  1.00 90.89           C  
ATOM   4523  CB  GLN B  51     -34.992 269.404  71.543  1.00 90.89           C  
ATOM   4524  O   GLN B  51     -32.196 270.420  70.161  1.00 90.89           O  
ATOM   4525  CG  GLN B  51     -35.818 269.119  72.789  1.00 90.89           C  
ATOM   4526  CD  GLN B  51     -37.291 269.433  72.603  1.00 90.89           C  
ATOM   4527  NE2 GLN B  51     -38.152 268.523  73.045  1.00 90.89           N  
ATOM   4528  OE1 GLN B  51     -37.651 270.484  72.064  1.00 90.89           O  
ATOM   4529  N   GLN B  52     -32.513 268.249  69.768  1.00 90.45           N  
ATOM   4530  CA  GLN B  52     -31.940 268.286  68.427  1.00 90.45           C  
ATOM   4531  C   GLN B  52     -33.024 268.502  67.373  1.00 90.45           C  
ATOM   4532  CB  GLN B  52     -31.174 266.994  68.134  1.00 90.45           C  
ATOM   4533  O   GLN B  52     -34.007 267.759  67.325  1.00 90.45           O  
ATOM   4534  CG  GLN B  52     -30.479 266.986  66.779  1.00 90.45           C  
ATOM   4535  CD  GLN B  52     -29.735 265.691  66.509  1.00 90.45           C  
ATOM   4536  NE2 GLN B  52     -28.894 265.694  65.482  1.00 90.45           N  
ATOM   4537  OE1 GLN B  52     -29.915 264.696  67.218  1.00 90.45           O  
ATOM   4538  N   PHE B  53     -32.885 269.646  66.571  1.00 92.10           N  
ATOM   4539  CA  PHE B  53     -33.788 269.899  65.455  1.00 92.10           C  
ATOM   4540  C   PHE B  53     -33.685 268.790  64.414  1.00 92.10           C  
ATOM   4541  CB  PHE B  53     -33.484 271.254  64.810  1.00 92.10           C  
ATOM   4542  O   PHE B  53     -32.587 268.453  63.966  1.00 92.10           O  
ATOM   4543  CG  PHE B  53     -34.229 271.497  63.526  1.00 92.10           C  
ATOM   4544  CD1 PHE B  53     -33.589 271.370  62.300  1.00 92.10           C  
ATOM   4545  CD2 PHE B  53     -35.573 271.852  63.546  1.00 92.10           C  
ATOM   4546  CE1 PHE B  53     -34.277 271.594  61.109  1.00 92.10           C  
ATOM   4547  CE2 PHE B  53     -36.266 272.078  62.360  1.00 92.10           C  
ATOM   4548  CZ  PHE B  53     -35.617 271.949  61.143  1.00 92.10           C  
ATOM   4549  N   LEU B  54     -34.836 268.283  64.068  1.00 93.13           N  
ATOM   4550  CA  LEU B  54     -34.841 267.251  63.039  1.00 93.13           C  
ATOM   4551  C   LEU B  54     -35.251 267.830  61.689  1.00 93.13           C  
ATOM   4552  CB  LEU B  54     -35.786 266.110  63.427  1.00 93.13           C  
ATOM   4553  O   LEU B  54     -34.470 267.807  60.735  1.00 93.13           O  
ATOM   4554  CG  LEU B  54     -35.439 265.347  64.705  1.00 93.13           C  
ATOM   4555  CD1 LEU B  54     -36.474 264.258  64.970  1.00 93.13           C  
ATOM   4556  CD2 LEU B  54     -34.040 264.748  64.607  1.00 93.13           C  
ATOM   4557  N   TYR B  55     -36.421 268.507  61.640  1.00 92.15           N  
ATOM   4558  CA  TYR B  55     -36.914 269.135  60.419  1.00 92.15           C  
ATOM   4559  C   TYR B  55     -38.101 270.043  60.713  1.00 92.15           C  
ATOM   4560  CB  TYR B  55     -37.309 268.071  59.390  1.00 92.15           C  
ATOM   4561  O   TYR B  55     -38.673 269.994  61.805  1.00 92.15           O  
ATOM   4562  CG  TYR B  55     -38.421 267.163  59.854  1.00 92.15           C  
ATOM   4563  CD1 TYR B  55     -38.142 265.982  60.542  1.00 92.15           C  
ATOM   4564  CD2 TYR B  55     -39.753 267.479  59.608  1.00 92.15           C  
ATOM   4565  CE1 TYR B  55     -39.164 265.141  60.970  1.00 92.15           C  
ATOM   4566  CE2 TYR B  55     -40.781 266.645  60.031  1.00 92.15           C  
ATOM   4567  OH  TYR B  55     -41.493 264.650  61.132  1.00 92.15           O  
ATOM   4568  CZ  TYR B  55     -40.478 265.479  60.711  1.00 92.15           C  
ATOM   4569  N   ASN B  56     -38.423 270.894  59.792  1.00 92.60           N  
ATOM   4570  CA  ASN B  56     -39.538 271.832  59.848  1.00 92.60           C  
ATOM   4571  C   ASN B  56     -40.447 271.694  58.629  1.00 92.60           C  
ATOM   4572  CB  ASN B  56     -39.026 273.268  59.969  1.00 92.60           C  
ATOM   4573  O   ASN B  56     -39.966 271.539  57.506  1.00 92.60           O  
ATOM   4574  CG  ASN B  56     -40.138 274.294  59.880  1.00 92.60           C  
ATOM   4575  ND2 ASN B  56     -40.705 274.656  61.026  1.00 92.60           N  
ATOM   4576  OD1 ASN B  56     -40.487 274.758  58.791  1.00 92.60           O  
ATOM   4577  N   THR B  57     -41.763 271.725  58.941  1.00 91.21           N  
ATOM   4578  CA  THR B  57     -42.740 271.726  57.857  1.00 91.21           C  
ATOM   4579  C   THR B  57     -43.698 272.907  57.993  1.00 91.21           C  
ATOM   4580  CB  THR B  57     -43.544 270.412  57.830  1.00 91.21           C  
ATOM   4581  O   THR B  57     -43.827 273.488  59.072  1.00 91.21           O  
ATOM   4582  CG2 THR B  57     -42.624 269.211  57.632  1.00 91.21           C  
ATOM   4583  OG1 THR B  57     -44.247 270.262  59.069  1.00 91.21           O  
ATOM   4584  N   LEU B  58     -44.231 273.302  56.914  1.00 91.08           N  
ATOM   4585  CA  LEU B  58     -45.264 274.333  56.919  1.00 91.08           C  
ATOM   4586  C   LEU B  58     -46.656 273.708  56.903  1.00 91.08           C  
ATOM   4587  CB  LEU B  58     -45.096 275.263  55.715  1.00 91.08           C  
ATOM   4588  O   LEU B  58     -46.919 272.787  56.126  1.00 91.08           O  
ATOM   4589  CG  LEU B  58     -43.833 276.125  55.694  1.00 91.08           C  
ATOM   4590  CD1 LEU B  58     -43.740 276.898  54.384  1.00 91.08           C  
ATOM   4591  CD2 LEU B  58     -43.815 277.077  56.885  1.00 91.08           C  
ATOM   4592  N   SER B  59     -47.496 274.178  57.834  1.00 92.56           N  
ATOM   4593  CA  SER B  59     -48.891 273.750  57.852  1.00 92.56           C  
ATOM   4594  C   SER B  59     -49.701 274.463  56.776  1.00 92.56           C  
ATOM   4595  CB  SER B  59     -49.512 274.007  59.226  1.00 92.56           C  
ATOM   4596  O   SER B  59     -49.170 275.301  56.042  1.00 92.56           O  
ATOM   4597  OG  SER B  59     -48.814 273.297  60.234  1.00 92.56           O  
ATOM   4598  N   VAL B  60     -50.923 273.987  56.679  1.00 93.72           N  
ATOM   4599  CA  VAL B  60     -51.854 274.679  55.791  1.00 93.72           C  
ATOM   4600  C   VAL B  60     -51.921 276.158  56.164  1.00 93.72           C  
ATOM   4601  CB  VAL B  60     -53.263 274.050  55.848  1.00 93.72           C  
ATOM   4602  O   VAL B  60     -51.926 276.507  57.346  1.00 93.72           O  
ATOM   4603  CG1 VAL B  60     -54.247 274.855  55.001  1.00 93.72           C  
ATOM   4604  CG2 VAL B  60     -53.218 272.596  55.382  1.00 93.72           C  
ATOM   4605  N   LYS B  61     -51.882 277.046  55.151  1.00 94.50           N  
ATOM   4606  CA  LYS B  61     -52.042 278.478  55.390  1.00 94.50           C  
ATOM   4607  C   LYS B  61     -53.514 278.873  55.399  1.00 94.50           C  
ATOM   4608  CB  LYS B  61     -51.289 279.285  54.331  1.00 94.50           C  
ATOM   4609  O   LYS B  61     -54.256 278.553  54.467  1.00 94.50           O  
ATOM   4610  CG  LYS B  61     -51.327 280.790  54.556  1.00 94.50           C  
ATOM   4611  CD  LYS B  61     -50.425 281.526  53.575  1.00 94.50           C  
ATOM   4612  CE  LYS B  61     -50.424 283.027  53.832  1.00 94.50           C  
ATOM   4613  NZ  LYS B  61     -49.074 283.626  53.618  1.00 94.50           N  
ATOM   4614  N   GLN B  62     -53.920 279.623  56.468  1.00 94.57           N  
ATOM   4615  CA  GLN B  62     -55.306 280.065  56.562  1.00 94.57           C  
ATOM   4616  C   GLN B  62     -55.440 281.539  56.191  1.00 94.57           C  
ATOM   4617  CB  GLN B  62     -55.853 279.826  57.971  1.00 94.57           C  
ATOM   4618  O   GLN B  62     -54.682 282.379  56.679  1.00 94.57           O  
ATOM   4619  CG  GLN B  62     -56.031 278.355  58.320  1.00 94.57           C  
ATOM   4620  CD  GLN B  62     -56.635 278.148  59.697  1.00 94.57           C  
ATOM   4621  NE2 GLN B  62     -57.347 277.039  59.872  1.00 94.57           N  
ATOM   4622  OE1 GLN B  62     -56.461 278.977  60.595  1.00 94.57           O  
ATOM   4623  N   ILE B  63     -56.289 281.735  55.265  1.00 94.52           N  
ATOM   4624  CA  ILE B  63     -56.604 283.101  54.860  1.00 94.52           C  
ATOM   4625  C   ILE B  63     -58.061 283.415  55.191  1.00 94.52           C  
ATOM   4626  CB  ILE B  63     -56.335 283.320  53.354  1.00 94.52           C  
ATOM   4627  O   ILE B  63     -58.971 282.714  54.742  1.00 94.52           O  
ATOM   4628  CG1 ILE B  63     -54.860 283.060  53.031  1.00 94.52           C  
ATOM   4629  CG2 ILE B  63     -56.748 284.734  52.934  1.00 94.52           C  
ATOM   4630  CD1 ILE B  63     -54.530 283.132  51.546  1.00 94.52           C  
ATOM   4631  N   GLN B  64     -58.278 284.453  55.982  1.00 94.39           N  
ATOM   4632  CA  GLN B  64     -59.626 284.838  56.388  1.00 94.39           C  
ATOM   4633  C   GLN B  64     -60.069 286.116  55.679  1.00 94.39           C  
ATOM   4634  CB  GLN B  64     -59.697 285.027  57.903  1.00 94.39           C  
ATOM   4635  O   GLN B  64     -59.349 287.117  55.684  1.00 94.39           O  
ATOM   4636  CG  GLN B  64     -61.110 285.238  58.431  1.00 94.39           C  
ATOM   4637  CD  GLN B  64     -61.158 285.383  59.941  1.00 94.39           C  
ATOM   4638  NE2 GLN B  64     -61.627 284.344  60.621  1.00 94.39           N  
ATOM   4639  OE1 GLN B  64     -60.775 286.420  60.490  1.00 94.39           O  
ATOM   4640  N   VAL B  65     -61.212 285.980  55.020  1.00 93.22           N  
ATOM   4641  CA  VAL B  65     -61.776 287.117  54.297  1.00 93.22           C  
ATOM   4642  C   VAL B  65     -63.111 287.516  54.923  1.00 93.22           C  
ATOM   4643  CB  VAL B  65     -61.966 286.799  52.797  1.00 93.22           C  
ATOM   4644  O   VAL B  65     -63.998 286.676  55.098  1.00 93.22           O  
ATOM   4645  CG1 VAL B  65     -62.493 288.023  52.049  1.00 93.22           C  
ATOM   4646  CG2 VAL B  65     -60.651 286.320  52.184  1.00 93.22           C  
ATOM   4647  N   SER B  66     -63.241 288.825  55.212  1.00 92.79           N  
ATOM   4648  CA  SER B  66     -64.488 289.304  55.801  1.00 92.79           C  
ATOM   4649  C   SER B  66     -65.108 290.412  54.956  1.00 92.79           C  
ATOM   4650  CB  SER B  66     -64.251 289.810  57.223  1.00 92.79           C  
ATOM   4651  O   SER B  66     -64.392 291.236  54.381  1.00 92.79           O  
ATOM   4652  OG  SER B  66     -63.732 288.775  58.044  1.00 92.79           O  
ATOM   4653  N   PHE B  67     -66.459 290.373  54.829  1.00 91.35           N  
ATOM   4654  CA  PHE B  67     -67.253 291.386  54.142  1.00 91.35           C  
ATOM   4655  C   PHE B  67     -68.279 292.002  55.084  1.00 91.35           C  
ATOM   4656  CB  PHE B  67     -67.955 290.784  52.921  1.00 91.35           C  
ATOM   4657  O   PHE B  67     -68.876 291.301  55.904  1.00 91.35           O  
ATOM   4658  CG  PHE B  67     -67.015 290.153  51.928  1.00 91.35           C  
ATOM   4659  CD1 PHE B  67     -66.557 290.871  50.831  1.00 91.35           C  
ATOM   4660  CD2 PHE B  67     -66.591 288.841  52.094  1.00 91.35           C  
ATOM   4661  CE1 PHE B  67     -65.687 290.290  49.912  1.00 91.35           C  
ATOM   4662  CE2 PHE B  67     -65.722 288.253  51.179  1.00 91.35           C  
ATOM   4663  CZ  PHE B  67     -65.271 288.979  50.088  1.00 91.35           C  
ATOM   4664  N   THR B  68     -68.371 293.322  54.966  1.00 91.68           N  
ATOM   4665  CA  THR B  68     -69.471 294.001  55.642  1.00 91.68           C  
ATOM   4666  C   THR B  68     -70.653 294.192  54.698  1.00 91.68           C  
ATOM   4667  CB  THR B  68     -69.026 295.368  56.197  1.00 91.68           C  
ATOM   4668  O   THR B  68     -70.490 294.706  53.589  1.00 91.68           O  
ATOM   4669  CG2 THR B  68     -70.178 296.075  56.904  1.00 91.68           C  
ATOM   4670  OG1 THR B  68     -67.956 295.174  57.130  1.00 91.68           O  
ATOM   4671  N   LEU B  69     -71.797 293.701  55.164  1.00 91.53           N  
ATOM   4672  CA  LEU B  69     -73.034 293.851  54.405  1.00 91.53           C  
ATOM   4673  C   LEU B  69     -73.923 294.928  55.022  1.00 91.53           C  
ATOM   4674  CB  LEU B  69     -73.792 292.521  54.345  1.00 91.53           C  
ATOM   4675  O   LEU B  69     -74.083 294.982  56.243  1.00 91.53           O  
ATOM   4676  CG  LEU B  69     -72.982 291.300  53.908  1.00 91.53           C  
ATOM   4677  CD1 LEU B  69     -73.832 290.037  54.008  1.00 91.53           C  
ATOM   4678  CD2 LEU B  69     -72.457 291.487  52.489  1.00 91.53           C  
ATOM   4679  N   VAL B  70     -74.361 295.837  54.217  1.00 91.56           N  
ATOM   4680  CA  VAL B  70     -75.313 296.856  54.644  1.00 91.56           C  
ATOM   4681  C   VAL B  70     -76.652 296.639  53.943  1.00 91.56           C  
ATOM   4682  CB  VAL B  70     -74.788 298.280  54.359  1.00 91.56           C  
ATOM   4683  O   VAL B  70     -76.736 296.715  52.714  1.00 91.56           O  
ATOM   4684  CG1 VAL B  70     -75.775 299.331  54.860  1.00 91.56           C  
ATOM   4685  CG2 VAL B  70     -73.416 298.480  55.003  1.00 91.56           C  
ATOM   4686  N   GLY B  71     -77.739 296.271  54.744  1.00 91.22           N  
ATOM   4687  CA  GLY B  71     -79.060 296.054  54.176  1.00 91.22           C  
ATOM   4688  C   GLY B  71     -80.070 295.552  55.191  1.00 91.22           C  
ATOM   4689  O   GLY B  71     -80.112 296.036  56.325  1.00 91.22           O  
ATOM   4690  N   ASN B  72     -80.979 294.615  54.718  1.00 90.21           N  
ATOM   4691  CA  ASN B  72     -82.008 294.034  55.574  1.00 90.21           C  
ATOM   4692  C   ASN B  72     -81.834 292.524  55.717  1.00 90.21           C  
ATOM   4693  CB  ASN B  72     -83.403 294.359  55.033  1.00 90.21           C  
ATOM   4694  O   ASN B  72     -80.930 291.941  55.116  1.00 90.21           O  
ATOM   4695  CG  ASN B  72     -83.602 293.880  53.609  1.00 90.21           C  
ATOM   4696  ND2 ASN B  72     -84.290 294.682  52.806  1.00 90.21           N  
ATOM   4697  OD1 ASN B  72     -83.141 292.799  53.233  1.00 90.21           O  
ATOM   4698  N   TYR B  73     -82.577 291.875  56.505  1.00 90.51           N  
ATOM   4699  CA  TYR B  73     -82.456 290.450  56.797  1.00 90.51           C  
ATOM   4700  C   TYR B  73     -82.618 289.620  55.529  1.00 90.51           C  
ATOM   4701  CB  TYR B  73     -83.497 290.024  57.837  1.00 90.51           C  
ATOM   4702  O   TYR B  73     -81.925 288.616  55.345  1.00 90.51           O  
ATOM   4703  CG  TYR B  73     -83.125 290.394  59.252  1.00 90.51           C  
ATOM   4704  CD1 TYR B  73     -82.164 289.670  59.952  1.00 90.51           C  
ATOM   4705  CD2 TYR B  73     -83.737 291.466  59.893  1.00 90.51           C  
ATOM   4706  CE1 TYR B  73     -81.820 290.005  61.258  1.00 90.51           C  
ATOM   4707  CE2 TYR B  73     -83.402 291.811  61.199  1.00 90.51           C  
ATOM   4708  OH  TYR B  73     -82.107 291.413  63.164  1.00 90.51           O  
ATOM   4709  CZ  TYR B  73     -82.444 291.077  61.871  1.00 90.51           C  
ATOM   4710  N   ASP B  74     -83.527 290.053  54.615  1.00 91.05           N  
ATOM   4711  CA  ASP B  74     -83.738 289.326  53.366  1.00 91.05           C  
ATOM   4712  C   ASP B  74     -82.469 289.316  52.517  1.00 91.05           C  
ATOM   4713  CB  ASP B  74     -84.894 289.941  52.576  1.00 91.05           C  
ATOM   4714  O   ASP B  74     -82.110 288.288  51.936  1.00 91.05           O  
ATOM   4715  CG  ASP B  74     -86.251 289.664  53.199  1.00 91.05           C  
ATOM   4716  OD1 ASP B  74     -86.380 288.693  53.975  1.00 91.05           O  
ATOM   4717  OD2 ASP B  74     -87.201 290.424  52.911  1.00 91.05           O  
ATOM   4718  N   TYR B  75     -81.854 290.419  52.449  1.00 91.25           N  
ATOM   4719  CA  TYR B  75     -80.596 290.553  51.723  1.00 91.25           C  
ATOM   4720  C   TYR B  75     -79.510 289.688  52.351  1.00 91.25           C  
ATOM   4721  CB  TYR B  75     -80.146 292.017  51.694  1.00 91.25           C  
ATOM   4722  O   TYR B  75     -78.807 288.956  51.648  1.00 91.25           O  
ATOM   4723  CG  TYR B  75     -78.740 292.209  51.178  1.00 91.25           C  
ATOM   4724  CD1 TYR B  75     -77.758 292.792  51.975  1.00 91.25           C  
ATOM   4725  CD2 TYR B  75     -78.393 291.810  49.892  1.00 91.25           C  
ATOM   4726  CE1 TYR B  75     -76.462 292.973  51.503  1.00 91.25           C  
ATOM   4727  CE2 TYR B  75     -77.099 291.986  49.410  1.00 91.25           C  
ATOM   4728  OH  TYR B  75     -74.861 292.745  49.749  1.00 91.25           O  
ATOM   4729  CZ  TYR B  75     -76.143 292.568  50.221  1.00 91.25           C  
ATOM   4730  N   PHE B  76     -79.337 289.763  53.707  1.00 92.74           N  
ATOM   4731  CA  PHE B  76     -78.337 288.959  54.402  1.00 92.74           C  
ATOM   4732  C   PHE B  76     -78.555 287.474  54.137  1.00 92.74           C  
ATOM   4733  CB  PHE B  76     -78.379 289.235  55.909  1.00 92.74           C  
ATOM   4734  O   PHE B  76     -77.601 286.741  53.873  1.00 92.74           O  
ATOM   4735  CG  PHE B  76     -78.120 290.672  56.272  1.00 92.74           C  
ATOM   4736  CD1 PHE B  76     -77.430 291.509  55.401  1.00 92.74           C  
ATOM   4737  CD2 PHE B  76     -78.564 291.187  57.482  1.00 92.74           C  
ATOM   4738  CE1 PHE B  76     -77.189 292.840  55.734  1.00 92.74           C  
ATOM   4739  CE2 PHE B  76     -78.328 292.516  57.821  1.00 92.74           C  
ATOM   4740  CZ  PHE B  76     -77.639 293.341  56.946  1.00 92.74           C  
ATOM   4741  N   ASN B  77     -79.800 286.977  54.197  1.00 91.84           N  
ATOM   4742  CA  ASN B  77     -80.123 285.574  53.959  1.00 91.84           C  
ATOM   4743  C   ASN B  77     -79.815 285.164  52.521  1.00 91.84           C  
ATOM   4744  CB  ASN B  77     -81.592 285.298  54.288  1.00 91.84           C  
ATOM   4745  O   ASN B  77     -79.355 284.048  52.274  1.00 91.84           O  
ATOM   4746  CG  ASN B  77     -81.871 285.317  55.777  1.00 91.84           C  
ATOM   4747  ND2 ASN B  77     -83.119 285.584  56.144  1.00 91.84           N  
ATOM   4748  OD1 ASN B  77     -80.972 285.096  56.592  1.00 91.84           O  
ATOM   4749  N   SER B  78     -80.075 286.094  51.564  1.00 91.32           N  
ATOM   4750  CA  SER B  78     -79.780 285.816  50.161  1.00 91.32           C  
ATOM   4751  C   SER B  78     -78.282 285.644  49.936  1.00 91.32           C  
ATOM   4752  CB  SER B  78     -80.313 286.935  49.269  1.00 91.32           C  
ATOM   4753  O   SER B  78     -77.858 284.766  49.180  1.00 91.32           O  
ATOM   4754  OG  SER B  78     -79.512 288.100  49.388  1.00 91.32           O  
ATOM   4755  N   VAL B  79     -77.522 286.480  50.525  1.00 91.07           N  
ATOM   4756  CA  VAL B  79     -76.067 286.397  50.435  1.00 91.07           C  
ATOM   4757  C   VAL B  79     -75.586 285.077  51.029  1.00 91.07           C  
ATOM   4758  CB  VAL B  79     -75.386 287.585  51.152  1.00 91.07           C  
ATOM   4759  O   VAL B  79     -74.742 284.396  50.443  1.00 91.07           O  
ATOM   4760  CG1 VAL B  79     -73.882 287.350  51.276  1.00 91.07           C  
ATOM   4761  CG2 VAL B  79     -75.666 288.889  50.407  1.00 91.07           C  
ATOM   4762  N   ALA B  80     -76.088 284.643  52.209  1.00 91.83           N  
ATOM   4763  CA  ALA B  80     -75.714 283.393  52.866  1.00 91.83           C  
ATOM   4764  C   ALA B  80     -75.998 282.194  51.966  1.00 91.83           C  
ATOM   4765  CB  ALA B  80     -76.454 283.245  54.192  1.00 91.83           C  
ATOM   4766  O   ALA B  80     -75.167 281.291  51.842  1.00 91.83           O  
ATOM   4767  N   GLU B  81     -77.124 282.127  51.335  1.00 91.56           N  
ATOM   4768  CA  GLU B  81     -77.534 281.025  50.471  1.00 91.56           C  
ATOM   4769  C   GLU B  81     -76.652 280.938  49.230  1.00 91.56           C  
ATOM   4770  CB  GLU B  81     -79.002 281.179  50.063  1.00 91.56           C  
ATOM   4771  O   GLU B  81     -76.201 279.854  48.856  1.00 91.56           O  
ATOM   4772  CG  GLU B  81     -79.986 280.931  51.198  1.00 91.56           C  
ATOM   4773  CD  GLU B  81     -81.429 281.206  50.812  1.00 91.56           C  
ATOM   4774  OE1 GLU B  81     -82.324 281.076  51.678  1.00 91.56           O  
ATOM   4775  OE2 GLU B  81     -81.669 281.556  49.635  1.00 91.56           O  
ATOM   4776  N   THR B  82     -76.447 282.150  48.625  1.00 90.33           N  
ATOM   4777  CA  THR B  82     -75.626 282.215  47.419  1.00 90.33           C  
ATOM   4778  C   THR B  82     -74.183 281.828  47.728  1.00 90.33           C  
ATOM   4779  CB  THR B  82     -75.661 283.623  46.795  1.00 90.33           C  
ATOM   4780  O   THR B  82     -73.577 281.039  46.999  1.00 90.33           O  
ATOM   4781  CG2 THR B  82     -74.850 283.672  45.505  1.00 90.33           C  
ATOM   4782  OG1 THR B  82     -77.020 283.976  46.504  1.00 90.33           O  
ATOM   4783  N   LEU B  83     -73.639 282.344  48.835  1.00 90.61           N  
ATOM   4784  CA  LEU B  83     -72.261 282.073  49.233  1.00 90.61           C  
ATOM   4785  C   LEU B  83     -72.082 280.605  49.602  1.00 90.61           C  
ATOM   4786  CB  LEU B  83     -71.858 282.960  50.413  1.00 90.61           C  
ATOM   4787  O   LEU B  83     -71.090 279.980  49.219  1.00 90.61           O  
ATOM   4788  CG  LEU B  83     -70.415 282.829  50.899  1.00 90.61           C  
ATOM   4789  CD1 LEU B  83     -69.443 283.177  49.776  1.00 90.61           C  
ATOM   4790  CD2 LEU B  83     -70.177 283.719  52.115  1.00 90.61           C  
ATOM   4791  N   GLY B  84     -73.067 280.041  50.365  1.00 91.28           N  
ATOM   4792  CA  GLY B  84     -73.020 278.634  50.723  1.00 91.28           C  
ATOM   4793  C   GLY B  84     -72.906 277.715  49.522  1.00 91.28           C  
ATOM   4794  O   GLY B  84     -72.140 276.750  49.542  1.00 91.28           O  
ATOM   4795  N   GLY B  85     -73.637 277.973  48.494  1.00 91.35           N  
ATOM   4796  CA  GLY B  85     -73.572 277.202  47.262  1.00 91.35           C  
ATOM   4797  C   GLY B  85     -72.244 277.338  46.543  1.00 91.35           C  
ATOM   4798  O   GLY B  85     -71.691 276.348  46.056  1.00 91.35           O  
ATOM   4799  N   TYR B  86     -71.763 278.518  46.583  1.00 90.73           N  
ATOM   4800  CA  TYR B  86     -70.526 278.807  45.868  1.00 90.73           C  
ATOM   4801  C   TYR B  86     -69.324 278.215  46.593  1.00 90.73           C  
ATOM   4802  CB  TYR B  86     -70.341 280.320  45.703  1.00 90.73           C  
ATOM   4803  O   TYR B  86     -68.366 277.770  45.957  1.00 90.73           O  
ATOM   4804  CG  TYR B  86     -69.185 280.696  44.808  1.00 90.73           C  
ATOM   4805  CD1 TYR B  86     -68.045 281.306  45.329  1.00 90.73           C  
ATOM   4806  CD2 TYR B  86     -69.230 280.444  43.442  1.00 90.73           C  
ATOM   4807  CE1 TYR B  86     -66.979 281.657  44.509  1.00 90.73           C  
ATOM   4808  CE2 TYR B  86     -68.169 280.791  42.612  1.00 90.73           C  
ATOM   4809  OH  TYR B  86     -65.996 281.740  42.336  1.00 90.73           O  
ATOM   4810  CZ  TYR B  86     -67.050 281.395  43.154  1.00 90.73           C  
ATOM   4811  N   LEU B  87     -69.356 278.191  47.889  1.00 93.28           N  
ATOM   4812  CA  LEU B  87     -68.251 277.692  48.701  1.00 93.28           C  
ATOM   4813  C   LEU B  87     -68.251 276.168  48.740  1.00 93.28           C  
ATOM   4814  CB  LEU B  87     -68.337 278.250  50.124  1.00 93.28           C  
ATOM   4815  O   LEU B  87     -67.269 275.554  49.168  1.00 93.28           O  
ATOM   4816  CG  LEU B  87     -68.130 279.759  50.273  1.00 93.28           C  
ATOM   4817  CD1 LEU B  87     -68.267 280.170  51.736  1.00 93.28           C  
ATOM   4818  CD2 LEU B  87     -66.769 280.170  49.722  1.00 93.28           C  
ATOM   4819  N   ASN B  88     -69.355 275.487  48.283  1.00 93.65           N  
ATOM   4820  CA  ASN B  88     -69.460 274.032  48.262  1.00 93.65           C  
ATOM   4821  C   ASN B  88     -68.636 273.428  47.127  1.00 93.65           C  
ATOM   4822  CB  ASN B  88     -70.923 273.600  48.144  1.00 93.65           C  
ATOM   4823  O   ASN B  88     -69.171 273.128  46.058  1.00 93.65           O  
ATOM   4824  CG  ASN B  88     -71.110 272.110  48.352  1.00 93.65           C  
ATOM   4825  ND2 ASN B  88     -72.231 271.580  47.876  1.00 93.65           N  
ATOM   4826  OD1 ASN B  88     -70.254 271.441  48.937  1.00 93.65           O  
ATOM   4827  N   VAL B  89     -67.331 273.357  47.293  1.00 94.71           N  
ATOM   4828  CA  VAL B  89     -66.405 272.858  46.283  1.00 94.71           C  
ATOM   4829  C   VAL B  89     -65.693 271.612  46.805  1.00 94.71           C  
ATOM   4830  CB  VAL B  89     -65.369 273.933  45.882  1.00 94.71           C  
ATOM   4831  O   VAL B  89     -65.602 271.402  48.016  1.00 94.71           O  
ATOM   4832  CG1 VAL B  89     -66.060 275.128  45.226  1.00 94.71           C  
ATOM   4833  CG2 VAL B  89     -64.565 274.380  47.102  1.00 94.71           C  
ATOM   4834  N   ASP B  90     -65.103 270.699  45.886  1.00 94.89           N  
ATOM   4835  CA  ASP B  90     -64.504 269.432  46.294  1.00 94.89           C  
ATOM   4836  C   ASP B  90     -62.990 269.451  46.094  1.00 94.89           C  
ATOM   4837  CB  ASP B  90     -65.122 268.271  45.513  1.00 94.89           C  
ATOM   4838  O   ASP B  90     -62.307 268.470  46.391  1.00 94.89           O  
ATOM   4839  CG  ASP B  90     -64.985 268.428  44.008  1.00 94.89           C  
ATOM   4840  OD1 ASP B  90     -64.469 269.469  43.548  1.00 94.89           O  
ATOM   4841  OD2 ASP B  90     -65.401 267.504  43.275  1.00 94.89           O  
ATOM   4842  N   LYS B  91     -62.440 270.554  45.508  1.00 96.00           N  
ATOM   4843  CA  LYS B  91     -60.999 270.723  45.346  1.00 96.00           C  
ATOM   4844  C   LYS B  91     -60.600 272.192  45.454  1.00 96.00           C  
ATOM   4845  CB  LYS B  91     -60.541 270.153  44.002  1.00 96.00           C  
ATOM   4846  O   LYS B  91     -61.439 273.081  45.291  1.00 96.00           O  
ATOM   4847  CG  LYS B  91     -61.176 270.825  42.795  1.00 96.00           C  
ATOM   4848  CD  LYS B  91     -60.733 270.172  41.493  1.00 96.00           C  
ATOM   4849  CE  LYS B  91     -61.343 270.865  40.281  1.00 96.00           C  
ATOM   4850  NZ  LYS B  91     -60.870 270.260  39.000  1.00 96.00           N  
ATOM   4851  N   PRO B  92     -59.330 272.403  45.783  1.00 97.29           N  
ATOM   4852  CA  PRO B  92     -58.850 273.784  45.862  1.00 97.29           C  
ATOM   4853  C   PRO B  92     -59.087 274.567  44.573  1.00 97.29           C  
ATOM   4854  CB  PRO B  92     -57.353 273.622  46.137  1.00 97.29           C  
ATOM   4855  O   PRO B  92     -58.927 274.022  43.478  1.00 97.29           O  
ATOM   4856  CG  PRO B  92     -57.231 272.305  46.834  1.00 97.29           C  
ATOM   4857  CD  PRO B  92     -58.230 271.356  46.235  1.00 97.29           C  
ATOM   4858  N   LYS B  93     -59.541 275.828  44.777  1.00 97.42           N  
ATOM   4859  CA  LYS B  93     -59.790 276.731  43.657  1.00 97.42           C  
ATOM   4860  C   LYS B  93     -58.948 277.999  43.775  1.00 97.42           C  
ATOM   4861  CB  LYS B  93     -61.274 277.091  43.579  1.00 97.42           C  
ATOM   4862  O   LYS B  93     -58.481 278.340  44.864  1.00 97.42           O  
ATOM   4863  CG  LYS B  93     -62.198 275.890  43.449  1.00 97.42           C  
ATOM   4864  CD  LYS B  93     -62.037 275.205  42.099  1.00 97.42           C  
ATOM   4865  CE  LYS B  93     -63.026 274.060  41.930  1.00 97.42           C  
ATOM   4866  NZ  LYS B  93     -62.837 273.349  40.631  1.00 97.42           N  
ATOM   4867  N   PRO B  94     -58.698 278.682  42.660  1.00 96.99           N  
ATOM   4868  CA  PRO B  94     -57.878 279.894  42.674  1.00 96.99           C  
ATOM   4869  C   PRO B  94     -58.506 281.022  43.489  1.00 96.99           C  
ATOM   4870  CB  PRO B  94     -57.787 280.275  41.195  1.00 96.99           C  
ATOM   4871  O   PRO B  94     -59.683 281.344  43.300  1.00 96.99           O  
ATOM   4872  CG  PRO B  94     -58.043 279.001  40.455  1.00 96.99           C  
ATOM   4873  CD  PRO B  94     -59.011 278.174  41.251  1.00 96.99           C  
ATOM   4874  N   LEU B  95     -57.782 281.579  44.436  1.00 96.13           N  
ATOM   4875  CA  LEU B  95     -58.082 282.768  45.227  1.00 96.13           C  
ATOM   4876  C   LEU B  95     -57.116 283.900  44.896  1.00 96.13           C  
ATOM   4877  CB  LEU B  95     -58.017 282.446  46.723  1.00 96.13           C  
ATOM   4878  O   LEU B  95     -55.909 283.775  45.113  1.00 96.13           O  
ATOM   4879  CG  LEU B  95     -58.329 283.599  47.678  1.00 96.13           C  
ATOM   4880  CD1 LEU B  95     -59.765 284.073  47.486  1.00 96.13           C  
ATOM   4881  CD2 LEU B  95     -58.090 283.175  49.124  1.00 96.13           C  
ATOM   4882  N   ILE B  96     -57.637 285.032  44.415  1.00 95.22           N  
ATOM   4883  CA  ILE B  96     -56.831 286.150  43.940  1.00 95.22           C  
ATOM   4884  C   ILE B  96     -57.277 287.438  44.627  1.00 95.22           C  
ATOM   4885  CB  ILE B  96     -56.924 286.302  42.405  1.00 95.22           C  
ATOM   4886  O   ILE B  96     -58.476 287.716  44.723  1.00 95.22           O  
ATOM   4887  CG1 ILE B  96     -56.455 285.019  41.711  1.00 95.22           C  
ATOM   4888  CG2 ILE B  96     -56.111 287.510  41.931  1.00 95.22           C  
ATOM   4889  CD1 ILE B  96     -56.775 284.965  40.223  1.00 95.22           C  
ATOM   4890  N   PHE B  97     -56.291 288.197  45.040  1.00 93.28           N  
ATOM   4891  CA  PHE B  97     -56.562 289.464  45.713  1.00 93.28           C  
ATOM   4892  C   PHE B  97     -56.159 290.641  44.832  1.00 93.28           C  
ATOM   4893  CB  PHE B  97     -55.823 289.532  47.052  1.00 93.28           C  
ATOM   4894  O   PHE B  97     -55.168 290.567  44.102  1.00 93.28           O  
ATOM   4895  CG  PHE B  97     -56.227 288.459  48.025  1.00 93.28           C  
ATOM   4896  CD1 PHE B  97     -57.402 288.575  48.758  1.00 93.28           C  
ATOM   4897  CD2 PHE B  97     -55.435 287.333  48.206  1.00 93.28           C  
ATOM   4898  CE1 PHE B  97     -57.780 287.582  49.661  1.00 93.28           C  
ATOM   4899  CE2 PHE B  97     -55.806 286.339  49.105  1.00 93.28           C  
ATOM   4900  CZ  PHE B  97     -56.978 286.465  49.832  1.00 93.28           C  
ATOM   4901  N   GLY B  98     -56.877 291.670  44.921  1.00 90.90           N  
ATOM   4902  CA  GLY B  98     -56.684 292.852  44.096  1.00 90.90           C  
ATOM   4903  C   GLY B  98     -55.361 293.548  44.351  1.00 90.90           C  
ATOM   4904  O   GLY B  98     -54.812 294.196  43.458  1.00 90.90           O  
ATOM   4905  N   ASP B  99     -54.801 293.399  45.523  1.00 90.13           N  
ATOM   4906  CA  ASP B  99     -53.547 294.078  45.834  1.00 90.13           C  
ATOM   4907  C   ASP B  99     -52.348 293.282  45.326  1.00 90.13           C  
ATOM   4908  CB  ASP B  99     -53.423 294.313  47.340  1.00 90.13           C  
ATOM   4909  O   ASP B  99     -51.238 293.811  45.230  1.00 90.13           O  
ATOM   4910  CG  ASP B  99     -53.497 293.030  48.148  1.00 90.13           C  
ATOM   4911  OD1 ASP B  99     -54.016 292.016  47.635  1.00 90.13           O  
ATOM   4912  OD2 ASP B  99     -53.034 293.035  49.310  1.00 90.13           O  
ATOM   4913  N   GLU B 100     -52.538 292.067  44.981  1.00 90.72           N  
ATOM   4914  CA  GLU B 100     -51.547 291.210  44.338  1.00 90.72           C  
ATOM   4915  C   GLU B 100     -52.192 290.317  43.281  1.00 90.72           C  
ATOM   4916  CB  GLU B 100     -50.822 290.352  45.378  1.00 90.72           C  
ATOM   4917  O   GLU B 100     -52.215 289.093  43.423  1.00 90.72           O  
ATOM   4918  CG  GLU B 100     -51.756 289.635  46.343  1.00 90.72           C  
ATOM   4919  CD  GLU B 100     -51.021 288.814  47.389  1.00 90.72           C  
ATOM   4920  OE1 GLU B 100     -51.599 288.546  48.468  1.00 90.72           O  
ATOM   4921  OE2 GLU B 100     -49.857 288.434  47.130  1.00 90.72           O  
ATOM   4922  N   PRO B 101     -52.589 290.885  42.211  1.00 91.88           N  
ATOM   4923  CA  PRO B 101     -53.402 290.177  41.219  1.00 91.88           C  
ATOM   4924  C   PRO B 101     -52.623 289.088  40.486  1.00 91.88           C  
ATOM   4925  CB  PRO B 101     -53.826 291.288  40.254  1.00 91.88           C  
ATOM   4926  O   PRO B 101     -53.221 288.177  39.907  1.00 91.88           O  
ATOM   4927  CG  PRO B 101     -52.812 292.370  40.447  1.00 91.88           C  
ATOM   4928  CD  PRO B 101     -52.367 292.356  41.882  1.00 91.88           C  
ATOM   4929  N   ASN B 102     -51.274 289.144  40.542  1.00 93.78           N  
ATOM   4930  CA  ASN B 102     -50.428 288.182  39.844  1.00 93.78           C  
ATOM   4931  C   ASN B 102     -50.206 286.922  40.676  1.00 93.78           C  
ATOM   4932  CB  ASN B 102     -49.085 288.818  39.473  1.00 93.78           C  
ATOM   4933  O   ASN B 102     -49.697 285.921  40.171  1.00 93.78           O  
ATOM   4934  CG  ASN B 102     -48.272 287.956  38.528  1.00 93.78           C  
ATOM   4935  ND2 ASN B 102     -46.997 287.766  38.846  1.00 93.78           N  
ATOM   4936  OD1 ASN B 102     -48.787 287.463  37.520  1.00 93.78           O  
ATOM   4937  N   LYS B 103     -50.685 286.898  41.945  1.00 94.30           N  
ATOM   4938  CA  LYS B 103     -50.525 285.751  42.834  1.00 94.30           C
[truncated: 1,605,263 more chars]
