# Supplementary material for: A structural discovery journey of streptococcal phages adhesion devices by AlphaFold2
Source: Front Mol Biosci. 2022 Aug 19;9:960325. doi: 10.3389/fmolb.2022.960325 (PMC9437275; doi:10.3389/fmolb.2022.960325)
Supplement: Supplementary file 2 [file DataSheet3.ZIP › PDBs/Dits/9851-Dit-6mer.pdb]

ATOM      1  N   LEU A   1      -8.951  32.992  15.471  1.00 44.84           N  
ATOM      2  CA  LEU A   1      -8.591  32.424  14.176  1.00 44.84           C  
ATOM      3  C   LEU A   1      -9.677  32.697  13.141  1.00 44.84           C  
ATOM      4  CB  LEU A   1      -8.353  30.918  14.299  1.00 44.84           C  
ATOM      5  O   LEU A   1     -10.829  32.297  13.324  1.00 44.84           O  
ATOM      6  CG  LEU A   1      -6.893  30.463  14.352  1.00 44.84           C  
ATOM      7  CD1 LEU A   1      -6.703  29.415  15.444  1.00 44.84           C  
ATOM      8  CD2 LEU A   1      -6.453  29.917  12.998  1.00 44.84           C  
ATOM      9  N   ILE A   2      -9.744  33.961  12.636  1.00 53.67           N  
ATOM     10  CA  ILE A   2     -10.765  34.283  11.644  1.00 53.67           C  
ATOM     11  C   ILE A   2     -10.472  33.537  10.344  1.00 53.67           C  
ATOM     12  CB  ILE A   2     -10.842  35.803  11.385  1.00 53.67           C  
ATOM     13  O   ILE A   2      -9.409  33.713   9.746  1.00 53.67           O  
ATOM     14  CG1 ILE A   2     -11.159  36.551  12.685  1.00 53.67           C  
ATOM     15  CG2 ILE A   2     -11.885  36.114  10.307  1.00 53.67           C  
ATOM     16  CD1 ILE A   2     -11.085  38.067  12.561  1.00 53.67           C  
ATOM     17  N   GLY A   3     -10.785  32.251  10.292  1.00 66.08           N  
ATOM     18  CA  GLY A   3     -10.711  31.353   9.149  1.00 66.08           C  
ATOM     19  C   GLY A   3     -11.387  31.907   7.910  1.00 66.08           C  
ATOM     20  O   GLY A   3     -11.973  32.992   7.949  1.00 66.08           O  
ATOM     21  N   MET A   4     -10.852  31.702   6.657  1.00 84.45           N  
ATOM     22  CA  MET A   4     -11.352  32.043   5.328  1.00 84.45           C  
ATOM     23  C   MET A   4     -12.774  31.526   5.133  1.00 84.45           C  
ATOM     24  CB  MET A   4     -10.436  31.474   4.245  1.00 84.45           C  
ATOM     25  O   MET A   4     -13.137  30.478   5.670  1.00 84.45           O  
ATOM     26  CG  MET A   4     -10.917  31.746   2.828  1.00 84.45           C  
ATOM     27  SD  MET A   4      -9.774  31.078   1.557  1.00 84.45           S  
ATOM     28  CE  MET A   4      -9.856  29.309   1.952  1.00 84.45           C  
ATOM     29  N   SER A   5     -13.698  32.311   4.608  1.00 88.87           N  
ATOM     30  CA  SER A   5     -15.066  31.903   4.306  1.00 88.87           C  
ATOM     31  C   SER A   5     -15.109  30.953   3.113  1.00 88.87           C  
ATOM     32  CB  SER A   5     -15.942  33.124   4.029  1.00 88.87           C  
ATOM     33  O   SER A   5     -14.359  31.124   2.150  1.00 88.87           O  
ATOM     34  OG  SER A   5     -15.559  33.754   2.819  1.00 88.87           O  
ATOM     35  N   VAL A   6     -15.818  29.875   3.289  1.00 92.00           N  
ATOM     36  CA  VAL A   6     -16.129  28.937   2.215  1.00 92.00           C  
ATOM     37  C   VAL A   6     -17.629  28.960   1.927  1.00 92.00           C  
ATOM     38  CB  VAL A   6     -15.676  27.501   2.566  1.00 92.00           C  
ATOM     39  O   VAL A   6     -18.435  28.545   2.763  1.00 92.00           O  
ATOM     40  CG1 VAL A   6     -15.981  26.543   1.416  1.00 92.00           C  
ATOM     41  CG2 VAL A   6     -14.187  27.481   2.903  1.00 92.00           C  
ATOM     42  N   ILE A   7     -17.950  29.477   0.757  1.00 93.92           N  
ATOM     43  CA  ILE A   7     -19.347  29.623   0.362  1.00 93.92           C  
ATOM     44  C   ILE A   7     -19.695  28.580  -0.696  1.00 93.92           C  
ATOM     45  CB  ILE A   7     -19.637  31.045  -0.169  1.00 93.92           C  
ATOM     46  O   ILE A   7     -19.076  28.537  -1.762  1.00 93.92           O  
ATOM     47  CG1 ILE A   7     -19.246  32.097   0.874  1.00 93.92           C  
ATOM     48  CG2 ILE A   7     -21.111  31.184  -0.561  1.00 93.92           C  
ATOM     49  CD1 ILE A   7     -19.199  33.519   0.334  1.00 93.92           C  
ATOM     50  N   PHE A   8     -20.627  27.767  -0.362  1.00 94.81           N  
ATOM     51  CA  PHE A   8     -21.104  26.747  -1.288  1.00 94.81           C  
ATOM     52  C   PHE A   8     -22.614  26.845  -1.470  1.00 94.81           C  
ATOM     53  CB  PHE A   8     -20.724  25.349  -0.791  1.00 94.81           C  
ATOM     54  O   PHE A   8     -23.365  26.824  -0.492  1.00 94.81           O  
ATOM     55  CG  PHE A   8     -21.152  24.240  -1.715  1.00 94.81           C  
ATOM     56  CD1 PHE A   8     -22.114  23.319  -1.320  1.00 94.81           C  
ATOM     57  CD2 PHE A   8     -20.591  24.119  -2.980  1.00 94.81           C  
ATOM     58  CE1 PHE A   8     -22.512  22.292  -2.173  1.00 94.81           C  
ATOM     59  CE2 PHE A   8     -20.983  23.095  -3.837  1.00 94.81           C  
ATOM     60  CZ  PHE A   8     -21.942  22.182  -3.432  1.00 94.81           C  
ATOM     61  N   ASP A   9     -23.011  27.040  -2.668  1.00 94.95           N  
ATOM     62  CA  ASP A   9     -24.421  27.166  -3.023  1.00 94.95           C  
ATOM     63  C   ASP A   9     -25.084  28.299  -2.243  1.00 94.95           C  
ATOM     64  CB  ASP A   9     -25.159  25.850  -2.768  1.00 94.95           C  
ATOM     65  O   ASP A   9     -26.189  28.136  -1.719  1.00 94.95           O  
ATOM     66  CG  ASP A   9     -26.514  25.788  -3.452  1.00 94.95           C  
ATOM     67  OD1 ASP A   9     -26.737  26.529  -4.433  1.00 94.95           O  
ATOM     68  OD2 ASP A   9     -27.367  24.992  -3.004  1.00 94.95           O  
ATOM     69  N   GLY A  10     -24.296  29.404  -2.111  1.00 92.66           N  
ATOM     70  CA  GLY A  10     -24.836  30.618  -1.522  1.00 92.66           C  
ATOM     71  C   GLY A  10     -24.780  30.623  -0.006  1.00 92.66           C  
ATOM     72  O   GLY A  10     -25.138  31.616   0.631  1.00 92.66           O  
ATOM     73  N   LYS A  11     -24.323  29.563   0.543  1.00 90.84           N  
ATOM     74  CA  LYS A  11     -24.271  29.464   1.999  1.00 90.84           C  
ATOM     75  C   LYS A  11     -22.831  29.500   2.502  1.00 90.84           C  
ATOM     76  CB  LYS A  11     -24.961  28.185   2.476  1.00 90.84           C  
ATOM     77  O   LYS A  11     -21.973  28.775   1.995  1.00 90.84           O  
ATOM     78  CG  LYS A  11     -26.401  28.046   2.005  1.00 90.84           C  
ATOM     79  CD  LYS A  11     -27.327  29.001   2.749  1.00 90.84           C  
ATOM     80  CE  LYS A  11     -28.783  28.784   2.362  1.00 90.84           C  
ATOM     81  NZ  LYS A  11     -29.672  29.838   2.938  1.00 90.84           N  
ATOM     82  N   ASP A  12     -22.683  30.270   3.474  1.00 90.85           N  
ATOM     83  CA  ASP A  12     -21.364  30.359   4.092  1.00 90.85           C  
ATOM     84  C   ASP A  12     -21.163  29.246   5.118  1.00 90.85           C  
ATOM     85  CB  ASP A  12     -21.171  31.724   4.752  1.00 90.85           C  
ATOM     86  O   ASP A  12     -21.678  29.324   6.235  1.00 90.85           O  
ATOM     87  CG  ASP A  12     -19.738  31.975   5.188  1.00 90.85           C  
ATOM     88  OD1 ASP A  12     -18.999  31.001   5.446  1.00 90.85           O  
ATOM     89  OD2 ASP A  12     -19.345  33.159   5.276  1.00 90.85           O  
ATOM     90  N   LEU A  13     -20.460  28.219   4.675  1.00 87.37           N  
ATOM     91  CA  LEU A  13     -20.311  27.030   5.507  1.00 87.37           C  
ATOM     92  C   LEU A  13     -19.576  27.363   6.802  1.00 87.37           C  
ATOM     93  CB  LEU A  13     -19.559  25.934   4.748  1.00 87.37           C  
ATOM     94  O   LEU A  13     -19.837  26.755   7.842  1.00 87.37           O  
ATOM     95  CG  LEU A  13     -20.234  25.401   3.483  1.00 87.37           C  
ATOM     96  CD1 LEU A  13     -19.385  24.304   2.851  1.00 87.37           C  
ATOM     97  CD2 LEU A  13     -21.633  24.886   3.799  1.00 87.37           C  
ATOM     98  N   THR A  14     -18.718  28.312   6.823  1.00 82.94           N  
ATOM     99  CA  THR A  14     -17.968  28.724   8.004  1.00 82.94           C  
ATOM    100  C   THR A  14     -18.892  29.362   9.037  1.00 82.94           C  
ATOM    101  CB  THR A  14     -16.846  29.713   7.635  1.00 82.94           C  
ATOM    102  O   THR A  14     -18.806  29.055  10.228  1.00 82.94           O  
ATOM    103  CG2 THR A  14     -15.946  29.995   8.834  1.00 82.94           C  
ATOM    104  OG1 THR A  14     -16.054  29.156   6.578  1.00 82.94           O  
ATOM    105  N   GLU A  15     -19.819  30.109   8.560  1.00 84.97           N  
ATOM    106  CA  GLU A  15     -20.769  30.790   9.435  1.00 84.97           C  
ATOM    107  C   GLU A  15     -21.853  29.833   9.924  1.00 84.97           C  
ATOM    108  CB  GLU A  15     -21.405  31.982   8.715  1.00 84.97           C  
ATOM    109  O   GLU A  15     -22.256  29.887  11.088  1.00 84.97           O  
ATOM    110  CG  GLU A  15     -20.466  33.167   8.539  1.00 84.97           C  
ATOM    111  CD  GLU A  15     -21.140  34.377   7.912  1.00 84.97           C  
ATOM    112  OE1 GLU A  15     -20.461  35.409   7.704  1.00 84.97           O  
ATOM    113  OE2 GLU A  15     -22.356  34.294   7.629  1.00 84.97           O  
ATOM    114  N   LEU A  16     -22.248  29.034   9.060  1.00 83.99           N  
ATOM    115  CA  LEU A  16     -23.337  28.104   9.339  1.00 83.99           C  
ATOM    116  C   LEU A  16     -22.968  27.162  10.479  1.00 83.99           C  
ATOM    117  CB  LEU A  16     -23.686  27.296   8.087  1.00 83.99           C  
ATOM    118  O   LEU A  16     -23.822  26.799  11.292  1.00 83.99           O  
ATOM    119  CG  LEU A  16     -24.970  26.468   8.150  1.00 83.99           C  
ATOM    120  CD1 LEU A  16     -26.191  27.380   8.131  1.00 83.99           C  
ATOM    121  CD2 LEU A  16     -25.022  25.472   6.997  1.00 83.99           C  
ATOM    122  N   PHE A  17     -21.707  26.891  10.638  1.00 85.22           N  
ATOM    123  CA  PHE A  17     -21.287  25.862  11.582  1.00 85.22           C  
ATOM    124  C   PHE A  17     -20.858  26.484  12.905  1.00 85.22           C  
ATOM    125  CB  PHE A  17     -20.141  25.031  10.997  1.00 85.22           C  
ATOM    126  O   PHE A  17     -20.567  25.769  13.867  1.00 85.22           O  
ATOM    127  CG  PHE A  17     -20.508  24.292   9.738  1.00 85.22           C  
ATOM    128  CD1 PHE A  17     -21.814  23.873   9.516  1.00 85.22           C  
ATOM    129  CD2 PHE A  17     -19.546  24.018   8.774  1.00 85.22           C  
ATOM    130  CE1 PHE A  17     -22.156  23.191   8.352  1.00 85.22           C  
ATOM    131  CE2 PHE A  17     -19.881  23.336   7.608  1.00 85.22           C  
ATOM    132  CZ  PHE A  17     -21.186  22.922   7.399  1.00 85.22           C  
ATOM    133  N   ASN A  18     -20.841  27.803  12.940  1.00 84.43           N  
ATOM    134  CA  ASN A  18     -20.553  28.503  14.187  1.00 84.43           C  
ATOM    135  C   ASN A  18     -21.825  28.775  14.984  1.00 84.43           C  
ATOM    136  CB  ASN A  18     -19.810  29.811  13.910  1.00 84.43           C  
ATOM    137  O   ASN A  18     -22.774  29.365  14.464  1.00 84.43           O  
ATOM    138  CG  ASN A  18     -18.393  29.586  13.419  1.00 84.43           C  
ATOM    139  ND2 ASN A  18     -17.853  30.560  12.698  1.00 84.43           N  
ATOM    140  OD1 ASN A  18     -17.789  28.543  13.686  1.00 84.43           O  
ATOM    141  N   ASP A  19     -21.979  28.099  16.242  1.00 82.21           N  
ATOM    142  CA  ASP A  19     -23.102  28.383  17.131  1.00 82.21           C  
ATOM    143  C   ASP A  19     -22.657  28.403  18.591  1.00 82.21           C  
ATOM    144  CB  ASP A  19     -24.214  27.350  16.935  1.00 82.21           C  
ATOM    145  O   ASP A  19     -21.460  28.468  18.879  1.00 82.21           O  
ATOM    146  CG  ASP A  19     -23.800  25.947  17.343  1.00 82.21           C  
ATOM    147  OD1 ASP A  19     -22.805  25.796  18.085  1.00 82.21           O  
ATOM    148  OD2 ASP A  19     -24.472  24.983  16.916  1.00 82.21           O  
ATOM    149  N   GLU A  20     -23.641  28.608  19.506  1.00 81.40           N  
ATOM    150  CA  GLU A  20     -23.339  28.766  20.925  1.00 81.40           C  
ATOM    151  C   GLU A  20     -22.604  27.545  21.472  1.00 81.40           C  
ATOM    152  CB  GLU A  20     -24.622  29.008  21.724  1.00 81.40           C  
ATOM    153  O   GLU A  20     -21.919  27.632  22.493  1.00 81.40           O  
ATOM    154  CG  GLU A  20     -25.326  30.312  21.375  1.00 81.40           C  
ATOM    155  CD  GLU A  20     -26.581  30.554  22.199  1.00 81.40           C  
ATOM    156  OE1 GLU A  20     -27.231  31.609  22.018  1.00 81.40           O  
ATOM    157  OE2 GLU A  20     -26.917  29.683  23.031  1.00 81.40           O  
ATOM    158  N   GLN A  21     -22.652  26.389  20.730  1.00 80.68           N  
ATOM    159  CA  GLN A  21     -22.160  25.103  21.212  1.00 80.68           C  
ATOM    160  C   GLN A  21     -20.764  24.810  20.672  1.00 80.68           C  
ATOM    161  CB  GLN A  21     -23.121  23.979  20.819  1.00 80.68           C  
ATOM    162  O   GLN A  21     -20.082  23.904  21.156  1.00 80.68           O  
ATOM    163  CG  GLN A  21     -24.483  24.071  21.494  1.00 80.68           C  
ATOM    164  CD  GLN A  21     -25.395  22.912  21.135  1.00 80.68           C  
ATOM    165  NE2 GLN A  21     -26.517  22.801  21.838  1.00 80.68           N  
ATOM    166  OE1 GLN A  21     -25.093  22.122  20.235  1.00 80.68           O  
ATOM    167  N   GLY A  22     -20.317  25.634  19.703  1.00 83.95           N  
ATOM    168  CA  GLY A  22     -19.003  25.343  19.151  1.00 83.95           C  
ATOM    169  C   GLY A  22     -18.618  26.267  18.011  1.00 83.95           C  
ATOM    170  O   GLY A  22     -19.373  27.174  17.657  1.00 83.95           O  
ATOM    171  N   LEU A  23     -17.333  26.132  17.527  1.00 88.74           N  
ATOM    172  CA  LEU A  23     -16.733  26.960  16.488  1.00 88.74           C  
ATOM    173  C   LEU A  23     -16.172  26.099  15.361  1.00 88.74           C  
ATOM    174  CB  LEU A  23     -15.623  27.837  17.075  1.00 88.74           C  
ATOM    175  O   LEU A  23     -15.653  25.008  15.607  1.00 88.74           O  
ATOM    176  CG  LEU A  23     -16.064  28.920  18.062  1.00 88.74           C  
ATOM    177  CD1 LEU A  23     -14.890  29.352  18.934  1.00 88.74           C  
ATOM    178  CD2 LEU A  23     -16.652  30.114  17.317  1.00 88.74           C  
ATOM    179  N   ALA A  24     -16.434  26.510  14.164  1.00 84.43           N  
ATOM    180  CA  ALA A  24     -15.835  25.886  12.987  1.00 84.43           C  
ATOM    181  C   ALA A  24     -14.892  26.852  12.275  1.00 84.43           C  
ATOM    182  CB  ALA A  24     -16.922  25.406  12.027  1.00 84.43           C  
ATOM    183  O   ALA A  24     -15.258  27.996  11.996  1.00 84.43           O  
ATOM    184  N   VAL A  25     -13.710  26.429  12.004  1.00 80.23           N  
ATOM    185  CA  VAL A  25     -12.739  27.259  11.298  1.00 80.23           C  
ATOM    186  C   VAL A  25     -12.128  26.471  10.143  1.00 80.23           C  
ATOM    187  CB  VAL A  25     -11.629  27.765  12.246  1.00 80.23           C  
ATOM    188  O   VAL A  25     -11.662  25.345  10.329  1.00 80.23           O  
ATOM    189  CG1 VAL A  25     -10.668  28.693  11.506  1.00 80.23           C  
ATOM    190  CG2 VAL A  25     -12.240  28.473  13.454  1.00 80.23           C  
ATOM    191  N   PRO A  26     -12.321  26.953   8.905  1.00 72.81           N  
ATOM    192  CA  PRO A  26     -11.540  26.287   7.861  1.00 72.81           C  
ATOM    193  C   PRO A  26     -10.035  26.368   8.108  1.00 72.81           C  
ATOM    194  CB  PRO A  26     -11.926  27.049   6.590  1.00 72.81           C  
ATOM    195  O   PRO A  26      -9.498  27.458   8.321  1.00 72.81           O  
ATOM    196  CG  PRO A  26     -12.620  28.279   7.079  1.00 72.81           C  
ATOM    197  CD  PRO A  26     -12.903  28.116   8.545  1.00 72.81           C  
ATOM    198  N   VAL A  27      -9.454  25.264   8.033  1.00 72.88           N  
ATOM    199  CA  VAL A  27      -8.070  25.271   8.499  1.00 72.88           C  
ATOM    200  C   VAL A  27      -7.129  24.993   7.330  1.00 72.88           C  
ATOM    201  CB  VAL A  27      -7.845  24.234   9.623  1.00 72.88           C  
ATOM    202  O   VAL A  27      -5.969  25.411   7.346  1.00 72.88           O  
ATOM    203  CG1 VAL A  27      -8.462  24.716  10.934  1.00 72.88           C  
ATOM    204  CG2 VAL A  27      -8.426  22.878   9.222  1.00 72.88           C  
ATOM    205  N   ASP A  28      -7.791  24.418   6.213  1.00 83.93           N  
ATOM    206  CA  ASP A  28      -6.918  24.138   5.077  1.00 83.93           C  
ATOM    207  C   ASP A  28      -7.724  23.978   3.790  1.00 83.93           C  
ATOM    208  CB  ASP A  28      -6.087  22.879   5.337  1.00 83.93           C  
ATOM    209  O   ASP A  28      -8.738  23.277   3.769  1.00 83.93           O  
ATOM    210  CG  ASP A  28      -4.935  22.717   4.360  1.00 83.93           C  
ATOM    211  OD1 ASP A  28      -4.546  23.708   3.706  1.00 83.93           O  
ATOM    212  OD2 ASP A  28      -4.414  21.586   4.243  1.00 83.93           O  
ATOM    213  N   VAL A  29      -7.391  24.851   2.786  1.00 88.16           N  
ATOM    214  CA  VAL A  29      -7.941  24.701   1.443  1.00 88.16           C  
ATOM    215  C   VAL A  29      -6.832  24.306   0.471  1.00 88.16           C  
ATOM    216  CB  VAL A  29      -8.632  25.997   0.964  1.00 88.16           C  
ATOM    217  O   VAL A  29      -5.889  25.069   0.250  1.00 88.16           O  
ATOM    218  CG1 VAL A  29      -9.190  25.822  -0.447  1.00 88.16           C  
ATOM    219  CG2 VAL A  29      -9.741  26.399   1.934  1.00 88.16           C  
ATOM    220  N   THR A  30      -6.890  23.035   0.019  1.00 90.25           N  
ATOM    221  CA  THR A  30      -5.957  22.547  -0.990  1.00 90.25           C  
ATOM    222  C   THR A  30      -6.550  22.692  -2.389  1.00 90.25           C  
ATOM    223  CB  THR A  30      -5.582  21.075  -0.739  1.00 90.25           C  
ATOM    224  O   THR A  30      -7.444  21.935  -2.773  1.00 90.25           O  
ATOM    225  CG2 THR A  30      -4.519  20.602  -1.725  1.00 90.25           C  
ATOM    226  OG1 THR A  30      -5.078  20.937   0.594  1.00 90.25           O  
ATOM    227  N   ARG A  31      -6.073  23.670  -3.188  1.00 85.69           N  
ATOM    228  CA  ARG A  31      -6.620  23.988  -4.503  1.00 85.69           C  
ATOM    229  C   ARG A  31      -5.796  23.338  -5.610  1.00 85.69           C  
ATOM    230  CB  ARG A  31      -6.673  25.503  -4.711  1.00 85.69           C  
ATOM    231  O   ARG A  31      -6.209  23.325  -6.772  1.00 85.69           O  
ATOM    232  CG  ARG A  31      -7.619  26.222  -3.761  1.00 85.69           C  
ATOM    233  CD  ARG A  31      -7.511  27.735  -3.896  1.00 85.69           C  
ATOM    234  NE  ARG A  31      -8.392  28.423  -2.957  1.00 85.69           N  
ATOM    235  NH1 ARG A  31      -6.792  28.657  -1.306  1.00 85.69           N  
ATOM    236  NH2 ARG A  31      -8.913  29.461  -0.976  1.00 85.69           N  
ATOM    237  CZ  ARG A  31      -8.030  28.845  -1.748  1.00 85.69           C  
ATOM    238  N   ASN A  32      -4.735  22.714  -5.320  1.00 83.44           N  
ATOM    239  CA  ASN A  32      -3.827  22.176  -6.327  1.00 83.44           C  
ATOM    240  C   ASN A  32      -3.475  23.221  -7.381  1.00 83.44           C  
ATOM    241  CB  ASN A  32      -4.432  20.936  -6.989  1.00 83.44           C  
ATOM    242  O   ASN A  32      -4.233  24.168  -7.600  1.00 83.44           O  
ATOM    243  CG  ASN A  32      -4.696  19.817  -6.001  1.00 83.44           C  
ATOM    244  ND2 ASN A  32      -5.892  19.243  -6.060  1.00 83.44           N  
ATOM    245  OD1 ASN A  32      -3.832  19.471  -5.191  1.00 83.44           O  
ATOM    246  N   VAL A  33      -2.320  23.213  -8.040  1.00 83.27           N  
ATOM    247  CA  VAL A  33      -1.818  24.174  -9.015  1.00 83.27           C  
ATOM    248  C   VAL A  33      -2.523  23.970 -10.354  1.00 83.27           C  
ATOM    249  CB  VAL A  33      -0.287  24.053  -9.195  1.00 83.27           C  
ATOM    250  O   VAL A  33      -2.833  24.936 -11.053  1.00 83.27           O  
ATOM    251  CG1 VAL A  33       0.205  25.004 -10.283  1.00 83.27           C  
ATOM    252  CG2 VAL A  33       0.428  24.329  -7.874  1.00 83.27           C  
ATOM    253  N   ALA A  34      -2.900  22.679 -10.686  1.00 81.56           N  
ATOM    254  CA  ALA A  34      -3.591  22.319 -11.921  1.00 81.56           C  
ATOM    255  C   ALA A  34      -4.375  21.020 -11.752  1.00 81.56           C  
ATOM    256  CB  ALA A  34      -2.593  22.189 -13.070  1.00 81.56           C  
ATOM    257  O   ALA A  34      -4.252  20.343 -10.730  1.00 81.56           O  
ATOM    258  N   SER A  35      -5.272  20.853 -12.664  1.00 86.10           N  
ATOM    259  CA  SER A  35      -5.940  19.557 -12.740  1.00 86.10           C  
ATOM    260  C   SER A  35      -4.980  18.467 -13.205  1.00 86.10           C  
ATOM    261  CB  SER A  35      -7.141  19.626 -13.682  1.00 86.10           C  
ATOM    262  O   SER A  35      -3.872  18.761 -13.659  1.00 86.10           O  
ATOM    263  OG  SER A  35      -8.068  20.605 -13.246  1.00 86.10           O  
ATOM    264  N   ASN A  36      -5.398  17.273 -12.995  1.00 86.63           N  
ATOM    265  CA  ASN A  36      -4.615  16.163 -13.528  1.00 86.63           C  
ATOM    266  C   ASN A  36      -4.542  16.211 -15.052  1.00 86.63           C  
ATOM    267  CB  ASN A  36      -5.193  14.825 -13.065  1.00 86.63           C  
ATOM    268  O   ASN A  36      -5.541  16.489 -15.717  1.00 86.63           O  
ATOM    269  CG  ASN A  36      -4.888  14.529 -11.610  1.00 86.63           C  
ATOM    270  ND2 ASN A  36      -5.696  13.671 -10.998  1.00 86.63           N  
ATOM    271  OD1 ASN A  36      -3.936  15.068 -11.041  1.00 86.63           O  
ATOM    272  N   PHE A  37      -3.322  16.019 -15.505  1.00 90.05           N  
ATOM    273  CA  PHE A  37      -3.083  15.981 -16.943  1.00 90.05           C  
ATOM    274  C   PHE A  37      -3.268  14.569 -17.486  1.00 90.05           C  
ATOM    275  CB  PHE A  37      -1.674  16.488 -17.268  1.00 90.05           C  
ATOM    276  O   PHE A  37      -2.767  13.605 -16.905  1.00 90.05           O  
ATOM    277  CG  PHE A  37      -1.402  17.883 -16.773  1.00 90.05           C  
ATOM    278  CD1 PHE A  37      -1.857  18.988 -17.479  1.00 90.05           C  
ATOM    279  CD2 PHE A  37      -0.689  18.087 -15.598  1.00 90.05           C  
ATOM    280  CE1 PHE A  37      -1.606  20.280 -17.024  1.00 90.05           C  
ATOM    281  CE2 PHE A  37      -0.435  19.375 -15.136  1.00 90.05           C  
ATOM    282  CZ  PHE A  37      -0.893  20.470 -15.851  1.00 90.05           C  
ATOM    283  N   ASN A  38      -4.066  14.433 -18.482  1.00 91.55           N  
ATOM    284  CA  ASN A  38      -4.198  13.186 -19.229  1.00 91.55           C  
ATOM    285  C   ASN A  38      -3.521  13.275 -20.592  1.00 91.55           C  
ATOM    286  CB  ASN A  38      -5.675  12.814 -19.392  1.00 91.55           C  
ATOM    287  O   ASN A  38      -4.108  13.777 -21.551  1.00 91.55           O  
ATOM    288  CG  ASN A  38      -6.337  12.461 -18.075  1.00 91.55           C  
ATOM    289  ND2 ASN A  38      -7.635  12.724 -17.976  1.00 91.55           N  
ATOM    290  OD1 ASN A  38      -5.688  11.960 -17.154  1.00 91.55           O  
ATOM    291  N   ASN A  39      -2.322  12.750 -20.689  1.00 93.27           N  
ATOM    292  CA  ASN A  39      -1.557  12.762 -21.931  1.00 93.27           C  
ATOM    293  C   ASN A  39      -1.733  11.462 -22.711  1.00 93.27           C  
ATOM    294  CB  ASN A  39      -0.075  13.013 -21.645  1.00 93.27           C  
ATOM    295  O   ASN A  39      -1.671  10.374 -22.136  1.00 93.27           O  
ATOM    296  CG  ASN A  39       0.179  14.373 -21.025  1.00 93.27           C  
ATOM    297  ND2 ASN A  39       1.130  14.436 -20.101  1.00 93.27           N  
ATOM    298  OD1 ASN A  39      -0.476  15.359 -21.372  1.00 93.27           O  
ATOM    299  N   ASN A  40      -2.103  11.571 -23.915  1.00 93.97           N  
ATOM    300  CA  ASN A  40      -2.284  10.443 -24.824  1.00 93.97           C  
ATOM    301  C   ASN A  40      -1.166  10.372 -25.860  1.00 93.97           C  
ATOM    302  CB  ASN A  40      -3.646  10.526 -25.516  1.00 93.97           C  
ATOM    303  O   ASN A  40      -0.856  11.369 -26.514  1.00 93.97           O  
ATOM    304  CG  ASN A  40      -4.800  10.275 -24.566  1.00 93.97           C  
ATOM    305  ND2 ASN A  40      -5.447  11.346 -24.124  1.00 93.97           N  
ATOM    306  OD1 ASN A  40      -5.107   9.127 -24.233  1.00 93.97           O  
ATOM    307  N   TYR A  41      -0.608   9.128 -25.978  1.00 94.33           N  
ATOM    308  CA  TYR A  41       0.541   8.911 -26.850  1.00 94.33           C  
ATOM    309  C   TYR A  41       0.283   7.758 -27.815  1.00 94.33           C  
ATOM    310  CB  TYR A  41       1.799   8.629 -26.024  1.00 94.33           C  
ATOM    311  O   TYR A  41      -0.551   6.891 -27.544  1.00 94.33           O  
ATOM    312  CG  TYR A  41       2.111   9.701 -25.008  1.00 94.33           C  
ATOM    313  CD1 TYR A  41       2.923  10.784 -25.338  1.00 94.33           C  
ATOM    314  CD2 TYR A  41       1.597   9.632 -23.718  1.00 94.33           C  
ATOM    315  CE1 TYR A  41       3.214  11.773 -24.405  1.00 94.33           C  
ATOM    316  CE2 TYR A  41       1.882  10.615 -22.777  1.00 94.33           C  
ATOM    317  OH  TYR A  41       2.976  12.657 -22.201  1.00 94.33           O  
ATOM    318  CZ  TYR A  41       2.689  11.681 -23.129  1.00 94.33           C  
ATOM    319  N   GLN A  42       0.878   7.883 -28.989  1.00 92.04           N  
ATOM    320  CA  GLN A  42       0.896   6.786 -29.951  1.00 92.04           C  
ATOM    321  C   GLN A  42       2.246   6.075 -29.948  1.00 92.04           C  
ATOM    322  CB  GLN A  42       0.575   7.297 -31.356  1.00 92.04           C  
ATOM    323  O   GLN A  42       3.295   6.723 -29.974  1.00 92.04           O  
ATOM    324  CG  GLN A  42       0.472   6.196 -32.403  1.00 92.04           C  
ATOM    325  CD  GLN A  42       0.128   6.727 -33.782  1.00 92.04           C  
ATOM    326  NE2 GLN A  42      -0.633   5.949 -34.543  1.00 92.04           N  
ATOM    327  OE1 GLN A  42       0.541   7.828 -34.157  1.00 92.04           O  
ATOM    328  N   GLU A  43       2.170   4.666 -29.886  1.00 90.45           N  
ATOM    329  CA  GLU A  43       3.404   3.889 -29.972  1.00 90.45           C  
ATOM    330  C   GLU A  43       4.055   4.039 -31.343  1.00 90.45           C  
ATOM    331  CB  GLU A  43       3.132   2.412 -29.677  1.00 90.45           C  
ATOM    332  O   GLU A  43       3.366   4.251 -32.345  1.00 90.45           O  
ATOM    333  CG  GLU A  43       2.752   2.133 -28.230  1.00 90.45           C  
ATOM    334  CD  GLU A  43       2.637   0.650 -27.915  1.00 90.45           C  
ATOM    335  OE1 GLU A  43       2.370   0.297 -26.744  1.00 90.45           O  
ATOM    336  OE2 GLU A  43       2.814  -0.165 -28.848  1.00 90.45           O  
ATOM    337  N   GLN A  44       5.417   4.075 -31.391  1.00 87.01           N  
ATOM    338  CA  GLN A  44       6.135   4.287 -32.644  1.00 87.01           C  
ATOM    339  C   GLN A  44       6.427   2.962 -33.342  1.00 87.01           C  
ATOM    340  CB  GLN A  44       7.439   5.046 -32.393  1.00 87.01           C  
ATOM    341  O   GLN A  44       6.992   2.941 -34.436  1.00 87.01           O  
ATOM    342  CG  GLN A  44       7.235   6.471 -31.896  1.00 87.01           C  
ATOM    343  CD  GLN A  44       8.453   7.348 -32.115  1.00 87.01           C  
ATOM    344  NE2 GLN A  44       8.750   8.205 -31.144  1.00 87.01           N  
ATOM    345  OE1 GLN A  44       9.122   7.258 -33.149  1.00 87.01           O  
ATOM    346  N   GLY A  45       5.957   1.850 -32.854  1.00 82.01           N  
ATOM    347  CA  GLY A  45       6.234   0.572 -33.489  1.00 82.01           C  
ATOM    348  C   GLY A  45       7.251  -0.262 -32.734  1.00 82.01           C  
ATOM    349  O   GLY A  45       7.789   0.178 -31.716  1.00 82.01           O  
ATOM    350  N   HIS A  46       7.454  -1.547 -33.059  1.00 83.61           N  
ATOM    351  CA  HIS A  46       8.298  -2.544 -32.408  1.00 83.61           C  
ATOM    352  C   HIS A  46       9.759  -2.109 -32.403  1.00 83.61           C  
ATOM    353  CB  HIS A  46       8.155  -3.900 -33.100  1.00 83.61           C  
ATOM    354  O   HIS A  46      10.314  -1.770 -33.450  1.00 83.61           O  
ATOM    355  CG  HIS A  46       8.785  -5.027 -32.345  1.00 83.61           C  
ATOM    356  CD2 HIS A  46       9.868  -5.791 -32.627  1.00 83.61           C  
ATOM    357  ND1 HIS A  46       8.293  -5.485 -31.143  1.00 83.61           N  
ATOM    358  CE1 HIS A  46       9.048  -6.483 -30.715  1.00 83.61           C  
ATOM    359  NE2 HIS A  46      10.011  -6.689 -31.598  1.00 83.61           N  
ATOM    360  N   ARG A  47      10.403  -1.712 -31.146  1.00 78.04           N  
ATOM    361  CA  ARG A  47      11.803  -1.464 -30.816  1.00 78.04           C  
ATOM    362  C   ARG A  47      12.203  -0.035 -31.169  1.00 78.04           C  
ATOM    363  CB  ARG A  47      12.711  -2.458 -31.544  1.00 78.04           C  
ATOM    364  O   ARG A  47      13.348   0.218 -31.550  1.00 78.04           O  
ATOM    365  CG  ARG A  47      12.559  -3.894 -31.068  1.00 78.04           C  
ATOM    366  CD  ARG A  47      13.670  -4.786 -31.603  1.00 78.04           C  
ATOM    367  NE  ARG A  47      13.620  -6.122 -31.014  1.00 78.04           N  
ATOM    368  NH1 ARG A  47      15.349  -6.973 -32.287  1.00 78.04           N  
ATOM    369  NH2 ARG A  47      14.285  -8.304 -30.754  1.00 78.04           N  
ATOM    370  CZ  ARG A  47      14.418  -7.130 -31.353  1.00 78.04           C  
ATOM    371  N   ARG A  48      11.209   0.888 -31.333  1.00 80.50           N  
ATOM    372  CA  ARG A  48      11.480   2.317 -31.455  1.00 80.50           C  
ATOM    373  C   ARG A  48      11.235   3.036 -30.132  1.00 80.50           C  
ATOM    374  CB  ARG A  48      10.617   2.937 -32.556  1.00 80.50           C  
ATOM    375  O   ARG A  48      10.287   2.715 -29.412  1.00 80.50           O  
ATOM    376  CG  ARG A  48      10.909   2.394 -33.946  1.00 80.50           C  
ATOM    377  CD  ARG A  48      10.198   3.198 -35.026  1.00 80.50           C  
ATOM    378  NE  ARG A  48      10.595   2.770 -36.365  1.00 80.50           N  
ATOM    379  NH1 ARG A  48       9.517   4.495 -37.460  1.00 80.50           N  
ATOM    380  NH2 ARG A  48      10.677   2.921 -38.655  1.00 80.50           N  
ATOM    381  CZ  ARG A  48      10.262   3.397 -37.490  1.00 80.50           C  
ATOM    382  N   TYR A  49      12.153   3.903 -29.625  1.00 85.32           N  
ATOM    383  CA  TYR A  49      12.093   4.630 -28.361  1.00 85.32           C  
ATOM    384  C   TYR A  49      11.348   5.950 -28.528  1.00 85.32           C  
ATOM    385  CB  TYR A  49      13.502   4.890 -27.822  1.00 85.32           C  
ATOM    386  O   TYR A  49      11.360   6.545 -29.607  1.00 85.32           O  
ATOM    387  CG  TYR A  49      14.334   3.640 -27.670  1.00 85.32           C  
ATOM    388  CD1 TYR A  49      14.140   2.778 -26.595  1.00 85.32           C  
ATOM    389  CD2 TYR A  49      15.317   3.321 -28.602  1.00 85.32           C  
ATOM    390  CE1 TYR A  49      14.906   1.625 -26.450  1.00 85.32           C  
ATOM    391  CE2 TYR A  49      16.088   2.171 -28.467  1.00 85.32           C  
ATOM    392  OH  TYR A  49      16.637   0.192 -27.251  1.00 85.32           O  
ATOM    393  CZ  TYR A  49      15.876   1.331 -27.390  1.00 85.32           C  
ATOM    394  N   GLY A  50      10.545   6.242 -27.494  1.00 87.26           N  
ATOM    395  CA  GLY A  50       9.742   7.454 -27.451  1.00 87.26           C  
ATOM    396  C   GLY A  50       8.317   7.242 -27.925  1.00 87.26           C  
ATOM    397  O   GLY A  50       7.944   6.132 -28.312  1.00 87.26           O  
ATOM    398  N   GLN A  51       7.387   8.152 -27.599  1.00 89.91           N  
ATOM    399  CA  GLN A  51       5.995   8.155 -28.035  1.00 89.91           C  
ATOM    400  C   GLN A  51       5.623   9.487 -28.680  1.00 89.91           C  
ATOM    401  CB  GLN A  51       5.062   7.862 -26.859  1.00 89.91           C  
ATOM    402  O   GLN A  51       6.261  10.508 -28.419  1.00 89.91           O  
ATOM    403  CG  GLN A  51       5.280   6.494 -26.227  1.00 89.91           C  
ATOM    404  CD  GLN A  51       4.379   6.249 -25.031  1.00 89.91           C  
ATOM    405  NE2 GLN A  51       3.772   5.069 -24.977  1.00 89.91           N  
ATOM    406  OE1 GLN A  51       4.231   7.114 -24.161  1.00 89.91           O  
ATOM    407  N   GLN A  52       4.768   9.375 -29.788  1.00 89.41           N  
ATOM    408  CA  GLN A  52       4.209  10.570 -30.413  1.00 89.41           C  
ATOM    409  C   GLN A  52       3.044  11.123 -29.597  1.00 89.41           C  
ATOM    410  CB  GLN A  52       3.752  10.267 -31.841  1.00 89.41           C  
ATOM    411  O   GLN A  52       2.076  10.411 -29.325  1.00 89.41           O  
ATOM    412  CG  GLN A  52       3.241  11.486 -32.595  1.00 89.41           C  
ATOM    413  CD  GLN A  52       2.838  11.167 -34.023  1.00 89.41           C  
ATOM    414  NE2 GLN A  52       2.526  12.200 -34.796  1.00 89.41           N  
ATOM    415  OE1 GLN A  52       2.808  10.000 -34.427  1.00 89.41           O  
ATOM    416  N   PHE A  53       3.221  12.387 -29.060  1.00 92.43           N  
ATOM    417  CA  PHE A  53       2.128  13.062 -28.371  1.00 92.43           C  
ATOM    418  C   PHE A  53       0.938  13.255 -29.303  1.00 92.43           C  
ATOM    419  CB  PHE A  53       2.591  14.417 -27.825  1.00 92.43           C  
ATOM    420  O   PHE A  53       1.093  13.740 -30.426  1.00 92.43           O  
ATOM    421  CG  PHE A  53       1.474  15.265 -27.278  1.00 92.43           C  
ATOM    422  CD1 PHE A  53       0.963  16.325 -28.016  1.00 92.43           C  
ATOM    423  CD2 PHE A  53       0.934  14.999 -26.026  1.00 92.43           C  
ATOM    424  CE1 PHE A  53      -0.071  17.112 -27.512  1.00 92.43           C  
ATOM    425  CE2 PHE A  53      -0.099  15.781 -25.516  1.00 92.43           C  
ATOM    426  CZ  PHE A  53      -0.599  16.837 -26.260  1.00 92.43           C  
ATOM    427  N   LEU A  54      -0.205  12.855 -28.862  1.00 92.27           N  
ATOM    428  CA  LEU A  54      -1.408  13.038 -29.667  1.00 92.27           C  
ATOM    429  C   LEU A  54      -2.199  14.254 -29.194  1.00 92.27           C  
ATOM    430  CB  LEU A  54      -2.289  11.787 -29.607  1.00 92.27           C  
ATOM    431  O   LEU A  54      -2.322  15.241 -29.923  1.00 92.27           O  
ATOM    432  CG  LEU A  54      -1.690  10.509 -30.198  1.00 92.27           C  
ATOM    433  CD1 LEU A  54      -2.664   9.346 -30.037  1.00 92.27           C  
ATOM    434  CD2 LEU A  54      -1.333  10.714 -31.665  1.00 92.27           C  
ATOM    435  N   TYR A  55      -2.605  14.282 -27.980  1.00 91.30           N  
ATOM    436  CA  TYR A  55      -3.343  15.392 -27.386  1.00 91.30           C  
ATOM    437  C   TYR A  55      -3.382  15.269 -25.867  1.00 91.30           C  
ATOM    438  CB  TYR A  55      -4.769  15.449 -27.941  1.00 91.30           C  
ATOM    439  O   TYR A  55      -3.054  14.216 -25.314  1.00 91.30           O  
ATOM    440  CG  TYR A  55      -5.597  14.229 -27.615  1.00 91.30           C  
ATOM    441  CD1 TYR A  55      -5.635  13.137 -28.477  1.00 91.30           C  
ATOM    442  CD2 TYR A  55      -6.344  14.168 -26.442  1.00 91.30           C  
ATOM    443  CE1 TYR A  55      -6.397  12.012 -28.180  1.00 91.30           C  
ATOM    444  CE2 TYR A  55      -7.111  13.050 -26.136  1.00 91.30           C  
ATOM    445  OH  TYR A  55      -7.888  10.866 -26.711  1.00 91.30           O  
ATOM    446  CZ  TYR A  55      -7.131  11.977 -27.010  1.00 91.30           C  
ATOM    447  N   ASN A  56      -3.629  16.295 -25.169  1.00 91.61           N  
ATOM    448  CA  ASN A  56      -3.788  16.346 -23.719  1.00 91.61           C  
ATOM    449  C   ASN A  56      -5.157  16.894 -23.324  1.00 91.61           C  
ATOM    450  CB  ASN A  56      -2.677  17.188 -23.087  1.00 91.61           C  
ATOM    451  O   ASN A  56      -5.683  17.794 -23.980  1.00 91.61           O  
ATOM    452  CG  ASN A  56      -2.909  17.449 -21.612  1.00 91.61           C  
ATOM    453  ND2 ASN A  56      -2.492  16.511 -20.771  1.00 91.61           N  
ATOM    454  OD1 ASN A  56      -3.461  18.485 -21.232  1.00 91.61           O  
ATOM    455  N   THR A  57      -5.689  16.318 -22.266  1.00 88.99           N  
ATOM    456  CA  THR A  57      -6.907  16.855 -21.670  1.00 88.99           C  
ATOM    457  C   THR A  57      -6.715  17.102 -20.177  1.00 88.99           C  
ATOM    458  CB  THR A  57      -8.100  15.906 -21.888  1.00 88.99           C  
ATOM    459  O   THR A  57      -5.840  16.502 -19.550  1.00 88.99           O  
ATOM    460  CG2 THR A  57      -8.366  15.688 -23.374  1.00 88.99           C  
ATOM    461  OG1 THR A  57      -7.817  14.642 -21.274  1.00 88.99           O  
ATOM    462  N   LEU A  58      -7.415  18.124 -19.642  1.00 88.93           N  
ATOM    463  CA  LEU A  58      -7.467  18.323 -18.198  1.00 88.93           C  
ATOM    464  C   LEU A  58      -8.628  17.546 -17.584  1.00 88.93           C  
ATOM    465  CB  LEU A  58      -7.601  19.811 -17.866  1.00 88.93           C  
ATOM    466  O   LEU A  58      -9.754  17.609 -18.081  1.00 88.93           O  
ATOM    467  CG  LEU A  58      -6.412  20.699 -18.236  1.00 88.93           C  
ATOM    468  CD1 LEU A  58      -6.730  22.161 -17.943  1.00 88.93           C  
ATOM    469  CD2 LEU A  58      -5.161  20.257 -17.484  1.00 88.93           C  
ATOM    470  N   SER A  59      -8.354  16.748 -16.569  1.00 90.02           N  
ATOM    471  CA  SER A  59      -9.394  16.030 -15.839  1.00 90.02           C  
ATOM    472  C   SER A  59     -10.121  16.948 -14.863  1.00 90.02           C  
ATOM    473  CB  SER A  59      -8.797  14.841 -15.085  1.00 90.02           C  
ATOM    474  O   SER A  59     -10.003  18.172 -14.949  1.00 90.02           O  
ATOM    475  OG  SER A  59      -8.258  13.891 -15.989  1.00 90.02           O  
ATOM    476  N   VAL A  60     -10.976  16.338 -14.110  1.00 91.63           N  
ATOM    477  CA  VAL A  60     -11.670  17.081 -13.064  1.00 91.63           C  
ATOM    478  C   VAL A  60     -10.656  17.658 -12.080  1.00 91.63           C  
ATOM    479  CB  VAL A  60     -12.691  16.192 -12.318  1.00 91.63           C  
ATOM    480  O   VAL A  60      -9.639  17.026 -11.783  1.00 91.63           O  
ATOM    481  CG1 VAL A  60     -13.809  15.747 -13.259  1.00 91.63           C  
ATOM    482  CG2 VAL A  60     -11.993  14.981 -11.702  1.00 91.63           C  
ATOM    483  N   LYS A  61     -10.843  18.959 -11.652  1.00 93.25           N  
ATOM    484  CA  LYS A  61     -10.027  19.571 -10.607  1.00 93.25           C  
ATOM    485  C   LYS A  61     -10.593  19.270  -9.222  1.00 93.25           C  
ATOM    486  CB  LYS A  61      -9.929  21.083 -10.817  1.00 93.25           C  
ATOM    487  O   LYS A  61     -11.791  19.438  -8.986  1.00 93.25           O  
ATOM    488  CG  LYS A  61      -9.019  21.788  -9.823  1.00 93.25           C  
ATOM    489  CD  LYS A  61      -8.806  23.249 -10.199  1.00 93.25           C  
ATOM    490  CE  LYS A  61      -7.874  23.949  -9.219  1.00 93.25           C  
ATOM    491  NZ  LYS A  61      -6.466  23.973  -9.715  1.00 93.25           N  
ATOM    492  N   GLN A  62      -9.738  18.798  -8.341  1.00 93.11           N  
ATOM    493  CA  GLN A  62     -10.195  18.487  -6.992  1.00 93.11           C  
ATOM    494  C   GLN A  62      -9.760  19.564  -6.002  1.00 93.11           C  
ATOM    495  CB  GLN A  62      -9.667  17.121  -6.547  1.00 93.11           C  
ATOM    496  O   GLN A  62      -8.589  19.944  -5.966  1.00 93.11           O  
ATOM    497  CG  GLN A  62     -10.305  15.948  -7.279  1.00 93.11           C  
ATOM    498  CD  GLN A  62      -9.833  14.604  -6.755  1.00 93.11           C  
ATOM    499  NE2 GLN A  62     -10.700  13.599  -6.837  1.00 93.11           N  
ATOM    500  OE1 GLN A  62      -8.700  14.470  -6.284  1.00 93.11           O  
ATOM    501  N   LEU A  63     -10.734  20.077  -5.359  1.00 93.34           N  
ATOM    502  CA  LEU A  63     -10.501  21.032  -4.283  1.00 93.34           C  
ATOM    503  C   LEU A  63     -10.860  20.426  -2.931  1.00 93.34           C  
ATOM    504  CB  LEU A  63     -11.313  22.310  -4.515  1.00 93.34           C  
ATOM    505  O   LEU A  63     -11.961  19.898  -2.755  1.00 93.34           O  
ATOM    506  CG  LEU A  63     -11.156  22.974  -5.883  1.00 93.34           C  
ATOM    507  CD1 LEU A  63     -12.121  24.147  -6.017  1.00 93.34           C  
ATOM    508  CD2 LEU A  63      -9.717  23.432  -6.094  1.00 93.34           C  
ATOM    509  N   GLN A  64      -9.920  20.452  -2.008  1.00 93.39           N  
ATOM    510  CA  GLN A  64     -10.167  19.864  -0.695  1.00 93.39           C  
ATOM    511  C   GLN A  64     -10.240  20.940   0.385  1.00 93.39           C  
ATOM    512  CB  GLN A  64      -9.079  18.846  -0.349  1.00 93.39           C  
ATOM    513  O   GLN A  64      -9.349  21.785   0.488  1.00 93.39           O  
ATOM    514  CG  GLN A  64      -9.178  17.549  -1.138  1.00 93.39           C  
ATOM    515  CD  GLN A  64      -8.105  16.546  -0.757  1.00 93.39           C  
ATOM    516  NE2 GLN A  64      -7.370  16.057  -1.750  1.00 93.39           N  
ATOM    517  OE1 GLN A  64      -7.937  16.214   0.421  1.00 93.39           O  
ATOM    518  N   VAL A  65     -11.397  20.917   1.065  1.00 92.59           N  
ATOM    519  CA  VAL A  65     -11.588  21.867   2.157  1.00 92.59           C  
ATOM    520  C   VAL A  65     -11.637  21.120   3.487  1.00 92.59           C  
ATOM    521  CB  VAL A  65     -12.873  22.702   1.965  1.00 92.59           C  
ATOM    522  O   VAL A  65     -12.426  20.187   3.654  1.00 92.59           O  
ATOM    523  CG1 VAL A  65     -13.019  23.733   3.082  1.00 92.59           C  
ATOM    524  CG2 VAL A  65     -12.867  23.386   0.599  1.00 92.59           C  
ATOM    525  N   THR A  66     -10.761  21.533   4.464  1.00 92.18           N  
ATOM    526  CA  THR A  66     -10.757  20.929   5.792  1.00 92.18           C  
ATOM    527  C   THR A  66     -11.217  21.934   6.844  1.00 92.18           C  
ATOM    528  CB  THR A  66      -9.358  20.401   6.161  1.00 92.18           C  
ATOM    529  O   THR A  66     -10.692  23.046   6.921  1.00 92.18           O  
ATOM    530  CG2 THR A  66      -9.366  19.732   7.531  1.00 92.18           C  
ATOM    531  OG1 THR A  66      -8.940  19.446   5.178  1.00 92.18           O  
ATOM    532  N   PHE A  67     -12.215  21.485   7.627  1.00 91.32           N  
ATOM    533  CA  PHE A  67     -12.711  22.289   8.739  1.00 91.32           C  
ATOM    534  C   PHE A  67     -12.222  21.730  10.070  1.00 91.32           C  
ATOM    535  CB  PHE A  67     -14.242  22.344   8.723  1.00 91.32           C  
ATOM    536  O   PHE A  67     -12.230  20.516  10.280  1.00 91.32           O  
ATOM    537  CG  PHE A  67     -14.813  22.983   7.486  1.00 91.32           C  
ATOM    538  CD1 PHE A  67     -15.091  24.344   7.454  1.00 91.32           C  
ATOM    539  CD2 PHE A  67     -15.073  22.222   6.354  1.00 91.32           C  
ATOM    540  CE1 PHE A  67     -15.619  24.938   6.311  1.00 91.32           C  
ATOM    541  CE2 PHE A  67     -15.602  22.808   5.208  1.00 91.32           C  
ATOM    542  CZ  PHE A  67     -15.875  24.166   5.188  1.00 91.32           C  
ATOM    543  N   THR A  68     -11.718  22.605  10.915  1.00 91.59           N  
ATOM    544  CA  THR A  68     -11.478  22.247  12.309  1.00 91.59           C  
ATOM    545  C   THR A  68     -12.630  22.714  13.193  1.00 91.59           C  
ATOM    546  CB  THR A  68     -10.157  22.850  12.821  1.00 91.59           C  
ATOM    547  O   THR A  68     -12.999  23.889  13.174  1.00 91.59           O  
ATOM    548  CG2 THR A  68      -9.922  22.497  14.286  1.00 91.59           C  
ATOM    549  OG1 THR A  68      -9.070  22.340  12.038  1.00 91.59           O  
ATOM    550  N   LEU A  69     -13.213  21.727  13.881  1.00 92.77           N  
ATOM    551  CA  LEU A  69     -14.315  22.013  14.792  1.00 92.77           C  
ATOM    552  C   LEU A  69     -13.839  22.004  16.240  1.00 92.77           C  
ATOM    553  CB  LEU A  69     -15.442  20.993  14.606  1.00 92.77           C  
ATOM    554  O   LEU A  69     -13.057  21.136  16.635  1.00 92.77           O  
ATOM    555  CG  LEU A  69     -15.908  20.750  13.170  1.00 92.77           C  
ATOM    556  CD1 LEU A  69     -16.982  19.668  13.136  1.00 92.77           C  
ATOM    557  CD2 LEU A  69     -16.425  22.044  12.550  1.00 92.77           C  
ATOM    558  N   VAL A  70     -14.233  22.976  17.002  1.00 92.91           N  
ATOM    559  CA  VAL A  70     -13.968  23.035  18.436  1.00 92.91           C  
ATOM    560  C   VAL A  70     -15.287  23.045  19.205  1.00 92.91           C  
ATOM    561  CB  VAL A  70     -13.125  24.275  18.807  1.00 92.91           C  
ATOM    562  O   VAL A  70     -16.098  23.961  19.046  1.00 92.91           O  
ATOM    563  CG1 VAL A  70     -12.824  24.295  20.304  1.00 92.91           C  
ATOM    564  CG2 VAL A  70     -11.828  24.299  17.999  1.00 92.91           C  
ATOM    565  N   GLY A  71     -15.582  21.950  19.974  1.00 92.59           N  
ATOM    566  CA  GLY A  71     -16.810  21.850  20.749  1.00 92.59           C  
ATOM    567  C   GLY A  71     -16.979  20.503  21.426  1.00 92.59           C  
ATOM    568  O   GLY A  71     -16.011  19.930  21.931  1.00 92.59           O  
ATOM    569  N   ASN A  72     -18.223  20.070  21.620  1.00 91.82           N  
ATOM    570  CA  ASN A  72     -18.569  18.794  22.238  1.00 91.82           C  
ATOM    571  C   ASN A  72     -19.185  17.831  21.226  1.00 91.82           C  
ATOM    572  CB  ASN A  72     -19.521  19.008  23.415  1.00 91.82           C  
ATOM    573  O   ASN A  72     -19.314  18.161  20.046  1.00 91.82           O  
ATOM    574  CG  ASN A  72     -20.823  19.666  23.003  1.00 91.82           C  
ATOM    575  ND2 ASN A  72     -21.383  20.479  23.891  1.00 91.82           N  
ATOM    576  OD1 ASN A  72     -21.320  19.445  21.896  1.00 91.82           O  
ATOM    577  N   TYR A  73     -19.404  16.631  21.560  1.00 92.00           N  
ATOM    578  CA  TYR A  73     -19.904  15.595  20.663  1.00 92.00           C  
ATOM    579  C   TYR A  73     -21.227  16.012  20.032  1.00 92.00           C  
ATOM    580  CB  TYR A  73     -20.079  14.272  21.415  1.00 92.00           C  
ATOM    581  O   TYR A  73     -21.464  15.760  18.848  1.00 92.00           O  
ATOM    582  CG  TYR A  73     -18.789  13.512  21.613  1.00 92.00           C  
ATOM    583  CD1 TYR A  73     -18.179  12.849  20.550  1.00 92.00           C  
ATOM    584  CD2 TYR A  73     -18.180  13.454  22.862  1.00 92.00           C  
ATOM    585  CE1 TYR A  73     -16.992  12.146  20.728  1.00 92.00           C  
ATOM    586  CE2 TYR A  73     -16.993  12.754  23.050  1.00 92.00           C  
ATOM    587  OH  TYR A  73     -15.232  11.410  22.161  1.00 92.00           O  
ATOM    588  CZ  TYR A  73     -16.408  12.105  21.979  1.00 92.00           C  
ATOM    589  N   ASP A  74     -22.116  16.671  20.828  1.00 92.45           N  
ATOM    590  CA  ASP A  74     -23.403  17.123  20.307  1.00 92.45           C  
ATOM    591  C   ASP A  74     -23.212  18.129  19.174  1.00 92.45           C  
ATOM    592  CB  ASP A  74     -24.246  17.740  21.423  1.00 92.45           C  
ATOM    593  O   ASP A  74     -23.905  18.064  18.156  1.00 92.45           O  
ATOM    594  CG  ASP A  74     -24.766  16.712  22.412  1.00 92.45           C  
ATOM    595  OD1 ASP A  74     -24.836  15.513  22.065  1.00 92.45           O  
ATOM    596  OD2 ASP A  74     -25.111  17.104  23.547  1.00 92.45           O  
ATOM    597  N   TYR A  75     -22.357  19.005  19.369  1.00 93.45           N  
ATOM    598  CA  TYR A  75     -22.027  20.005  18.359  1.00 93.45           C  
ATOM    599  C   TYR A  75     -21.475  19.347  17.100  1.00 93.45           C  
ATOM    600  CB  TYR A  75     -21.011  21.010  18.909  1.00 93.45           C  
ATOM    601  O   TYR A  75     -21.915  19.651  15.989  1.00 93.45           O  
ATOM    602  CG  TYR A  75     -20.371  21.871  17.847  1.00 93.45           C  
ATOM    603  CD1 TYR A  75     -19.023  21.729  17.526  1.00 93.45           C  
ATOM    604  CD2 TYR A  75     -21.112  22.829  17.163  1.00 93.45           C  
ATOM    605  CE1 TYR A  75     -18.429  22.520  16.548  1.00 93.45           C  
ATOM    606  CE2 TYR A  75     -20.529  23.626  16.184  1.00 93.45           C  
ATOM    607  OH  TYR A  75     -18.607  24.252  14.916  1.00 93.45           O  
ATOM    608  CZ  TYR A  75     -19.189  23.465  15.884  1.00 93.45           C  
ATOM    609  N   PHE A  76     -20.489  18.465  17.289  1.00 93.99           N  
ATOM    610  CA  PHE A  76     -19.897  17.775  16.148  1.00 93.99           C  
ATOM    611  C   PHE A  76     -20.967  17.047  15.342  1.00 93.99           C  
ATOM    612  CB  PHE A  76     -18.827  16.784  16.615  1.00 93.99           C  
ATOM    613  O   PHE A  76     -20.971  17.108  14.110  1.00 93.99           O  
ATOM    614  CG  PHE A  76     -17.667  17.431  17.322  1.00 93.99           C  
ATOM    615  CD1 PHE A  76     -17.390  18.780  17.142  1.00 93.99           C  
ATOM    616  CD2 PHE A  76     -16.854  16.688  18.169  1.00 93.99           C  
ATOM    617  CE1 PHE A  76     -16.317  19.381  17.795  1.00 93.99           C  
ATOM    618  CE2 PHE A  76     -15.780  17.283  18.825  1.00 93.99           C  
ATOM    619  CZ  PHE A  76     -15.513  18.629  18.637  1.00 93.99           C  
ATOM    620  N   ASN A  77     -21.910  16.347  15.969  1.00 91.56           N  
ATOM    621  CA  ASN A  77     -22.980  15.611  15.303  1.00 91.56           C  
ATOM    622  C   ASN A  77     -23.920  16.547  14.550  1.00 91.56           C  
ATOM    623  CB  ASN A  77     -23.764  14.771  16.314  1.00 91.56           C  
ATOM    624  O   ASN A  77     -24.367  16.229  13.446  1.00 91.56           O  
ATOM    625  CG  ASN A  77     -23.000  13.544  16.772  1.00 91.56           C  
ATOM    626  ND2 ASN A  77     -23.365  13.018  17.935  1.00 91.56           N  
ATOM    627  OD1 ASN A  77     -22.088  13.074  16.086  1.00 91.56           O  
ATOM    628  N   SER A  78     -24.170  17.657  15.169  1.00 92.38           N  
ATOM    629  CA  SER A  78     -25.034  18.645  14.533  1.00 92.38           C  
ATOM    630  C   SER A  78     -24.404  19.190  13.255  1.00 92.38           C  
ATOM    631  CB  SER A  78     -25.332  19.796  15.495  1.00 92.38           C  
ATOM    632  O   SER A  78     -25.090  19.366  12.245  1.00 92.38           O  
ATOM    633  OG  SER A  78     -24.206  20.649  15.623  1.00 92.38           O  
ATOM    634  N   VAL A  79     -23.147  19.518  13.327  1.00 92.43           N  
ATOM    635  CA  VAL A  79     -22.422  20.015  12.163  1.00 92.43           C  
ATOM    636  C   VAL A  79     -22.419  18.954  11.063  1.00 92.43           C  
ATOM    637  CB  VAL A  79     -20.973  20.414  12.522  1.00 92.43           C  
ATOM    638  O   VAL A  79     -22.660  19.262   9.894  1.00 92.43           O  
ATOM    639  CG1 VAL A  79     -20.159  20.689  11.260  1.00 92.43           C  
ATOM    640  CG2 VAL A  79     -20.969  21.634  13.442  1.00 92.43           C  
ATOM    641  N   ALA A  80     -22.140  17.674  11.385  1.00 91.37           N  
ATOM    642  CA  ALA A  80     -22.120  16.571  10.428  1.00 91.37           C  
ATOM    643  C   ALA A  80     -23.468  16.429   9.727  1.00 91.37           C  
ATOM    644  CB  ALA A  80     -21.746  15.266  11.126  1.00 91.37           C  
ATOM    645  O   ALA A  80     -23.526  16.254   8.508  1.00 91.37           O  
ATOM    646  N   GLU A  81     -24.567  16.519  10.437  1.00 91.02           N  
ATOM    647  CA  GLU A  81     -25.916  16.389   9.895  1.00 91.02           C  
ATOM    648  C   GLU A  81     -26.245  17.542   8.951  1.00 91.02           C  
ATOM    649  CB  GLU A  81     -26.946  16.325  11.025  1.00 91.02           C  
ATOM    650  O   GLU A  81     -26.749  17.323   7.848  1.00 91.02           O  
ATOM    651  CG  GLU A  81     -26.990  14.983  11.742  1.00 91.02           C  
ATOM    652  CD  GLU A  81     -27.944  14.966  12.925  1.00 91.02           C  
ATOM    653  OE1 GLU A  81     -27.996  13.945  13.649  1.00 91.02           O  
ATOM    654  OE2 GLU A  81     -28.647  15.981  13.130  1.00 91.02           O  
ATOM    655  N   THR A  82     -25.932  18.742   9.408  1.00 91.00           N  
ATOM    656  CA  THR A  82     -26.183  19.933   8.604  1.00 91.00           C  
ATOM    657  C   THR A  82     -25.346  19.911   7.329  1.00 91.00           C  
ATOM    658  CB  THR A  82     -25.878  21.217   9.399  1.00 91.00           C  
ATOM    659  O   THR A  82     -25.850  20.212   6.245  1.00 91.00           O  
ATOM    660  CG2 THR A  82     -26.221  22.461   8.586  1.00 91.00           C  
ATOM    661  OG1 THR A  82     -26.650  21.221  10.605  1.00 91.00           O  
ATOM    662  N   MET A  83     -24.061  19.543   7.474  1.00 90.10           N  
ATOM    663  CA  MET A  83     -23.157  19.459   6.331  1.00 90.10           C  
ATOM    664  C   MET A  83     -23.644  18.420   5.327  1.00 90.10           C  
ATOM    665  CB  MET A  83     -21.739  19.119   6.791  1.00 90.10           C  
ATOM    666  O   MET A  83     -23.621  18.659   4.119  1.00 90.10           O  
ATOM    667  CG  MET A  83     -20.702  19.185   5.681  1.00 90.10           C  
ATOM    668  SD  MET A  83     -18.988  19.314   6.326  1.00 90.10           S  
ATOM    669  CE  MET A  83     -18.986  21.040   6.884  1.00 90.10           C  
ATOM    670  N   GLY A  84     -24.050  17.270   5.796  1.00 90.79           N  
ATOM    671  CA  GLY A  84     -24.586  16.221   4.943  1.00 90.79           C  
ATOM    672  C   GLY A  84     -25.750  16.685   4.087  1.00 90.79           C  
ATOM    673  O   GLY A  84     -25.836  16.339   2.907  1.00 90.79           O  
ATOM    674  N   GLY A  85     -26.620  17.480   4.661  1.00 91.45           N  
ATOM    675  CA  GLY A  85     -27.754  18.032   3.935  1.00 91.45           C  
ATOM    676  C   GLY A  85     -27.348  19.017   2.855  1.00 91.45           C  
ATOM    677  O   GLY A  85     -27.852  18.955   1.731  1.00 91.45           O  
ATOM    678  N   TYR A  86     -26.404  19.837   3.176  1.00 90.42           N  
ATOM    679  CA  TYR A  86     -25.969  20.883   2.258  1.00 90.42           C  
ATOM    680  C   TYR A  86     -25.155  20.298   1.110  1.00 90.42           C  
ATOM    681  CB  TYR A  86     -25.143  21.939   2.999  1.00 90.42           C  
ATOM    682  O   TYR A  86     -25.199  20.808  -0.012  1.00 90.42           O  
ATOM    683  CG  TYR A  86     -25.978  22.927   3.777  1.00 90.42           C  
ATOM    684  CD1 TYR A  86     -26.925  23.723   3.138  1.00 90.42           C  
ATOM    685  CD2 TYR A  86     -25.820  23.068   5.151  1.00 90.42           C  
ATOM    686  CE1 TYR A  86     -27.696  24.637   3.850  1.00 90.42           C  
ATOM    687  CE2 TYR A  86     -26.584  23.978   5.873  1.00 90.42           C  
ATOM    688  OH  TYR A  86     -28.278  25.659   5.926  1.00 90.42           O  
ATOM    689  CZ  TYR A  86     -27.519  24.757   5.215  1.00 90.42           C  
ATOM    690  N   LEU A  87     -24.366  19.309   1.419  1.00 93.00           N  
ATOM    691  CA  LEU A  87     -23.466  18.716   0.437  1.00 93.00           C  
ATOM    692  C   LEU A  87     -24.223  17.771  -0.492  1.00 93.00           C  
ATOM    693  CB  LEU A  87     -22.330  17.963   1.134  1.00 93.00           C  
ATOM    694  O   LEU A  87     -23.708  17.385  -1.545  1.00 93.00           O  
ATOM    695  CG  LEU A  87     -21.355  18.813   1.949  1.00 93.00           C  
ATOM    696  CD1 LEU A  87     -20.277  17.932   2.573  1.00 93.00           C  
ATOM    697  CD2 LEU A  87     -20.729  19.895   1.075  1.00 93.00           C  
ATOM    698  N   ASN A  88     -25.421  17.379  -0.112  1.00 93.32           N  
ATOM    699  CA  ASN A  88     -26.233  16.463  -0.906  1.00 93.32           C  
ATOM    700  C   ASN A  88     -26.867  17.168  -2.101  1.00 93.32           C  
ATOM    701  CB  ASN A  88     -27.313  15.813  -0.038  1.00 93.32           C  
ATOM    702  O   ASN A  88     -28.029  17.573  -2.043  1.00 93.32           O  
ATOM    703  CG  ASN A  88     -28.015  14.668  -0.741  1.00 93.32           C  
ATOM    704  ND2 ASN A  88     -29.227  14.355  -0.299  1.00 93.32           N  
ATOM    705  OD1 ASN A  88     -27.472  14.068  -1.672  1.00 93.32           O  
ATOM    706  N   VAL A  89     -26.079  17.380  -3.135  1.00 95.59           N  
ATOM    707  CA  VAL A  89     -26.526  18.072  -4.339  1.00 95.59           C  
ATOM    708  C   VAL A  89     -26.403  17.143  -5.545  1.00 95.59           C  
ATOM    709  CB  VAL A  89     -25.721  19.368  -4.580  1.00 95.59           C  
ATOM    710  O   VAL A  89     -25.637  16.177  -5.516  1.00 95.59           O  
ATOM    711  CG1 VAL A  89     -25.963  20.372  -3.454  1.00 95.59           C  
ATOM    712  CG2 VAL A  89     -24.232  19.055  -4.710  1.00 95.59           C  
ATOM    713  N   ASP A  90     -27.192  17.386  -6.660  1.00 94.47           N  
ATOM    714  CA  ASP A  90     -27.212  16.477  -7.802  1.00 94.47           C  
ATOM    715  C   ASP A  90     -26.581  17.126  -9.032  1.00 94.47           C  
ATOM    716  CB  ASP A  90     -28.645  16.040  -8.114  1.00 94.47           C  
ATOM    717  O   ASP A  90     -26.604  16.553 -10.124  1.00 94.47           O  
ATOM    718  CG  ASP A  90     -29.563  17.205  -8.442  1.00 94.47           C  
ATOM    719  OD1 ASP A  90     -29.105  18.368  -8.415  1.00 94.47           O  
ATOM    720  OD2 ASP A  90     -30.755  16.959  -8.727  1.00 94.47           O  
ATOM    721  N   LYS A  91     -26.146  18.357  -8.910  1.00 96.18           N  
ATOM    722  CA  LYS A  91     -25.411  19.059  -9.958  1.00 96.18           C  
ATOM    723  C   LYS A  91     -24.395  20.029  -9.360  1.00 96.18           C  
ATOM    724  CB  LYS A  91     -26.374  19.812 -10.878  1.00 96.18           C  
ATOM    725  O   LYS A  91     -24.484  20.382  -8.183  1.00 96.18           O  
ATOM    726  CG  LYS A  91     -27.245  20.833 -10.161  1.00 96.18           C  
ATOM    727  CD  LYS A  91     -28.259  21.464 -11.106  1.00 96.18           C  
ATOM    728  CE  LYS A  91     -29.107  22.513 -10.399  1.00 96.18           C  
ATOM    729  NZ  LYS A  91     -30.088  23.150 -11.328  1.00 96.18           N  
ATOM    730  N   PRO A  92     -23.393  20.412 -10.181  1.00 97.12           N  
ATOM    731  CA  PRO A  92     -22.387  21.349  -9.677  1.00 97.12           C  
ATOM    732  C   PRO A  92     -22.996  22.658  -9.180  1.00 97.12           C  
ATOM    733  CB  PRO A  92     -21.490  21.592 -10.894  1.00 97.12           C  
ATOM    734  O   PRO A  92     -23.926  23.183  -9.796  1.00 97.12           O  
ATOM    735  CG  PRO A  92     -21.616  20.350 -11.716  1.00 97.12           C  
ATOM    736  CD  PRO A  92     -23.032  19.858 -11.621  1.00 97.12           C  
ATOM    737  N   LYS A  93     -22.506  23.114  -8.031  1.00 97.62           N  
ATOM    738  CA  LYS A  93     -22.921  24.384  -7.446  1.00 97.62           C  
ATOM    739  C   LYS A  93     -21.732  25.328  -7.281  1.00 97.62           C  
ATOM    740  CB  LYS A  93     -23.600  24.156  -6.094  1.00 97.62           C  
ATOM    741  O   LYS A  93     -20.578  24.898  -7.342  1.00 97.62           O  
ATOM    742  CG  LYS A  93     -24.803  23.228  -6.155  1.00 97.62           C  
ATOM    743  CD  LYS A  93     -25.964  23.866  -6.906  1.00 97.62           C  
ATOM    744  CE  LYS A  93     -27.213  22.996  -6.850  1.00 97.62           C  
ATOM    745  NZ  LYS A  93     -28.353  23.614  -7.593  1.00 97.62           N  
ATOM    746  N   LYS A  94     -22.038  26.621  -7.089  1.00 96.91           N  
ATOM    747  CA  LYS A  94     -21.000  27.642  -6.977  1.00 96.91           C  
ATOM    748  C   LYS A  94     -20.219  27.492  -5.676  1.00 96.91           C  
ATOM    749  CB  LYS A  94     -21.611  29.041  -7.063  1.00 96.91           C  
ATOM    750  O   LYS A  94     -20.810  27.371  -4.601  1.00 96.91           O  
ATOM    751  CG  LYS A  94     -22.187  29.383  -8.429  1.00 96.91           C  
ATOM    752  CD  LYS A  94     -22.738  30.803  -8.465  1.00 96.91           C  
ATOM    753  CE  LYS A  94     -23.332  31.139  -9.826  1.00 96.91           C  
ATOM    754  NZ  LYS A  94     -23.897  32.521  -9.857  1.00 96.91           N  
ATOM    755  N   LEU A  95     -18.957  27.396  -5.795  1.00 95.94           N  
ATOM    756  CA  LEU A  95     -18.015  27.380  -4.681  1.00 95.94           C  
ATOM    757  C   LEU A  95     -17.108  28.607  -4.718  1.00 95.94           C  
ATOM    758  CB  LEU A  95     -17.169  26.104  -4.711  1.00 95.94           C  
ATOM    759  O   LEU A  95     -16.405  28.833  -5.705  1.00 95.94           O  
ATOM    760  CG  LEU A  95     -16.110  25.968  -3.617  1.00 95.94           C  
ATOM    761  CD1 LEU A  95     -16.772  25.886  -2.245  1.00 95.94           C  
ATOM    762  CD2 LEU A  95     -15.236  24.743  -3.867  1.00 95.94           C  
ATOM    763  N   ILE A  96     -17.097  29.379  -3.610  1.00 95.02           N  
ATOM    764  CA  ILE A  96     -16.340  30.623  -3.525  1.00 95.02           C  
ATOM    765  C   ILE A  96     -15.516  30.638  -2.239  1.00 95.02           C  
ATOM    766  CB  ILE A  96     -17.270  31.855  -3.579  1.00 95.02           C  
ATOM    767  O   ILE A  96     -16.017  30.285  -1.169  1.00 95.02           O  
ATOM    768  CG1 ILE A  96     -18.075  31.861  -4.884  1.00 95.02           C  
ATOM    769  CG2 ILE A  96     -16.462  33.148  -3.429  1.00 95.02           C  
ATOM    770  CD1 ILE A  96     -19.201  32.885  -4.913  1.00 95.02           C  
ATOM    771  N   PHE A  97     -14.280  31.022  -2.384  1.00 93.27           N  
ATOM    772  CA  PHE A  97     -13.398  31.138  -1.228  1.00 93.27           C  
ATOM    773  C   PHE A  97     -13.187  32.600  -0.854  1.00 93.27           C  
ATOM    774  CB  PHE A  97     -12.050  30.468  -1.509  1.00 93.27           C  
ATOM    775  O   PHE A  97     -13.026  33.453  -1.728  1.00 93.27           O  
ATOM    776  CG  PHE A  97     -12.154  28.997  -1.809  1.00 93.27           C  
ATOM    777  CD1 PHE A  97     -12.453  28.087  -0.802  1.00 93.27           C  
ATOM    778  CD2 PHE A  97     -11.953  28.524  -3.100  1.00 93.27           C  
ATOM    779  CE1 PHE A  97     -12.550  26.725  -1.077  1.00 93.27           C  
ATOM    780  CE2 PHE A  97     -12.048  27.163  -3.381  1.00 93.27           C  
ATOM    781  CZ  PHE A  97     -12.346  26.266  -2.369  1.00 93.27           C  
ATOM    782  N   GLY A  98     -13.190  32.927   0.393  1.00 90.57           N  
ATOM    783  CA  GLY A  98     -13.130  34.282   0.918  1.00 90.57           C  
ATOM    784  C   GLY A  98     -11.861  35.016   0.529  1.00 90.57           C  
ATOM    785  O   GLY A  98     -11.858  36.243   0.411  1.00 90.57           O  
ATOM    786  N   ASP A  99     -10.794  34.303   0.270  1.00 90.68           N  
ATOM    787  CA  ASP A  99      -9.534  34.955  -0.074  1.00 90.68           C  
ATOM    788  C   ASP A  99      -9.477  35.289  -1.563  1.00 90.68           C  
ATOM    789  CB  ASP A  99      -8.349  34.067   0.311  1.00 90.68           C  
ATOM    790  O   ASP A  99      -8.601  36.035  -2.004  1.00 90.68           O  
ATOM    791  CG  ASP A  99      -8.403  32.693  -0.333  1.00 90.68           C  
ATOM    792  OD1 ASP A  99      -9.481  32.288  -0.819  1.00 90.68           O  
ATOM    793  OD2 ASP A  99      -7.357  32.007  -0.352  1.00 90.68           O  
ATOM    794  N   GLU A 100     -10.431  34.726  -2.347  1.00 89.98           N  
ATOM    795  CA  GLU A 100     -10.634  35.056  -3.754  1.00 89.98           C  
ATOM    796  C   GLU A 100     -12.119  35.152  -4.089  1.00 89.98           C  
ATOM    797  CB  GLU A 100      -9.957  34.019  -4.654  1.00 89.98           C  
ATOM    798  O   GLU A 100     -12.657  34.300  -4.801  1.00 89.98           O  
ATOM    799  CG  GLU A 100      -8.449  33.935  -4.470  1.00 89.98           C  
ATOM    800  CD  GLU A 100      -7.808  32.818  -5.278  1.00 89.98           C  
ATOM    801  OE1 GLU A 100      -7.036  33.115  -6.219  1.00 89.98           O  
ATOM    802  OE2 GLU A 100      -8.079  31.636  -4.967  1.00 89.98           O  
ATOM    803  N   PRO A 101     -12.743  36.205  -3.629  1.00 92.32           N  
ATOM    804  CA  PRO A 101     -14.204  36.275  -3.717  1.00 92.32           C  
ATOM    805  C   PRO A 101     -14.702  36.429  -5.153  1.00 92.32           C  
ATOM    806  CB  PRO A 101     -14.548  37.512  -2.884  1.00 92.32           C  
ATOM    807  O   PRO A 101     -15.861  36.126  -5.443  1.00 92.32           O  
ATOM    808  CG  PRO A 101     -13.283  38.304  -2.836  1.00 92.32           C  
ATOM    809  CD  PRO A 101     -12.122  37.354  -2.876  1.00 92.32           C  
ATOM    810  N   ASN A 102     -13.817  36.969  -6.047  1.00 94.06           N  
ATOM    811  CA  ASN A 102     -14.187  37.211  -7.437  1.00 94.06           C  
ATOM    812  C   ASN A 102     -14.104  35.934  -8.269  1.00 94.06           C  
ATOM    813  CB  ASN A 102     -13.302  38.300  -8.047  1.00 94.06           C  
ATOM    814  O   ASN A 102     -14.568  35.900  -9.411  1.00 94.06           O  
ATOM    815  CG  ASN A 102     -13.807  38.775  -9.395  1.00 94.06           C  
ATOM    816  ND2 ASN A 102     -12.893  38.961 -10.340  1.00 94.06           N  
ATOM    817  OD1 ASN A 102     -15.010  38.976  -9.586  1.00 94.06           O  
ATOM    818  N   LYS A 103     -13.572  34.836  -7.780  1.00 94.19           N  
ATOM    819  CA  LYS A 103     -13.398  33.571  -8.489  1.00 94.19           C  
ATOM    820  C   LYS A 103     -14.444  32.549  -8.054  1.00 94.19           C  
ATOM    821  CB  LYS A 103     -11.993  33.014  -8.256  1.00 94.19           C  
ATOM    822  O   LYS A 103     -14.615  32.297  -6.860  1.00 94.19           O  
ATOM    823  CG  LYS A 103     -11.610  31.885  -9.200  1.00 94.19           C  
ATOM    824  CD  LYS A 103     -10.178  31.421  -8.967  1.00 94.19           C  
ATOM    825  CE  LYS A 103      -9.170  32.424  -9.511  1.00 94.19           C  
ATOM    826  NZ  LYS A 103      -7.844  32.299  -8.836  1.00 94.19           N  
ATOM    827  N   VAL A 104     -15.132  32.043  -9.078  1.00 95.69           N  
ATOM    828  CA  VAL A 104     -16.200  31.079  -8.834  1.00 95.69           C  
ATOM    829  C   VAL A 104     -15.830  29.730  -9.445  1.00 95.69           C  
ATOM    830  CB  VAL A 104     -17.549  31.571  -9.406  1.00 95.69           C  
ATOM    831  O   VAL A 104     -15.421  29.658 -10.607  1.00 95.69           O  
ATOM    832  CG1 VAL A 104     -18.659  30.564  -9.112  1.00 95.69           C  
ATOM    833  CG2 VAL A 104     -17.902  32.942  -8.833  1.00 95.69           C  
ATOM    834  N   TRP A 105     -15.976  28.719  -8.603  1.00 95.30           N  
ATOM    835  CA  TRP A 105     -15.792  27.345  -9.056  1.00 95.30           C  
ATOM    836  C   TRP A 105     -17.124  26.604  -9.104  1.00 95.30           C  
ATOM    837  CB  TRP A 105     -14.813  26.602  -8.140  1.00 95.30           C  
ATOM    838  O   TRP A 105     -17.840  26.535  -8.103  1.00 95.30           O  
ATOM    839  CG  TRP A 105     -13.498  27.298  -7.965  1.00 95.30           C  
ATOM    840  CD1 TRP A 105     -13.194  28.270  -7.052  1.00 95.30           C  
ATOM    841  CD2 TRP A 105     -12.307  27.077  -8.725  1.00 95.30           C  
ATOM    842  CE2 TRP A 105     -11.318  27.950  -8.219  1.00 95.30           C  
ATOM    843  CE3 TRP A 105     -11.977  26.224  -9.788  1.00 95.30           C  
ATOM    844  NE1 TRP A 105     -11.885  28.666  -7.200  1.00 95.30           N  
ATOM    845  CH2 TRP A 105      -9.727  27.149  -9.778  1.00 95.30           C  
ATOM    846  CZ2 TRP A 105     -10.023  27.994  -8.740  1.00 95.30           C  
ATOM    847  CZ3 TRP A 105     -10.687  26.268 -10.304  1.00 95.30           C  
ATOM    848  N   GLU A 106     -17.447  26.082 -10.233  1.00 96.66           N  
ATOM    849  CA  GLU A 106     -18.592  25.179 -10.297  1.00 96.66           C  
ATOM    850  C   GLU A 106     -18.210  23.771  -9.844  1.00 96.66           C  
ATOM    851  CB  GLU A 106     -19.166  25.136 -11.716  1.00 96.66           C  
ATOM    852  O   GLU A 106     -17.615  23.008 -10.608  1.00 96.66           O  
ATOM    853  CG  GLU A 106     -19.806  26.444 -12.159  1.00 96.66           C  
ATOM    854  CD  GLU A 106     -21.216  26.634 -11.624  1.00 96.66           C  
ATOM    855  OE1 GLU A 106     -21.718  27.782 -11.629  1.00 96.66           O  
ATOM    856  OE2 GLU A 106     -21.823  25.629 -11.193  1.00 96.66           O  
ATOM    857  N   ALA A 107     -18.641  23.498  -8.570  1.00 96.57           N  
ATOM    858  CA  ALA A 107     -18.065  22.332  -7.907  1.00 96.57           C  
ATOM    859  C   ALA A 107     -19.158  21.406  -7.379  1.00 96.57           C  
ATOM    860  CB  ALA A 107     -17.146  22.768  -6.767  1.00 96.57           C  
ATOM    861  O   ALA A 107     -20.281  21.845  -7.120  1.00 96.57           O  
ATOM    862  N   ILE A 108     -18.834  20.109  -7.286  1.00 97.14           N  
ATOM    863  CA  ILE A 108     -19.717  19.086  -6.739  1.00 97.14           C  
ATOM    864  C   ILE A 108     -18.952  18.226  -5.734  1.00 97.14           C  
ATOM    865  CB  ILE A 108     -20.317  18.201  -7.855  1.00 97.14           C  
ATOM    866  O   ILE A 108     -17.804  17.849  -5.979  1.00 97.14           O  
ATOM    867  CG1 ILE A 108     -21.313  17.197  -7.264  1.00 97.14           C  
ATOM    868  CG2 ILE A 108     -19.207  17.481  -8.627  1.00 97.14           C  
ATOM    869  CD1 ILE A 108     -22.202  16.524  -8.301  1.00 97.14           C  
ATOM    870  N   PRO A 109     -19.574  18.120  -4.476  1.00 95.62           N  
ATOM    871  CA  PRO A 109     -18.885  17.278  -3.495  1.00 95.62           C  
ATOM    872  C   PRO A 109     -18.624  15.865  -4.011  1.00 95.62           C  
ATOM    873  CB  PRO A 109     -19.852  17.256  -2.309  1.00 95.62           C  
ATOM    874  O   PRO A 109     -19.436  15.317  -4.760  1.00 95.62           O  
ATOM    875  CG  PRO A 109     -20.734  18.446  -2.511  1.00 95.62           C  
ATOM    876  CD  PRO A 109     -20.897  18.672  -3.987  1.00 95.62           C  
ATOM    877  N   SER A 110     -17.410  15.357  -3.666  1.00 94.16           N  
ATOM    878  CA  SER A 110     -17.017  14.038  -4.149  1.00 94.16           C  
ATOM    879  C   SER A 110     -16.332  13.227  -3.052  1.00 94.16           C  
ATOM    880  CB  SER A 110     -16.087  14.164  -5.357  1.00 94.16           C  
ATOM    881  O   SER A 110     -15.705  13.794  -2.155  1.00 94.16           O  
ATOM    882  OG  SER A 110     -15.667  12.885  -5.804  1.00 94.16           O  
ATOM    883  N   GLY A 111     -16.517  11.905  -3.173  1.00 91.59           N  
ATOM    884  CA  GLY A 111     -15.878  11.027  -2.208  1.00 91.59           C  
ATOM    885  C   GLY A 111     -16.587  10.998  -0.866  1.00 91.59           C  
ATOM    886  O   GLY A 111     -17.744  11.411  -0.761  1.00 91.59           O  
ATOM    887  N   GLN A 112     -15.943  10.255   0.050  1.00 91.09           N  
ATOM    888  CA  GLN A 112     -16.479  10.117   1.400  1.00 91.09           C  
ATOM    889  C   GLN A 112     -16.024  11.269   2.292  1.00 91.09           C  
ATOM    890  CB  GLN A 112     -16.057   8.781   2.012  1.00 91.09           C  
ATOM    891  O   GLN A 112     -14.834  11.581   2.353  1.00 91.09           O  
ATOM    892  CG  GLN A 112     -16.686   8.501   3.370  1.00 91.09           C  
ATOM    893  CD  GLN A 112     -16.395   7.098   3.873  1.00 91.09           C  
ATOM    894  NE2 GLN A 112     -16.866   6.791   5.077  1.00 91.09           N  
ATOM    895  OE1 GLN A 112     -15.754   6.298   3.185  1.00 91.09           O  
ATOM    896  N   VAL A 113     -17.067  12.014   2.885  1.00 90.45           N  
ATOM    897  CA  VAL A 113     -16.764  13.038   3.878  1.00 90.45           C  
ATOM    898  C   VAL A 113     -16.539  12.387   5.241  1.00 90.45           C  
ATOM    899  CB  VAL A 113     -17.891  14.092   3.970  1.00 90.45           C  
ATOM    900  O   VAL A 113     -17.346  11.566   5.684  1.00 90.45           O  
ATOM    901  CG1 VAL A 113     -17.545  15.163   5.001  1.00 90.45           C  
ATOM    902  CG2 VAL A 113     -18.143  14.723   2.602  1.00 90.45           C  
ATOM    903  N   SER A 114     -15.345  12.561   5.893  1.00 86.21           N  
ATOM    904  CA  SER A 114     -15.034  11.911   7.161  1.00 86.21           C  
ATOM    905  C   SER A 114     -14.941  12.926   8.296  1.00 86.21           C  
ATOM    906  CB  SER A 114     -13.721  11.132   7.056  1.00 86.21           C  
ATOM    907  O   SER A 114     -14.593  14.087   8.070  1.00 86.21           O  
ATOM    908  OG  SER A 114     -12.641  12.003   6.772  1.00 86.21           O  
ATOM    909  N   LEU A 115     -15.480  12.581   9.481  1.00 91.69           N  
ATOM    910  CA  LEU A 115     -15.348  13.305  10.740  1.00 91.69           C  
ATOM    911  C   LEU A 115     -14.465  12.537  11.719  1.00 91.69           C  
ATOM    912  CB  LEU A 115     -16.724  13.553  11.362  1.00 91.69           C  
ATOM    913  O   LEU A 115     -14.741  11.376  12.029  1.00 91.69           O  
ATOM    914  CG  LEU A 115     -16.749  14.397  12.638  1.00 91.69           C  
ATOM    915  CD1 LEU A 115     -18.016  15.243  12.689  1.00 91.69           C  
ATOM    916  CD2 LEU A 115     -16.645  13.505  13.872  1.00 91.69           C  
ATOM    917  N   THR A 116     -13.351  13.157  12.062  1.00 93.10           N  
ATOM    918  CA  THR A 116     -12.410  12.533  12.985  1.00 93.10           C  
ATOM    919  C   THR A 116     -12.265  13.366  14.255  1.00 93.10           C  
ATOM    920  CB  THR A 116     -11.028  12.344  12.331  1.00 93.10           C  
ATOM    921  O   THR A 116     -11.862  14.529  14.197  1.00 93.10           O  
ATOM    922  CG2 THR A 116     -10.092  11.555  13.241  1.00 93.10           C  
ATOM    923  OG1 THR A 116     -11.183  11.635  11.095  1.00 93.10           O  
ATOM    924  N   VAL A 117     -12.590  12.770  15.391  1.00 93.86           N  
ATOM    925  CA  VAL A 117     -12.561  13.468  16.672  1.00 93.86           C  
ATOM    926  C   VAL A 117     -11.183  13.315  17.312  1.00 93.86           C  
ATOM    927  CB  VAL A 117     -13.654  12.943  17.629  1.00 93.86           C  
ATOM    928  O   VAL A 117     -10.603  12.228  17.300  1.00 93.86           O  
ATOM    929  CG1 VAL A 117     -13.576  13.652  18.979  1.00 93.86           C  
ATOM    930  CG2 VAL A 117     -15.038  13.123  17.007  1.00 93.86           C  
ATOM    931  N   ASP A 118     -10.588  14.405  17.795  1.00 93.03           N  
ATOM    932  CA  ASP A 118      -9.364  14.425  18.592  1.00 93.03           C  
ATOM    933  C   ASP A 118      -9.676  14.631  20.072  1.00 93.03           C  
ATOM    934  CB  ASP A 118      -8.419  15.521  18.096  1.00 93.03           C  
ATOM    935  O   ASP A 118      -9.971  15.749  20.501  1.00 93.03           O  
ATOM    936  CG  ASP A 118      -7.079  15.518  18.812  1.00 93.03           C  
ATOM    937  OD1 ASP A 118      -6.881  14.694  19.732  1.00 93.03           O  
ATOM    938  OD2 ASP A 118      -6.216  16.348  18.456  1.00 93.03           O  
ATOM    939  N   LYS A 119      -9.512  13.519  20.785  1.00 92.18           N  
ATOM    940  CA  LYS A 119      -9.939  13.521  22.181  1.00 92.18           C  
ATOM    941  C   LYS A 119      -8.842  14.068  23.090  1.00 92.18           C  
ATOM    942  CB  LYS A 119     -10.332  12.110  22.624  1.00 92.18           C  
ATOM    943  O   LYS A 119      -9.042  14.207  24.299  1.00 92.18           O  
ATOM    944  CG  LYS A 119     -11.490  11.515  21.837  1.00 92.18           C  
ATOM    945  CD  LYS A 119     -11.789  10.088  22.278  1.00 92.18           C  
ATOM    946  CE  LYS A 119     -12.870   9.451  21.416  1.00 92.18           C  
ATOM    947  NZ  LYS A 119     -13.140   8.038  21.819  1.00 92.18           N  
ATOM    948  N   SER A 120      -7.704  14.413  22.425  1.00 92.78           N  
ATOM    949  CA  SER A 120      -6.563  14.856  23.222  1.00 92.78           C  
ATOM    950  C   SER A 120      -6.634  16.352  23.506  1.00 92.78           C  
ATOM    951  CB  SER A 120      -5.251  14.525  22.509  1.00 92.78           C  
ATOM    952  O   SER A 120      -5.800  16.890  24.237  1.00 92.78           O  
ATOM    953  OG  SER A 120      -5.085  15.337  21.360  1.00 92.78           O  
ATOM    954  N   THR A 121      -7.678  17.089  22.980  1.00 90.57           N  
ATOM    955  CA  THR A 121      -7.806  18.531  23.163  1.00 90.57           C  
ATOM    956  C   THR A 121      -8.936  18.854  24.138  1.00 90.57           C  
ATOM    957  CB  THR A 121      -8.062  19.243  21.823  1.00 90.57           C  
ATOM    958  O   THR A 121      -9.828  18.032  24.356  1.00 90.57           O  
ATOM    959  CG2 THR A 121      -6.920  18.997  20.842  1.00 90.57           C  
ATOM    960  OG1 THR A 121      -9.281  18.753  21.252  1.00 90.57           O  
ATOM    961  N   SER A 122      -8.875  19.939  24.918  1.00 87.40           N  
ATOM    962  CA  SER A 122      -9.918  20.479  25.784  1.00 87.40           C  
ATOM    963  C   SER A 122     -10.164  21.957  25.498  1.00 87.40           C  
ATOM    964  CB  SER A 122      -9.543  20.291  27.255  1.00 87.40           C  
ATOM    965  O   SER A 122      -9.309  22.799  25.778  1.00 87.40           O  
ATOM    966  OG  SER A 122     -10.608  20.691  28.101  1.00 87.40           O  
ATOM    967  N   PRO A 123     -11.379  22.377  24.836  1.00 89.69           N  
ATOM    968  CA  PRO A 123     -12.512  21.561  24.391  1.00 89.69           C  
ATOM    969  C   PRO A 123     -12.142  20.604  23.260  1.00 89.69           C  
ATOM    970  CB  PRO A 123     -13.530  22.601  23.916  1.00 89.69           C  
ATOM    971  O   PRO A 123     -11.077  20.743  22.653  1.00 89.69           O  
ATOM    972  CG  PRO A 123     -12.953  23.916  24.328  1.00 89.69           C  
ATOM    973  CD  PRO A 123     -11.505  23.715  24.674  1.00 89.69           C  
ATOM    974  N   LEU A 124     -12.905  19.478  23.090  1.00 92.92           N  
ATOM    975  CA  LEU A 124     -12.688  18.498  22.033  1.00 92.92           C  
ATOM    976  C   LEU A 124     -12.615  19.175  20.668  1.00 92.92           C  
ATOM    977  CB  LEU A 124     -13.804  17.450  22.036  1.00 92.92           C  
ATOM    978  O   LEU A 124     -13.281  20.186  20.436  1.00 92.92           O  
ATOM    979  CG  LEU A 124     -13.844  16.506  23.239  1.00 92.92           C  
ATOM    980  CD1 LEU A 124     -15.124  15.677  23.220  1.00 92.92           C  
ATOM    981  CD2 LEU A 124     -12.616  15.602  23.252  1.00 92.92           C  
ATOM    982  N   THR A 125     -11.767  18.702  19.828  1.00 93.79           N  
ATOM    983  CA  THR A 125     -11.694  19.153  18.443  1.00 93.79           C  
ATOM    984  C   THR A 125     -12.009  18.009  17.484  1.00 93.79           C  
ATOM    985  CB  THR A 125     -10.306  19.733  18.116  1.00 93.79           C  
ATOM    986  O   THR A 125     -11.853  16.837  17.835  1.00 93.79           O  
ATOM    987  CG2 THR A 125      -9.986  20.928  19.009  1.00 93.79           C  
ATOM    988  OG1 THR A 125      -9.312  18.721  18.316  1.00 93.79           O  
ATOM    989  N   ALA A 126     -12.583  18.299  16.356  1.00 93.43           N  
ATOM    990  CA  ALA A 126     -12.847  17.370  15.261  1.00 93.43           C  
ATOM    991  C   ALA A 126     -12.469  17.986  13.916  1.00 93.43           C  
ATOM    992  CB  ALA A 126     -14.316  16.954  15.257  1.00 93.43           C  
ATOM    993  O   ALA A 126     -12.429  19.211  13.776  1.00 93.43           O  
ATOM    994  N   THR A 127     -12.053  17.086  12.993  1.00 93.16           N  
ATOM    995  CA  THR A 127     -11.740  17.526  11.638  1.00 93.16           C  
ATOM    996  C   THR A 127     -12.719  16.926  10.634  1.00 93.16           C  
ATOM    997  CB  THR A 127     -10.300  17.146  11.245  1.00 93.16           C  
ATOM    998  O   THR A 127     -13.030  15.734  10.699  1.00 93.16           O  
ATOM    999  CG2 THR A 127      -9.924  17.743   9.892  1.00 93.16           C  
ATOM   1000  OG1 THR A 127      -9.394  17.638  12.241  1.00 93.16           O  
ATOM   1001  N   ILE A 128     -13.258  17.849   9.753  1.00 92.50           N  
ATOM   1002  CA  ILE A 128     -14.078  17.442   8.617  1.00 92.50           C  
ATOM   1003  C   ILE A 128     -13.387  17.836   7.314  1.00 92.50           C  
ATOM   1004  CB  ILE A 128     -15.490  18.066   8.686  1.00 92.50           C  
ATOM   1005  O   ILE A 128     -13.007  18.995   7.132  1.00 92.50           O  
ATOM   1006  CG1 ILE A 128     -16.224  17.591   9.946  1.00 92.50           C  
ATOM   1007  CG2 ILE A 128     -16.291  17.729   7.425  1.00 92.50           C  
ATOM   1008  CD1 ILE A 128     -17.579  18.249  10.157  1.00 92.50           C  
ATOM   1009  N   THR A 129     -13.204  16.874   6.390  1.00 92.42           N  
ATOM   1010  CA  THR A 129     -12.596  17.136   5.091  1.00 92.42           C  
ATOM   1011  C   THR A 129     -13.581  16.843   3.964  1.00 92.42           C  
ATOM   1012  CB  THR A 129     -11.320  16.298   4.892  1.00 92.42           C  
ATOM   1013  O   THR A 129     -14.124  15.739   3.878  1.00 92.42           O  
ATOM   1014  CG2 THR A 129     -10.668  16.599   3.546  1.00 92.42           C  
ATOM   1015  OG1 THR A 129     -10.389  16.600   5.939  1.00 92.42           O  
ATOM   1016  N   VAL A 130     -13.768  17.876   3.142  1.00 93.10           N  
ATOM   1017  CA  VAL A 130     -14.649  17.717   1.990  1.00 93.10           C  
ATOM   1018  C   VAL A 130     -13.856  17.918   0.701  1.00 93.10           C  
ATOM   1019  CB  VAL A 130     -15.837  18.704   2.044  1.00 93.10           C  
ATOM   1020  O   VAL A 130     -13.108  18.890   0.570  1.00 93.10           O  
ATOM   1021  CG1 VAL A 130     -16.812  18.438   0.899  1.00 93.10           C  
ATOM   1022  CG2 VAL A 130     -16.551  18.605   3.392  1.00 93.10           C  
ATOM   1023  N   THR A 131     -14.003  16.994  -0.216  1.00 94.58           N  
ATOM   1024  CA  THR A 131     -13.434  17.132  -1.552  1.00 94.58           C  
ATOM   1025  C   THR A 131     -14.500  17.569  -2.552  1.00 94.58           C  
ATOM   1026  CB  THR A 131     -12.791  15.815  -2.025  1.00 94.58           C  
ATOM   1027  O   THR A 131     -15.574  16.969  -2.625  1.00 94.58           O  
ATOM   1028  CG2 THR A 131     -12.186  15.966  -3.416  1.00 94.58           C  
ATOM   1029  OG1 THR A 131     -11.759  15.437  -1.105  1.00 94.58           O  
ATOM   1030  N   PHE A 132     -14.165  18.646  -3.280  1.00 95.25           N  
ATOM   1031  CA  PHE A 132     -15.025  19.125  -4.354  1.00 95.25           C  
ATOM   1032  C   PHE A 132     -14.402  18.841  -5.715  1.00 95.25           C  
ATOM   1033  CB  PHE A 132     -15.294  20.626  -4.202  1.00 95.25           C  
ATOM   1034  O   PHE A 132     -13.231  19.153  -5.944  1.00 95.25           O  
ATOM   1035  CG  PHE A 132     -16.104  20.978  -2.984  1.00 95.25           C  
ATOM   1036  CD1 PHE A 132     -17.493  20.981  -3.034  1.00 95.25           C  
ATOM   1037  CD2 PHE A 132     -15.478  21.306  -1.789  1.00 95.25           C  
ATOM   1038  CE1 PHE A 132     -18.246  21.305  -1.908  1.00 95.25           C  
ATOM   1039  CE2 PHE A 132     -16.224  21.632  -0.660  1.00 95.25           C  
ATOM   1040  CZ  PHE A 132     -17.608  21.632  -0.721  1.00 95.25           C  
ATOM   1041  N   ASP A 133     -15.209  18.210  -6.584  1.00 95.80           N  
ATOM   1042  CA  ASP A 133     -14.826  18.072  -7.985  1.00 95.80           C  
ATOM   1043  C   ASP A 133     -15.290  19.276  -8.802  1.00 95.80           C  
ATOM   1044  CB  ASP A 133     -15.404  16.784  -8.576  1.00 95.80           C  
ATOM   1045  O   ASP A 133     -16.444  19.699  -8.696  1.00 95.80           O  
ATOM   1046  CG  ASP A 133     -14.673  15.538  -8.107  1.00 95.80           C  
ATOM   1047  OD1 ASP A 133     -13.601  15.661  -7.476  1.00 95.80           O  
ATOM   1048  OD2 ASP A 133     -15.173  14.423  -8.373  1.00 95.80           O  
ATOM   1049  N   VAL A 134     -14.351  19.855  -9.581  1.00 95.74           N  
ATOM   1050  CA  VAL A 134     -14.666  20.894 -10.556  1.00 95.74           C  
ATOM   1051  C   VAL A 134     -14.575  20.323 -11.968  1.00 95.74           C  
ATOM   1052  CB  VAL A 134     -13.727  22.112 -10.411  1.00 95.74           C  
ATOM   1053  O   VAL A 134     -13.489  20.258 -12.550  1.00 95.74           O  
ATOM   1054  CG1 VAL A 134     -14.151  23.236 -11.355  1.00 95.74           C  
ATOM   1055  CG2 VAL A 134     -13.709  22.604  -8.965  1.00 95.74           C  
ATOM   1056  N   PRO A 135     -15.724  19.964 -12.477  1.00 93.97           N  
ATOM   1057  CA  PRO A 135     -15.743  19.256 -13.760  1.00 93.97           C  
ATOM   1058  C   PRO A 135     -15.124  20.072 -14.893  1.00 93.97           C  
ATOM   1059  CB  PRO A 135     -17.235  19.021 -14.011  1.00 93.97           C  
ATOM   1060  O   PRO A 135     -14.446  19.515 -15.760  1.00 93.97           O  
ATOM   1061  CG  PRO A 135     -17.844  18.945 -12.647  1.00 93.97           C  
ATOM   1062  CD  PRO A 135     -17.132  19.918 -11.752  1.00 93.97           C  
ATOM   1063  N   LYS A 136     -15.215  21.391 -14.871  1.00 91.60           N  
ATOM   1064  CA  LYS A 136     -14.703  22.245 -15.938  1.00 91.60           C  
ATOM   1065  C   LYS A 136     -13.195  22.438 -15.812  1.00 91.60           C  
ATOM   1066  CB  LYS A 136     -15.409  23.601 -15.927  1.00 91.60           C  
ATOM   1067  O   LYS A 136     -12.545  22.919 -16.744  1.00 91.60           O  
ATOM   1068  CG  LYS A 136     -16.871  23.542 -16.344  1.00 91.60           C  
ATOM   1069  CD  LYS A 136     -17.483  24.934 -16.432  1.00 91.60           C  
ATOM   1070  CE  LYS A 136     -18.921  24.882 -16.933  1.00 91.60           C  
ATOM   1071  NZ  LYS A 136     -19.528  26.245 -17.016  1.00 91.60           N  
ATOM   1072  N   SER A 137     -12.637  22.126 -14.643  1.00 92.77           N  
ATOM   1073  CA  SER A 137     -11.211  22.141 -14.332  1.00 92.77           C  
ATOM   1074  C   SER A 137     -10.694  23.568 -14.178  1.00 92.77           C  
ATOM   1075  CB  SER A 137     -10.417  21.417 -15.420  1.00 92.77           C  
ATOM   1076  O   SER A 137      -9.483  23.790 -14.107  1.00 92.77           O  
ATOM   1077  OG  SER A 137     -10.780  20.048 -15.482  1.00 92.77           O  
ATOM   1078  N   TYR A 138     -11.557  24.570 -14.266  1.00 92.35           N  
ATOM   1079  CA  TYR A 138     -11.138  25.956 -14.093  1.00 92.35           C  
ATOM   1080  C   TYR A 138     -12.150  26.731 -13.257  1.00 92.35           C  
ATOM   1081  CB  TYR A 138     -10.956  26.636 -15.454  1.00 92.35           C  
ATOM   1082  O   TYR A 138     -13.308  26.323 -13.137  1.00 92.35           O  
ATOM   1083  CG  TYR A 138     -12.187  26.591 -16.325  1.00 92.35           C  
ATOM   1084  CD1 TYR A 138     -12.304  25.656 -17.351  1.00 92.35           C  
ATOM   1085  CD2 TYR A 138     -13.235  27.483 -16.125  1.00 92.35           C  
ATOM   1086  CE1 TYR A 138     -13.437  25.612 -18.158  1.00 92.35           C  
ATOM   1087  CE2 TYR A 138     -14.372  27.448 -16.927  1.00 92.35           C  
ATOM   1088  OH  TYR A 138     -15.587  26.470 -18.733  1.00 92.35           O  
ATOM   1089  CZ  TYR A 138     -14.464  26.509 -17.939  1.00 92.35           C  
ATOM   1090  N   GLY A 139     -11.707  27.793 -12.612  1.00 93.75           N  
ATOM   1091  CA  GLY A 139     -12.565  28.823 -12.046  1.00 93.75           C  
ATOM   1092  C   GLY A 139     -12.788  29.995 -12.984  1.00 93.75           C  
ATOM   1093  O   GLY A 139     -12.018  30.198 -13.925  1.00 93.75           O  
ATOM   1094  N   GLU A 140     -13.867  30.702 -12.772  1.00 95.16           N  
ATOM   1095  CA  GLU A 140     -14.206  31.859 -13.593  1.00 95.16           C  
ATOM   1096  C   GLU A 140     -14.449  33.096 -12.732  1.00 95.16           C  
ATOM   1097  CB  GLU A 140     -15.440  31.565 -14.452  1.00 95.16           C  
ATOM   1098  O   GLU A 140     -15.027  32.999 -11.648  1.00 95.16           O  
ATOM   1099  CG  GLU A 140     -15.726  32.631 -15.501  1.00 95.16           C  
ATOM   1100  CD  GLU A 140     -16.879  32.270 -16.423  1.00 95.16           C  
ATOM   1101  OE1 GLU A 140     -18.012  32.753 -16.197  1.00 95.16           O  
ATOM   1102  OE2 GLU A 140     -16.649  31.495 -17.379  1.00 95.16           O  
ATOM   1103  N   ASN A 141     -13.968  34.176 -13.265  1.00 95.76           N  
ATOM   1104  CA  ASN A 141     -14.253  35.416 -12.548  1.00 95.76           C  
ATOM   1105  C   ASN A 141     -15.732  35.782 -12.627  1.00 95.76           C  
ATOM   1106  CB  ASN A 141     -13.393  36.560 -13.091  1.00 95.76           C  
ATOM   1107  O   ASN A 141     -16.395  35.496 -13.626  1.00 95.76           O  
ATOM   1108  CG  ASN A 141     -11.984  36.547 -12.532  1.00 95.76           C  
ATOM   1109  ND2 ASN A 141     -11.131  37.421 -13.052  1.00 95.76           N  
ATOM   1110  OD1 ASN A 141     -11.665  35.759 -11.638  1.00 95.76           O  
ATOM   1111  N   LYS A 142     -16.194  36.482 -11.511  1.00 93.49           N  
ATOM   1112  CA  LYS A 142     -17.541  37.045 -11.538  1.00 93.49           C  
ATOM   1113  C   LYS A 142     -17.612  38.260 -12.457  1.00 93.49           C  
ATOM   1114  CB  LYS A 142     -17.990  37.430 -10.127  1.00 93.49           C  
ATOM   1115  O   LYS A 142     -18.539  38.384 -13.260  1.00 93.49           O  
ATOM   1116  CG  LYS A 142     -18.241  36.241  -9.210  1.00 93.49           C  
ATOM   1117  CD  LYS A 142     -18.694  36.687  -7.827  1.00 93.49           C  
ATOM   1118  CE  LYS A 142     -18.817  35.509  -6.870  1.00 93.49           C  
ATOM   1119  NZ  LYS A 142     -19.185  35.950  -5.492  1.00 93.49           N  
ATOM   1120  N   ALA A 143     -16.586  39.069 -12.338  1.00 93.94           N  
ATOM   1121  CA  ALA A 143     -16.535  40.297 -13.125  1.00 93.94           C  
ATOM   1122  C   ALA A 143     -16.091  40.012 -14.558  1.00 93.94           C  
ATOM   1123  CB  ALA A 143     -15.596  41.310 -12.472  1.00 93.94           C  
ATOM   1124  O   ALA A 143     -15.260  39.133 -14.793  1.00 93.94           O  
ATOM   1125  N   GLU A 144     -16.635  40.739 -15.474  1.00 94.81           N  
ATOM   1126  CA  GLU A 144     -16.268  40.603 -16.882  1.00 94.81           C  
ATOM   1127  C   GLU A 144     -15.191  41.612 -17.271  1.00 94.81           C  
ATOM   1128  CB  GLU A 144     -17.497  40.774 -17.777  1.00 94.81           C  
ATOM   1129  O   GLU A 144     -15.175  42.737 -16.766  1.00 94.81           O  
ATOM   1130  CG  GLU A 144     -18.515  39.651 -17.645  1.00 94.81           C  
ATOM   1131  CD  GLU A 144     -19.682  39.781 -18.611  1.00 94.81           C  
ATOM   1132  OE1 GLU A 144     -20.441  38.800 -18.782  1.00 94.81           O  
ATOM   1133  OE2 GLU A 144     -19.837  40.874 -19.202  1.00 94.81           O  
ATOM   1134  N   ALA A 145     -14.269  41.107 -18.033  1.00 96.49           N  
ATOM   1135  CA  ALA A 145     -13.415  42.036 -18.768  1.00 96.49           C  
ATOM   1136  C   ALA A 145     -14.169  42.666 -19.936  1.00 96.49           C  
ATOM   1137  CB  ALA A 145     -12.162  41.322 -19.270  1.00 96.49           C  
ATOM   1138  O   ALA A 145     -14.933  41.988 -20.628  1.00 96.49           O  
ATOM   1139  N   LEU A 146     -13.955  44.025 -20.123  1.00 97.33           N  
ATOM   1140  CA  LEU A 146     -14.703  44.723 -21.162  1.00 97.33           C  
ATOM   1141  C   LEU A 146     -13.784  45.619 -21.985  1.00 97.33           C  
ATOM   1142  CB  LEU A 146     -15.828  45.556 -20.544  1.00 97.33           C  
ATOM   1143  O   LEU A 146     -13.016  46.407 -21.428  1.00 97.33           O  
ATOM   1144  CG  LEU A 146     -16.626  46.438 -21.507  1.00 97.33           C  
ATOM   1145  CD1 LEU A 146     -17.444  45.574 -22.462  1.00 97.33           C  
ATOM   1146  CD2 LEU A 146     -17.530  47.393 -20.734  1.00 97.33           C  
ATOM   1147  N   VAL A 147     -13.808  45.494 -23.246  1.00 98.00           N  
ATOM   1148  CA  VAL A 147     -13.155  46.376 -24.207  1.00 98.00           C  
ATOM   1149  C   VAL A 147     -14.199  46.990 -25.137  1.00 98.00           C  
ATOM   1150  CB  VAL A 147     -12.085  45.625 -25.031  1.00 98.00           C  
ATOM   1151  O   VAL A 147     -15.021  46.276 -25.716  1.00 98.00           O  
ATOM   1152  CG1 VAL A 147     -11.394  46.573 -26.010  1.00 98.00           C  
ATOM   1153  CG2 VAL A 147     -11.061  44.971 -24.104  1.00 98.00           C  
ATOM   1154  N   SER A 148     -14.169  48.323 -25.192  1.00 97.26           N  
ATOM   1155  CA  SER A 148     -15.132  49.041 -26.021  1.00 97.26           C  
ATOM   1156  C   SER A 148     -14.428  49.978 -26.997  1.00 97.26           C  
ATOM   1157  CB  SER A 148     -16.103  49.836 -25.149  1.00 97.26           C  
ATOM   1158  O   SER A 148     -13.279  50.364 -26.777  1.00 97.26           O  
ATOM   1159  OG  SER A 148     -16.864  50.737 -25.935  1.00 97.26           O  
ATOM   1160  N   SER A 149     -15.133  50.239 -28.102  1.00 96.74           N  
ATOM   1161  CA  SER A 149     -14.581  51.142 -29.106  1.00 96.74           C  
ATOM   1162  C   SER A 149     -14.514  52.574 -28.586  1.00 96.74           C  
ATOM   1163  CB  SER A 149     -15.416  51.095 -30.387  1.00 96.74           C  
ATOM   1164  O   SER A 149     -13.951  53.453 -29.242  1.00 96.74           O  
ATOM   1165  OG  SER A 149     -16.777  51.380 -30.112  1.00 96.74           O  
ATOM   1166  N   ASP A 150     -14.968  52.878 -27.355  1.00 92.02           N  
ATOM   1167  CA  ASP A 150     -15.041  54.211 -26.766  1.00 92.02           C  
ATOM   1168  C   ASP A 150     -13.780  54.528 -25.966  1.00 92.02           C  
ATOM   1169  CB  ASP A 150     -16.277  54.338 -25.874  1.00 92.02           C  
ATOM   1170  O   ASP A 150     -13.573  55.669 -25.548  1.00 92.02           O  
ATOM   1171  CG  ASP A 150     -17.577  54.349 -26.659  1.00 92.02           C  
ATOM   1172  OD1 ASP A 150     -17.560  54.684 -27.864  1.00 92.02           O  
ATOM   1173  OD2 ASP A 150     -18.629  54.022 -26.068  1.00 92.02           O  
ATOM   1174  N   GLY A 151     -12.968  53.541 -25.752  1.00 91.19           N  
ATOM   1175  CA  GLY A 151     -11.758  53.810 -24.993  1.00 91.19           C  
ATOM   1176  C   GLY A 151     -10.905  52.575 -24.772  1.00 91.19           C  
ATOM   1177  O   GLY A 151     -11.322  51.461 -25.092  1.00 91.19           O  
ATOM   1178  N   GLU A 152      -9.739  52.792 -24.300  1.00 94.32           N  
ATOM   1179  CA  GLU A 152      -8.798  51.725 -23.971  1.00 94.32           C  
ATOM   1180  C   GLU A 152      -8.899  51.336 -22.499  1.00 94.32           C  
ATOM   1181  CB  GLU A 152      -7.366  52.148 -24.306  1.00 94.32           C  
ATOM   1182  O   GLU A 152      -9.197  52.177 -21.648  1.00 94.32           O  
ATOM   1183  CG  GLU A 152      -7.120  52.360 -25.793  1.00 94.32           C  
ATOM   1184  CD  GLU A 152      -5.677  52.714 -26.118  1.00 94.32           C  
ATOM   1185  OE1 GLU A 152      -5.347  52.875 -27.315  1.00 94.32           O  
ATOM   1186  OE2 GLU A 152      -4.870  52.831 -25.168  1.00 94.32           O  
ATOM   1187  N   THR A 153      -8.810  50.080 -22.226  1.00 96.29           N  
ATOM   1188  CA  THR A 153      -8.764  49.557 -20.866  1.00 96.29           C  
ATOM   1189  C   THR A 153      -7.514  48.707 -20.655  1.00 96.29           C  
ATOM   1190  CB  THR A 153     -10.016  48.720 -20.546  1.00 96.29           C  
ATOM   1191  O   THR A 153      -6.706  48.545 -21.572  1.00 96.29           O  
ATOM   1192  CG2 THR A 153     -11.288  49.455 -20.959  1.00 96.29           C  
ATOM   1193  OG1 THR A 153      -9.946  47.476 -21.254  1.00 96.29           O  
ATOM   1194  N   LYS A 154      -7.322  48.288 -19.433  1.00 96.52           N  
ATOM   1195  CA  LYS A 154      -6.201  47.396 -19.149  1.00 96.52           C  
ATOM   1196  C   LYS A 154      -6.349  46.074 -19.896  1.00 96.52           C  
ATOM   1197  CB  LYS A 154      -6.088  47.139 -17.646  1.00 96.52           C  
ATOM   1198  O   LYS A 154      -5.373  45.341 -20.072  1.00 96.52           O  
ATOM   1199  CG  LYS A 154      -7.251  46.349 -17.063  1.00 96.52           C  
ATOM   1200  CD  LYS A 154      -7.055  46.080 -15.577  1.00 96.52           C  
ATOM   1201  CE  LYS A 154      -8.229  45.309 -14.988  1.00 96.52           C  
ATOM   1202  NZ  LYS A 154      -8.057  45.070 -13.524  1.00 96.52           N  
ATOM   1203  N   TYR A 155      -7.589  45.743 -20.421  1.00 97.36           N  
ATOM   1204  CA  TYR A 155      -7.883  44.479 -21.086  1.00 97.36           C  
ATOM   1205  C   TYR A 155      -7.692  44.598 -22.594  1.00 97.36           C  
ATOM   1206  CB  TYR A 155      -9.313  44.027 -20.774  1.00 97.36           C  
ATOM   1207  O   TYR A 155      -7.691  43.591 -23.307  1.00 97.36           O  
ATOM   1208  CG  TYR A 155      -9.577  43.820 -19.302  1.00 97.36           C  
ATOM   1209  CD1 TYR A 155      -8.940  42.802 -18.597  1.00 97.36           C  
ATOM   1210  CD2 TYR A 155     -10.464  44.642 -18.615  1.00 97.36           C  
ATOM   1211  CE1 TYR A 155      -9.182  42.606 -17.242  1.00 97.36           C  
ATOM   1212  CE2 TYR A 155     -10.712  44.456 -17.259  1.00 97.36           C  
ATOM   1213  OH  TYR A 155     -10.311  43.248 -15.240  1.00 97.36           O  
ATOM   1214  CZ  TYR A 155     -10.067  43.437 -16.582  1.00 97.36           C  
ATOM   1215  N   GLY A 156      -7.439  45.858 -23.049  1.00 97.44           N  
ATOM   1216  CA  GLY A 156      -7.155  46.016 -24.466  1.00 97.44           C  
ATOM   1217  C   GLY A 156      -7.777  47.265 -25.064  1.00 97.44           C  
ATOM   1218  O   GLY A 156      -8.076  48.220 -24.346  1.00 97.44           O  
ATOM   1219  N   SER A 157      -7.845  47.287 -26.472  1.00 98.05           N  
ATOM   1220  CA  SER A 157      -8.360  48.425 -27.228  1.00 98.05           C  
ATOM   1221  C   SER A 157      -8.952  47.980 -28.561  1.00 98.05           C  
ATOM   1222  CB  SER A 157      -7.253  49.452 -27.471  1.00 98.05           C  
ATOM   1223  O   SER A 157      -8.669  46.878 -29.035  1.00 98.05           O  
ATOM   1224  OG  SER A 157      -6.221  48.900 -28.271  1.00 98.05           O  
ATOM   1225  N   ILE A 158      -9.870  48.792 -29.084  1.00 98.43           N  
ATOM   1226  CA  ILE A 158     -10.403  48.642 -30.435  1.00 98.43           C  
ATOM   1227  C   ILE A 158     -10.080  49.887 -31.259  1.00 98.43           C  
ATOM   1228  CB  ILE A 158     -11.928  48.393 -30.416  1.00 98.43           C  
ATOM   1229  O   ILE A 158     -10.524  50.989 -30.929  1.00 98.43           O  
ATOM   1230  CG1 ILE A 158     -12.256  47.159 -29.568  1.00 98.43           C  
ATOM   1231  CG2 ILE A 158     -12.467  48.237 -31.841  1.00 98.43           C  
ATOM   1232  CD1 ILE A 158     -13.744  46.957 -29.319  1.00 98.43           C  
ATOM   1233  N   LYS A 159      -9.322  49.688 -32.336  1.00 97.16           N  
ATOM   1234  CA  LYS A 159      -8.885  50.804 -33.170  1.00 97.16           C  
ATOM   1235  C   LYS A 159      -9.464  50.699 -34.577  1.00 97.16           C  
ATOM   1236  CB  LYS A 159      -7.358  50.860 -33.234  1.00 97.16           C  
ATOM   1237  O   LYS A 159      -9.514  49.611 -35.154  1.00 97.16           O  
ATOM   1238  CG  LYS A 159      -6.692  51.157 -31.899  1.00 97.16           C  
ATOM   1239  CD  LYS A 159      -5.182  51.294 -32.044  1.00 97.16           C  
ATOM   1240  CE  LYS A 159      -4.514  51.589 -30.708  1.00 97.16           C  
ATOM   1241  NZ  LYS A 159      -3.032  51.713 -30.845  1.00 97.16           N  
ATOM   1242  N   LYS A 160      -9.867  51.811 -35.033  1.00 97.22           N  
ATOM   1243  CA  LYS A 160     -10.297  51.897 -36.426  1.00 97.22           C  
ATOM   1244  C   LYS A 160      -9.099  51.910 -37.371  1.00 97.22           C  
ATOM   1245  CB  LYS A 160     -11.153  53.145 -36.647  1.00 97.22           C  
ATOM   1246  O   LYS A 160      -8.225  52.772 -37.261  1.00 97.22           O  
ATOM   1247  CG  LYS A 160     -11.712  53.272 -38.057  1.00 97.22           C  
ATOM   1248  CD  LYS A 160     -12.575  54.517 -38.207  1.00 97.22           C  
ATOM   1249  CE  LYS A 160     -13.140  54.641 -39.616  1.00 97.22           C  
ATOM   1250  NZ  LYS A 160     -14.025  55.836 -39.754  1.00 97.22           N  
ATOM   1251  N   ILE A 161      -9.073  51.003 -38.362  1.00 97.25           N  
ATOM   1252  CA  ILE A 161      -8.000  50.906 -39.345  1.00 97.25           C  
ATOM   1253  C   ILE A 161      -8.390  51.664 -40.611  1.00 97.25           C  
ATOM   1254  CB  ILE A 161      -7.672  49.434 -39.681  1.00 97.25           C  
ATOM   1255  O   ILE A 161      -7.588  52.424 -41.160  1.00 97.25           O  
ATOM   1256  CG1 ILE A 161      -7.259  48.676 -38.414  1.00 97.25           C  
ATOM   1257  CG2 ILE A 161      -6.577  49.354 -40.748  1.00 97.25           C  
ATOM   1258  CD1 ILE A 161      -6.034  49.255 -37.718  1.00 97.25           C  
ATOM   1259  N   SER A 162      -9.561  51.493 -41.132  1.00 96.55           N  
ATOM   1260  CA  SER A 162     -10.208  52.152 -42.261  1.00 96.55           C  
ATOM   1261  C   SER A 162     -11.727  52.071 -42.152  1.00 96.55           C  
ATOM   1262  CB  SER A 162      -9.749  51.529 -43.581  1.00 96.55           C  
ATOM   1263  O   SER A 162     -12.256  51.444 -41.232  1.00 96.55           O  
ATOM   1264  OG  SER A 162     -10.141  50.169 -43.657  1.00 96.55           O  
ATOM   1265  N   THR A 163     -12.395  52.801 -43.031  1.00 95.20           N  
ATOM   1266  CA  THR A 163     -13.851  52.713 -43.021  1.00 95.20           C  
ATOM   1267  C   THR A 163     -14.306  51.263 -43.143  1.00 95.20           C  
ATOM   1268  CB  THR A 163     -14.468  53.547 -44.159  1.00 95.20           C  
ATOM   1269  O   THR A 163     -13.948  50.573 -44.101  1.00 95.20           O  
ATOM   1270  CG2 THR A 163     -15.992  53.468 -44.135  1.00 95.20           C  
ATOM   1271  OG1 THR A 163     -14.071  54.916 -44.012  1.00 95.20           O  
ATOM   1272  N   GLY A 164     -15.049  50.782 -42.089  1.00 94.90           N  
ATOM   1273  CA  GLY A 164     -15.605  49.439 -42.120  1.00 94.90           C  
ATOM   1274  C   GLY A 164     -14.647  48.385 -41.599  1.00 94.90           C  
ATOM   1275  O   GLY A 164     -14.943  47.189 -41.652  1.00 94.90           O  
ATOM   1276  N   HIS A 165     -13.425  48.811 -41.156  1.00 97.63           N  
ATOM   1277  CA  HIS A 165     -12.425  47.883 -40.641  1.00 97.63           C  
ATOM   1278  C   HIS A 165     -11.925  48.320 -39.268  1.00 97.63           C  
ATOM   1279  CB  HIS A 165     -11.251  47.766 -41.614  1.00 97.63           C  
ATOM   1280  O   HIS A 165     -11.332  49.393 -39.130  1.00 97.63           O  
ATOM   1281  CG  HIS A 165     -10.203  46.793 -41.175  1.00 97.63           C  
ATOM   1282  CD2 HIS A 165     -10.211  45.858 -40.196  1.00 97.63           C  
ATOM   1283  ND1 HIS A 165      -8.963  46.716 -41.773  1.00 97.63           N  
ATOM   1284  CE1 HIS A 165      -8.253  45.773 -41.178  1.00 97.63           C  
ATOM   1285  NE2 HIS A 165      -8.986  45.237 -40.217  1.00 97.63           N  
ATOM   1286  N   TYR A 166     -12.055  47.390 -38.260  1.00 98.29           N  
ATOM   1287  CA  TYR A 166     -11.654  47.652 -36.882  1.00 98.29           C  
ATOM   1288  C   TYR A 166     -10.793  46.517 -36.339  1.00 98.29           C  
ATOM   1289  CB  TYR A 166     -12.885  47.846 -35.991  1.00 98.29           C  
ATOM   1290  O   TYR A 166     -11.033  45.347 -36.645  1.00 98.29           O  
ATOM   1291  CG  TYR A 166     -13.885  48.832 -36.544  1.00 98.29           C  
ATOM   1292  CD1 TYR A 166     -13.870  50.166 -36.143  1.00 98.29           C  
ATOM   1293  CD2 TYR A 166     -14.846  48.433 -37.465  1.00 98.29           C  
ATOM   1294  CE1 TYR A 166     -14.791  51.079 -36.648  1.00 98.29           C  
ATOM   1295  CE2 TYR A 166     -15.772  49.337 -37.977  1.00 98.29           C  
ATOM   1296  OH  TYR A 166     -16.649  51.554 -38.066  1.00 98.29           O  
ATOM   1297  CZ  TYR A 166     -15.736  50.655 -37.563  1.00 98.29           C  
ATOM   1298  N   LYS A 167      -9.732  46.932 -35.572  1.00 98.24           N  
ATOM   1299  CA  LYS A 167      -8.849  45.933 -34.977  1.00 98.24           C  
ATOM   1300  C   LYS A 167      -8.913  45.981 -33.453  1.00 98.24           C  
ATOM   1301  CB  LYS A 167      -7.408  46.143 -35.447  1.00 98.24           C  
ATOM   1302  O   LYS A 167      -8.633  47.016 -32.846  1.00 98.24           O  
ATOM   1303  CG  LYS A 167      -6.443  45.063 -34.981  1.00 98.24           C  
ATOM   1304  CD  LYS A 167      -5.056  45.257 -35.582  1.00 98.24           C  
ATOM   1305  CE  LYS A 167      -5.039  44.923 -37.068  1.00 98.24           C  
ATOM   1306  NZ  LYS A 167      -3.664  44.589 -37.545  1.00 98.24           N  
ATOM   1307  N   ALA A 168      -9.321  44.793 -32.891  1.00 98.26           N  
ATOM   1308  CA  ALA A 168      -9.361  44.664 -31.436  1.00 98.26           C  
ATOM   1309  C   ALA A 168      -8.131  43.926 -30.917  1.00 98.26           C  
ATOM   1310  CB  ALA A 168     -10.634  43.942 -31.002  1.00 98.26           C  
ATOM   1311  O   ALA A 168      -7.748  42.886 -31.459  1.00 98.26           O  
ATOM   1312  N   THR A 169      -7.469  44.505 -29.936  1.00 97.99           N  
ATOM   1313  CA  THR A 169      -6.432  43.852 -29.144  1.00 97.99           C  
ATOM   1314  C   THR A 169      -6.950  43.512 -27.749  1.00 97.99           C  
ATOM   1315  CB  THR A 169      -5.177  44.738 -29.027  1.00 97.99           C  
ATOM   1316  O   THR A 169      -7.237  44.409 -26.953  1.00 97.99           O  
ATOM   1317  CG2 THR A 169      -4.070  44.025 -28.256  1.00 97.99           C  
ATOM   1318  OG1 THR A 169      -4.701  45.057 -30.340  1.00 97.99           O  
ATOM   1319  N   LEU A 170      -7.114  42.209 -27.495  1.00 98.07           N  
ATOM   1320  CA  LEU A 170      -7.705  41.723 -26.253  1.00 98.07           C  
ATOM   1321  C   LEU A 170      -6.653  41.053 -25.375  1.00 98.07           C  
ATOM   1322  CB  LEU A 170      -8.841  40.739 -26.550  1.00 98.07           C  
ATOM   1323  O   LEU A 170      -5.921  40.175 -25.837  1.00 98.07           O  
ATOM   1324  CG  LEU A 170      -9.858  41.175 -27.606  1.00 98.07           C  
ATOM   1325  CD1 LEU A 170     -10.808  40.028 -27.932  1.00 98.07           C  
ATOM   1326  CD2 LEU A 170     -10.633  42.400 -27.128  1.00 98.07           C  
ATOM   1327  N   LYS A 171      -6.631  41.514 -24.106  1.00 97.78           N  
ATOM   1328  CA  LYS A 171      -5.680  40.932 -23.164  1.00 97.78           C  
ATOM   1329  C   LYS A 171      -6.396  40.119 -22.090  1.00 97.78           C  
ATOM   1330  CB  LYS A 171      -4.831  42.026 -22.515  1.00 97.78           C  
ATOM   1331  O   LYS A 171      -6.945  40.682 -21.141  1.00 97.78           O  
ATOM   1332  CG  LYS A 171      -3.963  42.800 -23.495  1.00 97.78           C  
ATOM   1333  CD  LYS A 171      -3.178  43.904 -22.797  1.00 97.78           C  
ATOM   1334  CE  LYS A 171      -2.388  44.744 -23.791  1.00 97.78           C  
ATOM   1335  NZ  LYS A 171      -1.677  45.873 -23.120  1.00 97.78           N  
ATOM   1336  N   ASN A 172      -6.271  38.786 -22.278  1.00 97.33           N  
ATOM   1337  CA  ASN A 172      -6.827  37.859 -21.298  1.00 97.33           C  
ATOM   1338  C   ASN A 172      -5.812  37.518 -20.211  1.00 97.33           C  
ATOM   1339  CB  ASN A 172      -7.318  36.583 -21.984  1.00 97.33           C  
ATOM   1340  O   ASN A 172      -4.862  36.773 -20.455  1.00 97.33           O  
ATOM   1341  CG  ASN A 172      -7.915  35.588 -21.009  1.00 97.33           C  
ATOM   1342  ND2 ASN A 172      -8.012  34.331 -21.428  1.00 97.33           N  
ATOM   1343  OD1 ASN A 172      -8.286  35.946 -19.888  1.00 97.33           O  
ATOM   1344  N   PHE A 173      -6.054  38.003 -18.924  1.00 96.15           N  
ATOM   1345  CA  PHE A 173      -5.100  37.838 -17.834  1.00 96.15           C  
ATOM   1346  C   PHE A 173      -5.340  36.526 -17.098  1.00 96.15           C  
ATOM   1347  CB  PHE A 173      -5.191  39.014 -16.856  1.00 96.15           C  
ATOM   1348  O   PHE A 173      -4.675  36.237 -16.101  1.00 96.15           O  
ATOM   1349  CG  PHE A 173      -4.662  40.309 -17.412  1.00 96.15           C  
ATOM   1350  CD1 PHE A 173      -3.307  40.466 -17.677  1.00 96.15           C  
ATOM   1351  CD2 PHE A 173      -5.521  41.369 -17.671  1.00 96.15           C  
ATOM   1352  CE1 PHE A 173      -2.815  41.663 -18.192  1.00 96.15           C  
ATOM   1353  CE2 PHE A 173      -5.037  42.568 -18.185  1.00 96.15           C  
ATOM   1354  CZ  PHE A 173      -3.683  42.714 -18.443  1.00 96.15           C  
ATOM   1355  N   GLY A 174      -6.371  35.792 -17.564  1.00 94.06           N  
ATOM   1356  CA  GLY A 174      -6.588  34.468 -17.001  1.00 94.06           C  
ATOM   1357  C   GLY A 174      -5.534  33.462 -17.421  1.00 94.06           C  
ATOM   1358  O   GLY A 174      -4.684  33.759 -18.264  1.00 94.06           O  
ATOM   1359  N   SER A 175      -5.572  32.292 -16.824  1.00 92.14           N  
ATOM   1360  CA  SER A 175      -4.577  31.269 -17.129  1.00 92.14           C  
ATOM   1361  C   SER A 175      -5.106  30.271 -18.154  1.00 92.14           C  
ATOM   1362  CB  SER A 175      -4.154  30.534 -15.858  1.00 92.14           C  
ATOM   1363  O   SER A 175      -4.424  29.302 -18.494  1.00 92.14           O  
ATOM   1364  OG  SER A 175      -5.270  29.912 -15.244  1.00 92.14           O  
ATOM   1365  N   ALA A 176      -6.364  30.465 -18.621  1.00 91.44           N  
ATOM   1366  CA  ALA A 176      -6.974  29.534 -19.566  1.00 91.44           C  
ATOM   1367  C   ALA A 176      -7.682  30.282 -20.693  1.00 91.44           C  
ATOM   1368  CB  ALA A 176      -7.955  28.611 -18.847  1.00 91.44           C  
ATOM   1369  O   ALA A 176      -7.896  31.493 -20.604  1.00 91.44           O  
ATOM   1370  N   GLU A 177      -7.940  29.560 -21.785  1.00 93.35           N  
ATOM   1371  CA  GLU A 177      -8.722  30.125 -22.882  1.00 93.35           C  
ATOM   1372  C   GLU A 177     -10.147  30.443 -22.437  1.00 93.35           C  
ATOM   1373  CB  GLU A 177      -8.744  29.165 -24.074  1.00 93.35           C  
ATOM   1374  O   GLU A 177     -10.691  29.775 -21.556  1.00 93.35           O  
ATOM   1375  CG  GLU A 177      -9.472  27.857 -23.799  1.00 93.35           C  
ATOM   1376  CD  GLU A 177      -9.445  26.896 -24.976  1.00 93.35           C  
ATOM   1377  OE1 GLU A 177     -10.002  25.781 -24.861  1.00 93.35           O  
ATOM   1378  OE2 GLU A 177      -8.861  27.261 -26.021  1.00 93.35           O  
ATOM   1379  N   THR A 178     -10.704  31.568 -23.012  1.00 95.72           N  
ATOM   1380  CA  THR A 178     -12.077  31.963 -22.723  1.00 95.72           C  
ATOM   1381  C   THR A 178     -12.796  32.397 -23.997  1.00 95.72           C  
ATOM   1382  CB  THR A 178     -12.125  33.103 -21.690  1.00 95.72           C  
ATOM   1383  O   THR A 178     -12.178  32.499 -25.059  1.00 95.72           O  
ATOM   1384  CG2 THR A 178     -11.603  34.407 -22.285  1.00 95.72           C  
ATOM   1385  OG1 THR A 178     -13.478  33.296 -21.259  1.00 95.72           O  
ATOM   1386  N   TYR A 179     -14.108  32.486 -23.919  1.00 95.78           N  
ATOM   1387  CA  TYR A 179     -14.921  32.834 -25.078  1.00 95.78           C  
ATOM   1388  C   TYR A 179     -15.535  34.220 -24.918  1.00 95.78           C  
ATOM   1389  CB  TYR A 179     -16.024  31.794 -25.293  1.00 95.78           C  
ATOM   1390  O   TYR A 179     -16.266  34.473 -23.957  1.00 95.78           O  
ATOM   1391  CG  TYR A 179     -15.506  30.424 -25.655  1.00 95.78           C  
ATOM   1392  CD1 TYR A 179     -15.312  30.060 -26.985  1.00 95.78           C  
ATOM   1393  CD2 TYR A 179     -15.210  29.491 -24.668  1.00 95.78           C  
ATOM   1394  CE1 TYR A 179     -14.836  28.798 -27.323  1.00 95.78           C  
ATOM   1395  CE2 TYR A 179     -14.734  28.225 -24.993  1.00 95.78           C  
ATOM   1396  OH  TYR A 179     -14.078  26.637 -26.651  1.00 95.78           O  
ATOM   1397  CZ  TYR A 179     -14.550  27.889 -26.322  1.00 95.78           C  
ATOM   1398  N   PRO A 180     -15.305  35.061 -25.866  1.00 97.18           N  
ATOM   1399  CA  PRO A 180     -15.800  36.433 -25.741  1.00 97.18           C  
ATOM   1400  C   PRO A 180     -17.253  36.580 -26.186  1.00 97.18           C  
ATOM   1401  CB  PRO A 180     -14.866  37.230 -26.656  1.00 97.18           C  
ATOM   1402  O   PRO A 180     -17.742  35.778 -26.986  1.00 97.18           O  
ATOM   1403  CG  PRO A 180     -14.492  36.275 -27.744  1.00 97.18           C  
ATOM   1404  CD  PRO A 180     -14.363  34.902 -27.149  1.00 97.18           C  
ATOM   1405  N   ASP A 181     -17.876  37.559 -25.650  1.00 97.50           N  
ATOM   1406  CA  ASP A 181     -19.133  38.096 -26.159  1.00 97.50           C  
ATOM   1407  C   ASP A 181     -18.902  39.381 -26.949  1.00 97.50           C  
ATOM   1408  CB  ASP A 181     -20.111  38.352 -25.011  1.00 97.50           C  
ATOM   1409  O   ASP A 181     -18.261  40.312 -26.456  1.00 97.50           O  
ATOM   1410  CG  ASP A 181     -20.570  37.077 -24.327  1.00 97.50           C  
ATOM   1411  OD1 ASP A 181     -20.830  36.070 -25.022  1.00 97.50           O  
ATOM   1412  OD2 ASP A 181     -20.677  37.078 -23.081  1.00 97.50           O  
ATOM   1413  N   ILE A 182     -19.397  39.349 -28.182  1.00 97.94           N  
ATOM   1414  CA  ILE A 182     -19.178  40.501 -29.050  1.00 97.94           C  
ATOM   1415  C   ILE A 182     -20.510  41.188 -29.342  1.00 97.94           C  
ATOM   1416  CB  ILE A 182     -18.487  40.091 -30.370  1.00 97.94           C  
ATOM   1417  O   ILE A 182     -21.440  40.562 -29.855  1.00 97.94           O  
ATOM   1418  CG1 ILE A 182     -17.167  39.367 -30.078  1.00 97.94           C  
ATOM   1419  CG2 ILE A 182     -18.255  41.314 -31.262  1.00 97.94           C  
ATOM   1420  CD1 ILE A 182     -16.539  38.708 -31.299  1.00 97.94           C  
ATOM   1421  N   LYS A 183     -20.567  42.452 -29.001  1.00 98.17           N  
ATOM   1422  CA  LYS A 183     -21.748  43.280 -29.226  1.00 98.17           C  
ATOM   1423  C   LYS A 183     -21.421  44.470 -30.123  1.00 98.17           C  
ATOM   1424  CB  LYS A 183     -22.324  43.768 -27.896  1.00 98.17           C  
ATOM   1425  O   LYS A 183     -20.518  45.253 -29.820  1.00 98.17           O  
ATOM   1426  CG  LYS A 183     -23.642  44.514 -28.029  1.00 98.17           C  
ATOM   1427  CD  LYS A 183     -24.132  45.029 -26.682  1.00 98.17           C  
ATOM   1428  CE  LYS A 183     -24.646  43.897 -25.803  1.00 98.17           C  
ATOM   1429  NZ  LYS A 183     -25.502  44.406 -24.689  1.00 98.17           N  
ATOM   1430  N   ILE A 184     -22.222  44.615 -31.264  1.00 98.13           N  
ATOM   1431  CA  ILE A 184     -22.023  45.713 -32.205  1.00 98.13           C  
ATOM   1432  C   ILE A 184     -23.322  46.500 -32.362  1.00 98.13           C  
ATOM   1433  CB  ILE A 184     -21.540  45.197 -33.579  1.00 98.13           C  
ATOM   1434  O   ILE A 184     -24.341  45.951 -32.789  1.00 98.13           O  
ATOM   1435  CG1 ILE A 184     -20.296  44.318 -33.413  1.00 98.13           C  
ATOM   1436  CG2 ILE A 184     -21.260  46.367 -34.527  1.00 98.13           C  
ATOM   1437  CD1 ILE A 184     -19.816  43.672 -34.705  1.00 98.13           C  
ATOM   1438  N   LYS A 185     -23.256  47.798 -32.004  1.00 97.93           N  
ATOM   1439  CA  LYS A 185     -24.362  48.725 -32.224  1.00 97.93           C  
ATOM   1440  C   LYS A 185     -24.110  49.601 -33.448  1.00 97.93           C  
ATOM   1441  CB  LYS A 185     -24.584  49.599 -30.990  1.00 97.93           C  
ATOM   1442  O   LYS A 185     -23.134  50.354 -33.487  1.00 97.93           O  
ATOM   1443  CG  LYS A 185     -25.763  50.554 -31.112  1.00 97.93           C  
ATOM   1444  CD  LYS A 185     -25.924  51.406 -29.859  1.00 97.93           C  
ATOM   1445  CE  LYS A 185     -27.080  52.388 -29.993  1.00 97.93           C  
ATOM   1446  NZ  LYS A 185     -27.232  53.235 -28.774  1.00 97.93           N  
ATOM   1447  N   PHE A 186     -25.095  49.568 -34.370  1.00 96.82           N  
ATOM   1448  CA  PHE A 186     -24.901  50.268 -35.635  1.00 96.82           C  
ATOM   1449  C   PHE A 186     -25.428  51.696 -35.549  1.00 96.82           C  
ATOM   1450  CB  PHE A 186     -25.595  49.521 -36.777  1.00 96.82           C  
ATOM   1451  O   PHE A 186     -26.572  51.918 -35.151  1.00 96.82           O  
ATOM   1452  CG  PHE A 186     -24.993  48.174 -37.075  1.00 96.82           C  
ATOM   1453  CD1 PHE A 186     -23.910  48.056 -37.938  1.00 96.82           C  
ATOM   1454  CD2 PHE A 186     -25.511  47.025 -36.492  1.00 96.82           C  
ATOM   1455  CE1 PHE A 186     -23.352  46.811 -38.216  1.00 96.82           C  
ATOM   1456  CE2 PHE A 186     -24.957  45.777 -36.764  1.00 96.82           C  
ATOM   1457  CZ  PHE A 186     -23.878  45.672 -37.627  1.00 96.82           C  
ATOM   1458  N   ASN A 187     -24.522  52.664 -35.913  1.00 95.92           N  
ATOM   1459  CA  ASN A 187     -24.848  54.086 -35.859  1.00 95.92           C  
ATOM   1460  C   ASN A 187     -25.208  54.631 -37.238  1.00 95.92           C  
ATOM   1461  CB  ASN A 187     -23.686  54.881 -35.261  1.00 95.92           C  
ATOM   1462  O   ASN A 187     -25.346  55.843 -37.415  1.00 95.92           O  
ATOM   1463  CG  ASN A 187     -23.382  54.482 -33.830  1.00 95.92           C  
ATOM   1464  ND2 ASN A 187     -22.099  54.387 -33.500  1.00 95.92           N  
ATOM   1465  OD1 ASN A 187     -24.292  54.260 -33.027  1.00 95.92           O  
ATOM   1466  N   SER A 188     -25.240  53.778 -38.339  1.00 92.56           N  
ATOM   1467  CA  SER A 188     -25.718  53.940 -39.708  1.00 92.56           C  
ATOM   1468  C   SER A 188     -26.042  52.592 -40.342  1.00 92.56           C  
ATOM   1469  CB  SER A 188     -24.679  54.675 -40.555  1.00 92.56           C  
ATOM   1470  O   SER A 188     -25.822  51.544 -39.732  1.00 92.56           O  
ATOM   1471  OG  SER A 188     -23.483  53.920 -40.652  1.00 92.56           O  
ATOM   1472  N   ASP A 189     -26.693  52.672 -41.433  1.00 90.07           N  
ATOM   1473  CA  ASP A 189     -27.079  51.435 -42.106  1.00 90.07           C  
ATOM   1474  C   ASP A 189     -25.853  50.598 -42.461  1.00 90.07           C  
ATOM   1475  CB  ASP A 189     -27.892  51.739 -43.366  1.00 90.07           C  
ATOM   1476  O   ASP A 189     -24.817  51.140 -42.855  1.00 90.07           O  
ATOM   1477  CG  ASP A 189     -29.359  51.999 -43.076  1.00 90.07           C  
ATOM   1478  OD1 ASP A 189     -29.741  52.089 -41.889  1.00 90.07           O  
ATOM   1479  OD2 ASP A 189     -30.143  52.110 -44.044  1.00 90.07           O  
ATOM   1480  N   ASN A 190     -25.953  49.234 -42.210  1.00 91.87           N  
ATOM   1481  CA  ASN A 190     -24.944  48.245 -42.575  1.00 91.87           C  
ATOM   1482  C   ASN A 190     -25.580  46.964 -43.104  1.00 91.87           C  
ATOM   1483  CB  ASN A 190     -24.040  47.934 -41.380  1.00 91.87           C  
ATOM   1484  O   ASN A 190     -26.734  46.662 -42.791  1.00 91.87           O  
ATOM   1485  CG  ASN A 190     -22.851  47.072 -41.755  1.00 91.87           C  
ATOM   1486  ND2 ASN A 190     -22.665  45.972 -41.036  1.00 91.87           N  
ATOM   1487  OD1 ASN A 190     -22.105  47.392 -42.684  1.00 91.87           O  
ATOM   1488  N   GLY A 191     -24.908  46.273 -43.908  1.00 89.52           N  
ATOM   1489  CA  GLY A 191     -25.489  45.080 -44.501  1.00 89.52           C  
ATOM   1490  C   GLY A 191     -24.729  43.813 -44.158  1.00 89.52           C  
ATOM   1491  O   GLY A 191     -25.213  42.706 -44.406  1.00 89.52           O  
ATOM   1492  N   TRP A 192     -23.489  43.951 -43.557  1.00 92.99           N  
ATOM   1493  CA  TRP A 192     -22.621  42.790 -43.381  1.00 92.99           C  
ATOM   1494  C   TRP A 192     -21.632  43.017 -42.242  1.00 92.99           C  
ATOM   1495  CB  TRP A 192     -21.866  42.482 -44.676  1.00 92.99           C  
ATOM   1496  O   TRP A 192     -21.197  44.146 -42.007  1.00 92.99           O  
ATOM   1497  CG  TRP A 192     -20.835  41.402 -44.538  1.00 92.99           C  
ATOM   1498  CD1 TRP A 192     -21.031  40.054 -44.663  1.00 92.99           C  
ATOM   1499  CD2 TRP A 192     -19.446  41.579 -44.242  1.00 92.99           C  
ATOM   1500  CE2 TRP A 192     -18.860  40.295 -44.203  1.00 92.99           C  
ATOM   1501  CE3 TRP A 192     -18.639  42.701 -44.006  1.00 92.99           C  
ATOM   1502  NE1 TRP A 192     -19.847  39.383 -44.463  1.00 92.99           N  
ATOM   1503  CH2 TRP A 192     -16.735  41.216 -43.712  1.00 92.99           C  
ATOM   1504  CZ2 TRP A 192     -17.502  40.101 -43.938  1.00 92.99           C  
ATOM   1505  CZ3 TRP A 192     -17.289  42.507 -43.742  1.00 92.99           C  
ATOM   1506  N   VAL A 193     -21.365  41.943 -41.495  1.00 95.52           N  
ATOM   1507  CA  VAL A 193     -20.333  41.988 -40.463  1.00 95.52           C  
ATOM   1508  C   VAL A 193     -19.448  40.749 -40.562  1.00 95.52           C  
ATOM   1509  CB  VAL A 193     -20.948  42.092 -39.049  1.00 95.52           C  
ATOM   1510  O   VAL A 193     -19.949  39.630 -40.709  1.00 95.52           O  
ATOM   1511  CG1 VAL A 193     -19.866  41.969 -37.978  1.00 95.52           C  
ATOM   1512  CG2 VAL A 193     -21.710  43.407 -38.893  1.00 95.52           C  
ATOM   1513  N   GLY A 194     -18.119  40.963 -40.554  1.00 95.09           N  
ATOM   1514  CA  GLY A 194     -17.123  39.914 -40.414  1.00 95.09           C  
ATOM   1515  C   GLY A 194     -16.265  40.067 -39.172  1.00 95.09           C  
ATOM   1516  O   GLY A 194     -15.673  41.125 -38.947  1.00 95.09           O  
ATOM   1517  N   ILE A 195     -16.196  39.027 -38.343  1.00 96.75           N  
ATOM   1518  CA  ILE A 195     -15.326  38.952 -37.176  1.00 96.75           C  
ATOM   1519  C   ILE A 195     -14.266  37.874 -37.389  1.00 96.75           C  
ATOM   1520  CB  ILE A 195     -16.131  38.665 -35.888  1.00 96.75           C  
ATOM   1521  O   ILE A 195     -14.584  36.683 -37.442  1.00 96.75           O  
ATOM   1522  CG1 ILE A 195     -17.274  39.675 -35.737  1.00 96.75           C  
ATOM   1523  CG2 ILE A 195     -15.214  38.687 -34.662  1.00 96.75           C  
ATOM   1524  CD1 ILE A 195     -18.323  39.272 -34.709  1.00 96.75           C  
ATOM   1525  N   VAL A 196     -12.944  38.386 -37.405  1.00 95.36           N  
ATOM   1526  CA  VAL A 196     -11.900  37.478 -37.867  1.00 95.36           C  
ATOM   1527  C   VAL A 196     -10.754  37.450 -36.859  1.00 95.36           C  
ATOM   1528  CB  VAL A 196     -11.372  37.883 -39.263  1.00 95.36           C  
ATOM   1529  O   VAL A 196     -10.091  38.466 -36.634  1.00 95.36           O  
ATOM   1530  CG1 VAL A 196     -10.347  36.869 -39.767  1.00 95.36           C  
ATOM   1531  CG2 VAL A 196     -12.529  38.016 -40.252  1.00 95.36           C  
ATOM   1532  N   LYS A 197     -10.566  36.303 -36.259  1.00 95.41           N  
ATOM   1533  CA  LYS A 197      -9.416  36.118 -35.379  1.00 95.41           C  
ATOM   1534  C   LYS A 197      -8.222  35.557 -36.148  1.00 95.41           C  
ATOM   1535  CB  LYS A 197      -9.772  35.191 -34.216  1.00 95.41           C  
ATOM   1536  O   LYS A 197      -7.092  36.019 -35.973  1.00 95.41           O  
ATOM   1537  CG  LYS A 197      -8.628  34.951 -33.243  1.00 95.41           C  
ATOM   1538  CD  LYS A 197      -9.006  33.934 -32.174  1.00 95.41           C  
ATOM   1539  CE  LYS A 197      -7.782  33.430 -31.422  1.00 95.41           C  
ATOM   1540  NZ  LYS A 197      -7.805  31.946 -31.256  1.00 95.41           N  
ATOM   1541  N   SER A 198      -8.413  34.588 -37.131  1.00 91.86           N  
ATOM   1542  CA  SER A 198      -7.427  33.970 -38.012  1.00 91.86           C  
ATOM   1543  C   SER A 198      -8.084  33.410 -39.270  1.00 91.86           C  
ATOM   1544  CB  SER A 198      -6.676  32.857 -37.280  1.00 91.86           C  
ATOM   1545  O   SER A 198      -9.307  33.468 -39.416  1.00 91.86           O  
ATOM   1546  OG  SER A 198      -7.520  31.740 -37.062  1.00 91.86           O  
ATOM   1547  N   ALA A 199      -7.347  32.888 -40.160  1.00 85.88           N  
ATOM   1548  CA  ALA A 199      -7.831  32.331 -41.420  1.00 85.88           C  
ATOM   1549  C   ALA A 199      -8.858  31.229 -41.173  1.00 85.88           C  
ATOM   1550  CB  ALA A 199      -6.666  31.794 -42.246  1.00 85.88           C  
ATOM   1551  O   ALA A 199      -9.764  31.024 -41.984  1.00 85.88           O  
ATOM   1552  N   THR A 200      -8.800  30.562 -40.025  1.00 86.22           N  
ATOM   1553  CA  THR A 200      -9.674  29.421 -39.774  1.00 86.22           C  
ATOM   1554  C   THR A 200     -10.712  29.760 -38.708  1.00 86.22           C  
ATOM   1555  CB  THR A 200      -8.868  28.185 -39.335  1.00 86.22           C  
ATOM   1556  O   THR A 200     -11.648  28.990 -38.478  1.00 86.22           O  
ATOM   1557  CG2 THR A 200      -7.957  27.695 -40.457  1.00 86.22           C  
ATOM   1558  OG1 THR A 200      -8.066  28.525 -38.197  1.00 86.22           O  
ATOM   1559  N   GLU A 201     -10.459  30.963 -38.071  1.00 90.64           N  
ATOM   1560  CA  GLU A 201     -11.399  31.379 -37.035  1.00 90.64           C  
ATOM   1561  C   GLU A 201     -12.073  32.699 -37.399  1.00 90.64           C  
ATOM   1562  CB  GLU A 201     -10.689  31.507 -35.685  1.00 90.64           C  
ATOM   1563  O   GLU A 201     -11.536  33.773 -37.125  1.00 90.64           O  
ATOM   1564  CG  GLU A 201     -10.100  30.200 -35.173  1.00 90.64           C  
ATOM   1565  CD  GLU A 201      -9.235  30.375 -33.935  1.00 90.64           C  
ATOM   1566  OE1 GLU A 201      -9.398  29.599 -32.966  1.00 90.64           O  
ATOM   1567  OE2 GLU A 201      -8.388  31.297 -33.935  1.00 90.64           O  
ATOM   1568  N   SER A 202     -13.258  32.506 -38.112  1.00 91.62           N  
ATOM   1569  CA  SER A 202     -14.002  33.683 -38.551  1.00 91.62           C  
ATOM   1570  C   SER A 202     -15.502  33.495 -38.352  1.00 91.62           C  
ATOM   1571  CB  SER A 202     -13.708  33.984 -40.022  1.00 91.62           C  
ATOM   1572  O   SER A 202     -15.989  32.364 -38.300  1.00 91.62           O  
ATOM   1573  OG  SER A 202     -14.183  32.940 -40.854  1.00 91.62           O  
ATOM   1574  N   TYR A 203     -16.135  34.616 -38.058  1.00 93.23           N  
ATOM   1575  CA  TYR A 203     -17.572  34.680 -37.821  1.00 93.23           C  
ATOM   1576  C   TYR A 203     -18.219  35.758 -38.683  1.00 93.23           C  
ATOM   1577  CB  TYR A 203     -17.863  34.951 -36.342  1.00 93.23           C  
ATOM   1578  O   TYR A 203     -17.889  36.940 -38.562  1.00 93.23           O  
ATOM   1579  CG  TYR A 203     -19.190  34.406 -35.875  1.00 93.23           C  
ATOM   1580  CD1 TYR A 203     -20.340  35.192 -35.912  1.00 93.23           C  
ATOM   1581  CD2 TYR A 203     -19.298  33.105 -35.393  1.00 93.23           C  
ATOM   1582  CE1 TYR A 203     -21.566  34.694 -35.481  1.00 93.23           C  
ATOM   1583  CE2 TYR A 203     -20.519  32.598 -34.959  1.00 93.23           C  
ATOM   1584  OH  TYR A 203     -22.855  32.902 -34.578  1.00 93.23           O  
ATOM   1585  CZ  TYR A 203     -21.644  33.399 -35.006  1.00 93.23           C  
ATOM   1586  N   GLU A 204     -19.064  35.299 -39.638  1.00 93.07           N  
ATOM   1587  CA  GLU A 204     -19.590  36.229 -40.633  1.00 93.07           C  
ATOM   1588  C   GLU A 204     -21.114  36.173 -40.689  1.00 93.07           C  
ATOM   1589  CB  GLU A 204     -19.002  35.927 -42.014  1.00 93.07           C  
ATOM   1590  O   GLU A 204     -21.701  35.088 -40.704  1.00 93.07           O  
ATOM   1591  CG  GLU A 204     -19.361  36.959 -43.074  1.00 93.07           C  
ATOM   1592  CD  GLU A 204     -18.701  36.693 -44.417  1.00 93.07           C  
ATOM   1593  OE1 GLU A 204     -18.954  37.454 -45.379  1.00 93.07           O  
ATOM   1594  OE2 GLU A 204     -17.924  35.715 -44.509  1.00 93.07           O  
ATOM   1595  N   ILE A 205     -21.778  37.367 -40.762  1.00 91.65           N  
ATOM   1596  CA  ILE A 205     -23.233  37.460 -40.825  1.00 91.65           C  
ATOM   1597  C   ILE A 205     -23.636  38.568 -41.795  1.00 91.65           C  
ATOM   1598  CB  ILE A 205     -23.843  37.720 -39.430  1.00 91.65           C  
ATOM   1599  O   ILE A 205     -22.973  39.604 -41.875  1.00 91.65           O  
ATOM   1600  CG1 ILE A 205     -25.375  37.687 -39.502  1.00 91.65           C  
ATOM   1601  CG2 ILE A 205     -23.351  39.056 -38.866  1.00 91.65           C  
ATOM   1602  CD1 ILE A 205     -26.055  37.558 -38.147  1.00 91.65           C  
ATOM   1603  N   GLY A 206     -24.662  38.324 -42.545  1.00 87.31           N  
ATOM   1604  CA  GLY A 206     -25.177  39.290 -43.503  1.00 87.31           C  
ATOM   1605  C   GLY A 206     -24.662  39.065 -44.912  1.00 87.31           C  
ATOM   1606  O   GLY A 206     -24.238  37.959 -45.255  1.00 87.31           O  
ATOM   1607  N   ASN A 207     -24.835  40.174 -45.785  1.00 82.65           N  
ATOM   1608  CA  ASN A 207     -24.464  40.133 -47.196  1.00 82.65           C  
ATOM   1609  C   ASN A 207     -23.551  41.298 -47.570  1.00 82.65           C  
ATOM   1610  CB  ASN A 207     -25.715  40.134 -48.079  1.00 82.65           C  
ATOM   1611  O   ASN A 207     -23.981  42.453 -47.570  1.00 82.65           O  
ATOM   1612  CG  ASN A 207     -25.391  39.938 -49.547  1.00 82.65           C  
ATOM   1613  ND2 ASN A 207     -26.425  39.778 -50.365  1.00 82.65           N  
ATOM   1614  OD1 ASN A 207     -24.224  39.927 -49.943  1.00 82.65           O  
ATOM   1615  N   PRO A 208     -22.313  40.954 -47.912  1.00 76.94           N  
ATOM   1616  CA  PRO A 208     -21.364  42.017 -48.255  1.00 76.94           C  
ATOM   1617  C   PRO A 208     -21.752  42.764 -49.529  1.00 76.94           C  
ATOM   1618  CB  PRO A 208     -20.045  41.265 -48.443  1.00 76.94           C  
ATOM   1619  O   PRO A 208     -21.303  43.893 -49.748  1.00 76.94           O  
ATOM   1620  CG  PRO A 208     -20.446  39.855 -48.731  1.00 76.94           C  
ATOM   1621  CD  PRO A 208     -21.753  39.580 -48.043  1.00 76.94           C  
ATOM   1622  N   LYS A 209     -22.634  42.181 -50.339  1.00 74.11           N  
ATOM   1623  CA  LYS A 209     -22.983  42.760 -51.632  1.00 74.11           C  
ATOM   1624  C   LYS A 209     -24.352  43.434 -51.582  1.00 74.11           C  
ATOM   1625  CB  LYS A 209     -22.969  41.687 -52.722  1.00 74.11           C  
ATOM   1626  O   LYS A 209     -24.970  43.675 -52.620  1.00 74.11           O  
ATOM   1627  CG  LYS A 209     -21.589  41.113 -53.008  1.00 74.11           C  
ATOM   1628  CD  LYS A 209     -21.621  40.133 -54.173  1.00 74.11           C  
ATOM   1629  CE  LYS A 209     -20.243  39.548 -54.450  1.00 74.11           C  
ATOM   1630  NZ  LYS A 209     -20.275  38.561 -55.572  1.00 74.11           N  
ATOM   1631  N   GLU A 210     -24.895  43.697 -50.341  1.00 69.18           N  
ATOM   1632  CA  GLU A 210     -26.182  44.374 -50.208  1.00 69.18           C  
ATOM   1633  C   GLU A 210     -26.114  45.799 -50.747  1.00 69.18           C  
ATOM   1634  CB  GLU A 210     -26.634  44.387 -48.745  1.00 69.18           C  
ATOM   1635  O   GLU A 210     -25.190  46.548 -50.425  1.00 69.18           O  
ATOM   1636  CG  GLU A 210     -28.108  44.716 -48.559  1.00 69.18           C  
ATOM   1637  CD  GLU A 210     -28.579  44.567 -47.122  1.00 69.18           C  
ATOM   1638  OE1 GLU A 210     -29.797  44.705 -46.865  1.00 69.18           O  
ATOM   1639  OE2 GLU A 210     -27.724  44.312 -46.244  1.00 69.18           O  
ATOM   1640  N   ASP A 211     -27.026  46.149 -51.792  1.00 66.04           N  
ATOM   1641  CA  ASP A 211     -27.070  47.488 -52.372  1.00 66.04           C  
ATOM   1642  C   ASP A 211     -27.498  48.522 -51.333  1.00 66.04           C  
ATOM   1643  CB  ASP A 211     -28.020  47.523 -53.571  1.00 66.04           C  
ATOM   1644  O   ASP A 211     -28.418  48.280 -50.551  1.00 66.04           O  
ATOM   1645  CG  ASP A 211     -27.481  46.774 -54.777  1.00 66.04           C  
ATOM   1646  OD1 ASP A 211     -26.246  46.722 -54.960  1.00 66.04           O  
ATOM   1647  OD2 ASP A 211     -28.299  46.234 -55.553  1.00 66.04           O  
ATOM   1648  N   ASP A 212     -26.882  49.676 -51.303  1.00 68.36           N  
ATOM   1649  CA  ASP A 212     -27.143  50.749 -50.349  1.00 68.36           C  
ATOM   1650  C   ASP A 212     -28.152  51.748 -50.910  1.00 68.36           C  
ATOM   1651  CB  ASP A 212     -25.843  51.466 -49.979  1.00 68.36           C  
ATOM   1652  O   ASP A 212     -28.955  52.313 -50.164  1.00 68.36           O  
ATOM   1653  CG  ASP A 212     -25.996  52.392 -48.785  1.00 68.36           C  
ATOM   1654  OD1 ASP A 212     -26.845  52.122 -47.909  1.00 68.36           O  
ATOM   1655  OD2 ASP A 212     -25.263  53.403 -48.722  1.00 68.36           O  
ATOM   1656  N   THR A 213     -28.192  51.869 -52.250  1.00 76.24           N  
ATOM   1657  CA  THR A 213     -29.060  52.881 -52.841  1.00 76.24           C  
ATOM   1658  C   THR A 213     -29.716  52.354 -54.113  1.00 76.24           C  
ATOM   1659  CB  THR A 213     -28.278  54.169 -53.159  1.00 76.24           C  
ATOM   1660  O   THR A 213     -29.307  51.322 -54.648  1.00 76.24           O  
ATOM   1661  CG2 THR A 213     -27.633  54.745 -51.903  1.00 76.24           C  
ATOM   1662  OG1 THR A 213     -27.254  53.876 -54.117  1.00 76.24           O  
ATOM   1663  N   ARG A 214     -30.857  53.079 -54.475  1.00 75.70           N  
ATOM   1664  CA  ARG A 214     -31.482  52.780 -55.760  1.00 75.70           C  
ATOM   1665  C   ARG A 214     -31.890  54.060 -56.481  1.00 75.70           C  
ATOM   1666  CB  ARG A 214     -32.699  51.874 -55.568  1.00 75.70           C  
ATOM   1667  O   ARG A 214     -32.144  55.084 -55.842  1.00 75.70           O  
ATOM   1668  CG  ARG A 214     -33.855  52.541 -54.840  1.00 75.70           C  
ATOM   1669  CD  ARG A 214     -35.045  51.603 -54.693  1.00 75.70           C  
ATOM   1670  NE  ARG A 214     -36.151  52.243 -53.985  1.00 75.70           N  
ATOM   1671  NH1 ARG A 214     -37.514  50.378 -54.006  1.00 75.70           N  
ATOM   1672  NH2 ARG A 214     -38.237  52.322 -53.028  1.00 75.70           N  
ATOM   1673  CZ  ARG A 214     -37.298  51.646 -53.675  1.00 75.70           C  
ATOM   1674  N   ALA A 215     -31.849  54.029 -57.799  1.00 81.45           N  
ATOM   1675  CA  ALA A 215     -32.240  55.147 -58.654  1.00 81.45           C  
ATOM   1676  C   ALA A 215     -33.758  55.260 -58.752  1.00 81.45           C  
ATOM   1677  CB  ALA A 215     -31.629  54.991 -60.046  1.00 81.45           C  
ATOM   1678  O   ALA A 215     -34.448  54.258 -58.951  1.00 81.45           O  
ATOM   1679  N   VAL A 216     -34.335  56.586 -58.525  1.00 83.10           N  
ATOM   1680  CA  VAL A 216     -35.771  56.823 -58.616  1.00 83.10           C  
ATOM   1681  C   VAL A 216     -36.033  58.137 -59.351  1.00 83.10           C  
ATOM   1682  CB  VAL A 216     -36.432  56.854 -57.221  1.00 83.10           C  
ATOM   1683  O   VAL A 216     -35.118  58.941 -59.543  1.00 83.10           O  
ATOM   1684  CG1 VAL A 216     -36.289  55.501 -56.525  1.00 83.10           C  
ATOM   1685  CG2 VAL A 216     -35.825  57.964 -56.366  1.00 83.10           C  
ATOM   1686  N   LYS A 217     -37.196  58.278 -59.902  1.00 87.69           N  
ATOM   1687  CA  LYS A 217     -37.683  59.535 -60.461  1.00 87.69           C  
ATOM   1688  C   LYS A 217     -38.671  60.212 -59.516  1.00 87.69           C  
ATOM   1689  CB  LYS A 217     -38.340  59.298 -61.823  1.00 87.69           C  
ATOM   1690  O   LYS A 217     -39.531  59.550 -58.931  1.00 87.69           O  
ATOM   1691  CG  LYS A 217     -37.414  58.671 -62.855  1.00 87.69           C  
ATOM   1692  CD  LYS A 217     -36.413  59.683 -63.397  1.00 87.69           C  
ATOM   1693  CE  LYS A 217     -35.599  59.105 -64.547  1.00 87.69           C  
ATOM   1694  NZ  LYS A 217     -34.511  60.034 -64.976  1.00 87.69           N  
ATOM   1695  N   ARG A 218     -38.426  61.541 -59.235  1.00 89.54           N  
ATOM   1696  CA  ARG A 218     -39.298  62.306 -58.352  1.00 89.54           C  
ATOM   1697  C   ARG A 218     -39.732  63.613 -59.007  1.00 89.54           C  
ATOM   1698  CB  ARG A 218     -38.599  62.594 -57.021  1.00 89.54           C  
ATOM   1699  O   ARG A 218     -39.176  64.014 -60.032  1.00 89.54           O  
ATOM   1700  CG  ARG A 218     -38.213  61.345 -56.245  1.00 89.54           C  
ATOM   1701  CD  ARG A 218     -37.636  61.685 -54.878  1.00 89.54           C  
ATOM   1702  NE  ARG A 218     -37.410  60.488 -54.075  1.00 89.54           N  
ATOM   1703  NH1 ARG A 218     -36.412  61.604 -52.317  1.00 89.54           N  
ATOM   1704  NH2 ARG A 218     -36.676  59.328 -52.232  1.00 89.54           N  
ATOM   1705  CZ  ARG A 218     -36.833  60.476 -52.876  1.00 89.54           C  
ATOM   1706  N   SER A 219     -40.764  64.192 -58.494  1.00 94.96           N  
ATOM   1707  CA  SER A 219     -41.207  65.531 -58.870  1.00 94.96           C  
ATOM   1708  C   SER A 219     -40.586  66.592 -57.967  1.00 94.96           C  
ATOM   1709  CB  SER A 219     -42.731  65.628 -58.812  1.00 94.96           C  
ATOM   1710  O   SER A 219     -40.354  66.347 -56.782  1.00 94.96           O  
ATOM   1711  OG  SER A 219     -43.329  64.709 -59.709  1.00 94.96           O  
ATOM   1712  N   GLU A 220     -40.180  67.611 -58.581  1.00 96.42           N  
ATOM   1713  CA  GLU A 220     -39.576  68.714 -57.838  1.00 96.42           C  
ATOM   1714  C   GLU A 220     -40.301  70.027 -58.114  1.00 96.42           C  
ATOM   1715  CB  GLU A 220     -38.092  68.848 -58.189  1.00 96.42           C  
ATOM   1716  O   GLU A 220     -40.516  70.393 -59.271  1.00 96.42           O  
ATOM   1717  CG  GLU A 220     -37.343  69.847 -57.320  1.00 96.42           C  
ATOM   1718  CD  GLU A 220     -35.854  69.909 -57.623  1.00 96.42           C  
ATOM   1719  OE1 GLU A 220     -35.205  70.922 -57.276  1.00 96.42           O  
ATOM   1720  OE2 GLU A 220     -35.332  68.936 -58.213  1.00 96.42           O  
ATOM   1721  N   LEU A 221     -40.684  70.808 -57.044  1.00 96.43           N  
ATOM   1722  CA  LEU A 221     -41.226  72.158 -57.150  1.00 96.43           C  
ATOM   1723  C   LEU A 221     -40.114  73.173 -57.398  1.00 96.43           C  
ATOM   1724  CB  LEU A 221     -41.998  72.529 -55.881  1.00 96.43           C  
ATOM   1725  O   LEU A 221     -39.251  73.375 -56.542  1.00 96.43           O  
ATOM   1726  CG  LEU A 221     -43.400  71.934 -55.742  1.00 96.43           C  
ATOM   1727  CD1 LEU A 221     -43.906  72.096 -54.312  1.00 96.43           C  
ATOM   1728  CD2 LEU A 221     -44.359  72.590 -56.731  1.00 96.43           C  
ATOM   1729  N   LEU A 222     -40.155  73.809 -58.575  1.00 97.47           N  
ATOM   1730  CA  LEU A 222     -39.054  74.695 -58.940  1.00 97.47           C  
ATOM   1731  C   LEU A 222     -39.429  76.154 -58.702  1.00 97.47           C  
ATOM   1732  CB  LEU A 222     -38.662  74.487 -60.405  1.00 97.47           C  
ATOM   1733  O   LEU A 222     -38.557  76.990 -58.457  1.00 97.47           O  
ATOM   1734  CG  LEU A 222     -38.099  73.112 -60.769  1.00 97.47           C  
ATOM   1735  CD1 LEU A 222     -37.634  73.098 -62.221  1.00 97.47           C  
ATOM   1736  CD2 LEU A 222     -36.956  72.738 -59.832  1.00 97.47           C  
ATOM   1737  N   LEU A 223     -40.626  76.542 -58.794  1.00 97.23           N  
ATOM   1738  CA  LEU A 223     -41.218  77.819 -58.408  1.00 97.23           C  
ATOM   1739  C   LEU A 223     -42.467  77.604 -57.559  1.00 97.23           C  
ATOM   1740  CB  LEU A 223     -41.566  78.645 -59.648  1.00 97.23           C  
ATOM   1741  O   LEU A 223     -43.356  76.838 -57.938  1.00 97.23           O  
ATOM   1742  CG  LEU A 223     -40.390  79.082 -60.524  1.00 97.23           C  
ATOM   1743  CD1 LEU A 223     -40.897  79.695 -61.824  1.00 97.23           C  
ATOM   1744  CD2 LEU A 223     -39.501  80.068 -59.773  1.00 97.23           C  
ATOM   1745  N   ASP A 224     -42.512  78.400 -56.453  1.00 97.56           N  
ATOM   1746  CA  ASP A 224     -43.670  78.253 -55.577  1.00 97.56           C  
ATOM   1747  C   ASP A 224     -44.090  79.598 -54.991  1.00 97.56           C  
ATOM   1748  CB  ASP A 224     -43.371  77.260 -54.453  1.00 97.56           C  
ATOM   1749  O   ASP A 224     -43.507  80.063 -54.009  1.00 97.56           O  
ATOM   1750  CG  ASP A 224     -44.599  76.903 -53.634  1.00 97.56           C  
ATOM   1751  OD1 ASP A 224     -45.682  77.478 -53.876  1.00 97.56           O  
ATOM   1752  OD2 ASP A 224     -44.482  76.040 -52.736  1.00 97.56           O  
ATOM   1753  N   TYR A 225     -45.152  80.184 -55.598  1.00 97.13           N  
ATOM   1754  CA  TYR A 225     -45.695  81.459 -55.142  1.00 97.13           C  
ATOM   1755  C   TYR A 225     -47.153  81.312 -54.721  1.00 97.13           C  
ATOM   1756  CB  TYR A 225     -45.573  82.520 -56.240  1.00 97.13           C  
ATOM   1757  O   TYR A 225     -48.039  81.942 -55.303  1.00 97.13           O  
ATOM   1758  CG  TYR A 225     -44.177  82.654 -56.800  1.00 97.13           C  
ATOM   1759  CD1 TYR A 225     -43.066  82.654 -55.961  1.00 97.13           C  
ATOM   1760  CD2 TYR A 225     -43.968  82.783 -58.169  1.00 97.13           C  
ATOM   1761  CE1 TYR A 225     -41.778  82.781 -56.473  1.00 97.13           C  
ATOM   1762  CE2 TYR A 225     -42.686  82.909 -58.692  1.00 97.13           C  
ATOM   1763  OH  TYR A 225     -40.326  83.031 -58.350  1.00 97.13           O  
ATOM   1764  CZ  TYR A 225     -41.598  82.907 -57.838  1.00 97.13           C  
ATOM   1765  N   ARG A 226     -47.496  80.541 -53.754  1.00 95.75           N  
ATOM   1766  CA  ARG A 226     -48.884  80.215 -53.444  1.00 95.75           C  
ATOM   1767  C   ARG A 226     -49.344  80.931 -52.178  1.00 95.75           C  
ATOM   1768  CB  ARG A 226     -49.061  78.704 -53.285  1.00 95.75           C  
ATOM   1769  O   ARG A 226     -50.528  81.241 -52.029  1.00 95.75           O  
ATOM   1770  CG  ARG A 226     -49.009  77.936 -54.596  1.00 95.75           C  
ATOM   1771  CD  ARG A 226     -49.179  76.439 -54.380  1.00 95.75           C  
ATOM   1772  NE  ARG A 226     -48.064  75.873 -53.627  1.00 95.75           N  
ATOM   1773  NH1 ARG A 226     -49.022  73.787 -53.376  1.00 95.75           N  
ATOM   1774  NH2 ARG A 226     -46.950  74.215 -52.494  1.00 95.75           N  
ATOM   1775  CZ  ARG A 226     -48.015  74.625 -53.168  1.00 95.75           C  
ATOM   1776  N   ASN A 227     -48.460  81.205 -51.373  1.00 95.47           N  
ATOM   1777  CA  ASN A 227     -48.875  81.974 -50.204  1.00 95.47           C  
ATOM   1778  C   ASN A 227     -48.627  83.468 -50.399  1.00 95.47           C  
ATOM   1779  CB  ASN A 227     -48.152  81.477 -48.950  1.00 95.47           C  
ATOM   1780  O   ASN A 227     -47.806  83.862 -51.229  1.00 95.47           O  
ATOM   1781  CG  ASN A 227     -48.443  80.020 -48.648  1.00 95.47           C  
ATOM   1782  ND2 ASN A 227     -47.410  79.272 -48.281  1.00 95.47           N  
ATOM   1783  OD1 ASN A 227     -49.588  79.570 -48.745  1.00 95.47           O  
ATOM   1784  N   PRO A 228     -49.324  84.340 -49.678  1.00 95.43           N  
ATOM   1785  CA  PRO A 228     -49.304  85.785 -49.915  1.00 95.43           C  
ATOM   1786  C   PRO A 228     -47.888  86.357 -49.951  1.00 95.43           C  
ATOM   1787  CB  PRO A 228     -50.091  86.349 -48.728  1.00 95.43           C  
ATOM   1788  O   PRO A 228     -47.565  87.157 -50.833  1.00 95.43           O  
ATOM   1789  CG  PRO A 228     -51.096  85.292 -48.400  1.00 95.43           C  
ATOM   1790  CD  PRO A 228     -50.453  83.947 -48.589  1.00 95.43           C  
ATOM   1791  N   GLU A 229     -47.004  85.984 -49.038  1.00 96.47           N  
ATOM   1792  CA  GLU A 229     -45.631  86.479 -49.006  1.00 96.47           C  
ATOM   1793  C   GLU A 229     -44.848  86.016 -50.233  1.00 96.47           C  
ATOM   1794  CB  GLU A 229     -44.923  86.022 -47.728  1.00 96.47           C  
ATOM   1795  O   GLU A 229     -44.016  86.757 -50.760  1.00 96.47           O  
ATOM   1796  CG  GLU A 229     -45.491  86.638 -46.457  1.00 96.47           C  
ATOM   1797  CD  GLU A 229     -45.522  88.158 -46.490  1.00 96.47           C  
ATOM   1798  OE1 GLU A 229     -46.575  88.750 -46.160  1.00 96.47           O  
ATOM   1799  OE2 GLU A 229     -44.487  88.762 -46.850  1.00 96.47           O  
ATOM   1800  N   ASP A 230     -45.110  84.828 -50.730  1.00 96.31           N  
ATOM   1801  CA  ASP A 230     -44.425  84.269 -51.892  1.00 96.31           C  
ATOM   1802  C   ASP A 230     -44.894  84.940 -53.181  1.00 96.31           C  
ATOM   1803  CB  ASP A 230     -44.653  82.758 -51.973  1.00 96.31           C  
ATOM   1804  O   ASP A 230     -44.117  85.093 -54.125  1.00 96.31           O  
ATOM   1805  CG  ASP A 230     -43.988  81.997 -50.840  1.00 96.31           C  
ATOM   1806  OD1 ASP A 230     -42.865  82.365 -50.434  1.00 96.31           O  
ATOM   1807  OD2 ASP A 230     -44.591  81.016 -50.352  1.00 96.31           O  
ATOM   1808  N   VAL A 231     -46.172  85.345 -53.181  1.00 96.85           N  
ATOM   1809  CA  VAL A 231     -46.675  86.094 -54.327  1.00 96.85           C  
ATOM   1810  C   VAL A 231     -45.929  87.422 -54.445  1.00 96.85           C  
ATOM   1811  CB  VAL A 231     -48.195  86.345 -54.220  1.00 96.85           C  
ATOM   1812  O   VAL A 231     -45.494  87.802 -55.533  1.00 96.85           O  
ATOM   1813  CG1 VAL A 231     -48.667  87.288 -55.325  1.00 96.85           C  
ATOM   1814  CG2 VAL A 231     -48.960  85.024 -54.278  1.00 96.85           C  
ATOM   1815  N   LYS A 232     -45.794  88.112 -53.321  1.00 97.75           N  
ATOM   1816  CA  LYS A 232     -45.048  89.367 -53.291  1.00 97.75           C  
ATOM   1817  C   LYS A 232     -43.602  89.158 -53.731  1.00 97.75           C  
ATOM   1818  CB  LYS A 232     -45.086  89.980 -51.890  1.00 97.75           C  
ATOM   1819  O   LYS A 232     -43.062  89.953 -54.503  1.00 97.75           O  
ATOM   1820  CG  LYS A 232     -46.466  90.453 -51.458  1.00 97.75           C  
ATOM   1821  CD  LYS A 232     -46.445  91.023 -50.045  1.00 97.75           C  
ATOM   1822  CE  LYS A 232     -47.843  91.400 -49.573  1.00 97.75           C  
ATOM   1823  NZ  LYS A 232     -47.835  91.907 -48.168  1.00 97.75           N  
ATOM   1824  N   ARG A 233     -43.058  88.094 -53.248  1.00 97.36           N  
ATOM   1825  CA  ARG A 233     -41.694  87.749 -53.633  1.00 97.36           C  
ATOM   1826  C   ARG A 233     -41.602  87.468 -55.130  1.00 97.36           C  
ATOM   1827  CB  ARG A 233     -41.202  86.535 -52.842  1.00 97.36           C  
ATOM   1828  O   ARG A 233     -40.695  87.961 -55.804  1.00 97.36           O  
ATOM   1829  CG  ARG A 233     -39.753  86.166 -53.117  1.00 97.36           C  
ATOM   1830  CD  ARG A 233     -39.288  85.015 -52.236  1.00 97.36           C  
ATOM   1831  NE  ARG A 233     -40.090  83.815 -52.449  1.00 97.36           N  
ATOM   1832  NH1 ARG A 233     -38.628  82.853 -53.957  1.00 97.36           N  
ATOM   1833  NH2 ARG A 233     -40.564  81.768 -53.380  1.00 97.36           N  
ATOM   1834  CZ  ARG A 233     -39.759  82.815 -53.261  1.00 97.36           C  
ATOM   1835  N   GLY A 234     -42.517  86.626 -55.583  1.00 97.42           N  
ATOM   1836  CA  GLY A 234     -42.549  86.336 -57.007  1.00 97.42           C  
ATOM   1837  C   GLY A 234     -42.661  87.581 -57.867  1.00 97.42           C  
ATOM   1838  O   GLY A 234     -42.005  87.685 -58.906  1.00 97.42           O  
ATOM   1839  N   PHE A 235     -43.491  88.519 -57.445  1.00 98.12           N  
ATOM   1840  CA  PHE A 235     -43.641  89.785 -58.152  1.00 98.12           C  
ATOM   1841  C   PHE A 235     -42.320  90.546 -58.184  1.00 98.12           C  
ATOM   1842  CB  PHE A 235     -44.725  90.645 -57.494  1.00 98.12           C  
ATOM   1843  O   PHE A 235     -41.922  91.064 -59.230  1.00 98.12           O  
ATOM   1844  CG  PHE A 235     -44.916  91.987 -58.148  1.00 98.12           C  
ATOM   1845  CD1 PHE A 235     -44.377  93.135 -57.582  1.00 98.12           C  
ATOM   1846  CD2 PHE A 235     -45.637  92.099 -59.330  1.00 98.12           C  
ATOM   1847  CE1 PHE A 235     -44.553  94.378 -58.185  1.00 98.12           C  
ATOM   1848  CE2 PHE A 235     -45.816  93.338 -59.938  1.00 98.12           C  
ATOM   1849  CZ  PHE A 235     -45.274  94.476 -59.364  1.00 98.12           C  
ATOM   1850  N   ALA A 236     -41.618  90.601 -57.082  1.00 97.81           N  
ATOM   1851  CA  ALA A 236     -40.354  91.321 -56.962  1.00 97.81           C  
ATOM   1852  C   ALA A 236     -39.283  90.702 -57.856  1.00 97.81           C  
ATOM   1853  CB  ALA A 236     -39.886  91.334 -55.508  1.00 97.81           C  
ATOM   1854  O   ALA A 236     -38.510  91.419 -58.497  1.00 97.81           O  
ATOM   1855  N   LEU A 237     -39.246  89.397 -57.964  1.00 97.28           N  
ATOM   1856  CA  LEU A 237     -38.202  88.668 -58.676  1.00 97.28           C  
ATOM   1857  C   LEU A 237     -38.496  88.623 -60.172  1.00 97.28           C  
ATOM   1858  CB  LEU A 237     -38.073  87.244 -58.127  1.00 97.28           C  
ATOM   1859  O   LEU A 237     -37.582  88.457 -60.983  1.00 97.28           O  
ATOM   1860  CG  LEU A 237     -37.458  87.109 -56.733  1.00 97.28           C  
ATOM   1861  CD1 LEU A 237     -37.570  85.670 -56.243  1.00 97.28           C  
ATOM   1862  CD2 LEU A 237     -36.002  87.563 -56.745  1.00 97.28           C  
ATOM   1863  N   GLY A 238     -39.771  88.745 -60.564  1.00 97.75           N  
ATOM   1864  CA  GLY A 238     -40.161  88.652 -61.963  1.00 97.75           C  
ATOM   1865  C   GLY A 238     -39.654  89.809 -62.802  1.00 97.75           C  
ATOM   1866  O   GLY A 238     -39.658  90.957 -62.353  1.00 97.75           O  
ATOM   1867  N   GLN A 239     -39.216  89.511 -63.933  1.00 98.24           N  
ATOM   1868  CA  GLN A 239     -38.795  90.550 -64.866  1.00 98.24           C  
ATOM   1869  C   GLN A 239     -39.997  91.194 -65.551  1.00 98.24           C  
ATOM   1870  CB  GLN A 239     -37.840  89.976 -65.914  1.00 98.24           C  
ATOM   1871  O   GLN A 239     -40.854  90.498 -66.099  1.00 98.24           O  
ATOM   1872  CG  GLN A 239     -36.572  89.374 -65.326  1.00 98.24           C  
ATOM   1873  CD  GLN A 239     -35.656  88.785 -66.382  1.00 98.24           C  
ATOM   1874  NE2 GLN A 239     -34.533  88.224 -65.948  1.00 98.24           N  
ATOM   1875  OE1 GLN A 239     -35.956  88.834 -67.579  1.00 98.24           O  
ATOM   1876  N   LYS A 240     -40.056  92.492 -65.550  1.00 98.23           N  
ATOM   1877  CA  LYS A 240     -41.218  93.208 -66.069  1.00 98.23           C  
ATOM   1878  C   LYS A 240     -41.032  93.563 -67.542  1.00 98.23           C  
ATOM   1879  CB  LYS A 240     -41.476  94.477 -65.254  1.00 98.23           C  
ATOM   1880  O   LYS A 240     -39.914  93.833 -67.984  1.00 98.23           O  
ATOM   1881  CG  LYS A 240     -41.612  94.234 -63.758  1.00 98.23           C  
ATOM   1882  CD  LYS A 240     -42.770  93.294 -63.448  1.00 98.23           C  
ATOM   1883  CE  LYS A 240     -42.949  93.102 -61.948  1.00 98.23           C  
ATOM   1884  NZ  LYS A 240     -42.347  91.818 -61.479  1.00 98.23           N  
ATOM   1885  N   ASN A 241     -42.065  93.440 -68.370  1.00 97.52           N  
ATOM   1886  CA  ASN A 241     -42.217  93.935 -69.734  1.00 97.52           C  
ATOM   1887  C   ASN A 241     -41.242  93.253 -70.689  1.00 97.52           C  
ATOM   1888  CB  ASN A 241     -42.030  95.453 -69.779  1.00 97.52           C  
ATOM   1889  O   ASN A 241     -40.781  93.864 -71.654  1.00 97.52           O  
ATOM   1890  CG  ASN A 241     -43.128  96.198 -69.047  1.00 97.52           C  
ATOM   1891  ND2 ASN A 241     -42.764  97.285 -68.378  1.00 97.52           N  
ATOM   1892  OD1 ASN A 241     -44.295  95.800 -69.082  1.00 97.52           O  
ATOM   1893  N   VAL A 242     -40.893  92.037 -70.384  1.00 96.92           N  
ATOM   1894  CA  VAL A 242     -39.977  91.319 -71.265  1.00 96.92           C  
ATOM   1895  C   VAL A 242     -40.618  90.012 -71.722  1.00 96.92           C  
ATOM   1896  CB  VAL A 242     -38.627  91.037 -70.569  1.00 96.92           C  
ATOM   1897  O   VAL A 242     -39.958  89.172 -72.340  1.00 96.92           O  
ATOM   1898  CG1 VAL A 242     -37.890  92.341 -70.269  1.00 96.92           C  
ATOM   1899  CG2 VAL A 242     -38.845  90.236 -69.288  1.00 96.92           C  
ATOM   1900  N   GLY A 243     -41.898  89.831 -71.385  1.00 96.31           N  
ATOM   1901  CA  GLY A 243     -42.590  88.591 -71.698  1.00 96.31           C  
ATOM   1902  C   GLY A 243     -42.737  88.350 -73.188  1.00 96.31           C  
ATOM   1903  O   GLY A 243     -42.843  89.300 -73.969  1.00 96.31           O  
ATOM   1904  N   ARG A 244     -42.683  87.078 -73.566  1.00 96.07           N  
ATOM   1905  CA  ARG A 244     -42.963  86.595 -74.915  1.00 96.07           C  
ATOM   1906  C   ARG A 244     -44.204  85.710 -74.934  1.00 96.07           C  
ATOM   1907  CB  ARG A 244     -41.762  85.827 -75.470  1.00 96.07           C  
ATOM   1908  O   ARG A 244     -44.370  84.846 -74.071  1.00 96.07           O  
ATOM   1909  CG  ARG A 244     -40.515  86.678 -75.648  1.00 96.07           C  
ATOM   1910  CD  ARG A 244     -40.609  87.566 -76.881  1.00 96.07           C  
ATOM   1911  NE  ARG A 244     -39.332  88.211 -77.178  1.00 96.07           N  
ATOM   1912  NH1 ARG A 244     -40.156  89.510 -78.903  1.00 96.07           N  
ATOM   1913  NH2 ARG A 244     -37.944  89.642 -78.317  1.00 96.07           N  
ATOM   1914  CZ  ARG A 244     -39.147  89.120 -78.132  1.00 96.07           C  
ATOM   1915  N   PHE A 245     -45.060  85.874 -75.935  1.00 95.89           N  
ATOM   1916  CA  PHE A 245     -46.331  85.158 -75.963  1.00 95.89           C  
ATOM   1917  C   PHE A 245     -46.547  84.492 -77.316  1.00 95.89           C  
ATOM   1918  CB  PHE A 245     -47.491  86.108 -75.653  1.00 95.89           C  
ATOM   1919  O   PHE A 245     -45.586  84.188 -78.025  1.00 95.89           O  
ATOM   1920  CG  PHE A 245     -47.388  86.774 -74.307  1.00 95.89           C  
ATOM   1921  CD1 PHE A 245     -47.930  86.175 -73.176  1.00 95.89           C  
ATOM   1922  CD2 PHE A 245     -46.749  88.000 -74.173  1.00 95.89           C  
ATOM   1923  CE1 PHE A 245     -47.836  86.788 -71.930  1.00 95.89           C  
ATOM   1924  CE2 PHE A 245     -46.651  88.619 -72.930  1.00 95.89           C  
ATOM   1925  CZ  PHE A 245     -47.196  88.013 -71.809  1.00 95.89           C  
ATOM   1926  N   ASN A 246     -47.725  84.127 -77.677  1.00 95.26           N  
ATOM   1927  CA  ASN A 246     -48.015  83.296 -78.841  1.00 95.26           C  
ATOM   1928  C   ASN A 246     -47.948  84.102 -80.135  1.00 95.26           C  
ATOM   1929  CB  ASN A 246     -49.388  82.635 -78.698  1.00 95.26           C  
ATOM   1930  O   ASN A 246     -47.794  83.534 -81.218  1.00 95.26           O  
ATOM   1931  CG  ASN A 246     -50.494  83.635 -78.430  1.00 95.26           C  
ATOM   1932  ND2 ASN A 246     -51.470  83.696 -79.329  1.00 95.26           N  
ATOM   1933  OD1 ASN A 246     -50.473  84.347 -77.423  1.00 95.26           O  
ATOM   1934  N   ASP A 247     -48.003  85.475 -80.072  1.00 92.55           N  
ATOM   1935  CA  ASP A 247     -47.894  86.366 -81.223  1.00 92.55           C  
ATOM   1936  C   ASP A 247     -47.323  87.722 -80.816  1.00 92.55           C  
ATOM   1937  CB  ASP A 247     -49.258  86.549 -81.893  1.00 92.55           C  
ATOM   1938  O   ASP A 247     -46.883  87.900 -79.679  1.00 92.55           O  
ATOM   1939  CG  ASP A 247     -50.279  87.214 -80.987  1.00 92.55           C  
ATOM   1940  OD1 ASP A 247     -49.880  87.928 -80.041  1.00 92.55           O  
ATOM   1941  OD2 ASP A 247     -51.491  87.021 -81.220  1.00 92.55           O  
ATOM   1942  N   ASP A 248     -47.182  88.703 -81.755  1.00 88.42           N  
ATOM   1943  CA  ASP A 248     -46.541  89.987 -81.488  1.00 88.42           C  
ATOM   1944  C   ASP A 248     -47.557  91.126 -81.527  1.00 88.42           C  
ATOM   1945  CB  ASP A 248     -45.420  90.247 -82.496  1.00 88.42           C  
ATOM   1946  O   ASP A 248     -47.224  92.249 -81.913  1.00 88.42           O  
ATOM   1947  CG  ASP A 248     -44.248  89.294 -82.339  1.00 88.42           C  
ATOM   1948  OD1 ASP A 248     -43.991  88.824 -81.210  1.00 88.42           O  
ATOM   1949  OD2 ASP A 248     -43.574  89.012 -83.354  1.00 88.42           O  
ATOM   1950  N   SER A 249     -48.766  90.871 -81.046  1.00 90.48           N  
ATOM   1951  CA  SER A 249     -49.842  91.851 -81.149  1.00 90.48           C  
ATOM   1952  C   SER A 249     -49.908  92.733 -79.907  1.00 90.48           C  
ATOM   1953  CB  SER A 249     -51.187  91.151 -81.357  1.00 90.48           C  
ATOM   1954  O   SER A 249     -50.863  93.491 -79.725  1.00 90.48           O  
ATOM   1955  OG  SER A 249     -51.498  90.321 -80.251  1.00 90.48           O  
ATOM   1956  N   GLU A 250     -48.944  92.774 -78.987  1.00 94.17           N  
ATOM   1957  CA  GLU A 250     -49.037  93.448 -77.696  1.00 94.17           C  
ATOM   1958  C   GLU A 250     -47.992  94.554 -77.575  1.00 94.17           C  
ATOM   1959  CB  GLU A 250     -48.875  92.444 -76.552  1.00 94.17           C  
ATOM   1960  O   GLU A 250     -46.875  94.418 -78.077  1.00 94.17           O  
ATOM   1961  CG  GLU A 250     -49.767  91.218 -76.679  1.00 94.17           C  
ATOM   1962  CD  GLU A 250     -49.167  90.126 -77.551  1.00 94.17           C  
ATOM   1963  OE1 GLU A 250     -49.816  89.072 -77.734  1.00 94.17           O  
ATOM   1964  OE2 GLU A 250     -48.039  90.327 -78.053  1.00 94.17           O  
ATOM   1965  N   ASN A 251     -48.462  95.646 -77.069  1.00 96.43           N  
ATOM   1966  CA  ASN A 251     -47.567  96.656 -76.515  1.00 96.43           C  
ATOM   1967  C   ASN A 251     -47.285  96.405 -75.037  1.00 96.43           C  
ATOM   1968  CB  ASN A 251     -48.149  98.056 -76.714  1.00 96.43           C  
ATOM   1969  O   ASN A 251     -48.147  96.637 -74.187  1.00 96.43           O  
ATOM   1970  CG  ASN A 251     -48.414  98.378 -78.172  1.00 96.43           C  
ATOM   1971  ND2 ASN A 251     -49.671  98.644 -78.502  1.00 96.43           N  
ATOM   1972  OD1 ASN A 251     -47.495  98.386 -78.995  1.00 96.43           O  
ATOM   1973  N   ILE A 252     -46.051  95.957 -74.640  1.00 95.39           N  
ATOM   1974  CA  ILE A 252     -45.731  95.574 -73.270  1.00 95.39           C  
ATOM   1975  C   ILE A 252     -44.921  96.681 -72.600  1.00 95.39           C  
ATOM   1976  CB  ILE A 252     -44.955  94.239 -73.223  1.00 95.39           C  
ATOM   1977  O   ILE A 252     -43.721  96.522 -72.358  1.00 95.39           O  
ATOM   1978  CG1 ILE A 252     -45.786  93.115 -73.856  1.00 95.39           C  
ATOM   1979  CG2 ILE A 252     -44.568  93.888 -71.783  1.00 95.39           C  
ATOM   1980  CD1 ILE A 252     -45.050  91.788 -73.966  1.00 95.39           C  
ATOM   1981  N   ASN A 253     -45.547  97.838 -72.429  1.00 96.62           N  
ATOM   1982  CA  ASN A 253     -44.889  98.994 -71.830  1.00 96.62           C  
ATOM   1983  C   ASN A 253     -45.745  99.618 -70.731  1.00 96.62           C  
ATOM   1984  CB  ASN A 253     -44.558 100.037 -72.899  1.00 96.62           C  
ATOM   1985  O   ASN A 253     -45.618 100.808 -70.439  1.00 96.62           O  
ATOM   1986  CG  ASN A 253     -45.780 100.489 -73.674  1.00 96.62           C  
ATOM   1987  ND2 ASN A 253     -45.556 101.122 -74.820  1.00 96.62           N  
ATOM   1988  OD1 ASN A 253     -46.917 100.272 -73.246  1.00 96.62           O  
ATOM   1989  N   GLY A 254     -46.769  98.933 -70.283  1.00 97.39           N  
ATOM   1990  CA  GLY A 254     -47.537  99.315 -69.108  1.00 97.39           C  
ATOM   1991  C   GLY A 254     -46.840  98.978 -67.804  1.00 97.39           C  
ATOM   1992  O   GLY A 254     -45.624  98.777 -67.778  1.00 97.39           O  
ATOM   1993  N   THR A 255     -47.636  99.065 -66.681  1.00 98.30           N  
ATOM   1994  CA  THR A 255     -47.044  98.801 -65.375  1.00 98.30           C  
ATOM   1995  C   THR A 255     -47.898  97.818 -64.580  1.00 98.30           C  
ATOM   1996  CB  THR A 255     -46.868 100.102 -64.569  1.00 98.30           C  
ATOM   1997  O   THR A 255     -49.124  97.942 -64.544  1.00 98.30           O  
ATOM   1998  CG2 THR A 255     -46.171  99.836 -63.239  1.00 98.30           C  
ATOM   1999  OG1 THR A 255     -46.084 101.028 -65.331  1.00 98.30           O  
ATOM   2000  N   LEU A 256     -47.238  96.732 -64.098  1.00 98.44           N  
ATOM   2001  CA  LEU A 256     -47.876  95.830 -63.146  1.00 98.44           C  
ATOM   2002  C   LEU A 256     -47.645  96.299 -61.713  1.00 98.44           C  
ATOM   2003  CB  LEU A 256     -47.345  94.404 -63.320  1.00 98.44           C  
ATOM   2004  O   LEU A 256     -46.632  96.940 -61.421  1.00 98.44           O  
ATOM   2005  CG  LEU A 256     -47.623  93.738 -64.667  1.00 98.44           C  
ATOM   2006  CD1 LEU A 256     -46.935  92.378 -64.738  1.00 98.44           C  
ATOM   2007  CD2 LEU A 256     -49.125  93.596 -64.895  1.00 98.44           C  
ATOM   2008  N   GLY A 257     -48.620  96.114 -60.844  1.00 98.07           N  
ATOM   2009  CA  GLY A 257     -48.503  96.353 -59.414  1.00 98.07           C  
ATOM   2010  C   GLY A 257     -49.228  95.317 -58.576  1.00 98.07           C  
ATOM   2011  O   GLY A 257     -49.917  94.448 -59.113  1.00 98.07           O  
ATOM   2012  N   LEU A 258     -48.936  95.417 -57.280  1.00 97.89           N  
ATOM   2013  CA  LEU A 258     -49.664  94.580 -56.332  1.00 97.89           C  
ATOM   2014  C   LEU A 258     -50.830  95.345 -55.715  1.00 97.89           C  
ATOM   2015  CB  LEU A 258     -48.726  94.080 -55.229  1.00 97.89           C  
ATOM   2016  O   LEU A 258     -50.661  96.476 -55.254  1.00 97.89           O  
ATOM   2017  CG  LEU A 258     -47.679  93.047 -55.647  1.00 97.89           C  
ATOM   2018  CD1 LEU A 258     -46.654  92.851 -54.534  1.00 97.89           C  
ATOM   2019  CD2 LEU A 258     -48.345  91.724 -56.007  1.00 97.89           C  
ATOM   2020  N   ILE A 259     -51.957  94.793 -55.843  1.00 96.92           N  
ATOM   2021  CA  ILE A 259     -53.125  95.364 -55.177  1.00 96.92           C  
ATOM   2022  C   ILE A 259     -53.690  94.357 -54.178  1.00 96.92           C  
ATOM   2023  CB  ILE A 259     -54.210  95.775 -56.196  1.00 96.92           C  
ATOM   2024  O   ILE A 259     -53.642  93.147 -54.409  1.00 96.92           O  
ATOM   2025  CG1 ILE A 259     -54.703  94.551 -56.976  1.00 96.92           C  
ATOM   2026  CG2 ILE A 259     -53.679  96.852 -57.147  1.00 96.92           C  
ATOM   2027  CD1 ILE A 259     -55.959  94.805 -57.799  1.00 96.92           C  
ATOM   2028  N   ASP A 260     -54.136  94.852 -53.037  1.00 95.85           N  
ATOM   2029  CA  ASP A 260     -54.747  93.999 -52.022  1.00 95.85           C  
ATOM   2030  C   ASP A 260     -56.270  94.023 -52.131  1.00 95.85           C  
ATOM   2031  CB  ASP A 260     -54.313  94.437 -50.621  1.00 95.85           C  
ATOM   2032  O   ASP A 260     -56.909  95.014 -51.771  1.00 95.85           O  
ATOM   2033  CG  ASP A 260     -52.856  94.126 -50.328  1.00 95.85           C  
ATOM   2034  OD1 ASP A 260     -52.399  93.003 -50.634  1.00 95.85           O  
ATOM   2035  OD2 ASP A 260     -52.160  95.010 -49.784  1.00 95.85           O  
ATOM   2036  N   VAL A 261     -56.796  92.981 -52.751  1.00 94.46           N  
ATOM   2037  CA  VAL A 261     -58.232  92.769 -52.906  1.00 94.46           C  
ATOM   2038  C   VAL A 261     -58.573  91.309 -52.613  1.00 94.46           C  
ATOM   2039  CB  VAL A 261     -58.713  93.155 -54.322  1.00 94.46           C  
ATOM   2040  O   VAL A 261     -57.747  90.418 -52.825  1.00 94.46           O  
ATOM   2041  CG1 VAL A 261     -60.205  92.869 -54.482  1.00 94.46           C  
ATOM   2042  CG2 VAL A 261     -58.415  94.626 -54.604  1.00 94.46           C  
ATOM   2043  N   PHE A 262     -59.734  91.012 -51.976  1.00 94.08           N  
ATOM   2044  CA  PHE A 262     -60.213  89.679 -51.629  1.00 94.08           C  
ATOM   2045  C   PHE A 262     -59.322  89.044 -50.567  1.00 94.08           C  
ATOM   2046  CB  PHE A 262     -60.268  88.785 -52.871  1.00 94.08           C  
ATOM   2047  O   PHE A 262     -59.110  87.830 -50.574  1.00 94.08           O  
ATOM   2048  CG  PHE A 262     -61.100  89.351 -53.990  1.00 94.08           C  
ATOM   2049  CD1 PHE A 262     -62.353  89.896 -53.736  1.00 94.08           C  
ATOM   2050  CD2 PHE A 262     -60.629  89.340 -55.296  1.00 94.08           C  
ATOM   2051  CE1 PHE A 262     -63.126  90.420 -54.769  1.00 94.08           C  
ATOM   2052  CE2 PHE A 262     -61.396  89.862 -56.334  1.00 94.08           C  
ATOM   2053  CZ  PHE A 262     -62.644  90.401 -56.069  1.00 94.08           C  
ATOM   2054  N   ASP A 263     -58.636  89.971 -49.724  1.00 93.99           N  
ATOM   2055  CA  ASP A 263     -57.831  89.569 -48.575  1.00 93.99           C  
ATOM   2056  C   ASP A 263     -56.586  88.804 -49.017  1.00 93.99           C  
ATOM   2057  CB  ASP A 263     -58.658  88.716 -47.612  1.00 93.99           C  
ATOM   2058  O   ASP A 263     -56.209  87.809 -48.396  1.00 93.99           O  
ATOM   2059  CG  ASP A 263     -59.822  89.474 -46.997  1.00 93.99           C  
ATOM   2060  OD1 ASP A 263     -59.647  90.649 -46.608  1.00 93.99           O  
ATOM   2061  OD2 ASP A 263     -60.922  88.890 -46.898  1.00 93.99           O  
ATOM   2062  N   ARG A 264     -56.095  89.148 -50.205  1.00 94.60           N  
ATOM   2063  CA  ARG A 264     -54.854  88.564 -50.703  1.00 94.60           C  
ATOM   2064  C   ARG A 264     -54.187  89.481 -51.722  1.00 94.60           C  
ATOM   2065  CB  ARG A 264     -55.118  87.192 -51.327  1.00 94.60           C  
ATOM   2066  O   ARG A 264     -54.846  90.330 -52.327  1.00 94.60           O  
ATOM   2067  CG  ARG A 264     -56.076  87.225 -52.507  1.00 94.60           C  
ATOM   2068  CD  ARG A 264     -56.527  85.828 -52.908  1.00 94.60           C  
ATOM   2069  NE  ARG A 264     -57.454  85.864 -54.036  1.00 94.60           N  
ATOM   2070  NH1 ARG A 264     -59.334  86.238 -52.746  1.00 94.60           N  
ATOM   2071  NH2 ARG A 264     -59.516  86.070 -55.026  1.00 94.60           N  
ATOM   2072  CZ  ARG A 264     -58.766  86.057 -53.933  1.00 94.60           C  
ATOM   2073  N   PRO A 265     -52.815  89.433 -51.843  1.00 97.15           N  
ATOM   2074  CA  PRO A 265     -52.136  90.231 -52.866  1.00 97.15           C  
ATOM   2075  C   PRO A 265     -52.419  89.738 -54.284  1.00 97.15           C  
ATOM   2076  CB  PRO A 265     -50.655  90.066 -52.517  1.00 97.15           C  
ATOM   2077  O   PRO A 265     -52.410  88.531 -54.535  1.00 97.15           O  
ATOM   2078  CG  PRO A 265     -50.569  88.737 -51.837  1.00 97.15           C  
ATOM   2079  CD  PRO A 265     -51.831  88.520 -51.054  1.00 97.15           C  
ATOM   2080  N   ASN A 266     -52.750  90.651 -55.157  1.00 97.55           N  
ATOM   2081  CA  ASN A 266     -52.995  90.354 -56.564  1.00 97.55           C  
ATOM   2082  C   ASN A 266     -52.070  91.153 -57.476  1.00 97.55           C  
ATOM   2083  CB  ASN A 266     -54.458  90.623 -56.923  1.00 97.55           C  
ATOM   2084  O   ASN A 266     -51.913  92.362 -57.301  1.00 97.55           O  
ATOM   2085  CG  ASN A 266     -55.416  89.689 -56.211  1.00 97.55           C  
ATOM   2086  ND2 ASN A 266     -55.963  90.142 -55.090  1.00 97.55           N  
ATOM   2087  OD1 ASN A 266     -55.661  88.567 -56.664  1.00 97.55           O  
ATOM   2088  N   ILE A 267     -51.435  90.454 -58.424  1.00 98.15           N  
ATOM   2089  CA  ILE A 267     -50.732  91.169 -59.484  1.00 98.15           C  
ATOM   2090  C   ILE A 267     -51.743  91.755 -60.467  1.00 98.15           C  
ATOM   2091  CB  ILE A 267     -49.736  90.248 -60.224  1.00 98.15           C  
ATOM   2092  O   ILE A 267     -52.593  91.035 -60.996  1.00 98.15           O  
ATOM   2093  CG1 ILE A 267     -48.692  89.697 -59.246  1.00 98.15           C  
ATOM   2094  CG2 ILE A 267     -49.064  90.996 -61.378  1.00 98.15           C  
ATOM   2095  CD1 ILE A 267     -47.776  88.641 -59.849  1.00 98.15           C  
ATOM   2096  N   ALA A 268     -51.660  93.035 -60.688  1.00 98.00           N  
ATOM   2097  CA  ALA A 268     -52.653  93.722 -61.511  1.00 98.00           C  
ATOM   2098  C   ALA A 268     -51.990  94.751 -62.422  1.00 98.00           C  
ATOM   2099  CB  ALA A 268     -53.703  94.394 -60.629  1.00 98.00           C  
ATOM   2100  O   ALA A 268     -50.885  95.219 -62.141  1.00 98.00           O  
ATOM   2101  N   LEU A 269     -52.653  94.995 -63.479  1.00 97.97           N  
ATOM   2102  CA  LEU A 269     -52.230  96.061 -64.381  1.00 97.97           C  
ATOM   2103  C   LEU A 269     -52.599  97.429 -63.816  1.00 97.97           C  
ATOM   2104  CB  LEU A 269     -52.865  95.878 -65.761  1.00 97.97           C  
ATOM   2105  O   LEU A 269     -53.781  97.745 -63.666  1.00 97.97           O  
ATOM   2106  CG  LEU A 269     -52.360  96.805 -66.868  1.00 97.97           C  
ATOM   2107  CD1 LEU A 269     -50.884  96.544 -67.144  1.00 97.97           C  
ATOM   2108  CD2 LEU A 269     -53.187  96.623 -68.137  1.00 97.97           C  
ATOM   2109  N   THR A 270     -51.635  98.282 -63.469  1.00 96.86           N  
ATOM   2110  CA  THR A 270     -51.883  99.559 -62.809  1.00 96.86           C  
ATOM   2111  C   THR A 270     -51.788 100.711 -63.806  1.00 96.86           C  
ATOM   2112  CB  THR A 270     -50.891  99.793 -61.654  1.00 96.86           C  
ATOM   2113  O   THR A 270     -52.298 101.804 -63.551  1.00 96.86           O  
ATOM   2114  CG2 THR A 270     -51.093  98.772 -60.540  1.00 96.86           C  
ATOM   2115  OG1 THR A 270     -49.552  99.682 -62.154  1.00 96.86           O  
ATOM   2116  N   SER A 271     -51.186 100.390 -64.937  1.00 96.42           N  
ATOM   2117  CA  SER A 271     -51.127 101.299 -66.077  1.00 96.42           C  
ATOM   2118  C   SER A 271     -51.087 100.532 -67.395  1.00 96.42           C  
ATOM   2119  CB  SER A 271     -49.906 102.213 -65.972  1.00 96.42           C  
ATOM   2120  O   SER A 271     -50.257  99.638 -67.574  1.00 96.42           O  
ATOM   2121  OG  SER A 271     -49.749 102.982 -67.153  1.00 96.42           O  
ATOM   2122  N   ILE A 272     -51.988 100.927 -68.345  1.00 95.88           N  
ATOM   2123  CA  ILE A 272     -52.206 100.115 -69.536  1.00 95.88           C  
ATOM   2124  C   ILE A 272     -51.114 100.401 -70.564  1.00 95.88           C  
ATOM   2125  CB  ILE A 272     -53.601 100.373 -70.149  1.00 95.88           C  
ATOM   2126  O   ILE A 272     -50.863  99.587 -71.456  1.00 95.88           O  
ATOM   2127  CG1 ILE A 272     -53.753 101.850 -70.528  1.00 95.88           C  
ATOM   2128  CG2 ILE A 272     -54.706  99.940 -69.180  1.00 95.88           C  
ATOM   2129  CD1 ILE A 272     -55.036 102.167 -71.283  1.00 95.88           C  
ATOM   2130  N   GLY A 273     -50.415 101.461 -70.440  1.00 95.13           N  
ATOM   2131  CA  GLY A 273     -49.474 101.826 -71.488  1.00 95.13           C  
ATOM   2132  C   GLY A 273     -50.148 102.162 -72.804  1.00 95.13           C  
ATOM   2133  O   GLY A 273     -51.336 102.489 -72.834  1.00 95.13           O  
ATOM   2134  N   SER A 274     -49.366 102.334 -73.911  1.00 94.54           N  
ATOM   2135  CA  SER A 274     -49.888 102.699 -75.224  1.00 94.54           C  
ATOM   2136  C   SER A 274     -48.937 102.267 -76.336  1.00 94.54           C  
ATOM   2137  CB  SER A 274     -50.130 104.207 -75.304  1.00 94.54           C  
ATOM   2138  O   SER A 274     -47.789 101.904 -76.072  1.00 94.54           O  
ATOM   2139  OG  SER A 274     -48.909 104.919 -75.187  1.00 94.54           O  
ATOM   2140  N   GLY A 275     -49.494 102.199 -77.576  1.00 93.79           N  
ATOM   2141  CA  GLY A 275     -48.679 101.833 -78.723  1.00 93.79           C  
ATOM   2142  C   GLY A 275     -49.499 101.461 -79.944  1.00 93.79           C  
ATOM   2143  O   GLY A 275     -50.730 101.502 -79.907  1.00 93.79           O  
ATOM   2144  N   PRO A 276     -48.779 101.181 -80.946  1.00 93.77           N  
ATOM   2145  CA  PRO A 276     -49.428 100.978 -82.244  1.00 93.77           C  
ATOM   2146  C   PRO A 276     -50.169  99.646 -82.331  1.00 93.77           C  
ATOM   2147  CB  PRO A 276     -48.260 101.019 -83.232  1.00 93.77           C  
ATOM   2148  O   PRO A 276     -50.971  99.439 -83.246  1.00 93.77           O  
ATOM   2149  CG  PRO A 276     -47.074 100.571 -82.441  1.00 93.77           C  
ATOM   2150  CD  PRO A 276     -47.221 101.074 -81.034  1.00 93.77           C  
ATOM   2151  N   ARG A 277     -49.998  98.730 -81.389  1.00 94.10           N  
ATOM   2152  CA  ARG A 277     -50.627  97.414 -81.440  1.00 94.10           C  
ATOM   2153  C   ARG A 277     -51.942  97.406 -80.669  1.00 94.10           C  
ATOM   2154  CB  ARG A 277     -49.685  96.346 -80.881  1.00 94.10           C  
ATOM   2155  O   ARG A 277     -52.253  98.358 -79.949  1.00 94.10           O  
ATOM   2156  CG  ARG A 277     -48.382  96.207 -81.652  1.00 94.10           C  
ATOM   2157  CD  ARG A 277     -47.466  95.164 -81.030  1.00 94.10           C  
ATOM   2158  NE  ARG A 277     -46.216  95.031 -81.774  1.00 94.10           N  
ATOM   2159  NH1 ARG A 277     -45.336  93.391 -80.406  1.00 94.10           N  
ATOM   2160  NH2 ARG A 277     -44.139  94.154 -82.206  1.00 94.10           N  
ATOM   2161  CZ  ARG A 277     -45.233  94.192 -81.460  1.00 94.10           C  
ATOM   2162  N   GLN A 278     -52.751  96.371 -80.836  1.00 92.58           N  
ATOM   2163  CA  GLN A 278     -54.128  96.327 -80.356  1.00 92.58           C  
ATOM   2164  C   GLN A 278     -54.178  96.130 -78.844  1.00 92.58           C  
ATOM   2165  CB  GLN A 278     -54.906  95.211 -81.057  1.00 92.58           C  
ATOM   2166  O   GLN A 278     -55.097  96.613 -78.179  1.00 92.58           O  
ATOM   2167  CG  GLN A 278     -55.156  95.471 -82.536  1.00 92.58           C  
ATOM   2168  CD  GLN A 278     -55.929  94.351 -83.206  1.00 92.58           C  
ATOM   2169  NE2 GLN A 278     -56.624  94.676 -84.291  1.00 92.58           N  
ATOM   2170  OE1 GLN A 278     -55.900  93.201 -82.753  1.00 92.58           O  
ATOM   2171  N   LYS A 279     -53.156  95.418 -78.289  1.00 95.93           N  
ATOM   2172  CA  LYS A 279     -53.167  95.098 -76.865  1.00 95.93           C  
ATOM   2173  C   LYS A 279     -52.131  95.923 -76.107  1.00 95.93           C  
ATOM   2174  CB  LYS A 279     -52.907  93.606 -76.648  1.00 95.93           C  
ATOM   2175  O   LYS A 279     -50.938  95.862 -76.411  1.00 95.93           O  
ATOM   2176  CG  LYS A 279     -53.925  92.696 -77.322  1.00 95.93           C  
ATOM   2177  CD  LYS A 279     -53.511  91.233 -77.234  1.00 95.93           C  
ATOM   2178  CE  LYS A 279     -54.432  90.340 -78.056  1.00 95.93           C  
ATOM   2179  NZ  LYS A 279     -53.952  88.926 -78.081  1.00 95.93           N  
ATOM   2180  N   ASN A 280     -52.642  96.714 -75.202  1.00 96.93           N  
ATOM   2181  CA  ASN A 280     -51.787  97.545 -74.360  1.00 96.93           C  
ATOM   2182  C   ASN A 280     -51.729  97.020 -72.928  1.00 96.93           C  
ATOM   2183  CB  ASN A 280     -52.270  98.997 -74.374  1.00 96.93           C  
ATOM   2184  O   ASN A 280     -52.757  96.920 -72.257  1.00 96.93           O  
ATOM   2185  CG  ASN A 280     -52.256  99.604 -75.763  1.00 96.93           C  
ATOM   2186  ND2 ASN A 280     -53.315 100.328 -76.104  1.00 96.93           N  
ATOM   2187  OD1 ASN A 280     -51.302  99.422 -76.525  1.00 96.93           O  
ATOM   2188  N   GLY A 281     -50.528  96.665 -72.453  1.00 97.31           N  
ATOM   2189  CA  GLY A 281     -50.399  96.147 -71.101  1.00 97.31           C  
ATOM   2190  C   GLY A 281     -48.957  95.983 -70.659  1.00 97.31           C  
ATOM   2191  O   GLY A 281     -48.078  96.725 -71.104  1.00 97.31           O  
ATOM   2192  N   SER A 282     -48.797  95.190 -69.616  1.00 98.20           N  
ATOM   2193  CA  SER A 282     -47.499  94.853 -69.042  1.00 98.20           C  
ATOM   2194  C   SER A 282     -47.356  93.347 -68.846  1.00 98.20           C  
ATOM   2195  CB  SER A 282     -47.301  95.570 -67.707  1.00 98.20           C  
ATOM   2196  O   SER A 282     -48.333  92.605 -68.960  1.00 98.20           O  
ATOM   2197  OG  SER A 282     -45.953  95.469 -67.277  1.00 98.20           O  
ATOM   2198  N   SER A 283     -46.144  92.850 -68.712  1.00 98.23           N  
ATOM   2199  CA  SER A 283     -45.872  91.432 -68.503  1.00 98.23           C  
ATOM   2200  C   SER A 283     -44.902  91.220 -67.346  1.00 98.23           C  
ATOM   2201  CB  SER A 283     -45.306  90.802 -69.776  1.00 98.23           C  
ATOM   2202  O   SER A 283     -44.171  92.136 -66.966  1.00 98.23           O  
ATOM   2203  OG  SER A 283     -44.007  91.301 -70.049  1.00 98.23           O  
ATOM   2204  N   ILE A 284     -44.935  90.083 -66.785  1.00 98.60           N  
ATOM   2205  CA  ILE A 284     -43.957  89.607 -65.812  1.00 98.60           C  
ATOM   2206  C   ILE A 284     -43.470  88.215 -66.208  1.00 98.60           C  
ATOM   2207  CB  ILE A 284     -44.547  89.581 -64.383  1.00 98.60           C  
ATOM   2208  O   ILE A 284     -44.258  87.377 -66.651  1.00 98.60           O  
ATOM   2209  CG1 ILE A 284     -43.442  89.323 -63.353  1.00 98.60           C  
ATOM   2210  CG2 ILE A 284     -45.652  88.527 -64.275  1.00 98.60           C  
ATOM   2211  CD1 ILE A 284     -43.871  89.559 -61.911  1.00 98.60           C  
ATOM   2212  N   THR A 285     -42.121  88.019 -66.146  1.00 98.53           N  
ATOM   2213  CA  THR A 285     -41.488  86.797 -66.628  1.00 98.53           C  
ATOM   2214  C   THR A 285     -40.580  86.199 -65.557  1.00 98.53           C  
ATOM   2215  CB  THR A 285     -40.673  87.057 -67.908  1.00 98.53           C  
ATOM   2216  O   THR A 285     -39.826  86.921 -64.902  1.00 98.53           O  
ATOM   2217  CG2 THR A 285     -39.993  85.782 -68.395  1.00 98.53           C  
ATOM   2218  OG1 THR A 285     -41.548  87.540 -68.934  1.00 98.53           O  
ATOM   2219  N   TRP A 286     -40.711  84.833 -65.385  1.00 98.39           N  
ATOM   2220  CA  TRP A 286     -39.828  84.087 -64.494  1.00 98.39           C  
ATOM   2221  C   TRP A 286     -39.018  83.055 -65.270  1.00 98.39           C  
ATOM   2222  CB  TRP A 286     -40.635  83.397 -63.391  1.00 98.39           C  
ATOM   2223  O   TRP A 286     -39.567  82.311 -66.087  1.00 98.39           O  
ATOM   2224  CG  TRP A 286     -41.354  84.346 -62.478  1.00 98.39           C  
ATOM   2225  CD1 TRP A 286     -40.836  85.000 -61.397  1.00 98.39           C  
ATOM   2226  CD2 TRP A 286     -42.727  84.741 -62.568  1.00 98.39           C  
ATOM   2227  CE2 TRP A 286     -42.973  85.639 -61.506  1.00 98.39           C  
ATOM   2228  CE3 TRP A 286     -43.773  84.423 -63.444  1.00 98.39           C  
ATOM   2229  NE1 TRP A 286     -41.805  85.780 -60.807  1.00 98.39           N  
ATOM   2230  CH2 TRP A 286     -45.231  85.895 -62.169  1.00 98.39           C  
ATOM   2231  CZ2 TRP A 286     -44.224  86.224 -61.297  1.00 98.39           C  
ATOM   2232  CZ3 TRP A 286     -45.018  85.005 -63.234  1.00 98.39           C  
ATOM   2233  N   GLU A 287     -37.773  83.115 -64.957  1.00 97.60           N  
ATOM   2234  CA  GLU A 287     -36.938  82.015 -65.434  1.00 97.60           C  
ATOM   2235  C   GLU A 287     -37.145  80.761 -64.591  1.00 97.60           C  
ATOM   2236  CB  GLU A 287     -35.461  82.418 -65.427  1.00 97.60           C  
ATOM   2237  O   GLU A 287     -37.174  80.831 -63.360  1.00 97.60           O  
ATOM   2238  CG  GLU A 287     -34.544  81.404 -66.095  1.00 97.60           C  
ATOM   2239  CD  GLU A 287     -33.107  81.883 -66.217  1.00 97.60           C  
ATOM   2240  OE1 GLU A 287     -32.176  81.069 -66.018  1.00 97.60           O  
ATOM   2241  OE2 GLU A 287     -32.909  83.083 -66.511  1.00 97.60           O  
ATOM   2242  N   ILE A 288     -37.319  79.575 -65.274  1.00 97.90           N  
ATOM   2243  CA  ILE A 288     -37.448  78.316 -64.547  1.00 97.90           C  
ATOM   2244  C   ILE A 288     -36.079  77.878 -64.030  1.00 97.90           C  
ATOM   2245  CB  ILE A 288     -38.066  77.213 -65.433  1.00 97.90           C  
ATOM   2246  O   ILE A 288     -35.145  77.687 -64.812  1.00 97.90           O  
ATOM   2247  CG1 ILE A 288     -39.463  77.628 -65.907  1.00 97.90           C  
ATOM   2248  CG2 ILE A 288     -38.117  75.880 -64.679  1.00 97.90           C  
ATOM   2249  CD1 ILE A 288     -40.013  76.769 -67.038  1.00 97.90           C  
ATOM   2250  N   PRO A 289     -35.943  77.734 -62.696  1.00 97.13           N  
ATOM   2251  CA  PRO A 289     -34.650  77.372 -62.114  1.00 97.13           C  
ATOM   2252  C   PRO A 289     -34.222  75.948 -62.462  1.00 97.13           C  
ATOM   2253  CB  PRO A 289     -34.888  77.519 -60.608  1.00 97.13           C  
ATOM   2254  O   PRO A 289     -35.039  75.152 -62.931  1.00 97.13           O  
ATOM   2255  CG  PRO A 289     -36.133  78.338 -60.496  1.00 97.13           C  
ATOM   2256  CD  PRO A 289     -36.958  78.123 -61.733  1.00 97.13           C  
ATOM   2257  N   ALA A 290     -32.927  75.617 -62.212  1.00 97.07           N  
ATOM   2258  CA  ALA A 290     -32.408  74.260 -62.366  1.00 97.07           C  
ATOM   2259  C   ALA A 290     -32.966  73.335 -61.289  1.00 97.07           C  
ATOM   2260  CB  ALA A 290     -30.882  74.266 -62.321  1.00 97.07           C  
ATOM   2261  O   ALA A 290     -33.254  73.774 -60.173  1.00 97.07           O  
ATOM   2262  N   ASP A 291     -33.136  71.973 -61.676  1.00 96.47           N  
ATOM   2263  CA  ASP A 291     -33.552  71.000 -60.671  1.00 96.47           C  
ATOM   2264  C   ASP A 291     -32.391  70.632 -59.749  1.00 96.47           C  
ATOM   2265  CB  ASP A 291     -34.111  69.742 -61.339  1.00 96.47           C  
ATOM   2266  O   ASP A 291     -31.340  71.277 -59.777  1.00 96.47           O  
ATOM   2267  CG  ASP A 291     -33.075  68.998 -62.164  1.00 96.47           C  
ATOM   2268  OD1 ASP A 291     -31.861  69.185 -61.930  1.00 96.47           O  
ATOM   2269  OD2 ASP A 291     -33.475  68.222 -63.057  1.00 96.47           O  
ATOM   2270  N   SER A 292     -32.590  69.709 -58.781  1.00 93.73           N  
ATOM   2271  CA  SER A 292     -31.638  69.325 -57.743  1.00 93.73           C  
ATOM   2272  C   SER A 292     -30.385  68.701 -58.346  1.00 93.73           C  
ATOM   2273  CB  SER A 292     -32.284  68.348 -56.759  1.00 93.73           C  
ATOM   2274  O   SER A 292     -29.349  68.613 -57.683  1.00 93.73           O  
ATOM   2275  OG  SER A 292     -32.787  67.210 -57.437  1.00 93.73           O  
ATOM   2276  N   ASN A 293     -30.469  68.319 -59.625  1.00 92.41           N  
ATOM   2277  CA  ASN A 293     -29.321  67.756 -60.328  1.00 92.41           C  
ATOM   2278  C   ASN A 293     -28.625  68.803 -61.193  1.00 92.41           C  
ATOM   2279  CB  ASN A 293     -29.750  66.562 -61.184  1.00 92.41           C  
ATOM   2280  O   ASN A 293     -27.721  68.475 -61.964  1.00 92.41           O  
ATOM   2281  CG  ASN A 293     -30.246  65.395 -60.352  1.00 92.41           C  
ATOM   2282  ND2 ASN A 293     -31.315  64.753 -60.808  1.00 92.41           N  
ATOM   2283  OD1 ASN A 293     -29.673  65.075 -59.307  1.00 92.41           O  
ATOM   2284  N   GLY A 294     -29.048  70.048 -61.166  1.00 94.08           N  
ATOM   2285  CA  GLY A 294     -28.445  71.131 -61.926  1.00 94.08           C  
ATOM   2286  C   GLY A 294     -28.929  71.195 -63.361  1.00 94.08           C  
ATOM   2287  O   GLY A 294     -28.367  71.926 -64.180  1.00 94.08           O  
ATOM   2288  N   GLU A 295     -29.984  70.429 -63.762  1.00 93.68           N  
ATOM   2289  CA  GLU A 295     -30.531  70.396 -65.115  1.00 93.68           C  
ATOM   2290  C   GLU A 295     -31.595  71.472 -65.307  1.00 93.68           C  
ATOM   2291  CB  GLU A 295     -31.117  69.015 -65.424  1.00 93.68           C  
ATOM   2292  O   GLU A 295     -32.493  71.620 -64.475  1.00 93.68           O  
ATOM   2293  CG  GLU A 295     -30.085  67.897 -65.431  1.00 93.68           C  
ATOM   2294  CD  GLU A 295     -30.670  66.542 -65.797  1.00 93.68           C  
ATOM   2295  OE1 GLU A 295     -29.903  65.559 -65.903  1.00 93.68           O  
ATOM   2296  OE2 GLU A 295     -31.905  66.465 -65.981  1.00 93.68           O  
ATOM   2297  N   LYS A 296     -31.488  72.242 -66.396  1.00 94.19           N  
ATOM   2298  CA  LYS A 296     -32.442  73.285 -66.763  1.00 94.19           C  
ATOM   2299  C   LYS A 296     -33.416  72.788 -67.827  1.00 94.19           C  
ATOM   2300  CB  LYS A 296     -31.710  74.530 -67.264  1.00 94.19           C  
ATOM   2301  O   LYS A 296     -33.062  71.952 -68.660  1.00 94.19           O  
ATOM   2302  CG  LYS A 296     -30.881  75.232 -66.199  1.00 94.19           C  
ATOM   2303  CD  LYS A 296     -30.291  76.536 -66.719  1.00 94.19           C  
ATOM   2304  CE  LYS A 296     -29.508  77.268 -65.636  1.00 94.19           C  
ATOM   2305  NZ  LYS A 296     -28.958  78.566 -66.130  1.00 94.19           N  
ATOM   2306  N   GLY A 297     -34.616  73.264 -67.774  1.00 93.27           N  
ATOM   2307  CA  GLY A 297     -35.631  72.892 -68.746  1.00 93.27           C  
ATOM   2308  C   GLY A 297     -36.371  71.619 -68.377  1.00 93.27           C  
ATOM   2309  O   GLY A 297     -35.886  70.824 -67.569  1.00 93.27           O  
ATOM   2310  N   SER A 298     -37.602  71.534 -68.865  1.00 96.27           N  
ATOM   2311  CA  SER A 298     -38.411  70.365 -68.537  1.00 96.27           C  
ATOM   2312  C   SER A 298     -39.232  69.907 -69.739  1.00 96.27           C  
ATOM   2313  CB  SER A 298     -39.341  70.668 -67.362  1.00 96.27           C  
ATOM   2314  O   SER A 298     -39.719  70.731 -70.515  1.00 96.27           O  
ATOM   2315  OG  SER A 298     -40.147  69.544 -67.055  1.00 96.27           O  
ATOM   2316  N   LEU A 299     -39.346  68.609 -69.910  1.00 96.97           N  
ATOM   2317  CA  LEU A 299     -40.238  67.996 -70.889  1.00 96.97           C  
ATOM   2318  C   LEU A 299     -41.528  67.525 -70.226  1.00 96.97           C  
ATOM   2319  CB  LEU A 299     -39.547  66.821 -71.583  1.00 96.97           C  
ATOM   2320  O   LEU A 299     -42.523  67.266 -70.909  1.00 96.97           O  
ATOM   2321  CG  LEU A 299     -38.370  67.169 -72.496  1.00 96.97           C  
ATOM   2322  CD1 LEU A 299     -37.687  65.897 -72.988  1.00 96.97           C  
ATOM   2323  CD2 LEU A 299     -38.840  68.020 -73.672  1.00 96.97           C  
ATOM   2324  N   ASN A 300     -41.409  67.355 -68.932  1.00 97.53           N  
ATOM   2325  CA  ASN A 300     -42.519  66.917 -68.094  1.00 97.53           C  
ATOM   2326  C   ASN A 300     -42.758  67.876 -66.932  1.00 97.53           C  
ATOM   2327  CB  ASN A 300     -42.272  65.500 -67.572  1.00 97.53           C  
ATOM   2328  O   ASN A 300     -41.985  67.899 -65.972  1.00 97.53           O  
ATOM   2329  CG  ASN A 300     -41.935  64.520 -68.677  1.00 97.53           C  
ATOM   2330  ND2 ASN A 300     -40.647  64.262 -68.869  1.00 97.53           N  
ATOM   2331  OD1 ASN A 300     -42.825  63.998 -69.354  1.00 97.53           O  
ATOM   2332  N   GLU A 301     -43.926  68.587 -67.058  1.00 98.33           N  
ATOM   2333  CA  GLU A 301     -44.088  69.639 -66.059  1.00 98.33           C  
ATOM   2334  C   GLU A 301     -45.563  69.932 -65.801  1.00 98.33           C  
ATOM   2335  CB  GLU A 301     -43.366  70.915 -66.499  1.00 98.33           C  
ATOM   2336  O   GLU A 301     -46.430  69.493 -66.560  1.00 98.33           O  
ATOM   2337  CG  GLU A 301     -43.974  71.572 -67.729  1.00 98.33           C  
ATOM   2338  CD  GLU A 301     -43.396  71.053 -69.036  1.00 98.33           C  
ATOM   2339  OE1 GLU A 301     -43.697  71.628 -70.106  1.00 98.33           O  
ATOM   2340  OE2 GLU A 301     -42.634  70.061 -68.989  1.00 98.33           O  
ATOM   2341  N   THR A 302     -45.757  70.593 -64.688  1.00 98.34           N  
ATOM   2342  CA  THR A 302     -47.056  71.154 -64.334  1.00 98.34           C  
ATOM   2343  C   THR A 302     -46.929  72.636 -63.990  1.00 98.34           C  
ATOM   2344  CB  THR A 302     -47.686  70.401 -63.149  1.00 98.34           C  
ATOM   2345  O   THR A 302     -46.072  73.022 -63.193  1.00 98.34           O  
ATOM   2346  CG2 THR A 302     -49.031  71.007 -62.764  1.00 98.34           C  
ATOM   2347  OG1 THR A 302     -47.879  69.028 -63.510  1.00 98.34           O  
ATOM   2348  N   LEU A 303     -47.690  73.442 -64.710  1.00 98.55           N  
ATOM   2349  CA  LEU A 303     -47.876  74.848 -64.366  1.00 98.55           C  
ATOM   2350  C   LEU A 303     -49.250  75.080 -63.747  1.00 98.55           C  
ATOM   2351  CB  LEU A 303     -47.706  75.729 -65.606  1.00 98.55           C  
ATOM   2352  O   LEU A 303     -50.273  74.786 -64.369  1.00 98.55           O  
ATOM   2353  CG  LEU A 303     -47.994  77.220 -65.422  1.00 98.55           C  
ATOM   2354  CD1 LEU A 303     -47.026  77.827 -64.413  1.00 98.55           C  
ATOM   2355  CD2 LEU A 303     -47.910  77.950 -66.758  1.00 98.55           C  
ATOM   2356  N   TRP A 304     -49.240  75.573 -62.548  1.00 98.53           N  
ATOM   2357  CA  TRP A 304     -50.451  75.819 -61.772  1.00 98.53           C  
ATOM   2358  C   TRP A 304     -50.563  77.291 -61.390  1.00 98.53           C  
ATOM   2359  CB  TRP A 304     -50.469  74.949 -60.511  1.00 98.53           C  
ATOM   2360  O   TRP A 304     -49.562  77.932 -61.063  1.00 98.53           O  
ATOM   2361  CG  TRP A 304     -51.736  75.053 -59.716  1.00 98.53           C  
ATOM   2362  CD1 TRP A 304     -52.830  74.237 -59.799  1.00 98.53           C  
ATOM   2363  CD2 TRP A 304     -52.041  76.036 -58.722  1.00 98.53           C  
ATOM   2364  CE2 TRP A 304     -53.338  75.753 -58.240  1.00 98.53           C  
ATOM   2365  CE3 TRP A 304     -51.342  77.127 -58.189  1.00 98.53           C  
ATOM   2366  NE1 TRP A 304     -53.797  74.654 -58.913  1.00 98.53           N  
ATOM   2367  CH2 TRP A 304     -53.246  77.587 -56.746  1.00 98.53           C  
ATOM   2368  CZ2 TRP A 304     -53.952  76.526 -57.250  1.00 98.53           C  
ATOM   2369  CZ3 TRP A 304     -51.954  77.894 -57.205  1.00 98.53           C  
ATOM   2370  N   TRP A 305     -51.791  77.864 -61.489  1.00 98.31           N  
ATOM   2371  CA  TRP A 305     -51.964  79.260 -61.105  1.00 98.31           C  
ATOM   2372  C   TRP A 305     -53.401  79.533 -60.673  1.00 98.31           C  
ATOM   2373  CB  TRP A 305     -51.582  80.188 -62.261  1.00 98.31           C  
ATOM   2374  O   TRP A 305     -54.272  78.671 -60.817  1.00 98.31           O  
ATOM   2375  CG  TRP A 305     -52.540  80.152 -63.413  1.00 98.31           C  
ATOM   2376  CD1 TRP A 305     -53.570  81.017 -63.656  1.00 98.31           C  
ATOM   2377  CD2 TRP A 305     -52.559  79.198 -64.479  1.00 98.31           C  
ATOM   2378  CE2 TRP A 305     -53.628  79.546 -65.333  1.00 98.31           C  
ATOM   2379  CE3 TRP A 305     -51.774  78.080 -64.795  1.00 98.31           C  
ATOM   2380  NE1 TRP A 305     -54.228  80.658 -64.809  1.00 98.31           N  
ATOM   2381  CH2 TRP A 305     -53.149  77.727 -66.771  1.00 98.31           C  
ATOM   2382  CZ2 TRP A 305     -53.933  78.815 -66.485  1.00 98.31           C  
ATOM   2383  CZ3 TRP A 305     -52.079  77.355 -65.941  1.00 98.31           C  
ATOM   2384  N   ARG A 306     -53.495  80.657 -60.073  1.00 97.46           N  
ATOM   2385  CA  ARG A 306     -54.822  81.192 -59.785  1.00 97.46           C  
ATOM   2386  C   ARG A 306     -55.006  82.570 -60.412  1.00 97.46           C  
ATOM   2387  CB  ARG A 306     -55.055  81.268 -58.275  1.00 97.46           C  
ATOM   2388  O   ARG A 306     -54.149  83.445 -60.263  1.00 97.46           O  
ATOM   2389  CG  ARG A 306     -56.464  81.690 -57.890  1.00 97.46           C  
ATOM   2390  CD  ARG A 306     -56.641  81.754 -56.379  1.00 97.46           C  
ATOM   2391  NE  ARG A 306     -57.969  82.238 -56.012  1.00 97.46           N  
ATOM   2392  NH1 ARG A 306     -57.489  82.475 -53.765  1.00 97.46           N  
ATOM   2393  NH2 ARG A 306     -59.575  82.998 -54.557  1.00 97.46           N  
ATOM   2394  CZ  ARG A 306     -58.341  82.569 -54.779  1.00 97.46           C  
ATOM   2395  N   GLN A 307     -56.133  82.757 -61.150  1.00 97.44           N  
ATOM   2396  CA  GLN A 307     -56.436  84.029 -61.798  1.00 97.44           C  
ATOM   2397  C   GLN A 307     -57.853  84.490 -61.469  1.00 97.44           C  
ATOM   2398  CB  GLN A 307     -56.260  83.915 -63.313  1.00 97.44           C  
ATOM   2399  O   GLN A 307     -58.717  83.673 -61.144  1.00 97.44           O  
ATOM   2400  CG  GLN A 307     -57.301  83.031 -63.989  1.00 97.44           C  
ATOM   2401  CD  GLN A 307     -57.124  82.961 -65.493  1.00 97.44           C  
ATOM   2402  NE2 GLN A 307     -58.231  83.012 -66.226  1.00 97.44           N  
ATOM   2403  OE1 GLN A 307     -55.999  82.861 -65.995  1.00 97.44           O  
ATOM   2404  N   VAL A 308     -58.041  85.786 -61.507  1.00 97.72           N  
ATOM   2405  CA  VAL A 308     -59.352  86.414 -61.379  1.00 97.72           C  
ATOM   2406  C   VAL A 308     -59.639  87.268 -62.613  1.00 97.72           C  
ATOM   2407  CB  VAL A 308     -59.446  87.276 -60.100  1.00 97.72           C  
ATOM   2408  O   VAL A 308     -58.807  88.083 -63.017  1.00 97.72           O  
ATOM   2409  CG1 VAL A 308     -60.812  87.954 -60.004  1.00 97.72           C  
ATOM   2410  CG2 VAL A 308     -59.181  86.424 -58.860  1.00 97.72           C  
ATOM   2411  N   PHE A 309     -60.883  87.034 -63.203  1.00 97.76           N  
ATOM   2412  CA  PHE A 309     -61.330  87.781 -64.373  1.00 97.76           C  
ATOM   2413  C   PHE A 309     -62.834  88.024 -64.317  1.00 97.76           C  
ATOM   2414  CB  PHE A 309     -60.968  87.034 -65.660  1.00 97.76           C  
ATOM   2415  O   PHE A 309     -63.624  87.150 -64.679  1.00 97.76           O  
ATOM   2416  CG  PHE A 309     -60.912  87.915 -66.878  1.00 97.76           C  
ATOM   2417  CD1 PHE A 309     -62.048  88.128 -67.652  1.00 97.76           C  
ATOM   2418  CD2 PHE A 309     -59.725  88.532 -67.250  1.00 97.76           C  
ATOM   2419  CE1 PHE A 309     -61.999  88.944 -68.780  1.00 97.76           C  
ATOM   2420  CE2 PHE A 309     -59.669  89.349 -68.376  1.00 97.76           C  
ATOM   2421  CZ  PHE A 309     -60.807  89.552 -69.140  1.00 97.76           C  
ATOM   2422  N   TRP A 310     -63.213  89.125 -63.835  1.00 94.05           N  
ATOM   2423  CA  TRP A 310     -64.565  89.506 -63.439  1.00 94.05           C  
ATOM   2424  C   TRP A 310     -64.844  90.965 -63.783  1.00 94.05           C  
ATOM   2425  CB  TRP A 310     -64.772  89.273 -61.939  1.00 94.05           C  
ATOM   2426  O   TRP A 310     -64.101  91.859 -63.371  1.00 94.05           O  
ATOM   2427  CG  TRP A 310     -66.028  89.885 -61.396  1.00 94.05           C  
ATOM   2428  CD1 TRP A 310     -67.125  90.285 -62.107  1.00 94.05           C  
ATOM   2429  CD2 TRP A 310     -66.312  90.173 -60.024  1.00 94.05           C  
ATOM   2430  CE2 TRP A 310     -67.602  90.747 -59.975  1.00 94.05           C  
ATOM   2431  CE3 TRP A 310     -65.601  90.002 -58.828  1.00 94.05           C  
ATOM   2432  NE1 TRP A 310     -68.076  90.803 -61.259  1.00 94.05           N  
ATOM   2433  CH2 TRP A 310     -67.479  90.969 -57.622  1.00 94.05           C  
ATOM   2434  CZ2 TRP A 310     -68.197  91.149 -58.777  1.00 94.05           C  
ATOM   2435  CZ3 TRP A 310     -66.193  90.403 -57.637  1.00 94.05           C  
ATOM   2436  N   LEU A 311     -65.970  91.219 -64.480  1.00 96.64           N  
ATOM   2437  CA  LEU A 311     -66.265  92.524 -65.060  1.00 96.64           C  
ATOM   2438  C   LEU A 311     -67.033  93.397 -64.072  1.00 96.64           C  
ATOM   2439  CB  LEU A 311     -67.072  92.367 -66.351  1.00 96.64           C  
ATOM   2440  O   LEU A 311     -67.825  92.889 -63.274  1.00 96.64           O  
ATOM   2441  CG  LEU A 311     -66.560  91.325 -67.348  1.00 96.64           C  
ATOM   2442  CD1 LEU A 311     -67.596  91.080 -68.439  1.00 96.64           C  
ATOM   2443  CD2 LEU A 311     -65.233  91.771 -67.953  1.00 96.64           C  
ATOM   2444  N   GLY A 312     -66.840  94.713 -64.090  1.00 96.03           N  
ATOM   2445  CA  GLY A 312     -67.678  95.687 -63.410  1.00 96.03           C  
ATOM   2446  C   GLY A 312     -68.760  96.267 -64.301  1.00 96.03           C  
ATOM   2447  O   GLY A 312     -69.837  96.629 -63.823  1.00 96.03           O  
ATOM   2448  N   LEU A 313     -68.468  96.344 -65.675  1.00 96.72           N  
ATOM   2449  CA  LEU A 313     -69.365  96.841 -66.713  1.00 96.72           C  
ATOM   2450  C   LEU A 313     -69.209  96.033 -67.997  1.00 96.72           C  
ATOM   2451  CB  LEU A 313     -69.093  98.322 -66.992  1.00 96.72           C  
ATOM   2452  O   LEU A 313     -68.117  95.552 -68.305  1.00 96.72           O  
ATOM   2453  CG  LEU A 313     -69.325  99.285 -65.827  1.00 96.72           C  
ATOM   2454  CD1 LEU A 313     -68.719 100.649 -66.138  1.00 96.72           C  
ATOM   2455  CD2 LEU A 313     -70.815  99.412 -65.526  1.00 96.72           C  
ATOM   2456  N   PRO A 314     -70.313  95.894 -68.772  1.00 96.83           N  
ATOM   2457  CA  PRO A 314     -70.249  95.164 -70.040  1.00 96.83           C  
ATOM   2458  C   PRO A 314     -69.283  95.798 -71.038  1.00 96.83           C  
ATOM   2459  CB  PRO A 314     -71.689  95.230 -70.557  1.00 96.83           C  
ATOM   2460  O   PRO A 314     -68.769  95.112 -71.926  1.00 96.83           O  
ATOM   2461  CG  PRO A 314     -72.532  95.342 -69.328  1.00 96.83           C  
ATOM   2462  CD  PRO A 314     -71.794  96.170 -68.317  1.00 96.83           C  
ATOM   2463  N   SER A 315     -68.984  97.112 -70.914  1.00 96.88           N  
ATOM   2464  CA  SER A 315     -68.168  97.870 -71.857  1.00 96.88           C  
ATOM   2465  C   SER A 315     -66.685  97.761 -71.520  1.00 96.88           C  
ATOM   2466  CB  SER A 315     -68.589  99.340 -71.870  1.00 96.88           C  
ATOM   2467  O   SER A 315     -65.859  98.477 -72.088  1.00 96.88           O  
ATOM   2468  OG  SER A 315     -68.479  99.906 -70.575  1.00 96.88           O  
ATOM   2469  N   GLN A 316     -66.271  96.834 -70.571  1.00 97.46           N  
ATOM   2470  CA  GLN A 316     -64.875  96.634 -70.197  1.00 97.46           C  
ATOM   2471  C   GLN A 316     -64.237  95.523 -71.027  1.00 97.46           C  
ATOM   2472  CB  GLN A 316     -64.758  96.308 -68.708  1.00 97.46           C  
ATOM   2473  O   GLN A 316     -64.924  94.606 -71.479  1.00 97.46           O  
ATOM   2474  CG  GLN A 316     -65.171  97.455 -67.794  1.00 97.46           C  
ATOM   2475  CD  GLN A 316     -65.175  97.065 -66.328  1.00 97.46           C  
ATOM   2476  NE2 GLN A 316     -64.988  98.047 -65.452  1.00 97.46           N  
ATOM   2477  OE1 GLN A 316     -65.345  95.891 -65.984  1.00 97.46           O  
ATOM   2478  N   TYR A 317     -62.916  95.611 -71.190  1.00 97.54           N  
ATOM   2479  CA  TYR A 317     -62.166  94.693 -72.040  1.00 97.54           C  
ATOM   2480  C   TYR A 317     -60.842  94.309 -71.391  1.00 97.54           C  
ATOM   2481  CB  TYR A 317     -61.912  95.318 -73.415  1.00 97.54           C  
ATOM   2482  O   TYR A 317     -60.311  95.052 -70.561  1.00 97.54           O  
ATOM   2483  CG  TYR A 317     -63.171  95.744 -74.130  1.00 97.54           C  
ATOM   2484  CD1 TYR A 317     -63.717  94.962 -75.146  1.00 97.54           C  
ATOM   2485  CD2 TYR A 317     -63.816  96.930 -73.793  1.00 97.54           C  
ATOM   2486  CE1 TYR A 317     -64.876  95.352 -75.808  1.00 97.54           C  
ATOM   2487  CE2 TYR A 317     -64.976  97.328 -74.450  1.00 97.54           C  
ATOM   2488  OH  TYR A 317     -66.644  96.925 -76.108  1.00 97.54           O  
ATOM   2489  CZ  TYR A 317     -65.497  96.534 -75.455  1.00 97.54           C  
ATOM   2490  N   GLY A 318     -60.330  93.099 -71.768  1.00 97.56           N  
ATOM   2491  CA  GLY A 318     -59.046  92.774 -71.170  1.00 97.56           C  
ATOM   2492  C   GLY A 318     -58.554  91.385 -71.529  1.00 97.56           C  
ATOM   2493  O   GLY A 318     -59.311  90.573 -72.066  1.00 97.56           O  
ATOM   2494  N   PHE A 319     -57.268  91.198 -71.193  1.00 97.80           N  
ATOM   2495  CA  PHE A 319     -56.596  89.936 -71.486  1.00 97.80           C  
ATOM   2496  C   PHE A 319     -55.745  89.489 -70.304  1.00 97.80           C  
ATOM   2497  CB  PHE A 319     -55.725  90.068 -72.740  1.00 97.80           C  
ATOM   2498  O   PHE A 319     -55.053  90.302 -69.688  1.00 97.80           O  
ATOM   2499  CG  PHE A 319     -56.511  90.296 -74.004  1.00 97.80           C  
ATOM   2500  CD1 PHE A 319     -56.845  89.232 -74.832  1.00 97.80           C  
ATOM   2501  CD2 PHE A 319     -56.917  91.575 -74.362  1.00 97.80           C  
ATOM   2502  CE1 PHE A 319     -57.572  89.440 -76.002  1.00 97.80           C  
ATOM   2503  CE2 PHE A 319     -57.644  91.790 -75.529  1.00 97.80           C  
ATOM   2504  CZ  PHE A 319     -57.970  90.722 -76.348  1.00 97.80           C  
ATOM   2505  N   ILE A 320     -55.815  88.242 -69.915  1.00 98.17           N  
ATOM   2506  CA  ILE A 320     -54.749  87.564 -69.184  1.00 98.17           C  
ATOM   2507  C   ILE A 320     -54.151  86.458 -70.050  1.00 98.17           C  
ATOM   2508  CB  ILE A 320     -55.263  86.981 -67.849  1.00 98.17           C  
ATOM   2509  O   ILE A 320     -54.863  85.552 -70.491  1.00 98.17           O  
ATOM   2510  CG1 ILE A 320     -55.842  88.092 -66.967  1.00 98.17           C  
ATOM   2511  CG2 ILE A 320     -54.142  86.231 -67.120  1.00 98.17           C  
ATOM   2512  CD1 ILE A 320     -56.390  87.604 -65.633  1.00 98.17           C  
ATOM   2513  N   LYS A 321     -52.848  86.613 -70.297  1.00 97.99           N  
ATOM   2514  CA  LYS A 321     -52.160  85.557 -71.035  1.00 97.99           C  
ATOM   2515  C   LYS A 321     -51.063  84.920 -70.187  1.00 97.99           C  
ATOM   2516  CB  LYS A 321     -51.565  86.108 -72.332  1.00 97.99           C  
ATOM   2517  O   LYS A 321     -50.277  85.624 -69.548  1.00 97.99           O  
ATOM   2518  CG  LYS A 321     -52.605  86.577 -73.339  1.00 97.99           C  
ATOM   2519  CD  LYS A 321     -51.975  86.891 -74.690  1.00 97.99           C  
ATOM   2520  CE  LYS A 321     -53.032  87.167 -75.751  1.00 97.99           C  
ATOM   2521  NZ  LYS A 321     -52.425  87.346 -77.103  1.00 97.99           N  
ATOM   2522  N   ILE A 322     -51.070  83.628 -70.190  1.00 98.34           N  
ATOM   2523  CA  ILE A 322     -50.001  82.857 -69.567  1.00 98.34           C  
ATOM   2524  C   ILE A 322     -49.311  81.989 -70.618  1.00 98.34           C  
ATOM   2525  CB  ILE A 322     -50.534  81.978 -68.414  1.00 98.34           C  
ATOM   2526  O   ILE A 322     -49.965  81.209 -71.315  1.00 98.34           O  
ATOM   2527  CG1 ILE A 322     -51.252  82.844 -67.371  1.00 98.34           C  
ATOM   2528  CG2 ILE A 322     -49.396  81.179 -67.772  1.00 98.34           C  
ATOM   2529  CD1 ILE A 322     -51.918  82.048 -66.258  1.00 98.34           C  
ATOM   2530  N   SER A 323     -47.940  82.149 -70.700  1.00 97.94           N  
ATOM   2531  CA  SER A 323     -47.198  81.441 -71.737  1.00 97.94           C  
ATOM   2532  C   SER A 323     -45.917  80.829 -71.182  1.00 97.94           C  
ATOM   2533  CB  SER A 323     -46.863  82.382 -72.896  1.00 97.94           C  
ATOM   2534  O   SER A 323     -45.312  81.377 -70.258  1.00 97.94           O  
ATOM   2535  OG  SER A 323     -45.902  83.345 -72.498  1.00 97.94           O  
ATOM   2536  N   VAL A 324     -45.644  79.687 -71.764  1.00 98.53           N  
ATOM   2537  CA  VAL A 324     -44.358  79.043 -71.518  1.00 98.53           C  
ATOM   2538  C   VAL A 324     -43.525  79.046 -72.797  1.00 98.53           C  
ATOM   2539  CB  VAL A 324     -44.538  77.597 -71.002  1.00 98.53           C  
ATOM   2540  O   VAL A 324     -44.017  78.678 -73.867  1.00 98.53           O  
ATOM   2541  CG1 VAL A 324     -43.183  76.920 -70.810  1.00 98.53           C  
ATOM   2542  CG2 VAL A 324     -45.333  77.591 -69.698  1.00 98.53           C  
ATOM   2543  N   THR A 325     -42.227  79.490 -72.694  1.00 98.01           N  
ATOM   2544  CA  THR A 325     -41.340  79.583 -73.849  1.00 98.01           C  
ATOM   2545  C   THR A 325     -40.110  78.700 -73.658  1.00 98.01           C  
ATOM   2546  CB  THR A 325     -40.898  81.037 -74.098  1.00 98.01           C  
ATOM   2547  O   THR A 325     -39.786  78.313 -72.532  1.00 98.01           O  
ATOM   2548  CG2 THR A 325     -42.093  81.926 -74.426  1.00 98.01           C  
ATOM   2549  OG1 THR A 325     -40.248  81.541 -72.926  1.00 98.01           O  
ATOM   2550  N   ASP A 326     -39.493  78.359 -74.779  1.00 97.20           N  
ATOM   2551  CA  ASP A 326     -38.305  77.514 -74.729  1.00 97.20           C  
ATOM   2552  C   ASP A 326     -37.034  78.356 -74.634  1.00 97.20           C  
ATOM   2553  CB  ASP A 326     -38.241  76.604 -75.957  1.00 97.20           C  
ATOM   2554  O   ASP A 326     -37.097  79.555 -74.353  1.00 97.20           O  
ATOM   2555  CG  ASP A 326     -38.064  77.371 -77.255  1.00 97.20           C  
ATOM   2556  OD1 ASP A 326     -37.683  78.560 -77.214  1.00 97.20           O  
ATOM   2557  OD2 ASP A 326     -38.312  76.781 -78.330  1.00 97.20           O  
ATOM   2558  N   GLU A 327     -35.825  77.766 -74.734  1.00 94.67           N  
ATOM   2559  CA  GLU A 327     -34.519  78.392 -74.551  1.00 94.67           C  
ATOM   2560  C   GLU A 327     -34.293  79.504 -75.572  1.00 94.67           C  
ATOM   2561  CB  GLU A 327     -33.403  77.348 -74.656  1.00 94.67           C  
ATOM   2562  O   GLU A 327     -33.503  80.420 -75.334  1.00 94.67           O  
ATOM   2563  CG  GLU A 327     -33.320  76.671 -76.017  1.00 94.67           C  
ATOM   2564  CD  GLU A 327     -32.262  75.581 -76.081  1.00 94.67           C  
ATOM   2565  OE1 GLU A 327     -32.234  74.819 -77.073  1.00 94.67           O  
ATOM   2566  OE2 GLU A 327     -31.453  75.488 -75.130  1.00 94.67           O  
ATOM   2567  N   ASN A 328     -35.004  79.422 -76.711  1.00 94.33           N  
ATOM   2568  CA  ASN A 328     -34.833  80.408 -77.773  1.00 94.33           C  
ATOM   2569  C   ASN A 328     -35.896  81.501 -77.701  1.00 94.33           C  
ATOM   2570  CB  ASN A 328     -34.859  79.731 -79.144  1.00 94.33           C  
ATOM   2571  O   ASN A 328     -35.990  82.341 -78.597  1.00 94.33           O  
ATOM   2572  CG  ASN A 328     -33.726  78.742 -79.329  1.00 94.33           C  
ATOM   2573  ND2 ASN A 328     -34.019  77.616 -79.970  1.00 94.33           N  
ATOM   2574  OD1 ASN A 328     -32.595  78.986 -78.900  1.00 94.33           O  
ATOM   2575  N   GLY A 329     -36.730  81.435 -76.668  1.00 94.08           N  
ATOM   2576  CA  GLY A 329     -37.800  82.408 -76.517  1.00 94.08           C  
ATOM   2577  C   GLY A 329     -39.014  82.097 -77.372  1.00 94.08           C  
ATOM   2578  O   GLY A 329     -39.875  82.957 -77.575  1.00 94.08           O  
ATOM   2579  N   ALA A 330     -39.064  80.910 -77.923  1.00 96.36           N  
ATOM   2580  CA  ALA A 330     -40.181  80.485 -78.762  1.00 96.36           C  
ATOM   2581  C   ALA A 330     -41.339  79.970 -77.913  1.00 96.36           C  
ATOM   2582  CB  ALA A 330     -39.729  79.409 -79.747  1.00 96.36           C  
ATOM   2583  O   ALA A 330     -41.129  79.234 -76.946  1.00 96.36           O  
ATOM   2584  N   PHE A 331     -42.565  80.335 -78.328  1.00 98.07           N  
ATOM   2585  CA  PHE A 331     -43.793  79.938 -77.651  1.00 98.07           C  
ATOM   2586  C   PHE A 331     -43.977  78.426 -77.706  1.00 98.07           C  
ATOM   2587  CB  PHE A 331     -45.005  80.637 -78.277  1.00 98.07           C  
ATOM   2588  O   PHE A 331     -43.848  77.818 -78.772  1.00 98.07           O  
ATOM   2589  CG  PHE A 331     -46.321  80.231 -77.669  1.00 98.07           C  
ATOM   2590  CD1 PHE A 331     -47.194  79.400 -78.360  1.00 98.07           C  
ATOM   2591  CD2 PHE A 331     -46.683  80.682 -76.407  1.00 98.07           C  
ATOM   2592  CE1 PHE A 331     -48.413  79.023 -77.799  1.00 98.07           C  
ATOM   2593  CE2 PHE A 331     -47.900  80.310 -75.841  1.00 98.07           C  
ATOM   2594  CZ  PHE A 331     -48.763  79.481 -76.539  1.00 98.07           C  
ATOM   2595  N   LEU A 332     -44.251  77.826 -76.492  1.00 98.43           N  
ATOM   2596  CA  LEU A 332     -44.514  76.392 -76.433  1.00 98.43           C  
ATOM   2597  C   LEU A 332     -46.003  76.120 -76.247  1.00 98.43           C  
ATOM   2598  CB  LEU A 332     -43.719  75.746 -75.294  1.00 98.43           C  
ATOM   2599  O   LEU A 332     -46.641  75.515 -77.111  1.00 98.43           O  
ATOM   2600  CG  LEU A 332     -42.199  75.721 -75.458  1.00 98.43           C  
ATOM   2601  CD1 LEU A 332     -41.547  75.052 -74.252  1.00 98.43           C  
ATOM   2602  CD2 LEU A 332     -41.812  75.005 -76.748  1.00 98.43           C  
ATOM   2603  N   TYR A 333     -46.567  76.641 -75.202  1.00 98.66           N  
ATOM   2604  CA  TYR A 333     -47.981  76.461 -74.893  1.00 98.66           C  
ATOM   2605  C   TYR A 333     -48.455  77.503 -73.887  1.00 98.66           C  
ATOM   2606  CB  TYR A 333     -48.238  75.053 -74.347  1.00 98.66           C  
ATOM   2607  O   TYR A 333     -47.642  78.182 -73.256  1.00 98.66           O  
ATOM   2608  CG  TYR A 333     -47.442  74.730 -73.106  1.00 98.66           C  
ATOM   2609  CD1 TYR A 333     -46.248  74.014 -73.187  1.00 98.66           C  
ATOM   2610  CD2 TYR A 333     -47.881  75.136 -71.850  1.00 98.66           C  
ATOM   2611  CE1 TYR A 333     -45.513  73.713 -72.046  1.00 98.66           C  
ATOM   2612  CE2 TYR A 333     -47.153  74.839 -70.703  1.00 98.66           C  
ATOM   2613  OH  TYR A 333     -45.248  73.831 -69.678  1.00 98.66           O  
ATOM   2614  CZ  TYR A 333     -45.972  74.128 -70.810  1.00 98.66           C  
ATOM   2615  N   GLY A 334     -49.647  77.730 -73.720  1.00 98.47           N  
ATOM   2616  CA  GLY A 334     -50.223  78.663 -72.762  1.00 98.47           C  
ATOM   2617  C   GLY A 334     -51.728  78.797 -72.891  1.00 98.47           C  
ATOM   2618  O   GLY A 334     -52.375  77.982 -73.551  1.00 98.47           O  
ATOM   2619  N   VAL A 335     -52.272  79.734 -72.199  1.00 98.51           N  
ATOM   2620  CA  VAL A 335     -53.700  80.036 -72.234  1.00 98.51           C  
ATOM   2621  C   VAL A 335     -53.905  81.544 -72.344  1.00 98.51           C  
ATOM   2622  CB  VAL A 335     -54.427  79.488 -70.986  1.00 98.51           C  
ATOM   2623  O   VAL A 335     -52.994  82.325 -72.058  1.00 98.51           O  
ATOM   2624  CG1 VAL A 335     -54.354  77.963 -70.945  1.00 98.51           C  
ATOM   2625  CG2 VAL A 335     -53.831  80.089 -69.715  1.00 98.51           C  
ATOM   2626  N   GLU A 336     -55.111  81.912 -72.809  1.00 97.69           N  
ATOM   2627  CA  GLU A 336     -55.526  83.310 -72.736  1.00 97.69           C  
ATOM   2628  C   GLU A 336     -56.981  83.430 -72.292  1.00 97.69           C  
ATOM   2629  CB  GLU A 336     -55.328  84.001 -74.086  1.00 97.69           C  
ATOM   2630  O   GLU A 336     -57.843  82.688 -72.766  1.00 97.69           O  
ATOM   2631  CG  GLU A 336     -56.230  83.467 -75.189  1.00 97.69           C  
ATOM   2632  CD  GLU A 336     -55.998  84.139 -76.533  1.00 97.69           C  
ATOM   2633  OE1 GLU A 336     -56.781  83.893 -77.477  1.00 97.69           O  
ATOM   2634  OE2 GLU A 336     -55.023  84.916 -76.642  1.00 97.69           O  
ATOM   2635  N   THR A 337     -57.156  84.235 -71.299  1.00 98.29           N  
ATOM   2636  CA  THR A 337     -58.474  84.669 -70.850  1.00 98.29           C  
ATOM   2637  C   THR A 337     -58.772  86.084 -71.338  1.00 98.29           C  
ATOM   2638  CB  THR A 337     -58.586  84.618 -69.316  1.00 98.29           C  
ATOM   2639  O   THR A 337     -58.001  87.011 -71.079  1.00 98.29           O  
ATOM   2640  CG2 THR A 337     -60.008  84.923 -68.857  1.00 98.29           C  
ATOM   2641  OG1 THR A 337     -58.218  83.311 -68.859  1.00 98.29           O  
ATOM   2642  N   PHE A 338     -59.946  86.265 -72.054  1.00 97.78           N  
ATOM   2643  CA  PHE A 338     -60.071  87.600 -72.627  1.00 97.78           C  
ATOM   2644  C   PHE A 338     -61.536  87.973 -72.818  1.00 97.78           C  
ATOM   2645  CB  PHE A 338     -59.330  87.683 -73.966  1.00 97.78           C  
ATOM   2646  O   PHE A 338     -62.407  87.100 -72.838  1.00 97.78           O  
ATOM   2647  CG  PHE A 338     -59.875  86.757 -75.019  1.00 97.78           C  
ATOM   2648  CD1 PHE A 338     -59.490  85.422 -75.059  1.00 97.78           C  
ATOM   2649  CD2 PHE A 338     -60.774  87.221 -75.971  1.00 97.78           C  
ATOM   2650  CE1 PHE A 338     -59.993  84.563 -76.032  1.00 97.78           C  
ATOM   2651  CE2 PHE A 338     -61.280  86.369 -76.947  1.00 97.78           C  
ATOM   2652  CZ  PHE A 338     -60.888  85.040 -76.977  1.00 97.78           C  
ATOM   2653  N   LYS A 339     -61.723  89.262 -72.975  1.00 97.77           N  
ATOM   2654  CA  LYS A 339     -62.984  89.885 -73.362  1.00 97.77           C  
ATOM   2655  C   LYS A 339     -62.763  90.967 -74.416  1.00 97.77           C  
ATOM   2656  CB  LYS A 339     -63.688  90.480 -72.141  1.00 97.77           C  
ATOM   2657  O   LYS A 339     -62.147  91.997 -74.134  1.00 97.77           O  
ATOM   2658  CG  LYS A 339     -65.069  91.044 -72.435  1.00 97.77           C  
ATOM   2659  CD  LYS A 339     -65.724  91.603 -71.178  1.00 97.77           C  
ATOM   2660  CE  LYS A 339     -67.104  92.176 -71.473  1.00 97.77           C  
ATOM   2661  NZ  LYS A 339     -67.033  93.346 -72.398  1.00 97.77           N  
ATOM   2662  N   THR A 340     -63.520  90.834 -75.530  1.00 96.34           N  
ATOM   2663  CA  THR A 340     -63.218  91.761 -76.614  1.00 96.34           C  
ATOM   2664  C   THR A 340     -64.501  92.335 -77.208  1.00 96.34           C  
ATOM   2665  CB  THR A 340     -62.398  91.076 -77.723  1.00 96.34           C  
ATOM   2666  O   THR A 340     -64.459  93.079 -78.190  1.00 96.34           O  
ATOM   2667  CG2 THR A 340     -61.024  90.657 -77.211  1.00 96.34           C  
ATOM   2668  OG1 THR A 340     -63.101  89.914 -78.180  1.00 96.34           O  
ATOM   2669  N   VAL A 341     -65.667  91.889 -76.695  1.00 95.05           N  
ATOM   2670  CA  VAL A 341     -66.927  92.366 -77.253  1.00 95.05           C  
ATOM   2671  C   VAL A 341     -67.760  93.029 -76.159  1.00 95.05           C  
ATOM   2672  CB  VAL A 341     -67.728  91.219 -77.911  1.00 95.05           C  
ATOM   2673  O   VAL A 341     -67.576  92.745 -74.973  1.00 95.05           O  
ATOM   2674  CG1 VAL A 341     -66.957  90.630 -79.091  1.00 95.05           C  
ATOM   2675  CG2 VAL A 341     -68.048  90.136 -76.883  1.00 95.05           C  
ATOM   2676  N   ASN A 342     -68.585  94.008 -76.601  1.00 95.93           N  
ATOM   2677  CA  ASN A 342     -69.547  94.586 -75.670  1.00 95.93           C  
ATOM   2678  C   ASN A 342     -70.530  93.538 -75.156  1.00 95.93           C  
ATOM   2679  CB  ASN A 342     -70.302  95.743 -76.327  1.00 95.93           C  
ATOM   2680  O   ASN A 342     -71.094  92.772 -75.941  1.00 95.93           O  
ATOM   2681  CG  ASN A 342     -71.116  96.549 -75.334  1.00 95.93           C  
ATOM   2682  ND2 ASN A 342     -72.232  97.102 -75.793  1.00 95.93           N  
ATOM   2683  OD1 ASN A 342     -70.745  96.672 -74.163  1.00 95.93           O  
ATOM   2684  N   GLY A 343     -70.741  93.415 -73.829  1.00 96.62           N  
ATOM   2685  CA  GLY A 343     -71.500  92.384 -73.140  1.00 96.62           C  
ATOM   2686  C   GLY A 343     -70.717  91.709 -72.029  1.00 96.62           C  
ATOM   2687  O   GLY A 343     -69.708  92.242 -71.563  1.00 96.62           O  
ATOM   2688  N   ILE A 344     -71.263  90.546 -71.610  1.00 97.18           N  
ATOM   2689  CA  ILE A 344     -70.614  89.961 -70.442  1.00 97.18           C  
ATOM   2690  C   ILE A 344     -69.901  88.671 -70.838  1.00 97.18           C  
ATOM   2691  CB  ILE A 344     -71.629  89.687 -69.310  1.00 97.18           C  
ATOM   2692  O   ILE A 344     -69.398  87.943 -69.979  1.00 97.18           O  
ATOM   2693  CG1 ILE A 344     -72.733  88.743 -69.801  1.00 97.18           C  
ATOM   2694  CG2 ILE A 344     -72.222  90.998 -68.785  1.00 97.18           C  
ATOM   2695  CD1 ILE A 344     -73.646  88.230 -68.695  1.00 97.18           C  
ATOM   2696  N   GLU A 345     -69.881  88.346 -72.150  1.00 97.85           N  
ATOM   2697  CA  GLU A 345     -69.279  87.121 -72.667  1.00 97.85           C  
ATOM   2698  C   GLU A 345     -67.756  87.214 -72.673  1.00 97.85           C  
ATOM   2699  CB  GLU A 345     -69.792  86.824 -74.078  1.00 97.85           C  
ATOM   2700  O   GLU A 345     -67.191  88.215 -73.119  1.00 97.85           O  
ATOM   2701  CG  GLU A 345     -71.286  86.538 -74.143  1.00 97.85           C  
ATOM   2702  CD  GLU A 345     -71.805  86.367 -75.561  1.00 97.85           C  
ATOM   2703  OE1 GLU A 345     -72.978  85.968 -75.735  1.00 97.85           O  
ATOM   2704  OE2 GLU A 345     -71.030  86.635 -76.507  1.00 97.85           O  
ATOM   2705  N   CYS A 346     -67.090  86.174 -72.144  1.00 98.34           N  
ATOM   2706  CA  CYS A 346     -65.637  86.045 -72.116  1.00 98.34           C  
ATOM   2707  C   CYS A 346     -65.194  84.736 -72.759  1.00 98.34           C  
ATOM   2708  CB  CYS A 346     -65.121  86.119 -70.680  1.00 98.34           C  
ATOM   2709  O   CYS A 346     -66.004  83.828 -72.951  1.00 98.34           O  
ATOM   2710  SG  CYS A 346     -65.543  87.659 -69.833  1.00 98.34           S  
ATOM   2711  N   GLU A 347     -63.962  84.660 -73.094  1.00 98.23           N  
ATOM   2712  CA  GLU A 347     -63.423  83.454 -73.716  1.00 98.23           C  
ATOM   2713  C   GLU A 347     -62.132  83.010 -73.033  1.00 98.23           C  
ATOM   2714  CB  GLU A 347     -63.176  83.683 -75.209  1.00 98.23           C  
ATOM   2715  O   GLU A 347     -61.434  83.822 -72.425  1.00 98.23           O  
ATOM   2716  CG  GLU A 347     -64.438  83.992 -76.001  1.00 98.23           C  
ATOM   2717  CD  GLU A 347     -64.179  84.203 -77.485  1.00 98.23           C  
ATOM   2718  OE1 GLU A 347     -64.684  85.198 -78.052  1.00 98.23           O  
ATOM   2719  OE2 GLU A 347     -63.466  83.368 -78.083  1.00 98.23           O  
ATOM   2720  N   TYR A 348     -61.795  81.736 -73.148  1.00 98.37           N  
ATOM   2721  CA  TYR A 348     -60.601  81.068 -72.645  1.00 98.37           C  
ATOM   2722  C   TYR A 348     -60.036  80.106 -73.682  1.00 98.37           C  
ATOM   2723  CB  TYR A 348     -60.912  80.314 -71.348  1.00 98.37           C  
ATOM   2724  O   TYR A 348     -60.661  79.092 -74.004  1.00 98.37           O  
ATOM   2725  CG  TYR A 348     -59.690  79.746 -70.668  1.00 98.37           C  
ATOM   2726  CD1 TYR A 348     -59.543  78.371 -70.490  1.00 98.37           C  
ATOM   2727  CD2 TYR A 348     -58.681  80.581 -70.200  1.00 98.37           C  
ATOM   2728  CE1 TYR A 348     -58.420  77.843 -69.863  1.00 98.37           C  
ATOM   2729  CE2 TYR A 348     -57.554  80.064 -69.571  1.00 98.37           C  
ATOM   2730  OH  TYR A 348     -56.318  78.179 -68.784  1.00 98.37           O  
ATOM   2731  CZ  TYR A 348     -57.432  78.696 -69.407  1.00 98.37           C  
ATOM   2732  N   ASN A 349     -58.877  80.465 -74.184  1.00 98.44           N  
ATOM   2733  CA  ASN A 349     -58.260  79.662 -75.234  1.00 98.44           C  
ATOM   2734  C   ASN A 349     -57.143  78.780 -74.685  1.00 98.44           C  
ATOM   2735  CB  ASN A 349     -57.725  80.561 -76.352  1.00 98.44           C  
ATOM   2736  O   ASN A 349     -56.323  79.236 -73.885  1.00 98.44           O  
ATOM   2737  CG  ASN A 349     -58.831  81.167 -77.193  1.00 98.44           C  
ATOM   2738  ND2 ASN A 349     -58.515  82.246 -77.900  1.00 98.44           N  
ATOM   2739  OD1 ASN A 349     -59.961  80.671 -77.207  1.00 98.44           O  
ATOM   2740  N   PHE A 350     -57.139  77.524 -75.173  1.00 98.66           N  
ATOM   2741  CA  PHE A 350     -55.975  76.659 -75.030  1.00 98.66           C  
ATOM   2742  C   PHE A 350     -55.044  76.802 -76.229  1.00 98.66           C  
ATOM   2743  CB  PHE A 350     -56.405  75.198 -74.870  1.00 98.66           C  
ATOM   2744  O   PHE A 350     -55.456  76.583 -77.370  1.00 98.66           O  
ATOM   2745  CG  PHE A 350     -57.398  74.976 -73.763  1.00 98.66           C  
ATOM   2746  CD1 PHE A 350     -57.464  75.848 -72.683  1.00 98.66           C  
ATOM   2747  CD2 PHE A 350     -58.269  73.893 -73.802  1.00 98.66           C  
ATOM   2748  CE1 PHE A 350     -58.384  75.645 -71.656  1.00 98.66           C  
ATOM   2749  CE2 PHE A 350     -59.190  73.684 -72.779  1.00 98.66           C  
ATOM   2750  CZ  PHE A 350     -59.245  74.560 -71.707  1.00 98.66           C  
ATOM   2751  N   LEU A 351     -53.797  77.147 -75.949  1.00 98.54           N  
ATOM   2752  CA  LEU A 351     -52.878  77.450 -77.040  1.00 98.54           C  
ATOM   2753  C   LEU A 351     -51.684  76.500 -77.025  1.00 98.54           C  
ATOM   2754  CB  LEU A 351     -52.393  78.898 -76.945  1.00 98.54           C  
ATOM   2755  O   LEU A 351     -51.256  76.051 -75.959  1.00 98.54           O  
ATOM   2756  CG  LEU A 351     -53.477  79.969 -76.812  1.00 98.54           C  
ATOM   2757  CD1 LEU A 351     -52.852  81.318 -76.475  1.00 98.54           C  
ATOM   2758  CD2 LEU A 351     -54.299  80.060 -78.093  1.00 98.54           C  
ATOM   2759  N   ALA A 352     -51.159  76.178 -78.173  1.00 98.41           N  
ATOM   2760  CA  ALA A 352     -49.896  75.464 -78.340  1.00 98.41           C  
ATOM   2761  C   ALA A 352     -49.156  75.941 -79.586  1.00 98.41           C  
ATOM   2762  CB  ALA A 352     -50.141  73.959 -78.414  1.00 98.41           C  
ATOM   2763  O   ALA A 352     -49.742  76.597 -80.450  1.00 98.41           O  
ATOM   2764  N   THR A 353     -47.958  75.684 -79.703  1.00 98.18           N  
ATOM   2765  CA  THR A 353     -47.125  76.031 -80.848  1.00 98.18           C  
ATOM   2766  C   THR A 353     -47.536  75.228 -82.079  1.00 98.18           C  
ATOM   2767  CB  THR A 353     -45.634  75.790 -80.549  1.00 98.18           C  
ATOM   2768  O   THR A 353     -47.922  74.063 -81.966  1.00 98.18           O  
ATOM   2769  CG2 THR A 353     -45.363  74.317 -80.257  1.00 98.18           C  
ATOM   2770  OG1 THR A 353     -44.853  76.192 -81.682  1.00 98.18           O  
ATOM   2771  N   ASP A 354     -47.432  75.864 -83.259  1.00 96.79           N  
ATOM   2772  CA  ASP A 354     -47.678  75.132 -84.498  1.00 96.79           C  
ATOM   2773  C   ASP A 354     -46.375  74.600 -85.089  1.00 96.79           C  
ATOM   2774  CB  ASP A 354     -48.391  76.025 -85.516  1.00 96.79           C  
ATOM   2775  O   ASP A 354     -46.374  74.008 -86.171  1.00 96.79           O  
ATOM   2776  CG  ASP A 354     -47.534  77.185 -85.990  1.00 96.79           C  
ATOM   2777  OD1 ASP A 354     -46.352  77.271 -85.595  1.00 96.79           O  
ATOM   2778  OD2 ASP A 354     -48.047  78.021 -86.765  1.00 96.79           O  
ATOM   2779  N   GLY A 355     -45.193  74.884 -84.429  1.00 94.34           N  
ATOM   2780  CA  GLY A 355     -43.899  74.391 -84.873  1.00 94.34           C  
ATOM   2781  C   GLY A 355     -43.232  75.298 -85.890  1.00 94.34           C  
ATOM   2782  O   GLY A 355     -42.082  75.071 -86.271  1.00 94.34           O  
ATOM   2783  N   ASP A 356     -43.900  76.347 -86.355  1.00 93.90           N  
ATOM   2784  CA  ASP A 356     -43.391  77.225 -87.404  1.00 93.90           C  
ATOM   2785  C   ASP A 356     -43.359  78.679 -86.937  1.00 93.90           C  
ATOM   2786  CB  ASP A 356     -44.242  77.098 -88.670  1.00 93.90           C  
ATOM   2787  O   ASP A 356     -43.531  79.598 -87.739  1.00 93.90           O  
ATOM   2788  CG  ASP A 356     -44.154  75.724 -89.309  1.00 93.90           C  
ATOM   2789  OD1 ASP A 356     -43.041  75.159 -89.390  1.00 93.90           O  
ATOM   2790  OD2 ASP A 356     -45.206  75.201 -89.736  1.00 93.90           O  
ATOM   2791  N   GLY A 357     -43.232  78.852 -85.622  1.00 91.17           N  
ATOM   2792  CA  GLY A 357     -43.124  80.191 -85.068  1.00 91.17           C  
ATOM   2793  C   GLY A 357     -44.469  80.814 -84.742  1.00 91.17           C  
ATOM   2794  O   GLY A 357     -44.533  81.933 -84.229  1.00 91.17           O  
ATOM   2795  N   GLY A 358     -45.577  80.051 -85.000  1.00 93.88           N  
ATOM   2796  CA  GLY A 358     -46.922  80.502 -84.683  1.00 93.88           C  
ATOM   2797  C   GLY A 358     -47.582  79.686 -83.587  1.00 93.88           C  
ATOM   2798  O   GLY A 358     -46.903  79.169 -82.696  1.00 93.88           O  
ATOM   2799  N   TYR A 359     -48.894  79.726 -83.573  1.00 97.53           N  
ATOM   2800  CA  TYR A 359     -49.646  79.007 -82.550  1.00 97.53           C  
ATOM   2801  C   TYR A 359     -50.937  78.436 -83.124  1.00 97.53           C  
ATOM   2802  CB  TYR A 359     -49.962  79.928 -81.368  1.00 97.53           C  
ATOM   2803  O   TYR A 359     -51.374  78.834 -84.207  1.00 97.53           O  
ATOM   2804  CG  TYR A 359     -50.951  81.021 -81.699  1.00 97.53           C  
ATOM   2805  CD1 TYR A 359     -50.545  82.179 -82.357  1.00 97.53           C  
ATOM   2806  CD2 TYR A 359     -52.292  80.898 -81.351  1.00 97.53           C  
ATOM   2807  CE1 TYR A 359     -51.452  83.189 -82.661  1.00 97.53           C  
ATOM   2808  CE2 TYR A 359     -53.208  81.901 -81.650  1.00 97.53           C  
ATOM   2809  OH  TYR A 359     -53.681  84.038 -82.603  1.00 97.53           O  
ATOM   2810  CZ  TYR A 359     -52.779  83.041 -82.304  1.00 97.53           C  
ATOM   2811  N   VAL A 360     -51.436  77.411 -82.493  1.00 97.85           N  
ATOM   2812  CA  VAL A 360     -52.756  76.868 -82.798  1.00 97.85           C  
ATOM   2813  C   VAL A 360     -53.660  76.988 -81.574  1.00 97.85           C  
ATOM   2814  CB  VAL A 360     -52.672  75.394 -83.257  1.00 97.85           C  
ATOM   2815  O   VAL A 360     -53.180  76.972 -80.437  1.00 97.85           O  
ATOM   2816  CG1 VAL A 360     -51.912  75.283 -84.578  1.00 97.85           C  
ATOM   2817  CG2 VAL A 360     -52.005  74.539 -82.180  1.00 97.85           C  
ATOM   2818  N   ILE A 361     -54.943  77.244 -81.792  1.00 98.34           N  
ATOM   2819  CA  ILE A 361     -55.947  77.185 -80.736  1.00 98.34           C  
ATOM   2820  C   ILE A 361     -56.500  75.765 -80.627  1.00 98.34           C  
ATOM   2821  CB  ILE A 361     -57.094  78.189 -80.990  1.00 98.34           C  
ATOM   2822  O   ILE A 361     -57.239  75.312 -81.503  1.00 98.34           O  
ATOM   2823  CG1 ILE A 361     -56.547  79.619 -81.059  1.00 98.34           C  
ATOM   2824  CG2 ILE A 361     -58.170  78.065 -79.906  1.00 98.34           C  
ATOM   2825  CD1 ILE A 361     -57.575  80.655 -81.490  1.00 98.34           C  
ATOM   2826  N   LEU A 362     -56.119  75.059 -79.558  1.00 98.28           N  
ATOM   2827  CA  LEU A 362     -56.483  73.658 -79.373  1.00 98.28           C  
ATOM   2828  C   LEU A 362     -57.961  73.523 -79.019  1.00 98.28           C  
ATOM   2829  CB  LEU A 362     -55.624  73.022 -78.277  1.00 98.28           C  
ATOM   2830  O   LEU A 362     -58.614  72.558 -79.421  1.00 98.28           O  
ATOM   2831  CG  LEU A 362     -54.119  72.962 -78.546  1.00 98.28           C  
ATOM   2832  CD1 LEU A 362     -53.374  72.530 -77.286  1.00 98.28           C  
ATOM   2833  CD2 LEU A 362     -53.819  72.014 -79.701  1.00 98.28           C  
ATOM   2834  N   ASP A 363     -58.455  74.446 -78.267  1.00 98.19           N  
ATOM   2835  CA  ASP A 363     -59.853  74.529 -77.857  1.00 98.19           C  
ATOM   2836  C   ASP A 363     -60.202  75.935 -77.377  1.00 98.19           C  
ATOM   2837  CB  ASP A 363     -60.151  73.508 -76.756  1.00 98.19           C  
ATOM   2838  O   ASP A 363     -59.316  76.704 -76.994  1.00 98.19           O  
ATOM   2839  CG  ASP A 363     -61.624  73.147 -76.667  1.00 98.19           C  
ATOM   2840  OD1 ASP A 363     -62.437  73.706 -77.434  1.00 98.19           O  
ATOM   2841  OD2 ASP A 363     -61.974  72.297 -75.819  1.00 98.19           O  
ATOM   2842  N   ASN A 364     -61.463  76.303 -77.534  1.00 97.90           N  
ATOM   2843  CA  ASN A 364     -62.007  77.589 -77.113  1.00 97.90           C  
ATOM   2844  C   ASN A 364     -63.188  77.414 -76.164  1.00 97.90           C  
ATOM   2845  CB  ASN A 364     -62.420  78.422 -78.329  1.00 97.90           C  
ATOM   2846  O   ASN A 364     -64.166  76.744 -76.500  1.00 97.90           O  
ATOM   2847  CG  ASN A 364     -63.047  79.748 -77.942  1.00 97.90           C  
ATOM   2848  ND2 ASN A 364     -62.212  80.714 -77.579  1.00 97.90           N  
ATOM   2849  OD1 ASN A 364     -64.270  79.902 -77.970  1.00 97.90           O  
ATOM   2850  N   LYS A 365     -63.022  78.005 -74.965  1.00 98.04           N  
ATOM   2851  CA  LYS A 365     -64.083  77.897 -73.968  1.00 98.04           C  
ATOM   2852  C   LYS A 365     -64.753  79.248 -73.731  1.00 98.04           C  
ATOM   2853  CB  LYS A 365     -63.529  77.349 -72.652  1.00 98.04           C  
ATOM   2854  O   LYS A 365     -64.175  80.295 -74.030  1.00 98.04           O  
ATOM   2855  CG  LYS A 365     -62.817  76.011 -72.789  1.00 98.04           C  
ATOM   2856  CD  LYS A 365     -63.772  74.913 -73.239  1.00 98.04           C  
ATOM   2857  CE  LYS A 365     -63.080  73.558 -73.292  1.00 98.04           C  
ATOM   2858  NZ  LYS A 365     -63.996  72.489 -73.793  1.00 98.04           N  
ATOM   2859  N   HIS A 366     -66.027  79.166 -73.327  1.00 97.65           N  
ATOM   2860  CA  HIS A 366     -66.798  80.380 -73.087  1.00 97.65           C  
ATOM   2861  C   HIS A 366     -67.317  80.430 -71.654  1.00 97.65           C  
ATOM   2862  CB  HIS A 366     -67.965  80.476 -74.072  1.00 97.65           C  
ATOM   2863  O   HIS A 366     -67.580  79.388 -71.049  1.00 97.65           O  
ATOM   2864  CG  HIS A 366     -67.537  80.661 -75.493  1.00 97.65           C  
ATOM   2865  CD2 HIS A 366     -67.442  81.776 -76.255  1.00 97.65           C  
ATOM   2866  ND1 HIS A 366     -67.147  79.611 -76.296  1.00 97.65           N  
ATOM   2867  CE1 HIS A 366     -66.828  80.073 -77.492  1.00 97.65           C  
ATOM   2868  NE2 HIS A 366     -66.998  81.384 -77.494  1.00 97.65           N  
ATOM   2869  N   PHE A 367     -67.388  81.604 -71.079  1.00 97.99           N  
ATOM   2870  CA  PHE A 367     -67.994  81.819 -69.770  1.00 97.99           C  
ATOM   2871  C   PHE A 367     -68.527  83.242 -69.648  1.00 97.99           C  
ATOM   2872  CB  PHE A 367     -66.982  81.539 -68.655  1.00 97.99           C  
ATOM   2873  O   PHE A 367     -68.315  84.067 -70.539  1.00 97.99           O  
ATOM   2874  CG  PHE A 367     -65.855  82.536 -68.593  1.00 97.99           C  
ATOM   2875  CD1 PHE A 367     -64.795  82.464 -69.489  1.00 97.99           C  
ATOM   2876  CD2 PHE A 367     -65.858  83.546 -67.640  1.00 97.99           C  
ATOM   2877  CE1 PHE A 367     -63.752  83.384 -69.434  1.00 97.99           C  
ATOM   2878  CE2 PHE A 367     -64.819  84.470 -67.579  1.00 97.99           C  
ATOM   2879  CZ  PHE A 367     -63.766  84.387 -68.476  1.00 97.99           C  
ATOM   2880  N   TYR A 368     -69.332  83.514 -68.654  1.00 97.95           N  
ATOM   2881  CA  TYR A 368     -69.827  84.861 -68.391  1.00 97.95           C  
ATOM   2882  C   TYR A 368     -69.004  85.542 -67.305  1.00 97.95           C  
ATOM   2883  CB  TYR A 368     -71.302  84.820 -67.981  1.00 97.95           C  
ATOM   2884  O   TYR A 368     -68.781  84.971 -66.235  1.00 97.95           O  
ATOM   2885  CG  TYR A 368     -72.214  84.260 -69.045  1.00 97.95           C  
ATOM   2886  CD1 TYR A 368     -72.191  84.762 -70.345  1.00 97.95           C  
ATOM   2887  CD2 TYR A 368     -73.100  83.228 -68.754  1.00 97.95           C  
ATOM   2888  CE1 TYR A 368     -73.031  84.250 -71.328  1.00 97.95           C  
ATOM   2889  CE2 TYR A 368     -73.944  82.709 -69.730  1.00 97.95           C  
ATOM   2890  OH  TYR A 368     -74.735  82.713 -71.981  1.00 97.95           O  
ATOM   2891  CZ  TYR A 368     -73.902  83.224 -71.011  1.00 97.95           C  
ATOM   2892  N   GLY A 369     -68.436  86.835 -67.568  1.00 97.02           N  
ATOM   2893  CA  GLY A 369     -67.540  87.562 -66.683  1.00 97.02           C  
ATOM   2894  C   GLY A 369     -68.244  88.150 -65.475  1.00 97.02           C  
ATOM   2895  O   GLY A 369     -68.053  89.324 -65.150  1.00 97.02           O  
ATOM   2896  N   THR A 370     -69.141  87.319 -64.779  1.00 96.42           N  
ATOM   2897  CA  THR A 370     -69.868  87.756 -63.591  1.00 96.42           C  
ATOM   2898  C   THR A 370     -69.207  87.218 -62.325  1.00 96.42           C  
ATOM   2899  CB  THR A 370     -71.339  87.303 -63.638  1.00 96.42           C  
ATOM   2900  O   THR A 370     -68.281  86.407 -62.397  1.00 96.42           O  
ATOM   2901  CG2 THR A 370     -71.937  87.520 -65.025  1.00 96.42           C  
ATOM   2902  OG1 THR A 370     -71.414  85.910 -63.311  1.00 96.42           O  
ATOM   2903  N   HIS A 371     -69.713  87.636 -61.137  1.00 94.69           N  
ATOM   2904  CA  HIS A 371     -69.185  87.209 -59.848  1.00 94.69           C  
ATOM   2905  C   HIS A 371     -69.762  85.860 -59.434  1.00 94.69           C  
ATOM   2906  CB  HIS A 371     -69.480  88.258 -58.774  1.00 94.69           C  
ATOM   2907  O   HIS A 371     -69.310  85.260 -58.456  1.00 94.69           O  
ATOM   2908  CG  HIS A 371     -70.939  88.436 -58.494  1.00 94.69           C  
ATOM   2909  CD2 HIS A 371     -71.686  88.086 -57.422  1.00 94.69           C  
ATOM   2910  ND1 HIS A 371     -71.798  89.038 -59.386  1.00 94.69           N  
ATOM   2911  CE1 HIS A 371     -73.017  89.053 -58.872  1.00 94.69           C  
ATOM   2912  NE2 HIS A 371     -72.976  88.481 -57.681  1.00 94.69           N  
ATOM   2913  N   LEU A 372     -70.762  85.293 -60.176  1.00 95.62           N  
ATOM   2914  CA  LEU A 372     -71.484  84.081 -59.806  1.00 95.62           C  
ATOM   2915  C   LEU A 372     -70.696  82.836 -60.201  1.00 95.62           C  
ATOM   2916  CB  LEU A 372     -72.865  84.057 -60.468  1.00 95.62           C  
ATOM   2917  O   LEU A 372     -70.203  82.741 -61.326  1.00 95.62           O  
ATOM   2918  CG  LEU A 372     -73.828  85.177 -60.070  1.00 95.62           C  
ATOM   2919  CD1 LEU A 372     -75.066  85.152 -60.959  1.00 95.62           C  
ATOM   2920  CD2 LEU A 372     -74.215  85.052 -58.600  1.00 95.62           C  
ATOM   2921  N   ASP A 373     -70.620  81.852 -59.388  1.00 94.77           N  
ATOM   2922  CA  ASP A 373     -69.861  80.617 -59.555  1.00 94.77           C  
ATOM   2923  C   ASP A 373     -70.364  79.821 -60.758  1.00 94.77           C  
ATOM   2924  CB  ASP A 373     -69.943  79.762 -58.288  1.00 94.77           C  
ATOM   2925  O   ASP A 373     -69.573  79.213 -61.481  1.00 94.77           O  
ATOM   2926  CG  ASP A 373     -69.102  80.310 -57.149  1.00 94.77           C  
ATOM   2927  OD1 ASP A 373     -68.317  81.257 -57.370  1.00 94.77           O  
ATOM   2928  OD2 ASP A 373     -69.223  79.788 -56.019  1.00 94.77           O  
ATOM   2929  N   GLU A 374     -71.652  79.784 -61.052  1.00 95.02           N  
ATOM   2930  CA  GLU A 374     -72.243  78.985 -62.122  1.00 95.02           C  
ATOM   2931  C   GLU A 374     -71.951  79.594 -63.491  1.00 95.02           C  
ATOM   2932  CB  GLU A 374     -73.753  78.847 -61.919  1.00 95.02           C  
ATOM   2933  O   GLU A 374     -72.098  78.926 -64.517  1.00 95.02           O  
ATOM   2934  CG  GLU A 374     -74.484  80.178 -61.819  1.00 95.02           C  
ATOM   2935  CD  GLU A 374     -74.646  80.668 -60.389  1.00 95.02           C  
ATOM   2936  OE1 GLU A 374     -75.700  81.262 -60.067  1.00 95.02           O  
ATOM   2937  OE2 GLU A 374     -73.711  80.458 -59.585  1.00 95.02           O  
ATOM   2938  N   HIS A 375     -71.467  80.858 -63.477  1.00 96.49           N  
ATOM   2939  CA  HIS A 375     -71.229  81.584 -64.719  1.00 96.49           C  
ATOM   2940  C   HIS A 375     -69.740  81.654 -65.040  1.00 96.49           C  
ATOM   2941  CB  HIS A 375     -71.814  82.995 -64.636  1.00 96.49           C  
ATOM   2942  O   HIS A 375     -69.353  81.669 -66.211  1.00 96.49           O  
ATOM   2943  CG  HIS A 375     -73.307  83.020 -64.546  1.00 96.49           C  
ATOM   2944  CD2 HIS A 375     -74.224  82.033 -64.687  1.00 96.49           C  
ATOM   2945  ND1 HIS A 375     -74.017  84.171 -64.283  1.00 96.49           N  
ATOM   2946  CE1 HIS A 375     -75.310  83.891 -64.265  1.00 96.49           C  
ATOM   2947  NE2 HIS A 375     -75.461  82.600 -64.508  1.00 96.49           N  
ATOM   2948  N   ASN A 376     -68.934  81.722 -64.009  1.00 97.18           N  
ATOM   2949  CA  ASN A 376     -67.559  82.192 -64.135  1.00 97.18           C  
ATOM   2950  C   ASN A 376     -66.591  81.315 -63.347  1.00 97.18           C  
ATOM   2951  CB  ASN A 376     -67.445  83.649 -63.682  1.00 97.18           C  
ATOM   2952  O   ASN A 376     -66.599  81.326 -62.115  1.00 97.18           O  
ATOM   2953  CG  ASN A 376     -66.066  84.230 -63.925  1.00 97.18           C  
ATOM   2954  ND2 ASN A 376     -65.924  85.532 -63.703  1.00 97.18           N  
ATOM   2955  OD1 ASN A 376     -65.136  83.516 -64.309  1.00 97.18           O  
ATOM   2956  N   PRO A 377     -65.742  80.592 -64.009  1.00 96.85           N  
ATOM   2957  CA  PRO A 377     -64.764  79.756 -63.309  1.00 96.85           C  
ATOM   2958  C   PRO A 377     -63.611  80.566 -62.721  1.00 96.85           C  
ATOM   2959  CB  PRO A 377     -64.264  78.809 -64.403  1.00 96.85           C  
ATOM   2960  O   PRO A 377     -62.771  80.017 -62.003  1.00 96.85           O  
ATOM   2961  CG  PRO A 377     -64.351  79.602 -65.666  1.00 96.85           C  
ATOM   2962  CD  PRO A 377     -65.571  80.477 -65.597  1.00 96.85           C  
ATOM   2963  N   PHE A 378     -63.552  81.951 -63.058  1.00 97.37           N  
ATOM   2964  CA  PHE A 378     -62.401  82.761 -62.676  1.00 97.37           C  
ATOM   2965  C   PHE A 378     -62.829  83.928 -61.794  1.00 97.37           C  
ATOM   2966  CB  PHE A 378     -61.671  83.281 -63.919  1.00 97.37           C  
ATOM   2967  O   PHE A 378     -62.379  85.059 -61.991  1.00 97.37           O  
ATOM   2968  CG  PHE A 378     -61.272  82.199 -64.886  1.00 97.37           C  
ATOM   2969  CD1 PHE A 378     -60.464  81.146 -64.477  1.00 97.37           C  
ATOM   2970  CD2 PHE A 378     -61.707  82.236 -66.205  1.00 97.37           C  
ATOM   2971  CE1 PHE A 378     -60.094  80.143 -65.371  1.00 97.37           C  
ATOM   2972  CE2 PHE A 378     -61.340  81.238 -67.103  1.00 97.37           C  
ATOM   2973  CZ  PHE A 378     -60.533  80.192 -66.684  1.00 97.37           C  
ATOM   2974  N   ASN A 379     -63.688  83.713 -60.793  1.00 94.47           N  
ATOM   2975  CA  ASN A 379     -64.076  84.762 -59.856  1.00 94.47           C  
ATOM   2976  C   ASN A 379     -63.279  84.676 -58.558  1.00 94.47           C  
ATOM   2977  CB  ASN A 379     -65.576  84.695 -59.564  1.00 94.47           C  
ATOM   2978  O   ASN A 379     -62.308  83.923 -58.469  1.00 94.47           O  
ATOM   2979  CG  ASN A 379     -65.989  83.383 -58.928  1.00 94.47           C  
ATOM   2980  ND2 ASN A 379     -67.206  82.939 -59.221  1.00 94.47           N  
ATOM   2981  OD1 ASN A 379     -65.221  82.772 -58.180  1.00 94.47           O  
ATOM   2982  N   ALA A 380     -63.574  85.478 -57.545  1.00 93.04           N  
ATOM   2983  CA  ALA A 380     -62.743  85.696 -56.364  1.00 93.04           C  
ATOM   2984  C   ALA A 380     -62.559  84.401 -55.576  1.00 93.04           C  
ATOM   2985  CB  ALA A 380     -63.357  86.773 -55.474  1.00 93.04           C  
ATOM   2986  O   ALA A 380     -61.474  84.133 -55.057  1.00 93.04           O  
ATOM   2987  N   THR A 381     -63.540  83.553 -55.491  1.00 92.74           N  
ATOM   2988  CA  THR A 381     -63.471  82.347 -54.672  1.00 92.74           C  
ATOM   2989  C   THR A 381     -63.022  81.152 -55.506  1.00 92.74           C  
ATOM   2990  CB  THR A 381     -64.832  82.038 -54.018  1.00 92.74           C  
ATOM   2991  O   THR A 381     -62.923  80.034 -54.995  1.00 92.74           O  
ATOM   2992  CG2 THR A 381     -65.246  83.149 -53.058  1.00 92.74           C  
ATOM   2993  OG1 THR A 381     -65.828  81.910 -55.040  1.00 92.74           O  
ATOM   2994  N   ARG A 382     -62.718  81.292 -56.865  1.00 92.69           N  
ATOM   2995  CA  ARG A 382     -62.278  80.272 -57.811  1.00 92.69           C  
ATOM   2996  C   ARG A 382     -61.044  80.734 -58.579  1.00 92.69           C  
ATOM   2997  CB  ARG A 382     -63.403  79.922 -58.788  1.00 92.69           C  
ATOM   2998  O   ARG A 382     -60.195  81.443 -58.034  1.00 92.69           O  
ATOM   2999  CG  ARG A 382     -64.633  79.327 -58.121  1.00 92.69           C  
ATOM   3000  CD  ARG A 382     -65.640  78.821 -59.145  1.00 92.69           C  
ATOM   3001  NE  ARG A 382     -66.745  78.109 -58.509  1.00 92.69           N  
ATOM   3002  NH1 ARG A 382     -66.414  76.139 -59.671  1.00 92.69           N  
ATOM   3003  NH2 ARG A 382     -68.109  76.300 -58.136  1.00 92.69           N  
ATOM   3004  CZ  ARG A 382     -67.087  76.851 -58.773  1.00 92.69           C  
ATOM   3005  N   GLY A 383     -60.698  80.138 -59.707  1.00 95.30           N  
ATOM   3006  CA  GLY A 383     -59.683  80.681 -60.595  1.00 95.30           C  
ATOM   3007  C   GLY A 383     -58.466  79.784 -60.730  1.00 95.30           C  
ATOM   3008  O   GLY A 383     -57.559  80.073 -61.511  1.00 95.30           O  
ATOM   3009  N   TRP A 384     -58.441  78.706 -59.923  1.00 96.50           N  
ATOM   3010  CA  TRP A 384     -57.315  77.780 -59.986  1.00 96.50           C  
ATOM   3011  C   TRP A 384     -57.334  76.985 -61.287  1.00 96.50           C  
ATOM   3012  CB  TRP A 384     -57.337  76.825 -58.790  1.00 96.50           C  
ATOM   3013  O   TRP A 384     -58.358  76.400 -61.650  1.00 96.50           O  
ATOM   3014  CG  TRP A 384     -57.170  77.504 -57.464  1.00 96.50           C  
ATOM   3015  CD1 TRP A 384     -55.995  77.833 -56.847  1.00 96.50           C  
ATOM   3016  CD2 TRP A 384     -58.217  77.937 -56.589  1.00 96.50           C  
ATOM   3017  CE2 TRP A 384     -57.601  78.519 -55.458  1.00 96.50           C  
ATOM   3018  CE3 TRP A 384     -59.615  77.888 -56.650  1.00 96.50           C  
ATOM   3019  NE1 TRP A 384     -56.247  78.443 -55.640  1.00 96.50           N  
ATOM   3020  CH2 TRP A 384     -59.706  78.990 -54.483  1.00 96.50           C  
ATOM   3021  CZ2 TRP A 384     -58.340  79.050 -54.397  1.00 96.50           C  
ATOM   3022  CZ3 TRP A 384     -60.348  78.417 -55.593  1.00 96.50           C  
ATOM   3023  N   SER A 385     -56.187  77.002 -61.950  1.00 97.60           N  
ATOM   3024  CA  SER A 385     -56.030  76.285 -63.210  1.00 97.60           C  
ATOM   3025  C   SER A 385     -54.642  75.661 -63.322  1.00 97.60           C  
ATOM   3026  CB  SER A 385     -56.273  77.222 -64.394  1.00 97.60           C  
ATOM   3027  O   SER A 385     -53.724  76.043 -62.594  1.00 97.60           O  
ATOM   3028  OG  SER A 385     -57.597  77.727 -64.372  1.00 97.60           O  
ATOM   3029  N   ASP A 386     -54.606  74.672 -64.190  1.00 98.31           N  
ATOM   3030  CA  ASP A 386     -53.273  74.134 -64.447  1.00 98.31           C  
ATOM   3031  C   ASP A 386     -53.162  73.597 -65.872  1.00 98.31           C  
ATOM   3032  CB  ASP A 386     -52.939  73.029 -63.441  1.00 98.31           C  
ATOM   3033  O   ASP A 386     -54.176  73.350 -66.528  1.00 98.31           O  
ATOM   3034  CG  ASP A 386     -53.780  71.779 -63.631  1.00 98.31           C  
ATOM   3035  OD1 ASP A 386     -54.924  71.883 -64.125  1.00 98.31           O  
ATOM   3036  OD2 ASP A 386     -53.297  70.681 -63.281  1.00 98.31           O  
ATOM   3037  N   ILE A 387     -51.923  73.543 -66.309  1.00 98.67           N  
ATOM   3038  CA  ILE A 387     -51.512  72.834 -67.515  1.00 98.67           C  
ATOM   3039  C   ILE A 387     -50.527  71.725 -67.152  1.00 98.67           C  
ATOM   3040  CB  ILE A 387     -50.883  73.794 -68.549  1.00 98.67           C  
ATOM   3041  O   ILE A 387     -49.558  71.962 -66.427  1.00 98.67           O  
ATOM   3042  CG1 ILE A 387     -51.868  74.913 -68.908  1.00 98.67           C  
ATOM   3043  CG2 ILE A 387     -50.445  73.029 -69.801  1.00 98.67           C  
ATOM   3044  CD1 ILE A 387     -51.250  76.046 -69.716  1.00 98.67           C  
ATOM   3045  N   LYS A 388     -50.837  70.542 -67.604  1.00 98.23           N  
ATOM   3046  CA  LYS A 388     -49.905  69.430 -67.440  1.00 98.23           C  
ATOM   3047  C   LYS A 388     -49.353  68.973 -68.787  1.00 98.23           C  
ATOM   3048  CB  LYS A 388     -50.585  68.260 -66.728  1.00 98.23           C  
ATOM   3049  O   LYS A 388     -50.113  68.738 -69.728  1.00 98.23           O  
ATOM   3050  CG  LYS A 388     -50.985  68.558 -65.290  1.00 98.23           C  
ATOM   3051  CD  LYS A 388     -51.595  67.337 -64.615  1.00 98.23           C  
ATOM   3052  CE  LYS A 388     -52.023  67.642 -63.186  1.00 98.23           C  
ATOM   3053  NZ  LYS A 388     -52.616  66.445 -62.518  1.00 98.23           N  
ATOM   3054  N   ARG A 389     -48.023  68.939 -68.779  1.00 98.18           N  
ATOM   3055  CA  ARG A 389     -47.396  68.547 -70.037  1.00 98.18           C  
ATOM   3056  C   ARG A 389     -46.459  67.361 -69.834  1.00 98.18           C  
ATOM   3057  CB  ARG A 389     -46.628  69.723 -70.645  1.00 98.18           C  
ATOM   3058  O   ARG A 389     -45.687  67.329 -68.874  1.00 98.18           O  
ATOM   3059  CG  ARG A 389     -45.956  69.400 -71.970  1.00 98.18           C  
ATOM   3060  CD  ARG A 389     -45.184  70.593 -72.516  1.00 98.18           C  
ATOM   3061  NE  ARG A 389     -43.758  70.497 -72.210  1.00 98.18           N  
ATOM   3062  NH1 ARG A 389     -43.056  70.919 -74.370  1.00 98.18           N  
ATOM   3063  NH2 ARG A 389     -41.518  70.546 -72.712  1.00 98.18           N  
ATOM   3064  CZ  ARG A 389     -42.781  70.655 -73.098  1.00 98.18           C  
ATOM   3065  N   SER A 390     -46.583  66.336 -70.676  1.00 97.46           N  
ATOM   3066  CA  SER A 390     -45.659  65.222 -70.865  1.00 97.46           C  
ATOM   3067  C   SER A 390     -45.159  65.157 -72.305  1.00 97.46           C  
ATOM   3068  CB  SER A 390     -46.327  63.899 -70.488  1.00 97.46           C  
ATOM   3069  O   SER A 390     -45.823  64.585 -73.172  1.00 97.46           O  
ATOM   3070  OG  SER A 390     -45.389  62.838 -70.503  1.00 97.46           O  
ATOM   3071  N   ASP A 391     -43.982  65.822 -72.488  1.00 97.59           N  
ATOM   3072  CA  ASP A 391     -43.370  65.967 -73.806  1.00 97.59           C  
ATOM   3073  C   ASP A 391     -44.367  66.529 -74.815  1.00 97.59           C  
ATOM   3074  CB  ASP A 391     -42.827  64.622 -74.296  1.00 97.59           C  
ATOM   3075  O   ASP A 391     -44.695  67.717 -74.777  1.00 97.59           O  
ATOM   3076  CG  ASP A 391     -41.799  64.767 -75.404  1.00 97.59           C  
ATOM   3077  OD1 ASP A 391     -41.289  65.887 -75.622  1.00 97.59           O  
ATOM   3078  OD2 ASP A 391     -41.498  63.751 -76.069  1.00 97.59           O  
ATOM   3079  N   ASP A 392     -45.049  65.722 -75.689  1.00 97.94           N  
ATOM   3080  CA  ASP A 392     -45.918  66.250 -76.737  1.00 97.94           C  
ATOM   3081  C   ASP A 392     -47.390  66.074 -76.370  1.00 97.94           C  
ATOM   3082  CB  ASP A 392     -45.624  65.564 -78.073  1.00 97.94           C  
ATOM   3083  O   ASP A 392     -48.274  66.317 -77.193  1.00 97.94           O  
ATOM   3084  CG  ASP A 392     -45.806  64.057 -78.019  1.00 97.94           C  
ATOM   3085  OD1 ASP A 392     -45.883  63.491 -76.907  1.00 97.94           O  
ATOM   3086  OD2 ASP A 392     -45.867  63.430 -79.099  1.00 97.94           O  
ATOM   3087  N   GLU A 393     -47.670  65.579 -75.178  1.00 98.32           N  
ATOM   3088  CA  GLU A 393     -49.030  65.503 -74.655  1.00 98.32           C  
ATOM   3089  C   GLU A 393     -49.286  66.594 -73.620  1.00 98.32           C  
ATOM   3090  CB  GLU A 393     -49.295  64.124 -74.044  1.00 98.32           C  
ATOM   3091  O   GLU A 393     -48.482  66.791 -72.706  1.00 98.32           O  
ATOM   3092  CG  GLU A 393     -49.291  62.990 -75.058  1.00 98.32           C  
ATOM   3093  CD  GLU A 393     -49.701  61.652 -74.464  1.00 98.32           C  
ATOM   3094  OE1 GLU A 393     -49.859  60.672 -75.227  1.00 98.32           O  
ATOM   3095  OE2 GLU A 393     -49.865  61.583 -73.226  1.00 98.32           O  
ATOM   3096  N   ILE A 394     -50.374  67.244 -73.770  1.00 98.57           N  
ATOM   3097  CA  ILE A 394     -50.648  68.370 -72.884  1.00 98.57           C  
ATOM   3098  C   ILE A 394     -52.121  68.366 -72.484  1.00 98.57           C  
ATOM   3099  CB  ILE A 394     -50.275  69.715 -73.547  1.00 98.57           C  
ATOM   3100  O   ILE A 394     -52.987  68.003 -73.285  1.00 98.57           O  
ATOM   3101  CG1 ILE A 394     -50.343  70.853 -72.521  1.00 98.57           C  
ATOM   3102  CG2 ILE A 394     -51.190  69.999 -74.742  1.00 98.57           C  
ATOM   3103  CD1 ILE A 394     -49.726  72.158 -73.004  1.00 98.57           C  
ATOM   3104  N   SER A 395     -52.411  68.685 -71.233  1.00 98.44           N  
ATOM   3105  CA  SER A 395     -53.778  68.783 -70.729  1.00 98.44           C  
ATOM   3106  C   SER A 395     -54.007  70.108 -70.009  1.00 98.44           C  
ATOM   3107  CB  SER A 395     -54.084  67.621 -69.783  1.00 98.44           C  
ATOM   3108  O   SER A 395     -53.075  70.682 -69.443  1.00 98.44           O  
ATOM   3109  OG  SER A 395     -53.252  67.670 -68.638  1.00 98.44           O  
ATOM   3110  N   PHE A 396     -55.235  70.545 -70.095  1.00 98.64           N  
ATOM   3111  CA  PHE A 396     -55.631  71.815 -69.499  1.00 98.64           C  
ATOM   3112  C   PHE A 396     -56.787  71.619 -68.527  1.00 98.64           C  
ATOM   3113  CB  PHE A 396     -56.021  72.822 -70.585  1.00 98.64           C  
ATOM   3114  O   PHE A 396     -57.739  70.894 -68.825  1.00 98.64           O  
ATOM   3115  CG  PHE A 396     -54.900  73.162 -71.530  1.00 98.64           C  
ATOM   3116  CD1 PHE A 396     -54.148  74.316 -71.352  1.00 98.64           C  
ATOM   3117  CD2 PHE A 396     -54.599  72.325 -72.597  1.00 98.64           C  
ATOM   3118  CE1 PHE A 396     -53.110  74.633 -72.225  1.00 98.64           C  
ATOM   3119  CE2 PHE A 396     -53.562  72.634 -73.473  1.00 98.64           C  
ATOM   3120  CZ  PHE A 396     -52.820  73.790 -73.286  1.00 98.64           C  
ATOM   3121  N   TYR A 397     -56.680  72.278 -67.429  1.00 98.30           N  
ATOM   3122  CA  TYR A 397     -57.840  72.319 -66.546  1.00 98.30           C  
ATOM   3123  C   TYR A 397     -58.904  73.267 -67.085  1.00 98.30           C  
ATOM   3124  CB  TYR A 397     -57.426  72.746 -65.134  1.00 98.30           C  
ATOM   3125  O   TYR A 397     -58.596  74.391 -67.488  1.00 98.30           O  
ATOM   3126  CG  TYR A 397     -58.587  72.907 -64.183  1.00 98.30           C  
ATOM   3127  CD1 TYR A 397     -59.145  74.159 -63.940  1.00 98.30           C  
ATOM   3128  CD2 TYR A 397     -59.128  71.807 -63.526  1.00 98.30           C  
ATOM   3129  CE1 TYR A 397     -60.215  74.313 -63.063  1.00 98.30           C  
ATOM   3130  CE2 TYR A 397     -60.196  71.948 -62.647  1.00 98.30           C  
ATOM   3131  OH  TYR A 397     -61.790  73.348 -61.554  1.00 98.30           O  
ATOM   3132  CZ  TYR A 397     -60.732  73.203 -62.423  1.00 98.30           C  
ATOM   3133  N   TRP A 398     -60.110  72.785 -67.101  1.00 97.36           N  
ATOM   3134  CA  TRP A 398     -61.241  73.644 -67.435  1.00 97.36           C  
ATOM   3135  C   TRP A 398     -62.478  73.253 -66.633  1.00 97.36           C  
ATOM   3136  CB  TRP A 398     -61.546  73.573 -68.934  1.00 97.36           C  
ATOM   3137  O   TRP A 398     -63.055  72.185 -66.853  1.00 97.36           O  
ATOM   3138  CG  TRP A 398     -62.786  74.311 -69.339  1.00 97.36           C  
ATOM   3139  CD1 TRP A 398     -63.958  73.767 -69.787  1.00 97.36           C  
ATOM   3140  CD2 TRP A 398     -62.977  75.729 -69.336  1.00 97.36           C  
ATOM   3141  CE2 TRP A 398     -64.290  75.975 -69.794  1.00 97.36           C  
ATOM   3142  CE3 TRP A 398     -62.164  76.816 -68.988  1.00 97.36           C  
ATOM   3143  NE1 TRP A 398     -64.867  74.763 -70.063  1.00 97.36           N  
ATOM   3144  CH2 TRP A 398     -63.992  78.312 -69.568  1.00 97.36           C  
ATOM   3145  CZ2 TRP A 398     -64.809  77.267 -69.914  1.00 97.36           C  
ATOM   3146  CZ3 TRP A 398     -62.683  78.100 -69.108  1.00 97.36           C  
ATOM   3147  N   TRP A 399     -62.795  74.049 -65.646  1.00 94.45           N  
ATOM   3148  CA  TRP A 399     -64.057  74.033 -64.914  1.00 94.45           C  
ATOM   3149  C   TRP A 399     -64.528  72.603 -64.671  1.00 94.45           C  
ATOM   3150  CB  TRP A 399     -65.131  74.814 -65.675  1.00 94.45           C  
ATOM   3151  O   TRP A 399     -65.660  72.249 -65.011  1.00 94.45           O  
ATOM   3152  CG  TRP A 399     -66.049  75.607 -64.793  1.00 94.45           C  
ATOM   3153  CD1 TRP A 399     -66.006  75.697 -63.429  1.00 94.45           C  
ATOM   3154  CD2 TRP A 399     -67.150  76.416 -65.214  1.00 94.45           C  
ATOM   3155  CE2 TRP A 399     -67.731  76.970 -64.051  1.00 94.45           C  
ATOM   3156  CE3 TRP A 399     -67.703  76.729 -66.464  1.00 94.45           C  
ATOM   3157  NE1 TRP A 399     -67.015  76.515 -62.977  1.00 94.45           N  
ATOM   3158  CH2 TRP A 399     -69.360  78.109 -65.337  1.00 94.45           C  
ATOM   3159  CZ2 TRP A 399     -68.838  77.819 -64.101  1.00 94.45           C  
ATOM   3160  CZ3 TRP A 399     -68.805  77.575 -66.511  1.00 94.45           C  
ATOM   3161  N   GLY A 400     -63.617  71.693 -63.975  1.00 94.35           N  
ATOM   3162  CA  GLY A 400     -63.910  70.356 -63.484  1.00 94.35           C  
ATOM   3163  C   GLY A 400     -63.484  69.261 -64.444  1.00 94.35           C  
ATOM   3164  O   GLY A 400     -63.638  68.074 -64.149  1.00 94.35           O  
ATOM   3165  N   THR A 401     -62.909  69.686 -65.646  1.00 97.04           N  
ATOM   3166  CA  THR A 401     -62.483  68.693 -66.627  1.00 97.04           C  
ATOM   3167  C   THR A 401     -61.032  68.924 -67.037  1.00 97.04           C  
ATOM   3168  CB  THR A 401     -63.383  68.721 -67.877  1.00 97.04           C  
ATOM   3169  O   THR A 401     -60.448  69.962 -66.716  1.00 97.04           O  
ATOM   3170  CG2 THR A 401     -64.847  68.505 -67.506  1.00 97.04           C  
ATOM   3171  OG1 THR A 401     -63.249  69.990 -68.527  1.00 97.04           O  
ATOM   3172  N   TYR A 402     -60.428  67.984 -67.802  1.00 97.64           N  
ATOM   3173  CA  TYR A 402     -59.050  68.070 -68.272  1.00 97.64           C  
ATOM   3174  C   TYR A 402     -58.941  67.631 -69.728  1.00 97.64           C  
ATOM   3175  CB  TYR A 402     -58.129  67.214 -67.399  1.00 97.64           C  
ATOM   3176  O   TYR A 402     -58.485  66.523 -70.016  1.00 97.64           O  
ATOM   3177  CG  TYR A 402     -57.656  67.912 -66.146  1.00 97.64           C  
ATOM   3178  CD1 TYR A 402     -56.441  68.593 -66.121  1.00 97.64           C  
ATOM   3179  CD2 TYR A 402     -58.424  67.894 -64.987  1.00 97.64           C  
ATOM   3180  CE1 TYR A 402     -56.001  69.237 -64.969  1.00 97.64           C  
ATOM   3181  CE2 TYR A 402     -57.993  68.534 -63.829  1.00 97.64           C  
ATOM   3182  OH  TYR A 402     -56.352  69.838 -62.688  1.00 97.64           O  
ATOM   3183  CZ  TYR A 402     -56.783  69.203 -63.831  1.00 97.64           C  
ATOM   3184  N   PRO A 403     -59.337  68.470 -70.625  1.00 97.81           N  
ATOM   3185  CA  PRO A 403     -59.101  68.115 -72.027  1.00 97.81           C  
ATOM   3186  C   PRO A 403     -57.628  67.855 -72.331  1.00 97.81           C  
ATOM   3187  CB  PRO A 403     -59.607  69.342 -72.790  1.00 97.81           C  
ATOM   3188  O   PRO A 403     -56.755  68.577 -71.841  1.00 97.81           O  
ATOM   3189  CG  PRO A 403     -60.521  70.037 -71.834  1.00 97.81           C  
ATOM   3190  CD  PRO A 403     -60.024  69.795 -70.438  1.00 97.81           C  
ATOM   3191  N   ARG A 404     -57.368  66.854 -73.100  1.00 98.23           N  
ATOM   3192  CA  ARG A 404     -56.022  66.400 -73.432  1.00 98.23           C  
ATOM   3193  C   ARG A 404     -55.766  66.494 -74.932  1.00 98.23           C  
ATOM   3194  CB  ARG A 404     -55.806  64.963 -72.953  1.00 98.23           C  
ATOM   3195  O   ARG A 404     -56.649  66.192 -75.738  1.00 98.23           O  
ATOM   3196  CG  ARG A 404     -55.807  64.811 -71.440  1.00 98.23           C  
ATOM   3197  CD  ARG A 404     -55.545  63.372 -71.018  1.00 98.23           C  
ATOM   3198  NE  ARG A 404     -55.573  63.224 -69.565  1.00 98.23           N  
ATOM   3199  NH1 ARG A 404     -55.516  60.914 -69.594  1.00 98.23           N  
ATOM   3200  NH2 ARG A 404     -55.588  62.039 -67.598  1.00 98.23           N  
ATOM   3201  CZ  ARG A 404     -55.559  62.058 -68.922  1.00 98.23           C  
ATOM   3202  N   PHE A 405     -54.585  66.884 -75.297  1.00 98.52           N  
ATOM   3203  CA  PHE A 405     -54.219  67.059 -76.697  1.00 98.52           C  
ATOM   3204  C   PHE A 405     -52.830  66.491 -76.969  1.00 98.52           C  
ATOM   3205  CB  PHE A 405     -54.265  68.540 -77.085  1.00 98.52           C  
ATOM   3206  O   PHE A 405     -51.946  66.564 -76.114  1.00 98.52           O  
ATOM   3207  CG  PHE A 405     -55.590  69.198 -76.809  1.00 98.52           C  
ATOM   3208  CD1 PHE A 405     -56.594  69.203 -77.770  1.00 98.52           C  
ATOM   3209  CD2 PHE A 405     -55.832  69.813 -75.587  1.00 98.52           C  
ATOM   3210  CE1 PHE A 405     -57.821  69.811 -77.516  1.00 98.52           C  
ATOM   3211  CE2 PHE A 405     -57.056  70.423 -75.327  1.00 98.52           C  
ATOM   3212  CZ  PHE A 405     -58.049  70.422 -76.293  1.00 98.52           C  
ATOM   3213  N   LYS A 406     -52.697  65.926 -78.020  1.00 98.17           N  
ATOM   3214  CA  LYS A 406     -51.382  65.590 -78.558  1.00 98.17           C  
ATOM   3215  C   LYS A 406     -50.889  66.672 -79.516  1.00 98.17           C  
ATOM   3216  CB  LYS A 406     -51.424  64.238 -79.272  1.00 98.17           C  
ATOM   3217  O   LYS A 406     -51.517  66.932 -80.544  1.00 98.17           O  
ATOM   3218  CG  LYS A 406     -50.053  63.701 -79.659  1.00 98.17           C  
ATOM   3219  CD  LYS A 406     -50.129  62.246 -80.103  1.00 98.17           C  
ATOM   3220  CE  LYS A 406     -48.746  61.674 -80.384  1.00 98.17           C  
ATOM   3221  NZ  LYS A 406     -48.807  60.224 -80.737  1.00 98.17           N  
ATOM   3222  N   VAL A 407     -49.764  67.298 -79.247  1.00 97.99           N  
ATOM   3223  CA  VAL A 407     -49.184  68.383 -80.032  1.00 97.99           C  
ATOM   3224  C   VAL A 407     -47.760  68.017 -80.448  1.00 97.99           C  
ATOM   3225  CB  VAL A 407     -49.183  69.714 -79.248  1.00 97.99           C  
ATOM   3226  O   VAL A 407     -46.809  68.247 -79.699  1.00 97.99           O  
ATOM   3227  CG1 VAL A 407     -48.712  70.864 -80.135  1.00 97.99           C  
ATOM   3228  CG2 VAL A 407     -50.575  70.003 -78.688  1.00 97.99           C  
ATOM   3229  N   PRO A 408     -47.581  67.402 -81.561  1.00 97.73           N  
ATOM   3230  CA  PRO A 408     -46.276  66.923 -82.022  1.00 97.73           C  
ATOM   3231  C   PRO A 408     -45.217  68.023 -82.042  1.00 97.73           C  
ATOM   3232  CB  PRO A 408     -46.565  66.418 -83.438  1.00 97.73           C  
ATOM   3233  O   PRO A 408     -44.036  67.753 -81.808  1.00 97.73           O  
ATOM   3234  CG  PRO A 408     -47.994  65.981 -83.403  1.00 97.73           C  
ATOM   3235  CD  PRO A 408     -48.758  66.922 -82.516  1.00 97.73           C  
ATOM   3236  N   ALA A 409     -45.588  69.222 -82.293  1.00 97.35           N  
ATOM   3237  CA  ALA A 409     -44.662  70.348 -82.381  1.00 97.35           C  
ATOM   3238  C   ALA A 409     -43.972  70.597 -81.043  1.00 97.35           C  
ATOM   3239  CB  ALA A 409     -45.395  71.606 -82.840  1.00 97.35           C  
ATOM   3240  O   ALA A 409     -42.946  71.279 -80.984  1.00 97.35           O  
ATOM   3241  N   LEU A 410     -44.432  70.034 -79.982  1.00 97.89           N  
ATOM   3242  CA  LEU A 410     -43.856  70.196 -78.652  1.00 97.89           C  
ATOM   3243  C   LEU A 410     -42.764  69.162 -78.403  1.00 97.89           C  
ATOM   3244  CB  LEU A 410     -44.942  70.077 -77.580  1.00 97.89           C  
ATOM   3245  O   LEU A 410     -41.908  69.353 -77.537  1.00 97.89           O  
ATOM   3246  CG  LEU A 410     -45.894  71.266 -77.443  1.00 97.89           C  
ATOM   3247  CD1 LEU A 410     -47.007  70.944 -76.451  1.00 97.89           C  
ATOM   3248  CD2 LEU A 410     -45.132  72.515 -77.013  1.00 97.89           C  
ATOM   3249  N   LYS A 411     -42.798  68.212 -79.082  1.00 97.25           N  
ATOM   3250  CA  LYS A 411     -41.906  67.084 -78.832  1.00 97.25           C  
ATOM   3251  C   LYS A 411     -40.452  67.541 -78.749  1.00 97.25           C  
ATOM   3252  CB  LYS A 411     -42.059  66.025 -79.924  1.00 97.25           C  
ATOM   3253  O   LYS A 411     -39.958  68.225 -79.647  1.00 97.25           O  
ATOM   3254  CG  LYS A 411     -41.328  64.723 -79.632  1.00 97.25           C  
ATOM   3255  CD  LYS A 411     -41.734  63.623 -80.605  1.00 97.25           C  
ATOM   3256  CE  LYS A 411     -41.094  62.290 -80.243  1.00 97.25           C  
ATOM   3257  NZ  LYS A 411     -41.586  61.183 -81.115  1.00 97.25           N  
ATOM   3258  N   GLY A 412     -39.788  67.226 -77.520  1.00 96.52           N  
ATOM   3259  CA  GLY A 412     -38.365  67.442 -77.311  1.00 96.52           C  
ATOM   3260  C   GLY A 412     -38.020  68.889 -77.010  1.00 96.52           C  
ATOM   3261  O   GLY A 412     -36.846  69.231 -76.845  1.00 96.52           O  
ATOM   3262  N   ARG A 413     -38.943  69.735 -76.895  1.00 97.05           N  
ATOM   3263  CA  ARG A 413     -38.674  71.138 -76.600  1.00 97.05           C  
ATOM   3264  C   ARG A 413     -38.870  71.433 -75.116  1.00 97.05           C  
ATOM   3265  CB  ARG A 413     -39.575  72.047 -77.439  1.00 97.05           C  
ATOM   3266  O   ARG A 413     -39.970  71.266 -74.585  1.00 97.05           O  
ATOM   3267  CG  ARG A 413     -39.381  71.891 -78.938  1.00 97.05           C  
ATOM   3268  CD  ARG A 413     -40.335  72.779 -79.726  1.00 97.05           C  
ATOM   3269  NE  ARG A 413     -40.063  74.195 -79.500  1.00 97.05           N  
ATOM   3270  NH1 ARG A 413     -41.872  74.950 -80.722  1.00 97.05           N  
ATOM   3271  NH2 ARG A 413     -40.462  76.447 -79.711  1.00 97.05           N  
ATOM   3272  CZ  ARG A 413     -40.800  75.195 -79.978  1.00 97.05           C  
ATOM   3273  N   LYS A 414     -37.896  71.939 -74.489  1.00 97.68           N  
ATOM   3274  CA  LYS A 414     -37.871  72.119 -73.041  1.00 97.68           C  
ATOM   3275  C   LYS A 414     -38.338  73.519 -72.652  1.00 97.68           C  
ATOM   3276  CB  LYS A 414     -36.467  71.865 -72.492  1.00 97.68           C  
ATOM   3277  O   LYS A 414     -37.986  74.501 -73.308  1.00 97.68           O  
ATOM   3278  CG  LYS A 414     -36.011  70.417 -72.604  1.00 97.68           C  
ATOM   3279  CD  LYS A 414     -34.643  70.211 -71.967  1.00 97.68           C  
ATOM   3280  CE  LYS A 414     -34.229  68.745 -71.990  1.00 97.68           C  
ATOM   3281  NZ  LYS A 414     -32.886  68.539 -71.372  1.00 97.68           N  
ATOM   3282  N   SER A 415     -39.142  73.583 -71.621  1.00 97.97           N  
ATOM   3283  CA  SER A 415     -39.608  74.849 -71.065  1.00 97.97           C  
ATOM   3284  C   SER A 415     -38.465  75.619 -70.412  1.00 97.97           C  
ATOM   3285  CB  SER A 415     -40.722  74.610 -70.045  1.00 97.97           C  
ATOM   3286  O   SER A 415     -37.612  75.029 -69.745  1.00 97.97           O  
ATOM   3287  OG  SER A 415     -40.277  73.753 -69.007  1.00 97.97           O  
ATOM   3288  N   LYS A 416     -38.543  76.939 -70.569  1.00 97.55           N  
ATOM   3289  CA  LYS A 416     -37.478  77.763 -70.006  1.00 97.55           C  
ATOM   3290  C   LYS A 416     -38.050  78.912 -69.179  1.00 97.55           C  
ATOM   3291  CB  LYS A 416     -36.581  78.313 -71.117  1.00 97.55           C  
ATOM   3292  O   LYS A 416     -37.569  79.190 -68.079  1.00 97.55           O  
ATOM   3293  CG  LYS A 416     -35.455  79.206 -70.618  1.00 97.55           C  
ATOM   3294  CD  LYS A 416     -34.379  78.401 -69.903  1.00 97.55           C  
ATOM   3295  CE  LYS A 416     -33.180  79.267 -69.539  1.00 97.55           C  
ATOM   3296  NZ  LYS A 416     -32.130  78.486 -68.818  1.00 97.55           N  
ATOM   3297  N   LYS A 417     -39.000  79.604 -69.729  1.00 98.16           N  
ATOM   3298  CA  LYS A 417     -39.556  80.769 -69.043  1.00 98.16           C  
ATOM   3299  C   LYS A 417     -41.077  80.679 -68.951  1.00 98.16           C  
ATOM   3300  CB  LYS A 417     -39.149  82.057 -69.760  1.00 98.16           C  
ATOM   3301  O   LYS A 417     -41.724  80.104 -69.828  1.00 98.16           O  
ATOM   3302  CG  LYS A 417     -37.657  82.347 -69.714  1.00 98.16           C  
ATOM   3303  CD  LYS A 417     -37.316  83.643 -70.438  1.00 98.16           C  
ATOM   3304  CE  LYS A 417     -35.827  83.951 -70.365  1.00 98.16           C  
ATOM   3305  NZ  LYS A 417     -35.478  85.188 -71.126  1.00 98.16           N  
ATOM   3306  N   ILE A 418     -41.613  81.237 -67.842  1.00 98.46           N  
ATOM   3307  CA  ILE A 418     -43.046  81.459 -67.688  1.00 98.46           C  
ATOM   3308  C   ILE A 418     -43.357  82.947 -67.837  1.00 98.46           C  
ATOM   3309  CB  ILE A 418     -43.558  80.938 -66.326  1.00 98.46           C  
ATOM   3310  O   ILE A 418     -42.743  83.785 -67.172  1.00 98.46           O  
ATOM   3311  CG1 ILE A 418     -43.213  79.454 -66.160  1.00 98.46           C  
ATOM   3312  CG2 ILE A 418     -45.066  81.170 -66.191  1.00 98.46           C  
ATOM   3313  CD1 ILE A 418     -43.372  78.938 -64.736  1.00 98.46           C  
ATOM   3314  N   ASN A 419     -44.305  83.236 -68.751  1.00 98.39           N  
ATOM   3315  CA  ASN A 419     -44.680  84.619 -69.026  1.00 98.39           C  
ATOM   3316  C   ASN A 419     -46.158  84.867 -68.736  1.00 98.39           C  
ATOM   3317  CB  ASN A 419     -44.354  84.986 -70.475  1.00 98.39           C  
ATOM   3318  O   ASN A 419     -47.013  84.068 -69.119  1.00 98.39           O  
ATOM   3319  CG  ASN A 419     -42.951  84.578 -70.879  1.00 98.39           C  
ATOM   3320  ND2 ASN A 419     -42.839  83.465 -71.593  1.00 98.39           N  
ATOM   3321  OD1 ASN A 419     -41.975  85.259 -70.551  1.00 98.39           O  
ATOM   3322  N   VAL A 420     -46.414  85.983 -68.034  1.00 98.43           N  
ATOM   3323  CA  VAL A 420     -47.794  86.382 -67.778  1.00 98.43           C  
ATOM   3324  C   VAL A 420     -48.014  87.816 -68.256  1.00 98.43           C  
ATOM   3325  CB  VAL A 420     -48.153  86.258 -66.281  1.00 98.43           C  
ATOM   3326  O   VAL A 420     -47.228  88.711 -67.935  1.00 98.43           O  
ATOM   3327  CG1 VAL A 420     -49.587  86.722 -66.029  1.00 98.43           C  
ATOM   3328  CG2 VAL A 420     -47.961  84.820 -65.804  1.00 98.43           C  
ATOM   3329  N   MET A 421     -49.136  88.023 -68.976  1.00 98.03           N  
ATOM   3330  CA  MET A 421     -49.482  89.355 -69.462  1.00 98.03           C  
ATOM   3331  C   MET A 421     -50.888  89.748 -69.017  1.00 98.03           C  
ATOM   3332  CB  MET A 421     -49.382  89.415 -70.988  1.00 98.03           C  
ATOM   3333  O   MET A 421     -51.812  88.936 -69.077  1.00 98.03           O  
ATOM   3334  CG  MET A 421     -49.679  90.787 -71.569  1.00 98.03           C  
ATOM   3335  SD  MET A 421     -49.651  90.795 -73.403  1.00 98.03           S  
ATOM   3336  CE  MET A 421     -51.222  89.958 -73.751  1.00 98.03           C  
ATOM   3337  N   LEU A 422     -51.022  90.954 -68.566  1.00 98.28           N  
ATOM   3338  CA  LEU A 422     -52.307  91.613 -68.351  1.00 98.28           C  
ATOM   3339  C   LEU A 422     -52.457  92.822 -69.267  1.00 98.28           C  
ATOM   3340  CB  LEU A 422     -52.450  92.043 -66.889  1.00 98.28           C  
ATOM   3341  O   LEU A 422     -51.612  93.721 -69.261  1.00 98.28           O  
ATOM   3342  CG  LEU A 422     -52.362  90.931 -65.842  1.00 98.28           C  
ATOM   3343  CD1 LEU A 422     -51.795  91.477 -64.537  1.00 98.28           C  
ATOM   3344  CD2 LEU A 422     -53.732  90.301 -65.615  1.00 98.28           C  
ATOM   3345  N   ALA A 423     -53.552  92.854 -70.019  1.00 97.83           N  
ATOM   3346  CA  ALA A 423     -53.607  93.912 -71.024  1.00 97.83           C  
ATOM   3347  C   ALA A 423     -55.046  94.350 -71.283  1.00 97.83           C  
ATOM   3348  CB  ALA A 423     -52.954  93.446 -72.324  1.00 97.83           C  
ATOM   3349  O   ALA A 423     -55.986  93.595 -71.025  1.00 97.83           O  
ATOM   3350  N   SER A 424     -55.198  95.556 -71.771  1.00 96.53           N  
ATOM   3351  CA  SER A 424     -56.448  96.094 -72.298  1.00 96.53           C  
ATOM   3352  C   SER A 424     -56.508  95.965 -73.816  1.00 96.53           C  
ATOM   3353  CB  SER A 424     -56.612  97.561 -71.897  1.00 96.53           C  
ATOM   3354  O   SER A 424     -55.485  95.744 -74.467  1.00 96.53           O  
ATOM   3355  OG  SER A 424     -57.804  98.101 -72.443  1.00 96.53           O  
ATOM   3356  N   LEU A 425     -57.680  96.051 -74.396  1.00 95.36           N  
ATOM   3357  CA  LEU A 425     -57.868  96.169 -75.838  1.00 95.36           C  
ATOM   3358  C   LEU A 425     -57.858  97.632 -76.269  1.00 95.36           C  
ATOM   3359  CB  LEU A 425     -59.180  95.507 -76.264  1.00 95.36           C  
ATOM   3360  O   LEU A 425     -58.799  98.375 -75.980  1.00 95.36           O  
ATOM   3361  CG  LEU A 425     -59.466  95.474 -77.767  1.00 95.36           C  
ATOM   3362  CD1 LEU A 425     -58.453  94.586 -78.480  1.00 95.36           C  
ATOM   3363  CD2 LEU A 425     -60.888  94.989 -78.030  1.00 95.36           C  
ATOM   3364  N   GLU A 426     -56.736  98.028 -76.894  1.00 91.93           N  
ATOM   3365  CA  GLU A 426     -56.529  99.433 -77.230  1.00 91.93           C  
ATOM   3366  C   GLU A 426     -56.687 100.323 -75.999  1.00 91.93           C  
ATOM   3367  CB  GLU A 426     -57.502  99.874 -78.326  1.00 91.93           C  
ATOM   3368  O   GLU A 426     -56.053 100.085 -74.970  1.00 91.93           O  
ATOM   3369  CG  GLU A 426     -57.350  99.105 -79.630  1.00 91.93           C  
ATOM   3370  CD  GLU A 426     -58.335  99.541 -80.702  1.00 91.93           C  
ATOM   3371  OE1 GLU A 426     -58.401  98.885 -81.767  1.00 91.93           O  
ATOM   3372  OE2 GLU A 426     -59.044 100.546 -80.477  1.00 91.93           O  
ATOM   3373  N   GLN A 427     -57.502 101.351 -76.020  1.00 92.02           N  
ATOM   3374  CA  GLN A 427     -57.653 102.242 -74.874  1.00 92.02           C  
ATOM   3375  C   GLN A 427     -59.022 102.072 -74.222  1.00 92.02           C  
ATOM   3376  CB  GLN A 427     -57.450 103.698 -75.296  1.00 92.02           C  
ATOM   3377  O   GLN A 427     -59.520 102.986 -73.562  1.00 92.02           O  
ATOM   3378  CG  GLN A 427     -56.031 104.016 -75.745  1.00 92.02           C  
ATOM   3379  CD  GLN A 427     -55.006 103.810 -74.645  1.00 92.02           C  
ATOM   3380  NE2 GLN A 427     -53.827 103.322 -75.016  1.00 92.02           N  
ATOM   3381  OE1 GLN A 427     -55.273 104.085 -73.471  1.00 92.02           O  
ATOM   3382  N   LYS A 428     -59.600 100.918 -74.371  1.00 94.65           N  
ATOM   3383  CA  LYS A 428     -60.912 100.625 -73.804  1.00 94.65           C  
ATOM   3384  C   LYS A 428     -60.822 100.395 -72.298  1.00 94.65           C  
ATOM   3385  CB  LYS A 428     -61.530  99.401 -74.484  1.00 94.65           C  
ATOM   3386  O   LYS A 428     -59.759 100.047 -71.780  1.00 94.65           O  
ATOM   3387  CG  LYS A 428     -61.734  99.564 -75.983  1.00 94.65           C  
ATOM   3388  CD  LYS A 428     -62.974 100.393 -76.292  1.00 94.65           C  
ATOM   3389  CE  LYS A 428     -63.334 100.334 -77.770  1.00 94.65           C  
ATOM   3390  NZ  LYS A 428     -64.476 101.239 -78.099  1.00 94.65           N  
ATOM   3391  N   PRO A 429     -61.918 100.648 -71.650  1.00 95.26           N  
ATOM   3392  CA  PRO A 429     -61.928 100.465 -70.197  1.00 95.26           C  
ATOM   3393  C   PRO A 429     -61.611  99.030 -69.780  1.00 95.26           C  
ATOM   3394  CB  PRO A 429     -63.358 100.844 -69.803  1.00 95.26           C  
ATOM   3395  O   PRO A 429     -62.144  98.082 -70.364  1.00 95.26           O  
ATOM   3396  CG  PRO A 429     -63.846 101.706 -70.922  1.00 95.26           C  
ATOM   3397  CD  PRO A 429     -63.179 101.262 -72.193  1.00 95.26           C  
ATOM   3398  N   LEU A 430     -60.755  98.823 -68.760  1.00 96.57           N  
ATOM   3399  CA  LEU A 430     -60.205  97.556 -68.293  1.00 96.57           C  
ATOM   3400  C   LEU A 430     -61.238  96.782 -67.481  1.00 96.57           C  
ATOM   3401  CB  LEU A 430     -58.950  97.795 -67.450  1.00 96.57           C  
ATOM   3402  O   LEU A 430     -62.009  97.374 -66.722  1.00 96.57           O  
ATOM   3403  CG  LEU A 430     -58.108  96.561 -67.121  1.00 96.57           C  
ATOM   3404  CD1 LEU A 430     -57.416  96.041 -68.378  1.00 96.57           C  
ATOM   3405  CD2 LEU A 430     -57.087  96.882 -66.036  1.00 96.57           C  
ATOM   3406  N   VAL A 431     -61.258  95.488 -67.680  1.00 97.06           N  
ATOM   3407  CA  VAL A 431     -62.000  94.611 -66.780  1.00 97.06           C  
ATOM   3408  C   VAL A 431     -61.658  94.950 -65.330  1.00 97.06           C  
ATOM   3409  CB  VAL A 431     -61.701  93.122 -67.064  1.00 97.06           C  
ATOM   3410  O   VAL A 431     -60.489  95.154 -64.994  1.00 97.06           O  
ATOM   3411  CG1 VAL A 431     -62.253  92.238 -65.947  1.00 97.06           C  
ATOM   3412  CG2 VAL A 431     -62.286  92.710 -68.414  1.00 97.06           C  
ATOM   3413  N   THR A 432     -62.699  95.106 -64.453  1.00 96.61           N  
ATOM   3414  CA  THR A 432     -62.589  95.618 -63.091  1.00 96.61           C  
ATOM   3415  C   THR A 432     -61.624  94.767 -62.270  1.00 96.61           C  
ATOM   3416  CB  THR A 432     -63.963  95.655 -62.397  1.00 96.61           C  
ATOM   3417  O   THR A 432     -60.736  95.297 -61.600  1.00 96.61           O  
ATOM   3418  CG2 THR A 432     -63.843  96.179 -60.970  1.00 96.61           C  
ATOM   3419  OG1 THR A 432     -64.842  96.512 -63.137  1.00 96.61           O  
ATOM   3420  N   HIS A 433     -61.865  93.355 -62.267  1.00 96.98           N  
ATOM   3421  CA  HIS A 433     -60.990  92.422 -61.567  1.00 96.98           C  
ATOM   3422  C   HIS A 433     -60.248  91.520 -62.548  1.00 96.98           C  
ATOM   3423  CB  HIS A 433     -61.793  91.573 -60.579  1.00 96.98           C  
ATOM   3424  O   HIS A 433     -60.819  90.557 -63.066  1.00 96.98           O  
ATOM   3425  CG  HIS A 433     -62.599  92.381 -59.611  1.00 96.98           C  
ATOM   3426  CD2 HIS A 433     -63.937  92.546 -59.487  1.00 96.98           C  
ATOM   3427  ND1 HIS A 433     -62.022  93.144 -58.618  1.00 96.98           N  
ATOM   3428  CE1 HIS A 433     -62.975  93.743 -57.923  1.00 96.98           C  
ATOM   3429  NE2 HIS A 433     -64.145  93.398 -58.430  1.00 96.98           N  
ATOM   3430  N   MET A 434     -59.017  91.889 -62.837  1.00 97.51           N  
ATOM   3431  CA  MET A 434     -58.091  91.162 -63.700  1.00 97.51           C  
ATOM   3432  C   MET A 434     -56.753  90.942 -63.002  1.00 97.51           C  
ATOM   3433  CB  MET A 434     -57.877  91.917 -65.014  1.00 97.51           C  
ATOM   3434  O   MET A 434     -55.889  91.821 -63.015  1.00 97.51           O  
ATOM   3435  CG  MET A 434     -57.092  91.129 -66.051  1.00 97.51           C  
ATOM   3436  SD  MET A 434     -56.972  92.008 -67.658  1.00 97.51           S  
ATOM   3437  CE  MET A 434     -56.020  93.469 -67.153  1.00 97.51           C  
ATOM   3438  N   TYR A 435     -56.689  89.737 -62.368  1.00 97.75           N  
ATOM   3439  CA  TYR A 435     -55.601  89.524 -61.420  1.00 97.75           C  
ATOM   3440  C   TYR A 435     -54.974  88.148 -61.608  1.00 97.75           C  
ATOM   3441  CB  TYR A 435     -56.104  89.676 -59.981  1.00 97.75           C  
ATOM   3442  O   TYR A 435     -55.632  87.218 -62.078  1.00 97.75           O  
ATOM   3443  CG  TYR A 435     -56.839  90.970 -59.729  1.00 97.75           C  
ATOM   3444  CD1 TYR A 435     -56.363  92.176 -60.239  1.00 97.75           C  
ATOM   3445  CD2 TYR A 435     -58.011  90.990 -58.979  1.00 97.75           C  
ATOM   3446  CE1 TYR A 435     -57.036  93.371 -60.007  1.00 97.75           C  
ATOM   3447  CE2 TYR A 435     -58.692  92.178 -58.742  1.00 97.75           C  
ATOM   3448  OH  TYR A 435     -58.869  94.542 -59.027  1.00 97.75           O  
ATOM   3449  CZ  TYR A 435     -58.198  93.362 -59.259  1.00 97.75           C  
ATOM   3450  N   LEU A 436     -53.740  88.026 -61.297  1.00 97.65           N  
ATOM   3451  CA  LEU A 436     -53.048  86.770 -61.030  1.00 97.65           C  
ATOM   3452  C   LEU A 436     -52.596  86.698 -59.575  1.00 97.65           C  
ATOM   3453  CB  LEU A 436     -51.843  86.614 -61.959  1.00 97.65           C  
ATOM   3454  O   LEU A 436     -51.964  87.630 -59.070  1.00 97.65           O  
ATOM   3455  CG  LEU A 436     -51.040  85.320 -61.817  1.00 97.65           C  
ATOM   3456  CD1 LEU A 436     -51.770  84.165 -62.496  1.00 97.65           C  
ATOM   3457  CD2 LEU A 436     -49.641  85.491 -62.399  1.00 97.65           C  
ATOM   3458  N   ASP A 437     -53.132  85.562 -58.967  1.00 90.99           N  
ATOM   3459  CA  ASP A 437     -52.591  85.386 -57.623  1.00 90.99           C  
ATOM   3460  C   ASP A 437     -52.228  83.926 -57.363  1.00 90.99           C  
ATOM   3461  CB  ASP A 437     -53.593  85.873 -56.574  1.00 90.99           C  
ATOM   3462  O   ASP A 437     -52.882  83.017 -57.879  1.00 90.99           O  
ATOM   3463  CG  ASP A 437     -54.863  85.042 -56.535  1.00 90.99           C  
ATOM   3464  OD1 ASP A 437     -54.956  84.108 -55.711  1.00 90.99           O  
ATOM   3465  OD2 ASP A 437     -55.779  85.322 -57.339  1.00 90.99           O  
ATOM   3466  N   GLN A 438     -51.171  83.518 -57.179  1.00 97.00           N  
ATOM   3467  CA  GLN A 438     -50.549  82.227 -56.903  1.00 97.00           C  
ATOM   3468  C   GLN A 438     -50.040  81.576 -58.185  1.00 97.00           C  
ATOM   3469  CB  GLN A 438     -51.534  81.296 -56.195  1.00 97.00           C  
ATOM   3470  O   GLN A 438     -50.671  81.690 -59.239  1.00 97.00           O  
ATOM   3471  CG  GLN A 438     -52.028  81.827 -54.856  1.00 97.00           C  
ATOM   3472  CD  GLN A 438     -53.028  80.900 -54.190  1.00 97.00           C  
ATOM   3473  NE2 GLN A 438     -53.082  80.941 -52.864  1.00 97.00           N  
ATOM   3474  OE1 GLN A 438     -53.748  80.155 -54.863  1.00 97.00           O  
ATOM   3475  N   LEU A 439     -49.027  80.951 -58.078  1.00 98.03           N  
ATOM   3476  CA  LEU A 439     -48.417  80.244 -59.199  1.00 98.03           C  
ATOM   3477  C   LEU A 439     -47.345  79.275 -58.714  1.00 98.03           C  
ATOM   3478  CB  LEU A 439     -47.811  81.237 -60.193  1.00 98.03           C  
ATOM   3479  O   LEU A 439     -46.584  79.593 -57.796  1.00 98.03           O  
ATOM   3480  CG  LEU A 439     -47.202  80.640 -61.464  1.00 98.03           C  
ATOM   3481  CD1 LEU A 439     -47.529  81.514 -62.670  1.00 98.03           C  
ATOM   3482  CD2 LEU A 439     -45.694  80.476 -61.307  1.00 98.03           C  
ATOM   3483  N   PHE A 440     -47.369  78.101 -59.287  1.00 97.85           N  
ATOM   3484  CA  PHE A 440     -46.207  77.243 -59.086  1.00 97.85           C  
ATOM   3485  C   PHE A 440     -45.885  76.461 -60.354  1.00 97.85           C  
ATOM   3486  CB  PHE A 440     -46.443  76.278 -57.920  1.00 97.85           C  
ATOM   3487  O   PHE A 440     -46.725  76.347 -61.250  1.00 97.85           O  
ATOM   3488  CG  PHE A 440     -47.368  75.139 -58.253  1.00 97.85           C  
ATOM   3489  CD1 PHE A 440     -48.678  75.131 -57.790  1.00 97.85           C  
ATOM   3490  CD2 PHE A 440     -46.927  74.075 -59.030  1.00 97.85           C  
ATOM   3491  CE1 PHE A 440     -49.537  74.078 -58.098  1.00 97.85           C  
ATOM   3492  CE2 PHE A 440     -47.779  73.019 -59.341  1.00 97.85           C  
ATOM   3493  CZ  PHE A 440     -49.084  73.022 -58.873  1.00 97.85           C  
ATOM   3494  N   TYR A 441     -44.644  76.118 -60.386  1.00 98.42           N  
ATOM   3495  CA  TYR A 441     -44.107  75.291 -61.460  1.00 98.42           C  
ATOM   3496  C   TYR A 441     -43.384  74.072 -60.900  1.00 98.42           C  
ATOM   3497  CB  TYR A 441     -43.152  76.104 -62.340  1.00 98.42           C  
ATOM   3498  O   TYR A 441     -42.503  74.202 -60.048  1.00 98.42           O  
ATOM   3499  CG  TYR A 441     -42.616  75.338 -63.525  1.00 98.42           C  
ATOM   3500  CD1 TYR A 441     -41.499  74.514 -63.400  1.00 98.42           C  
ATOM   3501  CD2 TYR A 441     -43.225  75.437 -64.771  1.00 98.42           C  
ATOM   3502  CE1 TYR A 441     -41.002  73.808 -64.490  1.00 98.42           C  
ATOM   3503  CE2 TYR A 441     -42.735  74.735 -65.868  1.00 98.42           C  
ATOM   3504  OH  TYR A 441     -41.136  73.227 -66.799  1.00 98.42           O  
ATOM   3505  CZ  TYR A 441     -41.625  73.925 -65.717  1.00 98.42           C  
ATOM   3506  N   ARG A 442     -43.808  72.906 -61.383  1.00 98.00           N  
ATOM   3507  CA  ARG A 442     -43.233  71.648 -60.920  1.00 98.00           C  
ATOM   3508  C   ARG A 442     -42.665  70.843 -62.084  1.00 98.00           C  
ATOM   3509  CB  ARG A 442     -44.280  70.820 -60.173  1.00 98.00           C  
ATOM   3510  O   ARG A 442     -43.334  70.658 -63.103  1.00 98.00           O  
ATOM   3511  CG  ARG A 442     -43.767  69.476 -59.679  1.00 98.00           C  
ATOM   3512  CD  ARG A 442     -44.881  68.635 -59.074  1.00 98.00           C  
ATOM   3513  NE  ARG A 442     -45.782  68.116 -60.099  1.00 98.00           N  
ATOM   3514  NH1 ARG A 442     -47.373  67.353 -58.607  1.00 98.00           N  
ATOM   3515  NH2 ARG A 442     -47.687  67.085 -60.862  1.00 98.00           N  
ATOM   3516  CZ  ARG A 442     -46.945  67.519 -59.854  1.00 98.00           C  
ATOM   3517  N   LYS A 443     -41.481  70.466 -61.977  1.00 98.05           N  
ATOM   3518  CA  LYS A 443     -40.818  69.566 -62.917  1.00 98.05           C  
ATOM   3519  C   LYS A 443     -40.973  68.110 -62.487  1.00 98.05           C  
ATOM   3520  CB  LYS A 443     -39.335  69.919 -63.043  1.00 98.05           C  
ATOM   3521  O   LYS A 443     -40.736  67.772 -61.325  1.00 98.05           O  
ATOM   3522  CG  LYS A 443     -38.592  69.106 -64.093  1.00 98.05           C  
ATOM   3523  CD  LYS A 443     -37.137  69.540 -64.210  1.00 98.05           C  
ATOM   3524  CE  LYS A 443     -36.396  68.736 -65.268  1.00 98.05           C  
ATOM   3525  NZ  LYS A 443     -34.955  69.124 -65.352  1.00 98.05           N  
ATOM   3526  N   ASP A 444     -41.414  67.275 -63.435  1.00 95.73           N  
ATOM   3527  CA  ASP A 444     -41.628  65.864 -63.131  1.00 95.73           C  
ATOM   3528  C   ASP A 444     -40.523  64.999 -63.733  1.00 95.73           C  
ATOM   3529  CB  ASP A 444     -42.995  65.406 -63.645  1.00 95.73           C  
ATOM   3530  O   ASP A 444     -39.784  65.449 -64.610  1.00 95.73           O  
ATOM   3531  CG  ASP A 444     -44.151  66.144 -62.994  1.00 95.73           C  
ATOM   3532  OD1 ASP A 444     -44.091  66.420 -61.777  1.00 95.73           O  
ATOM   3533  OD2 ASP A 444     -45.133  66.450 -63.705  1.00 95.73           O  
ATOM   3534  N   PHE A 445     -40.305  63.753 -63.030  1.00 92.17           N  
ATOM   3535  CA  PHE A 445     -39.385  62.721 -63.492  1.00 92.17           C  
ATOM   3536  C   PHE A 445     -37.940  63.193 -63.380  1.00 92.17           C  
ATOM   3537  CB  PHE A 445     -39.700  62.327 -64.939  1.00 92.17           C  
ATOM   3538  O   PHE A 445     -37.146  62.998 -64.302  1.00 92.17           O  
ATOM   3539  CG  PHE A 445     -41.056  61.702 -65.117  1.00 92.17           C  
ATOM   3540  CD1 PHE A 445     -41.320  60.428 -64.628  1.00 92.17           C  
ATOM   3541  CD2 PHE A 445     -42.069  62.388 -65.773  1.00 92.17           C  
ATOM   3542  CE1 PHE A 445     -42.575  59.847 -64.792  1.00 92.17           C  
ATOM   3543  CE2 PHE A 445     -43.327  61.814 -65.940  1.00 92.17           C  
ATOM   3544  CZ  PHE A 445     -43.577  60.543 -65.450  1.00 92.17           C  
ATOM   3545  N   VAL A 446     -37.575  63.905 -62.270  1.00 91.83           N  
ATOM   3546  CA  VAL A 446     -36.213  64.307 -61.937  1.00 91.83           C  
ATOM   3547  C   VAL A 446     -35.459  63.126 -61.330  1.00 91.83           C  
ATOM   3548  CB  VAL A 446     -36.196  65.506 -60.964  1.00 91.83           C  
ATOM   3549  O   VAL A 446     -35.961  62.465 -60.418  1.00 91.83           O  
ATOM   3550  CG1 VAL A 446     -34.762  65.905 -60.623  1.00 91.83           C  
ATOM   3551  CG2 VAL A 446     -36.955  66.690 -61.562  1.00 91.83           C  
ATOM   3552  N   ASN A 447     -34.280  62.836 -61.824  1.00 86.84           N  
ATOM   3553  CA  ASN A 447     -33.472  61.736 -61.312  1.00 86.84           C  
ATOM   3554  C   ASN A 447     -33.033  61.984 -59.871  1.00 86.84           C  
ATOM   3555  CB  ASN A 447     -32.251  61.506 -62.206  1.00 86.84           C  
ATOM   3556  O   ASN A 447     -32.597  63.086 -59.533  1.00 86.84           O  
ATOM   3557  CG  ASN A 447     -32.621  60.957 -63.569  1.00 86.84           C  
ATOM   3558  ND2 ASN A 447     -31.873  61.354 -64.592  1.00 86.84           N  
ATOM   3559  OD1 ASN A 447     -33.571  60.181 -63.703  1.00 86.84           O  
ATOM   3560  N   SER A 448     -33.237  60.939 -58.970  1.00 82.94           N  
ATOM   3561  CA  SER A 448     -32.823  60.986 -57.571  1.00 82.94           C  
ATOM   3562  C   SER A 448     -32.369  59.615 -57.082  1.00 82.94           C  
ATOM   3563  CB  SER A 448     -33.962  61.499 -56.691  1.00 82.94           C  
ATOM   3564  O   SER A 448     -32.626  58.602 -57.735  1.00 82.94           O  
ATOM   3565  OG  SER A 448     -33.570  61.535 -55.329  1.00 82.94           O  
ATOM   3566  N   ILE A 449     -31.508  59.656 -55.997  1.00 78.88           N  
ATOM   3567  CA  ILE A 449     -31.021  58.435 -55.366  1.00 78.88           C  
ATOM   3568  C   ILE A 449     -31.663  58.273 -53.991  1.00 78.88           C  
ATOM   3569  CB  ILE A 449     -29.480  58.438 -55.241  1.00 78.88           C  
ATOM   3570  O   ILE A 449     -31.728  59.228 -53.212  1.00 78.88           O  
ATOM   3571  CG1 ILE A 449     -28.832  58.543 -56.627  1.00 78.88           C  
ATOM   3572  CG2 ILE A 449     -28.996  57.187 -54.503  1.00 78.88           C  
ATOM   3573  CD1 ILE A 449     -27.331  58.792 -56.590  1.00 78.88           C  
ATOM   3574  N   GLU A 450     -32.288  57.161 -53.823  1.00 74.53           N  
ATOM   3575  CA  GLU A 450     -32.917  56.849 -52.542  1.00 74.53           C  
ATOM   3576  C   GLU A 450     -32.172  55.731 -51.819  1.00 74.53           C  
ATOM   3577  CB  GLU A 450     -34.383  56.458 -52.746  1.00 74.53           C  
ATOM   3578  O   GLU A 450     -31.691  54.789 -52.451  1.00 74.53           O  
ATOM   3579  CG  GLU A 450     -35.153  56.261 -51.447  1.00 74.53           C  
ATOM   3580  CD  GLU A 450     -36.605  55.870 -51.664  1.00 74.53           C  
ATOM   3581  OE1 GLU A 450     -37.369  55.801 -50.675  1.00 74.53           O  
ATOM   3582  OE2 GLU A 450     -36.983  55.630 -52.833  1.00 74.53           O  
ATOM   3583  N   ASP A 451     -32.042  55.814 -50.449  1.00 68.40           N  
ATOM   3584  CA  ASP A 451     -31.389  54.828 -49.594  1.00 68.40           C  
ATOM   3585  C   ASP A 451     -32.272  53.597 -49.403  1.00 68.40           C  
ATOM   3586  CB  ASP A 451     -31.040  55.442 -48.236  1.00 68.40           C  
ATOM   3587  O   ASP A 451     -33.478  53.721 -49.177  1.00 68.40           O  
ATOM   3588  CG  ASP A 451     -30.045  54.609 -47.448  1.00 68.40           C  
ATOM   3589  OD1 ASP A 451     -29.245  53.870 -48.062  1.00 68.40           O  
ATOM   3590  OD2 ASP A 451     -30.063  54.689 -46.200  1.00 68.40           O  
ATOM   3591  N   ILE A 452     -31.652  52.362 -49.573  1.00 64.94           N  
ATOM   3592  CA  ILE A 452     -32.323  51.099 -49.290  1.00 64.94           C  
ATOM   3593  C   ILE A 452     -32.070  50.695 -47.839  1.00 64.94           C  
ATOM   3594  CB  ILE A 452     -31.851  49.981 -50.247  1.00 64.94           C  
ATOM   3595  O   ILE A 452     -30.920  50.626 -47.398  1.00 64.94           O  
ATOM   3596  CG1 ILE A 452     -32.110  50.381 -51.704  1.00 64.94           C  
ATOM   3597  CG2 ILE A 452     -32.542  48.656 -49.911  1.00 64.94           C  
ATOM   3598  CD1 ILE A 452     -31.483  49.441 -52.724  1.00 64.94           C  
ATOM   3599  N   PRO A 453     -33.179  50.619 -47.039  1.00 65.94           N  
ATOM   3600  CA  PRO A 453     -32.915  50.124 -45.686  1.00 65.94           C  
ATOM   3601  C   PRO A 453     -32.185  48.784 -45.681  1.00 65.94           C  
ATOM   3602  CB  PRO A 453     -34.314  49.987 -45.081  1.00 65.94           C  
ATOM   3603  O   PRO A 453     -32.594  47.851 -46.378  1.00 65.94           O  
ATOM   3604  CG  PRO A 453     -35.176  50.892 -45.902  1.00 65.94           C  
ATOM   3605  CD  PRO A 453     -34.616  50.950 -47.294  1.00 65.94           C  
ATOM   3606  N   ASN A 454     -30.977  48.729 -45.041  1.00 74.98           N  
ATOM   3607  CA  ASN A 454     -30.185  47.504 -45.019  1.00 74.98           C  
ATOM   3608  C   ASN A 454     -30.486  46.665 -43.779  1.00 74.98           C  
ATOM   3609  CB  ASN A 454     -28.691  47.829 -45.091  1.00 74.98           C  
ATOM   3610  O   ASN A 454     -31.195  47.115 -42.878  1.00 74.98           O  
ATOM   3611  CG  ASN A 454     -28.276  48.372 -46.443  1.00 74.98           C  
ATOM   3612  ND2 ASN A 454     -27.487  49.440 -46.437  1.00 74.98           N  
ATOM   3613  OD1 ASN A 454     -28.664  47.838 -47.486  1.00 74.98           O  
ATOM   3614  N   ARG A 455     -29.934  45.314 -43.741  1.00 83.15           N  
ATOM   3615  CA  ARG A 455     -30.239  44.334 -42.702  1.00 83.15           C  
ATOM   3616  C   ARG A 455     -30.011  44.921 -41.313  1.00 83.15           C  
ATOM   3617  CB  ARG A 455     -29.388  43.075 -42.884  1.00 83.15           C  
ATOM   3618  O   ARG A 455     -30.831  44.733 -40.411  1.00 83.15           O  
ATOM   3619  CG  ARG A 455     -29.614  42.020 -41.813  1.00 83.15           C  
ATOM   3620  CD  ARG A 455     -31.038  41.484 -41.841  1.00 83.15           C  
ATOM   3621  NE  ARG A 455     -31.249  40.460 -40.821  1.00 83.15           N  
ATOM   3622  NH1 ARG A 455     -33.085  41.490 -39.870  1.00 83.15           N  
ATOM   3623  NH2 ARG A 455     -32.316  39.503 -39.028  1.00 83.15           N  
ATOM   3624  CZ  ARG A 455     -32.217  40.487 -39.908  1.00 83.15           C  
ATOM   3625  N   PHE A 456     -28.881  45.681 -41.261  1.00 90.67           N  
ATOM   3626  CA  PHE A 456     -28.582  46.386 -40.020  1.00 90.67           C  
ATOM   3627  C   PHE A 456     -28.862  47.877 -40.163  1.00 90.67           C  
ATOM   3628  CB  PHE A 456     -27.122  46.162 -39.612  1.00 90.67           C  
ATOM   3629  O   PHE A 456     -28.010  48.631 -40.639  1.00 90.67           O  
ATOM   3630  CG  PHE A 456     -26.703  44.717 -39.625  1.00 90.67           C  
ATOM   3631  CD1 PHE A 456     -27.171  43.834 -38.659  1.00 90.67           C  
ATOM   3632  CD2 PHE A 456     -25.839  44.242 -40.602  1.00 90.67           C  
ATOM   3633  CE1 PHE A 456     -26.785  42.496 -38.669  1.00 90.67           C  
ATOM   3634  CE2 PHE A 456     -25.448  42.905 -40.619  1.00 90.67           C  
ATOM   3635  CZ  PHE A 456     -25.921  42.035 -39.650  1.00 90.67           C  
ATOM   3636  N   SER A 457     -30.070  48.259 -39.746  1.00 90.01           N  
ATOM   3637  CA  SER A 457     -30.412  49.676 -39.805  1.00 90.01           C  
ATOM   3638  C   SER A 457     -29.783  50.446 -38.650  1.00 90.01           C  
ATOM   3639  CB  SER A 457     -31.930  49.863 -39.788  1.00 90.01           C  
ATOM   3640  O   SER A 457     -29.230  49.846 -37.725  1.00 90.01           O  
ATOM   3641  OG  SER A 457     -32.497  49.260 -38.638  1.00 90.01           O  
ATOM   3642  N   MET A 458     -29.789  51.765 -38.835  1.00 92.22           N  
ATOM   3643  CA  MET A 458     -29.306  52.568 -37.714  1.00 92.22           C  
ATOM   3644  C   MET A 458     -30.023  52.185 -36.423  1.00 92.22           C  
ATOM   3645  CB  MET A 458     -29.498  54.058 -37.997  1.00 92.22           C  
ATOM   3646  O   MET A 458     -31.251  52.084 -36.397  1.00 92.22           O  
ATOM   3647  CG  MET A 458     -29.052  54.960 -36.858  1.00 92.22           C  
ATOM   3648  SD  MET A 458     -29.365  56.736 -37.204  1.00 92.22           S  
ATOM   3649  CE  MET A 458     -28.796  57.469 -35.645  1.00 92.22           C  
ATOM   3650  N   GLY A 459     -29.203  51.780 -35.315  1.00 94.24           N  
ATOM   3651  CA  GLY A 459     -29.779  51.412 -34.031  1.00 94.24           C  
ATOM   3652  C   GLY A 459     -29.849  49.912 -33.816  1.00 94.24           C  
ATOM   3653  O   GLY A 459     -30.065  49.449 -32.694  1.00 94.24           O  
ATOM   3654  N   SER A 460     -29.654  49.187 -34.857  1.00 95.67           N  
ATOM   3655  CA  SER A 460     -29.652  47.733 -34.728  1.00 95.67           C  
ATOM   3656  C   SER A 460     -28.474  47.254 -33.886  1.00 95.67           C  
ATOM   3657  CB  SER A 460     -29.607  47.073 -36.107  1.00 95.67           C  
ATOM   3658  O   SER A 460     -27.404  47.865 -33.903  1.00 95.67           O  
ATOM   3659  OG  SER A 460     -30.823  47.282 -36.805  1.00 95.67           O  
ATOM   3660  N   ILE A 461     -28.681  46.127 -33.149  1.00 97.40           N  
ATOM   3661  CA  ILE A 461     -27.643  45.558 -32.297  1.00 97.40           C  
ATOM   3662  C   ILE A 461     -27.370  44.113 -32.711  1.00 97.40           C  
ATOM   3663  CB  ILE A 461     -28.039  45.621 -30.805  1.00 97.40           C  
ATOM   3664  O   ILE A 461     -28.291  43.296 -32.781  1.00 97.40           O  
ATOM   3665  CG1 ILE A 461     -28.200  47.078 -30.357  1.00 97.40           C  
ATOM   3666  CG2 ILE A 461     -27.006  44.893 -29.940  1.00 97.40           C  
ATOM   3667  CD1 ILE A 461     -28.746  47.235 -28.944  1.00 97.40           C  
ATOM   3668  N   LEU A 462     -26.101  43.891 -33.045  1.00 97.06           N  
ATOM   3669  CA  LEU A 462     -25.626  42.526 -33.250  1.00 97.06           C  
ATOM   3670  C   LEU A 462     -24.937  41.996 -31.998  1.00 97.06           C  
ATOM   3671  CB  LEU A 462     -24.666  42.465 -34.441  1.00 97.06           C  
ATOM   3672  O   LEU A 462     -23.977  42.598 -31.511  1.00 97.06           O  
ATOM   3673  CG  LEU A 462     -23.967  41.127 -34.680  1.00 97.06           C  
ATOM   3674  CD1 LEU A 462     -24.990  40.048 -35.021  1.00 97.06           C  
ATOM   3675  CD2 LEU A 462     -22.929  41.256 -35.791  1.00 97.06           C  
ATOM   3676  N   ASP A 463     -25.455  40.808 -31.487  1.00 97.33           N  
ATOM   3677  CA  ASP A 463     -24.917  40.151 -30.299  1.00 97.33           C  
ATOM   3678  C   ASP A 463     -24.468  38.727 -30.615  1.00 97.33           C  
ATOM   3679  CB  ASP A 463     -25.958  40.138 -29.177  1.00 97.33           C  
ATOM   3680  O   ASP A 463     -25.279  37.888 -31.013  1.00 97.33           O  
ATOM   3681  CG  ASP A 463     -25.362  39.806 -27.820  1.00 97.33           C  
ATOM   3682  OD1 ASP A 463     -24.319  39.118 -27.764  1.00 97.33           O  
ATOM   3683  OD2 ASP A 463     -25.940  40.234 -26.798  1.00 97.33           O  
ATOM   3684  N   VAL A 464     -23.139  38.540 -30.389  1.00 96.82           N  
ATOM   3685  CA  VAL A 464     -22.581  37.221 -30.663  1.00 96.82           C  
ATOM   3686  C   VAL A 464     -22.030  36.615 -29.373  1.00 96.82           C  
ATOM   3687  CB  VAL A 464     -21.472  37.285 -31.737  1.00 96.82           C  
ATOM   3688  O   VAL A 464     -21.091  37.151 -28.780  1.00 96.82           O  
ATOM   3689  CG1 VAL A 464     -20.924  35.890 -32.032  1.00 96.82           C  
ATOM   3690  CG2 VAL A 464     -22.004  37.934 -33.014  1.00 96.82           C  
ATOM   3691  N   ASP A 465     -22.631  35.494 -28.942  1.00 96.27           N  
ATOM   3692  CA  ASP A 465     -22.159  34.701 -27.811  1.00 96.27           C  
ATOM   3693  C   ASP A 465     -21.300  33.528 -28.281  1.00 96.27           C  
ATOM   3694  CB  ASP A 465     -23.340  34.189 -26.984  1.00 96.27           C  
ATOM   3695  O   ASP A 465     -21.827  32.494 -28.694  1.00 96.27           O  
ATOM   3696  CG  ASP A 465     -22.913  33.527 -25.686  1.00 96.27           C  
ATOM   3697  OD1 ASP A 465     -21.749  33.085 -25.581  1.00 96.27           O  
ATOM   3698  OD2 ASP A 465     -23.749  33.443 -24.761  1.00 96.27           O  
ATOM   3699  N   MET A 466     -19.998  33.751 -28.115  1.00 95.31           N  
ATOM   3700  CA  MET A 466     -19.054  32.789 -28.678  1.00 95.31           C  
ATOM   3701  C   MET A 466     -19.060  31.490 -27.880  1.00 95.31           C  
ATOM   3702  CB  MET A 466     -17.643  33.376 -28.713  1.00 95.31           C  
ATOM   3703  O   MET A 466     -18.768  30.423 -28.421  1.00 95.31           O  
ATOM   3704  CG  MET A 466     -17.479  34.523 -29.698  1.00 95.31           C  
ATOM   3705  SD  MET A 466     -17.797  34.011 -31.431  1.00 95.31           S  
ATOM   3706  CE  MET A 466     -17.527  35.589 -32.285  1.00 95.31           C  
ATOM   3707  N   SER A 467     -19.425  31.521 -26.648  1.00 92.60           N  
ATOM   3708  CA  SER A 467     -19.423  30.343 -25.787  1.00 92.60           C  
ATOM   3709  C   SER A 467     -20.544  29.381 -26.165  1.00 92.60           C  
ATOM   3710  CB  SER A 467     -19.565  30.751 -24.320  1.00 92.60           C  
ATOM   3711  O   SER A 467     -20.344  28.165 -26.187  1.00 92.60           O  
ATOM   3712  OG  SER A 467     -20.872  31.230 -24.055  1.00 92.60           O  
ATOM   3713  N   LYS A 468     -21.704  29.982 -26.537  1.00 92.52           N  
ATOM   3714  CA  LYS A 468     -22.887  29.182 -26.843  1.00 92.52           C  
ATOM   3715  C   LYS A 468     -23.095  29.060 -28.350  1.00 92.52           C  
ATOM   3716  CB  LYS A 468     -24.130  29.789 -26.190  1.00 92.52           C  
ATOM   3717  O   LYS A 468     -23.970  28.320 -28.804  1.00 92.52           O  
ATOM   3718  CG  LYS A 468     -24.084  29.807 -24.669  1.00 92.52           C  
ATOM   3719  CD  LYS A 468     -25.330  30.454 -24.080  1.00 92.52           C  
ATOM   3720  CE  LYS A 468     -25.261  30.520 -22.560  1.00 92.52           C  
ATOM   3721  NZ  LYS A 468     -26.444  31.226 -21.982  1.00 92.52           N  
ATOM   3722  N   GLY A 469     -22.244  29.784 -29.068  1.00 90.92           N  
ATOM   3723  CA  GLY A 469     -22.406  29.817 -30.513  1.00 90.92           C  
ATOM   3724  C   GLY A 469     -23.737  30.399 -30.952  1.00 90.92           C  
ATOM   3725  O   GLY A 469     -24.352  29.909 -31.901  1.00 90.92           O  
ATOM   3726  N   LYS A 470     -24.292  31.333 -30.233  1.00 94.06           N  
ATOM   3727  CA  LYS A 470     -25.579  31.960 -30.514  1.00 94.06           C  
ATOM   3728  C   LYS A 470     -25.397  33.393 -31.005  1.00 94.06           C  
ATOM   3729  CB  LYS A 470     -26.468  31.941 -29.269  1.00 94.06           C  
ATOM   3730  O   LYS A 470     -24.518  34.112 -30.526  1.00 94.06           O  
ATOM   3731  CG  LYS A 470     -26.910  30.549 -28.845  1.00 94.06           C  
ATOM   3732  CD  LYS A 470     -27.982  30.607 -27.765  1.00 94.06           C  
ATOM   3733  CE  LYS A 470     -28.497  29.218 -27.411  1.00 94.06           C  
ATOM   3734  NZ  LYS A 470     -29.514  29.266 -26.318  1.00 94.06           N  
ATOM   3735  N   THR A 471     -26.206  33.733 -32.003  1.00 94.59           N  
ATOM   3736  CA  THR A 471     -26.196  35.062 -32.602  1.00 94.59           C  
ATOM   3737  C   THR A 471     -27.583  35.696 -32.537  1.00 94.59           C  
ATOM   3738  CB  THR A 471     -25.720  35.012 -34.067  1.00 94.59           C  
ATOM   3739  O   THR A 471     -28.587  35.031 -32.802  1.00 94.59           O  
ATOM   3740  CG2 THR A 471     -25.660  36.409 -34.674  1.00 94.59           C  
ATOM   3741  OG1 THR A 471     -24.415  34.424 -34.118  1.00 94.59           O  
ATOM   3742  N   TYR A 472     -27.570  36.970 -32.145  1.00 96.12           N  
ATOM   3743  CA  TYR A 472     -28.817  37.720 -32.047  1.00 96.12           C  
ATOM   3744  C   TYR A 472     -28.721  39.037 -32.808  1.00 96.12           C  
ATOM   3745  CB  TYR A 472     -29.171  37.988 -30.581  1.00 96.12           C  
ATOM   3746  O   TYR A 472     -27.686  39.706 -32.775  1.00 96.12           O  
ATOM   3747  CG  TYR A 472     -29.273  36.737 -29.743  1.00 96.12           C  
ATOM   3748  CD1 TYR A 472     -30.497  36.099 -29.554  1.00 96.12           C  
ATOM   3749  CD2 TYR A 472     -28.146  36.190 -29.137  1.00 96.12           C  
ATOM   3750  CE1 TYR A 472     -30.597  34.948 -28.781  1.00 96.12           C  
ATOM   3751  CE2 TYR A 472     -28.234  35.039 -28.362  1.00 96.12           C  
ATOM   3752  OH  TYR A 472     -29.554  33.285 -27.424  1.00 96.12           O  
ATOM   3753  CZ  TYR A 472     -29.462  34.425 -28.191  1.00 96.12           C  
ATOM   3754  N   ILE A 473     -29.768  39.329 -33.494  1.00 94.48           N  
ATOM   3755  CA  ILE A 473     -29.985  40.655 -34.063  1.00 94.48           C  
ATOM   3756  C   ILE A 473     -31.232  41.285 -33.446  1.00 94.48           C  
ATOM   3757  CB  ILE A 473     -30.118  40.597 -35.601  1.00 94.48           C  
ATOM   3758  O   ILE A 473     -32.331  40.737 -33.560  1.00 94.48           O  
ATOM   3759  CG1 ILE A 473     -28.831  40.048 -36.228  1.00 94.48           C  
ATOM   3760  CG2 ILE A 473     -30.457  41.978 -36.167  1.00 94.48           C  
ATOM   3761  CD1 ILE A 473     -28.941  39.768 -37.721  1.00 94.48           C  
ATOM   3762  N   ASP A 474     -30.989  42.357 -32.719  1.00 94.75           N  
ATOM   3763  CA  ASP A 474     -32.070  43.044 -32.018  1.00 94.75           C  
ATOM   3764  C   ASP A 474     -32.833  42.082 -31.110  1.00 94.75           C  
ATOM   3765  CB  ASP A 474     -33.029  43.695 -33.017  1.00 94.75           C  
ATOM   3766  O   ASP A 474     -34.066  42.064 -31.112  1.00 94.75           O  
ATOM   3767  CG  ASP A 474     -32.365  44.770 -33.862  1.00 94.75           C  
ATOM   3768  OD1 ASP A 474     -31.427  45.436 -33.373  1.00 94.75           O  
ATOM   3769  OD2 ASP A 474     -32.786  44.952 -35.025  1.00 94.75           O  
ATOM   3770  N   ASN A 475     -32.081  41.143 -30.444  1.00 94.25           N  
ATOM   3771  CA  ASN A 475     -32.546  40.233 -29.403  1.00 94.25           C  
ATOM   3772  C   ASN A 475     -33.360  39.082 -29.986  1.00 94.25           C  
ATOM   3773  CB  ASN A 475     -33.369  40.989 -28.358  1.00 94.25           C  
ATOM   3774  O   ASN A 475     -34.113  38.422 -29.269  1.00 94.25           O  
ATOM   3775  CG  ASN A 475     -32.528  41.933 -27.522  1.00 94.25           C  
ATOM   3776  ND2 ASN A 475     -33.103  43.071 -27.153  1.00 94.25           N  
ATOM   3777  OD1 ASN A 475     -31.370  41.641 -27.211  1.00 94.25           O  
ATOM   3778  N   LEU A 476     -33.268  38.941 -31.294  1.00 93.15           N  
ATOM   3779  CA  LEU A 476     -33.873  37.803 -31.977  1.00 93.15           C  
ATOM   3780  C   LEU A 476     -32.803  36.855 -32.507  1.00 93.15           C  
ATOM   3781  CB  LEU A 476     -34.764  38.280 -33.127  1.00 93.15           C  
ATOM   3782  O   LEU A 476     -31.773  37.300 -33.020  1.00 93.15           O  
ATOM   3783  CG  LEU A 476     -36.007  39.082 -32.735  1.00 93.15           C  
ATOM   3784  CD1 LEU A 476     -36.642  39.712 -33.970  1.00 93.15           C  
ATOM   3785  CD2 LEU A 476     -37.009  38.193 -32.006  1.00 93.15           C  
ATOM   3786  N   PRO A 477     -33.081  35.550 -32.326  1.00 93.02           N  
ATOM   3787  CA  PRO A 477     -32.094  34.598 -32.843  1.00 93.02           C  
ATOM   3788  C   PRO A 477     -31.823  34.781 -34.334  1.00 93.02           C  
ATOM   3789  CB  PRO A 477     -32.740  33.238 -32.569  1.00 93.02           C  
ATOM   3790  O   PRO A 477     -32.757  34.965 -35.118  1.00 93.02           O  
ATOM   3791  CG  PRO A 477     -33.734  33.498 -31.483  1.00 93.02           C  
ATOM   3792  CD  PRO A 477     -34.216  34.916 -31.607  1.00 93.02           C  
ATOM   3793  N   ALA A 478     -30.503  34.767 -34.707  1.00 91.29           N  
ATOM   3794  CA  ALA A 478     -30.156  35.039 -36.100  1.00 91.29           C  
ATOM   3795  C   ALA A 478     -29.048  34.106 -36.581  1.00 91.29           C  
ATOM   3796  CB  ALA A 478     -29.731  36.496 -36.268  1.00 91.29           C  
ATOM   3797  O   ALA A 478     -28.273  34.460 -37.472  1.00 91.29           O  
ATOM   3798  N   SER A 479     -28.919  33.000 -35.974  1.00 87.38           N  
ATOM   3799  CA  SER A 479     -27.870  32.053 -36.337  1.00 87.38           C  
ATOM   3800  C   SER A 479     -28.080  31.509 -37.747  1.00 87.38           C  
ATOM   3801  CB  SER A 479     -27.821  30.896 -35.337  1.00 87.38           C  
ATOM   3802  O   SER A 479     -27.125  31.094 -38.406  1.00 87.38           O  
ATOM   3803  OG  SER A 479     -27.441  31.358 -34.052  1.00 87.38           O  
ATOM   3804  N   ASN A 480     -29.288  31.530 -38.242  1.00 84.65           N  
ATOM   3805  CA  ASN A 480     -29.615  31.037 -39.575  1.00 84.65           C  
ATOM   3806  C   ASN A 480     -29.107  31.981 -40.661  1.00 84.65           C  
ATOM   3807  CB  ASN A 480     -31.124  30.829 -39.716  1.00 84.65           C  
ATOM   3808  O   ASN A 480     -29.163  31.655 -41.849  1.00 84.65           O  
ATOM   3809  CG  ASN A 480     -31.910  32.113 -39.540  1.00 84.65           C  
ATOM   3810  ND2 ASN A 480     -33.172  32.097 -39.952  1.00 84.65           N  
ATOM   3811  OD1 ASN A 480     -31.387  33.111 -39.038  1.00 84.65           O  
ATOM   3812  N   GLU A 481     -28.545  33.102 -40.231  1.00 83.97           N  
ATOM   3813  CA  GLU A 481     -28.079  34.120 -41.167  1.00 83.97           C  
ATOM   3814  C   GLU A 481     -26.558  34.105 -41.286  1.00 83.97           C  
ATOM   3815  CB  GLU A 481     -28.560  35.508 -40.735  1.00 83.97           C  
ATOM   3816  O   GLU A 481     -25.979  34.922 -42.006  1.00 83.97           O  
ATOM   3817  CG  GLU A 481     -30.073  35.663 -40.739  1.00 83.97           C  
ATOM   3818  CD  GLU A 481     -30.532  37.076 -40.416  1.00 83.97           C  
ATOM   3819  OE1 GLU A 481     -31.607  37.239 -39.794  1.00 83.97           O  
ATOM   3820  OE2 GLU A 481     -29.812  38.030 -40.789  1.00 83.97           O  
ATOM   3821  N   LEU A 482     -25.981  33.182 -40.599  1.00 86.36           N  
ATOM   3822  CA  LEU A 482     -24.527  33.063 -40.627  1.00 86.36           C  
ATOM   3823  C   LEU A 482     -24.058  32.428 -41.933  1.00 86.36           C  
ATOM   3824  CB  LEU A 482     -24.035  32.235 -39.438  1.00 86.36           C  
ATOM   3825  O   LEU A 482     -24.765  31.602 -42.515  1.00 86.36           O  
ATOM   3826  CG  LEU A 482     -24.191  32.872 -38.056  1.00 86.36           C  
ATOM   3827  CD1 LEU A 482     -23.953  31.836 -36.964  1.00 86.36           C  
ATOM   3828  CD2 LEU A 482     -23.235  34.051 -37.900  1.00 86.36           C  
ATOM   3829  N   THR A 483     -22.928  32.861 -42.397  1.00 81.60           N  
ATOM   3830  CA  THR A 483     -22.327  32.196 -43.549  1.00 81.60           C  
ATOM   3831  C   THR A 483     -21.887  30.781 -43.187  1.00 81.60           C  
ATOM   3832  CB  THR A 483     -21.123  32.990 -44.086  1.00 81.60           C  
ATOM   3833  O   THR A 483     -21.757  30.447 -42.008  1.00 81.60           O  
ATOM   3834  CG2 THR A 483     -21.538  34.392 -44.520  1.00 81.60           C  
ATOM   3835  OG1 THR A 483     -20.130  33.094 -43.058  1.00 81.60           O  
ATOM   3836  N   TYR A 484     -21.800  29.882 -44.146  1.00 72.37           N  
ATOM   3837  CA  TYR A 484     -21.571  28.448 -43.999  1.00 72.37           C  
ATOM   3838  C   TYR A 484     -20.297  28.179 -43.209  1.00 72.37           C  
ATOM   3839  CB  TYR A 484     -21.487  27.775 -45.372  1.00 72.37           C  
ATOM   3840  O   TYR A 484     -20.246  27.248 -42.401  1.00 72.37           O  
ATOM   3841  CG  TYR A 484     -21.265  26.283 -45.303  1.00 72.37           C  
ATOM   3842  CD1 TYR A 484     -20.004  25.736 -45.529  1.00 72.37           C  
ATOM   3843  CD2 TYR A 484     -22.315  25.419 -45.012  1.00 72.37           C  
ATOM   3844  CE1 TYR A 484     -19.795  24.361 -45.469  1.00 72.37           C  
ATOM   3845  CE2 TYR A 484     -22.118  24.043 -44.948  1.00 72.37           C  
ATOM   3846  OH  TYR A 484     -20.655  22.164 -45.116  1.00 72.37           O  
ATOM   3847  CZ  TYR A 484     -20.856  23.525 -45.178  1.00 72.37           C  
ATOM   3848  N   LEU A 485     -19.328  29.056 -42.989  1.00 78.35           N  
ATOM   3849  CA  LEU A 485     -18.042  28.732 -42.381  1.00 78.35           C  
ATOM   3850  C   LEU A 485     -17.875  29.454 -41.048  1.00 78.35           C  
ATOM   3851  CB  LEU A 485     -16.894  29.104 -43.324  1.00 78.35           C  
ATOM   3852  O   LEU A 485     -16.801  29.405 -40.442  1.00 78.35           O  
ATOM   3853  CG  LEU A 485     -16.770  28.272 -44.601  1.00 78.35           C  
ATOM   3854  CD1 LEU A 485     -15.704  28.864 -45.517  1.00 78.35           C  
ATOM   3855  CD2 LEU A 485     -16.448  26.820 -44.266  1.00 78.35           C  
ATOM   3856  N   SER A 486     -18.971  29.991 -40.591  1.00 85.22           N  
ATOM   3857  CA  SER A 486     -18.901  30.735 -39.337  1.00 85.22           C  
ATOM   3858  C   SER A 486     -18.887  29.796 -38.136  1.00 85.22           C  
ATOM   3859  CB  SER A 486     -20.078  31.705 -39.222  1.00 85.22           C  
ATOM   3860  O   SER A 486     -19.807  28.997 -37.955  1.00 85.22           O  
ATOM   3861  OG  SER A 486     -20.007  32.703 -40.227  1.00 85.22           O  
ATOM   3862  N   GLU A 487     -17.689  29.819 -37.362  1.00 86.12           N  
ATOM   3863  CA  GLU A 487     -17.563  29.010 -36.154  1.00 86.12           C  
ATOM   3864  C   GLU A 487     -17.111  29.856 -34.967  1.00 86.12           C  
ATOM   3865  CB  GLU A 487     -16.584  27.855 -36.379  1.00 86.12           C  
ATOM   3866  O   GLU A 487     -16.243  30.721 -35.109  1.00 86.12           O  
ATOM   3867  CG  GLU A 487     -17.096  26.794 -37.342  1.00 86.12           C  
ATOM   3868  CD  GLU A 487     -16.240  25.537 -37.360  1.00 86.12           C  
ATOM   3869  OE1 GLU A 487     -16.641  24.538 -37.998  1.00 86.12           O  
ATOM   3870  OE2 GLU A 487     -15.158  25.552 -36.730  1.00 86.12           O  
ATOM   3871  N   PRO A 488     -17.818  29.671 -33.780  1.00 92.24           N  
ATOM   3872  CA  PRO A 488     -17.352  30.397 -32.596  1.00 92.24           C  
ATOM   3873  C   PRO A 488     -15.883  30.126 -32.276  1.00 92.24           C  
ATOM   3874  CB  PRO A 488     -18.259  29.871 -31.480  1.00 92.24           C  
ATOM   3875  O   PRO A 488     -15.365  29.055 -32.600  1.00 92.24           O  
ATOM   3876  CG  PRO A 488     -19.446  29.304 -32.189  1.00 92.24           C  
ATOM   3877  CD  PRO A 488     -19.016  28.851 -33.554  1.00 92.24           C  
ATOM   3878  N   PHE A 489     -15.190  31.055 -31.748  1.00 94.92           N  
ATOM   3879  CA  PHE A 489     -13.789  30.880 -31.387  1.00 94.92           C  
ATOM   3880  C   PHE A 489     -13.522  31.412 -29.983  1.00 94.92           C  
ATOM   3881  CB  PHE A 489     -12.879  31.585 -32.398  1.00 94.92           C  
ATOM   3882  O   PHE A 489     -14.319  32.183 -29.444  1.00 94.92           O  
ATOM   3883  CG  PHE A 489     -13.170  33.053 -32.555  1.00 94.92           C  
ATOM   3884  CD1 PHE A 489     -13.903  33.517 -33.640  1.00 94.92           C  
ATOM   3885  CD2 PHE A 489     -12.709  33.968 -31.618  1.00 94.92           C  
ATOM   3886  CE1 PHE A 489     -14.174  34.876 -33.788  1.00 94.92           C  
ATOM   3887  CE2 PHE A 489     -12.975  35.327 -31.760  1.00 94.92           C  
ATOM   3888  CZ  PHE A 489     -13.707  35.779 -32.847  1.00 94.92           C  
ATOM   3889  N   SER A 490     -12.411  30.940 -29.374  1.00 95.42           N  
ATOM   3890  CA  SER A 490     -11.966  31.363 -28.050  1.00 95.42           C  
ATOM   3891  C   SER A 490     -10.815  32.359 -28.146  1.00 95.42           C  
ATOM   3892  CB  SER A 490     -11.537  30.154 -27.217  1.00 95.42           C  
ATOM   3893  O   SER A 490     -10.274  32.589 -29.230  1.00 95.42           O  
ATOM   3894  OG  SER A 490     -10.377  29.552 -27.766  1.00 95.42           O  
ATOM   3895  N   ILE A 491     -10.533  33.070 -27.027  1.00 96.23           N  
ATOM   3896  CA  ILE A 491      -9.342  33.904 -26.907  1.00 96.23           C  
ATOM   3897  C   ILE A 491      -8.365  33.269 -25.920  1.00 96.23           C  
ATOM   3898  CB  ILE A 491      -9.700  35.339 -26.459  1.00 96.23           C  
ATOM   3899  O   ILE A 491      -8.771  32.770 -24.868  1.00 96.23           O  
ATOM   3900  CG1 ILE A 491     -10.434  35.310 -25.113  1.00 96.23           C  
ATOM   3901  CG2 ILE A 491     -10.540  36.045 -27.526  1.00 96.23           C  
ATOM   3902  CD1 ILE A 491     -10.705  36.689 -24.527  1.00 96.23           C  
ATOM   3903  N   SER A 492      -7.119  33.177 -26.283  1.00 93.71           N  
ATOM   3904  CA  SER A 492      -6.085  32.540 -25.475  1.00 93.71           C  
ATOM   3905  C   SER A 492      -5.679  33.423 -24.300  1.00 93.71           C  
ATOM   3906  CB  SER A 492      -4.858  32.218 -26.329  1.00 93.71           C  
ATOM   3907  O   SER A 492      -6.060  34.594 -24.237  1.00 93.71           O  
ATOM   3908  OG  SER A 492      -4.326  33.396 -26.908  1.00 93.71           O  
ATOM   3909  N   ASN A 493      -5.013  32.765 -23.362  1.00 93.38           N  
ATOM   3910  CA  ASN A 493      -4.353  33.602 -22.366  1.00 93.38           C  
ATOM   3911  C   ASN A 493      -3.314  34.519 -23.004  1.00 93.38           C  
ATOM   3912  CB  ASN A 493      -3.702  32.736 -21.284  1.00 93.38           C  
ATOM   3913  O   ASN A 493      -2.721  34.175 -24.028  1.00 93.38           O  
ATOM   3914  CG  ASN A 493      -2.607  31.843 -21.831  1.00 93.38           C  
ATOM   3915  ND2 ASN A 493      -1.519  31.712 -21.080  1.00 93.38           N  
ATOM   3916  OD1 ASN A 493      -2.737  31.275 -22.918  1.00 93.38           O  
ATOM   3917  N   GLY A 494      -3.295  35.743 -22.571  1.00 95.86           N  
ATOM   3918  CA  GLY A 494      -2.441  36.752 -23.177  1.00 95.86           C  
ATOM   3919  C   GLY A 494      -3.165  37.614 -24.193  1.00 95.86           C  
ATOM   3920  O   GLY A 494      -4.371  37.844 -24.073  1.00 95.86           O  
ATOM   3921  N   GLU A 495      -2.384  38.015 -25.182  1.00 96.82           N  
ATOM   3922  CA  GLU A 495      -2.912  38.961 -26.161  1.00 96.82           C  
ATOM   3923  C   GLU A 495      -3.496  38.235 -27.370  1.00 96.82           C  
ATOM   3924  CB  GLU A 495      -1.822  39.936 -26.609  1.00 96.82           C  
ATOM   3925  O   GLU A 495      -2.908  37.271 -27.865  1.00 96.82           O  
ATOM   3926  CG  GLU A 495      -2.329  41.058 -27.505  1.00 96.82           C  
ATOM   3927  CD  GLU A 495      -1.263  42.090 -27.836  1.00 96.82           C  
ATOM   3928  OE1 GLU A 495      -1.259  42.616 -28.971  1.00 96.82           O  
ATOM   3929  OE2 GLU A 495      -0.426  42.376 -26.950  1.00 96.82           O  
ATOM   3930  N   THR A 496      -4.679  38.628 -27.757  1.00 97.62           N  
ATOM   3931  CA  THR A 496      -5.345  38.137 -28.957  1.00 97.62           C  
ATOM   3932  C   THR A 496      -5.827  39.299 -29.821  1.00 97.62           C  
ATOM   3933  CB  THR A 496      -6.538  37.230 -28.603  1.00 97.62           C  
ATOM   3934  O   THR A 496      -6.420  40.253 -29.314  1.00 97.62           O  
ATOM   3935  CG2 THR A 496      -7.213  36.691 -29.860  1.00 97.62           C  
ATOM   3936  OG1 THR A 496      -6.073  36.126 -27.814  1.00 97.62           O  
ATOM   3937  N   GLU A 497      -5.551  39.187 -31.112  1.00 97.34           N  
ATOM   3938  CA  GLU A 497      -6.047  40.183 -32.057  1.00 97.34           C  
ATOM   3939  C   GLU A 497      -7.269  39.666 -32.813  1.00 97.34           C  
ATOM   3940  CB  GLU A 497      -4.948  40.583 -33.045  1.00 97.34           C  
ATOM   3941  O   GLU A 497      -7.285  38.518 -33.264  1.00 97.34           O  
ATOM   3942  CG  GLU A 497      -3.813  41.375 -32.413  1.00 97.34           C  
ATOM   3943  CD  GLU A 497      -2.776  41.846 -33.422  1.00 97.34           C  
ATOM   3944  OE1 GLU A 497      -2.029  42.804 -33.121  1.00 97.34           O  
ATOM   3945  OE2 GLU A 497      -2.712  41.252 -34.521  1.00 97.34           O  
ATOM   3946  N   VAL A 498      -8.255  40.596 -32.982  1.00 97.71           N  
ATOM   3947  CA  VAL A 498      -9.477  40.283 -33.715  1.00 97.71           C  
ATOM   3948  C   VAL A 498      -9.819  41.430 -34.664  1.00 97.71           C  
ATOM   3949  CB  VAL A 498     -10.659  40.013 -32.757  1.00 97.71           C  
ATOM   3950  O   VAL A 498      -9.857  42.592 -34.255  1.00 97.71           O  
ATOM   3951  CG1 VAL A 498     -11.938  39.729 -33.545  1.00 97.71           C  
ATOM   3952  CG2 VAL A 498     -10.334  38.849 -31.824  1.00 97.71           C  
ATOM   3953  N   ASP A 499     -10.010  41.038 -35.930  1.00 97.85           N  
ATOM   3954  CA  ASP A 499     -10.464  42.020 -36.909  1.00 97.85           C  
ATOM   3955  C   ASP A 499     -11.983  41.984 -37.059  1.00 97.85           C  
ATOM   3956  CB  ASP A 499      -9.795  41.778 -38.264  1.00 97.85           C  
ATOM   3957  O   ASP A 499     -12.576  40.908 -37.163  1.00 97.85           O  
ATOM   3958  CG  ASP A 499      -8.342  42.215 -38.295  1.00 97.85           C  
ATOM   3959  OD1 ASP A 499      -8.071  43.433 -38.369  1.00 97.85           O  
ATOM   3960  OD2 ASP A 499      -7.457  41.332 -38.246  1.00 97.85           O  
ATOM   3961  N   ILE A 500     -12.574  43.221 -37.015  1.00 97.83           N  
ATOM   3962  CA  ILE A 500     -14.010  43.354 -37.232  1.00 97.83           C  
ATOM   3963  C   ILE A 500     -14.269  44.190 -38.482  1.00 97.83           C  
ATOM   3964  CB  ILE A 500     -14.709  43.989 -36.008  1.00 97.83           C  
ATOM   3965  O   ILE A 500     -13.763  45.308 -38.606  1.00 97.83           O  
ATOM   3966  CG1 ILE A 500     -14.442  43.156 -34.749  1.00 97.83           C  
ATOM   3967  CG2 ILE A 500     -16.213  44.133 -36.260  1.00 97.83           C  
ATOM   3968  CD1 ILE A 500     -14.786  43.873 -33.449  1.00 97.83           C  
ATOM   3969  N   TYR A 501     -15.070  43.596 -39.440  1.00 97.04           N  
ATOM   3970  CA  TYR A 501     -15.378  44.263 -40.700  1.00 97.04           C  
ATOM   3971  C   TYR A 501     -16.865  44.578 -40.800  1.00 97.04           C  
ATOM   3972  CB  TYR A 501     -14.948  43.395 -41.888  1.00 97.04           C  
ATOM   3973  O   TYR A 501     -17.706  43.782 -40.375  1.00 97.04           O  
ATOM   3974  CG  TYR A 501     -13.459  43.155 -41.956  1.00 97.04           C  
ATOM   3975  CD1 TYR A 501     -12.621  44.039 -42.631  1.00 97.04           C  
ATOM   3976  CD2 TYR A 501     -12.888  42.043 -41.347  1.00 97.04           C  
ATOM   3977  CE1 TYR A 501     -11.250  43.821 -42.699  1.00 97.04           C  
ATOM   3978  CE2 TYR A 501     -11.517  41.815 -41.407  1.00 97.04           C  
ATOM   3979  OH  TYR A 501      -9.350  42.487 -42.148  1.00 97.04           O  
ATOM   3980  CZ  TYR A 501     -10.707  42.708 -42.084  1.00 97.04           C  
ATOM   3981  N   THR A 502     -17.112  45.785 -41.298  1.00 95.66           N  
ATOM   3982  CA  THR A 502     -18.429  46.179 -41.786  1.00 95.66           C  
ATOM   3983  C   THR A 502     -18.365  46.570 -43.258  1.00 95.66           C  
ATOM   3984  CB  THR A 502     -19.001  47.350 -40.964  1.00 95.66           C  
ATOM   3985  O   THR A 502     -17.310  46.468 -43.889  1.00 95.66           O  
ATOM   3986  CG2 THR A 502     -19.035  47.014 -39.478  1.00 95.66           C  
ATOM   3987  OG1 THR A 502     -18.184  48.510 -41.164  1.00 95.66           O  
ATOM   3988  N   ASN A 503     -19.605  46.847 -43.809  1.00 91.60           N  
ATOM   3989  CA  ASN A 503     -19.552  47.302 -45.195  1.00 91.60           C  
ATOM   3990  C   ASN A 503     -18.687  48.551 -45.341  1.00 91.60           C  
ATOM   3991  CB  ASN A 503     -20.961  47.566 -45.727  1.00 91.60           C  
ATOM   3992  O   ASN A 503     -18.628  49.381 -44.432  1.00 91.60           O  
ATOM   3993  CG  ASN A 503     -21.736  46.290 -45.988  1.00 91.60           C  
ATOM   3994  ND2 ASN A 503     -21.450  45.641 -47.110  1.00 91.60           N  
ATOM   3995  OD1 ASN A 503     -22.585  45.890 -45.187  1.00 91.60           O  
ATOM   3996  N   SER A 504     -17.966  48.742 -46.510  1.00 90.40           N  
ATOM   3997  CA  SER A 504     -17.028  49.830 -46.768  1.00 90.40           C  
ATOM   3998  C   SER A 504     -17.753  51.167 -46.884  1.00 90.40           C  
ATOM   3999  CB  SER A 504     -16.231  49.560 -48.044  1.00 90.40           C  
ATOM   4000  O   SER A 504     -17.135  52.226 -46.757  1.00 90.40           O  
ATOM   4001  OG  SER A 504     -17.096  49.407 -49.155  1.00 90.40           O  
ATOM   4002  N   TRP A 505     -19.135  51.080 -47.072  1.00 88.02           N  
ATOM   4003  CA  TRP A 505     -19.905  52.303 -47.275  1.00 88.02           C  
ATOM   4004  C   TRP A 505     -20.616  52.718 -45.992  1.00 88.02           C  
ATOM   4005  CB  TRP A 505     -20.925  52.115 -48.402  1.00 88.02           C  
ATOM   4006  O   TRP A 505     -21.518  53.559 -46.018  1.00 88.02           O  
ATOM   4007  CG  TRP A 505     -21.577  50.765 -48.414  1.00 88.02           C  
ATOM   4008  CD1 TRP A 505     -21.245  49.697 -49.200  1.00 88.02           C  
ATOM   4009  CD2 TRP A 505     -22.678  50.341 -47.606  1.00 88.02           C  
ATOM   4010  CE2 TRP A 505     -22.961  49.002 -47.954  1.00 88.02           C  
ATOM   4011  CE3 TRP A 505     -23.454  50.963 -46.618  1.00 88.02           C  
ATOM   4012  NE1 TRP A 505     -22.073  48.633 -48.928  1.00 88.02           N  
ATOM   4013  CH2 TRP A 505     -24.732  48.906 -46.387  1.00 88.02           C  
ATOM   4014  CZ2 TRP A 505     -23.989  48.273 -47.348  1.00 88.02           C  
ATOM   4015  CZ3 TRP A 505     -24.476  50.237 -46.017  1.00 88.02           C  
ATOM   4016  N   ILE A 506     -20.274  52.124 -44.909  1.00 90.78           N  
ATOM   4017  CA  ILE A 506     -20.882  52.529 -43.646  1.00 90.78           C  
ATOM   4018  C   ILE A 506     -20.574  53.999 -43.373  1.00 90.78           C  
ATOM   4019  CB  ILE A 506     -20.387  51.651 -42.474  1.00 90.78           C  
ATOM   4020  O   ILE A 506     -19.440  54.447 -43.556  1.00 90.78           O  
ATOM   4021  CG1 ILE A 506     -21.264  51.871 -41.235  1.00 90.78           C  
ATOM   4022  CG2 ILE A 506     -18.917  51.945 -42.163  1.00 90.78           C  
ATOM   4023  CD1 ILE A 506     -21.055  50.835 -40.138  1.00 90.78           C  
ATOM   4024  N   ARG A 507     -21.597  54.794 -43.044  1.00 91.07           N  
ATOM   4025  CA  ARG A 507     -21.465  56.243 -42.934  1.00 91.07           C  
ATOM   4026  C   ARG A 507     -20.921  56.641 -41.567  1.00 91.07           C  
ATOM   4027  CB  ARG A 507     -22.810  56.927 -43.183  1.00 91.07           C  
ATOM   4028  O   ARG A 507     -20.108  57.561 -41.459  1.00 91.07           O  
ATOM   4029  CG  ARG A 507     -23.269  56.875 -44.631  1.00 91.07           C  
ATOM   4030  CD  ARG A 507     -24.536  57.691 -44.851  1.00 91.07           C  
ATOM   4031  NE  ARG A 507     -25.095  57.472 -46.182  1.00 91.07           N  
ATOM   4032  NH1 ARG A 507     -26.559  59.255 -46.087  1.00 91.07           N  
ATOM   4033  NH2 ARG A 507     -26.478  57.931 -47.957  1.00 91.07           N  
ATOM   4034  CZ  ARG A 507     -26.043  58.220 -46.739  1.00 91.07           C  
ATOM   4035  N   ASN A 508     -21.387  55.922 -40.427  1.00 95.73           N  
ATOM   4036  CA  ASN A 508     -20.958  56.186 -39.057  1.00 95.73           C  
ATOM   4037  C   ASN A 508     -20.364  54.940 -38.407  1.00 95.73           C  
ATOM   4038  CB  ASN A 508     -22.124  56.717 -38.222  1.00 95.73           C  
ATOM   4039  O   ASN A 508     -20.862  53.831 -38.609  1.00 95.73           O  
ATOM   4040  CG  ASN A 508     -22.672  58.028 -38.750  1.00 95.73           C  
ATOM   4041  ND2 ASN A 508     -23.959  58.265 -38.529  1.00 95.73           N  
ATOM   4042  OD1 ASN A 508     -21.943  58.821 -39.353  1.00 95.73           O  
ATOM   4043  N   ASP A 509     -19.242  55.141 -37.592  1.00 96.74           N  
ATOM   4044  CA  ASP A 509     -18.603  54.022 -36.906  1.00 96.74           C  
ATOM   4045  C   ASP A 509     -19.564  53.358 -35.924  1.00 96.74           C  
ATOM   4046  CB  ASP A 509     -17.343  54.490 -36.175  1.00 96.74           C  
ATOM   4047  O   ASP A 509     -20.275  54.042 -35.185  1.00 96.74           O  
ATOM   4048  CG  ASP A 509     -16.269  55.007 -37.116  1.00 96.74           C  
ATOM   4049  OD1 ASP A 509     -16.181  54.524 -38.265  1.00 96.74           O  
ATOM   4050  OD2 ASP A 509     -15.500  55.902 -36.704  1.00 96.74           O  
ATOM   4051  N   PRO A 510     -19.584  52.013 -35.915  1.00 97.52           N  
ATOM   4052  CA  PRO A 510     -20.402  51.345 -34.899  1.00 97.52           C  
ATOM   4053  C   PRO A 510     -19.789  51.424 -33.503  1.00 97.52           C  
ATOM   4054  CB  PRO A 510     -20.459  49.896 -35.391  1.00 97.52           C  
ATOM   4055  O   PRO A 510     -18.614  51.771 -33.360  1.00 97.52           O  
ATOM   4056  CG  PRO A 510     -19.155  49.677 -36.087  1.00 97.52           C  
ATOM   4057  CD  PRO A 510     -18.769  50.948 -36.787  1.00 97.52           C  
ATOM   4058  N   THR A 511     -20.595  51.186 -32.552  1.00 98.07           N  
ATOM   4059  CA  THR A 511     -20.099  50.966 -31.198  1.00 98.07           C  
ATOM   4060  C   THR A 511     -19.862  49.481 -30.942  1.00 98.07           C  
ATOM   4061  CB  THR A 511     -21.078  51.522 -30.147  1.00 98.07           C  
ATOM   4062  O   THR A 511     -20.798  48.680 -30.992  1.00 98.07           O  
ATOM   4063  CG2 THR A 511     -20.493  51.421 -28.742  1.00 98.07           C  
ATOM   4064  OG1 THR A 511     -21.355  52.897 -30.440  1.00 98.07           O  
ATOM   4065  N   ILE A 512     -18.554  49.086 -30.683  1.00 98.43           N  
ATOM   4066  CA  ILE A 512     -18.167  47.689 -30.523  1.00 98.43           C  
ATOM   4067  C   ILE A 512     -17.784  47.422 -29.070  1.00 98.43           C  
ATOM   4068  CB  ILE A 512     -16.998  47.316 -31.463  1.00 98.43           C  
ATOM   4069  O   ILE A 512     -16.985  48.159 -28.486  1.00 98.43           O  
ATOM   4070  CG1 ILE A 512     -17.349  47.660 -32.914  1.00 98.43           C  
ATOM   4071  CG2 ILE A 512     -16.643  45.833 -31.321  1.00 98.43           C  
ATOM   4072  CD1 ILE A 512     -16.152  47.670 -33.855  1.00 98.43           C  
ATOM   4073  N   GLU A 513     -18.430  46.322 -28.520  1.00 98.36           N  
ATOM   4074  CA  GLU A 513     -18.085  45.873 -27.175  1.00 98.36           C  
ATOM   4075  C   GLU A 513     -17.744  44.385 -27.161  1.00 98.36           C  
ATOM   4076  CB  GLU A 513     -19.231  46.158 -26.201  1.00 98.36           C  
ATOM   4077  O   GLU A 513     -18.484  43.569 -27.712  1.00 98.36           O  
ATOM   4078  CG  GLU A 513     -19.493  47.641 -25.978  1.00 98.36           C  
ATOM   4079  CD  GLU A 513     -20.605  47.910 -24.977  1.00 98.36           C  
ATOM   4080  OE1 GLU A 513     -20.703  49.051 -24.470  1.00 98.36           O  
ATOM   4081  OE2 GLU A 513     -21.385  46.972 -24.697  1.00 98.36           O  
ATOM   4082  N   ILE A 514     -16.553  44.104 -26.619  1.00 98.35           N  
ATOM   4083  CA  ILE A 514     -16.132  42.720 -26.435  1.00 98.35           C  
ATOM   4084  C   ILE A 514     -15.908  42.441 -24.951  1.00 98.35           C  
ATOM   4085  CB  ILE A 514     -14.849  42.409 -27.239  1.00 98.35           C  
ATOM   4086  O   ILE A 514     -15.129  43.136 -24.292  1.00 98.35           O  
ATOM   4087  CG1 ILE A 514     -15.045  42.768 -28.716  1.00 98.35           C  
ATOM   4088  CG2 ILE A 514     -14.456  40.938 -27.080  1.00 98.35           C  
ATOM   4089  CD1 ILE A 514     -13.791  42.604 -29.564  1.00 98.35           C  
ATOM   4090  N   SER A 515     -16.631  41.458 -24.443  1.00 97.83           N  
ATOM   4091  CA  SER A 515     -16.515  41.127 -23.026  1.00 97.83           C  
ATOM   4092  C   SER A 515     -16.310  39.629 -22.824  1.00 97.83           C  
ATOM   4093  CB  SER A 515     -17.758  41.587 -22.264  1.00 97.83           C  
ATOM   4094  O   SER A 515     -16.685  38.825 -23.680  1.00 97.83           O  
ATOM   4095  OG  SER A 515     -18.916  40.923 -22.742  1.00 97.83           O  
ATOM   4096  N   TRP A 516     -15.604  39.299 -21.713  1.00 97.53           N  
ATOM   4097  CA  TRP A 516     -15.394  37.899 -21.356  1.00 97.53           C  
ATOM   4098  C   TRP A 516     -15.107  37.754 -19.865  1.00 97.53           C  
ATOM   4099  CB  TRP A 516     -14.242  37.303 -22.171  1.00 97.53           C  
ATOM   4100  O   TRP A 516     -14.786  38.734 -19.190  1.00 97.53           O  
ATOM   4101  CG  TRP A 516     -12.901  37.895 -21.852  1.00 97.53           C  
ATOM   4102  CD1 TRP A 516     -11.970  37.403 -20.980  1.00 97.53           C  
ATOM   4103  CD2 TRP A 516     -12.345  39.093 -22.400  1.00 97.53           C  
ATOM   4104  CE2 TRP A 516     -11.070  39.268 -21.815  1.00 97.53           C  
ATOM   4105  CE3 TRP A 516     -12.799  40.037 -23.332  1.00 97.53           C  
ATOM   4106  NE1 TRP A 516     -10.867  38.224 -20.954  1.00 97.53           N  
ATOM   4107  CH2 TRP A 516     -10.714  41.258 -23.045  1.00 97.53           C  
ATOM   4108  CZ2 TRP A 516     -10.246  40.349 -22.132  1.00 97.53           C  
ATOM   4109  CZ3 TRP A 516     -11.976  41.113 -23.645  1.00 97.53           C  
ATOM   4110  N   LYS A 517     -15.345  36.537 -19.365  1.00 96.29           N  
ATOM   4111  CA  LYS A 517     -14.935  36.187 -18.008  1.00 96.29           C  
ATOM   4112  C   LYS A 517     -13.622  35.411 -18.014  1.00 96.29           C  
ATOM   4113  CB  LYS A 517     -16.025  35.368 -17.314  1.00 96.29           C  
ATOM   4114  O   LYS A 517     -13.497  34.396 -18.703  1.00 96.29           O  
ATOM   4115  CG  LYS A 517     -17.317  36.134 -17.073  1.00 96.29           C  
ATOM   4116  CD  LYS A 517     -18.335  35.291 -16.316  1.00 96.29           C  
ATOM   4117  CE  LYS A 517     -19.609  36.074 -16.029  1.00 96.29           C  
ATOM   4118  NZ  LYS A 517     -20.624  35.241 -15.317  1.00 96.29           N  
ATOM   4119  N   GLU A 518     -12.685  35.946 -17.301  1.00 96.22           N  
ATOM   4120  CA  GLU A 518     -11.389  35.277 -17.250  1.00 96.22           C  
ATOM   4121  C   GLU A 518     -11.495  33.917 -16.565  1.00 96.22           C  
ATOM   4122  CB  GLU A 518     -10.361  36.152 -16.526  1.00 96.22           C  
ATOM   4123  O   GLU A 518     -12.227  33.768 -15.584  1.00 96.22           O  
ATOM   4124  CG  GLU A 518     -10.005  37.428 -17.274  1.00 96.22           C  
ATOM   4125  CD  GLU A 518      -9.049  38.327 -16.505  1.00 96.22           C  
ATOM   4126  OE1 GLU A 518      -8.201  38.994 -17.139  1.00 96.22           O  
ATOM   4127  OE2 GLU A 518      -9.149  38.363 -15.258  1.00 96.22           O  
ATOM   4128  N   ARG A 519     -10.835  32.891 -17.122  1.00 94.89           N  
ATOM   4129  CA  ARG A 519     -10.794  31.533 -16.589  1.00 94.89           C  
ATOM   4130  C   ARG A 519      -9.423  31.214 -16.004  1.00 94.89           C  
ATOM   4131  CB  ARG A 519     -11.149  30.517 -17.677  1.00 94.89           C  
ATOM   4132  O   ARG A 519      -8.399  31.653 -16.533  1.00 94.89           O  
ATOM   4133  CG  ARG A 519     -12.575  30.638 -18.192  1.00 94.89           C  
ATOM   4134  CD  ARG A 519     -12.844  29.677 -19.341  1.00 94.89           C  
ATOM   4135  NE  ARG A 519     -14.217  29.786 -19.824  1.00 94.89           N  
ATOM   4136  NH1 ARG A 519     -13.912  28.375 -21.629  1.00 94.89           N  
ATOM   4137  NH2 ARG A 519     -15.959  29.335 -21.251  1.00 94.89           N  
ATOM   4138  CZ  ARG A 519     -14.693  29.165 -20.900  1.00 94.89           C  
ATOM   4139  N   PHE A 520      -9.442  30.410 -14.809  1.00 92.00           N  
ATOM   4140  CA  PHE A 520      -8.201  30.063 -14.128  1.00 92.00           C  
ATOM   4141  C   PHE A 520      -8.132  28.565 -13.857  1.00 92.00           C  
ATOM   4142  CB  PHE A 520      -8.072  30.841 -12.814  1.00 92.00           C  
ATOM   4143  O   PHE A 520      -9.024  28.002 -13.220  1.00 92.00           O  
ATOM   4144  CG  PHE A 520      -8.060  32.335 -12.991  1.00 92.00           C  
ATOM   4145  CD1 PHE A 520      -6.861  33.027 -13.099  1.00 92.00           C  
ATOM   4146  CD2 PHE A 520      -9.251  33.048 -13.050  1.00 92.00           C  
ATOM   4147  CE1 PHE A 520      -6.848  34.410 -13.262  1.00 92.00           C  
ATOM   4148  CE2 PHE A 520      -9.245  34.430 -13.214  1.00 92.00           C  
ATOM   4149  CZ  PHE A 520      -8.042  35.110 -13.319  1.00 92.00           C  
ATOM   4150  N   VAL A 521      -7.209  27.857 -14.446  1.00 87.70           N  
ATOM   4151  CA  VAL A 521      -7.034  26.422 -14.251  1.00 87.70           C  
ATOM   4152  C   VAL A 521      -6.203  26.169 -12.994  1.00 87.70           C  
ATOM   4153  CB  VAL A 521      -6.362  25.761 -15.476  1.00 87.70           C  
ATOM   4154  O   VAL A 521      -5.310  26.953 -12.665  1.00 87.70           O  
ATOM   4155  CG1 VAL A 521      -6.246  24.251 -15.278  1.00 87.70           C  
ATOM   4156  CG2 VAL A 521      -7.144  26.078 -16.749  1.00 87.70           C  
TER    4157      VAL A 521                                                      
ATOM   4158  N   LEU B   1      17.622  33.671  -1.705  1.00 44.84           N  
ATOM   4159  CA  LEU B   1      17.591  32.387  -2.398  1.00 44.84           C  
ATOM   4160  C   LEU B   1      17.267  32.576  -3.876  1.00 44.84           C  
ATOM   4161  CB  LEU B   1      16.563  31.455  -1.753  1.00 44.84           C  
ATOM   4162  O   LEU B   1      16.215  33.118  -4.221  1.00 44.84           O  
ATOM   4163  CG  LEU B   1      17.118  30.379  -0.817  1.00 44.84           C  
ATOM   4164  CD1 LEU B   1      16.278  30.297   0.454  1.00 44.84           C  
ATOM   4165  CD2 LEU B   1      17.162  29.027  -1.523  1.00 44.84           C  
ATOM   4166  N   ILE B   2      18.267  33.050  -4.672  1.00 53.67           N  
ATOM   4167  CA  ILE B   2      18.015  33.253  -6.094  1.00 53.67           C  
ATOM   4168  C   ILE B   2      17.806  31.904  -6.778  1.00 53.67           C  
ATOM   4169  CB  ILE B   2      19.172  34.022  -6.769  1.00 53.67           C  
ATOM   4170  O   ILE B   2      18.688  31.043  -6.750  1.00 53.67           O  
ATOM   4171  CG1 ILE B   2      19.368  35.387  -6.098  1.00 53.67           C  
ATOM   4172  CG2 ILE B   2      18.911  34.182  -8.270  1.00 53.67           C  
ATOM   4173  CD1 ILE B   2      20.597  36.144  -6.584  1.00 53.67           C  
ATOM   4174  N   GLY B   3      16.629  31.315  -6.624  1.00 66.08           N  
ATOM   4175  CA  GLY B   3      16.145  30.095  -7.252  1.00 66.08           C  
ATOM   4176  C   GLY B   3      16.322  30.090  -8.759  1.00 66.08           C  
ATOM   4177  O   GLY B   3      16.785  31.075  -9.338  1.00 66.08           O  
ATOM   4178  N   MET B   4      16.672  28.937  -9.429  1.00 84.45           N  
ATOM   4179  CA  MET B   4      16.808  28.656 -10.855  1.00 84.45           C  
ATOM   4180  C   MET B   4      15.551  29.069 -11.613  1.00 84.45           C  
ATOM   4181  CB  MET B   4      17.094  27.172 -11.086  1.00 84.45           C  
ATOM   4182  O   MET B   4      14.443  28.987 -11.078  1.00 84.45           O  
ATOM   4183  CG  MET B   4      17.200  26.789 -12.554  1.00 84.45           C  
ATOM   4184  SD  MET B   4      17.577  25.008 -12.790  1.00 84.45           S  
ATOM   4185  CE  MET B   4      16.111  24.266 -12.021  1.00 84.45           C  
ATOM   4186  N   SER B   5      15.651  29.752 -12.739  1.00 88.87           N  
ATOM   4187  CA  SER B   5      14.525  30.136 -13.585  1.00 88.87           C  
ATOM   4188  C   SER B   5      13.935  28.925 -14.301  1.00 88.87           C  
ATOM   4189  CB  SER B   5      14.956  31.185 -14.609  1.00 88.87           C  
ATOM   4190  O   SER B   5      14.669  28.032 -14.730  1.00 88.87           O  
ATOM   4191  OG  SER B   5      15.848  30.627 -15.558  1.00 88.87           O  
ATOM   4192  N   VAL B   6      12.639  28.817 -14.230  1.00 92.00           N  
ATOM   4193  CA  VAL B   6      11.873  27.838 -14.995  1.00 92.00           C  
ATOM   4194  C   VAL B   6      10.995  28.554 -16.019  1.00 92.00           C  
ATOM   4195  CB  VAL B   6      11.003  26.953 -14.073  1.00 92.00           C  
ATOM   4196  O   VAL B   6      10.056  29.265 -15.653  1.00 92.00           O  
ATOM   4197  CG1 VAL B   6      10.237  25.914 -14.889  1.00 92.00           C  
ATOM   4198  CG2 VAL B   6      11.870  26.273 -13.015  1.00 92.00           C  
ATOM   4199  N   ILE B   7      11.356  28.361 -17.273  1.00 93.92           N  
ATOM   4200  CA  ILE B   7      10.651  29.026 -18.364  1.00 93.92           C  
ATOM   4201  C   ILE B   7       9.779  28.016 -19.106  1.00 93.92           C  
ATOM   4202  CB  ILE B   7      11.637  29.704 -19.341  1.00 93.92           C  
ATOM   4203  O   ILE B   7      10.281  27.017 -19.626  1.00 93.92           O  
ATOM   4204  CG1 ILE B   7      12.544  30.686 -18.591  1.00 93.92           C  
ATOM   4205  CG2 ILE B   7      10.878  30.411 -20.468  1.00 93.92           C  
ATOM   4206  CD1 ILE B   7      13.742  31.164 -19.399  1.00 93.92           C  
ATOM   4207  N   PHE B   8       8.526  28.281 -19.098  1.00 94.81           N  
ATOM   4208  CA  PHE B   8       7.573  27.436 -19.808  1.00 94.81           C  
ATOM   4209  C   PHE B   8       6.731  28.262 -20.773  1.00 94.81           C  
ATOM   4210  CB  PHE B   8       6.666  26.699 -18.818  1.00 94.81           C  
ATOM   4211  O   PHE B   8       6.110  29.250 -20.374  1.00 94.81           O  
ATOM   4212  CG  PHE B   8       5.676  25.775 -19.474  1.00 94.81           C  
ATOM   4213  CD1 PHE B   8       4.312  26.031 -19.404  1.00 94.81           C  
ATOM   4214  CD2 PHE B   8       6.110  24.650 -20.164  1.00 94.81           C  
ATOM   4215  CE1 PHE B   8       3.393  25.178 -20.011  1.00 94.81           C  
ATOM   4216  CE2 PHE B   8       5.198  23.793 -20.772  1.00 94.81           C  
ATOM   4217  CZ  PHE B   8       3.840  24.057 -20.694  1.00 94.81           C  
ATOM   4218  N   ASP B   9       6.801  27.911 -21.999  1.00 94.95           N  
ATOM   4219  CA  ASP B   9       6.067  28.596 -23.059  1.00 94.95           C  
ATOM   4220  C   ASP B   9       6.415  30.082 -23.097  1.00 94.95           C  
ATOM   4221  CB  ASP B   9       4.560  28.414 -22.873  1.00 94.95           C  
ATOM   4222  O   ASP B   9       5.528  30.931 -23.209  1.00 94.95           O  
ATOM   4223  CG  ASP B   9       3.761  28.767 -24.116  1.00 94.95           C  
ATOM   4224  OD1 ASP B   9       4.329  28.756 -25.229  1.00 94.95           O  
ATOM   4225  OD2 ASP B   9       2.555  29.063 -23.981  1.00 94.95           O  
ATOM   4226  N   GLY B  10       7.738  30.337 -22.886  1.00 92.66           N  
ATOM   4227  CA  GLY B  10       8.253  31.689 -23.036  1.00 92.66           C  
ATOM   4228  C   GLY B  10       8.080  32.535 -21.788  1.00 92.66           C  
ATOM   4229  O   GLY B  10       8.531  33.681 -21.742  1.00 92.66           O  
ATOM   4230  N   LYS B  11       7.473  31.978 -20.811  1.00 90.84           N  
ATOM   4231  CA  LYS B  11       7.227  32.732 -19.585  1.00 90.84           C  
ATOM   4232  C   LYS B  11       8.083  32.209 -18.435  1.00 90.84           C  
ATOM   4233  CB  LYS B  11       5.747  32.671 -19.206  1.00 90.84           C  
ATOM   4234  O   LYS B  11       8.132  31.002 -18.190  1.00 90.84           O  
ATOM   4235  CG  LYS B  11       4.807  33.154 -20.301  1.00 90.84           C  
ATOM   4236  CD  LYS B  11       4.859  34.669 -20.455  1.00 90.84           C  
ATOM   4237  CE  LYS B  11       3.838  35.164 -21.469  1.00 90.84           C  
ATOM   4238  NZ  LYS B  11       4.012  36.618 -21.767  1.00 90.84           N  
ATOM   4239  N   ASP B  12       8.632  33.128 -17.792  1.00 90.85           N  
ATOM   4240  CA  ASP B  12       9.437  32.772 -16.628  1.00 90.85           C  
ATOM   4241  C   ASP B  12       8.564  32.608 -15.386  1.00 90.85           C  
ATOM   4242  CB  ASP B  12      10.515  33.827 -16.378  1.00 90.85           C  
ATOM   4243  O   ASP B  12       8.147  33.597 -14.780  1.00 90.85           O  
ATOM   4244  CG  ASP B  12      11.542  33.393 -15.346  1.00 90.85           C  
ATOM   4245  OD1 ASP B  12      11.218  32.554 -14.478  1.00 90.85           O  
ATOM   4246  OD2 ASP B  12      12.685  33.897 -15.401  1.00 90.85           O  
ATOM   4247  N   LEU B  13       8.275  31.354 -15.086  1.00 87.37           N  
ATOM   4248  CA  LEU B  13       7.338  31.065 -14.006  1.00 87.37           C  
ATOM   4249  C   LEU B  13       7.872  31.580 -12.673  1.00 87.37           C  
ATOM   4250  CB  LEU B  13       7.070  29.561 -13.915  1.00 87.37           C  
ATOM   4251  O   LEU B  13       7.096  31.982 -11.803  1.00 87.37           O  
ATOM   4252  CG  LEU B  13       6.416  28.915 -15.138  1.00 87.37           C  
ATOM   4253  CD1 LEU B  13       6.191  27.427 -14.894  1.00 87.37           C  
ATOM   4254  CD2 LEU B  13       5.103  29.612 -15.473  1.00 87.37           C  
ATOM   4255  N   THR B  14       9.134  31.641 -12.471  1.00 82.94           N  
ATOM   4256  CA  THR B  14       9.754  32.125 -11.244  1.00 82.94           C  
ATOM   4257  C   THR B  14       9.523  33.624 -11.076  1.00 82.94           C  
ATOM   4258  CB  THR B  14      11.266  31.831 -11.229  1.00 82.94           C  
ATOM   4259  O   THR B  14       9.175  34.086  -9.987  1.00 82.94           O  
ATOM   4260  CG2 THR B  14      11.877  32.164  -9.872  1.00 82.94           C  
ATOM   4261  OG1 THR B  14      11.480  30.442 -11.508  1.00 82.94           O  
ATOM   4262  N   GLU B  15       9.586  34.315 -12.155  1.00 84.97           N  
ATOM   4263  CA  GLU B  15       9.395  35.762 -12.139  1.00 84.97           C  
ATOM   4264  C   GLU B  15       7.915  36.122 -12.047  1.00 84.97           C  
ATOM   4265  CB  GLU B  15      10.014  36.400 -13.386  1.00 84.97           C  
ATOM   4266  O   GLU B  15       7.542  37.059 -11.338  1.00 84.97           O  
ATOM   4267  CG  GLU B  15      11.536  36.437 -13.366  1.00 84.97           C  
ATOM   4268  CD  GLU B  15      12.133  37.160 -14.562  1.00 84.97           C  
ATOM   4269  OE1 GLU B  15      13.379  37.240 -14.662  1.00 84.97           O  
ATOM   4270  OE2 GLU B  15      11.350  37.653 -15.404  1.00 84.97           O  
ATOM   4271  N   LEU B  16       7.174  35.392 -12.725  1.00 83.99           N  
ATOM   4272  CA  LEU B  16       5.741  35.650 -12.813  1.00 83.99           C  
ATOM   4273  C   LEU B  16       5.087  35.553 -11.438  1.00 83.99           C  
ATOM   4274  CB  LEU B  16       5.076  34.664 -13.776  1.00 83.99           C  
ATOM   4275  O   LEU B  16       4.162  36.309 -11.131  1.00 83.99           O  
ATOM   4276  CG  LEU B  16       3.629  34.968 -14.166  1.00 83.99           C  
ATOM   4277  CD1 LEU B  16       3.571  36.188 -15.078  1.00 83.99           C  
ATOM   4278  CD2 LEU B  16       2.992  33.759 -14.842  1.00 83.99           C  
ATOM   4279  N   PHE B  17       5.644  34.759 -10.573  1.00 85.22           N  
ATOM   4280  CA  PHE B  17       4.984  34.469  -9.306  1.00 85.22           C  
ATOM   4281  C   PHE B  17       5.545  35.343  -8.191  1.00 85.22           C  
ATOM   4282  CB  PHE B  17       5.141  32.989  -8.943  1.00 85.22           C  
ATOM   4283  O   PHE B  17       5.043  35.319  -7.065  1.00 85.22           O  
ATOM   4284  CG  PHE B  17       4.520  32.050  -9.942  1.00 85.22           C  
ATOM   4285  CD1 PHE B  17       3.414  32.437 -10.687  1.00 85.22           C  
ATOM   4286  CD2 PHE B  17       5.044  30.778 -10.135  1.00 85.22           C  
ATOM   4287  CE1 PHE B  17       2.838  31.570 -11.612  1.00 85.22           C  
ATOM   4288  CE2 PHE B  17       4.473  29.905 -11.058  1.00 85.22           C  
ATOM   4289  CZ  PHE B  17       3.370  30.303 -11.794  1.00 85.22           C  
ATOM   4290  N   ASN B  18       6.565  36.111  -8.523  1.00 84.43           N  
ATOM   4291  CA  ASN B  18       7.108  37.068  -7.565  1.00 84.43           C  
ATOM   4292  C   ASN B  18       6.413  38.422  -7.667  1.00 84.43           C  
ATOM   4293  CB  ASN B  18       8.616  37.229  -7.764  1.00 84.43           C  
ATOM   4294  O   ASN B  18       6.346  39.010  -8.749  1.00 84.43           O  
ATOM   4295  CG  ASN B  18       9.396  35.995  -7.353  1.00 84.43           C  
ATOM   4296  ND2 ASN B  18      10.583  35.827  -7.922  1.00 84.43           N  
ATOM   4297  OD1 ASN B  18       8.934  35.200  -6.530  1.00 84.43           O  
ATOM   4298  N   ASP B  19       5.621  38.849  -6.547  1.00 82.21           N  
ATOM   4299  CA  ASP B  19       5.015  40.175  -6.501  1.00 82.21           C  
ATOM   4300  C   ASP B  19       5.104  40.773  -5.099  1.00 82.21           C  
ATOM   4301  CB  ASP B  19       3.554  40.113  -6.953  1.00 82.21           C  
ATOM   4302  O   ASP B  19       5.861  40.284  -4.258  1.00 82.21           O  
ATOM   4303  CG  ASP B  19       2.676  39.302  -6.015  1.00 82.21           C  
ATOM   4304  OD1 ASP B  19       3.078  39.068  -4.854  1.00 82.21           O  
ATOM   4305  OD2 ASP B  19       1.576  38.890  -6.441  1.00 82.21           O  
ATOM   4306  N   GLU B  20       4.520  41.989  -4.937  1.00 81.40           N  
ATOM   4307  CA  GLU B  20       4.631  42.725  -3.681  1.00 81.40           C  
ATOM   4308  C   GLU B  20       4.075  41.914  -2.514  1.00 81.40           C  
ATOM   4309  CB  GLU B  20       3.906  44.070  -3.779  1.00 81.40           C  
ATOM   4310  O   GLU B  20       4.427  42.157  -1.358  1.00 81.40           O  
ATOM   4311  CG  GLU B  20       4.517  45.026  -4.793  1.00 81.40           C  
ATOM   4312  CD  GLU B  20       3.805  46.368  -4.857  1.00 81.40           C  
ATOM   4313  OE1 GLU B  20       4.236  47.247  -5.638  1.00 81.40           O  
ATOM   4314  OE2 GLU B  20       2.810  46.542  -4.120  1.00 81.40           O  
ATOM   4315  N   GLN B  21       3.260  40.848  -2.813  1.00 80.68           N  
ATOM   4316  CA  GLN B  21       2.511  40.102  -1.808  1.00 80.68           C  
ATOM   4317  C   GLN B  21       3.233  38.812  -1.427  1.00 80.68           C  
ATOM   4318  CB  GLN B  21       1.102  39.785  -2.312  1.00 80.68           C  
ATOM   4319  O   GLN B  21       2.895  38.177  -0.427  1.00 80.68           O  
ATOM   4320  CG  GLN B  21       0.229  41.017  -2.510  1.00 80.68           C  
ATOM   4321  CD  GLN B  21      -1.181  40.671  -2.952  1.00 80.68           C  
ATOM   4322  NE2 GLN B  21      -2.065  41.664  -2.945  1.00 80.68           N  
ATOM   4323  OE1 GLN B  21      -1.474  39.522  -3.297  1.00 80.68           O  
ATOM   4324  N   GLY B  22       4.280  38.468  -2.203  1.00 83.95           N  
ATOM   4325  CA  GLY B  22       4.954  37.221  -1.876  1.00 83.95           C  
ATOM   4326  C   GLY B  22       6.063  36.870  -2.849  1.00 83.95           C  
ATOM   4327  O   GLY B  22       6.339  37.625  -3.784  1.00 83.95           O  
ATOM   4328  N   LEU B  23       6.830  35.769  -2.527  1.00 88.74           N  
ATOM   4329  CA  LEU B  23       7.986  35.297  -3.280  1.00 88.74           C  
ATOM   4330  C   LEU B  23       7.830  33.826  -3.651  1.00 88.74           C  
ATOM   4331  CB  LEU B  23       9.270  35.498  -2.471  1.00 88.74           C  
ATOM   4332  O   LEU B  23       7.282  33.040  -2.875  1.00 88.74           O  
ATOM   4333  CG  LEU B  23       9.690  36.946  -2.211  1.00 88.74           C  
ATOM   4334  CD1 LEU B  23      10.633  37.019  -1.016  1.00 88.74           C  
ATOM   4335  CD2 LEU B  23      10.345  37.543  -3.453  1.00 88.74           C  
ATOM   4336  N   ALA B  24       8.150  33.522  -4.866  1.00 84.43           N  
ATOM   4337  CA  ALA B  24       8.209  32.137  -5.324  1.00 84.43           C  
ATOM   4338  C   ALA B  24       9.639  31.735  -5.672  1.00 84.43           C  
ATOM   4339  CB  ALA B  24       7.295  31.936  -6.531  1.00 84.43           C  
ATOM   4340  O   ALA B  24      10.329  32.444  -6.408  1.00 84.43           O  
ATOM   4341  N   VAL B  25      10.089  30.651  -5.153  1.00 80.23           N  
ATOM   4342  CA  VAL B  25      11.432  30.158  -5.443  1.00 80.23           C  
ATOM   4343  C   VAL B  25      11.369  28.682  -5.830  1.00 80.23           C  
ATOM   4344  CB  VAL B  25      12.381  30.353  -4.239  1.00 80.23           C  
ATOM   4345  O   VAL B  25      10.768  27.873  -5.121  1.00 80.23           O  
ATOM   4346  CG1 VAL B  25      13.798  29.903  -4.590  1.00 80.23           C  
ATOM   4347  CG2 VAL B  25      12.376  31.812  -3.787  1.00 80.23           C  
ATOM   4348  N   PRO B  26      11.791  28.356  -7.062  1.00 72.81           N  
ATOM   4349  CA  PRO B  26      11.912  26.918  -7.306  1.00 72.81           C  
ATOM   4350  C   PRO B  26      12.880  26.236  -6.341  1.00 72.81           C  
ATOM   4351  CB  PRO B  26      12.434  26.845  -8.743  1.00 72.81           C  
ATOM   4352  O   PRO B  26      14.024  26.674  -6.193  1.00 72.81           O  
ATOM   4353  CG  PRO B  26      12.879  28.237  -9.058  1.00 72.81           C  
ATOM   4354  CD  PRO B  26      12.373  29.155  -7.982  1.00 72.81           C  
ATOM   4355  N   VAL B  27      12.404  25.220  -5.787  1.00 72.88           N  
ATOM   4356  CA  VAL B  27      13.207  24.693  -4.689  1.00 72.88           C  
ATOM   4357  C   VAL B  27      13.745  23.313  -5.058  1.00 72.88           C  
ATOM   4358  CB  VAL B  27      12.394  24.615  -3.377  1.00 72.88           C  
ATOM   4359  O   VAL B  27      14.788  22.890  -4.553  1.00 72.88           O  
ATOM   4360  CG1 VAL B  27      12.197  26.007  -2.781  1.00 72.88           C  
ATOM   4361  CG2 VAL B  27      11.046  23.940  -3.625  1.00 72.88           C  
ATOM   4362  N   ASP B  28      13.045  22.719  -6.143  1.00 83.93           N  
ATOM   4363  CA  ASP B  28      13.534  21.396  -6.520  1.00 83.93           C  
ATOM   4364  C   ASP B  28      13.087  21.027  -7.933  1.00 83.93           C  
ATOM   4365  CB  ASP B  28      13.048  20.341  -5.522  1.00 83.93           C  
ATOM   4366  O   ASP B  28      11.918  21.200  -8.285  1.00 83.93           O  
ATOM   4367  CG  ASP B  28      13.778  19.017  -5.658  1.00 83.93           C  
ATOM   4368  OD1 ASP B  28      14.874  18.983  -6.258  1.00 83.93           O  
ATOM   4369  OD2 ASP B  28      13.251  17.997  -5.163  1.00 83.93           O  
ATOM   4370  N   VAL B  29      14.106  20.757  -8.809  1.00 88.16           N  
ATOM   4371  CA  VAL B  29      13.835  20.213 -10.136  1.00 88.16           C  
ATOM   4372  C   VAL B  29      14.359  18.782 -10.225  1.00 88.16           C  
ATOM   4373  CB  VAL B  29      14.466  21.082 -11.247  1.00 88.16           C  
ATOM   4374  O   VAL B  29      15.565  18.548 -10.122  1.00 88.16           O  
ATOM   4375  CG1 VAL B  29      14.181  20.489 -12.625  1.00 88.16           C  
ATOM   4376  CG2 VAL B  29      13.948  22.516 -11.161  1.00 88.16           C  
ATOM   4377  N   THR B  30      13.408  17.824 -10.264  1.00 90.25           N  
ATOM   4378  CA  THR B  30      13.757  16.420 -10.450  1.00 90.25           C  
ATOM   4379  C   THR B  30      13.694  16.038 -11.927  1.00 90.25           C  
ATOM   4380  CB  THR B  30      12.823  15.501  -9.639  1.00 90.25           C  
ATOM   4381  O   THR B  30      12.607  15.899 -12.492  1.00 90.25           O  
ATOM   4382  CG2 THR B  30      13.261  14.043  -9.743  1.00 90.25           C  
ATOM   4383  OG1 THR B  30      12.847  15.900  -8.264  1.00 90.25           O  
ATOM   4384  N   ARG B  31      14.854  15.863 -12.593  1.00 85.69           N  
ATOM   4385  CA  ARG B  31      14.941  15.603 -14.026  1.00 85.69           C  
ATOM   4386  C   ARG B  31      15.110  14.112 -14.302  1.00 85.69           C  
ATOM   4387  CB  ARG B  31      16.101  16.385 -14.645  1.00 85.69           C  
ATOM   4388  O   ARG B  31      15.004  13.673 -15.449  1.00 85.69           O  
ATOM   4389  CG  ARG B  31      15.931  17.894 -14.578  1.00 85.69           C  
ATOM   4390  CD  ARG B  31      17.180  18.624 -15.052  1.00 85.69           C  
ATOM   4391  NE  ARG B  31      17.029  20.072 -14.952  1.00 85.69           N  
ATOM   4392  NH1 ARG B  31      17.976  20.235 -12.851  1.00 85.69           N  
ATOM   4393  NH2 ARG B  31      17.225  22.116 -13.923  1.00 85.69           N  
ATOM   4394  CZ  ARG B  31      17.410  20.804 -13.909  1.00 85.69           C  
ATOM   4395  N   ASN B  32      15.252  13.306 -13.337  1.00 83.44           N  
ATOM   4396  CA  ASN B  32      15.545  11.889 -13.520  1.00 83.44           C  
ATOM   4397  C   ASN B  32      16.715  11.677 -14.476  1.00 83.44           C  
ATOM   4398  CB  ASN B  32      14.306  11.144 -14.023  1.00 83.44           C  
ATOM   4399  O   ASN B  32      17.001  12.534 -15.314  1.00 83.44           O  
ATOM   4400  CG  ASN B  32      13.144  11.224 -13.054  1.00 83.44           C  
ATOM   4401  ND2 ASN B  32      11.964  11.553 -13.569  1.00 83.44           N  
ATOM   4402  OD1 ASN B  32      13.304  10.993 -11.853  1.00 83.44           O  
ATOM   4403  N   VAL B  33      17.522  10.623 -14.398  1.00 83.27           N  
ATOM   4404  CA  VAL B  33      18.710  10.321 -15.188  1.00 83.27           C  
ATOM   4405  C   VAL B  33      18.300   9.839 -16.578  1.00 83.27           C  
ATOM   4406  CB  VAL B  33      19.597   9.261 -14.496  1.00 83.27           C  
ATOM   4407  O   VAL B  33      18.947  10.170 -17.572  1.00 83.27           O  
ATOM   4408  CG1 VAL B  33      20.788   8.894 -15.379  1.00 83.27           C  
ATOM   4409  CG2 VAL B  33      20.072   9.768 -13.136  1.00 83.27           C  
ATOM   4410  N   ALA B  34      17.119   9.123 -16.680  1.00 81.56           N  
ATOM   4411  CA  ALA B  34      16.583   8.602 -17.936  1.00 81.56           C  
ATOM   4412  C   ALA B  34      15.072   8.407 -17.847  1.00 81.56           C  
ATOM   4413  CB  ALA B  34      17.266   7.285 -18.300  1.00 81.56           C  
ATOM   4414  O   ALA B  34      14.485   8.537 -16.771  1.00 81.56           O  
ATOM   4415  N   SER B  35      14.510   8.304 -19.004  1.00 86.10           N  
ATOM   4416  CA  SER B  35      13.108   7.901 -19.053  1.00 86.10           C  
ATOM   4417  C   SER B  35      12.934   6.450 -18.618  1.00 86.10           C  
ATOM   4418  CB  SER B  35      12.543   8.093 -20.460  1.00 86.10           C  
ATOM   4419  O   SER B  35      13.915   5.715 -18.485  1.00 86.10           O  
ATOM   4420  OG  SER B  35      12.656   9.445 -20.869  1.00 86.10           O  
ATOM   4421  N   ASN B  36      11.725   6.127 -18.335  1.00 86.63           N  
ATOM   4422  CA  ASN B  36      11.436   4.727 -18.043  1.00 86.63           C  
ATOM   4423  C   ASN B  36      11.730   3.832 -19.243  1.00 86.63           C  
ATOM   4424  CB  ASN B  36       9.981   4.560 -17.599  1.00 86.63           C  
ATOM   4425  O   ASN B  36      11.413   4.186 -20.379  1.00 86.63           O  
ATOM   4426  CG  ASN B  36       9.741   5.054 -16.187  1.00 86.63           C  
ATOM   4427  ND2 ASN B  36       8.492   5.382 -15.878  1.00 86.63           N  
ATOM   4428  OD1 ASN B  36      10.670   5.141 -15.380  1.00 86.63           O  
ATOM   4429  N   PHE B  37      12.408   2.753 -18.914  1.00 90.05           N  
ATOM   4430  CA  PHE B  37      12.729   1.762 -19.935  1.00 90.05           C  
ATOM   4431  C   PHE B  37      11.603   0.744 -20.073  1.00 90.05           C  
ATOM   4432  CB  PHE B  37      14.043   1.050 -19.599  1.00 90.05           C  
ATOM   4433  O   PHE B  37      11.093   0.234 -19.073  1.00 90.05           O  
ATOM   4434  CG  PHE B  37      15.216   1.980 -19.448  1.00 90.05           C  
ATOM   4435  CD1 PHE B  37      15.880   2.471 -20.564  1.00 90.05           C  
ATOM   4436  CD2 PHE B  37      15.654   2.363 -18.187  1.00 90.05           C  
ATOM   4437  CE1 PHE B  37      16.967   3.332 -20.428  1.00 90.05           C  
ATOM   4438  CE2 PHE B  37      16.738   3.224 -18.042  1.00 90.05           C  
ATOM   4439  CZ  PHE B  37      17.394   3.706 -19.163  1.00 90.05           C  
ATOM   4440  N   ASN B  38      11.140   0.552 -21.254  1.00 91.55           N  
ATOM   4441  CA  ASN B  38      10.202  -0.520 -21.575  1.00 91.55           C  
ATOM   4442  C   ASN B  38      10.884  -1.649 -22.342  1.00 91.55           C  
ATOM   4443  CB  ASN B  38       9.017   0.027 -22.376  1.00 91.55           C  
ATOM   4444  O   ASN B  38      11.037  -1.574 -23.561  1.00 91.55           O  
ATOM   4445  CG  ASN B  38       8.149   0.968 -21.566  1.00 91.55           C  
ATOM   4446  ND2 ASN B  38       7.527   1.928 -22.241  1.00 91.55           N  
ATOM   4447  OD1 ASN B  38       8.040   0.836 -20.345  1.00 91.55           O  
ATOM   4448  N   ASN B  39      11.241  -2.701 -21.644  1.00 93.27           N  
ATOM   4449  CA  ASN B  39      11.902  -3.855 -22.245  1.00 93.27           C  
ATOM   4450  C   ASN B  39      10.901  -4.951 -22.601  1.00 93.27           C  
ATOM   4451  CB  ASN B  39      12.979  -4.404 -21.308  1.00 93.27           C  
ATOM   4452  O   ASN B  39      10.023  -5.280 -21.801  1.00 93.27           O  
ATOM   4453  CG  ASN B  39      14.097  -3.411 -21.057  1.00 93.27           C  
ATOM   4454  ND2 ASN B  39      14.610  -3.391 -19.832  1.00 93.27           N  
ATOM   4455  OD1 ASN B  39      14.495  -2.665 -21.955  1.00 93.27           O  
ATOM   4456  N   ASN B  40      10.922  -5.370 -23.793  1.00 93.97           N  
ATOM   4457  CA  ASN B  40      10.069  -6.439 -24.303  1.00 93.97           C  
ATOM   4458  C   ASN B  40      10.856  -7.726 -24.531  1.00 93.97           C  
ATOM   4459  CB  ASN B  40       9.379  -6.002 -25.597  1.00 93.97           C  
ATOM   4460  O   ASN B  40      11.907  -7.710 -25.173  1.00 93.97           O  
ATOM   4461  CG  ASN B  40       8.333  -4.929 -25.369  1.00 93.97           C  
ATOM   4462  ND2 ASN B  40       8.691  -3.683 -25.652  1.00 93.97           N  
ATOM   4463  OD1 ASN B  40       7.213  -5.219 -24.941  1.00 93.97           O  
ATOM   4464  N   TYR B  41      10.265  -8.833 -23.985  1.00 94.33           N  
ATOM   4465  CA  TYR B  41      10.937 -10.127 -24.023  1.00 94.33           C  
ATOM   4466  C   TYR B  41      10.024 -11.197 -24.612  1.00 94.33           C  
ATOM   4467  CB  TYR B  41      11.390 -10.541 -22.620  1.00 94.33           C  
ATOM   4468  O   TYR B  41       8.799 -11.057 -24.589  1.00 94.33           O  
ATOM   4469  CG  TYR B  41      12.267  -9.518 -21.940  1.00 94.33           C  
ATOM   4470  CD1 TYR B  41      13.652  -9.555 -22.082  1.00 94.33           C  
ATOM   4471  CD2 TYR B  41      11.713  -8.514 -21.153  1.00 94.33           C  
ATOM   4472  CE1 TYR B  41      14.464  -8.616 -21.455  1.00 94.33           C  
ATOM   4473  CE2 TYR B  41      12.516  -7.570 -20.521  1.00 94.33           C  
ATOM   4474  OH  TYR B  41      14.688  -6.697 -20.055  1.00 94.33           O  
ATOM   4475  CZ  TYR B  41      13.888  -7.628 -20.679  1.00 94.33           C  
ATOM   4476  N   GLN B  42      10.655 -12.149 -25.279  1.00 92.04           N  
ATOM   4477  CA  GLN B  42       9.957 -13.346 -25.736  1.00 92.04           C  
ATOM   4478  C   GLN B  42      10.253 -14.535 -24.826  1.00 92.04           C  
ATOM   4479  CB  GLN B  42      10.346 -13.678 -27.177  1.00 92.04           C  
ATOM   4480  O   GLN B  42      11.409 -14.785 -24.478  1.00 92.04           O  
ATOM   4481  CG  GLN B  42       9.581 -14.856 -27.765  1.00 92.04           C  
ATOM   4482  CD  GLN B  42       9.967 -15.148 -29.203  1.00 92.04           C  
ATOM   4483  NE2 GLN B  42       9.000 -15.595 -29.997  1.00 92.04           N  
ATOM   4484  OE1 GLN B  42      11.124 -14.972 -29.596  1.00 92.04           O  
ATOM   4485  N   GLU B  43       9.114 -15.266 -24.422  1.00 90.45           N  
ATOM   4486  CA  GLU B  43       9.298 -16.477 -23.627  1.00 90.45           C  
ATOM   4487  C   GLU B  43      10.012 -17.560 -24.431  1.00 90.45           C  
ATOM   4488  CB  GLU B  43       7.952 -16.998 -23.119  1.00 90.45           C  
ATOM   4489  O   GLU B  43       9.884 -17.618 -25.656  1.00 90.45           O  
ATOM   4490  CG  GLU B  43       7.299 -16.103 -22.077  1.00 90.45           C  
ATOM   4491  CD  GLU B  43       6.042 -16.707 -21.469  1.00 90.45           C  
ATOM   4492  OE1 GLU B  43       5.442 -16.079 -20.568  1.00 90.45           O  
ATOM   4493  OE2 GLU B  43       5.657 -17.817 -21.898  1.00 90.45           O  
ATOM   4494  N   GLN B  44      10.895 -18.356 -23.765  1.00 87.01           N  
ATOM   4495  CA  GLN B  44      11.682 -19.374 -24.455  1.00 87.01           C  
ATOM   4496  C   GLN B  44      10.942 -20.708 -24.492  1.00 87.01           C  
ATOM   4497  CB  GLN B  44      13.044 -19.548 -23.782  1.00 87.01           C  
ATOM   4498  O   GLN B  44      11.432 -21.680 -25.070  1.00 87.01           O  
ATOM   4499  CG  GLN B  44      13.943 -18.323 -23.887  1.00 87.01           C  
ATOM   4500  CD  GLN B  44      15.408 -18.650 -23.671  1.00 87.01           C  
ATOM   4501  NE2 GLN B  44      16.117 -17.769 -22.974  1.00 87.01           N  
ATOM   4502  OE1 GLN B  44      15.900 -19.688 -24.126  1.00 87.01           O  
ATOM   4503  N   GLY B  45       9.727 -20.793 -24.036  1.00 82.01           N  
ATOM   4504  CA  GLY B  45       9.005 -22.056 -24.044  1.00 82.01           C  
ATOM   4505  C   GLY B  45       8.894 -22.688 -22.670  1.00 82.01           C  
ATOM   4506  O   GLY B  45       9.426 -22.158 -21.691  1.00 82.01           O  
ATOM   4507  N   HIS B  46       8.077 -23.732 -22.464  1.00 83.61           N  
ATOM   4508  CA  HIS B  46       7.747 -24.418 -21.219  1.00 83.61           C  
ATOM   4509  C   HIS B  46       8.993 -25.012 -20.571  1.00 83.61           C  
ATOM   4510  CB  HIS B  46       6.712 -25.515 -21.472  1.00 83.61           C  
ATOM   4511  O   HIS B  46       9.746 -25.743 -21.217  1.00 83.61           O  
ATOM   4512  CG  HIS B  46       6.133 -26.093 -20.219  1.00 83.61           C  
ATOM   4513  CD2 HIS B  46       6.261 -27.321 -19.664  1.00 83.61           C  
ATOM   4514  ND1 HIS B  46       5.307 -25.376 -19.382  1.00 83.61           N  
ATOM   4515  CE1 HIS B  46       4.951 -26.140 -18.363  1.00 83.61           C  
ATOM   4516  NE2 HIS B  46       5.517 -27.326 -18.510  1.00 83.61           N  
ATOM   4517  N   ARG B  47       9.525 -24.430 -19.334  1.00 78.04           N  
ATOM   4518  CA  ARG B  47      10.543 -24.908 -18.403  1.00 78.04           C  
ATOM   4519  C   ARG B  47      11.940 -24.522 -18.877  1.00 78.04           C  
ATOM   4520  CB  ARG B  47      10.447 -26.425 -18.235  1.00 78.04           C  
ATOM   4521  O   ARG B  47      12.903 -25.259 -18.654  1.00 78.04           O  
ATOM   4522  CG  ARG B  47       9.182 -26.889 -17.530  1.00 78.04           C  
ATOM   4523  CD  ARG B  47       9.264 -28.354 -17.128  1.00 78.04           C  
ATOM   4524  NE  ARG B  47       8.124 -28.753 -16.307  1.00 78.04           N  
ATOM   4525  NH1 ARG B  47       8.726 -30.979 -16.185  1.00 78.04           N  
ATOM   4526  NH2 ARG B  47       6.825 -30.243 -15.138  1.00 78.04           N  
ATOM   4527  CZ  ARG B  47       7.894 -29.990 -15.879  1.00 78.04           C  
ATOM   4528  N   ARG B  48      12.053 -23.509 -19.789  1.00 80.50           N  
ATOM   4529  CA  ARG B  48      13.338 -22.915 -20.145  1.00 80.50           C  
ATOM   4530  C   ARG B  48      13.553 -21.596 -19.411  1.00 80.50           C  
ATOM   4531  CB  ARG B  48      13.428 -22.696 -21.656  1.00 80.50           C  
ATOM   4532  O   ARG B  48      12.614 -20.815 -19.239  1.00 80.50           O  
ATOM   4533  CG  ARG B  48      13.387 -23.980 -22.469  1.00 80.50           C  
ATOM   4534  CD  ARG B  48      13.713 -23.730 -23.935  1.00 80.50           C  
ATOM   4535  NE  ARG B  48      13.819 -24.979 -24.684  1.00 80.50           N  
ATOM   4536  NH1 ARG B  48      14.624 -23.995 -26.613  1.00 80.50           N  
ATOM   4537  NH2 ARG B  48      14.305 -26.263 -26.525  1.00 80.50           N  
ATOM   4538  CZ  ARG B  48      14.249 -25.076 -25.939  1.00 80.50           C  
ATOM   4539  N   TYR B  49      14.722 -21.336 -18.764  1.00 85.32           N  
ATOM   4540  CA  TYR B  49      15.067 -20.152 -17.983  1.00 85.32           C  
ATOM   4541  C   TYR B  49      15.639 -19.059 -18.876  1.00 85.32           C  
ATOM   4542  CB  TYR B  49      16.071 -20.508 -16.882  1.00 85.32           C  
ATOM   4543  O   TYR B  49      16.255 -19.347 -19.905  1.00 85.32           O  
ATOM   4544  CG  TYR B  49      15.608 -21.621 -15.975  1.00 85.32           C  
ATOM   4545  CD1 TYR B  49      14.674 -21.383 -14.970  1.00 85.32           C  
ATOM   4546  CD2 TYR B  49      16.105 -22.912 -16.119  1.00 85.32           C  
ATOM   4547  CE1 TYR B  49      14.245 -22.406 -14.129  1.00 85.32           C  
ATOM   4548  CE2 TYR B  49      15.684 -23.941 -15.284  1.00 85.32           C  
ATOM   4549  OH  TYR B  49      14.336 -24.696 -13.464  1.00 85.32           O  
ATOM   4550  CZ  TYR B  49      14.756 -23.680 -14.294  1.00 85.32           C  
ATOM   4551  N   GLY B  50      15.218 -17.828 -18.548  1.00 87.26           N  
ATOM   4552  CA  GLY B  50      15.643 -16.641 -19.274  1.00 87.26           C  
ATOM   4553  C   GLY B  50      14.656 -16.212 -20.343  1.00 87.26           C  
ATOM   4554  O   GLY B  50      13.625 -16.858 -20.539  1.00 87.26           O  
ATOM   4555  N   GLN B  51      14.731 -14.961 -20.823  1.00 89.91           N  
ATOM   4556  CA  GLN B  51      13.925 -14.405 -21.904  1.00 89.91           C  
ATOM   4557  C   GLN B  51      14.806 -13.796 -22.991  1.00 89.91           C  
ATOM   4558  CB  GLN B  51      12.953 -13.354 -21.365  1.00 89.91           C  
ATOM   4559  O   GLN B  51      15.954 -13.428 -22.732  1.00 89.91           O  
ATOM   4560  CG  GLN B  51      11.949 -13.901 -20.360  1.00 89.91           C  
ATOM   4561  CD  GLN B  51      11.032 -12.830 -19.803  1.00 89.91           C  
ATOM   4562  NE2 GLN B  51       9.738 -13.125 -19.747  1.00 89.91           N  
ATOM   4563  OE1 GLN B  51      11.483 -11.744 -19.423  1.00 89.91           O  
ATOM   4564  N   GLN B  52      14.342 -14.006 -24.299  1.00 89.41           N  
ATOM   4565  CA  GLN B  52      14.998 -13.356 -25.429  1.00 89.41           C  
ATOM   4566  C   GLN B  52      14.583 -11.892 -25.538  1.00 89.41           C  
ATOM   4567  CB  GLN B  52      14.679 -14.091 -26.732  1.00 89.41           C  
ATOM   4568  O   GLN B  52      13.393 -11.583 -25.629  1.00 89.41           O  
ATOM   4569  CG  GLN B  52      15.403 -13.529 -27.948  1.00 89.41           C  
ATOM   4570  CD  GLN B  52      15.105 -14.304 -29.218  1.00 89.41           C  
ATOM   4571  NE2 GLN B  52      15.813 -13.976 -30.292  1.00 89.41           N  
ATOM   4572  OE1 GLN B  52      14.246 -15.191 -29.232  1.00 89.41           O  
ATOM   4573  N   PHE B  53      15.590 -10.958 -25.367  1.00 92.43           N  
ATOM   4574  CA  PHE B  53      15.331  -9.538 -25.575  1.00 92.43           C  
ATOM   4575  C   PHE B  53      14.866  -9.276 -27.003  1.00 92.43           C  
ATOM   4576  CB  PHE B  53      16.585  -8.711 -25.272  1.00 92.43           C  
ATOM   4577  O   PHE B  53      15.493  -9.735 -27.960  1.00 92.43           O  
ATOM   4578  CG  PHE B  53      16.463  -7.261 -25.656  1.00 92.43           C  
ATOM   4579  CD1 PHE B  53      17.063  -6.781 -26.814  1.00 92.43           C  
ATOM   4580  CD2 PHE B  53      15.748  -6.377 -24.858  1.00 92.43           C  
ATOM   4581  CE1 PHE B  53      16.952  -5.439 -27.170  1.00 92.43           C  
ATOM   4582  CE2 PHE B  53      15.633  -5.035 -25.208  1.00 92.43           C  
ATOM   4583  CZ  PHE B  53      16.236  -4.568 -26.364  1.00 92.43           C  
ATOM   4584  N   LEU B  54      13.784  -8.589 -27.135  1.00 92.27           N  
ATOM   4585  CA  LEU B  54      13.286  -8.252 -28.465  1.00 92.27           C  
ATOM   4586  C   LEU B  54      13.661  -6.822 -28.839  1.00 92.27           C  
ATOM   4587  CB  LEU B  54      11.767  -8.427 -28.529  1.00 92.27           C  
ATOM   4588  O   LEU B  54      14.445  -6.604 -29.766  1.00 92.27           O  
ATOM   4589  CG  LEU B  54      11.240  -9.849 -28.332  1.00 92.27           C  
ATOM   4590  CD1 LEU B  54       9.716  -9.862 -28.388  1.00 92.27           C  
ATOM   4591  CD2 LEU B  54      11.826 -10.786 -29.382  1.00 92.27           C  
ATOM   4592  N   TYR B  55      13.260  -5.869 -28.084  1.00 91.30           N  
ATOM   4593  CA  TYR B  55      13.570  -4.460 -28.304  1.00 91.30           C  
ATOM   4594  C   TYR B  55      13.239  -3.630 -27.069  1.00 91.30           C  
ATOM   4595  CB  TYR B  55      12.801  -3.922 -29.514  1.00 91.30           C  
ATOM   4596  O   TYR B  55      12.558  -4.106 -26.157  1.00 91.30           O  
ATOM   4597  CG  TYR B  55      11.301  -3.955 -29.345  1.00 91.30           C  
ATOM   4598  CD1 TYR B  55      10.558  -5.060 -29.752  1.00 91.30           C  
ATOM   4599  CD2 TYR B  55      10.625  -2.880 -28.777  1.00 91.30           C  
ATOM   4600  CE1 TYR B  55       9.176  -5.094 -29.599  1.00 91.30           C  
ATOM   4601  CE2 TYR B  55       9.243  -2.903 -28.620  1.00 91.30           C  
ATOM   4602  OH  TYR B  55       7.160  -4.040 -28.878  1.00 91.30           O  
ATOM   4603  CZ  TYR B  55       8.528  -4.012 -29.033  1.00 91.30           C  
ATOM   4604  N   ASN B  56      13.776  -2.494 -26.923  1.00 91.61           N  
ATOM   4605  CA  ASN B  56      13.514  -1.535 -25.856  1.00 91.61           C  
ATOM   4606  C   ASN B  56      13.026  -0.199 -26.408  1.00 91.61           C  
ATOM   4607  CB  ASN B  56      14.766  -1.329 -25.000  1.00 91.61           C  
ATOM   4608  O   ASN B  56      13.481   0.245 -27.464  1.00 91.61           O  
ATOM   4609  CG  ASN B  56      14.616  -0.192 -24.009  1.00 91.61           C  
ATOM   4610  ND2 ASN B  56      14.039  -0.487 -22.851  1.00 91.61           N  
ATOM   4611  OD1 ASN B  56      15.016   0.943 -24.282  1.00 91.61           O  
ATOM   4612  N   THR B  57      12.103   0.389 -25.676  1.00 88.99           N  
ATOM   4613  CA  THR B  57      11.673   1.748 -25.986  1.00 88.99           C  
ATOM   4614  C   THR B  57      11.774   2.642 -24.754  1.00 88.99           C  
ATOM   4615  CB  THR B  57      10.229   1.768 -26.521  1.00 88.99           C  
ATOM   4616  O   THR B  57      11.772   2.152 -23.623  1.00 88.99           O  
ATOM   4617  CG2 THR B  57      10.102   0.938 -27.794  1.00 88.99           C  
ATOM   4618  OG1 THR B  57       9.349   1.231 -25.525  1.00 88.99           O  
ATOM   4619  N   LEU B  58      12.048   3.943 -24.976  1.00 88.93           N  
ATOM   4620  CA  LEU B  58      11.968   4.923 -23.898  1.00 88.93           C  
ATOM   4621  C   LEU B  58      10.560   5.503 -23.796  1.00 88.93           C  
ATOM   4622  CB  LEU B  58      12.981   6.048 -24.118  1.00 88.93           C  
ATOM   4623  O   LEU B  58       9.975   5.904 -24.804  1.00 88.93           O  
ATOM   4624  CG  LEU B  58      14.458   5.656 -24.040  1.00 88.93           C  
ATOM   4625  CD1 LEU B  58      15.342   6.850 -24.380  1.00 88.93           C  
ATOM   4626  CD2 LEU B  58      14.793   5.112 -22.655  1.00 88.93           C  
ATOM   4627  N   SER B  59       9.976   5.472 -22.613  1.00 90.02           N  
ATOM   4628  CA  SER B  59       8.673   6.083 -22.370  1.00 90.02           C  
ATOM   4629  C   SER B  59       8.789   7.596 -22.223  1.00 90.02           C  
ATOM   4630  CB  SER B  59       8.026   5.489 -21.118  1.00 90.02           C  
ATOM   4631  O   SER B  59       9.816   8.182 -22.573  1.00 90.02           O  
ATOM   4632  OG  SER B  59       7.759   4.109 -21.297  1.00 90.02           O  
ATOM   4633  N   VAL B  60       7.681   8.176 -21.895  1.00 91.63           N  
ATOM   4634  CA  VAL B  60       7.673   9.609 -21.626  1.00 91.63           C  
ATOM   4635  C   VAL B  60       8.613   9.923 -20.464  1.00 91.63           C  
ATOM   4636  CB  VAL B  60       6.249  10.121 -21.312  1.00 91.63           C  
ATOM   4637  O   VAL B  60       8.719   9.142 -19.515  1.00 91.63           O  
ATOM   4638  CG1 VAL B  60       5.340   9.969 -22.531  1.00 91.63           C  
ATOM   4639  CG2 VAL B  60       5.667   9.375 -20.112  1.00 91.63           C  
ATOM   4640  N   LYS B  61       9.437  11.026 -20.582  1.00 93.25           N  
ATOM   4641  CA  LYS B  61      10.270  11.509 -19.485  1.00 93.25           C  
ATOM   4642  C   LYS B  61       9.493  12.464 -18.584  1.00 93.25           C  
ATOM   4643  CB  LYS B  61      11.523  12.201 -20.026  1.00 93.25           C  
ATOM   4644  O   LYS B  61       8.840  13.391 -19.070  1.00 93.25           O  
ATOM   4645  CG  LYS B  61      12.494  12.653 -18.946  1.00 93.25           C  
ATOM   4646  CD  LYS B  61      13.803  13.153 -19.546  1.00 93.25           C  
ATOM   4647  CE  LYS B  61      14.786  13.581 -18.465  1.00 93.25           C  
ATOM   4648  NZ  LYS B  61      15.753  12.493 -18.132  1.00 93.25           N  
ATOM   4649  N   GLN B  62       9.540  12.206 -17.295  1.00 93.11           N  
ATOM   4650  CA  GLN B  62       8.827  13.072 -16.362  1.00 93.11           C  
ATOM   4651  C   GLN B  62       9.789  14.011 -15.639  1.00 93.11           C  
ATOM   4652  CB  GLN B  62       8.045  12.238 -15.346  1.00 93.11           C  
ATOM   4653  O   GLN B  62      10.807  13.573 -15.103  1.00 93.11           O  
ATOM   4654  CG  GLN B  62       6.847  11.510 -15.941  1.00 93.11           C  
ATOM   4655  CD  GLN B  62       6.036  10.766 -14.896  1.00 93.11           C  
ATOM   4656  NE2 GLN B  62       4.733  10.643 -15.135  1.00 93.11           N  
ATOM   4657  OE1 GLN B  62       6.573  10.305 -13.885  1.00 93.11           O  
ATOM   4658  N   LEU B  63       9.486  15.241 -15.777  1.00 93.34           N  
ATOM   4659  CA  LEU B  63      10.216  16.278 -15.057  1.00 93.34           C  
ATOM   4660  C   LEU B  63       9.337  16.919 -13.988  1.00 93.34           C  
ATOM   4661  CB  LEU B  63      10.723  17.349 -16.027  1.00 93.34           C  
ATOM   4662  O   LEU B  63       8.219  17.354 -14.277  1.00 93.34           O  
ATOM   4663  CG  LEU B  63      11.522  16.849 -17.230  1.00 93.34           C  
ATOM   4664  CD1 LEU B  63      11.841  18.006 -18.172  1.00 93.34           C  
ATOM   4665  CD2 LEU B  63      12.802  16.157 -16.773  1.00 93.34           C  
ATOM   4666  N   GLN B  64       9.815  16.922 -12.760  1.00 93.39           N  
ATOM   4667  CA  GLN B  64       9.025  17.486 -11.670  1.00 93.39           C  
ATOM   4668  C   GLN B  64       9.656  18.770 -11.140  1.00 93.39           C  
ATOM   4669  CB  GLN B  64       8.874  16.470 -10.536  1.00 93.39           C  
ATOM   4670  O   GLN B  64      10.848  18.800 -10.826  1.00 93.39           O  
ATOM   4671  CG  GLN B  64       7.924  15.325 -10.860  1.00 93.39           C  
ATOM   4672  CD  GLN B  64       7.770  14.347  -9.709  1.00 93.39           C  
ATOM   4673  NE2 GLN B  64       7.991  13.066  -9.986  1.00 93.39           N  
ATOM   4674  OE1 GLN B  64       7.456  14.740  -8.581  1.00 93.39           O  
ATOM   4675  N   VAL B  65       8.822  19.820 -11.194  1.00 92.59           N  
ATOM   4676  CA  VAL B  65       9.280  21.108 -10.681  1.00 92.59           C  
ATOM   4677  C   VAL B  65       8.490  21.476  -9.428  1.00 92.59           C  
ATOM   4678  CB  VAL B  65       9.147  22.222 -11.743  1.00 92.59           C  
ATOM   4679  O   VAL B  65       7.257  21.493  -9.447  1.00 92.59           O  
ATOM   4680  CG1 VAL B  65       9.693  23.545 -11.210  1.00 92.59           C  
ATOM   4681  CG2 VAL B  65       9.867  21.822 -13.030  1.00 92.59           C  
ATOM   4682  N   THR B  66       9.218  21.771  -8.299  1.00 92.18           N  
ATOM   4683  CA  THR B  66       8.571  22.188  -7.060  1.00 92.18           C  
ATOM   4684  C   THR B  66       8.909  23.640  -6.736  1.00 92.18           C  
ATOM   4685  CB  THR B  66       8.987  21.287  -5.882  1.00 92.18           C  
ATOM   4686  O   THR B  66      10.081  24.020  -6.710  1.00 92.18           O  
ATOM   4687  CG2 THR B  66       8.276  21.699  -4.597  1.00 92.18           C  
ATOM   4688  OG1 THR B  66       8.650  19.927  -6.186  1.00 92.18           O  
ATOM   4689  N   PHE B  67       7.832  24.412  -6.504  1.00 91.32           N  
ATOM   4690  CA  PHE B  67       7.985  25.804  -6.095  1.00 91.32           C  
ATOM   4691  C   PHE B  67       7.675  25.969  -4.612  1.00 91.32           C  
ATOM   4692  CB  PHE B  67       7.074  26.714  -6.926  1.00 91.32           C  
ATOM   4693  O   PHE B  67       6.708  25.396  -4.107  1.00 91.32           O  
ATOM   4694  CG  PHE B  67       7.382  26.697  -8.399  1.00 91.32           C  
ATOM   4695  CD1 PHE B  67       8.259  27.622  -8.951  1.00 91.32           C  
ATOM   4696  CD2 PHE B  67       6.792  25.756  -9.233  1.00 91.32           C  
ATOM   4697  CE1 PHE B  67       8.545  27.609 -10.314  1.00 91.32           C  
ATOM   4698  CE2 PHE B  67       7.073  25.737 -10.596  1.00 91.32           C  
ATOM   4699  CZ  PHE B  67       7.949  26.665 -11.135  1.00 91.32           C  
ATOM   4700  N   THR B  68       8.545  26.669  -3.913  1.00 91.59           N  
ATOM   4701  CA  THR B  68       8.225  27.128  -2.566  1.00 91.59           C  
ATOM   4702  C   THR B  68       7.741  28.576  -2.590  1.00 91.59           C  
ATOM   4703  CB  THR B  68       9.442  27.006  -1.630  1.00 91.59           C  
ATOM   4704  O   THR B  68       8.418  29.453  -3.128  1.00 91.59           O  
ATOM   4705  CG2 THR B  68       9.112  27.514  -0.230  1.00 91.59           C  
ATOM   4706  OG1 THR B  68       9.837  25.631  -1.547  1.00 91.59           O  
ATOM   4707  N   LEU B  69       6.523  28.743  -2.066  1.00 92.77           N  
ATOM   4708  CA  LEU B  69       5.928  30.072  -1.992  1.00 92.77           C  
ATOM   4709  C   LEU B  69       6.016  30.628  -0.575  1.00 92.77           C  
ATOM   4710  CB  LEU B  69       4.466  30.031  -2.447  1.00 92.77           C  
ATOM   4711  O   LEU B  69       5.782  29.904   0.396  1.00 92.77           O  
ATOM   4712  CG  LEU B  69       4.190  29.331  -3.778  1.00 92.77           C  
ATOM   4713  CD1 LEU B  69       2.692  29.312  -4.066  1.00 92.77           C  
ATOM   4714  CD2 LEU B  69       4.947  30.017  -4.910  1.00 92.77           C  
ATOM   4715  N   VAL B  70       6.411  31.855  -0.440  1.00 92.91           N  
ATOM   4716  CA  VAL B  70       6.422  32.564   0.835  1.00 92.91           C  
ATOM   4717  C   VAL B  70       5.499  33.779   0.759  1.00 92.91           C  
ATOM   4718  CB  VAL B  70       7.850  33.003   1.229  1.00 92.91           C  
ATOM   4719  O   VAL B  70       5.719  34.683  -0.050  1.00 92.91           O  
ATOM   4720  CG1 VAL B  70       7.844  33.706   2.585  1.00 92.91           C  
ATOM   4721  CG2 VAL B  70       8.790  31.799   1.252  1.00 92.91           C  
ATOM   4722  N   GLY B  71       4.366  33.764   1.529  1.00 92.59           N  
ATOM   4723  CA  GLY B  71       3.415  34.865   1.536  1.00 92.59           C  
ATOM   4724  C   GLY B  71       2.179  34.580   2.369  1.00 92.59           C  
ATOM   4725  O   GLY B  71       2.272  33.981   3.443  1.00 92.59           O  
ATOM   4726  N   ASN B  72       1.042  35.163   1.994  1.00 91.82           N  
ATOM   4727  CA  ASN B  72      -0.241  34.987   2.666  1.00 91.82           C  
ATOM   4728  C   ASN B  72      -1.224  34.206   1.799  1.00 91.82           C  
ATOM   4729  CB  ASN B  72      -0.835  36.341   3.054  1.00 91.82           C  
ATOM   4730  O   ASN B  72      -0.886  33.788   0.690  1.00 91.82           O  
ATOM   4731  CG  ASN B  72      -1.084  37.236   1.856  1.00 91.82           C  
ATOM   4732  ND2 ASN B  72      -0.932  38.541   2.048  1.00 91.82           N  
ATOM   4733  OD1 ASN B  72      -1.409  36.757   0.767  1.00 91.82           O  
ATOM   4734  N   TYR B  73      -2.330  33.835   2.288  1.00 92.00           N  
ATOM   4735  CA  TYR B  73      -3.314  33.011   1.595  1.00 92.00           C  
ATOM   4736  C   TYR B  73      -3.731  33.652   0.277  1.00 92.00           C  
ATOM   4737  CB  TYR B  73      -4.545  32.785   2.478  1.00 92.00           C  
ATOM   4738  O   TYR B  73      -3.907  32.961  -0.729  1.00 92.00           O  
ATOM   4739  CG  TYR B  73      -4.352  31.716   3.526  1.00 92.00           C  
ATOM   4740  CD1 TYR B  73      -4.332  30.367   3.177  1.00 92.00           C  
ATOM   4741  CD2 TYR B  73      -4.190  32.051   4.866  1.00 92.00           C  
ATOM   4742  CE1 TYR B  73      -4.157  29.378   4.140  1.00 92.00           C  
ATOM   4743  CE2 TYR B  73      -4.014  31.070   5.836  1.00 92.00           C  
ATOM   4744  OH  TYR B  73      -3.824  28.764   6.421  1.00 92.00           O  
ATOM   4745  CZ  TYR B  73      -3.998  29.739   5.464  1.00 92.00           C  
ATOM   4746  N   ASP B  74      -3.890  35.005   0.266  1.00 92.45           N  
ATOM   4747  CA  ASP B  74      -4.272  35.710  -0.954  1.00 92.45           C  
ATOM   4748  C   ASP B  74      -3.222  35.524  -2.047  1.00 92.45           C  
ATOM   4749  CB  ASP B  74      -4.480  37.198  -0.672  1.00 92.45           C  
ATOM   4750  O   ASP B  74      -3.562  35.299  -3.211  1.00 92.45           O  
ATOM   4751  CG  ASP B  74      -5.733  37.480   0.139  1.00 92.45           C  
ATOM   4752  OD1 ASP B  74      -6.650  36.629   0.159  1.00 92.45           O  
ATOM   4753  OD2 ASP B  74      -5.805  38.561   0.761  1.00 92.45           O  
ATOM   4754  N   TYR B  75      -2.042  35.645  -1.686  1.00 93.45           N  
ATOM   4755  CA  TYR B  75      -0.927  35.444  -2.605  1.00 93.45           C  
ATOM   4756  C   TYR B  75      -0.912  34.020  -3.144  1.00 93.45           C  
ATOM   4757  CB  TYR B  75       0.404  35.753  -1.911  1.00 93.45           C  
ATOM   4758  O   TYR B  75      -0.798  33.808  -4.354  1.00 93.45           O  
ATOM   4759  CG  TYR B  75       1.613  35.264  -2.671  1.00 93.45           C  
ATOM   4760  CD1 TYR B  75       2.390  34.215  -2.182  1.00 93.45           C  
ATOM   4761  CD2 TYR B  75       1.982  35.848  -3.878  1.00 93.45           C  
ATOM   4762  CE1 TYR B  75       3.505  33.761  -2.878  1.00 93.45           C  
ATOM   4763  CE2 TYR B  75       3.095  35.403  -4.582  1.00 93.45           C  
ATOM   4764  OH  TYR B  75       4.953  33.917  -4.769  1.00 93.45           O  
ATOM   4765  CZ  TYR B  75       3.850  34.361  -4.075  1.00 93.45           C  
ATOM   4766  N   PHE B  76      -1.002  33.050  -2.228  1.00 93.99           N  
ATOM   4767  CA  PHE B  76      -1.004  31.651  -2.642  1.00 93.99           C  
ATOM   4768  C   PHE B  76      -2.118  31.387  -3.648  1.00 93.99           C  
ATOM   4769  CB  PHE B  76      -1.162  30.731  -1.428  1.00 93.99           C  
ATOM   4770  O   PHE B  76      -1.902  30.713  -4.658  1.00 93.99           O  
ATOM   4771  CG  PHE B  76      -0.040  30.840  -0.432  1.00 93.99           C  
ATOM   4772  CD1 PHE B  76       1.195  31.351  -0.810  1.00 93.99           C  
ATOM   4773  CD2 PHE B  76      -0.221  30.432   0.883  1.00 93.99           C  
ATOM   4774  CE1 PHE B  76       2.236  31.453   0.110  1.00 93.99           C  
ATOM   4775  CE2 PHE B  76       0.815  30.531   1.807  1.00 93.99           C  
ATOM   4776  CZ  PHE B  76       2.042  31.042   1.419  1.00 93.99           C  
ATOM   4777  N   ASN B  77      -3.333  31.893  -3.442  1.00 91.56           N  
ATOM   4778  CA  ASN B  77      -4.473  31.704  -4.333  1.00 91.56           C  
ATOM   4779  C   ASN B  77      -4.235  32.352  -5.694  1.00 91.56           C  
ATOM   4780  CB  ASN B  77      -5.749  32.260  -3.696  1.00 91.56           C  
ATOM   4781  O   ASN B  77      -4.605  31.791  -6.727  1.00 91.56           O  
ATOM   4782  CG  ASN B  77      -6.279  31.377  -2.584  1.00 91.56           C  
ATOM   4783  ND2 ASN B  77      -7.074  31.957  -1.693  1.00 91.56           N  
ATOM   4784  OD1 ASN B  77      -5.976  30.181  -2.526  1.00 91.56           O  
ATOM   4785  N   SER B  78      -3.624  33.493  -5.637  1.00 92.38           N  
ATOM   4786  CA  SER B  78      -3.315  34.194  -6.879  1.00 92.38           C  
ATOM   4787  C   SER B  78      -2.325  33.404  -7.728  1.00 92.38           C  
ATOM   4788  CB  SER B  78      -2.750  35.584  -6.583  1.00 92.38           C  
ATOM   4789  O   SER B  78      -2.476  33.319  -8.949  1.00 92.38           O  
ATOM   4790  OG  SER B  78      -1.410  35.496  -6.128  1.00 92.38           O  
ATOM   4791  N   VAL B  79      -1.298  32.907  -7.103  1.00 92.43           N  
ATOM   4792  CA  VAL B  79      -0.301  32.100  -7.798  1.00 92.43           C  
ATOM   4793  C   VAL B  79      -0.961  30.852  -8.384  1.00 92.43           C  
ATOM   4794  CB  VAL B  79       0.859  31.697  -6.861  1.00 92.43           C  
ATOM   4795  O   VAL B  79      -0.712  30.494  -9.537  1.00 92.43           O  
ATOM   4796  CG1 VAL B  79       1.755  30.655  -7.526  1.00 92.43           C  
ATOM   4797  CG2 VAL B  79       1.672  32.928  -6.460  1.00 92.43           C  
ATOM   4798  N   ALA B  80      -1.816  30.140  -7.620  1.00 91.37           N  
ATOM   4799  CA  ALA B  80      -2.518  28.942  -8.071  1.00 91.37           C  
ATOM   4800  C   ALA B  80      -3.371  29.236  -9.302  1.00 91.37           C  
ATOM   4801  CB  ALA B  80      -3.386  28.378  -6.949  1.00 91.37           C  
ATOM   4802  O   ALA B  80      -3.371  28.464 -10.263  1.00 91.37           O  
ATOM   4803  N   GLU B  81      -4.087  30.335  -9.332  1.00 91.02           N  
ATOM   4804  CA  GLU B  81      -4.953  30.727 -10.439  1.00 91.02           C  
ATOM   4805  C   GLU B  81      -4.140  31.036 -11.694  1.00 91.02           C  
ATOM   4806  CB  GLU B  81      -5.803  31.940 -10.052  1.00 91.02           C  
ATOM   4807  O   GLU B  81      -4.470  30.564 -12.784  1.00 91.02           O  
ATOM   4808  CG  GLU B  81      -6.962  31.608  -9.124  1.00 91.02           C  
ATOM   4809  CD  GLU B  81      -7.736  32.835  -8.668  1.00 91.02           C  
ATOM   4810  OE1 GLU B  81      -8.653  32.696  -7.828  1.00 91.02           O  
ATOM   4811  OE2 GLU B  81      -7.423  33.944  -9.156  1.00 91.02           O  
ATOM   4812  N   THR B  82      -3.086  31.809 -11.498  1.00 91.00           N  
ATOM   4813  CA  THR B  82      -2.215  32.175 -12.609  1.00 91.00           C  
ATOM   4814  C   THR B  82      -1.532  30.940 -13.190  1.00 91.00           C  
ATOM   4815  CB  THR B  82      -1.149  33.196 -12.170  1.00 91.00           C  
ATOM   4816  O   THR B  82      -1.464  30.779 -14.410  1.00 91.00           O  
ATOM   4817  CG2 THR B  82      -0.293  33.640 -13.352  1.00 91.00           C  
ATOM   4818  OG1 THR B  82      -1.796  34.342 -11.606  1.00 91.00           O  
ATOM   4819  N   MET B  83      -1.033  30.069 -12.296  1.00 90.10           N  
ATOM   4820  CA  MET B  83      -0.373  28.836 -12.718  1.00 90.10           C  
ATOM   4821  C   MET B  83      -1.336  27.940 -13.489  1.00 90.10           C  
ATOM   4822  CB  MET B  83       0.186  28.084 -11.509  1.00 90.10           C  
ATOM   4823  O   MET B  83      -0.969  27.366 -14.516  1.00 90.10           O  
ATOM   4824  CG  MET B  83       1.039  26.881 -11.877  1.00 90.10           C  
ATOM   4825  SD  MET B  83       2.117  26.335 -10.496  1.00 90.10           S  
ATOM   4826  CE  MET B  83       3.368  27.649 -10.528  1.00 90.10           C  
ATOM   4827  N   GLY B  84      -2.539  27.785 -13.004  1.00 90.79           N  
ATOM   4828  CA  GLY B  84      -3.561  27.000 -13.678  1.00 90.79           C  
ATOM   4829  C   GLY B  84      -3.812  27.446 -15.106  1.00 90.79           C  
ATOM   4830  O   GLY B  84      -3.967  26.615 -16.004  1.00 90.79           O  
ATOM   4831  N   GLY B  85      -3.823  28.740 -15.323  1.00 91.45           N  
ATOM   4832  CA  GLY B  85      -4.006  29.293 -16.656  1.00 91.45           C  
ATOM   4833  C   GLY B  85      -2.845  29.001 -17.587  1.00 91.45           C  
ATOM   4834  O   GLY B  85      -3.049  28.608 -18.738  1.00 91.45           O  
ATOM   4835  N   TYR B  86      -1.670  29.111 -17.064  1.00 90.42           N  
ATOM   4836  CA  TYR B  86      -0.466  28.930 -17.866  1.00 90.42           C  
ATOM   4837  C   TYR B  86      -0.247  27.459 -18.199  1.00 90.42           C  
ATOM   4838  CB  TYR B  86       0.758  29.487 -17.133  1.00 90.42           C  
ATOM   4839  O   TYR B  86       0.274  27.129 -19.267  1.00 90.42           O  
ATOM   4840  CG  TYR B  86       0.888  30.988 -17.222  1.00 90.42           C  
ATOM   4841  CD1 TYR B  86       0.998  31.626 -18.455  1.00 90.42           C  
ATOM   4842  CD2 TYR B  86       0.903  31.772 -16.073  1.00 90.42           C  
ATOM   4843  CE1 TYR B  86       1.121  33.009 -18.542  1.00 90.42           C  
ATOM   4844  CE2 TYR B  86       1.025  33.155 -16.148  1.00 90.42           C  
ATOM   4845  OH  TYR B  86       1.253  35.133 -17.464  1.00 90.42           O  
ATOM   4846  CZ  TYR B  86       1.132  33.764 -17.385  1.00 90.42           C  
ATOM   4847  N   LEU B  87      -0.558  26.612 -17.260  1.00 93.00           N  
ATOM   4848  CA  LEU B  87      -0.316  25.182 -17.412  1.00 93.00           C  
ATOM   4849  C   LEU B  87      -1.384  24.540 -18.291  1.00 93.00           C  
ATOM   4850  CB  LEU B  87      -0.283  24.494 -16.045  1.00 93.00           C  
ATOM   4851  O   LEU B  87      -1.213  23.412 -18.760  1.00 93.00           O  
ATOM   4852  CG  LEU B  87       0.866  24.889 -15.116  1.00 93.00           C  
ATOM   4853  CD1 LEU B  87       0.774  24.118 -13.802  1.00 93.00           C  
ATOM   4854  CD2 LEU B  87       2.210  24.644 -15.793  1.00 93.00           C  
ATOM   4855  N   ASN B  88      -2.487  25.228 -18.504  1.00 93.32           N  
ATOM   4856  CA  ASN B  88      -3.587  24.714 -19.312  1.00 93.32           C  
ATOM   4857  C   ASN B  88      -3.274  24.795 -20.803  1.00 93.32           C  
ATOM   4858  CB  ASN B  88      -4.881  25.466 -18.999  1.00 93.32           C  
ATOM   4859  O   ASN B  88      -3.696  25.735 -21.479  1.00 93.32           O  
ATOM   4860  CG  ASN B  88      -6.102  24.808 -19.612  1.00 93.32           C  
ATOM   4861  ND2 ASN B  88      -7.161  25.586 -19.805  1.00 93.32           N  
ATOM   4862  OD1 ASN B  88      -6.095  23.611 -19.908  1.00 93.32           O  
ATOM   4863  N   VAL B  89      -2.475  23.864 -21.280  1.00 95.59           N  
ATOM   4864  CA  VAL B  89      -2.053  23.825 -22.677  1.00 95.59           C  
ATOM   4865  C   VAL B  89      -2.523  22.522 -23.323  1.00 95.59           C  
ATOM   4866  CB  VAL B  89      -0.522  23.965 -22.812  1.00 95.59           C  
ATOM   4867  O   VAL B  89      -2.792  21.540 -22.627  1.00 95.59           O  
ATOM   4868  CG1 VAL B  89      -0.058  25.333 -22.314  1.00 95.59           C  
ATOM   4869  CG2 VAL B  89       0.186  22.847 -22.047  1.00 95.59           C  
ATOM   4870  N   ASP B  90      -2.673  22.475 -24.701  1.00 94.47           N  
ATOM   4871  CA  ASP B  90      -3.225  21.304 -25.375  1.00 94.47           C  
ATOM   4872  C   ASP B  90      -2.161  20.601 -26.216  1.00 94.47           C  
ATOM   4873  CB  ASP B  90      -4.412  21.702 -26.256  1.00 94.47           C  
ATOM   4874  O   ASP B  90      -2.463  19.655 -26.945  1.00 94.47           O  
ATOM   4875  CG  ASP B  90      -4.043  22.714 -27.326  1.00 94.47           C  
ATOM   4876  OD1 ASP B  90      -2.867  23.134 -27.390  1.00 94.47           O  
ATOM   4877  OD2 ASP B  90      -4.937  23.099 -28.112  1.00 94.47           O  
ATOM   4878  N   LYS B  91      -0.960  21.128 -26.234  1.00 96.18           N  
ATOM   4879  CA  LYS B  91       0.184  20.501 -26.887  1.00 96.18           C  
ATOM   4880  C   LYS B  91       1.481  20.815 -26.145  1.00 96.18           C  
ATOM   4881  CB  LYS B  91       0.291  20.959 -28.343  1.00 96.18           C  
ATOM   4882  O   LYS B  91       1.532  21.750 -25.343  1.00 96.18           O  
ATOM   4883  CG  LYS B  91       0.432  22.465 -28.509  1.00 96.18           C  
ATOM   4884  CD  LYS B  91       0.416  22.869 -29.977  1.00 96.18           C  
ATOM   4885  CE  LYS B  91       0.595  24.372 -30.147  1.00 96.18           C  
ATOM   4886  NZ  LYS B  91       0.601  24.770 -31.586  1.00 96.18           N  
ATOM   4887  N   PRO B  92       2.515  19.980 -26.387  1.00 97.12           N  
ATOM   4888  CA  PRO B  92       3.793  20.227 -25.716  1.00 97.12           C  
ATOM   4889  C   PRO B  92       4.350  21.620 -26.002  1.00 97.12           C  
ATOM   4890  CB  PRO B  92       4.710  19.145 -26.292  1.00 97.12           C  
ATOM   4891  O   PRO B  92       4.260  22.105 -27.132  1.00 97.12           O  
ATOM   4892  CG  PRO B  92       3.791  18.029 -26.672  1.00 97.12           C  
ATOM   4893  CD  PRO B  92       2.516  18.621 -27.201  1.00 97.12           C  
ATOM   4894  N   LYS B  93       4.846  22.262 -24.949  1.00 97.62           N  
ATOM   4895  CA  LYS B  93       5.482  23.572 -25.051  1.00 97.62           C  
ATOM   4896  C   LYS B  93       6.927  23.521 -24.559  1.00 97.62           C  
ATOM   4897  CB  LYS B  93       4.695  24.615 -24.256  1.00 97.62           C  
ATOM   4898  O   LYS B  93       7.325  22.570 -23.883  1.00 97.62           O  
ATOM   4899  CG  LYS B  93       3.238  24.742 -24.677  1.00 97.62           C  
ATOM   4900  CD  LYS B  93       3.109  25.348 -26.068  1.00 97.62           C  
ATOM   4901  CE  LYS B  93       1.653  25.604 -26.434  1.00 97.62           C  
ATOM   4902  NZ  LYS B  93       1.520  26.190 -27.802  1.00 97.62           N  
ATOM   4903  N   LYS B  94       7.703  24.553 -24.927  1.00 96.91           N  
ATOM   4904  CA  LYS B  94       9.120  24.603 -24.579  1.00 96.91           C  
ATOM   4905  C   LYS B  94       9.311  24.816 -23.080  1.00 96.91           C  
ATOM   4906  CB  LYS B  94       9.827  25.712 -25.359  1.00 96.91           C  
ATOM   4907  O   LYS B  94       8.699  25.711 -22.492  1.00 96.91           O  
ATOM   4908  CG  LYS B  94       9.920  25.453 -26.855  1.00 96.91           C  
ATOM   4909  CD  LYS B  94      10.673  26.568 -27.570  1.00 96.91           C  
ATOM   4910  CE  LYS B  94      10.750  26.319 -29.071  1.00 96.91           C  
ATOM   4911  NZ  LYS B  94      11.465  27.423 -29.779  1.00 96.91           N  
ATOM   4912  N   LEU B  95      10.041  23.961 -22.488  1.00 95.94           N  
ATOM   4913  CA  LEU B  95      10.462  24.051 -21.093  1.00 95.94           C  
ATOM   4914  C   LEU B  95      11.975  24.209 -20.991  1.00 95.94           C  
ATOM   4915  CB  LEU B  95      10.012  22.810 -20.317  1.00 95.94           C  
ATOM   4916  O   LEU B  95      12.726  23.362 -21.479  1.00 95.94           O  
ATOM   4917  CG  LEU B  95      10.416  22.750 -18.843  1.00 95.94           C  
ATOM   4918  CD1 LEU B  95       9.749  23.879 -18.064  1.00 95.94           C  
ATOM   4919  CD2 LEU B  95      10.055  21.395 -18.244  1.00 95.94           C  
ATOM   4920  N   ILE B  96      12.421  25.287 -20.310  1.00 95.02           N  
ATOM   4921  CA  ILE B  96      13.838  25.613 -20.192  1.00 95.02           C  
ATOM   4922  C   ILE B  96      14.185  25.887 -18.730  1.00 95.02           C  
ATOM   4923  CB  ILE B  96      14.213  26.829 -21.068  1.00 95.02           C  
ATOM   4924  O   ILE B  96      13.452  26.593 -18.034  1.00 95.02           O  
ATOM   4925  CG1 ILE B  96      13.897  26.545 -22.542  1.00 95.02           C  
ATOM   4926  CG2 ILE B  96      15.690  27.191 -20.886  1.00 95.02           C  
ATOM   4927  CD1 ILE B  96      13.986  27.769 -23.442  1.00 95.02           C  
ATOM   4928  N   PHE B  97      15.272  25.309 -18.307  1.00 93.27           N  
ATOM   4929  CA  PHE B  97      15.750  25.532 -16.947  1.00 93.27           C  
ATOM   4930  C   PHE B  97      16.954  26.467 -16.944  1.00 93.27           C  
ATOM   4931  CB  PHE B  97      16.115  24.204 -16.278  1.00 93.27           C  
ATOM   4932  O   PHE B  97      17.832  26.359 -17.802  1.00 93.27           O  
ATOM   4933  CG  PHE B  97      14.961  23.245 -16.163  1.00 93.27           C  
ATOM   4934  CD1 PHE B  97      13.935  23.477 -15.254  1.00 93.27           C  
ATOM   4935  CD2 PHE B  97      14.903  22.111 -16.963  1.00 93.27           C  
ATOM   4936  CE1 PHE B  97      12.866  22.591 -15.146  1.00 93.27           C  
ATOM   4937  CE2 PHE B  97      13.837  21.221 -16.859  1.00 93.27           C  
ATOM   4938  CZ  PHE B  97      12.820  21.462 -15.950  1.00 93.27           C
[truncated: 1,620,329 more chars]
