# Supplementary material for: A structural discovery journey of streptococcal phages adhesion devices by AlphaFold2
Source: Front Mol Biosci. 2022 Aug 19;9:960325. doi: 10.3389/fmolb.2022.960325 (PMC9437275; doi:10.3389/fmolb.2022.960325)
Supplement: Supplementary file 2 [file DataSheet3.ZIP › PDBs/Dits/SW13_Dit_6mer.pdb]

ATOM      1  N   MET A   1      29.744  30.797 -13.175  1.00 46.32           N  
ATOM      2  H   MET A   1      30.193  30.833 -12.271  1.00 46.32           H  
ATOM      3  H2  MET A   1      28.920  31.379 -13.135  1.00 46.32           H  
ATOM      4  H3  MET A   1      30.370  31.143 -13.888  1.00 46.32           H  
ATOM      5  CA  MET A   1      29.357  29.399 -13.456  1.00 46.32           C  
ATOM      6  HA  MET A   1      28.771  29.373 -14.375  1.00 46.32           H  
ATOM      7  C   MET A   1      28.486  28.927 -12.312  1.00 46.32           C  
ATOM      8  CB  MET A   1      30.586  28.497 -13.632  1.00 46.32           C  
ATOM      9  HB2 MET A   1      30.992  28.216 -12.661  1.00 46.32           H  
ATOM     10  HB3 MET A   1      31.350  29.056 -14.172  1.00 46.32           H  
ATOM     11  O   MET A   1      28.739  29.328 -11.181  1.00 46.32           O  
ATOM     12  CG  MET A   1      30.276  27.242 -14.450  1.00 46.32           C  
ATOM     13  HG2 MET A   1      29.788  27.539 -15.379  1.00 46.32           H  
ATOM     14  HG3 MET A   1      29.604  26.589 -13.893  1.00 46.32           H  
ATOM     15  SD  MET A   1      31.782  26.330 -14.866  1.00 46.32           S  
ATOM     16  CE  MET A   1      31.170  25.273 -16.207  1.00 46.32           C  
ATOM     17  HE1 MET A   1      30.804  25.889 -17.029  1.00 46.32           H  
ATOM     18  HE2 MET A   1      31.980  24.640 -16.569  1.00 46.32           H  
ATOM     19  HE3 MET A   1      30.361  24.642 -15.839  1.00 46.32           H  
ATOM     20  N   ALA A   2      27.448  28.161 -12.609  1.00 65.53           N  
ATOM     21  H   ALA A   2      27.302  27.822 -13.549  1.00 65.53           H  
ATOM     22  CA  ALA A   2      26.461  27.760 -11.626  1.00 65.53           C  
ATOM     23  HA  ALA A   2      26.166  28.627 -11.034  1.00 65.53           H  
ATOM     24  C   ALA A   2      27.058  26.694 -10.683  1.00 65.53           C  
ATOM     25  CB  ALA A   2      25.251  27.314 -12.444  1.00 65.53           C  
ATOM     26  HB1 ALA A   2      25.001  28.058 -13.200  1.00 65.53           H  
ATOM     27  HB2 ALA A   2      24.386  27.236 -11.785  1.00 65.53           H  
ATOM     28  HB3 ALA A   2      25.444  26.358 -12.930  1.00 65.53           H  
ATOM     29  O   ALA A   2      27.476  25.628 -11.132  1.00 65.53           O  
ATOM     30  N   LEU A   3      27.185  27.008  -9.389  1.00 79.15           N  
ATOM     31  H   LEU A   3      26.802  27.882  -9.059  1.00 79.15           H  
ATOM     32  CA  LEU A   3      27.883  26.149  -8.426  1.00 79.15           C  
ATOM     33  HA  LEU A   3      28.799  25.777  -8.883  1.00 79.15           H  
ATOM     34  C   LEU A   3      27.022  24.937  -8.064  1.00 79.15           C  
ATOM     35  CB  LEU A   3      28.246  26.958  -7.162  1.00 79.15           C  
ATOM     36  HB2 LEU A   3      28.429  26.269  -6.337  1.00 79.15           H  
ATOM     37  HB3 LEU A   3      27.385  27.567  -6.885  1.00 79.15           H  
ATOM     38  O   LEU A   3      26.040  25.072  -7.339  1.00 79.15           O  
ATOM     39  CG  LEU A   3      29.483  27.859  -7.318  1.00 79.15           C  
ATOM     40  HG  LEU A   3      29.436  28.389  -8.269  1.00 79.15           H  
ATOM     41  CD1 LEU A   3      29.524  28.888  -6.188  1.00 79.15           C  
ATOM     42 HD11 LEU A   3      30.402  29.525  -6.298  1.00 79.15           H  
ATOM     43 HD12 LEU A   3      29.557  28.384  -5.222  1.00 79.15           H  
ATOM     44 HD13 LEU A   3      28.632  29.513  -6.232  1.00 79.15           H  
ATOM     45  CD2 LEU A   3      30.783  27.053  -7.248  1.00 79.15           C  
ATOM     46 HD21 LEU A   3      30.874  26.586  -6.268  1.00 79.15           H  
ATOM     47 HD22 LEU A   3      30.797  26.286  -8.023  1.00 79.15           H  
ATOM     48 HD23 LEU A   3      31.633  27.717  -7.405  1.00 79.15           H  
ATOM     49  N   PHE A   4      27.435  23.746  -8.495  1.00 80.34           N  
ATOM     50  H   PHE A   4      28.201  23.701  -9.152  1.00 80.34           H  
ATOM     51  CA  PHE A   4      26.920  22.493  -7.951  1.00 80.34           C  
ATOM     52  HA  PHE A   4      26.006  22.708  -7.398  1.00 80.34           H  
ATOM     53  C   PHE A   4      27.948  21.926  -6.973  1.00 80.34           C  
ATOM     54  CB  PHE A   4      26.568  21.526  -9.091  1.00 80.34           C  
ATOM     55  HB2 PHE A   4      25.957  22.049  -9.826  1.00 80.34           H  
ATOM     56  HB3 PHE A   4      27.492  21.242  -9.595  1.00 80.34           H  
ATOM     57  O   PHE A   4      28.914  21.287  -7.379  1.00 80.34           O  
ATOM     58  CG  PHE A   4      25.831  20.260  -8.680  1.00 80.34           C  
ATOM     59  CD1 PHE A   4      26.022  19.082  -9.427  1.00 80.34           C  
ATOM     60  HD1 PHE A   4      26.694  19.076 -10.272  1.00 80.34           H  
ATOM     61  CD2 PHE A   4      24.931  20.246  -7.591  1.00 80.34           C  
ATOM     62  HD2 PHE A   4      24.739  21.136  -7.010  1.00 80.34           H  
ATOM     63  CE1 PHE A   4      25.331  17.907  -9.088  1.00 80.34           C  
ATOM     64  HE1 PHE A   4      25.464  17.020  -9.690  1.00 80.34           H  
ATOM     65  CE2 PHE A   4      24.251  19.067  -7.247  1.00 80.34           C  
ATOM     66  HE2 PHE A   4      23.569  19.072  -6.410  1.00 80.34           H  
ATOM     67  CZ  PHE A   4      24.451  17.893  -7.993  1.00 80.34           C  
ATOM     68  HZ  PHE A   4      23.921  16.988  -7.738  1.00 80.34           H  
ATOM     69  N   GLN A   5      27.792  22.204  -5.678  1.00 81.34           N  
ATOM     70  H   GLN A   5      26.949  22.675  -5.382  1.00 81.34           H  
ATOM     71  CA  GLN A   5      28.778  21.801  -4.669  1.00 81.34           C  
ATOM     72  HA  GLN A   5      29.395  21.007  -5.091  1.00 81.34           H  
ATOM     73  C   GLN A   5      28.132  21.237  -3.414  1.00 81.34           C  
ATOM     74  CB  GLN A   5      29.700  22.963  -4.261  1.00 81.34           C  
ATOM     75  HB2 GLN A   5      29.107  23.764  -3.820  1.00 81.34           H  
ATOM     76  HB3 GLN A   5      30.378  22.585  -3.495  1.00 81.34           H  
ATOM     77  O   GLN A   5      27.123  21.761  -2.953  1.00 81.34           O  
ATOM     78  CG  GLN A   5      30.544  23.545  -5.400  1.00 81.34           C  
ATOM     79  HG2 GLN A   5      29.927  24.192  -6.023  1.00 81.34           H  
ATOM     80  HG3 GLN A   5      30.915  22.734  -6.028  1.00 81.34           H  
ATOM     81  CD  GLN A   5      31.746  24.335  -4.890  1.00 81.34           C  
ATOM     82  NE2 GLN A   5      32.743  24.550  -5.720  1.00 81.34           N  
ATOM     83 HE21 GLN A   5      32.724  24.173  -6.657  1.00 81.34           H  
ATOM     84 HE22 GLN A   5      33.550  25.029  -5.346  1.00 81.34           H  
ATOM     85  OE1 GLN A   5      31.815  24.771  -3.748  1.00 81.34           O  
ATOM     86  N   PHE A   6      28.765  20.244  -2.793  1.00 79.60           N  
ATOM     87  H   PHE A   6      29.615  19.895  -3.213  1.00 79.60           H  
ATOM     88  CA  PHE A   6      28.376  19.719  -1.485  1.00 79.60           C  
ATOM     89  HA  PHE A   6      27.665  20.402  -1.021  1.00 79.60           H  
ATOM     90  C   PHE A   6      29.599  19.614  -0.580  1.00 79.60           C  
ATOM     91  CB  PHE A   6      27.668  18.376  -1.654  1.00 79.60           C  
ATOM     92  HB2 PHE A   6      26.826  18.535  -2.329  1.00 79.60           H  
ATOM     93  HB3 PHE A   6      28.352  17.667  -2.121  1.00 79.60           H  
ATOM     94  O   PHE A   6      30.607  19.017  -0.947  1.00 79.60           O  
ATOM     95  CG  PHE A   6      27.121  17.774  -0.374  1.00 79.60           C  
ATOM     96  CD1 PHE A   6      27.852  16.799   0.330  1.00 79.60           C  
ATOM     97  HD1 PHE A   6      28.829  16.499  -0.019  1.00 79.60           H  
ATOM     98  CD2 PHE A   6      25.854  18.164   0.092  1.00 79.60           C  
ATOM     99  HD2 PHE A   6      25.296  18.915  -0.449  1.00 79.60           H  
ATOM    100  CE1 PHE A   6      27.297  16.198   1.474  1.00 79.60           C  
ATOM    101  HE1 PHE A   6      27.857  15.442   2.004  1.00 79.60           H  
ATOM    102  CE2 PHE A   6      25.297  17.561   1.233  1.00 79.60           C  
ATOM    103  HE2 PHE A   6      24.317  17.856   1.578  1.00 79.60           H  
ATOM    104  CZ  PHE A   6      26.014  16.565   1.917  1.00 79.60           C  
ATOM    105  HZ  PHE A   6      25.582  16.091   2.785  1.00 79.60           H  
ATOM    106  N   ASN A   7      29.528  20.213   0.611  1.00 82.18           N  
ATOM    107  H   ASN A   7      28.688  20.736   0.815  1.00 82.18           H  
ATOM    108  CA  ASN A   7      30.647  20.262   1.561  1.00 82.18           C  
ATOM    109  HA  ASN A   7      30.347  20.931   2.367  1.00 82.18           H  
ATOM    110  C   ASN A   7      31.944  20.877   0.976  1.00 82.18           C  
ATOM    111  CB  ASN A   7      30.850  18.857   2.162  1.00 82.18           C  
ATOM    112  HB2 ASN A   7      29.888  18.389   2.367  1.00 82.18           H  
ATOM    113  HB3 ASN A   7      31.363  18.229   1.434  1.00 82.18           H  
ATOM    114  O   ASN A   7      33.045  20.494   1.362  1.00 82.18           O  
ATOM    115  CG  ASN A   7      31.651  18.864   3.449  1.00 82.18           C  
ATOM    116  ND2 ASN A   7      32.298  17.766   3.761  1.00 82.18           N  
ATOM    117 HD21 ASN A   7      32.284  16.985   3.122  1.00 82.18           H  
ATOM    118 HD22 ASN A   7      32.880  17.807   4.586  1.00 82.18           H  
ATOM    119  OD1 ASN A   7      31.648  19.809   4.222  1.00 82.18           O  
ATOM    120  N   GLY A   8      31.812  21.804   0.020  1.00 85.59           N  
ATOM    121  H   GLY A   8      30.881  22.038  -0.293  1.00 85.59           H  
ATOM    122  CA  GLY A   8      32.939  22.422  -0.694  1.00 85.59           C  
ATOM    123  HA2 GLY A   8      33.729  22.662   0.017  1.00 85.59           H  
ATOM    124  HA3 GLY A   8      32.600  23.350  -1.155  1.00 85.59           H  
ATOM    125  C   GLY A   8      33.562  21.564  -1.805  1.00 85.59           C  
ATOM    126  O   GLY A   8      34.478  22.032  -2.472  1.00 85.59           O  
ATOM    127  N   TYR A   9      33.069  20.343  -2.033  1.00 83.44           N  
ATOM    128  H   TYR A   9      32.307  20.003  -1.465  1.00 83.44           H  
ATOM    129  CA  TYR A   9      33.425  19.546  -3.206  1.00 83.44           C  
ATOM    130  HA  TYR A   9      34.460  19.746  -3.483  1.00 83.44           H  
ATOM    131  C   TYR A   9      32.524  19.910  -4.380  1.00 83.44           C  
ATOM    132  CB  TYR A   9      33.290  18.054  -2.904  1.00 83.44           C  
ATOM    133  HB2 TYR A   9      32.267  17.856  -2.584  1.00 83.44           H  
ATOM    134  HB3 TYR A   9      33.453  17.496  -3.826  1.00 83.44           H  
ATOM    135  O   TYR A   9      31.308  20.015  -4.212  1.00 83.44           O  
ATOM    136  CG  TYR A   9      34.261  17.547  -1.862  1.00 83.44           C  
ATOM    137  CD1 TYR A   9      35.537  17.105  -2.259  1.00 83.44           C  
ATOM    138  HD1 TYR A   9      35.809  17.117  -3.305  1.00 83.44           H  
ATOM    139  CD2 TYR A   9      33.898  17.528  -0.503  1.00 83.44           C  
ATOM    140  HD2 TYR A   9      32.922  17.888  -0.212  1.00 83.44           H  
ATOM    141  CE1 TYR A   9      36.452  16.643  -1.297  1.00 83.44           C  
ATOM    142  HE1 TYR A   9      37.439  16.326  -1.601  1.00 83.44           H  
ATOM    143  CE2 TYR A   9      34.809  17.065   0.466  1.00 83.44           C  
ATOM    144  HE2 TYR A   9      34.529  17.069   1.509  1.00 83.44           H  
ATOM    145  OH  TYR A   9      36.967  16.144   0.987  1.00 83.44           O  
ATOM    146  HH  TYR A   9      36.642  16.314   1.875  1.00 83.44           H  
ATOM    147  CZ  TYR A   9      36.087  16.617   0.064  1.00 83.44           C  
ATOM    148  N   ASP A  10      33.113  20.050  -5.564  1.00 82.60           N  
ATOM    149  H   ASP A  10      34.115  19.934  -5.631  1.00 82.60           H  
ATOM    150  CA  ASP A  10      32.378  20.200  -6.815  1.00 82.60           C  
ATOM    151  HA  ASP A  10      31.583  20.933  -6.680  1.00 82.60           H  
ATOM    152  C   ASP A  10      31.711  18.874  -7.198  1.00 82.60           C  
ATOM    153  CB  ASP A  10      33.325  20.744  -7.892  1.00 82.60           C  
ATOM    154  HB2 ASP A  10      33.880  21.582  -7.472  1.00 82.60           H  
ATOM    155  HB3 ASP A  10      34.043  19.973  -8.174  1.00 82.60           H  
ATOM    156  O   ASP A  10      32.379  17.870  -7.448  1.00 82.60           O  
ATOM    157  CG  ASP A  10      32.585  21.234  -9.137  1.00 82.60           C  
ATOM    158  OD1 ASP A  10      33.077  22.200  -9.748  1.00 82.60           O  
ATOM    159  OD2 ASP A  10      31.516  20.671  -9.461  1.00 82.60           O  
ATOM    160  N   LEU A  11      30.377  18.869  -7.203  1.00 82.16           N  
ATOM    161  H   LEU A  11      29.903  19.756  -7.114  1.00 82.16           H  
ATOM    162  CA  LEU A  11      29.585  17.700  -7.554  1.00 82.16           C  
ATOM    163  HA  LEU A  11      30.072  16.820  -7.132  1.00 82.16           H  
ATOM    164  C   LEU A  11      29.550  17.445  -9.063  1.00 82.16           C  
ATOM    165  CB  LEU A  11      28.167  17.808  -6.967  1.00 82.16           C  
ATOM    166  HB2 LEU A  11      27.556  17.046  -7.452  1.00 82.16           H  
ATOM    167  HB3 LEU A  11      27.750  18.779  -7.234  1.00 82.16           H  
ATOM    168  O   LEU A  11      29.266  16.314  -9.445  1.00 82.16           O  
ATOM    169  CG  LEU A  11      28.039  17.618  -5.445  1.00 82.16           C  
ATOM    170  HG  LEU A  11      28.506  18.458  -4.931  1.00 82.16           H  
ATOM    171  CD1 LEU A  11      26.550  17.585  -5.088  1.00 82.16           C  
ATOM    172 HD11 LEU A  11      26.122  18.575  -5.248  1.00 82.16           H  
ATOM    173 HD12 LEU A  11      26.405  17.293  -4.047  1.00 82.16           H  
ATOM    174 HD13 LEU A  11      26.031  16.863  -5.717  1.00 82.16           H  
ATOM    175  CD2 LEU A  11      28.676  16.321  -4.936  1.00 82.16           C  
ATOM    176 HD21 LEU A  11      28.412  16.150  -3.892  1.00 82.16           H  
ATOM    177 HD22 LEU A  11      29.761  16.401  -5.000  1.00 82.16           H  
ATOM    178 HD23 LEU A  11      28.337  15.476  -5.535  1.00 82.16           H  
ATOM    179  N   THR A  12      29.910  18.412  -9.916  1.00 83.66           N  
ATOM    180  H   THR A  12      30.237  19.295  -9.551  1.00 83.66           H  
ATOM    181  CA  THR A  12      30.019  18.189 -11.373  1.00 83.66           C  
ATOM    182  HA  THR A  12      29.087  17.736 -11.711  1.00 83.66           H  
ATOM    183  C   THR A  12      31.135  17.212 -11.751  1.00 83.66           C  
ATOM    184  CB  THR A  12      30.200  19.484 -12.181  1.00 83.66           C  
ATOM    185  HB  THR A  12      30.083  19.225 -13.233  1.00 83.66           H  
ATOM    186  O   THR A  12      31.143  16.696 -12.865  1.00 83.66           O  
ATOM    187  CG2 THR A  12      29.172  20.566 -11.862  1.00 83.66           C  
ATOM    188 HG21 THR A  12      29.291  21.391 -12.565  1.00 83.66           H  
ATOM    189 HG22 THR A  12      28.166  20.159 -11.958  1.00 83.66           H  
ATOM    190 HG23 THR A  12      29.328  20.942 -10.851  1.00 83.66           H  
ATOM    191  OG1 THR A  12      31.486  20.038 -12.017  1.00 83.66           O  
ATOM    192  HG1 THR A  12      31.530  20.386 -11.123  1.00 83.66           H  
ATOM    193  N   ASN A  13      32.052  16.917 -10.822  1.00 79.95           N  
ATOM    194  H   ASN A  13      32.016  17.423  -9.949  1.00 79.95           H  
ATOM    195  CA  ASN A  13      33.071  15.875 -10.971  1.00 79.95           C  
ATOM    196  HA  ASN A  13      33.491  15.917 -11.976  1.00 79.95           H  
ATOM    197  C   ASN A  13      32.516  14.455 -10.785  1.00 79.95           C  
ATOM    198  CB  ASN A  13      34.187  16.140  -9.950  1.00 79.95           C  
ATOM    199  HB2 ASN A  13      33.768  16.115  -8.944  1.00 79.95           H  
ATOM    200  HB3 ASN A  13      34.930  15.345 -10.021  1.00 79.95           H  
ATOM    201  O   ASN A  13      33.179  13.493 -11.153  1.00 79.95           O  
ATOM    202  CG  ASN A  13      34.905  17.458 -10.164  1.00 79.95           C  
ATOM    203  ND2 ASN A  13      35.554  17.958  -9.141  1.00 79.95           N  
ATOM    204 HD21 ASN A  13      35.512  17.484  -8.251  1.00 79.95           H  
ATOM    205 HD22 ASN A  13      35.999  18.852  -9.292  1.00 79.95           H  
ATOM    206  OD1 ASN A  13      34.906  18.052 -11.233  1.00 79.95           O  
ATOM    207  N   TYR A  14      31.325  14.315 -10.197  1.00 78.23           N  
ATOM    208  H   TYR A  14      30.840  15.151  -9.905  1.00 78.23           H  
ATOM    209  CA  TYR A  14      30.717  13.018  -9.887  1.00 78.23           C  
ATOM    210  HA  TYR A  14      31.360  12.218 -10.253  1.00 78.23           H  
ATOM    211  C   TYR A  14      29.352  12.828 -10.547  1.00 78.23           C  
ATOM    212  CB  TYR A  14      30.576  12.872  -8.367  1.00 78.23           C  
ATOM    213  HB2 TYR A  14      30.327  11.831  -8.162  1.00 78.23           H  
ATOM    214  HB3 TYR A  14      29.735  13.481  -8.036  1.00 78.23           H  
ATOM    215  O   TYR A  14      28.939  11.697 -10.799  1.00 78.23           O  
ATOM    216  CG  TYR A  14      31.805  13.259  -7.562  1.00 78.23           C  
ATOM    217  CD1 TYR A  14      33.019  12.566  -7.727  1.00 78.23           C  
ATOM    218  HD1 TYR A  14      33.079  11.733  -8.412  1.00 78.23           H  
ATOM    219  CD2 TYR A  14      31.752  14.374  -6.707  1.00 78.23           C  
ATOM    220  HD2 TYR A  14      30.826  14.919  -6.596  1.00 78.23           H  
ATOM    221  CE1 TYR A  14      34.179  12.991  -7.048  1.00 78.23           C  
ATOM    222  HE1 TYR A  14      35.114  12.478  -7.220  1.00 78.23           H  
ATOM    223  CE2 TYR A  14      32.911  14.812  -6.039  1.00 78.23           C  
ATOM    224  HE2 TYR A  14      32.883  15.699  -5.424  1.00 78.23           H  
ATOM    225  OH  TYR A  14      35.235  14.544  -5.524  1.00 78.23           O  
ATOM    226  HH  TYR A  14      35.992  13.961  -5.623  1.00 78.23           H  
ATOM    227  CZ  TYR A  14      34.130  14.116  -6.198  1.00 78.23           C  
ATOM    228  N   PHE A  15      28.653  13.931 -10.822  1.00 74.96           N  
ATOM    229  H   PHE A  15      29.060  14.824 -10.581  1.00 74.96           H  
ATOM    230  CA  PHE A  15      27.260  13.961 -11.237  1.00 74.96           C  
ATOM    231  HA  PHE A  15      26.985  12.983 -11.631  1.00 74.96           H  
ATOM    232  C   PHE A  15      26.982  15.019 -12.309  1.00 74.96           C  
ATOM    233  CB  PHE A  15      26.414  14.282  -9.998  1.00 74.96           C  
ATOM    234  HB2 PHE A  15      26.738  15.248  -9.612  1.00 74.96           H  
ATOM    235  HB3 PHE A  15      25.373  14.386 -10.304  1.00 74.96           H  
ATOM    236  O   PHE A  15      27.314  16.191 -12.118  1.00 74.96           O  
ATOM    237  CG  PHE A  15      26.497  13.272  -8.874  1.00 74.96           C  
ATOM    238  CD1 PHE A  15      26.255  11.915  -9.136  1.00 74.96           C  
ATOM    239  HD1 PHE A  15      26.009  11.586 -10.134  1.00 74.96           H  
ATOM    240  CD2 PHE A  15      26.827  13.686  -7.570  1.00 74.96           C  
ATOM    241  HD2 PHE A  15      27.027  14.729  -7.375  1.00 74.96           H  
ATOM    242  CE1 PHE A  15      26.337  10.981  -8.098  1.00 74.96           C  
ATOM    243  HE1 PHE A  15      26.151   9.942  -8.328  1.00 74.96           H  
ATOM    244  CE2 PHE A  15      26.900  12.747  -6.526  1.00 74.96           C  
ATOM    245  HE2 PHE A  15      27.159  13.071  -5.528  1.00 74.96           H  
ATOM    246  CZ  PHE A  15      26.638  11.392  -6.790  1.00 74.96           C  
ATOM    247  HZ  PHE A  15      26.666  10.667  -5.990  1.00 74.96           H  
ATOM    248  N   LYS A  16      26.247  14.655 -13.368  1.00 79.72           N  
ATOM    249  H   LYS A  16      25.962  13.688 -13.431  1.00 79.72           H  
ATOM    250  CA  LYS A  16      25.452  15.636 -14.123  1.00 79.72           C  
ATOM    251  HA  LYS A  16      25.960  16.600 -14.097  1.00 79.72           H  
ATOM    252  C   LYS A  16      24.119  15.789 -13.386  1.00 79.72           C  
ATOM    253  CB  LYS A  16      25.320  15.240 -15.612  1.00 79.72           C  
ATOM    254  HB2 LYS A  16      24.909  14.233 -15.683  1.00 79.72           H  
ATOM    255  HB3 LYS A  16      26.315  15.223 -16.057  1.00 79.72           H  
ATOM    256  O   LYS A  16      23.402  14.816 -13.153  1.00 79.72           O  
ATOM    257  CG  LYS A  16      24.431  16.215 -16.421  1.00 79.72           C  
ATOM    258  HG2 LYS A  16      23.429  16.215 -15.991  1.00 79.72           H  
ATOM    259  HG3 LYS A  16      24.842  17.219 -16.322  1.00 79.72           H  
ATOM    260  CD  LYS A  16      24.303  15.880 -17.925  1.00 79.72           C  
ATOM    261  HD2 LYS A  16      23.861  14.889 -18.035  1.00 79.72           H  
ATOM    262  HD3 LYS A  16      25.292  15.878 -18.382  1.00 79.72           H  
ATOM    263  CE  LYS A  16      23.407  16.930 -18.624  1.00 79.72           C  
ATOM    264  HE2 LYS A  16      22.446  16.960 -18.112  1.00 79.72           H  
ATOM    265  HE3 LYS A  16      23.862  17.913 -18.498  1.00 79.72           H  
ATOM    266  NZ  LYS A  16      23.170  16.687 -20.079  1.00 79.72           N  
ATOM    267  HZ1 LYS A  16      22.615  17.436 -20.468  1.00 79.72           H  
ATOM    268  HZ2 LYS A  16      24.028  16.654 -20.610  1.00 79.72           H  
ATOM    269  HZ3 LYS A  16      22.651  15.836 -20.244  1.00 79.72           H  
ATOM    270  N   LEU A  17      23.804  17.011 -12.963  1.00 78.31           N  
ATOM    271  H   LEU A  17      24.412  17.780 -13.204  1.00 78.31           H  
ATOM    272  CA  LEU A  17      22.505  17.308 -12.368  1.00 78.31           C  
ATOM    273  HA  LEU A  17      22.247  16.505 -11.678  1.00 78.31           H  
ATOM    274  C   LEU A  17      21.452  17.338 -13.474  1.00 78.31           C  
ATOM    275  CB  LEU A  17      22.582  18.628 -11.589  1.00 78.31           C  
ATOM    276  HB2 LEU A  17      23.408  18.566 -10.881  1.00 78.31           H  
ATOM    277  HB3 LEU A  17      22.803  19.430 -12.293  1.00 78.31           H  
ATOM    278  O   LEU A  17      21.580  18.121 -14.407  1.00 78.31           O  
ATOM    279  CG  LEU A  17      21.296  18.984 -10.822  1.00 78.31           C  
ATOM    280  HG  LEU A  17      20.452  19.046 -11.509  1.00 78.31           H  
ATOM    281  CD1 LEU A  17      20.951  17.994  -9.707  1.00 78.31           C  
ATOM    282 HD11 LEU A  17      20.044  18.323  -9.199  1.00 78.31           H  
ATOM    283 HD12 LEU A  17      20.753  17.009 -10.129  1.00 78.31           H  
ATOM    284 HD13 LEU A  17      21.773  17.931  -8.994  1.00 78.31           H  
ATOM    285  CD2 LEU A  17      21.514  20.349 -10.185  1.00 78.31           C  
ATOM    286 HD21 LEU A  17      21.513  21.091 -10.984  1.00 78.31           H  
ATOM    287 HD22 LEU A  17      20.708  20.584  -9.491  1.00 78.31           H  
ATOM    288 HD23 LEU A  17      22.462  20.365  -9.647  1.00 78.31           H  
ATOM    289  N   ILE A  18      20.436  16.485 -13.351  1.00 76.89           N  
ATOM    290  H   ILE A  18      20.427  15.854 -12.562  1.00 76.89           H  
ATOM    291  CA  ILE A  18      19.310  16.417 -14.288  1.00 76.89           C  
ATOM    292  HA  ILE A  18      19.603  16.844 -15.247  1.00 76.89           H  
ATOM    293  C   ILE A  18      18.153  17.261 -13.752  1.00 76.89           C  
ATOM    294  CB  ILE A  18      18.882  14.948 -14.529  1.00 76.89           C  
ATOM    295  HB  ILE A  18      18.551  14.533 -13.577  1.00 76.89           H  
ATOM    296  O   ILE A  18      17.603  18.084 -14.468  1.00 76.89           O  
ATOM    297  CG1 ILE A  18      20.057  14.083 -15.048  1.00 76.89           C  
ATOM    298 HG12 ILE A  18      20.903  14.164 -14.366  1.00 76.89           H  
ATOM    299 HG13 ILE A  18      20.375  14.456 -16.022  1.00 76.89           H  
ATOM    300  CG2 ILE A  18      17.691  14.891 -15.505  1.00 76.89           C  
ATOM    301 HG21 ILE A  18      17.318  13.873 -15.615  1.00 76.89           H  
ATOM    302 HG22 ILE A  18      16.859  15.503 -15.157  1.00 76.89           H  
ATOM    303 HG23 ILE A  18      17.995  15.262 -16.484  1.00 76.89           H  
ATOM    304  CD1 ILE A  18      19.723  12.590 -15.174  1.00 76.89           C  
ATOM    305 HD11 ILE A  18      18.946  12.425 -15.920  1.00 76.89           H  
ATOM    306 HD12 ILE A  18      19.405  12.191 -14.210  1.00 76.89           H  
ATOM    307 HD13 ILE A  18      20.609  12.046 -15.501  1.00 76.89           H  
ATOM    308  N   LYS A  19      17.776  17.076 -12.477  1.00 78.19           N  
ATOM    309  H   LYS A  19      18.303  16.422 -11.915  1.00 78.19           H  
ATOM    310  CA  LYS A  19      16.593  17.737 -11.904  1.00 78.19           C  
ATOM    311  HA  LYS A  19      16.443  18.669 -12.449  1.00 78.19           H  
ATOM    312  C   LYS A  19      16.765  18.085 -10.433  1.00 78.19           C  
ATOM    313  CB  LYS A  19      15.355  16.851 -12.137  1.00 78.19           C  
ATOM    314  HB2 LYS A  19      15.448  16.374 -13.113  1.00 78.19           H  
ATOM    315  HB3 LYS A  19      15.300  16.075 -11.374  1.00 78.19           H  
ATOM    316  O   LYS A  19      17.243  17.264  -9.647  1.00 78.19           O  
ATOM    317  CG  LYS A  19      14.046  17.649 -12.127  1.00 78.19           C  
ATOM    318  HG2 LYS A  19      13.856  18.054 -11.133  1.00 78.19           H  
ATOM    319  HG3 LYS A  19      14.134  18.476 -12.832  1.00 78.19           H  
ATOM    320  CD  LYS A  19      12.879  16.753 -12.565  1.00 78.19           C  
ATOM    321  HD2 LYS A  19      13.132  16.315 -13.531  1.00 78.19           H  
ATOM    322  HD3 LYS A  19      12.712  15.956 -11.841  1.00 78.19           H  
ATOM    323  CE  LYS A  19      11.607  17.587 -12.731  1.00 78.19           C  
ATOM    324  HE2 LYS A  19      11.886  18.544 -13.171  1.00 78.19           H  
ATOM    325  HE3 LYS A  19      11.147  17.769 -11.760  1.00 78.19           H  
ATOM    326  NZ  LYS A  19      10.659  16.944 -13.668  1.00 78.19           N  
ATOM    327  HZ1 LYS A  19      11.086  16.863 -14.580  1.00 78.19           H  
ATOM    328  HZ2 LYS A  19       9.908  17.575 -13.910  1.00 78.19           H  
ATOM    329  HZ3 LYS A  19      10.324  16.035 -13.381  1.00 78.19           H  
ATOM    330  N   VAL A  20      16.301  19.274 -10.053  1.00 77.53           N  
ATOM    331  H   VAL A  20      15.924  19.878 -10.769  1.00 77.53           H  
ATOM    332  CA  VAL A  20      16.153  19.704  -8.656  1.00 77.53           C  
ATOM    333  HA  VAL A  20      16.666  19.001  -8.000  1.00 77.53           H  
ATOM    334  C   VAL A  20      14.676  19.693  -8.289  1.00 77.53           C  
ATOM    335  CB  VAL A  20      16.770  21.094  -8.418  1.00 77.53           C  
ATOM    336  HB  VAL A  20      16.293  21.827  -9.069  1.00 77.53           H  
ATOM    337  O   VAL A  20      13.929  20.615  -8.607  1.00 77.53           O  
ATOM    338  CG1 VAL A  20      16.586  21.536  -6.960  1.00 77.53           C  
ATOM    339 HG11 VAL A  20      17.056  20.822  -6.284  1.00 77.53           H  
ATOM    340 HG12 VAL A  20      17.024  22.525  -6.826  1.00 77.53           H  
ATOM    341 HG13 VAL A  20      15.524  21.619  -6.728  1.00 77.53           H  
ATOM    342  CG2 VAL A  20      18.267  21.075  -8.721  1.00 77.53           C  
ATOM    343 HG21 VAL A  20      18.760  20.302  -8.132  1.00 77.53           H  
ATOM    344 HG22 VAL A  20      18.420  20.885  -9.783  1.00 77.53           H  
ATOM    345 HG23 VAL A  20      18.706  22.045  -8.487  1.00 77.53           H  
ATOM    346  N   GLU A  21      14.252  18.662  -7.572  1.00 79.56           N  
ATOM    347  H   GLU A  21      14.906  17.939  -7.306  1.00 79.56           H  
ATOM    348  CA  GLU A  21      12.892  18.545  -7.060  1.00 79.56           C  
ATOM    349  HA  GLU A  21      12.233  19.234  -7.589  1.00 79.56           H  
ATOM    350  C   GLU A  21      12.901  18.927  -5.580  1.00 79.56           C  
ATOM    351  CB  GLU A  21      12.349  17.131  -7.307  1.00 79.56           C  
ATOM    352  HB2 GLU A  21      11.345  17.057  -6.888  1.00 79.56           H  
ATOM    353  HB3 GLU A  21      12.992  16.408  -6.806  1.00 79.56           H  
ATOM    354  O   GLU A  21      13.503  18.253  -4.742  1.00 79.56           O  
ATOM    355  CG  GLU A  21      12.294  16.789  -8.803  1.00 79.56           C  
ATOM    356  HG2 GLU A  21      13.295  16.863  -9.228  1.00 79.56           H  
ATOM    357  HG3 GLU A  21      11.652  17.508  -9.313  1.00 79.56           H  
ATOM    358  CD  GLU A  21      11.788  15.364  -9.040  1.00 79.56           C  
ATOM    359  OE1 GLU A  21      10.745  15.185  -9.700  1.00 79.56           O  
ATOM    360  OE2 GLU A  21      12.456  14.407  -8.581  1.00 79.56           O  
ATOM    361  N   HIS A  22      12.251  20.036  -5.240  1.00 75.17           N  
ATOM    362  H   HIS A  22      11.733  20.536  -5.948  1.00 75.17           H  
ATOM    363  CA  HIS A  22      11.955  20.337  -3.848  1.00 75.17           C  
ATOM    364  HA  HIS A  22      11.732  19.393  -3.352  1.00 75.17           H  
ATOM    365  C   HIS A  22      10.723  21.207  -3.703  1.00 75.17           C  
ATOM    366  CB  HIS A  22      13.147  20.972  -3.113  1.00 75.17           C  
ATOM    367  HB2 HIS A  22      14.030  20.356  -3.283  1.00 75.17           H  
ATOM    368  HB3 HIS A  22      12.944  20.970  -2.042  1.00 75.17           H  
ATOM    369  O   HIS A  22      10.320  21.984  -4.573  1.00 75.17           O  
ATOM    370  CG  HIS A  22      13.481  22.379  -3.505  1.00 75.17           C  
ATOM    371  CD2 HIS A  22      14.604  22.757  -4.179  1.00 75.17           C  
ATOM    372  HD2 HIS A  22      15.404  22.111  -4.510  1.00 75.17           H  
ATOM    373  ND1 HIS A  22      12.737  23.514  -3.250  1.00 75.17           N  
ATOM    374  HD1 HIS A  22      11.786  23.523  -2.911  1.00 75.17           H  
ATOM    375  CE1 HIS A  22      13.397  24.552  -3.793  1.00 75.17           C  
ATOM    376  HE1 HIS A  22      13.044  25.571  -3.844  1.00 75.17           H  
ATOM    377  NE2 HIS A  22      14.524  24.128  -4.376  1.00 75.17           N  
ATOM    378  N   GLU A  23      10.215  21.138  -2.496  1.00 72.20           N  
ATOM    379  H   GLU A  23      10.605  20.440  -1.879  1.00 72.20           H  
ATOM    380  CA  GLU A  23       8.971  21.736  -2.080  1.00 72.20           C  
ATOM    381  HA  GLU A  23       8.241  21.661  -2.886  1.00 72.20           H  
ATOM    382  C   GLU A  23       9.199  23.218  -1.767  1.00 72.20           C  
ATOM    383  CB  GLU A  23       8.476  20.893  -0.896  1.00 72.20           C  
ATOM    384  HB2 GLU A  23       9.140  21.044  -0.045  1.00 72.20           H  
ATOM    385  HB3 GLU A  23       7.475  21.214  -0.607  1.00 72.20           H  
ATOM    386  O   GLU A  23      10.323  23.650  -1.458  1.00 72.20           O  
ATOM    387  CG  GLU A  23       8.478  19.388  -1.265  1.00 72.20           C  
ATOM    388  HG2 GLU A  23       8.220  18.805  -0.381  1.00 72.20           H  
ATOM    389  HG3 GLU A  23       9.483  19.040  -1.505  1.00 72.20           H  
ATOM    390  CD  GLU A  23       7.522  19.101  -2.432  1.00 72.20           C  
ATOM    391  OE1 GLU A  23       7.991  18.600  -3.473  1.00 72.20           O  
ATOM    392  OE2 GLU A  23       6.343  19.483  -2.301  1.00 72.20           O  
ATOM    393  N   ILE A  24       8.153  24.032  -1.861  1.00 70.28           N  
ATOM    394  H   ILE A  24       7.264  23.643  -2.141  1.00 70.28           H  
ATOM    395  CA  ILE A  24       8.205  25.428  -1.437  1.00 70.28           C  
ATOM    396  HA  ILE A  24       9.176  25.833  -1.721  1.00 70.28           H  
ATOM    397  C   ILE A  24       8.128  25.476   0.086  1.00 70.28           C  
ATOM    398  CB  ILE A  24       7.152  26.279  -2.162  1.00 70.28           C  
ATOM    399  HB  ILE A  24       6.184  25.780  -2.118  1.00 70.28           H  
ATOM    400  O   ILE A  24       7.231  24.930   0.725  1.00 70.28           O  
ATOM    401  CG1 ILE A  24       7.599  26.389  -3.633  1.00 70.28           C  
ATOM    402 HG12 ILE A  24       7.664  25.393  -4.072  1.00 70.28           H  
ATOM    403 HG13 ILE A  24       8.584  26.853  -3.680  1.00 70.28           H  
ATOM    404  CG2 ILE A  24       7.017  27.666  -1.507  1.00 70.28           C  
ATOM    405 HG21 ILE A  24       6.224  28.235  -1.992  1.00 70.28           H  
ATOM    406 HG22 ILE A  24       6.735  27.574  -0.459  1.00 70.28           H  
ATOM    407 HG23 ILE A  24       7.956  28.214  -1.595  1.00 70.28           H  
ATOM    408  CD1 ILE A  24       6.636  27.205  -4.481  1.00 70.28           C  
ATOM    409 HD11 ILE A  24       6.640  28.250  -4.172  1.00 70.28           H  
ATOM    410 HD12 ILE A  24       5.639  26.775  -4.388  1.00 70.28           H  
ATOM    411 HD13 ILE A  24       6.949  27.175  -5.525  1.00 70.28           H  
ATOM    412  N   GLY A  25       9.126  26.121   0.686  1.00 71.21           N  
ATOM    413  H   GLY A  25       9.769  26.640   0.105  1.00 71.21           H  
ATOM    414  CA  GLY A  25       9.368  26.026   2.120  1.00 71.21           C  
ATOM    415  HA2 GLY A  25       8.492  26.396   2.653  1.00 71.21           H  
ATOM    416  HA3 GLY A  25      10.229  26.633   2.398  1.00 71.21           H  
ATOM    417  C   GLY A  25       9.656  24.589   2.553  1.00 71.21           C  
ATOM    418  O   GLY A  25      10.396  23.863   1.887  1.00 71.21           O  
ATOM    419  N   ASN A  26       9.095  24.208   3.691  1.00 69.38           N  
ATOM    420  H   ASN A  26       8.393  24.803   4.108  1.00 69.38           H  
ATOM    421  CA  ASN A  26       9.294  22.905   4.308  1.00 69.38           C  
ATOM    422  HA  ASN A  26       9.918  22.272   3.678  1.00 69.38           H  
ATOM    423  C   ASN A  26       7.934  22.230   4.489  1.00 69.38           C  
ATOM    424  CB  ASN A  26       9.958  23.074   5.682  1.00 69.38           C  
ATOM    425  HB2 ASN A  26       9.254  23.605   6.321  1.00 69.38           H  
ATOM    426  HB3 ASN A  26      10.104  22.079   6.104  1.00 69.38           H  
ATOM    427  O   ASN A  26       6.922  22.926   4.629  1.00 69.38           O  
ATOM    428  CG  ASN A  26      11.283  23.817   5.754  1.00 69.38           C  
ATOM    429  ND2 ASN A  26      11.854  23.851   6.934  1.00 69.38           N  
ATOM    430 HD21 ASN A  26      12.671  24.430   7.070  1.00 69.38           H  
ATOM    431 HD22 ASN A  26      11.496  23.254   7.665  1.00 69.38           H  
ATOM    432  OD1 ASN A  26      11.794  24.396   4.809  1.00 69.38           O  
ATOM    433  N   GLU A  27       7.940  20.899   4.592  1.00 69.52           N  
ATOM    434  H   GLU A  27       8.804  20.393   4.464  1.00 69.52           H  
ATOM    435  CA  GLU A  27       6.778  20.135   5.045  1.00 69.52           C  
ATOM    436  HA  GLU A  27       6.022  20.177   4.261  1.00 69.52           H  
ATOM    437  C   GLU A  27       6.209  20.724   6.345  1.00 69.52           C  
ATOM    438  CB  GLU A  27       7.178  18.665   5.267  1.00 69.52           C  
ATOM    439  HB2 GLU A  27       7.877  18.599   6.101  1.00 69.52           H  
ATOM    440  HB3 GLU A  27       7.688  18.296   4.377  1.00 69.52           H  
ATOM    441  O   GLU A  27       6.975  21.142   7.215  1.00 69.52           O  
ATOM    442  CG  GLU A  27       5.951  17.786   5.558  1.00 69.52           C  
ATOM    443  HG2 GLU A  27       5.577  18.019   6.556  1.00 69.52           H  
ATOM    444  HG3 GLU A  27       5.168  18.040   4.844  1.00 69.52           H  
ATOM    445  CD  GLU A  27       6.226  16.278   5.472  1.00 69.52           C  
ATOM    446  OE1 GLU A  27       5.235  15.530   5.357  1.00 69.52           O  
ATOM    447  OE2 GLU A  27       7.411  15.863   5.522  1.00 69.52           O  
ATOM    448  N   ARG A  28       4.884  20.740   6.524  1.00 70.28           N  
ATOM    449  H   ARG A  28       4.295  20.512   5.735  1.00 70.28           H  
ATOM    450  CA  ARG A  28       4.279  21.050   7.830  1.00 70.28           C  
ATOM    451  HA  ARG A  28       5.069  21.071   8.580  1.00 70.28           H  
ATOM    452  C   ARG A  28       3.311  19.985   8.292  1.00 70.28           C  
ATOM    453  CB  ARG A  28       3.625  22.430   7.843  1.00 70.28           C  
ATOM    454  HB2 ARG A  28       3.120  22.580   8.797  1.00 70.28           H  
ATOM    455  HB3 ARG A  28       2.899  22.490   7.032  1.00 70.28           H  
ATOM    456  O   ARG A  28       2.247  19.792   7.707  1.00 70.28           O  
ATOM    457  CG  ARG A  28       4.692  23.505   7.663  1.00 70.28           C  
ATOM    458  HG2 ARG A  28       5.107  23.402   6.660  1.00 70.28           H  
ATOM    459  HG3 ARG A  28       5.496  23.360   8.385  1.00 70.28           H  
ATOM    460  CD  ARG A  28       4.114  24.904   7.841  1.00 70.28           C  
ATOM    461  HD2 ARG A  28       3.041  24.876   7.650  1.00 70.28           H  
ATOM    462  HD3 ARG A  28       4.289  25.249   8.860  1.00 70.28           H  
ATOM    463  NE  ARG A  28       4.761  25.788   6.873  1.00 70.28           N  
ATOM    464  HE  ARG A  28       5.523  25.376   6.354  1.00 70.28           H  
ATOM    465  NH1 ARG A  28       3.239  27.504   6.933  1.00 70.28           N  
ATOM    466 HH11 ARG A  28       2.977  27.295   7.886  1.00 70.28           H  
ATOM    467 HH12 ARG A  28       2.816  28.275   6.437  1.00 70.28           H  
ATOM    468  NH2 ARG A  28       4.613  27.260   5.190  1.00 70.28           N  
ATOM    469 HH21 ARG A  28       5.264  26.716   4.641  1.00 70.28           H  
ATOM    470 HH22 ARG A  28       4.151  28.066   4.795  1.00 70.28           H  
ATOM    471  CZ  ARG A  28       4.204  26.848   6.350  1.00 70.28           C  
ATOM    472  N   SER A  29       3.639  19.341   9.400  1.00 71.91           N  
ATOM    473  H   SER A  29       4.498  19.598   9.866  1.00 71.91           H  
ATOM    474  CA  SER A  29       2.707  18.508  10.144  1.00 71.91           C  
ATOM    475  HA  SER A  29       1.979  18.075   9.458  1.00 71.91           H  
ATOM    476  C   SER A  29       1.966  19.385  11.147  1.00 71.91           C  
ATOM    477  CB  SER A  29       3.434  17.339  10.808  1.00 71.91           C  
ATOM    478  HB2 SER A  29       2.776  16.855  11.530  1.00 71.91           H  
ATOM    479  HB3 SER A  29       3.709  16.613  10.042  1.00 71.91           H  
ATOM    480  O   SER A  29       2.535  19.870  12.122  1.00 71.91           O  
ATOM    481  OG  SER A  29       4.610  17.771  11.450  1.00 71.91           O  
ATOM    482  HG  SER A  29       4.378  18.436  12.102  1.00 71.91           H  
ATOM    483  N   ILE A  30       0.676  19.592  10.901  1.00 71.64           N  
ATOM    484  H   ILE A  30       0.276  19.209  10.056  1.00 71.64           H  
ATOM    485  CA  ILE A  30      -0.207  20.280  11.839  1.00 71.64           C  
ATOM    486  HA  ILE A  30       0.376  20.986  12.430  1.00 71.64           H  
ATOM    487  C   ILE A  30      -0.800  19.224  12.773  1.00 71.64           C  
ATOM    488  CB  ILE A  30      -1.298  21.077  11.097  1.00 71.64           C  
ATOM    489  HB  ILE A  30      -2.004  20.372  10.657  1.00 71.64           H  
ATOM    490  O   ILE A  30      -1.522  18.340  12.301  1.00 71.64           O  
ATOM    491  CG1 ILE A  30      -0.719  21.953   9.961  1.00 71.64           C  
ATOM    492 HG12 ILE A  30       0.009  22.654  10.368  1.00 71.64           H  
ATOM    493 HG13 ILE A  30      -0.212  21.323   9.230  1.00 71.64           H  
ATOM    494  CG2 ILE A  30      -2.050  21.960  12.100  1.00 71.64           C  
ATOM    495 HG21 ILE A  30      -1.435  22.823  12.358  1.00 71.64           H  
ATOM    496 HG22 ILE A  30      -2.992  22.294  11.665  1.00 71.64           H  
ATOM    497 HG23 ILE A  30      -2.268  21.414  13.018  1.00 71.64           H  
ATOM    498  CD1 ILE A  30      -1.800  22.733   9.208  1.00 71.64           C  
ATOM    499 HD11 ILE A  30      -1.360  23.189   8.321  1.00 71.64           H  
ATOM    500 HD12 ILE A  30      -2.601  22.061   8.900  1.00 71.64           H  
ATOM    501 HD13 ILE A  30      -2.214  23.514   9.845  1.00 71.64           H  
ATOM    502  N   SER A  31      -0.506  19.315  14.071  1.00 70.15           N  
ATOM    503  H   SER A  31       0.041  20.104  14.383  1.00 70.15           H  
ATOM    504  CA  SER A  31      -1.250  18.579  15.093  1.00 70.15           C  
ATOM    505  HA  SER A  31      -1.630  17.660  14.647  1.00 70.15           H  
ATOM    506  C   SER A  31      -2.449  19.415  15.527  1.00 70.15           C  
ATOM    507  CB  SER A  31      -0.372  18.151  16.273  1.00 70.15           C  
ATOM    508  HB2 SER A  31      -0.901  17.394  16.851  1.00 70.15           H  
ATOM    509  HB3 SER A  31       0.554  17.717  15.894  1.00 70.15           H  
ATOM    510  O   SER A  31      -2.382  20.644  15.638  1.00 70.15           O  
ATOM    511  OG  SER A  31      -0.076  19.238  17.120  1.00 70.15           O  
ATOM    512  HG  SER A  31       0.615  18.971  17.730  1.00 70.15           H  
ATOM    513  N   THR A  32      -3.584  18.754  15.711  1.00 68.15           N  
ATOM    514  H   THR A  32      -3.607  17.748  15.623  1.00 68.15           H  
ATOM    515  CA  THR A  32      -4.860  19.430  15.918  1.00 68.15           C  
ATOM    516  HA  THR A  32      -4.677  20.410  16.360  1.00 68.15           H  
ATOM    517  C   THR A  32      -5.725  18.641  16.889  1.00 68.15           C  
ATOM    518  CB  THR A  32      -5.605  19.621  14.587  1.00 68.15           C  
ATOM    519  HB  THR A  32      -6.450  20.277  14.798  1.00 68.15           H  
ATOM    520  O   THR A  32      -5.744  17.414  16.805  1.00 68.15           O  
ATOM    521  CG2 THR A  32      -4.816  20.289  13.463  1.00 68.15           C  
ATOM    522 HG21 THR A  32      -5.469  20.463  12.608  1.00 68.15           H  
ATOM    523 HG22 THR A  32      -3.990  19.650  13.150  1.00 68.15           H  
ATOM    524 HG23 THR A  32      -4.434  21.248  13.813  1.00 68.15           H  
ATOM    525  OG1 THR A  32      -6.046  18.385  14.061  1.00 68.15           O  
ATOM    526  HG1 THR A  32      -6.332  17.844  14.800  1.00 68.15           H  
ATOM    527  N   ASP A  33      -6.465  19.315  17.765  1.00 71.00           N  
ATOM    528  H   ASP A  33      -6.493  20.323  17.718  1.00 71.00           H  
ATOM    529  CA  ASP A  33      -7.477  18.690  18.622  1.00 71.00           C  
ATOM    530  HA  ASP A  33      -7.311  17.613  18.632  1.00 71.00           H  
ATOM    531  C   ASP A  33      -8.884  18.918  18.063  1.00 71.00           C  
ATOM    532  CB  ASP A  33      -7.351  19.161  20.081  1.00 71.00           C  
ATOM    533  HB2 ASP A  33      -6.323  19.015  20.414  1.00 71.00           H  
ATOM    534  HB3 ASP A  33      -7.983  18.521  20.696  1.00 71.00           H  
ATOM    535  O   ASP A  33      -9.107  19.805  17.243  1.00 71.00           O  
ATOM    536  CG  ASP A  33      -7.758  20.617  20.326  1.00 71.00           C  
ATOM    537  OD1 ASP A  33      -8.005  20.971  21.493  1.00 71.00           O  
ATOM    538  OD2 ASP A  33      -7.749  21.430  19.375  1.00 71.00           O  
ATOM    539  N   SER A  34      -9.850  18.106  18.490  1.00 63.18           N  
ATOM    540  H   SER A  34      -9.633  17.423  19.202  1.00 63.18           H  
ATOM    541  CA  SER A  34     -11.240  18.244  18.049  1.00 63.18           C  
ATOM    542  HA  SER A  34     -11.265  18.208  16.960  1.00 63.18           H  
ATOM    543  C   SER A  34     -11.807  19.593  18.511  1.00 63.18           C  
ATOM    544  CB  SER A  34     -12.062  17.062  18.581  1.00 63.18           C  
ATOM    545  HB2 SER A  34     -11.485  16.148  18.442  1.00 63.18           H  
ATOM    546  HB3 SER A  34     -12.252  17.191  19.646  1.00 63.18           H  
ATOM    547  O   SER A  34     -11.837  19.878  19.707  1.00 63.18           O  
ATOM    548  OG  SER A  34     -13.285  16.904  17.890  1.00 63.18           O  
ATOM    549  HG  SER A  34     -13.425  15.956  17.819  1.00 63.18           H  
ATOM    550  N   ALA A  35     -12.278  20.415  17.571  1.00 68.35           N  
ATOM    551  H   ALA A  35     -12.233  20.100  16.612  1.00 68.35           H  
ATOM    552  CA  ALA A  35     -13.053  21.628  17.820  1.00 68.35           C  
ATOM    553  HA  ALA A  35     -12.904  21.948  18.851  1.00 68.35           H  
ATOM    554  C   ALA A  35     -14.533  21.286  17.579  1.00 68.35           C  
ATOM    555  CB  ALA A  35     -12.551  22.775  16.936  1.00 68.35           C  
ATOM    556  HB1 ALA A  35     -13.017  23.710  17.248  1.00 68.35           H  
ATOM    557  HB2 ALA A  35     -11.472  22.876  17.054  1.00 68.35           H  
ATOM    558  HB3 ALA A  35     -12.778  22.591  15.886  1.00 68.35           H  
ATOM    559  O   ALA A  35     -15.003  21.275  16.430  1.00 68.35           O  
ATOM    560  N   PRO A  36     -15.308  20.953  18.629  1.00 53.44           N  
ATOM    561  CA  PRO A  36     -16.586  20.288  18.429  1.00 53.44           C  
ATOM    562  HA  PRO A  36     -16.401  19.379  17.857  1.00 53.44           H  
ATOM    563  C   PRO A  36     -17.575  21.187  17.672  1.00 53.44           C  
ATOM    564  CB  PRO A  36     -17.074  19.897  19.834  1.00 53.44           C  
ATOM    565  HB2 PRO A  36     -17.726  20.667  20.247  1.00 53.44           H  
ATOM    566  HB3 PRO A  36     -17.578  18.931  19.829  1.00 53.44           H  
ATOM    567  O   PRO A  36     -18.003  22.202  18.200  1.00 53.44           O  
ATOM    568  CG  PRO A  36     -15.792  19.845  20.664  1.00 53.44           C  
ATOM    569  HG2 PRO A  36     -15.981  20.013  21.724  1.00 53.44           H  
ATOM    570  HG3 PRO A  36     -15.282  18.895  20.505  1.00 53.44           H  
ATOM    571  CD  PRO A  36     -14.975  20.973  20.048  1.00 53.44           C  
ATOM    572  HD2 PRO A  36     -15.282  21.928  20.475  1.00 53.44           H  
ATOM    573  HD3 PRO A  36     -13.918  20.805  20.252  1.00 53.44           H  
ATOM    574  N   ALA A  37     -18.068  20.721  16.516  1.00 50.05           N  
ATOM    575  H   ALA A  37     -17.589  19.912  16.147  1.00 50.05           H  
ATOM    576  CA  ALA A  37     -18.967  21.416  15.559  1.00 50.05           C  
ATOM    577  HA  ALA A  37     -19.455  20.633  14.978  1.00 50.05           H  
ATOM    578  C   ALA A  37     -18.296  22.297  14.496  1.00 50.05           C  
ATOM    579  CB  ALA A  37     -20.100  22.221  16.235  1.00 50.05           C  
ATOM    580  HB1 ALA A  37     -20.887  22.411  15.505  1.00 50.05           H  
ATOM    581  HB2 ALA A  37     -19.714  23.187  16.561  1.00 50.05           H  
ATOM    582  HB3 ALA A  37     -20.535  21.718  17.099  1.00 50.05           H  
ATOM    583  O   ALA A  37     -19.002  22.851  13.663  1.00 50.05           O  
ATOM    584  N   ILE A  38     -16.975  22.450  14.503  1.00 52.73           N  
ATOM    585  H   ILE A  38     -16.430  22.019  15.236  1.00 52.73           H  
ATOM    586  CA  ILE A  38     -16.308  23.425  13.621  1.00 52.73           C  
ATOM    587  HA  ILE A  38     -16.990  23.692  12.814  1.00 52.73           H  
ATOM    588  C   ILE A  38     -15.116  22.838  12.866  1.00 52.73           C  
ATOM    589  CB  ILE A  38     -15.969  24.735  14.387  1.00 52.73           C  
ATOM    590  HB  ILE A  38     -15.029  25.126  13.998  1.00 52.73           H  
ATOM    591  O   ILE A  38     -14.760  23.334  11.799  1.00 52.73           O  
ATOM    592  CG1 ILE A  38     -15.817  24.553  15.920  1.00 52.73           C  
ATOM    593 HG12 ILE A  38     -15.074  23.774  16.090  1.00 52.73           H  
ATOM    594 HG13 ILE A  38     -16.763  24.232  16.357  1.00 52.73           H  
ATOM    595  CG2 ILE A  38     -17.060  25.774  14.074  1.00 52.73           C  
ATOM    596 HG21 ILE A  38     -16.802  26.742  14.502  1.00 52.73           H  
ATOM    597 HG22 ILE A  38     -18.020  25.444  14.471  1.00 52.73           H  
ATOM    598 HG23 ILE A  38     -17.149  25.904  12.995  1.00 52.73           H  
ATOM    599  CD1 ILE A  38     -15.355  25.797  16.685  1.00 52.73           C  
ATOM    600 HD11 ILE A  38     -14.435  26.182  16.245  1.00 52.73           H  
ATOM    601 HD12 ILE A  38     -15.164  25.528  17.724  1.00 52.73           H  
ATOM    602 HD13 ILE A  38     -16.124  26.568  16.663  1.00 52.73           H  
ATOM    603  N   GLY A  39     -14.550  21.740  13.358  1.00 60.76           N  
ATOM    604  H   GLY A  39     -14.833  21.404  14.268  1.00 60.76           H  
ATOM    605  CA  GLY A  39     -13.388  21.100  12.766  1.00 60.76           C  
ATOM    606  HA2 GLY A  39     -13.670  20.168  12.276  1.00 60.76           H  
ATOM    607  HA3 GLY A  39     -12.909  21.751  12.034  1.00 60.76           H  
ATOM    608  C   GLY A  39     -12.410  20.769  13.864  1.00 60.76           C  
ATOM    609  O   GLY A  39     -12.760  20.105  14.836  1.00 60.76           O  
ATOM    610  N   VAL A  40     -11.208  21.310  13.737  1.00 64.34           N  
ATOM    611  H   VAL A  40     -11.022  21.925  12.957  1.00 64.34           H  
ATOM    612  CA  VAL A  40     -10.129  21.109  14.694  1.00 64.34           C  
ATOM    613  HA  VAL A  40     -10.543  20.690  15.611  1.00 64.34           H  
ATOM    614  C   VAL A  40      -9.480  22.437  15.059  1.00 64.34           C  
ATOM    615  CB  VAL A  40      -9.103  20.109  14.144  1.00 64.34           C  
ATOM    616  HB  VAL A  40      -8.360  19.949  14.925  1.00 64.34           H  
ATOM    617  O   VAL A  40      -9.400  23.325  14.206  1.00 64.34           O  
ATOM    618  CG1 VAL A  40      -9.705  18.738  13.847  1.00 64.34           C  
ATOM    619 HG11 VAL A  40      -8.914  18.024  13.616  1.00 64.34           H  
ATOM    620 HG12 VAL A  40     -10.385  18.815  12.999  1.00 64.34           H  
ATOM    621 HG13 VAL A  40     -10.257  18.382  14.717  1.00 64.34           H  
ATOM    622  CG2 VAL A  40      -8.408  20.611  12.871  1.00 64.34           C  
ATOM    623 HG21 VAL A  40      -9.149  20.872  12.114  1.00 64.34           H  
ATOM    624 HG22 VAL A  40      -7.758  19.826  12.484  1.00 64.34           H  
ATOM    625 HG23 VAL A  40      -7.802  21.488  13.097  1.00 64.34           H  
ATOM    626  N   ASN A  41      -8.987  22.584  16.292  1.00 67.11           N  
ATOM    627  H   ASN A  41      -9.014  21.801  16.929  1.00 67.11           H  
ATOM    628  CA  ASN A  41      -8.096  23.698  16.606  1.00 67.11           C  
ATOM    629  HA  ASN A  41      -8.332  24.523  15.934  1.00 67.11           H  
ATOM    630  C   ASN A  41      -6.668  23.251  16.319  1.00 67.11           C  
ATOM    631  CB  ASN A  41      -8.241  24.265  18.029  1.00 67.11           C  
ATOM    632  HB2 ASN A  41      -7.582  23.728  18.711  1.00 67.11           H  
ATOM    633  HB3 ASN A  41      -7.909  25.303  18.034  1.00 67.11           H  
ATOM    634  O   ASN A  41      -6.276  22.115  16.585  1.00 67.11           O  
ATOM    635  CG  ASN A  41      -9.648  24.227  18.578  1.00 67.11           C  
ATOM    636  ND2 ASN A  41      -9.953  23.219  19.358  1.00 67.11           N  
ATOM    637 HD21 ASN A  41     -10.878  23.156  19.760  1.00 67.11           H  
ATOM    638 HD22 ASN A  41      -9.249  22.517  19.536  1.00 67.11           H  
ATOM    639  OD1 ASN A  41     -10.467  25.091  18.304  1.00 67.11           O  
ATOM    640  N   VAL A  42      -5.869  24.158  15.770  1.00 69.08           N  
ATOM    641  H   VAL A  42      -6.230  25.087  15.606  1.00 69.08           H  
ATOM    642  CA  VAL A  42      -4.444  23.911  15.569  1.00 69.08           C  
ATOM    643  HA  VAL A  42      -4.305  22.910  15.161  1.00 69.08           H  
ATOM    644  C   VAL A  42      -3.748  23.962  16.922  1.00 69.08           C  
ATOM    645  CB  VAL A  42      -3.860  24.913  14.567  1.00 69.08           C  
ATOM    646  HB  VAL A  42      -4.090  25.930  14.887  1.00 69.08           H  
ATOM    647  O   VAL A  42      -3.704  25.017  17.550  1.00 69.08           O  
ATOM    648  CG1 VAL A  42      -2.340  24.769  14.467  1.00 69.08           C  
ATOM    649 HG11 VAL A  42      -1.963  25.384  13.650  1.00 69.08           H  
ATOM    650 HG12 VAL A  42      -2.067  23.726  14.308  1.00 69.08           H  
ATOM    651 HG13 VAL A  42      -1.872  25.113  15.389  1.00 69.08           H  
ATOM    652  CG2 VAL A  42      -4.504  24.680  13.192  1.00 69.08           C  
ATOM    653 HG21 VAL A  42      -5.579  24.855  13.241  1.00 69.08           H  
ATOM    654 HG22 VAL A  42      -4.331  23.654  12.868  1.00 69.08           H  
ATOM    655 HG23 VAL A  42      -4.082  25.366  12.458  1.00 69.08           H  
ATOM    656  N   GLN A  43      -3.207  22.821  17.345  1.00 70.19           N  
ATOM    657  H   GLN A  43      -3.255  22.014  16.739  1.00 70.19           H  
ATOM    658  CA  GLN A  43      -2.467  22.675  18.597  1.00 70.19           C  
ATOM    659  HA  GLN A  43      -2.826  23.406  19.322  1.00 70.19           H  
ATOM    660  C   GLN A  43      -0.985  22.970  18.381  1.00 70.19           C  
ATOM    661  CB  GLN A  43      -2.684  21.261  19.161  1.00 70.19           C  
ATOM    662  HB2 GLN A  43      -2.452  20.518  18.397  1.00 70.19           H  
ATOM    663  HB3 GLN A  43      -2.007  21.103  20.001  1.00 70.19           H  
ATOM    664  O   GLN A  43      -0.399  23.768  19.109  1.00 70.19           O  
ATOM    665  CG  GLN A  43      -4.127  21.056  19.642  1.00 70.19           C  
ATOM    666  HG2 GLN A  43      -4.239  20.036  20.012  1.00 70.19           H  
ATOM    667  HG3 GLN A  43      -4.812  21.197  18.807  1.00 70.19           H  
ATOM    668  CD  GLN A  43      -4.493  22.022  20.764  1.00 70.19           C  
ATOM    669  NE2 GLN A  43      -5.611  22.700  20.684  1.00 70.19           N  
ATOM    670 HE21 GLN A  43      -6.331  22.383  20.050  1.00 70.19           H  
ATOM    671 HE22 GLN A  43      -5.893  23.168  21.533  1.00 70.19           H  
ATOM    672  OE1 GLN A  43      -3.759  22.206  21.720  1.00 70.19           O  
ATOM    673  N   ASN A  44      -0.391  22.390  17.335  1.00 69.23           N  
ATOM    674  H   ASN A  44      -0.912  21.730  16.775  1.00 69.23           H  
ATOM    675  CA  ASN A  44       0.963  22.720  16.914  1.00 69.23           C  
ATOM    676  HA  ASN A  44       1.189  23.723  17.275  1.00 69.23           H  
ATOM    677  C   ASN A  44       1.093  22.749  15.388  1.00 69.23           C  
ATOM    678  CB  ASN A  44       1.968  21.740  17.550  1.00 69.23           C  
ATOM    679  HB2 ASN A  44       1.701  21.557  18.591  1.00 69.23           H  
ATOM    680  HB3 ASN A  44       1.948  20.796  17.006  1.00 69.23           H  
ATOM    681  O   ASN A  44       0.387  22.046  14.665  1.00 69.23           O  
ATOM    682  CG  ASN A  44       3.388  22.274  17.532  1.00 69.23           C  
ATOM    683  ND2 ASN A  44       4.367  21.410  17.517  1.00 69.23           N  
ATOM    684 HD21 ASN A  44       5.307  21.747  17.361  1.00 69.23           H  
ATOM    685 HD22 ASN A  44       4.216  20.450  17.245  1.00 69.23           H  
ATOM    686  OD1 ASN A  44       3.629  23.473  17.506  1.00 69.23           O  
ATOM    687  N   VAL A  45       2.046  23.545  14.909  1.00 73.86           N  
ATOM    688  H   VAL A  45       2.628  24.015  15.588  1.00 73.86           H  
ATOM    689  CA  VAL A  45       2.520  23.518  13.522  1.00 73.86           C  
ATOM    690  HA  VAL A  45       1.994  22.742  12.966  1.00 73.86           H  
ATOM    691  C   VAL A  45       3.987  23.136  13.569  1.00 73.86           C  
ATOM    692  CB  VAL A  45       2.292  24.853  12.790  1.00 73.86           C  
ATOM    693  HB  VAL A  45       2.860  25.646  13.278  1.00 73.86           H  
ATOM    694  O   VAL A  45       4.866  23.994  13.687  1.00 73.86           O  
ATOM    695  CG1 VAL A  45       2.725  24.764  11.319  1.00 73.86           C  
ATOM    696 HG11 VAL A  45       3.784  24.515  11.253  1.00 73.86           H  
ATOM    697 HG12 VAL A  45       2.148  23.995  10.804  1.00 73.86           H  
ATOM    698 HG13 VAL A  45       2.568  25.724  10.828  1.00 73.86           H  
ATOM    699  CG2 VAL A  45       0.816  25.248  12.807  1.00 73.86           C  
ATOM    700 HG21 VAL A  45       0.488  25.410  13.834  1.00 73.86           H  
ATOM    701 HG22 VAL A  45       0.214  24.461  12.353  1.00 73.86           H  
ATOM    702 HG23 VAL A  45       0.683  26.181  12.259  1.00 73.86           H  
ATOM    703  N   ASP A  46       4.237  21.834  13.503  1.00 74.15           N  
ATOM    704  H   ASP A  46       3.472  21.187  13.375  1.00 74.15           H  
ATOM    705  CA  ASP A  46       5.579  21.306  13.338  1.00 74.15           C  
ATOM    706  HA  ASP A  46       6.262  21.881  13.962  1.00 74.15           H  
ATOM    707  C   ASP A  46       6.010  21.487  11.889  1.00 74.15           C  
ATOM    708  CB  ASP A  46       5.651  19.847  13.792  1.00 74.15           C  
ATOM    709  HB2 ASP A  46       4.798  19.297  13.395  1.00 74.15           H  
ATOM    710  HB3 ASP A  46       6.572  19.395  13.423  1.00 74.15           H  
ATOM    711  O   ASP A  46       5.260  21.224  10.945  1.00 74.15           O  
ATOM    712  CG  ASP A  46       5.638  19.770  15.310  1.00 74.15           C  
ATOM    713  OD1 ASP A  46       4.658  19.221  15.865  1.00 74.15           O  
ATOM    714  OD2 ASP A  46       6.576  20.343  15.919  1.00 74.15           O  
ATOM    715  N   ILE A  47       7.231  21.975  11.720  1.00 74.69           N  
ATOM    716  H   ILE A  47       7.825  22.074  12.531  1.00 74.69           H  
ATOM    717  CA  ILE A  47       7.817  22.252  10.419  1.00 74.69           C  
ATOM    718  HA  ILE A  47       7.060  22.148   9.641  1.00 74.69           H  
ATOM    719  C   ILE A  47       8.869  21.174  10.203  1.00 74.69           C  
ATOM    720  CB  ILE A  47       8.354  23.700  10.367  1.00 74.69           C  
ATOM    721  HB  ILE A  47       9.210  23.784  11.037  1.00 74.69           H  
ATOM    722  O   ILE A  47       9.801  21.064  10.984  1.00 74.69           O  
ATOM    723  CG1 ILE A  47       7.265  24.695  10.844  1.00 74.69           C  
ATOM    724 HG12 ILE A  47       6.327  24.478  10.334  1.00 74.69           H  
ATOM    725 HG13 ILE A  47       7.104  24.555  11.913  1.00 74.69           H  
ATOM    726  CG2 ILE A  47       8.814  24.019   8.937  1.00 74.69           C  
ATOM    727 HG21 ILE A  47       7.951  24.071   8.274  1.00 74.69           H  
ATOM    728 HG22 ILE A  47       9.362  24.961   8.913  1.00 74.69           H  
ATOM    729 HG23 ILE A  47       9.478  23.231   8.580  1.00 74.69           H  
ATOM    730  CD1 ILE A  47       7.594  26.172  10.629  1.00 74.69           C  
ATOM    731 HD11 ILE A  47       8.592  26.389  11.010  1.00 74.69           H  
ATOM    732 HD12 ILE A  47       6.864  26.787  11.157  1.00 74.69           H  
ATOM    733 HD13 ILE A  47       7.536  26.404   9.566  1.00 74.69           H  
ATOM    734  N   GLY A  48       8.707  20.349   9.177  1.00 73.32           N  
ATOM    735  H   GLY A  48       7.929  20.514   8.554  1.00 73.32           H  
ATOM    736  CA  GLY A  48       9.650  19.298   8.827  1.00 73.32           C  
ATOM    737  HA2 GLY A  48       9.862  18.695   9.710  1.00 73.32           H  
ATOM    738  HA3 GLY A  48       9.200  18.651   8.074  1.00 73.32           H  
ATOM    739  C   GLY A  48      10.966  19.847   8.272  1.00 73.32           C  
ATOM    740  O   GLY A  48      11.167  21.055   8.100  1.00 73.32           O  
ATOM    741  N   ALA A  49      11.877  18.933   7.944  1.00 71.86           N  
ATOM    742  H   ALA A  49      11.661  17.958   8.097  1.00 71.86           H  
ATOM    743  CA  ALA A  49      13.011  19.265   7.092  1.00 71.86           C  
ATOM    744  HA  ALA A  49      13.559  20.097   7.534  1.00 71.86           H  
ATOM    745  C   ALA A  49      12.510  19.685   5.702  1.00 71.86           C  
ATOM    746  CB  ALA A  49      13.945  18.052   6.984  1.00 71.86           C  
ATOM    747  HB1 ALA A  49      14.802  18.305   6.360  1.00 71.86           H  
ATOM    748  HB2 ALA A  49      14.306  17.757   7.970  1.00 71.86           H  
ATOM    749  HB3 ALA A  49      13.415  17.215   6.530  1.00 71.86           H  
ATOM    750  O   ALA A  49      11.573  19.088   5.171  1.00 71.86           O  
ATOM    751  N   LYS A  50      13.188  20.643   5.063  1.00 75.44           N  
ATOM    752  H   LYS A  50      13.946  21.110   5.540  1.00 75.44           H  
ATOM    753  CA  LYS A  50      13.106  20.757   3.605  1.00 75.44           C  
ATOM    754  HA  LYS A  50      12.060  20.813   3.305  1.00 75.44           H  
ATOM    755  C   LYS A  50      13.717  19.492   3.004  1.00 75.44           C  
ATOM    756  CB  LYS A  50      13.823  22.024   3.118  1.00 75.44           C  
ATOM    757  HB2 LYS A  50      13.342  22.899   3.556  1.00 75.44           H  
ATOM    758  HB3 LYS A  50      14.865  22.002   3.439  1.00 75.44           H  
ATOM    759  O   LYS A  50      14.909  19.242   3.186  1.00 75.44           O  
ATOM    760  CG  LYS A  50      13.766  22.130   1.586  1.00 75.44           C  
ATOM    761  HG2 LYS A  50      12.733  22.057   1.245  1.00 75.44           H  
ATOM    762  HG3 LYS A  50      14.318  21.295   1.156  1.00 75.44           H  
ATOM    763  CD  LYS A  50      14.406  23.427   1.078  1.00 75.44           C  
ATOM    764  HD2 LYS A  50      15.301  23.634   1.666  1.00 75.44           H  
ATOM    765  HD3 LYS A  50      14.721  23.282   0.045  1.00 75.44           H  
ATOM    766  CE  LYS A  50      13.463  24.630   1.145  1.00 75.44           C  
ATOM    767  HE2 LYS A  50      13.041  24.713   2.146  1.00 75.44           H  
ATOM    768  HE3 LYS A  50      14.046  25.528   0.937  1.00 75.44           H  
ATOM    769  NZ  LYS A  50      12.386  24.497   0.138  1.00 75.44           N  
ATOM    770  HZ1 LYS A  50      11.673  23.859   0.461  1.00 75.44           H  
ATOM    771  HZ2 LYS A  50      11.903  25.367  -0.031  1.00 75.44           H  
ATOM    772  HZ3 LYS A  50      12.727  24.136  -0.741  1.00 75.44           H  
ATOM    773  N   LYS A  51      12.916  18.705   2.288  1.00 78.04           N  
ATOM    774  H   LYS A  51      11.936  18.940   2.215  1.00 78.04           H  
ATOM    775  CA  LYS A  51      13.425  17.623   1.445  1.00 78.04           C  
ATOM    776  HA  LYS A  51      14.311  17.193   1.912  1.00 78.04           H  
ATOM    777  C   LYS A  51      13.840  18.227   0.106  1.00 78.04           C  
ATOM    778  CB  LYS A  51      12.379  16.506   1.290  1.00 78.04           C  
ATOM    779  HB2 LYS A  51      11.531  16.882   0.718  1.00 78.04           H  
ATOM    780  HB3 LYS A  51      12.830  15.688   0.727  1.00 78.04           H  
ATOM    781  O   LYS A  51      13.071  18.968  -0.499  1.00 78.04           O  
ATOM    782  CG  LYS A  51      11.864  15.971   2.640  1.00 78.04           C  
ATOM    783  HG2 LYS A  51      11.242  16.734   3.106  1.00 78.04           H  
ATOM    784  HG3 LYS A  51      12.704  15.756   3.300  1.00 78.04           H  
ATOM    785  CD  LYS A  51      11.036  14.688   2.448  1.00 78.04           C  
ATOM    786  HD2 LYS A  51      10.444  14.769   1.537  1.00 78.04           H  
ATOM    787  HD3 LYS A  51      11.721  13.849   2.325  1.00 78.04           H  
ATOM    788  CE  LYS A  51      10.099  14.415   3.635  1.00 78.04           C  
ATOM    789  HE2 LYS A  51      10.006  13.340   3.786  1.00 78.04           H  
ATOM    790  HE3 LYS A  51      10.514  14.872   4.533  1.00 78.04           H  
ATOM    791  NZ  LYS A  51       8.753  14.974   3.383  1.00 78.04           N  
ATOM    792  HZ1 LYS A  51       8.167  15.043   4.203  1.00 78.04           H  
ATOM    793  HZ2 LYS A  51       8.839  15.922   3.046  1.00 78.04           H  
ATOM    794  HZ3 LYS A  51       8.245  14.551   2.619  1.00 78.04           H  
ATOM    795  N   ILE A  52      15.064  17.935  -0.326  1.00 75.98           N  
ATOM    796  H   ILE A  52      15.644  17.332   0.239  1.00 75.98           H  
ATOM    797  CA  ILE A  52      15.559  18.262  -1.664  1.00 75.98           C  
ATOM    798  HA  ILE A  52      14.745  18.674  -2.260  1.00 75.98           H  
ATOM    799  C   ILE A  52      15.975  16.949  -2.299  1.00 75.98           C  
ATOM    800  CB  ILE A  52      16.719  19.282  -1.649  1.00 75.98           C  
ATOM    801  HB  ILE A  52      17.572  18.829  -1.145  1.00 75.98           H  
ATOM    802  O   ILE A  52      16.878  16.274  -1.803  1.00 75.98           O  
ATOM    803  CG1 ILE A  52      16.323  20.549  -0.865  1.00 75.98           C  
ATOM    804 HG12 ILE A  52      16.076  20.264   0.158  1.00 75.98           H  
ATOM    805 HG13 ILE A  52      15.444  21.008  -1.319  1.00 75.98           H  
ATOM    806  CG2 ILE A  52      17.139  19.619  -3.094  1.00 75.98           C  
ATOM    807 HG21 ILE A  52      17.405  18.713  -3.639  1.00 75.98           H  
ATOM    808 HG22 ILE A  52      18.018  20.264  -3.095  1.00 75.98           H  
ATOM    809 HG23 ILE A  52      16.328  20.119  -3.623  1.00 75.98           H  
ATOM    810  CD1 ILE A  52      17.435  21.591  -0.771  1.00 75.98           C  
ATOM    811 HD11 ILE A  52      18.353  21.130  -0.407  1.00 75.98           H  
ATOM    812 HD12 ILE A  52      17.123  22.364  -0.068  1.00 75.98           H  
ATOM    813 HD13 ILE A  52      17.608  22.045  -1.746  1.00 75.98           H  
ATOM    814  N   LYS A  53      15.289  16.584  -3.373  1.00 81.41           N  
ATOM    815  H   LYS A  53      14.587  17.217  -3.730  1.00 81.41           H  
ATOM    816  CA  LYS A  53      15.570  15.412  -4.183  1.00 81.41           C  
ATOM    817  HA  LYS A  53      16.214  14.724  -3.635  1.00 81.41           H  
ATOM    818  C   LYS A  53      16.307  15.883  -5.429  1.00 81.41           C  
ATOM    819  CB  LYS A  53      14.242  14.707  -4.466  1.00 81.41           C  
ATOM    820  HB2 LYS A  53      13.811  14.376  -3.521  1.00 81.41           H  
ATOM    821  HB3 LYS A  53      13.554  15.424  -4.913  1.00 81.41           H  
ATOM    822  O   LYS A  53      15.784  16.646  -6.237  1.00 81.41           O  
ATOM    823  CG  LYS A  53      14.388  13.497  -5.396  1.00 81.41           C  
ATOM    824  HG2 LYS A  53      15.007  12.733  -4.925  1.00 81.41           H  
ATOM    825  HG3 LYS A  53      14.850  13.809  -6.333  1.00 81.41           H  
ATOM    826  CD  LYS A  53      12.995  12.937  -5.693  1.00 81.41           C  
ATOM    827  HD2 LYS A  53      12.363  13.765  -6.013  1.00 81.41           H  
ATOM    828  HD3 LYS A  53      12.563  12.501  -4.792  1.00 81.41           H  
ATOM    829  CE  LYS A  53      13.054  11.888  -6.806  1.00 81.41           C  
ATOM    830  HE2 LYS A  53      13.929  12.094  -7.422  1.00 81.41           H  
ATOM    831  HE3 LYS A  53      13.162  10.895  -6.369  1.00 81.41           H  
ATOM    832  NZ  LYS A  53      11.847  11.987  -7.660  1.00 81.41           N  
ATOM    833  HZ1 LYS A  53      11.843  11.309  -8.408  1.00 81.41           H  
ATOM    834  HZ2 LYS A  53      10.991  11.947  -7.125  1.00 81.41           H  
ATOM    835  HZ3 LYS A  53      11.866  12.897  -8.099  1.00 81.41           H  
ATOM    836  N   LEU A  54      17.547  15.437  -5.561  1.00 74.31           N  
ATOM    837  H   LEU A  54      17.905  14.789  -4.874  1.00 74.31           H  
ATOM    838  CA  LEU A  54      18.362  15.685  -6.740  1.00 74.31           C  
ATOM    839  HA  LEU A  54      17.963  16.524  -7.311  1.00 74.31           H  
ATOM    840  C   LEU A  54      18.280  14.440  -7.616  1.00 74.31           C  
ATOM    841  CB  LEU A  54      19.800  16.030  -6.316  1.00 74.31           C  
ATOM    842  HB2 LEU A  54      20.375  16.262  -7.213  1.00 74.31           H  
ATOM    843  HB3 LEU A  54      20.247  15.150  -5.853  1.00 74.31           H  
ATOM    844  O   LEU A  54      18.683  13.363  -7.183  1.00 74.31           O  
ATOM    845  CG  LEU A  54      19.911  17.210  -5.330  1.00 74.31           C  
ATOM    846  HG  LEU A  54      19.365  16.979  -4.416  1.00 74.31           H  
ATOM    847  CD1 LEU A  54      21.377  17.419  -4.959  1.00 74.31           C  
ATOM    848 HD11 LEU A  54      21.767  16.519  -4.485  1.00 74.31           H  
ATOM    849 HD12 LEU A  54      21.954  17.624  -5.861  1.00 74.31           H  
ATOM    850 HD13 LEU A  54      21.471  18.254  -4.265  1.00 74.31           H  
ATOM    851  CD2 LEU A  54      19.364  18.515  -5.908  1.00 74.31           C  
ATOM    852 HD21 LEU A  54      19.449  19.311  -5.167  1.00 74.31           H  
ATOM    853 HD22 LEU A  54      19.930  18.788  -6.799  1.00 74.31           H  
ATOM    854 HD23 LEU A  54      18.311  18.406  -6.166  1.00 74.31           H  
ATOM    855  N   THR A  55      17.755  14.578  -8.830  1.00 78.81           N  
ATOM    856  H   THR A  55      17.483  15.505  -9.125  1.00 78.81           H  
ATOM    857  CA  THR A  55      17.952  13.559  -9.861  1.00 78.81           C  
ATOM    858  HA  THR A  55      18.014  12.575  -9.394  1.00 78.81           H  
ATOM    859  C   THR A  55      19.280  13.860 -10.539  1.00 78.81           C  
ATOM    860  CB  THR A  55      16.802  13.510 -10.872  1.00 78.81           C  
ATOM    861  HB  THR A  55      16.716  14.469 -11.382  1.00 78.81           H  
ATOM    862  O   THR A  55      19.454  14.932 -11.120  1.00 78.81           O  
ATOM    863  CG2 THR A  55      17.020  12.414 -11.909  1.00 78.81           C  
ATOM    864 HG21 THR A  55      17.158  11.456 -11.406  1.00 78.81           H  
ATOM    865 HG22 THR A  55      17.908  12.626 -12.504  1.00 78.81           H  
ATOM    866 HG23 THR A  55      16.163  12.375 -12.581  1.00 78.81           H  
ATOM    867  OG1 THR A  55      15.585  13.188 -10.225  1.00 78.81           O  
ATOM    868  HG1 THR A  55      15.293  13.970  -9.751  1.00 78.81           H  
ATOM    869  N   VAL A  56      20.215  12.921 -10.440  1.00 72.40           N  
ATOM    870  H   VAL A  56      20.000  12.069  -9.942  1.00 72.40           H  
ATOM    871  CA  VAL A  56      21.557  13.006 -11.019  1.00 72.40           C  
ATOM    872  HA  VAL A  56      21.616  13.869 -11.682  1.00 72.40           H  
ATOM    873  C   VAL A  56      21.830  11.767 -11.868  1.00 72.40           C  
ATOM    874  CB  VAL A  56      22.645  13.170  -9.934  1.00 72.40           C  
ATOM    875  HB  VAL A  56      23.614  13.095 -10.427  1.00 72.40           H  
ATOM    876  O   VAL A  56      21.498  10.653 -11.455  1.00 72.40           O  
ATOM    877  CG1 VAL A  56      22.567  14.541  -9.247  1.00 72.40           C  
ATOM    878 HG11 VAL A  56      22.718  15.325  -9.989  1.00 72.40           H  
ATOM    879 HG12 VAL A  56      23.358  14.622  -8.501  1.00 72.40           H  
ATOM    880 HG13 VAL A  56      21.598  14.671  -8.766  1.00 72.40           H  
ATOM    881  CG2 VAL A  56      22.606  12.109  -8.823  1.00 72.40           C  
ATOM    882 HG21 VAL A  56      21.668  12.161  -8.270  1.00 72.40           H  
ATOM    883 HG22 VAL A  56      22.715  11.113  -9.252  1.00 72.40           H  
ATOM    884 HG23 VAL A  56      23.435  12.269  -8.133  1.00 72.40           H  
ATOM    885  N   SER A  57      22.458  11.960 -13.023  1.00 74.65           N  
ATOM    886  H   SER A  57      22.672  12.905 -13.307  1.00 74.65           H  
ATOM    887  CA  SER A  57      23.270  10.928 -13.674  1.00 74.65           C  
ATOM    888  HA  SER A  57      22.870   9.942 -13.437  1.00 74.65           H  
ATOM    889  C   SER A  57      24.693  11.001 -13.119  1.00 74.65           C  
ATOM    890  CB  SER A  57      23.253  11.078 -15.205  1.00 74.65           C  
ATOM    891  HB2 SER A  57      22.366  10.578 -15.595  1.00 74.65           H  
ATOM    892  HB3 SER A  57      24.133  10.597 -15.634  1.00 74.65           H  
ATOM    893  O   SER A  57      25.085  12.011 -12.528  1.00 74.65           O  
ATOM    894  OG  SER A  57      23.234  12.423 -15.631  1.00 74.65           O  
ATOM    895  HG  SER A  57      23.241  12.412 -16.591  1.00 74.65           H  
ATOM    896  N   LEU A  58      25.493   9.945 -13.299  1.00 70.42           N  
ATOM    897  H   LEU A  58      25.150   9.163 -13.838  1.00 70.42           H  
ATOM    898  CA  LEU A  58      26.944  10.066 -13.116  1.00 70.42           C  
ATOM    899  HA  LEU A  58      27.146  10.392 -12.095  1.00 70.42           H  
ATOM    900  C   LEU A  58      27.490  11.153 -14.049  1.00 70.42           C  
ATOM    901  CB  LEU A  58      27.637   8.715 -13.373  1.00 70.42           C  
ATOM    902  HB2 LEU A  58      27.239   8.288 -14.294  1.00 70.42           H  
ATOM    903  HB3 LEU A  58      28.704   8.883 -13.522  1.00 70.42           H  
ATOM    904  O   LEU A  58      26.915  11.413 -15.106  1.00 70.42           O  
ATOM    905  CG  LEU A  58      27.463   7.716 -12.222  1.00 70.42           C  
ATOM    906  HG  LEU A  58      26.411   7.692 -11.941  1.00 70.42           H  
ATOM    907  CD1 LEU A  58      27.869   6.309 -12.653  1.00 70.42           C  
ATOM    908 HD11 LEU A  58      28.910   6.309 -12.976  1.00 70.42           H  
ATOM    909 HD12 LEU A  58      27.743   5.603 -11.832  1.00 70.42           H  
ATOM    910 HD13 LEU A  58      27.251   5.990 -13.492  1.00 70.42           H  
ATOM    911  CD2 LEU A  58      28.311   8.091 -11.001  1.00 70.42           C  
ATOM    912 HD21 LEU A  58      28.158   7.368 -10.200  1.00 70.42           H  
ATOM    913 HD22 LEU A  58      29.363   8.097 -11.284  1.00 70.42           H  
ATOM    914 HD23 LEU A  58      28.039   9.081 -10.633  1.00 70.42           H  
ATOM    915  N   ALA A  59      28.580  11.812 -13.655  1.00 63.61           N  
ATOM    916  H   ALA A  59      29.005  11.569 -12.771  1.00 63.61           H  
ATOM    917  CA  ALA A  59      29.260  12.763 -14.524  1.00 63.61           C  
ATOM    918  HA  ALA A  59      28.541  13.507 -14.866  1.00 63.61           H  
ATOM    919  C   ALA A  59      29.795  12.021 -15.750  1.00 63.61           C  
ATOM    920  CB  ALA A  59      30.372  13.498 -13.766  1.00 63.61           C  
ATOM    921  HB1 ALA A  59      30.973  14.075 -14.469  1.00 63.61           H  
ATOM    922  HB2 ALA A  59      29.943  14.194 -13.046  1.00 63.61           H  
ATOM    923  HB3 ALA A  59      31.024  12.785 -13.261  1.00 63.61           H  
ATOM    924  O   ALA A  59      30.845  11.389 -15.705  1.00 63.61           O  
ATOM    925  N   THR A  60      29.076  12.149 -16.861  1.00 51.56           N  
ATOM    926  H   THR A  60      28.173  12.598 -16.802  1.00 51.56           H  
ATOM    927  CA  THR A  60      29.398  11.524 -18.143  1.00 51.56           C  
ATOM    928  HA  THR A  60      29.717  10.504 -17.931  1.00 51.56           H  
ATOM    929  C   THR A  60      30.577  12.165 -18.864  1.00 51.56           C  
ATOM    930  CB  THR A  60      28.173  11.479 -19.075  1.00 51.56           C  
ATOM    931  HB  THR A  60      28.431  10.945 -19.990  1.00 51.56           H  
ATOM    932  O   THR A  60      30.747  11.934 -20.052  1.00 51.56           O  
ATOM    933  CG2 THR A  60      26.932  10.826 -18.462  1.00 51.56           C  
ATOM    934 HG21 THR A  60      27.200   9.941 -17.885  1.00 51.56           H  
ATOM    935 HG22 THR A  60      26.420  11.526 -17.802  1.00 51.56           H  
ATOM    936 HG23 THR A  60      26.254  10.528 -19.262  1.00 51.56           H  
ATOM    937  OG1 THR A  60      27.807  12.799 -19.399  1.00 51.56           O  
ATOM    938  HG1 THR A  60      27.878  12.851 -20.355  1.00 51.56           H  
ATOM    939  N   ARG A  61      31.426  12.929 -18.166  1.00 43.21           N  
ATOM    940  H   ARG A  61      31.308  12.947 -17.163  1.00 43.21           H  
ATOM    941  CA  ARG A  61      32.704  13.404 -18.726  1.00 43.21           C  
ATOM    942  HA  ARG A  61      32.525  14.064 -19.575  1.00 43.21           H  
ATOM    943  C   ARG A  61      33.511  12.241 -19.285  1.00 43.21           C  
ATOM    944  CB  ARG A  61      33.517  14.123 -17.647  1.00 43.21           C  
ATOM    945  HB2 ARG A  61      34.509  14.342 -18.040  1.00 43.21           H  
ATOM    946  HB3 ARG A  61      33.626  13.486 -16.769  1.00 43.21           H  
ATOM    947  O   ARG A  61      34.064  12.356 -20.366  1.00 43.21           O  
ATOM    948  CG  ARG A  61      32.824  15.432 -17.268  1.00 43.21           C  
ATOM    949  HG2 ARG A  61      31.853  15.223 -16.818  1.00 43.21           H  
ATOM    950  HG3 ARG A  61      32.680  16.033 -18.166  1.00 43.21           H  
ATOM    951  CD  ARG A  61      33.675  16.214 -16.274  1.00 43.21           C  
ATOM    952  HD2 ARG A  61      34.660  16.387 -16.708  1.00 43.21           H  
ATOM    953  HD3 ARG A  61      33.787  15.610 -15.374  1.00 43.21           H  
ATOM    954  NE  ARG A  61      33.036  17.506 -15.957  1.00 43.21           N  
ATOM    955  HE  ARG A  61      32.345  17.836 -16.615  1.00 43.21           H  
ATOM    956  NH1 ARG A  61      34.104  17.868 -13.967  1.00 43.21           N  
ATOM    957 HH11 ARG A  61      34.645  17.031 -14.133  1.00 43.21           H  
ATOM    958 HH12 ARG A  61      34.186  18.332 -13.074  1.00 43.21           H  
ATOM    959  NH2 ARG A  61      32.497  19.273 -14.632  1.00 43.21           N  
ATOM    960 HH21 ARG A  61      32.502  19.674 -13.705  1.00 43.21           H  
ATOM    961 HH22 ARG A  61      31.773  19.540 -15.284  1.00 43.21           H  
ATOM    962  CZ  ARG A  61      33.215  18.211 -14.855  1.00 43.21           C  
ATOM    963  N   ASP A  62      33.416  11.127 -18.566  1.00 38.57           N  
ATOM    964  H   ASP A  62      33.028  11.227 -17.639  1.00 38.57           H  
ATOM    965  CA  ASP A  62      34.104   9.878 -18.834  1.00 38.57           C  
ATOM    966  HA  ASP A  62      34.678   9.980 -19.755  1.00 38.57           H  
ATOM    967  C   ASP A  62      33.077   8.725 -19.059  1.00 38.57           C  
ATOM    968  CB  ASP A  62      35.113   9.664 -17.679  1.00 38.57           C  
ATOM    969  HB2 ASP A  62      35.935   9.041 -18.034  1.00 38.57           H  
ATOM    970  HB3 ASP A  62      34.607   9.120 -16.882  1.00 38.57           H  
ATOM    971  O   ASP A  62      33.462   7.572 -19.212  1.00 38.57           O  
ATOM    972  CG  ASP A  62      35.680  10.982 -17.084  1.00 38.57           C  
ATOM    973  OD1 ASP A  62      35.334  11.286 -15.916  1.00 38.57           O  
ATOM    974  OD2 ASP A  62      36.359  11.758 -17.795  1.00 38.57           O  
ATOM    975  N   LEU A  63      31.756   9.029 -19.107  1.00 39.12           N  
ATOM    976  H   LEU A  63      31.542  10.013 -19.024  1.00 39.12           H  
ATOM    977  CA  LEU A  63      30.721   8.157 -19.723  1.00 39.12           C  
ATOM    978  HA  LEU A  63      31.139   7.153 -19.788  1.00 39.12           H  
ATOM    979  C   LEU A  63      30.388   8.558 -21.172  1.00 39.12           C  
ATOM    980  CB  LEU A  63      29.358   8.028 -18.988  1.00 39.12           C  
ATOM    981  HB2 LEU A  63      28.731   7.418 -19.639  1.00 39.12           H  
ATOM    982  HB3 LEU A  63      28.849   8.992 -18.996  1.00 39.12           H  
ATOM    983  O   LEU A  63      29.696   7.803 -21.834  1.00 39.12           O  
ATOM    984  CG  LEU A  63      29.213   7.374 -17.610  1.00 39.12           C  
ATOM    985  HG  LEU A  63      29.888   6.520 -17.550  1.00 39.12           H  
ATOM    986  CD1 LEU A  63      29.487   8.332 -16.450  1.00 39.12           C  
ATOM    987 HD11 LEU A  63      30.475   8.775 -16.575  1.00 39.12           H  
ATOM    988 HD12 LEU A  63      28.734   9.119 -16.409  1.00 39.12           H  
ATOM    989 HD13 LEU A  63      29.473   7.768 -15.518  1.00 39.12           H  
ATOM    990  CD2 LEU A  63      27.775   6.873 -17.409  1.00 39.12           C  
ATOM    991 HD21 LEU A  63      27.067   7.701 -17.439  1.00 39.12           H  
ATOM    992 HD22 LEU A  63      27.516   6.175 -18.205  1.00 39.12           H  
ATOM    993 HD23 LEU A  63      27.699   6.345 -16.458  1.00 39.12           H  
ATOM    994  N   ALA A  64      30.890   9.669 -21.717  1.00 37.41           N  
ATOM    995  H   ALA A  64      31.398  10.336 -21.153  1.00 37.41           H  
ATOM    996  CA  ALA A  64      30.940   9.823 -23.177  1.00 37.41           C  
ATOM    997  HA  ALA A  64      29.927   9.808 -23.580  1.00 37.41           H  
ATOM    998  C   ALA A  64      31.713   8.648 -23.819  1.00 37.41           C  
ATOM    999  CB  ALA A  64      31.590  11.174 -23.493  1.00 37.41           C  
ATOM   1000  HB1 ALA A  64      31.011  11.981 -23.043  1.00 37.41           H  
ATOM   1001  HB2 ALA A  64      32.608  11.197 -23.105  1.00 37.41           H  
ATOM   1002  HB3 ALA A  64      31.623  11.313 -24.573  1.00 37.41           H  
ATOM   1003  O   ALA A  64      31.457   8.267 -24.956  1.00 37.41           O  
ATOM   1004  N   ASP A  65      32.600   8.042 -23.023  1.00 38.22           N  
ATOM   1005  H   ASP A  65      32.836   8.512 -22.160  1.00 38.22           H  
ATOM   1006  CA  ASP A  65      33.361   6.838 -23.325  1.00 38.22           C  
ATOM   1007  HA  ASP A  65      33.423   6.736 -24.409  1.00 38.22           H  
ATOM   1008  C   ASP A  65      32.698   5.548 -22.781  1.00 38.22           C  
ATOM   1009  CB  ASP A  65      34.788   7.053 -22.803  1.00 38.22           C  
ATOM   1010  HB2 ASP A  65      34.774   7.000 -21.714  1.00 38.22           H  
ATOM   1011  HB3 ASP A  65      35.427   6.252 -23.172  1.00 38.22           H  
ATOM   1012  O   ASP A  65      33.091   4.443 -23.168  1.00 38.22           O  
ATOM   1013  CG  ASP A  65      35.376   8.407 -23.237  1.00 38.22           C  
ATOM   1014  OD1 ASP A  65      35.855   9.137 -22.342  1.00 38.22           O  
ATOM   1015  OD2 ASP A  65      35.345   8.712 -24.451  1.00 38.22           O  
ATOM   1016  N   MET A  66      31.609   5.654 -21.993  1.00 37.13           N  
ATOM   1017  H   MET A  66      31.267   6.592 -21.835  1.00 37.13           H  
ATOM   1018  CA  MET A  66      30.581   4.602 -21.959  1.00 37.13           C  
ATOM   1019  HA  MET A  66      31.076   3.631 -21.925  1.00 37.13           H  
ATOM   1020  C   MET A  66      29.806   4.652 -23.267  1.00 37.13           C  
ATOM   1021  CB  MET A  66      29.598   4.632 -20.777  1.00 37.13           C  
ATOM   1022  HB2 MET A  66      29.076   5.588 -20.728  1.00 37.13           H  
ATOM   1023  HB3 MET A  66      28.848   3.862 -20.956  1.00 37.13           H  
ATOM   1024  O   MET A  66      28.653   5.058 -23.349  1.00 37.13           O  
ATOM   1025  CG  MET A  66      30.255   4.315 -19.443  1.00 37.13           C  
ATOM   1026  HG2 MET A  66      30.992   3.528 -19.600  1.00 37.13           H  
ATOM   1027  HG3 MET A  66      30.789   5.204 -19.107  1.00 37.13           H  
ATOM   1028  SD  MET A  66      29.092   3.778 -18.149  1.00 37.13           S  
ATOM   1029  CE  MET A  66      29.469   2.009 -18.170  1.00 37.13           C  
ATOM   1030  HE1 MET A  66      30.541   1.851 -18.049  1.00 37.13           H  
ATOM   1031  HE2 MET A  66      29.161   1.591 -19.128  1.00 37.13           H  
ATOM   1032  HE3 MET A  66      28.946   1.514 -17.353  1.00 37.13           H  
ATOM   1033  N   THR A  67      30.471   4.124 -24.284  1.00 38.97           N  
ATOM   1034  H   THR A  67      31.470   4.084 -24.144  1.00 38.97           H  
ATOM   1035  CA  THR A  67      29.912   2.997 -25.019  1.00 38.97           C  
ATOM   1036  HA  THR A  67      29.560   3.359 -25.985  1.00 38.97           H  
ATOM   1037  C   THR A  67      28.728   2.352 -24.294  1.00 38.97           C  
ATOM   1038  CB  THR A  67      30.994   1.929 -25.259  1.00 38.97           C  
ATOM   1039  HB  THR A  67      30.515   0.983 -25.510  1.00 38.97           H  
ATOM   1040  O   THR A  67      28.872   1.776 -23.210  1.00 38.97           O  
ATOM   1041  CG2 THR A  67      31.879   2.343 -26.433  1.00 38.97           C  
ATOM   1042 HG21 THR A  67      32.372   3.292 -26.220  1.00 38.97           H  
ATOM   1043 HG22 THR A  67      32.631   1.574 -26.607  1.00 38.97           H  
ATOM   1044 HG23 THR A  67      31.269   2.447 -27.330  1.00 38.97           H  
ATOM   1045  OG1 THR A  67      31.864   1.735 -24.155  1.00 38.97           O  
ATOM   1046  HG1 THR A  67      32.349   2.545 -23.984  1.00 38.97           H  
ATOM   1047  N   PHE A  68      27.578   2.481 -24.950  1.00 36.58           N  
ATOM   1048  H   PHE A  68      27.550   3.146 -25.710  1.00 36.58           H  
ATOM   1049  CA  PHE A  68      26.352   1.727 -24.750  1.00 36.58           C  
ATOM   1050  HA  PHE A  68      25.693   2.281 -24.082  1.00 36.58           H  
ATOM   1051  C   PHE A  68      26.663   0.347 -24.166  1.00 36.58           C  
ATOM   1052  CB  PHE A  68      25.700   1.631 -26.137  1.00 36.58           C  
ATOM   1053  HB2 PHE A  68      26.289   0.961 -26.763  1.00 36.58           H  
ATOM   1054  HB3 PHE A  68      25.760   2.620 -26.592  1.00 36.58           H  
ATOM   1055  O   PHE A  68      27.304  -0.498 -24.799  1.00 36.58           O  
ATOM   1056  CG  PHE A  68      24.247   1.214 -26.243  1.00 36.58           C  
ATOM   1057  CD1 PHE A  68      23.567   0.495 -25.235  1.00 36.58           C  
ATOM   1058  HD1 PHE A  68      24.051   0.227 -24.307  1.00 36.58           H  
ATOM   1059  CD2 PHE A  68      23.558   1.575 -27.414  1.00 36.58           C  
ATOM   1060  HD2 PHE A  68      24.035   2.167 -28.181  1.00 36.58           H  
ATOM   1061  CE1 PHE A  68      22.216   0.146 -25.401  1.00 36.58           C  
ATOM   1062  HE1 PHE A  68      21.691  -0.371 -24.611  1.00 36.58           H  
ATOM   1063  CE2 PHE A  68      22.224   1.192 -27.595  1.00 36.58           C  
ATOM   1064  HE2 PHE A  68      21.697   1.508 -28.483  1.00 36.58           H  
ATOM   1065  CZ  PHE A  68      21.546   0.491 -26.585  1.00 36.58           C  
ATOM   1066  HZ  PHE A  68      20.498   0.261 -26.711  1.00 36.58           H  
ATOM   1067  N   ILE A  69      26.232   0.131 -22.925  1.00 38.84           N  
ATOM   1068  H   ILE A  69      25.720   0.870 -22.465  1.00 38.84           H  
ATOM   1069  CA  ILE A  69      26.342  -1.180 -22.301  1.00 38.84           C  
ATOM   1070  HA  ILE A  69      27.337  -1.579 -22.496  1.00 38.84           H  
ATOM   1071  C   ILE A  69      25.310  -2.083 -22.969  1.00 38.84           C  
ATOM   1072  CB  ILE A  69      26.121  -1.120 -20.775  1.00 38.84           C  
ATOM   1073  HB  ILE A  69      25.084  -0.844 -20.580  1.00 38.84           H  
ATOM   1074  O   ILE A  69      24.134  -2.023 -22.608  1.00 38.84           O  
ATOM   1075  CG1 ILE A  69      27.002  -0.053 -20.091  1.00 38.84           C  
ATOM   1076 HG12 ILE A  69      28.055  -0.233 -20.306  1.00 38.84           H  
ATOM   1077 HG13 ILE A  69      26.744   0.924 -20.500  1.00 38.84           H  
ATOM   1078  CG2 ILE A  69      26.356  -2.533 -20.208  1.00 38.84           C  
ATOM   1079 HG21 ILE A  69      25.591  -3.214 -20.584  1.00 38.84           H  
ATOM   1080 HG22 ILE A  69      26.289  -2.537 -19.120  1.00 38.84           H  
ATOM   1081 HG23 ILE A  69      27.323  -2.902 -20.549  1.00 38.84           H  
ATOM   1082  CD1 ILE A  69      26.775   0.019 -18.575  1.00 38.84           C  
ATOM   1083 HD11 ILE A  69      27.437  -0.679 -18.062  1.00 38.84           H  
ATOM   1084 HD12 ILE A  69      26.971   1.032 -18.225  1.00 38.84           H  
ATOM   1085 HD13 ILE A  69      25.737  -0.213 -18.337  1.00 38.84           H  
ATOM   1086  N   ASP A  70      25.743  -2.937 -23.897  1.00 39.20           N  
ATOM   1087  H   ASP A  70      26.684  -2.847 -24.253  1.00 39.20           H  
ATOM   1088  CA  ASP A  70      24.902  -4.036 -24.369  1.00 39.20           C  
ATOM   1089  HA  ASP A  70      24.059  -3.604 -24.907  1.00 39.20           H  
ATOM   1090  C   ASP A  70      24.415  -4.815 -23.128  1.00 39.20           C  
ATOM   1091  CB  ASP A  70      25.670  -4.932 -25.360  1.00 39.20           C  
ATOM   1092  HB2 ASP A  70      26.585  -5.280 -24.880  1.00 39.20           H  
ATOM   1093  HB3 ASP A  70      25.957  -4.326 -26.220  1.00 39.20           H  
ATOM   1094  O   ASP A  70      25.241  -5.353 -22.381  1.00 39.20           O  
ATOM   1095  CG  ASP A  70      24.873  -6.152 -25.863  1.00 39.20           C  
ATOM   1096  OD1 ASP A  70      25.346  -6.830 -26.795  1.00 39.20           O  
ATOM   1097  OD2 ASP A  70      23.797  -6.466 -25.298  1.00 39.20           O  
ATOM   1098  N   PRO A  71      23.096  -4.875 -22.855  1.00 39.77           N  
ATOM   1099  CA  PRO A  71      22.561  -5.522 -21.658  1.00 39.77           C  
ATOM   1100  HA  PRO A  71      23.020  -5.077 -20.775  1.00 39.77           H  
ATOM   1101  C   PRO A  71      22.831  -7.037 -21.617  1.00 39.77           C  
ATOM   1102  CB  PRO A  71      21.062  -5.197 -21.673  1.00 39.77           C  
ATOM   1103  HB2 PRO A  71      20.459  -5.997 -21.245  1.00 39.77           H  
ATOM   1104  HB3 PRO A  71      20.892  -4.265 -21.134  1.00 39.77           H  
ATOM   1105  O   PRO A  71      22.648  -7.671 -20.572  1.00 39.77           O  
ATOM   1106  CG  PRO A  71      20.748  -4.984 -23.154  1.00 39.77           C  
ATOM   1107  HG2 PRO A  71      20.611  -5.947 -23.645  1.00 39.77           H  
ATOM   1108  HG3 PRO A  71      19.875  -4.347 -23.299  1.00 39.77           H  
ATOM   1109  CD  PRO A  71      22.020  -4.324 -23.668  1.00 39.77           C  
ATOM   1110  HD2 PRO A  71      21.967  -3.245 -23.521  1.00 39.77           H  
ATOM   1111  HD3 PRO A  71      22.149  -4.554 -24.726  1.00 39.77           H  
ATOM   1112  N   ASN A  72      23.263  -7.627 -22.734  1.00 40.11           N  
ATOM   1113  H   ASN A  72      23.378  -7.053 -23.557  1.00 40.11           H  
ATOM   1114  CA  ASN A  72      23.680  -9.021 -22.835  1.00 40.11           C  
ATOM   1115  HA  ASN A  72      23.072  -9.616 -22.154  1.00 40.11           H  
ATOM   1116  C   ASN A  72      25.153  -9.220 -22.454  1.00 40.11           C  
ATOM   1117  CB  ASN A  72      23.419  -9.505 -24.266  1.00 40.11           C  
ATOM   1118  HB2 ASN A  72      23.632 -10.571 -24.342  1.00 40.11           H  
ATOM   1119  HB3 ASN A  72      24.075  -8.983 -24.963  1.00 40.11           H  
ATOM   1120  O   ASN A  72      25.511 -10.298 -21.940  1.00 40.11           O  
ATOM   1121  CG  ASN A  72      21.978  -9.282 -24.664  1.00 40.11           C  
ATOM   1122  ND2 ASN A  72      21.717  -8.302 -25.492  1.00 40.11           N  
ATOM   1123 HD21 ASN A  72      22.464  -7.664 -25.724  1.00 40.11           H  
ATOM   1124 HD22 ASN A  72      20.758  -8.124 -25.755  1.00 40.11           H  
ATOM   1125  OD1 ASN A  72      21.086  -9.966 -24.187  1.00 40.11           O  
ATOM   1126  N   GLU A  73      25.985  -8.197 -22.676  1.00 39.64           N  
ATOM   1127  H   GLU A  73      25.601  -7.322 -23.004  1.00 39.64           H  
ATOM   1128  CA  GLU A  73      27.386  -8.193 -22.284  1.00 39.64           C  
ATOM   1129  HA  GLU A  73      27.772  -9.185 -22.520  1.00 39.64           H  
ATOM   1130  C   GLU A  73      27.545  -7.973 -20.771  1.00 39.64           C  
ATOM   1131  CB  GLU A  73      28.237  -7.184 -23.081  1.00 39.64           C  
ATOM   1132  HB2 GLU A  73      29.194  -7.104 -22.565  1.00 39.64           H  
ATOM   1133  HB3 GLU A  73      27.773  -6.198 -23.069  1.00 39.64           H  
ATOM   1134  O   GLU A  73      26.783  -7.247 -20.125  1.00 39.64           O  
ATOM   1135  CG  GLU A  73      28.501  -7.642 -24.530  1.00 39.64           C  
ATOM   1136  HG2 GLU A  73      27.735  -7.233 -25.189  1.00 39.64           H  
ATOM   1137  HG3 GLU A  73      28.415  -8.728 -24.572  1.00 39.64           H  
ATOM   1138  CD  GLU A  73      29.903  -7.257 -25.043  1.00 39.64           C  
ATOM   1139  OE1 GLU A  73      30.488  -8.088 -25.779  1.00 39.64           O  
ATOM   1140  OE2 GLU A  73      30.446  -6.214 -24.611  1.00 39.64           O  
ATOM   1141  N   PRO A  74      28.554  -8.609 -20.148  1.00 37.80           N  
ATOM   1142  CA  PRO A  74      28.937  -8.269 -18.790  1.00 37.80           C  
ATOM   1143  HA  PRO A  74      28.082  -8.353 -18.118  1.00 37.80           H  
ATOM   1144  C   PRO A  74      29.456  -6.832 -18.795  1.00 37.80           C  
ATOM   1145  CB  PRO A  74      30.007  -9.293 -18.405  1.00 37.80           C  
ATOM   1146  HB2 PRO A  74      29.524 -10.176 -17.988  1.00 37.80           H  
ATOM   1147  HB3 PRO A  74      30.731  -8.887 -17.699  1.00 37.80           H  
ATOM   1148  O   PRO A  74      30.561  -6.582 -19.272  1.00 37.80           O  
ATOM   1149  CG  PRO A  74      30.656  -9.655 -19.743  1.00 37.80           C  
ATOM   1150  HG2 PRO A  74      31.435  -8.933 -19.989  1.00 37.80           H  
ATOM   1151  HG3 PRO A  74      31.069 -10.664 -19.731  1.00 37.80           H  
ATOM   1152  CD  PRO A  74      29.510  -9.531 -20.743  1.00 37.80           C  
ATOM   1153  HD2 PRO A  74      29.894  -9.156 -21.692  1.00 37.80           H  
ATOM   1154  HD3 PRO A  74      29.034 -10.501 -20.888  1.00 37.80           H  
ATOM   1155  N   ALA A  75      28.639  -5.922 -18.258  1.00 38.73           N  
ATOM   1156  H   ALA A  75      27.694  -6.234 -18.087  1.00 38.73           H  
ATOM   1157  CA  ALA A  75      28.830  -4.479 -18.334  1.00 38.73           C  
ATOM   1158  HA  ALA A  75      28.440  -4.179 -19.307  1.00 38.73           H  
ATOM   1159  C   ALA A  75      30.318  -4.069 -18.243  1.00 38.73           C  
ATOM   1160  CB  ALA A  75      27.967  -3.842 -17.237  1.00 38.73           C  
ATOM   1161  HB1 ALA A  75      26.935  -4.175 -17.345  1.00 38.73           H  
ATOM   1162  HB2 ALA A  75      27.990  -2.757 -17.339  1.00 38.73           H  
ATOM   1163  HB3 ALA A  75      28.339  -4.130 -16.254  1.00 38.73           H  
ATOM   1164  O   ALA A  75      30.988  -4.468 -17.276  1.00 38.73           O  
ATOM   1165  N   PRO A  76      30.837  -3.297 -19.221  1.00 38.45           N  
ATOM   1166  CA  PRO A  76      32.258  -3.228 -19.540  1.00 38.45           C  
ATOM   1167  HA  PRO A  76      32.578  -4.215 -19.874  1.00 38.45           H  
ATOM   1168  C   PRO A  76      33.116  -2.827 -18.347  1.00 38.45           C  
ATOM   1169  CB  PRO A  76      32.399  -2.250 -20.717  1.00 38.45           C  
ATOM   1170  HB2 PRO A  76      33.266  -1.596 -20.620  1.00 38.45           H  
ATOM   1171  HB3 PRO A  76      32.456  -2.812 -21.649  1.00 38.45           H  
ATOM   1172  O   PRO A  76      32.673  -2.155 -17.415  1.00 38.45           O  
ATOM   1173  CG  PRO A  76      31.096  -1.454 -20.691  1.00 38.45           C  
ATOM   1174  HG2 PRO A  76      30.823  -1.084 -21.680  1.00 38.45           H  
ATOM   1175  HG3 PRO A  76      31.177  -0.632 -19.980  1.00 38.45           H  
ATOM   1176  CD  PRO A  76      30.099  -2.487 -20.176  1.00 38.45           C  
ATOM   1177  HD2 PRO A  76      29.258  -1.985 -19.696  1.00 38.45           H  
ATOM   1178  HD3 PRO A  76      29.754  -3.110 -21.001  1.00 38.45           H  
ATOM   1179  N   VAL A  77      34.381  -3.247 -18.368  1.00 38.24           N  
ATOM   1180  H   VAL A  77      34.700  -3.753 -19.181  1.00 38.24           H  
ATOM   1181  CA  VAL A  77      35.272  -3.110 -17.209  1.00 38.24           C  
ATOM   1182  HA  VAL A  77      34.738  -3.523 -16.353  1.00 38.24           H  
ATOM   1183  C   VAL A  77      35.549  -1.644 -16.853  1.00 38.24           C  
ATOM   1184  CB  VAL A  77      36.568  -3.935 -17.372  1.00 38.24           C  
ATOM   1185  HB  VAL A  77      37.198  -3.474 -18.132  1.00 38.24           H  
ATOM   1186  O   VAL A  77      35.951  -1.397 -15.728  1.00 38.24           O  
ATOM   1187  CG1 VAL A  77      37.367  -4.050 -16.062  1.00 38.24           C  
ATOM   1188 HG11 VAL A  77      36.722  -4.403 -15.257  1.00 38.24           H  
ATOM   1189 HG12 VAL A  77      38.206  -4.734 -16.191  1.00 38.24           H  
ATOM   1190 HG13 VAL A  77      37.779  -3.077 -15.795  1.00 38.24           H  
ATOM   1191  CG2 VAL A  77      36.261  -5.379 -17.806  1.00 38.24           C  
ATOM   1192 HG21 VAL A  77      37.183  -5.958 -17.863  1.00 38.24           H  
ATOM   1193 HG22 VAL A  77      35.807  -5.389 -18.797  1.00 38.24           H  
ATOM   1194 HG23 VAL A  77      35.578  -5.845 -17.096  1.00 38.24           H  
ATOM   1195  N   ASP A  78      35.237  -0.658 -17.702  1.00 38.44           N  
ATOM   1196  H   ASP A  78      34.953  -0.884 -18.644  1.00 38.44           H  
ATOM   1197  CA  ASP A  78      35.242   0.769 -17.328  1.00 38.44           C  
ATOM   1198  HA  ASP A  78      36.181   0.955 -16.806  1.00 38.44           H  
ATOM   1199  C   ASP A  78      34.167   1.172 -16.305  1.00 38.44           C  
ATOM   1200  CB  ASP A  78      35.253   1.662 -18.572  1.00 38.44           C  
ATOM   1201  HB2 ASP A  78      34.899   2.660 -18.314  1.00 38.44           H  
ATOM   1202  HB3 ASP A  78      34.600   1.249 -19.341  1.00 38.44           H  
ATOM   1203  O   ASP A  78      34.258   2.231 -15.686  1.00 38.44           O  
ATOM   1204  CG  ASP A  78      36.694   1.775 -19.066  1.00 38.44           C  
ATOM   1205  OD1 ASP A  78      36.991   1.185 -20.124  1.00 38.44           O  
ATOM   1206  OD2 ASP A  78      37.514   2.351 -18.303  1.00 38.44           O  
ATOM   1207  N   ASN A  79      33.294   0.237 -15.918  1.00 42.50           N  
ATOM   1208  H   ASN A  79      33.211  -0.587 -16.497  1.00 42.50           H  
ATOM   1209  CA  ASN A  79      32.708   0.195 -14.574  1.00 42.50           C  
ATOM   1210  HA  ASN A  79      32.034   1.043 -14.451  1.00 42.50           H  
ATOM   1211  C   ASN A  79      33.733   0.360 -13.433  1.00 42.50           C  
ATOM   1212  CB  ASN A  79      31.883  -1.089 -14.443  1.00 42.50           C  
ATOM   1213  HB2 ASN A  79      32.464  -1.948 -14.778  1.00 42.50           H  
ATOM   1214  HB3 ASN A  79      31.616  -1.236 -13.396  1.00 42.50           H  
ATOM   1215  O   ASN A  79      33.347   0.756 -12.334  1.00 42.50           O  
ATOM   1216  CG  ASN A  79      30.586  -0.984 -15.219  1.00 42.50           C  
ATOM   1217  ND2 ASN A  79      30.217  -1.981 -15.971  1.00 42.50           N  
ATOM   1218 HD21 ASN A  79      30.907  -2.658 -16.265  1.00 42.50           H  
ATOM   1219 HD22 ASN A  79      29.408  -1.798 -16.548  1.00 42.50           H  
ATOM   1220  OD1 ASN A  79      29.849  -0.021 -15.113  1.00 42.50           O  
ATOM   1221  N   VAL A  80      35.034   0.173 -13.691  1.00 48.52           N  
ATOM   1222  H   VAL A  80      35.266  -0.204 -14.599  1.00 48.52           H  
ATOM   1223  CA  VAL A  80      36.152   0.611 -12.848  1.00 48.52           C  
ATOM   1224  HA  VAL A  80      36.094   0.040 -11.922  1.00 48.52           H  
ATOM   1225  C   VAL A  80      36.048   2.091 -12.501  1.00 48.52           C  
ATOM   1226  CB  VAL A  80      37.522   0.295 -13.486  1.00 48.52           C  
ATOM   1227  HB  VAL A  80      37.494   0.552 -14.545  1.00 48.52           H  
ATOM   1228  O   VAL A  80      36.126   2.470 -11.331  1.00 48.52           O  
ATOM   1229  CG1 VAL A  80      38.693   1.052 -12.832  1.00 48.52           C  
ATOM   1230 HG11 VAL A  80      39.635   0.693 -13.246  1.00 48.52           H  
ATOM   1231 HG12 VAL A  80      38.688   0.899 -11.753  1.00 48.52           H  
ATOM   1232 HG13 VAL A  80      38.622   2.117 -13.053  1.00 48.52           H  
ATOM   1233  CG2 VAL A  80      37.858  -1.194 -13.326  1.00 48.52           C  
ATOM   1234 HG21 VAL A  80      36.987  -1.812 -13.542  1.00 48.52           H  
ATOM   1235 HG22 VAL A  80      38.192  -1.400 -12.309  1.00 48.52           H  
ATOM   1236 HG23 VAL A  80      38.655  -1.457 -14.022  1.00 48.52           H  
ATOM   1237  N   GLN A  81      35.858   2.936 -13.507  1.00 56.63           N  
ATOM   1238  H   GLN A  81      35.679   2.572 -14.432  1.00 56.63           H  
ATOM   1239  CA  GLN A  81      35.730   4.370 -13.312  1.00 56.63           C  
ATOM   1240  HA  GLN A  81      36.538   4.708 -12.663  1.00 56.63           H  
ATOM   1241  C   GLN A  81      34.416   4.666 -12.591  1.00 56.63           C  
ATOM   1242  CB  GLN A  81      35.880   5.101 -14.653  1.00 56.63           C  
ATOM   1243  HB2 GLN A  81      35.026   4.893 -15.298  1.00 56.63           H  
ATOM   1244  HB3 GLN A  81      35.909   6.172 -14.452  1.00 56.63           H  
ATOM   1245  O   GLN A  81      34.421   5.378 -11.588  1.00 56.63           O  
ATOM   1246  CG  GLN A  81      37.176   4.660 -15.365  1.00 56.63           C  
ATOM   1247  HG2 GLN A  81      37.984   4.571 -14.640  1.00 56.63           H  
ATOM   1248  HG3 GLN A  81      37.017   3.682 -15.821  1.00 56.63           H  
ATOM   1249  CD  GLN A  81      37.641   5.631 -16.439  1.00 56.63           C  
ATOM   1250  NE2 GLN A  81      38.146   5.143 -17.549  1.00 56.63           N  
ATOM   1251 HE21 GLN A  81      38.288   5.819 -18.286  1.00 56.63           H  
ATOM   1252 HE22 GLN A  81      38.009   4.172 -17.788  1.00 56.63           H  
ATOM   1253  OE1 GLN A  81      37.627   6.833 -16.253  1.00 56.63           O  
ATOM   1254  N   PHE A  82      33.316   4.010 -12.968  1.00 64.64           N  
ATOM   1255  H   PHE A  82      33.348   3.476 -13.825  1.00 64.64           H  
ATOM   1256  CA  PHE A  82      32.020   4.245 -12.322  1.00 64.64           C  
ATOM   1257  HA  PHE A  82      31.902   5.327 -12.261  1.00 64.64           H  
ATOM   1258  C   PHE A  82      31.967   3.785 -10.870  1.00 64.64           C  
ATOM   1259  CB  PHE A  82      30.867   3.725 -13.198  1.00 64.64           C  
ATOM   1260  HB2 PHE A  82      30.888   2.635 -13.223  1.00 64.64           H  
ATOM   1261  HB3 PHE A  82      29.912   4.049 -12.786  1.00 64.64           H  
ATOM   1262  O   PHE A  82      31.368   4.491 -10.060  1.00 64.64           O  
ATOM   1263  CG  PHE A  82      31.033   4.284 -14.595  1.00 64.64           C  
ATOM   1264  CD1 PHE A  82      31.329   3.422 -15.663  1.00 64.64           C  
ATOM   1265  HD1 PHE A  82      31.114   2.365 -15.604  1.00 64.64           H  
ATOM   1266  CD2 PHE A  82      31.232   5.672 -14.747  1.00 64.64           C  
ATOM   1267  HD2 PHE A  82      31.018   6.359 -13.942  1.00 64.64           H  
ATOM   1268  CE1 PHE A  82      31.974   3.921 -16.804  1.00 64.64           C  
ATOM   1269  HE1 PHE A  82      32.271   3.256 -17.601  1.00 64.64           H  
ATOM   1270  CE2 PHE A  82      31.862   6.167 -15.896  1.00 64.64           C  
ATOM   1271  HE2 PHE A  82      32.096   7.217 -15.992  1.00 64.64           H  
ATOM   1272  CZ  PHE A  82      32.252   5.289 -16.914  1.00 64.64           C  
ATOM   1273  HZ  PHE A  82      32.763   5.662 -17.790  1.00 64.64           H  
ATOM   1274  N   TYR A  83      32.643   2.705 -10.463  1.00 70.19           N  
ATOM   1275  H   TYR A  83      33.108   2.120 -11.141  1.00 70.19           H  
ATOM   1276  CA  TYR A  83      32.746   2.396  -9.036  1.00 70.19           C  
ATOM   1277  HA  TYR A  83      31.743   2.495  -8.620  1.00 70.19           H  
ATOM   1278  C   TYR A  83      33.624   3.408  -8.303  1.00 70.19           C  
ATOM   1279  CB  TYR A  83      33.156   0.950  -8.744  1.00 70.19           C  
ATOM   1280  HB2 TYR A  83      32.736   0.703  -7.769  1.00 70.19           H  
ATOM   1281  HB3 TYR A  83      32.698   0.298  -9.488  1.00 70.19           H  
ATOM   1282  O   TYR A  83      33.245   3.818  -7.209  1.00 70.19           O  
ATOM   1283  CG  TYR A  83      34.636   0.659  -8.631  1.00 70.19           C  
ATOM   1284  CD1 TYR A  83      35.277  -0.068  -9.639  1.00 70.19           C  
ATOM   1285  HD1 TYR A  83      34.695  -0.433 -10.473  1.00 70.19           H  
ATOM   1286  CD2 TYR A  83      35.368   1.093  -7.506  1.00 70.19           C  
ATOM   1287  HD2 TYR A  83      34.876   1.619  -6.702  1.00 70.19           H  
ATOM   1288  CE1 TYR A  83      36.669  -0.267  -9.583  1.00 70.19           C  
ATOM   1289  HE1 TYR A  83      37.197  -0.790 -10.367  1.00 70.19           H  
ATOM   1290  CE2 TYR A  83      36.758   0.903  -7.447  1.00 70.19           C  
ATOM   1291  HE2 TYR A  83      37.313   1.293  -6.607  1.00 70.19           H  
ATOM   1292  OH  TYR A  83      38.759   0.215  -8.562  1.00 70.19           O  
ATOM   1293  HH  TYR A  83      39.149   0.390  -7.703  1.00 70.19           H  
ATOM   1294  CZ  TYR A  83      37.411   0.272  -8.523  1.00 70.19           C  
ATOM   1295  N   ARG A  84      34.751   3.856  -8.877  1.00 74.09           N  
ATOM   1296  H   ARG A  84      35.015   3.478  -9.775  1.00 74.09           H  
ATOM   1297  CA  ARG A  84      35.633   4.847  -8.228  1.00 74.09           C  
ATOM   1298  HA  ARG A  84      35.869   4.502  -7.221  1.00 74.09           H  
ATOM   1299  C   ARG A  84      34.926   6.187  -8.057  1.00 74.09           C  
ATOM   1300  CB  ARG A  84      36.943   5.007  -9.014  1.00 74.09           C  
ATOM   1301  HB2 ARG A  84      36.720   5.169 -10.069  1.00 74.09           H  
ATOM   1302  HB3 ARG A  84      37.480   5.878  -8.637  1.00 74.09           H  
ATOM   1303  O   ARG A  84      34.937   6.739  -6.960  1.00 74.09           O  
ATOM   1304  CG  ARG A  84      37.840   3.774  -8.856  1.00 74.09           C  
ATOM   1305  HG2 ARG A  84      37.297   2.891  -9.192  1.00 74.09           H  
ATOM   1306  HG3 ARG A  84      38.101   3.649  -7.805  1.00 74.09           H  
ATOM   1307  CD  ARG A  84      39.119   3.905  -9.684  1.00 74.09           C  
ATOM   1308  HD2 ARG A  84      38.841   4.061 -10.727  1.00 74.09           H  
ATOM   1309  HD3 ARG A  84      39.668   4.777  -9.330  1.00 74.09           H  
ATOM   1310  NE  ARG A  84      39.950   2.688  -9.586  1.00 74.09           N  
ATOM   1311  HE  ARG A  84      39.464   1.809  -9.483  1.00 74.09           H  
ATOM   1312  NH1 ARG A  84      41.988   3.657  -9.970  1.00 74.09           N  
ATOM   1313 HH11 ARG A  84      41.510   4.532 -10.132  1.00 74.09           H  
ATOM   1314 HH12 ARG A  84      42.973   3.557 -10.171  1.00 74.09           H  
ATOM   1315  NH2 ARG A  84      41.877   1.460  -9.662  1.00 74.09           N  
ATOM   1316 HH21 ARG A  84      41.385   0.588  -9.527  1.00 74.09           H  
ATOM   1317 HH22 ARG A  84      42.866   1.372  -9.845  1.00 74.09           H  
ATOM   1318  CZ  ARG A  84      41.258   2.602  -9.735  1.00 74.09           C  
ATOM   1319  N   VAL A  85      34.218   6.650  -9.087  1.00 76.73           N  
ATOM   1320  H   VAL A  85      34.289   6.153  -9.964  1.00 76.73           H  
ATOM   1321  CA  VAL A  85      33.357   7.839  -9.034  1.00 76.73           C  
ATOM   1322  HA  VAL A  85      33.955   8.684  -8.692  1.00 76.73           H  
ATOM   1323  C   VAL A  85      32.234   7.642  -8.011  1.00 76.73           C  
ATOM   1324  CB  VAL A  85      32.813   8.187 -10.436  1.00 76.73           C  
ATOM   1325  HB  VAL A  85      32.309   7.315 -10.853  1.00 76.73           H  
ATOM   1326  O   VAL A  85      31.998   8.534  -7.204  1.00 76.73           O  
ATOM   1327  CG1 VAL A  85      31.819   9.354 -10.396  1.00 76.73           C  
ATOM   1328 HG11 VAL A  85      31.491   9.592 -11.408  1.00 76.73           H  
ATOM   1329 HG12 VAL A  85      30.941   9.105  -9.799  1.00 76.73           H  
ATOM   1330 HG13 VAL A  85      32.307  10.232  -9.973  1.00 76.73           H  
ATOM   1331  CG2 VAL A  85      33.947   8.618 -11.375  1.00 76.73           C  
ATOM   1332 HG21 VAL A  85      34.406   9.542 -11.021  1.00 76.73           H  
ATOM   1333 HG22 VAL A  85      33.556   8.788 -12.378  1.00 76.73           H  
ATOM   1334 HG23 VAL A  85      34.721   7.853 -11.443  1.00 76.73           H  
ATOM   1335  N   ARG A  86      31.586   6.468  -7.942  1.00 78.60           N  
ATOM   1336  H   ARG A  86      31.797   5.770  -8.642  1.00 78.60           H  
ATOM   1337  CA  ARG A  86      30.571   6.160  -6.910  1.00 78.60           C  
ATOM   1338  HA  ARG A  86      29.847   6.975  -6.891  1.00 78.60           H  
ATOM   1339  C   ARG A  86      31.153   6.086  -5.496  1.00 78.60           C  
ATOM   1340  CB  ARG A  86      29.836   4.852  -7.247  1.00 78.60           C  
ATOM   1341  HB2 ARG A  86      29.262   4.525  -6.380  1.00 78.60           H  
ATOM   1342  HB3 ARG A  86      30.577   4.083  -7.465  1.00 78.60           H  
ATOM   1343  O   ARG A  86      30.465   6.472  -4.554  1.00 78.60           O  
ATOM   1344  CG  ARG A  86      28.866   4.998  -8.431  1.00 78.60           C  
ATOM   1345  HG2 ARG A  86      28.007   5.600  -8.133  1.00 78.60           H  
ATOM   1346  HG3 ARG A  86      29.352   5.536  -9.245  1.00 78.60           H  
ATOM   1347  CD  ARG A  86      28.398   3.631  -8.955  1.00 78.60           C  
ATOM   1348  HD2 ARG A  86      28.467   3.654 -10.042  1.00 78.60           H  
ATOM   1349  HD3 ARG A  86      29.072   2.849  -8.604  1.00 78.60           H  
ATOM   1350  NE  ARG A  86      27.002   3.320  -8.579  1.00 78.60           N  
ATOM   1351  HE  ARG A  86      26.426   4.089  -8.266  1.00 78.60           H  
ATOM   1352  NH1 ARG A  86      26.973   1.181  -9.422  1.00 78.60           N  
ATOM   1353 HH11 ARG A  86      27.977   1.199  -9.527  1.00 78.60           H  
ATOM   1354 HH12 ARG A  86      26.473   0.343  -9.682  1.00 78.60           H  
ATOM   1355  NH2 ARG A  86      25.070   2.119  -8.794  1.00 78.60           N  
ATOM   1356 HH21 ARG A  86      24.566   2.708  -8.146  1.00 78.60           H  
ATOM   1357 HH22 ARG A  86      24.604   1.310  -9.179  1.00 78.60           H  
ATOM   1358  CZ  ARG A  86      26.359   2.217  -8.928  1.00 78.60           C  
ATOM   1359  N   GLU A  87      32.379   5.602  -5.309  1.00 76.71           N  
ATOM   1360  H   GLU A  87      32.869   5.236  -6.113  1.00 76.71           H  
ATOM   1361  CA  GLU A  87      33.076   5.593  -4.016  1.00 76.71           C  
ATOM   1362  HA  GLU A  87      32.402   5.215  -3.247  1.00 76.71           H  
ATOM   1363  C   GLU A  87      33.479   6.997  -3.583  1.00 76.71           C  
ATOM   1364  CB  GLU A  87      34.333   4.706  -4.045  1.00 76.71           C  
ATOM   1365  HB2 GLU A  87      34.910   4.885  -4.953  1.00 76.71           H  
ATOM   1366  HB3 GLU A  87      34.953   4.968  -3.188  1.00 76.71           H  
ATOM   1367  O   GLU A  87      33.288   7.363  -2.421  1.00 76.71           O  
ATOM   1368  CG  GLU A  87      33.982   3.224  -3.925  1.00 76.71           C  
ATOM   1369  HG2 GLU A  87      33.197   3.128  -3.175  1.00 76.71           H  
ATOM   1370  HG3 GLU A  87      33.581   2.855  -4.869  1.00 76.71           H  
ATOM   1371  CD  GLU A  87      35.187   2.374  -3.498  1.00 76.71           C  
ATOM   1372  OE1 GLU A  87      35.043   1.684  -2.453  1.00 76.71           O  
ATOM   1373  OE2 GLU A  87      36.202   2.359  -4.221  1.00 76.71           O  
ATOM   1374  N   GLU A  88      33.990   7.811  -4.503  1.00 78.30           N  
ATOM   1375  H   GLU A  88      34.178   7.461  -5.432  1.00 78.30           H  
ATOM   1376  CA  GLU A  88      34.355   9.179  -4.183  1.00 78.30           C  
ATOM   1377  HA  GLU A  88      34.899   9.144  -3.239  1.00 78.30           H  
ATOM   1378  C   GLU A  88      33.119  10.048  -3.946  1.00 78.30           C  
ATOM   1379  CB  GLU A  88      35.295   9.765  -5.238  1.00 78.30           C  
ATOM   1380  HB2 GLU A  88      36.085   9.048  -5.463  1.00 78.30           H  
ATOM   1381  HB3 GLU A  88      34.747  10.021  -6.145  1.00 78.30           H  
ATOM   1382  O   GLU A  88      33.061  10.750  -2.938  1.00 78.30           O  
ATOM   1383  CG  GLU A  88      35.904  11.010  -4.589  1.00 78.30           C  
ATOM   1384  HG2 GLU A  88      35.112  11.724  -4.366  1.00 78.30           H  
ATOM   1385  HG3 GLU A  88      36.359  10.722  -3.642  1.00 78.30           H  
ATOM   1386  CD  GLU A  88      36.964  11.732  -5.404  1.00 78.30           C  
ATOM   1387  OE1 GLU A  88      37.344  12.805  -4.878  1.00 78.30           O  
ATOM   1388  OE2 GLU A  88      37.395  11.233  -6.456  1.00 78.30           O  
ATOM   1389  N   ALA A  89      32.081   9.915  -4.772  1.00 79.04           N  
ATOM   1390  H   ALA A  89      32.199   9.364  -5.611  1.00 79.04           H  
ATOM   1391  CA  ALA A  89      30.779  10.518  -4.529  1.00 79.04           C  
ATOM   1392  HA  ALA A  89      30.888  11.603  -4.532  1.00 79.04           H  
ATOM   1393  C   ALA A  89      30.211  10.082  -3.173  1.00 79.04           C  
ATOM   1394  CB  ALA A  89      29.829  10.113  -5.654  1.00 79.04           C  
ATOM   1395  HB1 ALA A  89      28.888  10.650  -5.532  1.00 79.04           H  
ATOM   1396  HB2 ALA A  89      30.266  10.372  -6.618  1.00 79.04           H  
ATOM   1397  HB3 ALA A  89      29.647   9.039  -5.632  1.00 79.04           H  
ATOM   1398  O   ALA A  89      29.741  10.917  -2.405  1.00 79.04           O  
ATOM   1399  N   ALA A  90      30.310   8.794  -2.823  1.00 80.78           N  
ATOM   1400  H   ALA A  90      30.686   8.138  -3.492  1.00 80.78           H  
ATOM   1401  CA  ALA A  90      29.901   8.305  -1.511  1.00 80.78           C  
ATOM   1402  HA  ALA A  90      28.844   8.533  -1.373  1.00 80.78           H  
ATOM   1403  C   ALA A  90      30.674   9.001  -0.386  1.00 80.78           C  
ATOM   1404  CB  ALA A  90      30.083   6.786  -1.438  1.00 80.78           C  
ATOM   1405  HB1 ALA A  90      29.772   6.432  -0.455  1.00 80.78           H  
ATOM   1406  HB2 ALA A  90      29.490   6.305  -2.216  1.00 80.78           H  
ATOM   1407  HB3 ALA A  90      31.130   6.517  -1.582  1.00 80.78           H  
ATOM   1408  O   ALA A  90      30.048   9.456   0.568  1.00 80.78           O  
ATOM   1409  N   ARG A  91      32.004   9.120  -0.512  1.00 78.34           N  
ATOM   1410  H   ARG A  91      32.420   8.709  -1.336  1.00 78.34           H  
ATOM   1411  CA  ARG A  91      32.904   9.795   0.439  1.00 78.34           C  
ATOM   1412  HA  ARG A  91      32.776   9.352   1.427  1.00 78.34           H  
ATOM   1413  C   ARG A  91      32.588  11.287   0.578  1.00 78.34           C  
ATOM   1414  CB  ARG A  91      34.353   9.567  -0.034  1.00 78.34           C  
ATOM   1415  HB2 ARG A  91      34.532   8.495  -0.121  1.00 78.34           H  
ATOM   1416  HB3 ARG A  91      34.472  10.004  -1.025  1.00 78.34           H  
ATOM   1417  O   ARG A  91      32.525  11.784   1.697  1.00 78.34           O  
ATOM   1418  CG  ARG A  91      35.424  10.165   0.893  1.00 78.34           C  
ATOM   1419  HG2 ARG A  91      35.408   9.624   1.840  1.00 78.34           H  
ATOM   1420  HG3 ARG A  91      35.210  11.215   1.092  1.00 78.34           H  
ATOM   1421  CD  ARG A  91      36.831  10.056   0.276  1.00 78.34           C  
ATOM   1422  HD2 ARG A  91      37.572  10.300   1.037  1.00 78.34           H  
ATOM   1423  HD3 ARG A  91      37.002   9.023  -0.025  1.00 78.34           H  
ATOM   1424  NE  ARG A  91      37.021  10.939  -0.903  1.00 78.34           N  
ATOM   1425  HE  ARG A  91      36.928  10.517  -1.815  1.00 78.34           H  
ATOM   1426  NH1 ARG A  91      37.454  12.913   0.188  1.00 78.34           N  
ATOM   1427 HH11 ARG A  91      37.330  12.436   1.069  1.00 78.34           H  
ATOM   1428 HH12 ARG A  91      37.595  13.912   0.143  1.00 78.34           H  
ATOM   1429  NH2 ARG A  91      37.459  12.891  -2.035  1.00 78.34           N  
ATOM   1430 HH21 ARG A  91      37.636  13.885  -2.050  1.00 78.34           H  
ATOM   1431 HH22 ARG A  91      37.369  12.488  -2.956  1.00 78.34           H  
ATOM   1432  CZ  ARG A  91      37.311  12.232  -0.918  1.00 78.34           C  
ATOM   1433  N   VAL A  92      32.364  11.989  -0.531  1.00 77.31           N  
ATOM   1434  H   VAL A  92      32.466  11.505  -1.412  1.00 77.31           H  
ATOM   1435  CA  VAL A  92      32.013  13.419  -0.576  1.00 77.31           C  
ATOM   1436  HA  VAL A  92      32.736  13.990   0.007  1.00 77.31           H  
ATOM   1437  C   VAL A  92      30.651  13.671   0.050  1.00 77.31           C  
ATOM   1438  CB  VAL A  92      32.050  13.914  -2.034  1.00 77.31           C  
ATOM   1439  HB  VAL A  92      31.592  13.170  -2.686  1.00 77.31           H  
ATOM   1440  O   VAL A  92      30.497  14.553   0.896  1.00 77.31           O  
ATOM   1441  CG1 VAL A  92      31.303  15.237  -2.246  1.00 77.31           C  
ATOM   1442 HG11 VAL A  92      31.507  15.616  -3.247  1.00 77.31           H  
ATOM   1443 HG12 VAL A  92      30.227  15.083  -2.165  1.00 77.31           H  
ATOM   1444 HG13 VAL A  92      31.622  15.968  -1.503  1.00 77.31           H  
ATOM   1445  CG2 VAL A  92      33.518  14.086  -2.429  1.00 77.31           C  
ATOM   1446 HG21 VAL A  92      34.020  14.766  -1.741  1.00 77.31           H  
ATOM   1447 HG22 VAL A  92      33.584  14.496  -3.437  1.00 77.31           H  
ATOM   1448 HG23 VAL A  92      34.030  13.124  -2.424  1.00 77.31           H  
ATOM   1449  N   LEU A  93      29.669  12.848  -0.311  1.00 76.91           N  
ATOM   1450  H   LEU A  93      29.850  12.163  -1.030  1.00 76.91           H  
ATOM   1451  CA  LEU A  93      28.344  12.906   0.276  1.00 76.91           C  
ATOM   1452  HA  LEU A  93      28.005  13.941   0.254  1.00 76.91           H  
ATOM   1453  C   LEU A  93      28.361  12.484   1.752  1.00 76.91           C  
ATOM   1454  CB  LEU A  93      27.378  12.058  -0.572  1.00 76.91           C  
ATOM   1455  HB2 LEU A  93      26.425  11.980  -0.047  1.00 76.91           H  
ATOM   1456  HB3 LEU A  93      27.783  11.050  -0.654  1.00 76.91           H  
ATOM   1457  O   LEU A  93      27.403  12.809   2.452  1.00 76.91           O  
ATOM   1458  CG  LEU A  93      27.112  12.614  -1.991  1.00 76.91           C  
ATOM   1459  HG  LEU A  93      28.050  12.727  -2.534  1.00 76.91           H  
ATOM   1460  CD1 LEU A  93      26.227  11.626  -2.747  1.00 76.91           C  
ATOM   1461 HD11 LEU A  93      26.053  11.985  -3.761  1.00 76.91           H  
ATOM   1462 HD12 LEU A  93      26.725  10.659  -2.804  1.00 76.91           H  
ATOM   1463 HD13 LEU A  93      25.266  11.524  -2.242  1.00 76.91           H  
ATOM   1464  CD2 LEU A  93      26.411  13.974  -2.004  1.00 76.91           C  
ATOM   1465 HD21 LEU A  93      25.448  13.919  -1.496  1.00 76.91           H  
ATOM   1466 HD22 LEU A  93      27.036  14.731  -1.530  1.00 76.91           H  
ATOM   1467 HD23 LEU A  93      26.243  14.282  -3.036  1.00 76.91           H  
ATOM   1468  N   HIS A  94      29.374  11.753   2.243  1.00 77.92           N  
ATOM   1469  H   HIS A  94      30.125  11.512   1.612  1.00 77.92           H  
ATOM   1470  CA  HIS A  94      29.450  11.211   3.607  1.00 77.92           C  
ATOM   1471  HA  HIS A  94      28.484  10.759   3.830  1.00 77.92           H  
ATOM   1472  C   HIS A  94      29.686  12.295   4.666  1.00 77.92           C  
ATOM   1473  CB  HIS A  94      30.479  10.074   3.725  1.00 77.92           C  
ATOM   1474  HB2 HIS A  94      30.370   9.380   2.892  1.00 77.92           H  
ATOM   1475  HB3 HIS A  94      31.493  10.474   3.706  1.00 77.92           H  
ATOM   1476  O   HIS A  94      30.793  12.537   5.146  1.00 77.92           O  
ATOM   1477  CG  HIS A  94      30.273   9.273   4.981  1.00 77.92           C  
ATOM   1478  CD2 HIS A  94      30.595   9.644   6.259  1.00 77.92           C  
ATOM   1479  HD2 HIS A  94      31.089  10.559   6.551  1.00 77.92           H  
ATOM   1480  ND1 HIS A  94      29.672   8.039   5.055  1.00 77.92           N  
ATOM   1481  HD1 HIS A  94      29.424   7.453   4.271  1.00 77.92           H  
ATOM   1482  CE1 HIS A  94      29.644   7.676   6.345  1.00 77.92           C  
ATOM   1483  HE1 HIS A  94      29.286   6.723   6.707  1.00 77.92           H  
ATOM   1484  NE2 HIS A  94      30.149   8.646   7.125  1.00 77.92           N  
ATOM   1485  N   THR A  95      28.596  12.919   5.094  1.00 75.47           N  
ATOM   1486  H   THR A  95      27.731  12.754   4.600  1.00 75.47           H  
ATOM   1487  CA  THR A  95      28.577  13.917   6.158  1.00 75.47           C  
ATOM   1488  HA  THR A  95      29.566  13.959   6.615  1.00 75.47           H  
ATOM   1489  C   THR A  95      27.592  13.506   7.252  1.00 75.47           C  
ATOM   1490  CB  THR A  95      28.296  15.319   5.594  1.00 75.47           C  
ATOM   1491  HB  THR A  95      28.294  16.037   6.414  1.00 75.47           H  
ATOM   1492  O   THR A  95      26.528  12.942   6.987  1.00 75.47           O  
ATOM   1493  CG2 THR A  95      29.373  15.726   4.585  1.00 75.47           C  
ATOM   1494 HG21 THR A  95      29.379  15.053   3.728  1.00 75.47           H  
ATOM   1495 HG22 THR A  95      29.188  16.738   4.225  1.00 75.47           H  
ATOM   1496 HG23 THR A  95      30.354  15.698   5.060  1.00 75.47           H  
ATOM   1497  OG1 THR A  95      27.051  15.362   4.944  1.00 75.47           O  
ATOM   1498  HG1 THR A  95      26.932  16.259   4.623  1.00 75.47           H  
ATOM   1499  N   LYS A  96      27.978  13.774   8.507  1.00 78.39           N  
ATOM   1500  H   LYS A  96      28.914  14.135   8.625  1.00 78.39           H  
ATOM   1501  CA  LYS A  96      27.151  13.599   9.721  1.00 78.39           C  
ATOM   1502  HA  LYS A  96      26.338  12.899   9.523  1.00 78.39           H  
ATOM   1503  C   LYS A  96      26.491  14.889  10.206  1.00 78.39           C  
ATOM   1504  CB  LYS A  96      28.014  13.067  10.869  1.00 78.39           C  
ATOM   1505  HB2 LYS A  96      28.932  13.650  10.943  1.00 78.39           H  
ATOM   1506  HB3 LYS A  96      27.461  13.202  11.799  1.00 78.39           H  
ATOM   1507  O   LYS A  96      25.711  14.875  11.150  1.00 78.39           O  
ATOM   1508  CG  LYS A  96      28.352  11.583  10.751  1.00 78.39           C  
ATOM   1509  HG2 LYS A  96      27.441  11.017  10.558  1.00 78.39           H  
ATOM   1510  HG3 LYS A  96      29.065  11.417   9.943  1.00 78.39           H  
ATOM   1511  CD  LYS A  96      28.948  11.149  12.095  1.00 78.39           C  
ATOM   1512  HD2 LYS A  96      29.899  11.657  12.255  1.00 78.39           H  
ATOM   1513  HD3 LYS A  96      28.258  11.407  12.898  1.00 78.39           H  
ATOM   1514  CE  LYS A  96      29.154   9.645  12.098  1.00 78.39           C  
ATOM   1515  HE2 LYS A  96      29.883   9.407  11.323  1.00 78.39           H  
ATOM   1516  HE3 LYS A  96      28.214   9.164  11.828  1.00 78.39           H  
ATOM   1517  NZ  LYS A  96      29.610   9.157  13.425  1.00 78.39           N  
ATOM   1518  HZ1 LYS A  96      29.846   8.177  13.372  1.00 78.39           H  
ATOM   1519  HZ2 LYS A  96      28.885   9.277  14.118  1.00 78.39           H  
ATOM   1520  HZ3 LYS A  96      30.440   9.648  13.724  1.00 78.39           H  
ATOM   1521  N   LYS A  97      26.880  16.018   9.626  1.00 79.16           N  
ATOM   1522  H   LYS A  97      27.428  15.936   8.781  1.00 79.16           H  
ATOM   1523  CA  LYS A  97      26.382  17.351   9.953  1.00 79.16           C  
ATOM   1524  HA  LYS A  97      25.541  17.274  10.643  1.00 79.16           H  
ATOM   1525  C   LYS A  97      25.864  17.979   8.674  1.00 79.16           C  
ATOM   1526  CB  LYS A  97      27.486  18.206  10.596  1.00 79.16           C  
ATOM   1527  HB2 LYS A  97      28.344  18.258   9.925  1.00 79.16           H  
ATOM   1528  HB3 LYS A  97      27.104  19.217  10.739  1.00 79.16           H  
ATOM   1529  O   LYS A  97      26.336  17.628   7.593  1.00 79.16           O  
ATOM   1530  CG  LYS A  97      27.926  17.645  11.958  1.00 79.16           C  
ATOM   1531  HG2 LYS A  97      28.387  16.667  11.821  1.00 79.16           H  
ATOM   1532  HG3 LYS A  97      27.049  17.534  12.596  1.00 79.16           H  
ATOM   1533  CD  LYS A  97      28.930  18.579  12.646  1.00 79.16           C  
ATOM   1534  HD2 LYS A  97      28.471  19.560  12.772  1.00 79.16           H  
ATOM   1535  HD3 LYS A  97      29.817  18.678  12.021  1.00 79.16           H  
ATOM   1536  CE  LYS A  97      29.313  18.008  14.016  1.00 79.16           C  
ATOM   1537  HE2 LYS A  97      28.399  17.847  14.588  1.00 79.16           H  
ATOM   1538  HE3 LYS A  97      29.788  17.038  13.871  1.00 79.16           H  
ATOM   1539  NZ  LYS A  97      30.219  18.921  14.758  1.00 79.16           N  
ATOM   1540  HZ1 LYS A  97      29.769  19.812  14.909  1.00 79.16           H  
ATOM   1541  HZ2 LYS A  97      30.451  18.534  15.661  1.00 79.16           H  
ATOM   1542  HZ3 LYS A  97      31.073  19.078  14.243  1.00 79.16           H  
ATOM   1543  N   ALA A  98      24.925  18.904   8.817  1.00 77.73           N  
ATOM   1544  H   ALA A  98      24.592  19.139   9.741  1.00 77.73           H  
ATOM   1545  CA  ALA A  98      24.485  19.723   7.706  1.00 77.73           C  
ATOM   1546  HA  ALA A  98      24.112  19.078   6.912  1.00 77.73           H  
ATOM   1547  C   ALA A  98      25.676  20.515   7.149  1.00 77.73           C  
ATOM   1548  CB  ALA A  98      23.322  20.595   8.174  1.00 77.73           C  
ATOM   1549  HB1 ALA A  98      22.876  21.075   7.303  1.00 77.73           H  
ATOM   1550  HB2 ALA A  98      22.556  19.980   8.646  1.00 77.73           H  
ATOM   1551  HB3 ALA A  98      23.671  21.353   8.875  1.00 77.73           H  
ATOM   1552  O   ALA A  98      26.435  21.134   7.897  1.00 77.73           O  
ATOM   1553  N   VAL A  99      25.849  20.449   5.836  1.00 78.89           N  
ATOM   1554  H   VAL A  99      25.175  19.927   5.294  1.00 78.89           H  
ATOM   1555  CA  VAL A  99      26.942  21.077   5.088  1.00 78.89           C  
ATOM   1556  HA  VAL A  99      27.489  21.759   5.739  1.00 78.89           H  
ATOM   1557  C   VAL A  99      26.353  21.899   3.956  1.00 78.89           C  
ATOM   1558  CB  VAL A  99      27.934  20.037   4.537  1.00 78.89           C  
ATOM   1559  HB  VAL A  99      28.633  20.547   3.874  1.00 78.89           H  
ATOM   1560  O   VAL A  99      25.206  21.690   3.564  1.00 78.89           O  
ATOM   1561  CG1 VAL A  99      28.749  19.412   5.672  1.00 78.89           C  
ATOM   1562 HG11 VAL A  99      28.095  18.875   6.360  1.00 78.89           H  
ATOM   1563 HG12 VAL A  99      29.278  20.194   6.216  1.00 78.89           H  
ATOM   1564 HG13 VAL A  99      29.485  18.719   5.264  1.00 78.89           H  
ATOM   1565  CG2 VAL A  99      27.219  18.948   3.733  1.00 78.89           C  
ATOM   1566 HG21 VAL A  99      27.945  18.283   3.266  1.00 78.89           H  
ATOM   1567 HG22 VAL A  99      26.563  18.361   4.376  1.00 78.89           H  
ATOM   1568 HG23 VAL A  99      26.624  19.397   2.938  1.00 78.89           H  
ATOM   1569  N   LYS A 100      27.126  22.846   3.422  1.00 83.12           N  
ATOM   1570  H   LYS A 100      28.079  22.949   3.740  1.00 83.12           H  
ATOM   1571  CA  LYS A 100      26.643  23.671   2.318  1.00 83.12           C  
ATOM   1572  HA  LYS A 100      25.673  24.081   2.599  1.00 83.12           H  
ATOM   1573  C   LYS A 100      26.429  22.821   1.066  1.00 83.12           C  
ATOM   1574  CB  LYS A 100      27.571  24.854   2.044  1.00 83.12           C  
ATOM   1575  HB2 LYS A 100      27.141  25.415   1.215  1.00 83.12           H  
ATOM   1576  HB3 LYS A 100      28.557  24.497   1.746  1.00 83.12           H  
ATOM   1577  O   LYS A 100      27.378  22.197   0.590  1.00 83.12           O  
ATOM   1578  CG  LYS A 100      27.699  25.773   3.267  1.00 83.12           C  
ATOM   1579  HG2 LYS A 100      26.720  25.920   3.722  1.00 83.12           H  
ATOM   1580  HG3 LYS A 100      28.368  25.325   4.001  1.00 83.12           H  
ATOM   1581  CD  LYS A 100      28.250  27.126   2.817  1.00 83.12           C  
ATOM   1582  HD2 LYS A 100      29.236  26.989   2.372  1.00 83.12           H  
ATOM   1583  HD3 LYS A 100      27.579  27.531   2.060  1.00 83.12           H  
ATOM   1584  CE  LYS A 100      28.336  28.116   3.978  1.00 83.12           C  
ATOM   1585  HE2 LYS A 100      29.102  27.782   4.677  1.00 83.12           H  
ATOM   1586  HE3 LYS A 100      27.377  28.131   4.495  1.00 83.12           H  
ATOM   1587  NZ  LYS A 100      28.646  29.465   3.454  1.00 83.12           N  
ATOM   1588  HZ1 LYS A 100      29.509  29.451   2.929  1.00 83.12           H  
ATOM   1589  HZ2 LYS A 100      27.913  29.745   2.818  1.00 83.12           H  
ATOM   1590  HZ3 LYS A 100      28.706  30.143   4.199  1.00 83.12           H  
ATOM   1591  N   LEU A 101      25.199  22.832   0.565  1.00 82.59           N  
ATOM   1592  H   LEU A 101      24.492  23.304   1.110  1.00 82.59           H  
ATOM   1593  CA  LEU A 101      24.798  22.399  -0.766  1.00 82.59           C  
ATOM   1594  HA  LEU A 101      25.609  21.834  -1.225  1.00 82.59           H  
ATOM   1595  C   LEU A 101      24.502  23.651  -1.592  1.00 82.59           C  
ATOM   1596  CB  LEU A 101      23.573  21.477  -0.660  1.00 82.59           C  
ATOM   1597  HB2 LEU A 101      22.824  21.980  -0.049  1.00 82.59           H  
ATOM   1598  HB3 LEU A 101      23.873  20.567  -0.140  1.00 82.59           H  
ATOM   1599  O   LEU A 101      23.542  24.359  -1.296  1.00 82.59           O  
ATOM   1600  CG  LEU A 101      22.920  21.093  -2.005  1.00 82.59           C  
ATOM   1601  HG  LEU A 101      22.634  21.994  -2.547  1.00 82.59           H  
ATOM   1602  CD1 LEU A 101      23.845  20.254  -2.889  1.00 82.59           C  
ATOM   1603 HD11 LEU A 101      24.161  19.348  -2.372  1.00 82.59           H  
ATOM   1604 HD12 LEU A 101      23.324  19.970  -3.803  1.00 82.59           H  
ATOM   1605 HD13 LEU A 101      24.718  20.839  -3.179  1.00 82.59           H  
ATOM   1606  CD2 LEU A 101      21.650  20.288  -1.725  1.00 82.59           C  
ATOM   1607 HD21 LEU A 101      21.895  19.362  -1.205  1.00 82.59           H  
ATOM   1608 HD22 LEU A 101      20.965  20.881  -1.119  1.00 82.59           H  
ATOM   1609 HD23 LEU A 101      21.151  20.049  -2.664  1.00 82.59           H  
ATOM   1610  N   TYR A 102      25.318  23.903  -2.605  1.00 84.05           N  
ATOM   1611  H   TYR A 102      26.042  23.225  -2.798  1.00 84.05           H  
ATOM   1612  CA  TYR A 102      25.042  24.869  -3.662  1.00 84.05           C  
ATOM   1613  HA  TYR A 102      24.334  25.621  -3.313  1.00 84.05           H  
ATOM   1614  C   TYR A 102      24.420  24.115  -4.834  1.00 84.05           C  
ATOM   1615  CB  TYR A 102      26.331  25.585  -4.075  1.00 84.05           C  
ATOM   1616  HB2 TYR A 102      27.057  24.849  -4.422  1.00 84.05           H  
ATOM   1617  HB3 TYR A 102      26.103  26.236  -4.918  1.00 84.05           H  
ATOM   1618  O   TYR A 102      24.883  23.020  -5.173  1.00 84.05           O  
ATOM   1619  CG  TYR A 102      26.956  26.425  -2.978  1.00 84.05           C  
ATOM   1620  CD1 TYR A 102      26.689  27.806  -2.928  1.00 84.05           C  
ATOM   1621  HD1 TYR A 102      26.024  28.253  -3.652  1.00 84.05           H  
ATOM   1622  CD2 TYR A 102      27.810  25.839  -2.021  1.00 84.05           C  
ATOM   1623  HD2 TYR A 102      28.020  24.781  -2.068  1.00 84.05           H  
ATOM   1624  CE1 TYR A 102      27.289  28.606  -1.939  1.00 84.05           C  
ATOM   1625  HE1 TYR A 102      27.080  29.666  -1.930  1.00 84.05           H  
ATOM   1626  CE2 TYR A 102      28.402  26.633  -1.018  1.00 84.05           C  
ATOM   1627  HE2 TYR A 102      29.087  26.193  -0.308  1.00 84.05           H  
ATOM   1628  OH  TYR A 102      28.713  28.814  -0.030  1.00 84.05           O  
ATOM   1629  HH  TYR A 102      28.584  29.723  -0.312  1.00 84.05           H  
ATOM   1630  CZ  TYR A 102      28.142  28.020  -0.979  1.00 84.05           C  
ATOM   1631  N   LEU A 103      23.369  24.682  -5.422  1.00 82.10           N  
ATOM   1632  H   LEU A 103      23.110  25.621  -5.155  1.00 82.10           H  
ATOM   1633  CA  LEU A 103      22.713  24.137  -6.605  1.00 82.10           C  
ATOM   1634  HA  LEU A 103      23.197  23.199  -6.878  1.00 82.10           H  
ATOM   1635  C   LEU A 103      22.897  25.107  -7.771  1.00 82.10           C  
ATOM   1636  CB  LEU A 103      21.226  23.862  -6.321  1.00 82.10           C  
ATOM   1637  HB2 LEU A 103      20.746  23.544  -7.246  1.00 82.10           H  
ATOM   1638  HB3 LEU A 103      20.756  24.793  -6.005  1.00 82.10           H  
ATOM   1639  O   LEU A 103      22.779  26.315  -7.571  1.00 82.10           O  
ATOM   1640  CG  LEU A 103      20.984  22.790  -5.247  1.00 82.10           C  
ATOM   1641  HG  LEU A 103      21.410  23.117  -4.299  1.00 82.10           H  
ATOM   1642  CD1 LEU A 103      19.487  22.580  -5.050  1.00 82.10           C  
ATOM   1643 HD11 LEU A 103      19.310  21.970  -4.164  1.00 82.10           H  
ATOM   1644 HD12 LEU A 103      18.988  23.542  -4.933  1.00 82.10           H  
ATOM   1645 HD13 LEU A 103      19.080  22.081  -5.929  1.00 82.10           H  
ATOM   1646  CD2 LEU A 103      21.586  21.435  -5.632  1.00 82.10           C  
ATOM   1647 HD21 LEU A 103      22.675  21.497  -5.630  1.00 82.10           H  
ATOM   1648 HD22 LEU A 103      21.288  20.681  -4.904  1.00 82.10           H  
ATOM   1649 HD23 LEU A 103      21.242  21.139  -6.623  1.00 82.10           H  
ATOM   1650  N   PRO A 104      23.132  24.611  -8.996  1.00 79.38           N  
ATOM   1651  CA  PRO A 104      23.348  25.474 -10.147  1.00 79.38           C  
ATOM   1652  HA  PRO A 104      24.120  26.204  -9.902  1.00 79.38           H  
ATOM   1653  C   PRO A 104      22.070  26.231 -10.536  1.00 79.38           C  
ATOM   1654  CB  PRO A 104      23.848  24.541 -11.254  1.00 79.38           C  
ATOM   1655  HB2 PRO A 104      24.931  24.440 -11.184  1.00 79.38           H  
ATOM   1656  HB3 PRO A 104      23.557  24.883 -12.247  1.00 79.38           H  
ATOM   1657  O   PRO A 104      22.139  27.377 -10.965  1.00 79.38           O  
ATOM   1658  CG  PRO A 104      23.196  23.209 -10.913  1.00 79.38           C  
ATOM   1659  HG2 PRO A 104      23.762  22.366 -11.307  1.00 79.38           H  
ATOM   1660  HG3 PRO A 104      22.178  23.208 -11.302  1.00 79.38           H  
ATOM   1661  CD  PRO A 104      23.167  23.214  -9.385  1.00 79.38           C  
ATOM   1662  HD2 PRO A 104      22.284  22.688  -9.022  1.00 79.38           H  
ATOM   1663  HD3 PRO A 104      24.070  22.752  -8.987  1.00 79.38           H  
ATOM   1664  N   THR A 105      20.903  25.639 -10.279  1.00 77.17           N  
ATOM   1665  H   THR A 105      20.897  24.696  -9.920  1.00 77.17           H  
ATOM   1666  CA  THR A 105      19.603  26.309 -10.385  1.00 77.17           C  
ATOM   1667  HA  THR A 105      19.497  26.729 -11.386  1.00 77.17           H  
ATOM   1668  C   THR A 105      19.449  27.459  -9.383  1.00 77.17           C  
ATOM   1669  CB  THR A 105      18.473  25.288 -10.156  1.00 77.17           C  
ATOM   1670  HB  THR A 105      17.509  25.797 -10.155  1.00 77.17           H  
ATOM   1671  O   THR A 105      18.545  28.268  -9.519  1.00 77.17           O  
ATOM   1672  CG2 THR A 105      18.444  24.195 -11.224  1.00 77.17           C  
ATOM   1673 HG21 THR A 105      17.581  23.551 -11.058  1.00 77.17           H  
ATOM   1674 HG22 THR A 105      19.352  23.593 -11.193  1.00 77.17           H  
ATOM   1675 HG23 THR A 105      18.349  24.652 -12.210  1.00 77.17           H  
ATOM   1676  OG1 THR A 105      18.652  24.637  -8.914  1.00 77.17           O  
ATOM   1677  HG1 THR A 105      18.291  25.229  -8.250  1.00 77.17           H  
ATOM   1678  N   GLU A 106      20.283  27.542  -8.341  1.00 83.60           N  
ATOM   1679  H   GLU A 106      21.086  26.931  -8.297  1.00 83.60           H  
ATOM   1680  CA  GLU A 106      20.099  28.493  -7.245  1.00 83.60           C  
ATOM   1681  HA  GLU A 106      19.463  29.298  -7.613  1.00 83.60           H  
ATOM   1682  C   GLU A 106      21.409  29.191  -6.813  1.00 83.60           C  
ATOM   1683  CB  GLU A 106      19.342  27.832  -6.080  1.00 83.60           C  
ATOM   1684  HB2 GLU A 106      18.937  28.657  -5.493  1.00 83.60           H  
ATOM   1685  HB3 GLU A 106      20.038  27.264  -5.462  1.00 83.60           H  
ATOM   1686  O   GLU A 106      21.852  29.038  -5.672  1.00 83.60           O  
ATOM   1687  CG  GLU A 106      18.170  26.898  -6.441  1.00 83.60           C  
ATOM   1688  HG2 GLU A 106      18.574  25.933  -6.747  1.00 83.60           H  
ATOM   1689  HG3 GLU A 106      17.602  27.310  -7.275  1.00 83.60           H  
ATOM   1690  CD  GLU A 106      17.234  26.685  -5.250  1.00 83.60           C  
ATOM   1691  OE1 GLU A 106      15.995  26.648  -5.401  1.00 83.60           O  
ATOM   1692  OE2 GLU A 106      17.724  26.614  -4.106  1.00 83.60           O  
ATOM   1693  N   PRO A 107      22.068  29.953  -7.709  1.00 71.32           N  
ATOM   1694  CA  PRO A 107      23.477  30.331  -7.559  1.00 71.32           C  
ATOM   1695  HA  PRO A 107      24.070  29.423  -7.453  1.00 71.32           H  
ATOM   1696  C   PRO A 107      23.804  31.230  -6.356  1.00 71.32           C  
ATOM   1697  CB  PRO A 107      23.856  31.013  -8.879  1.00 71.32           C  
ATOM   1698  HB2 PRO A 107      24.579  31.817  -8.740  1.00 71.32           H  
ATOM   1699  HB3 PRO A 107      24.241  30.269  -9.576  1.00 71.32           H  
ATOM   1700  O   PRO A 107      24.888  31.082  -5.791  1.00 71.32           O  
ATOM   1701  CG  PRO A 107      22.521  31.542  -9.390  1.00 71.32           C  
ATOM   1702  HG2 PRO A 107      22.538  31.709 -10.467  1.00 71.32           H  
ATOM   1703  HG3 PRO A 107      22.268  32.459  -8.857  1.00 71.32           H  
ATOM   1704  CD  PRO A 107      21.565  30.421  -8.992  1.00 71.32           C  
ATOM   1705  HD2 PRO A 107      20.543  30.792  -8.922  1.00 71.32           H  
ATOM   1706  HD3 PRO A 107      21.617  29.615  -9.725  1.00 71.32           H  
ATOM   1707  N   ASP A 108      22.904  32.126  -5.927  1.00 76.86           N  
ATOM   1708  H   ASP A 108      22.049  32.249  -6.451  1.00 76.86           H  
ATOM   1709  CA  ASP A 108      23.191  33.042  -4.805  1.00 76.86           C  
ATOM   1710  HA  ASP A 108      24.267  33.214  -4.788  1.00 76.86           H  
ATOM   1711  C   ASP A 108      22.821  32.457  -3.431  1.00 76.86           C  
ATOM   1712  CB  ASP A 108      22.551  34.428  -4.975  1.00 76.86           C  
ATOM   1713  HB2 ASP A 108      21.497  34.362  -4.705  1.00 76.86           H  
ATOM   1714  HB3 ASP A 108      23.010  35.103  -4.253  1.00 76.86           H  
ATOM   1715  O   ASP A 108      22.921  33.145  -2.411  1.00 76.86           O  
ATOM   1716  CG  ASP A 108      22.714  35.062  -6.357  1.00 76.86           C  
ATOM   1717  OD1 ASP A 108      21.746  35.736  -6.782  1.00 76.86           O  
ATOM   1718  OD2 ASP A 108      23.809  34.933  -6.942  1.00 76.86           O  
ATOM   1719  N   ARG A 109      22.386  31.191  -3.371  1.00 76.92           N  
ATOM   1720  H   ARG A 109      22.383  30.648  -4.223  1.00 76.92           H  
ATOM   1721  CA  ARG A 109      21.997  30.527  -2.123  1.00 76.92           C  
ATOM   1722  HA  ARG A 109      22.340  31.150  -1.297  1.00 76.92           H  
ATOM   1723  C   ARG A 109      22.687  29.186  -1.936  1.00 76.92           C  
ATOM   1724  CB  ARG A 109      20.466  30.451  -1.997  1.00 76.92           C  
ATOM   1725  HB2 ARG A 109      20.207  30.062  -1.012  1.00 76.92           H  
ATOM   1726  HB3 ARG A 109      20.068  31.464  -2.067  1.00 76.92           H  
ATOM   1727  O   ARG A 109      23.235  28.572  -2.844  1.00 76.92           O  
ATOM   1728  CG  ARG A 109      19.801  29.585  -3.072  1.00 76.92           C  
ATOM   1729  HG2 ARG A 109      20.127  28.547  -2.997  1.00 76.92           H  
ATOM   1730  HG3 ARG A 109      20.078  29.980  -4.049  1.00 76.92           H  
ATOM   1731  CD  ARG A 109      18.281  29.671  -2.959  1.00 76.92           C  
ATOM   1732  HD2 ARG A 109      18.012  30.726  -2.905  1.00 76.92           H  
ATOM   1733  HD3 ARG A 109      17.832  29.248  -3.858  1.00 76.92           H  
ATOM   1734  NE  ARG A 109      17.732  29.027  -1.762  1.00 76.92           N  
ATOM   1735  HE  ARG A 109      18.033  29.422  -0.883  1.00 76.92           H  
ATOM   1736  NH1 ARG A 109      15.879  28.088  -2.764  1.00 76.92           N  
ATOM   1737 HH11 ARG A 109      16.466  27.896  -3.563  1.00 76.92           H  
ATOM   1738 HH12 ARG A 109      15.132  27.413  -2.684  1.00 76.92           H  
ATOM   1739  NH2 ARG A 109      15.941  28.354  -0.576  1.00 76.92           N  
ATOM   1740 HH21 ARG A 109      14.942  28.234  -0.672  1.00 76.92           H  
ATOM   1741 HH22 ARG A 109      16.250  29.090   0.042  1.00 76.92           H  
ATOM   1742  CZ  ARG A 109      16.546  28.458  -1.717  1.00 76.92           C  
ATOM   1743  N   TYR A 110      22.661  28.736  -0.691  1.00 75.90           N  
ATOM   1744  H   TYR A 110      22.159  29.275  -0.000  1.00 75.90           H  
ATOM   1745  CA  TYR A 110      23.067  27.394  -0.317  1.00 75.90           C  
ATOM   1746  HA  TYR A 110      22.992  26.753  -1.196  1.00 75.90           H  
ATOM   1747  C   TYR A 110      22.116  26.859   0.740  1.00 75.90           C  
ATOM   1748  CB  TYR A 110      24.522  27.366   0.177  1.00 75.90           C  
ATOM   1749  HB2 TYR A 110      24.816  26.328   0.329  1.00 75.90           H  
ATOM   1750  HB3 TYR A 110      25.157  27.765  -0.614  1.00 75.90           H  
ATOM   1751  O   TYR A 110      21.624  27.596   1.597  1.00 75.90           O  
ATOM   1752  CG  TYR A 110      24.776  28.142   1.458  1.00 75.90           C  
ATOM   1753  CD1 TYR A 110      25.067  29.519   1.399  1.00 75.90           C  
ATOM   1754  HD1 TYR A 110      25.108  30.011   0.439  1.00 75.90           H  
ATOM   1755  CD2 TYR A 110      24.663  27.500   2.707  1.00 75.90           C  
ATOM   1756  HD2 TYR A 110      24.400  26.453   2.747  1.00 75.90           H  
ATOM   1757  CE1 TYR A 110      25.221  30.262   2.586  1.00 75.90           C  
ATOM   1758  HE1 TYR A 110      25.383  31.328   2.530  1.00 75.90           H  
ATOM   1759  CE2 TYR A 110      24.837  28.233   3.896  1.00 75.90           C  
ATOM   1760  HE2 TYR A 110      24.714  27.756   4.857  1.00 75.90           H  
ATOM   1761  OH  TYR A 110      25.274  30.320   4.983  1.00 75.90           O  
ATOM   1762  HH  TYR A 110      25.177  31.264   4.840  1.00 75.90           H  
ATOM   1763  CZ  TYR A 110      25.099  29.617   3.835  1.00 75.90           C  
ATOM   1764  N   TYR A 111      21.920  25.551   0.727  1.00 80.60           N  
ATOM   1765  H   TYR A 111      22.352  25.019  -0.016  1.00 80.60           H  
ATOM   1766  CA  TYR A 111      21.240  24.841   1.795  1.00 80.60           C  
ATOM   1767  HA  TYR A 111      20.574  25.527   2.319  1.00 80.60           H  
ATOM   1768  C   TYR A 111      22.252  24.298   2.791  1.00 80.60           C  
ATOM   1769  CB  TYR A 111      20.390  23.722   1.204  1.00 80.60           C  
ATOM   1770  HB2 TYR A 111      21.025  23.034   0.646  1.00 80.60           H  
ATOM   1771  HB3 TYR A 111      19.916  23.162   2.010  1.00 80.60           H  
ATOM   1772  O   TYR A 111      23.336  23.867   2.408  1.00 80.60           O  
ATOM   1773  CG  TYR A 111      19.317  24.244   0.290  1.00 80.60           C  
ATOM   1774  CD1 TYR A 111      18.125  24.745   0.844  1.00 80.60           C  
ATOM   1775  HD1 TYR A 111      17.997  24.785   1.915  1.00 80.60           H  
ATOM   1776  CD2 TYR A 111      19.518  24.238  -1.103  1.00 80.60           C  
ATOM   1777  HD2 TYR A 111      20.448  23.890  -1.528  1.00 80.60           H  
ATOM   1778  CE1 TYR A 111      17.095  25.175  -0.008  1.00 80.60           C  
ATOM   1779  HE1 TYR A 111      16.176  25.575   0.393  1.00 80.60           H  
ATOM   1780  CE2 TYR A 111      18.484  24.664  -1.950  1.00 80.60           C  
ATOM   1781  HE2 TYR A 111      18.614  24.640  -3.022  1.00 80.60           H  
ATOM   1782  OH  TYR A 111      16.209  25.395  -2.200  1.00 80.60           O  
ATOM   1783  HH  TYR A 111      16.523  25.524  -3.098  1.00 80.60           H  
ATOM   1784  CZ  TYR A 111      17.259  25.093  -1.403  1.00 80.60           C  
ATOM   1785  N   LEU A 112      21.886  24.245   4.069  1.00 78.15           N  
ATOM   1786  H   LEU A 112      20.987  24.628   4.326  1.00 78.15           H  
ATOM   1787  CA  LEU A 112      22.554  23.366   5.026  1.00 78.15           C  
ATOM   1788  HA  LEU A 112      23.600  23.239   4.746  1.00 78.15           H  
ATOM   1789  C   LEU A 112      21.912  21.983   4.905  1.00 78.15           C  
ATOM   1790  CB  LEU A 112      22.508  23.986   6.432  1.00 78.15           C  
ATOM   1791  HB2 LEU A 112      22.847  23.246   7.157  1.00 78.15           H  
ATOM   1792  HB3 LEU A 112      21.477  24.242   6.675  1.00 78.15           H  
ATOM   1793  O   LEU A 112      20.963  21.654   5.612  1.00 78.15           O  
ATOM   1794  CG  LEU A 112      23.396  25.233   6.587  1.00 78.15           C  
ATOM   1795  HG  LEU A 112      23.056  26.012   5.904  1.00 78.15           H  
ATOM   1796  CD1 LEU A 112      23.271  25.757   8.017  1.00 78.15           C  
ATOM   1797 HD11 LEU A 112      22.227  25.984   8.234  1.00 78.15           H  
ATOM   1798 HD12 LEU A 112      23.852  26.673   8.129  1.00 78.15           H  
ATOM   1799 HD13 LEU A 112      23.630  25.011   8.727  1.00 78.15           H  
ATOM   1800  CD2 LEU A 112      24.880  24.951   6.317  1.00 78.15           C  
ATOM   1801 HD21 LEU A 112      25.034  24.740   5.259  1.00 78.15           H  
ATOM   1802 HD22 LEU A 112      25.474  25.827   6.578  1.00 78.15           H  
ATOM   1803 HD23 LEU A 112      25.214  24.101   6.913  1.00 78.15           H  
ATOM   1804  N   ALA A 113      22.402  21.205   3.944  1.00 78.08           N  
ATOM   1805  H   ALA A 113      23.227  21.517   3.452  1.00 78.08           H  
ATOM   1806  CA  ALA A 113      21.828  19.926   3.564  1.00 78.08           C  
ATOM   1807  HA  ALA A 113      20.786  19.903   3.882  1.00 78.08           H  
ATOM   1808  C   ALA A 113      22.547  18.752   4.235  1.00 78.08           C  
ATOM   1809  CB  ALA A 113      21.838  19.807   2.038  1.00 78.08           C  
ATOM   1810  HB1 ALA A 113      21.348  18.883   1.732  1.00 78.08           H  
ATOM   1811  HB2 ALA A 113      22.870  19.797   1.687  1.00 78.08           H  
ATOM   1812  HB3 ALA A 113      21.309  20.650   1.594  1.00 78.08           H  
ATOM   1813  O   ALA A 113      23.755  18.771   4.483  1.00 78.08           O  
ATOM   1814  N   LEU A 114      21.783  17.690   4.462  1.00 75.60           N  
ATOM   1815  H   LEU A 114      20.803  17.756   4.223  1.00 75.60           H  
ATOM   1816  CA  LEU A 114      22.275  16.347   4.722  1.00 75.60           C  
ATOM   1817  HA  LEU A 114      23.347  16.301   4.533  1.00 75.60           H  
ATOM   1818  C   LEU A 114      21.583  15.404   3.752  1.00 75.60           C  
ATOM   1819  CB  LEU A 114      21.983  15.941   6.173  1.00 75.60           C  
ATOM   1820  HB2 LEU A 114      21.719  14.884   6.202  1.00 75.60           H  
ATOM   1821  HB3 LEU A 114      21.128  16.509   6.540  1.00 75.60           H  
ATOM   1822  O   LEU A 114      20.377  15.503   3.531  1.00 75.60           O  
ATOM   1823  CG  LEU A 114      23.187  16.139   7.094  1.00 75.60           C  
ATOM   1824  HG  LEU A 114      23.707  17.058   6.825  1.00 75.60           H  
ATOM   1825  CD1 LEU A 114      22.712  16.247   8.534  1.00 75.60           C  
ATOM   1826 HD11 LEU A 114      22.036  15.424   8.766  1.00 75.60           H  
ATOM   1827 HD12 LEU A 114      22.185  17.196   8.632  1.00 75.60           H  
ATOM   1828 HD13 LEU A 114      23.556  16.231   9.223  1.00 75.60           H  
ATOM   1829  CD2 LEU A 114      24.165  14.975   6.981  1.00 75.60           C  
ATOM   1830 HD21 LEU A 114      23.676  14.039   7.250  1.00 75.60           H  
ATOM   1831 HD22 LEU A 114      24.539  14.902   5.960  1.00 75.60           H  
ATOM   1832 HD23 LEU A 114      25.014  15.145   7.642  1.00 75.60           H  
ATOM   1833  N   VAL A 115      22.351  14.470   3.205  1.00 74.78           N  
ATOM   1834  H   VAL A 115      23.333  14.444   3.442  1.00 74.78           H  
ATOM   1835  CA  VAL A 115      21.800  13.377   2.410  1.00 74.78           C  
ATOM   1836  HA  VAL A 115      21.179  13.788   1.614  1.00 74.78           H  
ATOM   1837  C   VAL A 115      20.928  12.507   3.314  1.00 74.78           C  
ATOM   1838  CB  VAL A 115      22.936  12.570   1.773  1.00 74.78           C  
ATOM   1839  HB  VAL A 115      23.617  12.233   2.554  1.00 74.78           H  
ATOM   1840  O   VAL A 115      21.395  12.042   4.356  1.00 74.78           O  
ATOM   1841  CG1 VAL A 115      22.428  11.340   1.027  1.00 74.78           C  
ATOM   1842 HG11 VAL A 115      21.758  11.637   0.220  1.00 74.78           H  
ATOM   1843 HG12 VAL A 115      21.902  10.662   1.697  1.00 74.78           H  
ATOM   1844 HG13 VAL A 115      23.283  10.800   0.619  1.00 74.78           H  
ATOM   1845  CG2 VAL A 115      23.720  13.443   0.788  1.00 74.78           C  
ATOM   1846 HG21 VAL A 115      24.456  12.830   0.268  1.00 74.78           H  
ATOM   1847 HG22 VAL A 115      23.046  13.872   0.047  1.00 74.78           H  
ATOM   1848 HG23 VAL A 115      24.242  14.247   1.308  1.00 74.78           H  
ATOM   1849  N   LYS A 116      19.675  12.295   2.903  1.00 72.89           N  
ATOM   1850  H   LYS A 116      19.401  12.694   2.017  1.00 72.89           H  
ATOM   1851  CA  LYS A 116      18.708  11.395   3.538  1.00 72.89           C  
ATOM   1852  HA  LYS A 116      19.179  10.911   4.393  1.00 72.89           H  
ATOM   1853  C   LYS A 116      18.303  10.313   2.545  1.00 72.89           C  
ATOM   1854  CB  LYS A 116      17.476  12.183   4.023  1.00 72.89           C  
ATOM   1855  HB2 LYS A 116      17.803  12.999   4.669  1.00 72.89           H  
ATOM   1856  HB3 LYS A 116      16.964  12.614   3.163  1.00 72.89           H  
ATOM   1857  O   LYS A 116      18.169  10.591   1.359  1.00 72.89           O  
ATOM   1858  CG  LYS A 116      16.498  11.281   4.798  1.00 72.89           C  
ATOM   1859  HG2 LYS A 116      17.025  10.825   5.636  1.00 72.89           H  
ATOM   1860  HG3 LYS A 116      16.134  10.493   4.139  1.00 72.89           H  
ATOM   1861  CD  LYS A 116      15.268  12.013   5.339  1.00 72.89           C  
ATOM   1862  HD2 LYS A 116      15.581  12.752   6.076  1.00 72.89           H  
ATOM   1863  HD3 LYS A 116      14.752  12.509   4.517  1.00 72.89           H  
ATOM   1864  CE  LYS A 116      14.350  10.963   5.983  1.00 72.89           C  
ATOM   1865  HE2 LYS A 116      14.914  10.438   6.753  1.00 72.89           H  
ATOM   1866  HE3 LYS A 116      14.072  10.232   5.224  1.00 72.89           H  
ATOM   1867  NZ  LYS A 116      13.133  11.567   6.580  1.00 72.89           N  
ATOM   1868  HZ1 LYS A 116      12.554  10.853   6.998  1.00 72.89           H  
ATOM   1869  HZ2 LYS A 116      13.383  12.223   7.306  1.00 72.89           H  
ATOM   1870  HZ3 LYS A 116      12.588  12.046   5.877  1.00 72.89           H  
ATOM   1871  N   GLY A 117      18.027   9.123   3.063  1.00 71.25           N  
ATOM   1872  H   GLY A 117      18.190   8.984   4.050  1.00 71.25           H  
ATOM   1873  CA  GLY A 117      17.625   7.976   2.269  1.00 71.25           C  
ATOM   1874  HA2 GLY A 117      16.835   8.272   1.579  1.00 71.25           H  
ATOM   1875  HA3 GLY A 117      17.240   7.186   2.914  1.00 71.25           H  
ATOM   1876  C   GLY A 117      18.794   7.430   1.466  1.00 71.25           C  
ATOM   1877  O   GLY A 117      19.961   7.634   1.809  1.00 71.25           O  
ATOM   1878  N   GLU A 118      18.447   6.698   0.425  1.00 69.27           N  
ATOM   1879  H   GLU A 118      17.467   6.611   0.198  1.00 69.27           H  
ATOM   1880  CA  GLU A 118      19.367   6.094  -0.520  1.00 69.27           C  
ATOM   1881  HA  GLU A 118      20.310   5.865  -0.024  1.00 69.27           H  
ATOM   1882  C   GLU A 118      19.686   7.080  -1.650  1.00 69.27           C  
ATOM   1883  CB  GLU A 118      18.726   4.776  -0.985  1.00 69.27           C  
ATOM   1884  HB2 GLU A 118      19.224   4.450  -1.898  1.00 69.27           H  
ATOM   1885  HB3 GLU A 118      17.668   4.918  -1.202  1.00 69.27           H  
ATOM   1886  O   GLU A 118      18.788   7.734  -2.182  1.00 69.27           O  
ATOM   1887  CG  GLU A 118      18.909   3.743   0.141  1.00 69.27           C  
ATOM   1888  HG2 GLU A 118      19.966   3.725   0.407  1.00 69.27           H  
ATOM   1889  HG3 GLU A 118      18.358   4.088   1.015  1.00 69.27           H  
ATOM   1890  CD  GLU A 118      18.463   2.303  -0.145  1.00 69.27           C  
ATOM   1891  OE1 GLU A 118      19.164   1.393   0.363  1.00 69.27           O  
ATOM   1892  OE2 GLU A 118      17.337   2.060  -0.618  1.00 69.27           O  
ATOM   1893  N   VAL A 119      20.973   7.233  -1.982  1.00 67.52           N  
ATOM   1894  H   VAL A 119      21.667   6.651  -1.534  1.00 67.52           H  
ATOM   1895  CA  VAL A 119      21.391   8.041  -3.135  1.00 67.52           C  
ATOM   1896  HA  VAL A 119      20.652   8.824  -3.308  1.00 67.52           H  
ATOM   1897  C   VAL A 119      21.381   7.137  -4.343  1.00 67.52           C  
ATOM   1898  CB  VAL A 119      22.746   8.740  -2.960  1.00 67.52           C  
ATOM   1899  HB  VAL A 119      23.533   7.996  -2.839  1.00 67.52           H  
ATOM   1900  O   VAL A 119      22.421   6.607  -4.759  1.00 67.52           O  
ATOM   1901  CG1 VAL A 119      23.079   9.651  -4.155  1.00 67.52           C  
ATOM   1902 HG11 VAL A 119      22.304  10.407  -4.281  1.00 67.52           H  
ATOM   1903 HG12 VAL A 119      23.146   9.070  -5.075  1.00 67.52           H  
ATOM   1904 HG13 VAL A 119      24.040  10.141  -3.997  1.00 67.52           H  
ATOM   1905  CG2 VAL A 119      22.723   9.618  -1.714  1.00 67.52           C  
ATOM   1906 HG21 VAL A 119      23.692  10.103  -1.595  1.00 67.52           H  
ATOM   1907 HG22 VAL A 119      22.532   9.005  -0.834  1.00 67.52           H  
ATOM   1908 HG23 VAL A 119      21.939  10.369  -1.810  1.00 67.52           H  
ATOM   1909  N   SER A 120      20.189   6.986  -4.900  1.00 65.80           N  
ATOM   1910  H   SER A 120      19.362   7.367  -4.464  1.00 65.80           H  
ATOM   1911  CA  SER A 120      20.078   6.386  -6.203  1.00 65.80           C  
ATOM   1912  HA  SER A 120      20.698   5.490  -6.223  1.00 65.80           H  
ATOM   1913  C   SER A 120      20.666   7.398  -7.166  1.00 65.80           C  
ATOM   1914  CB  SER A 120      18.654   5.909  -6.515  1.00 65.80           C  
ATOM   1915  HB2 SER A 120      18.378   5.154  -5.779  1.00 65.80           H  
ATOM   1916  HB3 SER A 120      18.636   5.434  -7.496  1.00 65.80           H  
ATOM   1917  O   SER A 120      20.177   8.517  -7.339  1.00 65.80           O  
ATOM   1918  OG  SER A 120      17.686   6.941  -6.481  1.00 65.80           O  
ATOM   1919  HG  SER A 120      16.841   6.521  -6.308  1.00 65.80           H  
ATOM   1920  N   LEU A 121      21.718   6.967  -7.859  1.00 54.52           N  
ATOM   1921  H   LEU A 121      22.092   6.070  -7.585  1.00 54.52           H  
ATOM   1922  CA  LEU A 121      21.690   7.250  -9.278  1.00 54.52           C  
ATOM   1923  HA  LEU A 121      21.795   8.317  -9.472  1.00 54.52           H  
ATOM   1924  C   LEU A 121      20.306   6.784  -9.700  1.00 54.52           C  
ATOM   1925  CB  LEU A 121      22.777   6.445 -10.007  1.00 54.52           C  
ATOM   1926  HB2 LEU A 121      22.628   5.385  -9.799  1.00 54.52           H  
ATOM   1927  HB3 LEU A 121      22.665   6.592 -11.081  1.00 54.52           H  
ATOM   1928  O   LEU A 121      20.004   5.591  -9.555  1.00 54.52           O  
ATOM   1929  CG  LEU A 121      24.198   6.837  -9.598  1.00 54.52           C  
ATOM   1930  HG  LEU A 121      24.302   6.750  -8.517  1.00 54.52           H  
ATOM   1931  CD1 LEU A 121      25.177   5.854 -10.235  1.00 54.52           C  
ATOM   1932 HD11 LEU A 121      24.935   4.837  -9.927  1.00 54.52           H  
ATOM   1933 HD12 LEU A 121      25.094   5.909 -11.321  1.00 54.52           H  
ATOM   1934 HD13 LEU A 121      26.197   6.096  -9.937  1.00 54.52           H  
ATOM   1935  CD2 LEU A 121      24.520   8.271 -10.018  1.00 54.52           C  
ATOM   1936 HD21 LEU A 121      24.256   8.422 -11.065  1.00 54.52           H  
ATOM   1937 HD22 LEU A 121      23.957   8.977  -9.408  1.00 54.52           H  
ATOM   1938 HD23 LEU A 121      25.585   8.469  -9.894  1.00 54.52           H  
ATOM   1939  N   LYS A 122      19.470   7.695 -10.219  1.00 44.06           N  
ATOM   1940  H   LYS A 122      19.802   8.644 -10.314  1.00 44.06           H  
ATOM   1941  CA  LYS A 122      18.521   7.177 -11.190  1.00 44.06           C  
ATOM   1942  HA  LYS A 122      17.829   6.492 -10.700  1.00 44.06           H  
ATOM   1943  C   LYS A 122      19.395   6.378 -12.127  1.00 44.06           C  
ATOM   1944  CB  LYS A 122      17.755   8.252 -11.965  1.00 44.06           C  
ATOM   1945  HB2 LYS A 122      18.382   9.127 -12.134  1.00 44.06           H  
ATOM   1946  HB3 LYS A 122      17.490   7.837 -12.938  1.00 44.06           H  
ATOM   1947  O   LYS A 122      20.471   6.849 -12.518  1.00 44.06           O  
ATOM   1948  CG  LYS A 122      16.459   8.642 -11.244  1.00 44.06           C  
ATOM   1949  HG2 LYS A 122      16.681   9.365 -10.459  1.00 44.06           H  
ATOM   1950  HG3 LYS A 122      15.994   7.764 -10.796  1.00 44.06           H  
ATOM   1951  CD  LYS A 122      15.484   9.231 -12.269  1.00 44.06           C  
ATOM   1952  HD2 LYS A 122      16.001   9.980 -12.869  1.00 44.06           H  
ATOM   1953  HD3 LYS A 122      15.161   8.436 -12.941  1.00 44.06           H  
ATOM   1954  CE  LYS A 122      14.262   9.862 -11.601  1.00 44.06           C  
ATOM   1955  HE2 LYS A 122      13.728   9.089 -11.049  1.00 44.06           H  
ATOM   1956  HE3 LYS A 122      14.604  10.626 -10.903  1.00 44.06           H  
ATOM   1957  NZ  LYS A 122      13.381  10.471 -12.631  1.00 44.06           N  
ATOM   1958  HZ1 LYS A 122      13.101   9.785 -13.316  1.00 44.06           H  
ATOM   1959  HZ2 LYS A 122      13.877  11.191 -13.136  1.00 44.06           H  
ATOM   1960  HZ3 LYS A 122      12.552  10.890 -12.234  1.00 44.06           H  
ATOM   1961  N   GLY A 123      18.957   5.151 -12.402  1.00 38.26           N  
ATOM   1962  H   GLY A 123      18.081   4.839 -12.009  1.00 38.26           H  
ATOM   1963  CA  GLY A 123      19.491   4.489 -13.562  1.00 38.26           C  
ATOM   1964  HA2 GLY A 123      18.857   3.662 -13.882  1.00 38.26           H  
ATOM   1965  HA3 GLY A 123      20.497   4.125 -13.352  1.00 38.26           H  
ATOM   1966  C   GLY A 123      19.532   5.560 -14.641  1.00 38.26           C  
ATOM   1967  O   GLY A 123      18.609   6.366 -14.799  1.00 38.26           O  
ATOM   1968  N   ILE A 124      20.650   5.595 -15.323  1.00 32.91           N  
ATOM   1969  H   ILE A 124      21.397   4.972 -15.049  1.00 32.91           H  
ATOM   1970  CA  ILE A 124      20.670   5.999 -16.707  1.00 32.91           C  
ATOM   1971  HA  ILE A 124      20.150   6.947 -16.850  1.00 32.91           H  
ATOM   1972  C   ILE A 124      19.826   4.855 -17.322  1.00 32.91           C  
ATOM   1973  CB  ILE A 124      22.181   6.191 -16.994  1.00 32.91           C  
ATOM   1974  HB  ILE A 124      22.719   5.366 -16.528  1.00 32.91           H  
ATOM   1975  O   ILE A 124      20.305   3.746 -17.532  1.00 32.91           O  
ATOM   1976  CG1 ILE A 124      22.623   7.514 -16.306  1.00 32.91           C  
ATOM   1977 HG12 ILE A 124      22.300   7.522 -15.265  1.00 32.91           H  
ATOM   1978 HG13 ILE A 124      22.151   8.360 -16.807  1.00 32.91           H  
ATOM   1979  CG2 ILE A 124      22.615   6.180 -18.449  1.00 32.91           C  
ATOM   1980 HG21 ILE A 124      22.291   7.085 -18.963  1.00 32.91           H  
ATOM   1981 HG22 ILE A 124      22.223   5.287 -18.937  1.00 32.91           H  
ATOM   1982 HG23 ILE A 124      23.701   6.125 -18.528  1.00 32.91           H  
ATOM   1983  CD1 ILE A 124      24.140   7.723 -16.301  1.00 32.91           C  
ATOM   1984 HD11 ILE A 124      24.480   8.028 -17.290  1.00 32.91           H  
ATOM   1985 HD12 ILE A 124      24.409   8.492 -15.576  1.00 32.91           H  
ATOM   1986 HD13 ILE A 124      24.642   6.799 -16.015  1.00 32.91           H  
ATOM   1987  N   SER A 125      18.495   5.007 -17.149  1.00 35.12           N  
ATOM   1988  H   SER A 125      18.173   5.941 -16.939  1.00 35.12           H  
ATOM   1989  CA  SER A 125      17.569   3.936 -16.720  1.00 35.12           C  
ATOM   1990  HA  SER A 125      18.136   3.085 -16.343  1.00 35.12           H  
ATOM   1991  C   SER A 125      16.823   3.498 -17.930  1.00 35.12           C  
ATOM   1992  CB  SER A 125      16.539   4.348 -15.646  1.00 35.12           C  
ATOM   1993  HB2 SER A 125      17.025   4.509 -14.684  1.00 35.12           H  
ATOM   1994  HB3 SER A 125      15.834   3.527 -15.516  1.00 35.12           H  
ATOM   1995  O   SER A 125      15.766   4.052 -18.231  1.00 35.12           O  
ATOM   1996  OG  SER A 125      15.812   5.509 -15.998  1.00 35.12           O  
ATOM   1997  HG  SER A 125      15.504   5.338 -16.891  1.00 35.12           H  
ATOM   1998  N   ASP A 126      17.489   2.630 -18.667  1.00 32.35           N  
ATOM   1999  H   ASP A 126      18.343   2.207 -18.332  1.00 32.35           H  
ATOM   2000  CA  ASP A 126      17.259   2.589 -20.087  1.00 32.35           C  
ATOM   2001  HA  ASP A 126      18.075   2.020 -20.534  1.00 32.35           H  
ATOM   2002  C   ASP A 126      17.390   4.043 -20.571  1.00 32.35           C  
ATOM   2003  CB  ASP A 126      15.966   1.829 -20.423  1.00 32.35           C  
ATOM   2004  HB2 ASP A 126      16.082   1.383 -21.410  1.00 32.35           H  
ATOM   2005  HB3 ASP A 126      15.131   2.529 -20.452  1.00 32.35           H  
ATOM   2006  O   ASP A 126      16.512   4.643 -21.183  1.00 32.35           O  
ATOM   2007  CG  ASP A 126      15.636   0.713 -19.412  1.00 32.35           C  
ATOM   2008  OD1 ASP A 126      14.455   0.635 -18.999  1.00 32.35           O  
ATOM   2009  OD2 ASP A 126      16.554  -0.024 -18.969  1.00 32.35           O  
ATOM   2010  N   TRP A 127      18.587   4.589 -20.337  1.00 30.93           N  
ATOM   2011  H   TRP A 127      19.215   4.052 -19.755  1.00 30.93           H  
ATOM   2012  CA  TRP A 127      19.224   5.114 -21.521  1.00 30.93           C  
ATOM   2013  HA  TRP A 127      18.525   5.720 -22.096  1.00 30.93           H  
ATOM   2014  C   TRP A 127      19.489   3.815 -22.290  1.00 30.93           C  
ATOM   2015  CB  TRP A 127      20.440   6.008 -21.229  1.00 30.93           C  
ATOM   2016  HB2 TRP A 127      21.219   5.394 -20.777  1.00 30.93           H  
ATOM   2017  HB3 TRP A 127      20.840   6.344 -22.186  1.00 30.93           H  
ATOM   2018  O   TRP A 127      20.459   3.099 -22.064  1.00 30.93           O  
ATOM   2019  CG  TRP A 127      20.197   7.245 -20.386  1.00 30.93           C  
ATOM   2020  CD1 TRP A 127      19.292   7.376 -19.387  1.00 30.93           C  
ATOM   2021  HD1 TRP A 127      18.564   6.626 -19.115  1.00 30.93           H  
ATOM   2022  CD2 TRP A 127      20.793   8.580 -20.511  1.00 30.93           C  
ATOM   2023  CE2 TRP A 127      20.275   9.414 -19.470  1.00 30.93           C  
ATOM   2024  CE3 TRP A 127      21.674   9.197 -21.423  1.00 30.93           C  
ATOM   2025  HE3 TRP A 127      22.071   8.609 -22.237  1.00 30.93           H  
ATOM   2026  NE1 TRP A 127      19.380   8.618 -18.802  1.00 30.93           N  
ATOM   2027  HE1 TRP A 127      18.705   8.956 -18.131  1.00 30.93           H  
ATOM   2028  CH2 TRP A 127      21.470  11.350 -20.271  1.00 30.93           C  
ATOM   2029  HH2 TRP A 127      21.702  12.404 -20.228  1.00 30.93           H  
ATOM   2030  CZ2 TRP A 127      20.613  10.767 -19.325  1.00 30.93           C  
ATOM   2031  HZ2 TRP A 127      20.159  11.365 -18.548  1.00 30.93           H  
ATOM   2032  CZ3 TRP A 127      21.994  10.566 -21.315  1.00 30.93           C  
ATOM   2033  HZ3 TRP A 127      22.636  11.008 -22.062  1.00 30.93           H  
ATOM   2034  N   TYR A 128      18.494   3.461 -23.103  1.00 33.36           N  
ATOM   2035  H   TYR A 128      17.578   3.715 -22.765  1.00 33.36           H  
ATOM   2036  CA  TYR A 128      18.564   3.826 -24.502  1.00 33.36           C  
ATOM   2037  HA  TYR A 128      19.001   2.983 -25.037  1.00 33.36           H  
ATOM   2038  C   TYR A 128      19.471   5.065 -24.680  1.00 33.36           C  
ATOM   2039  CB  TYR A 128      17.132   4.032 -25.033  1.00 33.36           C  
ATOM   2040  HB2 TYR A 128      17.178   4.138 -26.117  1.00 33.36           H  
ATOM   2041  HB3 TYR A 128      16.735   4.964 -24.631  1.00 33.36           H  
ATOM   2042  O   TYR A 128      19.017   6.189 -24.880  1.00 33.36           O  
ATOM   2043  CG  TYR A 128      16.172   2.902 -24.685  1.00 33.36           C  
ATOM   2044  CD1 TYR A 128      16.312   1.640 -25.295  1.00 33.36           C  
ATOM   2045  HD1 TYR A 128      17.078   1.494 -26.042  1.00 33.36           H  
ATOM   2046  CD2 TYR A 128      15.176   3.098 -23.708  1.00 33.36           C  
ATOM   2047  HD2 TYR A 128      15.071   4.065 -23.238  1.00 33.36           H  
ATOM   2048  CE1 TYR A 128      15.475   0.571 -24.914  1.00 33.36           C  
ATOM   2049  HE1 TYR A 128      15.593  -0.403 -25.366  1.00 33.36           H  
ATOM   2050  CE2 TYR A 128      14.337   2.034 -23.322  1.00 33.36           C  
ATOM   2051  HE2 TYR A 128      13.596   2.189 -22.552  1.00 33.36           H  
ATOM   2052  OH  TYR A 128      13.725  -0.275 -23.497  1.00 33.36           O  
ATOM   2053  HH  TYR A 128      13.191  -0.011 -22.745  1.00 33.36           H  
ATOM   2054  CZ  TYR A 128      14.498   0.763 -23.914  1.00 33.36           C  
ATOM   2055  N   ASP A 129      20.772   4.840 -24.471  1.00 33.42           N  
ATOM   2056  H   ASP A 129      20.987   3.967 -24.011  1.00 33.42           H  
ATOM   2057  CA  ASP A 129      21.695   5.062 -25.556  1.00 33.42           C  
ATOM   2058  HA  ASP A 129      21.850   6.128 -25.719  1.00 33.42           H  
ATOM   2059  C   ASP A 129      20.999   4.428 -26.767  1.00 33.42           C  
ATOM   2060  CB  ASP A 129      23.036   4.378 -25.221  1.00 33.42           C  
ATOM   2061  HB2 ASP A 129      22.849   3.321 -25.031  1.00 33.42           H  
ATOM   2062  HB3 ASP A 129      23.693   4.457 -26.088  1.00 33.42           H  
ATOM   2063  O   ASP A 129      20.557   3.279 -26.714  1.00 33.42           O  
ATOM   2064  CG  ASP A 129      23.764   4.976 -24.005  1.00 33.42           C  
ATOM   2065  OD1 ASP A 129      24.426   4.192 -23.281  1.00 33.42           O  
ATOM   2066  OD2 ASP A 129      23.661   6.207 -23.783  1.00 33.42           O  
ATOM   2067  N   GLU A 130      20.705   5.242 -27.767  1.00 35.67           N  
ATOM   2068  H   GLU A 130      21.073   6.182 -27.754  1.00 35.67           H  
ATOM   2069  CA  GLU A 130      20.278   4.718 -29.061  1.00 35.67           C  
ATOM   2070  HA  GLU A 130      19.553   3.917 -28.916  1.00 35.67           H  
ATOM   2071  C   GLU A 130      21.474   4.064 -29.774  1.00 35.67           C  
ATOM   2072  CB  GLU A 130      19.608   5.834 -29.880  1.00 35.67           C  
ATOM   2073  HB2 GLU A 130      19.393   5.447 -30.876  1.00 35.67           H  
ATOM   2074  HB3 GLU A 130      20.302   6.668 -29.981  1.00 35.67           H  
ATOM   2075  O   GLU A 130      22.627   4.500 -29.537  1.00 35.67           O  
ATOM   2076  CG  GLU A 130      18.286   6.335 -29.263  1.00 35.67           C  
ATOM   2077  HG2 GLU A 130      18.483   6.775 -28.285  1.00 35.67           H  
ATOM   2078  HG3 GLU A 130      17.622   5.483 -29.116  1.00 35.67           H  
ATOM   2079  CD  GLU A 130      17.598   7.386 -30.158  1.00 35.67           C  
ATOM   2080  OE1 GLU A 130      16.432   7.151 -30.564  1.00 35.67           O  
ATOM   2081  OE2 GLU A 130      18.224   8.438 -30.434  1.00 35.67           O  
ATOM   2082  OXT GLU A 130      21.221   3.105 -30.539  1.00 35.67           O  
TER    2083      GLU A 130                                                      
ATOM   2084  N   ALA A 131      20.537   7.992  -9.827  1.00 79.23           N  
ATOM   2085  H   ALA A 131      20.774   8.870 -10.266  1.00 79.23           H  
ATOM   2086  CA  ALA A 131      20.340   8.000  -8.392  1.00 79.23           C  
ATOM   2087  HA  ALA A 131      19.899   7.054  -8.077  1.00 79.23           H  
ATOM   2088  C   ALA A 131      19.399   9.135  -8.010  1.00 79.23           C  
ATOM   2089  CB  ALA A 131      21.697   8.153  -7.706  1.00 79.23           C  
ATOM   2090  HB1 ALA A 131      21.970   9.206  -7.649  1.00 79.23           H  
ATOM   2091  HB2 ALA A 131      21.655   7.740  -6.698  1.00 79.23           H  
ATOM   2092  HB3 ALA A 131      22.459   7.646  -8.300  1.00 79.23           H  
ATOM   2093  O   ALA A 131      19.430  10.218  -8.600  1.00 79.23           O  
ATOM   2094  N   THR A 132      18.600   8.903  -6.974  1.00 86.10           N  
ATOM   2095  H   THR A 132      18.654   8.005  -6.513  1.00 86.10           H  
ATOM   2096  CA  THR A 132      17.879   9.973  -6.290  1.00 86.10           C  
ATOM   2097  HA  THR A 132      17.957  10.891  -6.872  1.00 86.10           H  
ATOM   2098  C   THR A 132      18.540  10.201  -4.941  1.00 86.10           C  
ATOM   2099  CB  THR A 132      16.385   9.671  -6.146  1.00 86.10           C  
ATOM   2100  HB  THR A 132      16.247   8.798  -5.507  1.00 86.10           H  
ATOM   2101  O   THR A 132      18.625   9.278  -4.134  1.00 86.10           O  
ATOM   2102  CG2 THR A 132      15.622  10.857  -5.553  1.00 86.10           C  
ATOM   2103 HG21 THR A 132      15.950  11.039  -4.530  1.00 86.10           H  
ATOM   2104 HG22 THR A 132      15.797  11.751  -6.152  1.00 86.10           H  
ATOM   2105 HG23 THR A 132      14.555  10.633  -5.543  1.00 86.10           H  
ATOM   2106  OG1 THR A 132      15.812   9.407  -7.411  1.00 86.10           O  
ATOM   2107  HG1 THR A 132      15.996  10.164  -7.972  1.00 86.10           H  
ATOM   2108  N   ILE A 133      19.005  11.423  -4.700  1.00 87.96           N  
ATOM   2109  H   ILE A 133      18.904  12.123  -5.421  1.00 87.96           H  
ATOM   2110  CA  ILE A 133      19.565  11.846  -3.417  1.00 87.96           C  
ATOM   2111  HA  ILE A 133      19.740  10.973  -2.789  1.00 87.96           H  
ATOM   2112  C   ILE A 133      18.517  12.726  -2.740  1.00 87.96           C  
ATOM   2113  CB  ILE A 133      20.915  12.576  -3.594  1.00 87.96           C  
ATOM   2114  HB  ILE A 133      20.736  13.524  -4.100  1.00 87.96           H  
ATOM   2115  O   ILE A 133      18.166  13.781  -3.265  1.00 87.96           O  
ATOM   2116  CG1 ILE A 133      21.913  11.751  -4.444  1.00 87.96           C  
ATOM   2117 HG12 ILE A 133      22.201  10.859  -3.887  1.00 87.96           H  
ATOM   2118 HG13 ILE A 133      21.442  11.434  -5.373  1.00 87.96           H  
ATOM   2119  CG2 ILE A 133      21.511  12.857  -2.201  1.00 87.96           C  
ATOM   2120 HG21 ILE A 133      21.731  11.922  -1.685  1.00 87.96           H  
ATOM   2121 HG22 ILE A 133      22.431  13.436  -2.286  1.00 87.96           H  
ATOM   2122 HG23 ILE A 133      20.819  13.440  -1.594  1.00 87.96           H  
ATOM   2123  CD1 ILE A 133      23.180  12.518  -4.840  1.00 87.96           C  
ATOM   2124 HD11 ILE A 133      22.911  13.413  -5.401  1.00 87.96           H  
ATOM   2125 HD12 ILE A 133      23.803  11.881  -5.468  1.00 87.96           H  
ATOM   2126 HD13 ILE A 133      23.755  12.801  -3.958  1.00 87.96           H  
ATOM   2127  N   GLU A 134      17.997  12.289  -1.596  1.00 91.36           N  
ATOM   2128  H   GLU A 134      18.336  11.423  -1.200  1.00 91.36           H  
ATOM   2129  CA  GLU A 134      17.105  13.105  -0.769  1.00 91.36           C  
ATOM   2130  HA  GLU A 134      16.628  13.856  -1.397  1.00 91.36           H  
ATOM   2131  C   GLU A 134      17.932  13.842   0.287  1.00 91.36           C  
ATOM   2132  CB  GLU A 134      15.977  12.240  -0.168  1.00 91.36           C  
ATOM   2133  HB2 GLU A 134      15.503  11.698  -0.986  1.00 91.36           H  
ATOM   2134  HB3 GLU A 134      16.401  11.514   0.527  1.00 91.36           H  
ATOM   2135  O   GLU A 134      18.675  13.231   1.048  1.00 91.36           O  
ATOM   2136  CG  GLU A 134      14.901  13.075   0.561  1.00 91.36           C  
ATOM   2137  HG2 GLU A 134      14.561  13.865  -0.109  1.00 91.36           H  
ATOM   2138  HG3 GLU A 134      15.357  13.551   1.428  1.00 91.36           H  
ATOM   2139  CD  GLU A 134      13.670  12.262   1.021  1.00 91.36           C  
ATOM   2140  OE1 GLU A 134      13.001  12.662   2.012  1.00 91.36           O  
ATOM   2141  OE2 GLU A 134      13.310  11.259   0.369  1.00 91.36           O  
ATOM   2142  N   PHE A 135      17.790  15.158   0.340  1.00 92.32           N  
ATOM   2143  H   PHE A 135      17.203  15.602  -0.351  1.00 92.32           H  
ATOM   2144  CA  PHE A 135      18.365  16.028   1.350  1.00 92.32           C  
ATOM   2145  HA  PHE A 135      19.114  15.471   1.912  1.00 92.32           H  
ATOM   2146  C   PHE A 135      17.275  16.497   2.313  1.00 92.32           C  
ATOM   2147  CB  PHE A 135      19.066  17.218   0.693  1.00 92.32           C  
ATOM   2148  HB2 PHE A 135      19.305  17.945   1.468  1.00 92.32           H  
ATOM   2149  HB3 PHE A 135      18.372  17.702   0.006  1.00 92.32           H  
ATOM   2150  O   PHE A 135      16.205  16.940   1.894  1.00 92.32           O  
ATOM   2151  CG  PHE A 135      20.332  16.864  -0.059  1.00 92.32           C  
ATOM   2152  CD1 PHE A 135      21.574  16.845   0.605  1.00 92.32           C  
ATOM   2153  HD1 PHE A 135      21.631  17.066   1.661  1.00 92.32           H  
ATOM   2154  CD2 PHE A 135      20.267  16.546  -1.426  1.00 92.32           C  
ATOM   2155  HD2 PHE A 135      19.314  16.530  -1.933  1.00 92.32           H  
ATOM   2156  CE1 PHE A 135      22.748  16.544  -0.107  1.00 92.32           C  
ATOM   2157  HE1 PHE A 135      23.703  16.534   0.398  1.00 92.32           H  
ATOM   2158  CE2 PHE A 135      21.440  16.217  -2.126  1.00 92.32           C  
ATOM   2159  HE2 PHE A 135      21.380  15.924  -3.164  1.00 92.32           H  
ATOM   2160  CZ  PHE A 135      22.683  16.231  -1.473  1.00 92.32           C  
ATOM   2161  HZ  PHE A 135      23.585  15.984  -2.014  1.00 92.32           H  
ATOM   2162  N   LEU A 136      17.567  16.419   3.605  1.00 92.33           N  
ATOM   2163  H   LEU A 136      18.481  16.061   3.843  1.00 92.33           H  
ATOM   2164  CA  LEU A 136      16.811  17.028   4.690  1.00 92.33           C  
ATOM   2165  HA  LEU A 136      15.785  17.211   4.370  1.00 92.33           H  
ATOM   2166  C   LEU A 136      17.471  18.358   5.056  1.00 92.33           C  
ATOM   2167  CB  LEU A 136      16.822  16.056   5.881  1.00 92.33           C  
ATOM   2168  HB2 LEU A 136      17.853  15.946   6.218  1.00 92.33           H  
ATOM   2169  HB3 LEU A 136      16.480  15.076   5.549  1.00 92.33           H  
ATOM   2170  O   LEU A 136      18.650  18.374   5.398  1.00 92.33           O  
ATOM   2171  CG  LEU A 136      15.953  16.513   7.064  1.00 92.33           C  
ATOM   2172  HG  LEU A 136      16.088  17.577   7.252  1.00 92.33           H  
ATOM   2173  CD1 LEU A 136      14.477  16.226   6.778  1.00 92.33           C  
ATOM   2174 HD11 LEU A 136      14.339  15.180   6.504  1.00 92.33           H  
ATOM   2175 HD12 LEU A 136      14.130  16.870   5.969  1.00 92.33           H  
ATOM   2176 HD13 LEU A 136      13.891  16.438   7.672  1.00 92.33           H  
ATOM   2177  CD2 LEU A 136      16.355  15.751   8.326  1.00 92.33           C  
ATOM   2178 HD21 LEU A 136      17.398  15.965   8.562  1.00 92.33           H  
ATOM   2179 HD22 LEU A 136      15.742  16.083   9.165  1.00 92.33           H  
ATOM   2180 HD23 LEU A 136      16.229  14.679   8.181  1.00 92.33           H  
ATOM   2181  N   VAL A 137      16.714  19.446   5.022  1.00 94.35           N  
ATOM   2182  H   VAL A 137      15.763  19.359   4.694  1.00 94.35           H  
ATOM   2183  CA  VAL A 137      17.145  20.793   5.409  1.00 94.35           C  
ATOM   2184  HA  VAL A 137      18.228  20.833   5.533  1.00 94.35           H  
ATOM   2185  C   VAL A 137      16.454  21.135   6.734  1.00 94.35           C  
ATOM   2186  CB  VAL A 137      16.800  21.784   4.289  1.00 94.35           C  
ATOM   2187  HB  VAL A 137      15.726  21.733   4.117  1.00 94.35           H  
ATOM   2188  O   VAL A 137      15.255  21.433   6.713  1.00 94.35           O  
ATOM   2189  CG1 VAL A 137      17.176  23.216   4.655  1.00 94.35           C  
ATOM   2190 HG11 VAL A 137      16.911  23.901   3.851  1.00 94.35           H  
ATOM   2191 HG12 VAL A 137      16.612  23.530   5.533  1.00 94.35           H  
ATOM   2192 HG13 VAL A 137      18.241  23.303   4.872  1.00 94.35           H  
ATOM   2193  CG2 VAL A 137      17.491  21.420   2.970  1.00 94.35           C  
ATOM   2194 HG21 VAL A 137      17.157  20.443   2.620  1.00 94.35           H  
ATOM   2195 HG22 VAL A 137      17.238  22.160   2.212  1.00 94.35           H  
ATOM   2196 HG23 VAL A 137      18.571  21.408   3.116  1.00 94.35           H  
ATOM   2197  N   PRO A 138      17.131  20.988   7.893  1.00 90.96           N  
ATOM   2198  CA  PRO A 138      16.470  20.998   9.199  1.00 90.96           C  
ATOM   2199  HA  PRO A 138      15.693  20.233   9.195  1.00 90.96           H  
ATOM   2200  C   PRO A 138      15.820  22.329   9.589  1.00 90.96           C  
ATOM   2201  CB  PRO A 138      17.546  20.600  10.216  1.00 90.96           C  
ATOM   2202  HB2 PRO A 138      18.050  21.487  10.601  1.00 90.96           H  
ATOM   2203  HB3 PRO A 138      17.127  20.016  11.034  1.00 90.96           H  
ATOM   2204  O   PRO A 138      14.744  22.309  10.176  1.00 90.96           O  
ATOM   2205  CG  PRO A 138      18.530  19.786   9.383  1.00 90.96           C  
ATOM   2206  HG2 PRO A 138      18.149  18.775   9.237  1.00 90.96           H  
ATOM   2207  HG3 PRO A 138      19.526  19.770   9.828  1.00 90.96           H  
ATOM   2208  CD  PRO A 138      18.509  20.543   8.063  1.00 90.96           C  
ATOM   2209  HD2 PRO A 138      18.857  19.888   7.265  1.00 90.96           H  
ATOM   2210  HD3 PRO A 138      19.155  21.418   8.140  1.00 90.96           H  
ATOM   2211  N   ASP A 139      16.445  23.459   9.257  1.00 90.99           N  
ATOM   2212  H   ASP A 139      17.294  23.416   8.710  1.00 90.99           H  
ATOM   2213  CA  ASP A 139      15.881  24.808   9.448  1.00 90.99           C  
ATOM   2214  HA  ASP A 139      15.410  24.865  10.430  1.00 90.99           H  
ATOM   2215  C   ASP A 139      14.797  25.152   8.417  1.00 90.99           C  
ATOM   2216  CB  ASP A 139      17.009  25.849   9.397  1.00 90.99           C  
ATOM   2217  HB2 ASP A 139      17.622  25.723  10.290  1.00 90.99           H  
ATOM   2218  HB3 ASP A 139      16.582  26.850   9.429  1.00 90.99           H  
ATOM   2219  O   ASP A 139      14.035  26.101   8.592  1.00 90.99           O  
ATOM   2220  CG  ASP A 139      17.902  25.716   8.160  1.00 90.99           C  
ATOM   2221  OD1 ASP A 139      17.437  25.165   7.136  1.00 90.99           O  
ATOM   2222  OD2 ASP A 139      19.095  26.020   8.317  1.00 90.99           O  
ATOM   2223  N   GLY A 140      14.710  24.348   7.358  1.00 91.88           N  
ATOM   2224  H   GLY A 140      15.453  23.673   7.249  1.00 91.88           H  
ATOM   2225  CA  GLY A 140      13.673  24.410   6.353  1.00 91.88           C  
ATOM   2226  HA2 GLY A 140      12.715  24.422   6.872  1.00 91.88           H  
ATOM   2227  HA3 GLY A 140      13.740  23.510   5.742  1.00 91.88           H  
ATOM   2228  C   GLY A 140      13.752  25.612   5.418  1.00 91.88           C  
ATOM   2229  O   GLY A 140      12.746  25.893   4.773  1.00 91.88           O  
ATOM   2230  N   VAL A 141      14.889  26.305   5.323  1.00 93.63           N  
ATOM   2231  H   VAL A 141      15.690  26.015   5.864  1.00 93.63           H  
ATOM   2232  CA  VAL A 141      15.013  27.542   4.534  1.00 93.63           C  
ATOM   2233  HA  VAL A 141      14.135  27.637   3.894  1.00 93.63           H  
ATOM   2234  C   VAL A 141      16.221  27.513   3.596  1.00 93.63           C  
ATOM   2235  CB  VAL A 141      15.028  28.795   5.436  1.00 93.63           C  
ATOM   2236  HB  VAL A 141      15.106  29.679   4.803  1.00 93.63           H  
ATOM   2237  O   VAL A 141      17.189  26.782   3.799  1.00 93.63           O  
ATOM   2238  CG1 VAL A 141      13.738  28.926   6.254  1.00 93.63           C  
ATOM   2239 HG11 VAL A 141      13.577  28.038   6.866  1.00 93.63           H  
ATOM   2240 HG12 VAL A 141      13.822  29.780   6.927  1.00 93.63           H  
ATOM   2241 HG13 VAL A 141      12.890  29.062   5.584  1.00 93.63           H  
ATOM   2242  CG2 VAL A 141      16.206  28.819   6.411  1.00 93.63           C  
ATOM   2243 HG21 VAL A 141      16.189  29.741   6.991  1.00 93.63           H  
ATOM   2244 HG22 VAL A 141      17.141  28.781   5.851  1.00 93.63           H  
ATOM   2245 HG23 VAL A 141      16.164  27.964   7.086  1.00 93.63           H  
ATOM   2246  N   ALA A 142      16.154  28.310   2.535  1.00 94.78           N  
ATOM   2247  H   ALA A 142      15.306  28.846   2.417  1.00 94.78           H  
ATOM   2248  CA  ALA A 142      17.306  28.730   1.752  1.00 94.78           C  
ATOM   2249  HA  ALA A 142      18.050  27.933   1.740  1.00 94.78           H  
ATOM   2250  C   ALA A 142      17.913  29.985   2.389  1.00 94.78           C  
ATOM   2251  CB  ALA A 142      16.859  29.011   0.314  1.00 94.78           C  
ATOM   2252  HB1 ALA A 142      16.233  28.200  -0.057  1.00 94.78           H  
ATOM   2253  HB2 ALA A 142      16.279  29.934   0.282  1.00 94.78           H  
ATOM   2254  HB3 ALA A 142      17.734  29.110  -0.328  1.00 94.78           H  
ATOM   2255  O   ALA A 142      17.178  30.876   2.808  1.00 94.78           O  
ATOM   2256  N   HIS A 143      19.234  30.083   2.404  1.00 95.96           N  
ATOM   2257  H   HIS A 143      19.768  29.310   2.033  1.00 95.96           H  
ATOM   2258  CA  HIS A 143      19.997  31.198   2.953  1.00 95.96           C  
ATOM   2259  HA  HIS A 143      19.346  31.883   3.497  1.00 95.96           H  
ATOM   2260  C   HIS A 143      20.695  31.958   1.832  1.00 95.96           C  
ATOM   2261  CB  HIS A 143      21.050  30.653   3.912  1.00 95.96           C  
ATOM   2262  HB2 HIS A 143      21.677  31.477   4.254  1.00 95.96           H  
ATOM   2263  HB3 HIS A 143      21.671  29.946   3.362  1.00 95.96           H  
ATOM   2264  O   HIS A 143      21.218  31.343   0.897  1.00 95.96           O  
ATOM   2265  CG  HIS A 143      20.498  29.943   5.110  1.00 95.96           C  
ATOM   2266  CD2 HIS A 143      19.935  28.698   5.136  1.00 95.96           C  
ATOM   2267  HD2 HIS A 143      19.762  28.054   4.287  1.00 95.96           H  
ATOM   2268  ND1 HIS A 143      20.557  30.388   6.406  1.00 95.96           N  
ATOM   2269  HD1 HIS A 143      21.070  31.194   6.733  1.00 95.96           H  
ATOM   2270  CE1 HIS A 143      20.050  29.438   7.199  1.00 95.96           C  
ATOM   2271  HE1 HIS A 143      20.034  29.472   8.279  1.00 95.96           H  
ATOM   2272  NE2 HIS A 143      19.652  28.392   6.464  1.00 95.96           N  
ATOM   2273  N   SER A 144      20.745  33.282   1.930  1.00 96.46           N  
ATOM   2274  H   SER A 144      20.257  33.734   2.690  1.00 96.46           H  
ATOM   2275  CA  SER A 144      21.495  34.112   0.992  1.00 96.46           C  
ATOM   2276  HA  SER A 144      21.166  33.876  -0.022  1.00 96.46           H  
ATOM   2277  C   SER A 144      22.989  33.837   1.094  1.00 96.46           C  
ATOM   2278  CB  SER A 144      21.226  35.593   1.240  1.00 96.46           C  
ATOM   2279  HB2 SER A 144      20.150  35.771   1.240  1.00 96.46           H  
ATOM   2280  HB3 SER A 144      21.635  35.889   2.206  1.00 96.46           H  
ATOM   2281  O   SER A 144      23.560  33.734   2.174  1.00 96.46           O  
ATOM   2282  OG  SER A 144      21.825  36.350   0.206  1.00 96.46           O  
ATOM   2283  HG  SER A 144      21.413  37.217   0.213  1.00 96.46           H  
ATOM   2284  N   THR A 145      23.668  33.760  -0.045  1.00 93.93           N  
ATOM   2285  H   THR A 145      23.147  33.849  -0.904  1.00 93.93           H  
ATOM   2286  CA  THR A 145      25.135  33.633  -0.082  1.00 93.93           C  
ATOM   2287  HA  THR A 145      25.430  32.887   0.656  1.00 93.93           H  
ATOM   2288  C   THR A 145      25.870  34.914   0.309  1.00 93.93           C  
ATOM   2289  CB  THR A 145      25.612  33.159  -1.456  1.00 93.93           C  
ATOM   2290  HB  THR A 145      26.701  33.180  -1.485  1.00 93.93           H  
ATOM   2291  O   THR A 145      27.090  34.888   0.498  1.00 93.93           O  
ATOM   2292  CG2 THR A 145      25.157  31.725  -1.700  1.00 93.93           C  
ATOM   2293 HG21 THR A 145      25.529  31.102  -0.887  1.00 93.93           H  
ATOM   2294 HG22 THR A 145      25.537  31.374  -2.659  1.00 93.93           H  
ATOM   2295 HG23 THR A 145      24.070  31.658  -1.699  1.00 93.93           H  
ATOM   2296  OG1 THR A 145      25.111  33.970  -2.489  1.00 93.93           O  
ATOM   2297  HG1 THR A 145      24.156  33.868  -2.510  1.00 93.93           H  
ATOM   2298  N   THR A 146      25.143  36.021   0.451  1.00 94.59           N  
ATOM   2299  H   THR A 146      24.144  35.951   0.322  1.00 94.59           H  
ATOM   2300  CA  THR A 146      25.673  37.336   0.803  1.00 94.59           C  
ATOM   2301  HA  THR A 146      26.713  37.239   1.117  1.00 94.59           H  
ATOM   2302  C   THR A 146      24.888  37.943   1.954  1.00 94.59           C  
ATOM   2303  CB  THR A 146      25.622  38.295  -0.395  1.00 94.59           C  
ATOM   2304  HB  THR A 146      25.972  39.275  -0.070  1.00 94.59           H  
ATOM   2305  O   THR A 146      23.664  37.855   1.989  1.00 94.59           O  
ATOM   2306  CG2 THR A 146      26.500  37.825  -1.556  1.00 94.59           C  
ATOM   2307 HG21 THR A 146      26.494  38.582  -2.340  1.00 94.59           H  
ATOM   2308 HG22 THR A 146      26.114  36.891  -1.965  1.00 94.59           H  
ATOM   2309 HG23 THR A 146      27.522  37.672  -1.208  1.00 94.59           H  
ATOM   2310  OG1 THR A 146      24.311  38.423  -0.890  1.00 94.59           O  
ATOM   2311  HG1 THR A 146      23.699  38.284  -0.164  1.00 94.59           H  
ATOM   2312  N   TYR A 147      25.582  38.637   2.851  1.00 96.25           N  
ATOM   2313  H   TYR A 147      26.585  38.716   2.757  1.00 96.25           H  
ATOM   2314  CA  TYR A 147      24.939  39.438   3.888  1.00 96.25           C  
ATOM   2315  HA  TYR A 147      24.030  38.935   4.218  1.00 96.25           H  
ATOM   2316  C   TYR A 147      24.548  40.804   3.324  1.00 96.25           C  
ATOM   2317  CB  TYR A 147      25.862  39.576   5.107  1.00 96.25           C  
ATOM   2318  HB2 TYR A 147      26.878  39.796   4.780  1.00 96.25           H  
ATOM   2319  HB3 TYR A 147      25.520  40.427   5.696  1.00 96.25           H  
ATOM   2320  O   TYR A 147      25.361  41.467   2.669  1.00 96.25           O  
ATOM   2321  CG  TYR A 147      25.872  38.350   6.001  1.00 96.25           C  
ATOM   2322  CD1 TYR A 147      25.317  38.425   7.293  1.00 96.25           C  
ATOM   2323  HD1 TYR A 147      24.925  39.360   7.666  1.00 96.25           H  
ATOM   2324  CD2 TYR A 147      26.393  37.126   5.540  1.00 96.25           C  
ATOM   2325  HD2 TYR A 147      26.813  37.045   4.549  1.00 96.25           H  
ATOM   2326  CE1 TYR A 147      25.251  37.284   8.112  1.00 96.25           C  
ATOM   2327  HE1 TYR A 147      24.809  37.333   9.096  1.00 96.25           H  
ATOM   2328  CE2 TYR A 147      26.338  35.985   6.359  1.00 96.25           C  
ATOM   2329  HE2 TYR A 147      26.691  35.027   6.008  1.00 96.25           H  
ATOM   2330  OH  TYR A 147      25.728  34.937   8.398  1.00 96.25           O  
ATOM   2331  HH  TYR A 147      25.124  35.038   9.136  1.00 96.25           H  
ATOM   2332  CZ  TYR A 147      25.762  36.057   7.642  1.00 96.25           C  
ATOM   2333  N   LYS A 148      23.329  41.255   3.621  1.00 96.77           N  
ATOM   2334  H   LYS A 148      22.742  40.667   4.194  1.00 96.77           H  
ATOM   2335  CA  LYS A 148      22.982  42.673   3.535  1.00 96.77           C  
ATOM   2336  HA  LYS A 148      23.376  43.078   2.602  1.00 96.77           H  
ATOM   2337  C   LYS A 148      23.663  43.404   4.686  1.00 96.77           C  
ATOM   2338  CB  LYS A 148      21.458  42.870   3.564  1.00 96.77           C  
ATOM   2339  HB2 LYS A 148      21.008  42.197   4.294  1.00 96.77           H  
ATOM   2340  HB3 LYS A 148      21.244  43.894   3.872  1.00 96.77           H  
ATOM   2341  O   LYS A 148      23.720  42.893   5.802  1.00 96.77           O  
ATOM   2342  CG  LYS A 148      20.826  42.643   2.179  1.00 96.77           C  
ATOM   2343  HG2 LYS A 148      20.949  41.602   1.884  1.00 96.77           H  
ATOM   2344  HG3 LYS A 148      21.337  43.276   1.455  1.00 96.77           H  
ATOM   2345  CD  LYS A 148      19.330  43.003   2.175  1.00 96.77           C  
ATOM   2346  HD2 LYS A 148      19.184  43.970   2.656  1.00 96.77           H  
ATOM   2347  HD3 LYS A 148      18.783  42.251   2.743  1.00 96.77           H  
ATOM   2348  CE  LYS A 148      18.774  43.078   0.745  1.00 96.77           C  
ATOM   2349  HE2 LYS A 148      18.951  42.126   0.244  1.00 96.77           H  
ATOM   2350  HE3 LYS A 148      19.295  43.863   0.197  1.00 96.77           H  
ATOM   2351  NZ  LYS A 148      17.316  43.348   0.734  1.00 96.77           N  
ATOM   2352  HZ1 LYS A 148      17.006  43.976   1.463  1.00 96.77           H  
ATOM   2353  HZ2 LYS A 148      16.968  43.656  -0.162  1.00 96.77           H  
ATOM   2354  HZ3 LYS A 148      16.851  42.471   0.917  1.00 96.77           H  
ATOM   2355  N   ARG A 149      24.181  44.600   4.407  1.00 97.72           N  
ATOM   2356  H   ARG A 149      24.056  44.961   3.472  1.00 97.72           H  
ATOM   2357  CA  ARG A 149      24.893  45.438   5.377  1.00 97.72           C  
ATOM   2358  HA  ARG A 149      24.817  44.979   6.363  1.00 97.72           H  
ATOM   2359  C   ARG A 149      24.252  46.815   5.450  1.00 97.72           C  
ATOM   2360  CB  ARG A 149      26.378  45.503   5.001  1.00 97.72           C  
ATOM   2361  HB2 ARG A 149      26.772  44.488   4.955  1.00 97.72           H  
ATOM   2362  HB3 ARG A 149      26.483  45.962   4.017  1.00 97.72           H  
ATOM   2363  O   ARG A 149      24.165  47.500   4.434  1.00 97.72           O  
ATOM   2364  CG  ARG A 149      27.186  46.307   6.026  1.00 97.72           C  
ATOM   2365  HG2 ARG A 149      26.827  47.335   6.063  1.00 97.72           H  
ATOM   2366  HG3 ARG A 149      27.079  45.852   7.011  1.00 97.72           H  
ATOM   2367  CD  ARG A 149      28.657  46.309   5.621  1.00 97.72           C  
ATOM   2368  HD2 ARG A 149      28.752  46.762   4.635  1.00 97.72           H  
ATOM   2369  HD3 ARG A 149      28.992  45.274   5.552  1.00 97.72           H  
ATOM   2370  NE  ARG A 149      29.470  47.072   6.584  1.00 97.72           N  
ATOM   2371  HE  ARG A 149      29.157  48.009   6.795  1.00 97.72           H  
ATOM   2372  NH1 ARG A 149      30.984  45.410   7.081  1.00 97.72           N  
ATOM   2373 HH11 ARG A 149      30.304  44.708   6.826  1.00 97.72           H  
ATOM   2374 HH12 ARG A 149      31.690  45.039   7.700  1.00 97.72           H  
ATOM   2375  NH2 ARG A 149      31.153  47.406   8.064  1.00 97.72           N  
ATOM   2376 HH21 ARG A 149      31.857  46.989   8.656  1.00 97.72           H  
ATOM   2377 HH22 ARG A 149      30.672  48.235   8.384  1.00 97.72           H  
ATOM   2378  CZ  ARG A 149      30.535  46.626   7.220  1.00 97.72           C  
ATOM   2379  N   VAL A 150      23.873  47.233   6.652  1.00 97.74           N  
ATOM   2380  H   VAL A 150      23.960  46.585   7.423  1.00 97.74           H  
ATOM   2381  CA  VAL A 150      23.288  48.548   6.934  1.00 97.74           C  
ATOM   2382  HA  VAL A 150      23.276  49.131   6.012  1.00 97.74           H  
ATOM   2383  C   VAL A 150      24.161  49.287   7.946  1.00 97.74           C  
ATOM   2384  CB  VAL A 150      21.823  48.432   7.404  1.00 97.74           C  
ATOM   2385  HB  VAL A 150      21.789  47.956   8.384  1.00 97.74           H  
ATOM   2386  O   VAL A 150      24.506  48.758   9.005  1.00 97.74           O  
ATOM   2387  CG1 VAL A 150      21.175  49.817   7.516  1.00 97.74           C  
ATOM   2388 HG11 VAL A 150      21.730  50.448   8.211  1.00 97.74           H  
ATOM   2389 HG12 VAL A 150      20.155  49.719   7.884  1.00 97.74           H  
ATOM   2390 HG13 VAL A 150      21.144  50.301   6.539  1.00 97.74           H  
ATOM   2391  CG2 VAL A 150      20.980  47.596   6.430  1.00 97.74           C  
ATOM   2392 HG21 VAL A 150      19.933  47.619   6.728  1.00 97.74           H  
ATOM   2393 HG22 VAL A 150      21.065  47.997   5.420  1.00 97.74           H  
ATOM   2394 HG23 VAL A 150      21.312  46.558   6.438  1.00 97.74           H  
ATOM   2395  N   THR A 151      24.548  50.512   7.599  1.00 97.50           N  
ATOM   2396  H   THR A 151      24.320  50.827   6.667  1.00 97.50           H  
ATOM   2397  CA  THR A 151      25.356  51.415   8.443  1.00 97.50           C  
ATOM   2398  HA  THR A 151      25.418  51.024   9.459  1.00 97.50           H  
ATOM   2399  C   THR A 151      24.761  52.814   8.548  1.00 97.50           C  
ATOM   2400  CB  THR A 151      26.784  51.557   7.892  1.00 97.50           C  
ATOM   2401  HB  THR A 151      27.305  52.343   8.439  1.00 97.50           H  
ATOM   2402  O   THR A 151      25.061  53.533   9.500  1.00 97.50           O  
ATOM   2403  CG2 THR A 151      27.594  50.265   8.038  1.00 97.50           C  
ATOM   2404 HG21 THR A 151      28.519  50.353   7.470  1.00 97.50           H  
ATOM   2405 HG22 THR A 151      27.023  49.411   7.674  1.00 97.50           H  
ATOM   2406 HG23 THR A 151      27.831  50.116   9.092  1.00 97.50           H  
ATOM   2407  OG1 THR A 151      26.784  51.894   6.519  1.00 97.50           O  
ATOM   2408  HG1 THR A 151      26.432  52.780   6.408  1.00 97.50           H  
ATOM   2409  N   ASP A 152      23.937  53.203   7.575  1.00 96.39           N  
ATOM   2410  H   ASP A 152      23.686  52.556   6.842  1.00 96.39           H  
ATOM   2411  CA  ASP A 152      23.301  54.514   7.535  1.00 96.39           C  
ATOM   2412  HA  ASP A 152      24.011  55.256   7.898  1.00 96.39           H  
ATOM   2413  C   ASP A 152      22.078  54.534   8.454  1.00 96.39           C  
ATOM   2414  CB  ASP A 152      22.935  54.886   6.088  1.00 96.39           C  
ATOM   2415  HB2 ASP A 152      22.253  54.135   5.691  1.00 96.39           H  
ATOM   2416  HB3 ASP A 152      22.415  55.844   6.097  1.00 96.39           H  
ATOM   2417  O   ASP A 152      21.310  53.573   8.514  1.00 96.39           O  
ATOM   2418  CG  ASP A 152      24.155  55.007   5.165  1.00 96.39           C  
ATOM   2419  OD1 ASP A 152      25.264  55.295   5.674  1.00 96.39           O  
ATOM   2420  OD2 ASP A 152      23.974  54.800   3.946  1.00 96.39           O  
ATOM   2421  N   TYR A 153      21.898  55.644   9.168  1.00 97.32           N  
ATOM   2422  H   TYR A 153      22.545  56.412   9.052  1.00 97.32           H  
ATOM   2423  CA  TYR A 153      20.795  55.847  10.099  1.00 97.32           C  
ATOM   2424  HA  TYR A 153      19.971  55.193   9.820  1.00 97.32           H  
ATOM   2425  C   TYR A 153      20.290  57.286  10.039  1.00 97.32           C  
ATOM   2426  CB  TYR A 153      21.228  55.482  11.528  1.00 97.32           C  
ATOM   2427  HB2 TYR A 153      21.596  54.455  11.512  1.00 97.32           H  
ATOM   2428  HB3 TYR A 153      20.352  55.490  12.177  1.00 97.32           H  
ATOM   2429  O   TYR A 153      21.003  58.206   9.628  1.00 97.32           O  
ATOM   2430  CG  TYR A 153      22.293  56.378  12.134  1.00 97.32           C  
ATOM   2431  CD1 TYR A 153      23.659  56.130  11.887  1.00 97.32           C  
ATOM   2432  HD1 TYR A 153      23.948  55.286  11.280  1.00 97.32           H  
ATOM   2433  CD2 TYR A 153      21.912  57.477  12.927  1.00 97.32           C  
ATOM   2434  HD2 TYR A 153      20.865  57.662  13.119  1.00 97.32           H  
ATOM   2435  CE1 TYR A 153      24.637  56.998  12.413  1.00 97.32           C  
ATOM   2436  HE1 TYR A 153      25.685  56.820  12.220  1.00 97.32           H  
ATOM   2437  CE2 TYR A 153      22.884  58.349  13.452  1.00 97.32           C  
ATOM   2438  HE2 TYR A 153      22.582  59.196  14.050  1.00 97.32           H  
ATOM   2439  OH  TYR A 153      25.184  58.946  13.718  1.00 97.32           O  
ATOM   2440  HH  TYR A 153      24.759  59.679  14.170  1.00 97.32           H  
ATOM   2441  CZ  TYR A 153      24.249  58.116  13.185  1.00 97.32           C  
ATOM   2442  N   GLN A 154      19.061  57.486  10.499  1.00 96.90           N  
ATOM   2443  H   GLN A 154      18.539  56.678  10.809  1.00 96.90           H  
ATOM   2444  CA  GLN A 154      18.517  58.804  10.805  1.00 96.90           C  
ATOM   2445  HA  GLN A 154      19.118  59.571  10.318  1.00 96.90           H  
ATOM   2446  C   GLN A 154      18.581  59.046  12.310  1.00 96.90           C  
ATOM   2447  CB  GLN A 154      17.083  58.922  10.281  1.00 96.90           C  
ATOM   2448  HB2 GLN A 154      16.685  59.894  10.575  1.00 96.90           H  
ATOM   2449  HB3 GLN A 154      16.464  58.143  10.727  1.00 96.90           H  
ATOM   2450  O   GLN A 154      18.349  58.137  13.102  1.00 96.90           O  
ATOM   2451  CG  GLN A 154      17.033  58.804   8.751  1.00 96.90           C  
ATOM   2452  HG2 GLN A 154      17.708  59.538   8.311  1.00 96.90           H  
ATOM   2453  HG3 GLN A 154      17.363  57.810   8.449  1.00 96.90           H  
ATOM   2454  CD  GLN A 154      15.637  59.029   8.185  1.00 96.90           C  
ATOM   2455  NE2 GLN A 154      15.490  59.014   6.879  1.00 96.90           N  
ATOM   2456 HE21 GLN A 154      14.531  59.032   6.567  1.00 96.90           H  
ATOM   2457 HE22 GLN A 154      16.253  58.703   6.294  1.00 96.90           H  
ATOM   2458  OE1 GLN A 154      14.659  59.249   8.875  1.00 96.90           O  
ATOM   2459  N   GLU A 155      18.892  60.273  12.722  1.00 94.08           N  
ATOM   2460  H   GLU A 155      19.051  61.002  12.043  1.00 94.08           H  
ATOM   2461  CA  GLU A 155      18.829  60.654  14.132  1.00 94.08           C  
ATOM   2462  HA  GLU A 155      18.850  59.750  14.741  1.00 94.08           H  
ATOM   2463  C   GLU A 155      17.516  61.377  14.425  1.00 94.08           C  
ATOM   2464  CB  GLU A 155      20.065  61.467  14.533  1.00 94.08           C  
ATOM   2465  HB2 GLU A 155      20.067  62.426  14.015  1.00 94.08           H  
ATOM   2466  HB3 GLU A 155      20.948  60.902  14.234  1.00 94.08           H  
ATOM   2467  O   GLU A 155      17.178  62.365  13.765  1.00 94.08           O  
ATOM   2468  CG  GLU A 155      20.100  61.694  16.054  1.00 94.08           C  
ATOM   2469  HG2 GLU A 155      19.941  60.739  16.554  1.00 94.08           H  
ATOM   2470  HG3 GLU A 155      19.278  62.355  16.331  1.00 94.08           H  
ATOM   2471  CD  GLU A 155      21.419  62.283  16.573  1.00 94.08           C  
ATOM   2472  OE1 GLU A 155      21.428  62.672  17.765  1.00 94.08           O  
ATOM   2473  OE2 GLU A 155      22.431  62.264  15.838  1.00 94.08           O  
ATOM   2474  N   LYS A 156      16.776  60.895  15.425  1.00 93.05           N  
ATOM   2475  H   LYS A 156      17.102  60.067  15.903  1.00 93.05           H  
ATOM   2476  CA  LYS A 156      15.518  61.501  15.871  1.00 93.05           C  
ATOM   2477  HA  LYS A 156      15.552  62.572  15.669  1.00 93.05           H  
ATOM   2478  C   LYS A 156      15.345  61.289  17.370  1.00 93.05           C  
ATOM   2479  CB  LYS A 156      14.369  60.882  15.068  1.00 93.05           C  
ATOM   2480  HB2 LYS A 156      14.589  60.963  14.004  1.00 93.05           H  
ATOM   2481  HB3 LYS A 156      14.297  59.826  15.328  1.00 93.05           H  
ATOM   2482  O   LYS A 156      15.531  60.182  17.859  1.00 93.05           O  
ATOM   2483  CG  LYS A 156      13.030  61.568  15.350  1.00 93.05           C  
ATOM   2484  HG2 LYS A 156      13.086  62.620  15.066  1.00 93.05           H  
ATOM   2485  HG3 LYS A 156      12.801  61.493  16.413  1.00 93.05           H  
ATOM   2486  CD  LYS A 156      11.923  60.875  14.557  1.00 93.05           C  
ATOM   2487  HD2 LYS A 156      11.929  59.814  14.809  1.00 93.05           H  
ATOM   2488  HD3 LYS A 156      12.111  60.988  13.490  1.00 93.05           H  
ATOM   2489  CE  LYS A 156      10.570  61.477  14.927  1.00 93.05           C  
ATOM   2490  HE2 LYS A 156      10.480  61.466  16.014  1.00 93.05           H  
ATOM   2491  HE3 LYS A 156      10.540  62.516  14.599  1.00 93.05           H  
ATOM   2492  NZ  LYS A 156       9.484  60.682  14.308  1.00 93.05           N  
ATOM   2493  HZ1 LYS A 156       8.578  61.046  14.571  1.00 93.05           H  
ATOM   2494  HZ2 LYS A 156       9.548  59.729  14.638  1.00 93.05           H  
ATOM   2495  HZ3 LYS A 156       9.582  60.660  13.304  1.00 93.05           H  
ATOM   2496  N   ASP A 157      15.018  62.356  18.098  1.00 88.98           N  
ATOM   2497  H   ASP A 157      14.779  63.210  17.612  1.00 88.98           H  
ATOM   2498  CA  ASP A 157      14.774  62.334  19.550  1.00 88.98           C  
ATOM   2499  HA  ASP A 157      14.776  63.371  19.883  1.00 88.98           H  
ATOM   2500  C   ASP A 157      15.899  61.652  20.361  1.00 88.98           C  
ATOM   2501  CB  ASP A 157      13.357  61.797  19.836  1.00 88.98           C  
ATOM   2502  HB2 ASP A 157      13.163  61.853  20.908  1.00 88.98           H  
ATOM   2503  HB3 ASP A 157      13.297  60.753  19.531  1.00 88.98           H  
ATOM   2504  O   ASP A 157      15.659  60.943  21.335  1.00 88.98           O  
ATOM   2505  CG  ASP A 157      12.278  62.613  19.109  1.00 88.98           C  
ATOM   2506  OD1 ASP A 157      12.430  63.856  19.057  1.00 88.98           O  
ATOM   2507  OD2 ASP A 157      11.334  62.000  18.558  1.00 88.98           O  
ATOM   2508  N   GLY A 158      17.154  61.846  19.934  1.00 86.36           N  
ATOM   2509  H   GLY A 158      17.290  62.412  19.109  1.00 86.36           H  
ATOM   2510  CA  GLY A 158      18.335  61.254  20.569  1.00 86.36           C  
ATOM   2511  HA2 GLY A 158      19.217  61.791  20.223  1.00 86.36           H  
ATOM   2512  HA3 GLY A 158      18.253  61.375  21.649  1.00 86.36           H  
ATOM   2513  C   GLY A 158      18.544  59.764  20.277  1.00 86.36           C  
ATOM   2514  O   GLY A 158      19.465  59.173  20.844  1.00 86.36           O  
ATOM   2515  N   LYS A 159      17.754  59.158  19.389  1.00 93.41           N  
ATOM   2516  H   LYS A 159      17.006  59.696  18.976  1.00 93.41           H  
ATOM   2517  CA  LYS A 159      17.863  57.760  18.956  1.00 93.41           C  
ATOM   2518  HA  LYS A 159      18.495  57.201  19.647  1.00 93.41           H  
ATOM   2519  C   LYS A 159      18.474  57.659  17.560  1.00 93.41           C  
ATOM   2520  CB  LYS A 159      16.476  57.110  18.947  1.00 93.41           C  
ATOM   2521  HB2 LYS A 159      15.917  57.499  18.097  1.00 93.41           H  
ATOM   2522  HB3 LYS A 159      16.605  56.038  18.796  1.00 93.41           H  
ATOM   2523  O   LYS A 159      18.321  58.574  16.750  1.00 93.41           O  
ATOM   2524  CG  LYS A 159      15.648  57.344  20.222  1.00 93.41           C  
ATOM   2525  HG2 LYS A 159      16.182  56.977  21.098  1.00 93.41           H  
ATOM   2526  HG3 LYS A 159      15.427  58.404  20.344  1.00 93.41           H  
ATOM   2527  CD  LYS A 159      14.337  56.588  20.035  1.00 93.41           C  
ATOM   2528  HD2 LYS A 159      13.860  56.930  19.118  1.00 93.41           H  
ATOM   2529  HD3 LYS A 159      14.569  55.529  19.921  1.00 93.41           H  
ATOM   2530  CE  LYS A 159      13.352  56.745  21.187  1.00 93.41           C  
ATOM   2531  HE2 LYS A 159      13.129  57.802  21.336  1.00 93.41           H  
ATOM   2532  HE3 LYS A 159      13.803  56.339  22.093  1.00 93.41           H  
ATOM   2533  NZ  LYS A 159      12.131  55.987  20.827  1.00 93.41           N  
ATOM   2534  HZ1 LYS A 159      11.473  55.875  21.585  1.00 93.41           H  
ATOM   2535  HZ2 LYS A 159      11.687  56.363  20.002  1.00 93.41           H  
ATOM   2536  HZ3 LYS A 159      12.388  55.070  20.487  1.00 93.41           H  
ATOM   2537  N   MET A 160      19.133  56.540  17.271  1.00 97.54           N  
ATOM   2538  H   MET A 160      19.179  55.822  17.979  1.00 97.54           H  
ATOM   2539  CA  MET A 160      19.574  56.177  15.919  1.00 97.54           C  
ATOM   2540  HA  MET A 160      19.655  57.068  15.295  1.00 97.54           H  
ATOM   2541  C   MET A 160      18.537  55.235  15.305  1.00 97.54           C  
ATOM   2542  CB  MET A 160      20.943  55.483  15.967  1.00 97.54           C  
ATOM   2543  HB2 MET A 160      20.829  54.526  16.474  1.00 97.54           H  
ATOM   2544  HB3 MET A 160      21.274  55.289  14.947  1.00 97.54           H  
ATOM   2545  O   MET A 160      18.262  54.199  15.898  1.00 97.54           O  
ATOM   2546  CG  MET A 160      22.023  56.281  16.706  1.00 97.54           C  
ATOM   2547  HG2 MET A 160      21.646  56.551  17.692  1.00 97.54           H  
ATOM   2548  HG3 MET A 160      22.236  57.199  16.157  1.00 97.54           H  
ATOM   2549  SD  MET A 160      23.558  55.355  16.962  1.00 97.54           S  
ATOM   2550  CE  MET A 160      24.251  55.473  15.301  1.00 97.54           C  
ATOM   2551  HE1 MET A 160      25.221  54.978  15.261  1.00 97.54           H  
ATOM   2552  HE2 MET A 160      23.571  55.035  14.569  1.00 97.54           H  
ATOM   2553  HE3 MET A 160      24.408  56.529  15.081  1.00 97.54           H  
ATOM   2554  N   ILE A 161      17.966  55.578  14.155  1.00 97.81           N  
ATOM   2555  H   ILE A 161      18.214  56.462  13.735  1.00 97.81           H  
ATOM   2556  CA  ILE A 161      16.919  54.798  13.483  1.00 97.81           C  
ATOM   2557  HA  ILE A 161      16.626  53.962  14.118  1.00 97.81           H  
ATOM   2558  C   ILE A 161      17.483  54.228  12.183  1.00 97.81           C  
ATOM   2559  CB  ILE A 161      15.650  55.648  13.239  1.00 97.81           C  
ATOM   2560  HB  ILE A 161      15.889  56.436  12.524  1.00 97.81           H  
ATOM   2561  O   ILE A 161      17.860  54.983  11.284  1.00 97.81           O  
ATOM   2562  CG1 ILE A 161      15.170  56.315  14.551  1.00 97.81           C  
ATOM   2563 HG12 ILE A 161      14.986  55.545  15.299  1.00 97.81           H  
ATOM   2564 HG13 ILE A 161      15.954  56.971  14.931  1.00 97.81           H  
ATOM   2565  CG2 ILE A 161      14.550  54.755  12.630  1.00 97.81           C  
ATOM   2566 HG21 ILE A 161      14.895  54.268  11.718  1.00 97.81           H  
ATOM   2567 HG22 ILE A 161      14.243  53.991  13.344  1.00 97.81           H  
ATOM   2568 HG23 ILE A 161      13.674  55.345  12.357  1.00 97.81           H  
ATOM   2569  CD1 ILE A 161      13.909  57.174  14.408  1.00 97.81           C  
ATOM   2570 HD11 ILE A 161      13.692  57.644  15.367  1.00 97.81           H  
ATOM   2571 HD12 ILE A 161      14.062  57.939  13.647  1.00 97.81           H  
ATOM   2572 HD13 ILE A 161      13.053  56.554  14.142  1.00 97.81           H  
ATOM   2573  N   PHE A 162      17.537  52.902  12.088  1.00 98.21           N  
ATOM   2574  H   PHE A 162      17.201  52.361  12.870  1.00 98.21           H  
ATOM   2575  CA  PHE A 162      17.996  52.163  10.915  1.00 98.21           C  
ATOM   2576  HA  PHE A 162      18.534  52.830  10.242  1.00 98.21           H  
ATOM   2577  C   PHE A 162      16.795  51.582  10.172  1.00 98.21           C  
ATOM   2578  CB  PHE A 162      18.958  51.045  11.338  1.00 98.21           C  
ATOM   2579  HB2 PHE A 162      19.216  50.459  10.457  1.00 98.21           H  
ATOM   2580  HB3 PHE A 162      18.448  50.379  12.033  1.00 98.21           H  
ATOM   2581  O   PHE A 162      15.991  50.862  10.765  1.00 98.21           O  
ATOM   2582  CG  PHE A 162      20.236  51.536  11.987  1.00 98.21           C  
ATOM   2583  CD1 PHE A 162      21.408  51.672  11.221  1.00 98.21           C  
ATOM   2584  HD1 PHE A 162      21.392  51.436  10.167  1.00 98.21           H  
ATOM   2585  CD2 PHE A 162      20.251  51.871  13.354  1.00 98.21           C  
ATOM   2586  HD2 PHE A 162      19.356  51.760  13.948  1.00 98.21           H  
ATOM   2587  CE1 PHE A 162      22.588  52.150  11.813  1.00 98.21           C  
ATOM   2588  HE1 PHE A 162      23.479  52.277  11.215  1.00 98.21           H  
ATOM   2589  CE2 PHE A 162      21.420  52.381  13.939  1.00 98.21           C  
ATOM   2590  HE2 PHE A 162      21.417  52.664  14.981  1.00 98.21           H  
ATOM   2591  CZ  PHE A 162      22.581  52.537  13.164  1.00 98.21           C  
ATOM   2592  HZ  PHE A 162      23.462  52.979  13.605  1.00 98.21           H  
ATOM   2593  N   SER A 163      16.694  51.864   8.875  1.00 97.23           N  
ATOM   2594  H   SER A 163      17.378  52.474   8.450  1.00 97.23           H  
ATOM   2595  CA  SER A 163      15.719  51.218   7.994  1.00 97.23           C  
ATOM   2596  HA  SER A 163      14.805  51.014   8.551  1.00 97.23           H  
ATOM   2597  C   SER A 163      16.286  49.894   7.497  1.00 97.23           C  
ATOM   2598  CB  SER A 163      15.357  52.115   6.809  1.00 97.23           C  
ATOM   2599  HB2 SER A 163      14.584  51.629   6.214  1.00 97.23           H  
ATOM   2600  HB3 SER A 163      16.237  52.266   6.184  1.00 97.23           H  
ATOM   2601  O   SER A 163      17.372  49.857   6.917  1.00 97.23           O  
ATOM   2602  OG  SER A 163      14.887  53.372   7.263  1.00 97.23           O  
ATOM   2603  HG  SER A 163      14.140  53.224   7.847  1.00 97.23           H  
ATOM   2604  N   ILE A 164      15.553  48.813   7.732  1.00 97.48           N  
ATOM   2605  H   ILE A 164      14.662  48.923   8.196  1.00 97.48           H  
ATOM   2606  CA  ILE A 164      15.945  47.451   7.387  1.00 97.48           C  
ATOM   2607  HA  ILE A 164      16.929  47.460   6.919  1.00 97.48           H  
ATOM   2608  C   ILE A 164      14.947  46.899   6.376  1.00 97.48           C  
ATOM   2609  CB  ILE A 164      16.018  46.577   8.655  1.00 97.48           C  
ATOM   2610  HB  ILE A 164      15.012  46.492   9.069  1.00 97.48           H  
ATOM   2611  O   ILE A 164      13.743  46.976   6.594  1.00 97.48           O  
ATOM   2612  CG1 ILE A 164      16.912  47.176   9.767  1.00 97.48           C  
ATOM   2613 HG12 ILE A 164      16.498  48.133  10.086  1.00 97.48           H  
ATOM   2614 HG13 ILE A 164      16.872  46.518  10.636  1.00 97.48           H  
ATOM   2615  CG2 ILE A 164      16.489  45.163   8.284  1.00 97.48           C  
ATOM   2616 HG21 ILE A 164      16.649  44.586   9.195  1.00 97.48           H  
ATOM   2617 HG22 ILE A 164      17.421  45.203   7.720  1.00 97.48           H  
ATOM   2618 HG23 ILE A 164      15.730  44.653   7.692  1.00 97.48           H  
ATOM   2619  CD1 ILE A 164      18.383  47.385   9.390  1.00 97.48           C  
ATOM   2620 HD11 ILE A 164      18.862  46.430   9.171  1.00 97.48           H  
ATOM   2621 HD12 ILE A 164      18.463  48.043   8.525  1.00 97.48           H  
ATOM   2622 HD13 ILE A 164      18.899  47.855  10.226  1.00 97.48           H  
ATOM   2623  N   ASP A 165      15.456  46.325   5.288  1.00 96.71           N  
ATOM   2624  H   ASP A 165      16.459  46.294   5.174  1.00 96.71           H  
ATOM   2625  CA  ASP A 165      14.644  45.697   4.245  1.00 96.71           C  
ATOM   2626  HA  ASP A 165      13.593  45.709   4.538  1.00 96.71           H  
ATOM   2627  C   ASP A 165      15.063  44.242   4.043  1.00 96.71           C  
ATOM   2628  CB  ASP A 165      14.770  46.489   2.942  1.00 96.71           C  
ATOM   2629  HB2 ASP A 165      14.556  47.538   3.149  1.00 96.71           H  
ATOM   2630  HB3 ASP A 165      15.792  46.426   2.570  1.00 96.71           H  
ATOM   2631  O   ASP A 165      16.129  43.961   3.476  1.00 96.71           O  
ATOM   2632  CG  ASP A 165      13.799  46.003   1.862  1.00 96.71           C  
ATOM   2633  OD1 ASP A 165      12.814  45.305   2.194  1.00 96.71           O  
ATOM   2634  OD2 ASP A 165      13.943  46.506   0.729  1.00 96.71           O  
ATOM   2635  N   ASN A 166      14.228  43.333   4.536  1.00 97.04           N  
ATOM   2636  H   ASN A 166      13.357  43.656   4.932  1.00 97.04           H  
ATOM   2637  CA  ASN A 166      14.386  41.899   4.352  1.00 97.04           C  
ATOM   2638  HA  ASN A 166      15.422  41.665   4.108  1.00 97.04           H  
ATOM   2639  C   ASN A 166      13.513  41.438   3.171  1.00 97.04           C  
ATOM   2640  CB  ASN A 166      14.039  41.212   5.686  1.00 97.04           C  
ATOM   2641  HB2 ASN A 166      13.025  41.496   5.967  1.00 97.04           H  
ATOM   2642  HB3 ASN A 166      14.721  41.554   6.464  1.00 97.04           H  
ATOM   2643  O   ASN A 166      12.306  41.252   3.318  1.00 97.04           O  
ATOM   2644  CG  ASN A 166      14.109  39.696   5.617  1.00 97.04           C  
ATOM   2645  ND2 ASN A 166      13.581  39.017   6.607  1.00 97.04           N  
ATOM   2646 HD21 ASN A 166      13.234  39.498   7.424  1.00 97.04           H  
ATOM   2647 HD22 ASN A 166      13.541  38.011   6.526  1.00 97.04           H  
ATOM   2648  OD1 ASN A 166      14.643  39.105   4.691  1.00 97.04           O  
ATOM   2649  N   GLU A 167      14.123  41.205   2.007  1.00 96.30           N  
ATOM   2650  H   GLU A 167      15.128  41.298   1.958  1.00 96.30           H  
ATOM   2651  CA  GLU A 167      13.462  40.674   0.799  1.00 96.30           C  
ATOM   2652  HA  GLU A 167      12.454  41.084   0.751  1.00 96.30           H  
ATOM   2653  C   GLU A 167      13.313  39.135   0.844  1.00 96.30           C  
ATOM   2654  CB  GLU A 167      14.210  41.117  -0.474  1.00 96.30           C  
ATOM   2655  HB2 GLU A 167      13.698  40.692  -1.338  1.00 96.30           H  
ATOM   2656  HB3 GLU A 167      15.219  40.705  -0.461  1.00 96.30           H  
ATOM   2657  O   GLU A 167      12.850  38.493  -0.109  1.00 96.30           O  
ATOM   2658  CG  GLU A 167      14.278  42.641  -0.673  1.00 96.30           C  
ATOM   2659  HG2 GLU A 167      14.616  43.113   0.250  1.00 96.30           H  
ATOM   2660  HG3 GLU A 167      13.277  43.011  -0.892  1.00 96.30           H  
ATOM   2661  CD  GLU A 167      15.234  43.028  -1.814  1.00 96.30           C  
ATOM   2662  OE1 GLU A 167      16.005  43.998  -1.620  1.00 96.30           O  
ATOM   2663  OE2 GLU A 167      15.254  42.337  -2.858  1.00 96.30           O  
ATOM   2664  N   GLY A 168      13.701  38.525   1.967  1.00 94.97           N  
ATOM   2665  H   GLY A 168      14.081  39.106   2.700  1.00 94.97           H  
ATOM   2666  CA  GLY A 168      13.415  37.142   2.315  1.00 94.97           C  
ATOM   2667  HA2 GLY A 168      13.854  36.477   1.573  1.00 94.97           H  
ATOM   2668  HA3 GLY A 168      13.883  36.924   3.276  1.00 94.97           H  
ATOM   2669  C   GLY A 168      11.918  36.859   2.448  1.00 94.97           C  
ATOM   2670  O   GLY A 168      11.090  37.758   2.590  1.00 94.97           O  
ATOM   2671  N   SER A 169      11.546  35.578   2.440  1.00 93.89           N  
ATOM   2672  H   SER A 169      12.279  34.884   2.398  1.00 93.89           H  
ATOM   2673  CA  SER A 169      10.171  35.149   2.750  1.00 93.89           C  
ATOM   2674  HA  SER A 169       9.513  36.011   2.640  1.00 93.89           H  
ATOM   2675  C   SER A 169       9.985  34.702   4.203  1.00 93.89           C  
ATOM   2676  CB  SER A 169       9.658  34.118   1.744  1.00 93.89           C  
ATOM   2677  HB2 SER A 169       8.610  33.905   1.957  1.00 93.89           H  
ATOM   2678  HB3 SER A 169       9.727  34.541   0.743  1.00 93.89           H  
ATOM   2679  O   SER A 169       8.888  34.297   4.589  1.00 93.89           O  
ATOM   2680  OG  SER A 169      10.389  32.913   1.789  1.00 93.89           O  
ATOM   2681  HG  SER A 169      10.012  32.302   1.152  1.00 93.89           H  
ATOM   2682  N   THR A 170      11.033  34.796   5.025  1.00 94.12           N  
ATOM   2683  H   THR A 170      11.898  35.163   4.658  1.00 94.12           H  
ATOM   2684  CA  THR A 170      10.982  34.568   6.474  1.00 94.12           C  
ATOM   2685  HA  THR A 170       9.984  34.819   6.835  1.00 94.12           H  
ATOM   2686  C   THR A 170      11.959  35.479   7.218  1.00 94.12           C  
ATOM   2687  CB  THR A 170      11.228  33.087   6.773  1.00 94.12           C  
ATOM   2688  HB  THR A 170      10.539  32.517   6.149  1.00 94.12           H  
ATOM   2689  O   THR A 170      12.727  36.218   6.603  1.00 94.12           O  
ATOM   2690  CG2 THR A 170      12.648  32.629   6.468  1.00 94.12           C  
ATOM   2691 HG21 THR A 170      13.360  33.165   7.098  1.00 94.12           H  
ATOM   2692 HG22 THR A 170      12.711  31.561   6.676  1.00 94.12           H  
ATOM   2693 HG23 THR A 170      12.879  32.798   5.417  1.00 94.12           H  
ATOM   2694  OG1 THR A 170      10.934  32.751   8.111  1.00 94.12           O  
ATOM   2695  HG1 THR A 170       9.988  32.846   8.243  1.00 94.12           H  
ATOM   2696  N   ASP A 171      11.900  35.438   8.543  1.00 95.38           N  
ATOM   2697  H   ASP A 171      11.226  34.819   8.972  1.00 95.38           H  
ATOM   2698  CA  ASP A 171      12.676  36.275   9.452  1.00 95.38           C  
ATOM   2699  HA  ASP A 171      12.371  37.313   9.323  1.00 95.38           H  
ATOM   2700  C   ASP A 171      14.181  36.160   9.182  1.00 95.38           C  
ATOM   2701  CB  ASP A 171      12.364  35.840  10.891  1.00 95.38           C  
ATOM   2702  HB2 ASP A 171      13.052  36.371  11.550  1.00 95.38           H  
ATOM   2703  HB3 ASP A 171      12.570  34.774  10.994  1.00 95.38           H  
ATOM   2704  O   ASP A 171      14.667  35.066   8.916  1.00 95.38           O  
ATOM   2705  CG  ASP A 171      10.922  36.117  11.345  1.00 95.38           C  
ATOM   2706  OD1 ASP A 171      10.144  36.706  10.558  1.00 95.38           O  
ATOM   2707  OD2 ASP A 171      10.577  35.682  12.462  1.00 95.38           O  
ATOM   2708  N   ALA A 172      14.932  37.252   9.270  1.00 96.66           N  
ATOM   2709  H   ALA A 172      14.471  38.131   9.459  1.00 96.66           H  
ATOM   2710  CA  ALA A 172      16.390  37.260   9.219  1.00 96.66           C  
ATOM   2711  HA  ALA A 172      16.751  36.288   8.880  1.00 96.66           H  
ATOM   2712  C   ALA A 172      16.972  37.510  10.618  1.00 96.66           C  
ATOM   2713  CB  ALA A 172      16.855  38.295   8.192  1.00 96.66           C  
ATOM   2714  HB1 ALA A 172      16.536  39.294   8.489  1.00 96.66           H  
ATOM   2715  HB2 ALA A 172      17.943  38.267   8.121  1.00 96.66           H  
ATOM   2716  HB3 ALA A 172      16.436  38.060   7.214  1.00 96.66           H  
ATOM   2717  O   ALA A 172      16.415  38.284  11.400  1.00 96.66           O  
ATOM   2718  N   TYR A 173      18.101  36.867  10.920  1.00 96.95           N  
ATOM   2719  H   TYR A 173      18.541  36.291  10.217  1.00 96.95           H  
ATOM   2720  CA  TYR A 173      18.766  36.956  12.220  1.00 96.95           C  
ATOM   2721  HA  TYR A 173      18.103  37.431  12.943  1.00 96.95           H  
ATOM   2722  C   TYR A 173      20.052  37.778  12.087  1.00 96.95           C  
ATOM   2723  CB  TYR A 173      19.050  35.551  12.752  1.00 96.95           C  
ATOM   2724  HB2 TYR A 173      19.745  35.048  12.080  1.00 96.95           H  
ATOM   2725  HB3 TYR A 173      19.538  35.641  13.722  1.00 96.95           H  
ATOM   2726  O   TYR A 173      20.999  37.321  11.450  1.00 96.95           O  
ATOM   2727  CG  TYR A 173      17.808  34.702  12.921  1.00 96.95           C  
ATOM   2728  CD1 TYR A 173      16.803  35.086  13.831  1.00 96.95           C  
ATOM   2729  HD1 TYR A 173      16.920  35.982  14.422  1.00 96.95           H  
ATOM   2730  CD2 TYR A 173      17.674  33.513  12.183  1.00 96.95           C  
ATOM   2731  HD2 TYR A 173      18.466  33.204  11.516  1.00 96.95           H  
ATOM   2732  CE1 TYR A 173      15.644  34.299  13.977  1.00 96.95           C  
ATOM   2733  HE1 TYR A 173      14.869  34.590  14.671  1.00 96.95           H  
ATOM   2734  CE2 TYR A 173      16.551  32.693  12.383  1.00 96.95           C  
ATOM   2735  HE2 TYR A 173      16.504  31.725  11.907  1.00 96.95           H  
ATOM   2736  OH  TYR A 173      14.430  32.301  13.420  1.00 96.95           O  
ATOM   2737  HH  TYR A 173      14.576  31.422  13.062  1.00 96.95           H  
ATOM   2738  CZ  TYR A 173      15.519  33.098  13.254  1.00 96.95           C  
ATOM   2739  N   PRO A 174      20.101  39.007  12.624  1.00 97.83           N  
ATOM   2740  CA  PRO A 174      21.215  39.903  12.380  1.00 97.83           C  
ATOM   2741  HA  PRO A 174      21.584  39.758  11.365  1.00 97.83           H  
ATOM   2742  C   PRO A 174      22.386  39.706  13.345  1.00 97.83           C  
ATOM   2743  CB  PRO A 174      20.615  41.301  12.494  1.00 97.83           C  
ATOM   2744  HB2 PRO A 174      21.356  42.059  12.752  1.00 97.83           H  
ATOM   2745  HB3 PRO A 174      20.123  41.544  11.552  1.00 97.83           H  
ATOM   2746  O   PRO A 174      22.235  39.318  14.509  1.00 97.83           O  
ATOM   2747  CG  PRO A 174      19.572  41.114  13.591  1.00 97.83           C  
ATOM   2748  HG2 PRO A 174      18.788  41.872  13.563  1.00 97.83           H  
ATOM   2749  HG3 PRO A 174      20.075  41.117  14.558  1.00 97.83           H  
ATOM   2750  CD  PRO A 174      19.024  39.720  13.295  1.00 97.83           C  
ATOM   2751  HD2 PRO A 174      18.160  39.798  12.635  1.00 97.83           H  
ATOM   2752  HD3 PRO A 174      18.755  39.217  14.223  1.00 97.83           H  
ATOM   2753  N   ILE A 175      23.551  40.116  12.858  1.00 98.27           N  
ATOM   2754  H   ILE A 175      23.568  40.356  11.877  1.00 98.27           H  
ATOM   2755  CA  ILE A 175      24.763  40.410  13.609  1.00 98.27           C  
ATOM   2756  HA  ILE A 175      24.669  39.996  14.613  1.00 98.27           H  
ATOM   2757  C   ILE A 175      24.880  41.934  13.701  1.00 98.27           C  
ATOM   2758  CB  ILE A 175      25.994  39.773  12.931  1.00 98.27           C  
ATOM   2759  HB  ILE A 175      26.141  40.249  11.961  1.00 98.27           H  
ATOM   2760  O   ILE A 175      25.066  42.623  12.697  1.00 98.27           O  
ATOM   2761  CG1 ILE A 175      25.789  38.256  12.695  1.00 98.27           C  
ATOM   2762 HG12 ILE A 175      25.668  37.750  13.653  1.00 98.27           H  
ATOM   2763 HG13 ILE A 175      24.880  38.091  12.116  1.00 98.27           H  
ATOM   2764  CG2 ILE A 175      27.240  40.035  13.803  1.00 98.27           C  
ATOM   2765 HG21 ILE A 175      27.138  39.526  14.762  1.00 98.27           H  
ATOM   2766 HG22 ILE A 175      28.134  39.680  13.292  1.00 98.27           H  
ATOM   2767 HG23 ILE A 175      27.368  41.103  13.973  1.00 98.27           H  
ATOM   2768  CD1 ILE A 175      26.925  37.590  11.911  1.00 98.27           C  
ATOM   2769 HD11 ILE A 175      27.076  38.108  10.964  1.00 98.27           H  
ATOM   2770 HD12 ILE A 175      27.849  37.596  12.488  1.00 98.27           H  
ATOM   2771 HD13 ILE A 175      26.657  36.555  11.702  1.00 98.27           H  
ATOM   2772  N   ILE A 176      24.767  42.475  14.911  1.00 98.30           N  
ATOM   2773  H   ILE A 176      24.621  41.852  15.693  1.00 98.30           H  
ATOM   2774  CA  ILE A 176      24.818  43.914  15.176  1.00 98.30           C  
ATOM   2775  HA  ILE A 176      24.854  44.445  14.225  1.00 98.30           H  
ATOM   2776  C   ILE A 176      26.101  44.228  15.936  1.00 98.30           C  
ATOM   2777  CB  ILE A 176      23.554  44.411  15.910  1.00 98.30           C  
ATOM   2778  HB  ILE A 176      23.516  43.956  16.901  1.00 98.30           H  
ATOM   2779  O   ILE A 176      26.304  43.775  17.061  1.00 98.30           O  
ATOM   2780  CG1 ILE A 176      22.280  43.999  15.135  1.00 98.30           C  
ATOM   2781 HG12 ILE A 176      22.280  44.479  14.156  1.00 98.30           H  
ATOM   2782 HG13 ILE A 176      22.280  42.920  14.979  1.00 98.30           H  
ATOM   2783  CG2 ILE A 176      23.648  45.944  16.074  1.00 98.30           C  
ATOM   2784 HG21 ILE A 176      24.491  46.203  16.714  1.00 98.30           H  
ATOM   2785 HG22 ILE A 176      22.747  46.339  16.543  1.00 98.30           H  
ATOM   2786 HG23 ILE A 176      23.775  46.419  15.101  1.00 98.30           H  
ATOM   2787  CD1 ILE A 176      20.970  44.324  15.852  1.00 98.30           C  
ATOM   2788 HD11 ILE A 176      20.137  43.889  15.299  1.00 98.30           H  
ATOM   2789 HD12 ILE A 176      20.825  45.403  15.902  1.00 98.30           H  
ATOM   2790 HD13 ILE A 176      20.985  43.901  16.857  1.00 98.30           H  
ATOM   2791  N   THR A 177      26.968  45.023  15.320  1.00 98.15           N  
ATOM   2792  H   THR A 177      26.716  45.360  14.402  1.00 98.15           H  
ATOM   2793  CA  THR A 177      28.221  45.496  15.914  1.00 98.15           C  
ATOM   2794  HA  THR A 177      28.431  44.921  16.817  1.00 98.15           H  
ATOM   2795  C   THR A 177      28.100  46.964  16.295  1.00 98.15           C  
ATOM   2796  CB  THR A 177      29.400  45.281  14.962  1.00 98.15           C  
ATOM   2797  HB  THR A 177      29.227  45.830  14.036  1.00 98.15           H  
ATOM   2798  O   THR A 177      27.828  47.809  15.444  1.00 98.15           O  
ATOM   2799  CG2 THR A 177      30.729  45.731  15.572  1.00 98.15           C  
ATOM   2800 HG21 THR A 177      30.850  45.307  16.568  1.00 98.15           H  
ATOM   2801 HG22 THR A 177      30.757  46.819  15.641  1.00 98.15           H  
ATOM   2802 HG23 THR A 177      31.551  45.399  14.937  1.00 98.15           H  
ATOM   2803  OG1 THR A 177      29.532  43.914  14.659  1.00 98.15           O  
ATOM   2804  HG1 THR A 177      28.743  43.636  14.188  1.00 98.15           H  
ATOM   2805  N   LEU A 178      28.352  47.267  17.565  1.00 97.90           N  
ATOM   2806  H   LEU A 178      28.562  46.498  18.184  1.00 97.90           H  
ATOM   2807  CA  LEU A 178      28.327  48.592  18.174  1.00 97.90           C  
ATOM   2808  HA  LEU A 178      27.989  49.338  17.455  1.00 97.90           H  
ATOM   2809  C   LEU A 178      29.739  48.949  18.642  1.00 97.90           C  
ATOM   2810  CB  LEU A 178      27.360  48.552  19.372  1.00 97.90           C  
ATOM   2811  HB2 LEU A 178      27.657  47.714  20.002  1.00 97.90           H  
ATOM   2812  HB3 LEU A 178      27.464  49.460  19.965  1.00 97.90           H  
ATOM   2813  O   LEU A 178      30.283  48.314  19.544  1.00 97.90           O  
ATOM   2814  CG  LEU A 178      25.884  48.354  18.996  1.00 97.90           C  
ATOM   2815  HG  LEU A 178      25.796  47.669  18.153  1.00 97.90           H  
ATOM   2816  CD1 LEU A 178      25.099  47.774  20.162  1.00 97.90           C  
ATOM   2817 HD11 LEU A 178      25.460  46.769  20.381  1.00 97.90           H  
ATOM   2818 HD12 LEU A 178      24.046  47.706  19.891  1.00 97.90           H  
ATOM   2819 HD13 LEU A 178      25.204  48.404  21.046  1.00 97.90           H  
ATOM   2820  CD2 LEU A 178      25.261  49.688  18.616  1.00 97.90           C  
ATOM   2821 HD21 LEU A 178      25.852  50.119  17.808  1.00 97.90           H  
ATOM   2822 HD22 LEU A 178      25.251  50.361  19.475  1.00 97.90           H  
ATOM   2823 HD23 LEU A 178      24.240  49.524  18.270  1.00 97.90           H  
ATOM   2824  N   LYS A 179      30.340  49.979  18.046  1.00 97.43           N  
ATOM   2825  H   LYS A 179      29.860  50.421  17.274  1.00 97.43           H  
ATOM   2826  CA  LYS A 179      31.651  50.496  18.455  1.00 97.43           C  
ATOM   2827  HA  LYS A 179      32.106  49.792  19.152  1.00 97.43           H  
ATOM   2828  C   LYS A 179      31.502  51.825  19.186  1.00 97.43           C  
ATOM   2829  CB  LYS A 179      32.565  50.584  17.233  1.00 97.43           C  
ATOM   2830  HB2 LYS A 179      32.558  49.624  16.717  1.00 97.43           H  
ATOM   2831  HB3 LYS A 179      32.188  51.351  16.556  1.00 97.43           H  
ATOM   2832  O   LYS A 179      31.089  52.817  18.584  1.00 97.43           O  
ATOM   2833  CG  LYS A 179      33.999  50.918  17.653  1.00 97.43           C  
ATOM   2834  HG2 LYS A 179      34.022  51.875  18.175  1.00 97.43           H  
ATOM   2835  HG3 LYS A 179      34.368  50.139  18.320  1.00 97.43           H  
ATOM   2836  CD  LYS A 179      34.894  51.000  16.418  1.00 97.43           C  
ATOM   2837  HD2 LYS A 179      34.854  50.049  15.885  1.00 97.43           H  
ATOM   2838  HD3 LYS A 179      34.537  51.799  15.769  1.00 97.43           H  
ATOM   2839  CE  LYS A 179      36.323  51.287  16.872  1.00 97.43           C  
ATOM   2840  HE2 LYS A 179      36.331  52.237  17.407  1.00 97.43           H  
ATOM   2841  HE3 LYS A 179      36.623  50.509  17.574  1.00 97.43           H  
ATOM   2842  NZ  LYS A 179      37.243  51.326  15.713  1.00 97.43           N  
ATOM   2843  HZ1 LYS A 179      37.222  50.437  15.235  1.00 97.43           H  
ATOM   2844  HZ2 LYS A 179      36.953  52.051  15.072  1.00 97.43           H  
ATOM   2845  HZ3 LYS A 179      38.186  51.510  16.027  1.00 97.43           H  
ATOM   2846  N   SER A 180      31.864  51.858  20.462  1.00 95.98           N  
ATOM   2847  H   SER A 180      32.202  51.006  20.886  1.00 95.98           H  
ATOM   2848  CA  SER A 180      31.700  53.020  21.339  1.00 95.98           C  
ATOM   2849  HA  SER A 180      30.682  53.393  21.225  1.00 95.98           H  
ATOM   2850  C   SER A 180      32.676  54.141  20.965  1.00 95.98           C  
ATOM   2851  CB  SER A 180      31.872  52.599  22.806  1.00 95.98           C  
ATOM   2852  HB2 SER A 180      31.592  53.418  23.469  1.00 95.98           H  
ATOM   2853  HB3 SER A 180      32.914  52.336  22.991  1.00 95.98           H  
ATOM   2854  O   SER A 180      33.894  53.958  20.984  1.00 95.98           O  
ATOM   2855  OG  SER A 180      31.062  51.470  23.070  1.00 95.98           O  
ATOM   2856  HG  SER A 180      30.137  51.726  23.083  1.00 95.98           H  
ATOM   2857  N   ASN A 181      32.151  55.324  20.629  1.00 95.04           N  
ATOM   2858  H   ASN A 181      31.145  55.402  20.604  1.00 95.04           H  
ATOM   2859  CA  ASN A 181      32.951  56.510  20.271  1.00 95.04           C  
ATOM   2860  HA  ASN A 181      33.948  56.185  19.971  1.00 95.04           H  
ATOM   2861  C   ASN A 181      33.164  57.484  21.446  1.00 95.04           C  
ATOM   2862  CB  ASN A 181      32.298  57.204  19.068  1.00 95.04           C  
ATOM   2863  HB2 ASN A 181      32.789  58.162  18.889  1.00 95.04           H  
ATOM   2864  HB3 ASN A 181      31.249  57.399  19.292  1.00 95.04           H  
ATOM   2865  O   ASN A 181      33.931  58.442  21.325  1.00 95.04           O  
ATOM   2866  CG  ASN A 181      32.424  56.396  17.787  1.00 95.04           C  
ATOM   2867  ND2 ASN A 181      31.399  56.352  16.975  1.00 95.04           N  
ATOM   2868 HD21 ASN A 181      31.483  55.742  16.174  1.00 95.04           H  
ATOM   2869 HD22 ASN A 181      30.515  56.758  17.249  1.00 95.04           H  
ATOM   2870  OD1 ASN A 181      33.465  55.837  17.483  1.00 95.04           O  
ATOM   2871  N   SER A 182      32.492  57.236  22.564  1.00 92.05           N  
ATOM   2872  H   SER A 182      31.877  56.435  22.578  1.00 92.05           H  
ATOM   2873  CA  SER A 182      32.685  57.833  23.885  1.00 92.05           C  
ATOM   2874  HA  SER A 182      33.732  58.092  24.034  1.00 92.05           H  
ATOM   2875  C   SER A 182      32.282  56.800  24.932  1.00 92.05           C  
ATOM   2876  CB  SER A 182      31.822  59.089  24.066  1.00 92.05           C  
ATOM   2877  HB2 SER A 182      32.049  59.538  25.033  1.00 92.05           H  
ATOM   2878  HB3 SER A 182      32.074  59.810  23.289  1.00 92.05           H  
ATOM   2879  O   SER A 182      31.660  55.798  24.576  1.00 92.05           O  
ATOM   2880  OG  SER A 182      30.433  58.813  24.010  1.00 92.05           O  
ATOM   2881  HG  SER A 182      30.221  58.178  24.699  1.00 92.05           H  
ATOM   2882  N   ASP A 183      32.582  57.089  26.191  1.00 90.88           N  
ATOM   2883  H   ASP A 183      33.252  57.808  26.421  1.00 90.88           H  
ATOM   2884  CA  ASP A 183      32.091  56.313  27.323  1.00 90.88           C  
ATOM   2885  HA  ASP A 183      32.456  55.291  27.210  1.00 90.88           H  
ATOM   2886  C   ASP A 183      30.555  56.257  27.313  1.00 90.88           C  
ATOM   2887  CB  ASP A 183      32.699  56.855  28.629  1.00 90.88           C  
ATOM   2888  HB2 ASP A 183      32.176  56.395  29.469  1.00 90.88           H  
ATOM   2889  HB3 ASP A 183      32.555  57.934  28.682  1.00 90.88           H  
ATOM   2890  O   ASP A 183      29.882  57.200  26.867  1.00 90.88           O  
ATOM   2891  CG  ASP A 183      34.200  56.521  28.732  1.00 90.88           C  
ATOM   2892  OD1 ASP A 183      34.861  56.432  27.663  1.00 90.88           O  
ATOM   2893  OD2 ASP A 183      34.699  56.266  29.841  1.00 90.88           O  
ATOM   2894  N   ASN A 184      30.027  55.092  27.688  1.00 93.06           N  
ATOM   2895  H   ASN A 184      30.660  54.361  27.980  1.00 93.06           H  
ATOM   2896  CA  ASN A 184      28.611  54.747  27.659  1.00 93.06           C  
ATOM   2897  HA  ASN A 184      28.028  55.626  27.932  1.00 93.06           H  
ATOM   2898  C   ASN A 184      28.307  53.632  28.681  1.00 93.06           C  
ATOM   2899  CB  ASN A 184      28.265  54.327  26.218  1.00 93.06           C  
ATOM   2900  HB2 ASN A 184      28.493  55.149  25.540  1.00 93.06           H  
ATOM   2901  HB3 ASN A 184      28.873  53.471  25.929  1.00 93.06           H  
ATOM   2902  O   ASN A 184      29.163  52.788  28.945  1.00 93.06           O  
ATOM   2903  CG  ASN A 184      26.800  53.999  26.068  1.00 93.06           C  
ATOM   2904  ND2 ASN A 184      26.477  52.836  25.568  1.00 93.06           N  
ATOM   2905 HD21 ASN A 184      25.493  52.608  25.571  1.00 93.06           H  
ATOM   2906 HD22 ASN A 184      27.169  52.130  25.361  1.00 93.06           H  
ATOM   2907  OD1 ASN A 184      25.937  54.791  26.398  1.00 93.06           O  
ATOM   2908  N   GLY A 185      27.088  53.613  29.227  1.00 91.57           N  
ATOM   2909  H   GLY A 185      26.429  54.331  28.961  1.00 91.57           H  
ATOM   2910  CA  GLY A 185      26.655  52.640  30.244  1.00 91.57           C  
ATOM   2911  HA2 GLY A 185      26.064  53.163  30.996  1.00 91.57           H  
ATOM   2912  HA3 GLY A 185      27.515  52.198  30.749  1.00 91.57           H  
ATOM   2913  C   GLY A 185      25.783  51.508  29.697  1.00 91.57           C  
ATOM   2914  O   GLY A 185      25.919  50.357  30.109  1.00 91.57           O  
ATOM   2915  N   TYR A 186      24.931  51.798  28.705  1.00 94.76           N  
ATOM   2916  H   TYR A 186      24.831  52.759  28.412  1.00 94.76           H  
ATOM   2917  CA  TYR A 186      24.018  50.806  28.124  1.00 94.76           C  
ATOM   2918  HA  TYR A 186      24.458  49.815  28.238  1.00 94.76           H  
ATOM   2919  C   TYR A 186      23.747  51.024  26.631  1.00 94.76           C  
ATOM   2920  CB  TYR A 186      22.709  50.758  28.917  1.00 94.76           C  
ATOM   2921  HB2 TYR A 186      22.239  49.787  28.765  1.00 94.76           H  
ATOM   2922  HB3 TYR A 186      22.925  50.831  29.984  1.00 94.76           H  
ATOM   2923  O   TYR A 186      23.882  52.135  26.113  1.00 94.76           O  
ATOM   2924  CG  TYR A 186      21.719  51.829  28.536  1.00 94.76           C  
ATOM   2925  CD1 TYR A 186      21.849  53.126  29.061  1.00 94.76           C  
ATOM   2926  HD1 TYR A 186      22.639  53.341  29.766  1.00 94.76           H  
ATOM   2927  CD2 TYR A 186      20.666  51.519  27.656  1.00 94.76           C  
ATOM   2928  HD2 TYR A 186      20.540  50.507  27.300  1.00 94.76           H  
ATOM   2929  CE1 TYR A 186      20.910  54.114  28.716  1.00 94.76           C  
ATOM   2930  HE1 TYR A 186      20.962  55.087  29.181  1.00 94.76           H  
ATOM   2931  CE2 TYR A 186      19.749  52.515  27.277  1.00 94.76           C  
ATOM   2932  HE2 TYR A 186      18.925  52.278  26.620  1.00 94.76           H  
ATOM   2933  OH  TYR A 186      18.983  54.778  27.457  1.00 94.76           O  
ATOM   2934  HH  TYR A 186      19.198  55.607  27.891  1.00 94.76           H  
ATOM   2935  CZ  TYR A 186      19.873  53.813  27.807  1.00 94.76           C  
ATOM   2936  N   TYR A 187      23.320  49.967  25.941  1.00 96.70           N  
ATOM   2937  H   TYR A 187      23.228  49.096  26.444  1.00 96.70           H  
ATOM   2938  CA  TYR A 187      22.692  50.050  24.625  1.00 96.70           C  
ATOM   2939  HA  TYR A 187      22.547  51.098  24.362  1.00 96.70           H  
ATOM   2940  C   TYR A 187      21.321  49.381  24.660  1.00 96.70           C  
ATOM   2941  CB  TYR A 187      23.569  49.409  23.540  1.00 96.70           C  
ATOM   2942  HB2 TYR A 187      23.783  48.375  23.810  1.00 96.70           H  
ATOM   2943  HB3 TYR A 187      23.002  49.386  22.609  1.00 96.70           H  
ATOM   2944  O   TYR A 187      21.221  48.210  25.020  1.00 96.70           O  
ATOM   2945  CG  TYR A 187      24.865  50.140  23.272  1.00 96.70           C  
ATOM   2946  CD1 TYR A 187      24.828  51.395  22.639  1.00 96.70           C  
ATOM   2947  HD1 TYR A 187      23.875  51.830  22.374  1.00 96.70           H  
ATOM   2948  CD2 TYR A 187      26.097  49.578  23.662  1.00 96.70           C  
ATOM   2949  HD2 TYR A 187      26.112  48.629  24.175  1.00 96.70           H  
ATOM   2950  CE1 TYR A 187      26.022  52.099  22.407  1.00 96.70           C  
ATOM   2951  HE1 TYR A 187      25.977  53.092  21.984  1.00 96.70           H  
ATOM   2952  CE2 TYR A 187      27.299  50.264  23.402  1.00 96.70           C  
ATOM   2953  HE2 TYR A 187      28.243  49.842  23.715  1.00 96.70           H  
ATOM   2954  OH  TYR A 187      28.396  52.250  22.597  1.00 96.70           O  
ATOM   2955  HH  TYR A 187      28.158  53.141  22.329  1.00 96.70           H  
ATOM   2956  CZ  TYR A 187      27.258  51.529  22.779  1.00 96.70           C  
ATOM   2957  N   GLY A 188      20.288  50.114  24.247  1.00 96.72           N  
ATOM   2958  H   GLY A 188      20.476  51.061  23.949  1.00 96.72           H  
ATOM   2959  CA  GLY A 188      18.944  49.586  24.017  1.00 96.72           C  
ATOM   2960  HA2 GLY A 188      18.205  50.248  24.470  1.00 96.72           H  
ATOM   2961  HA3 GLY A 188      18.834  48.602  24.474  1.00 96.72           H  
ATOM   2962  C   GLY A 188      18.656  49.488  22.522  1.00 96.72           C  
ATOM   2963  O   GLY A 188      18.869  50.458  21.797  1.00 96.72           O  
ATOM   2964  N   LEU A 189      18.196  48.330  22.061  1.00 97.82           N  
ATOM   2965  H   LEU A 189      18.075  47.578  22.725  1.00 97.82           H  
ATOM   2966  CA  LEU A 189      17.814  48.033  20.683  1.00 97.82           C  
ATOM   2967  HA  LEU A 189      18.001  48.897  20.048  1.00 97.82           H  
ATOM   2968  C   LEU A 189      16.320  47.713  20.656  1.00 97.82           C  
ATOM   2969  CB  LEU A 189      18.619  46.840  20.143  1.00 97.82           C  
ATOM   2970  HB2 LEU A 189      18.567  46.020  20.860  1.00 97.82           H  
ATOM   2971  HB3 LEU A 189      18.120  46.503  19.235  1.00 97.82           H  
ATOM   2972  O   LEU A 189      15.872  46.784  21.329  1.00 97.82           O  
ATOM   2973  CG  LEU A 189      20.091  47.117  19.807  1.00 97.82           C  
ATOM   2974  HG  LEU A 189      20.171  48.050  19.250  1.00 97.82           H  
ATOM   2975  CD1 LEU A 189      20.993  47.192  21.042  1.00 97.82           C  
ATOM   2976 HD11 LEU A 189      22.042  47.193  20.744  1.00 97.82           H  
ATOM   2977 HD12 LEU A 189      20.799  48.113  21.591  1.00 97.82           H  
ATOM   2978 HD13 LEU A 189      20.809  46.339  21.696  1.00 97.82           H  
ATOM   2979  CD2 LEU A 189      20.611  45.988  18.921  1.00 97.82           C  
ATOM   2980 HD21 LEU A 189      19.994  45.927  18.023  1.00 97.82           H  
ATOM   2981 HD22 LEU A 189      21.643  46.188  18.631  1.00 97.82           H  
ATOM   2982 HD23 LEU A 189      20.561  45.040  19.456  1.00 97.82           H  
ATOM   2983  N   VAL A 190      15.548  48.475  19.887  1.00 96.62           N  
ATOM   2984  H   VAL A 190      15.980  49.214  19.351  1.00 96.62           H  
ATOM   2985  CA  VAL A 190      14.084  48.381  19.878  1.00 96.62           C  
ATOM   2986  HA  VAL A 190      13.780  47.463  20.381  1.00 96.62           H  
ATOM   2987  C   VAL A 190      13.568  48.305  18.449  1.00 96.62           C  
ATOM   2988  CB  VAL A 190      13.440  49.557  20.642  1.00 96.62           C  
ATOM   2989  HB  VAL A 190      13.643  50.488  20.114  1.00 96.62           H  
ATOM   2990  O   VAL A 190      13.947  49.100  17.595  1.00 96.62           O  
ATOM   2991  CG1 VAL A 190      11.919  49.385  20.751  1.00 96.62           C  
ATOM   2992 HG11 VAL A 190      11.466  49.405  19.759  1.00 96.62           H  
ATOM   2993 HG12 VAL A 190      11.681  48.437  21.234  1.00 96.62           H  
ATOM   2994 HG13 VAL A 190      11.494  50.205  21.329  1.00 96.62           H  
ATOM   2995  CG2 VAL A 190      13.996  49.689  22.069  1.00 96.62           C  
ATOM   2996 HG21 VAL A 190      13.467  50.477  22.603  1.00 96.62           H  
ATOM   2997 HG22 VAL A 190      15.053  49.954  22.037  1.00 96.62           H  
ATOM   2998 HG23 VAL A 190      13.878  48.746  22.603  1.00 96.62           H  
ATOM   2999  N   SER A 191      12.672  47.359  18.206  1.00 95.41           N  
ATOM   3000  H   SER A 191      12.412  46.739  18.960  1.00 95.41           H  
ATOM   3001  CA  SER A 191      11.907  47.228  16.969  1.00 95.41           C  
ATOM   3002  HA  SER A 191      11.906  48.179  16.434  1.00 95.41           H  
ATOM   3003  C   SER A 191      10.454  46.867  17.298  1.00 95.41           C  
ATOM   3004  CB  SER A 191      12.575  46.175  16.084  1.00 95.41           C  
ATOM   3005  HB2 SER A 191      12.418  45.188  16.516  1.00 95.41           H  
ATOM   3006  HB3 SER A 191      13.646  46.374  16.026  1.00 95.41           H  
ATOM   3007  O   SER A 191      10.095  46.687  18.462  1.00 95.41           O  
ATOM   3008  OG  SER A 191      12.034  46.220  14.786  1.00 95.41           O  
ATOM   3009  HG  SER A 191      12.316  47.044  14.382  1.00 95.41           H  
ATOM   3010  N   ASP A 192       9.596  46.732  16.290  1.00 91.79           N  
ATOM   3011  H   ASP A 192       9.963  46.722  15.350  1.00 91.79           H  
ATOM   3012  CA  ASP A 192       8.208  46.288  16.475  1.00 91.79           C  
ATOM   3013  HA  ASP A 192       7.762  46.897  17.261  1.00 91.79           H  
ATOM   3014  C   ASP A 192       8.109  44.816  16.934  1.00 91.79           C  
ATOM   3015  CB  ASP A 192       7.412  46.532  15.179  1.00 91.79           C  
ATOM   3016  HB2 ASP A 192       6.351  46.449  15.413  1.00 91.79           H  
ATOM   3017  HB3 ASP A 192       7.595  47.547  14.826  1.00 91.79           H  
ATOM   3018  O   ASP A 192       7.078  44.410  17.477  1.00 91.79           O  
ATOM   3019  CG  ASP A 192       7.752  45.535  14.064  1.00 91.79           C  
ATOM   3020  OD1 ASP A 192       8.939  45.175  13.951  1.00 91.79           O  
ATOM   3021  OD2 ASP A 192       6.808  45.070  13.381  1.00 91.79           O  
ATOM   3022  N   LYS A 193       9.168  44.017  16.725  1.00 91.67           N  
ATOM   3023  H   LYS A 193       9.884  44.399  16.124  1.00 91.67           H  
ATOM   3024  CA  LYS A 193       9.240  42.590  17.097  1.00 91.67           C  
ATOM   3025  HA  LYS A 193       8.234  42.222  17.298  1.00 91.67           H  
ATOM   3026  C   LYS A 193      10.004  42.275  18.374  1.00 91.67           C  
ATOM   3027  CB  LYS A 193       9.862  41.775  15.947  1.00 91.67           C  
ATOM   3028  HB2 LYS A 193       9.943  40.735  16.267  1.00 91.67           H  
ATOM   3029  HB3 LYS A 193      10.870  42.139  15.750  1.00 91.67           H  
ATOM   3030  O   LYS A 193       9.775  41.213  18.949  1.00 91.67           O  
ATOM   3031  CG  LYS A 193       9.088  41.795  14.629  1.00 91.67           C  
ATOM   3032  HG2 LYS A 193       9.245  42.753  14.136  1.00 91.67           H  
ATOM   3033  HG3 LYS A 193       9.500  41.018  13.985  1.00 91.67           H  
ATOM   3034  CD  LYS A 193       7.592  41.545  14.811  1.00 91.67           C  
ATOM   3035  HD2 LYS A 193       7.161  42.338  15.422  1.00 91.67           H  
ATOM   3036  HD3 LYS A 193       7.433  40.574  15.281  1.00 91.67           H  
ATOM   3037  CE  LYS A 193       6.943  41.599  13.440  1.00 91.67           C  
ATOM   3038  HE2 LYS A 193       7.213  42.552  12.985  1.00 91.67           H  
ATOM   3039  HE3 LYS A 193       7.345  40.797  12.820  1.00 91.67           H  
ATOM   3040  NZ  LYS A 193       5.479  41.508  13.567  1.00 91.67           N  
ATOM   3041  HZ1 LYS A 193       5.182  42.300  14.118  1.00 91.67           H  
ATOM   3042  HZ2 LYS A 193       5.065  41.588  12.649  1.00 91.67           H  
ATOM   3043  HZ3 LYS A 193       5.220  40.641  14.016  1.00 91.67           H  
ATOM   3044  N   PHE A 194      10.919  43.138  18.798  1.00 95.71           N  
ATOM   3045  H   PHE A 194      11.012  44.031  18.335  1.00 95.71           H  
ATOM   3046  CA  PHE A 194      11.824  42.831  19.901  1.00 95.71           C  
ATOM   3047  HA  PHE A 194      11.302  42.189  20.612  1.00 95.71           H  
ATOM   3048  C   PHE A 194      12.255  44.084  20.659  1.00 95.71           C  
ATOM   3049  CB  PHE A 194      13.046  42.052  19.381  1.00 95.71           C  
ATOM   3050  HB2 PHE A 194      12.705  41.151  18.872  1.00 95.71           H  
ATOM   3051  HB3 PHE A 194      13.636  41.722  20.236  1.00 95.71           H  
ATOM   3052  O   PHE A 194      12.300  45.190  20.118  1.00 95.71           O  
ATOM   3053  CG  PHE A 194      13.956  42.831  18.450  1.00 95.71           C  
ATOM   3054  CD1 PHE A 194      13.753  42.779  17.058  1.00 95.71           C  
ATOM   3055  HD1 PHE A 194      12.947  42.190  16.647  1.00 95.71           H  
ATOM   3056  CD2 PHE A 194      15.018  43.593  18.972  1.00 95.71           C  
ATOM   3057  HD2 PHE A 194      15.187  43.631  20.038  1.00 95.71           H  
ATOM   3058  CE1 PHE A 194      14.611  43.478  16.192  1.00 95.71           C  
ATOM   3059  HE1 PHE A 194      14.451  43.437  15.125  1.00 95.71           H  
ATOM   3060  CE2 PHE A 194      15.876  44.291  18.105  1.00 95.71           C  
ATOM   3061  HE2 PHE A 194      16.697  44.865  18.512  1.00 95.71           H  
ATOM   3062  CZ  PHE A 194      15.678  44.221  16.715  1.00 95.71           C  
ATOM   3063  HZ  PHE A 194      16.355  44.719  16.035  1.00 95.71           H  
ATOM   3064  N   ALA A 195      12.629  43.871  21.916  1.00 96.51           N  
ATOM   3065  H   ALA A 195      12.571  42.932  22.282  1.00 96.51           H  
ATOM   3066  CA  ALA A 195      13.382  44.815  22.721  1.00 96.51           C  
ATOM   3067  HA  ALA A 195      13.764  45.619  22.092  1.00 96.51           H  
ATOM   3068  C   ALA A 195      14.569  44.061  23.327  1.00 96.51           C  
ATOM   3069  CB  ALA A 195      12.460  45.424  23.782  1.00 96.51           C  
ATOM   3070  HB1 ALA A 195      12.065  44.640  24.427  1.00 96.51           H  
ATOM   3071  HB2 ALA A 195      11.636  45.947  23.296  1.00 96.51           H  
ATOM   3072  HB3 ALA A 195      13.024  46.133  24.389  1.00 96.51           H  
ATOM   3073  O   ALA A 195      14.383  43.005  23.934  1.00 96.51           O  
ATOM   3074  N   PHE A 196      15.774  44.582  23.128  1.00 96.91           N  
ATOM   3075  H   PHE A 196      15.849  45.442  22.606  1.00 96.91           H  
ATOM   3076  CA  PHE A 196      17.018  43.974  23.584  1.00 96.91           C  
ATOM   3077  HA  PHE A 196      16.802  43.201  24.322  1.00 96.91           H  
ATOM   3078  C   PHE A 196      17.885  45.035  24.246  1.00 96.91           C  
ATOM   3079  CB  PHE A 196      17.731  43.328  22.390  1.00 96.91           C  
ATOM   3080  HB2 PHE A 196      18.059  44.102  21.697  1.00 96.91           H  
ATOM   3081  HB3 PHE A 196      17.014  42.713  21.845  1.00 96.91           H  
ATOM   3082  O   PHE A 196      18.171  46.065  23.639  1.00 96.91           O  
ATOM   3083  CG  PHE A 196      18.918  42.465  22.760  1.00 96.91           C  
ATOM   3084  CD1 PHE A 196      20.202  43.024  22.893  1.00 96.91           C  
ATOM   3085  HD1 PHE A 196      20.347  44.086  22.756  1.00 96.91           H  
ATOM   3086  CD2 PHE A 196      18.743  41.081  22.944  1.00 96.91           C  
ATOM   3087  HD2 PHE A 196      17.759  40.645  22.860  1.00 96.91           H  
ATOM   3088  CE1 PHE A 196      21.299  42.190  23.177  1.00 96.91           C  
ATOM   3089  HE1 PHE A 196      22.297  42.600  23.225  1.00 96.91           H  
ATOM   3090  CE2 PHE A 196      19.836  40.254  23.246  1.00 96.91           C  
ATOM   3091  HE2 PHE A 196      19.694  39.191  23.376  1.00 96.91           H  
ATOM   3092  CZ  PHE A 196      21.117  40.811  23.358  1.00 96.91           C  
ATOM   3093  HZ  PHE A 196      21.960  40.168  23.563  1.00 96.91           H  
ATOM   3094  N   GLU A 197      18.321  44.798  25.476  1.00 96.43           N  
ATOM   3095  H   GLU A 197      18.085  43.932  25.939  1.00 96.43           H  
ATOM   3096  CA  GLU A 197      19.135  45.752  26.222  1.00 96.43           C  
ATOM   3097  HA  GLU A 197      19.427  46.567  25.561  1.00 96.43           H  
ATOM   3098  C   GLU A 197      20.427  45.098  26.706  1.00 96.43           C  
ATOM   3099  CB  GLU A 197      18.301  46.387  27.342  1.00 96.43           C  
ATOM   3100  HB2 GLU A 197      17.982  45.618  28.045  1.00 96.43           H  
ATOM   3101  HB3 GLU A 197      17.410  46.819  26.889  1.00 96.43           H  
ATOM   3102  O   GLU A 197      20.454  43.935  27.116  1.00 96.43           O  
ATOM   3103  CG  GLU A 197      19.059  47.496  28.090  1.00 96.43           C  
ATOM   3104  HG2 GLU A 197      19.354  48.262  27.374  1.00 96.43           H  
ATOM   3105  HG3 GLU A 197      19.969  47.082  28.526  1.00 96.43           H  
ATOM   3106  CD  GLU A 197      18.206  48.137  29.194  1.00 96.43           C  
ATOM   3107  OE1 GLU A 197      18.760  48.384  30.288  1.00 96.43           O  
ATOM   3108  OE2 GLU A 197      17.019  48.428  28.919  1.00 96.43           O  
ATOM   3109  N   THR A 198      21.514  45.866  26.637  1.00 94.92           N  
ATOM   3110  H   THR A 198      21.395  46.821  26.331  1.00 94.92           H  
ATOM   3111  CA  THR A 198      22.820  45.469  27.159  1.00 94.92           C  
ATOM   3112  HA  THR A 198      22.661  44.581  27.771  1.00 94.92           H  
ATOM   3113  C   THR A 198      23.422  46.548  28.041  1.00 94.92           C  
ATOM   3114  CB  THR A 198      23.824  45.118  26.055  1.00 94.92           C  
ATOM   3115  HB  THR A 198      24.777  44.847  26.508  1.00 94.92           H  
ATOM   3116  O   THR A 198      23.385  47.726  27.688  1.00 94.92           O  
ATOM   3117  CG2 THR A 198      23.365  43.960  25.186  1.00 94.92           C  
ATOM   3118 HG21 THR A 198      24.143  43.709  24.466  1.00 94.92           H  
ATOM   3119 HG22 THR A 198      23.157  43.092  25.812  1.00 94.92           H  
ATOM   3120 HG23 THR A 198      22.453  44.249  24.663  1.00 94.92           H  
ATOM   3121  OG1 THR A 198      24.009  46.223  25.204  1.00 94.92           O  
ATOM   3122  HG1 THR A 198      23.135  46.599  25.067  1.00 94.92           H  
ATOM   3123  N   GLY A 199      24.093  46.151  29.119  1.00 92.10           N  
ATOM   3124  H   GLY A 199      23.985  45.187  29.402  1.00 92.10           H  
ATOM   3125  CA  GLY A 199      24.744  47.064  30.060  1.00 92.10           C  
ATOM   3126  HA2 GLY A 199      25.072  47.968  29.546  1.00 92.10           H  
ATOM   3127  HA3 GLY A 199      25.622  46.575  30.484  1.00 92.10           H  
ATOM   3128  C   GLY A 199      23.835  47.463  31.217  1.00 92.10           C  
ATOM   3129  O   GLY A 199      23.068  46.636  31.697  1.00 92.10           O  
ATOM   3130  N   ASP A 200      23.977  48.699  31.695  1.00 88.82           N  
ATOM   3131  H   ASP A 200      24.642  49.328  31.268  1.00 88.82           H  
ATOM   3132  CA  ASP A 200      23.246  49.204  32.859  1.00 88.82           C  
ATOM   3133  HA  ASP A 200      22.350  48.603  33.011  1.00 88.82           H  
ATOM   3134  C   ASP A 200      22.802  50.661  32.643  1.00 88.82           C  
ATOM   3135  CB  ASP A 200      24.132  49.033  34.103  1.00 88.82           C  
ATOM   3136  HB2 ASP A 200      25.022  49.654  34.002  1.00 88.82           H  
ATOM   3137  HB3 ASP A 200      24.462  47.995  34.152  1.00 88.82           H  
ATOM   3138  O   ASP A 200      23.613  51.562  32.401  1.00 88.82           O  
ATOM   3139  CG  ASP A 200      23.427  49.366  35.419  1.00 88.82           C  
ATOM   3140  OD1 ASP A 200      22.284  49.873  35.369  1.00 88.82           O  
ATOM   3141  OD2 ASP A 200      24.059  49.092  36.464  1.00 88.82           O  
ATOM   3142  N   THR A 201      21.489  50.891  32.699  1.00 86.41           N  
ATOM   3143  H   THR A 201      20.892  50.136  33.000  1.00 86.41           H  
ATOM   3144  CA  THR A 201      20.887  52.223  32.539  1.00 86.41           C  
ATOM   3145  HA  THR A 201      21.353  52.712  31.684  1.00 86.41           H  
ATOM   3146  C   THR A 201      21.131  53.135  33.743  1.00 86.41           C  
ATOM   3147  CB  THR A 201      19.377  52.130  32.262  1.00 86.41           C  
ATOM   3148  HB  THR A 201      18.942  53.127  32.335  1.00 86.41           H  
ATOM   3149  O   THR A 201      21.051  54.357  33.589  1.00 86.41           O  
ATOM   3150  CG2 THR A 201      19.071  51.578  30.875  1.00 86.41           C  
ATOM   3151 HG21 THR A 201      19.696  50.712  30.662  1.00 86.41           H  
ATOM   3152 HG22 THR A 201      19.267  52.350  30.131  1.00 86.41           H  
ATOM   3153 HG23 THR A 201      18.024  51.285  30.802  1.00 86.41           H  
ATOM   3154  OG1 THR A 201      18.721  51.295  33.180  1.00 86.41           O  
ATOM   3155  HG1 THR A 201      18.685  50.421  32.785  1.00 86.41           H  
ATOM   3156  N   GLU A 202      21.470  52.577  34.908  1.00 82.40           N  
ATOM   3157  H   GLU A 202      21.541  51.571  34.964  1.00 82.40           H  
ATOM   3158  CA  GLU A 202      21.803  53.312  36.133  1.00 82.40           C  
ATOM   3159  HA  GLU A 202      21.280  54.269  36.112  1.00 82.40           H  
ATOM   3160  C   GLU A 202      23.301  53.649  36.239  1.00 82.40           C  
ATOM   3161  CB  GLU A 202      21.309  52.552  37.380  1.00 82.40           C  
ATOM   3162  HB2 GLU A 202      21.838  51.603  37.465  1.00 82.40           H  
ATOM   3163  HB3 GLU A 202      21.546  53.155  38.256  1.00 82.40           H  
ATOM   3164  O   GLU A 202      23.722  54.306  37.196  1.00 82.40           O  
ATOM   3165  CG  GLU A 202      19.790  52.294  37.373  1.00 82.40           C  
ATOM   3166  HG2 GLU A 202      19.291  53.223  37.096  1.00 82.40           H  
ATOM   3167  HG3 GLU A 202      19.554  51.550  36.611  1.00 82.40           H  
ATOM   3168  CD  GLU A 202      19.228  51.824  38.730  1.00 82.40           C  
ATOM   3169  OE1 GLU A 202      17.996  51.974  38.925  1.00 82.40           O  
ATOM   3170  OE2 GLU A 202      20.002  51.379  39.611  1.00 82.40           O  
ATOM   3171  N   GLU A 203      24.119  53.250  35.258  1.00 79.73           N  
ATOM   3172  H   GLU A 203      23.737  52.691  34.509  1.00 79.73           H  
ATOM   3173  CA  GLU A 203      25.552  53.537  35.266  1.00 79.73           C  
ATOM   3174  HA  GLU A 203      25.924  53.184  36.228  1.00 79.73           H  
ATOM   3175  C   GLU A 203      25.818  55.054  35.184  1.00 79.73           C  
ATOM   3176  CB  GLU A 203      26.280  52.734  34.171  1.00 79.73           C  
ATOM   3177  HB2 GLU A 203      26.170  53.236  33.209  1.00 79.73           H  
ATOM   3178  HB3 GLU A 203      25.825  51.747  34.106  1.00 79.73           H  
ATOM   3179  O   GLU A 203      25.306  55.764  34.306  1.00 79.73           O  
ATOM   3180  CG  GLU A 203      27.768  52.554  34.505  1.00 79.73           C  
ATOM   3181  HG2 GLU A 203      27.850  52.142  35.511  1.00 79.73           H  
ATOM   3182  HG3 GLU A 203      28.235  53.540  34.520  1.00 79.73           H  
ATOM   3183  CD  GLU A 203      28.533  51.624  33.543  1.00 79.73           C  
ATOM   3184  OE1 GLU A 203      29.722  51.922  33.285  1.00 79.73           O  
ATOM   3185  OE2 GLU A 203      27.999  50.586  33.089  1.00 79.73           O  
ATOM   3186  N   VAL A 204      26.633  55.556  36.116  1.00 73.89           N  
ATOM   3187  H   VAL A 204      27.037  54.915  36.784  1.00 73.89           H  
ATOM   3188  CA  VAL A 204      26.996  56.975  36.233  1.00 73.89           C  
ATOM   3189  HA  VAL A 204      26.331  57.546  35.586  1.00 73.89           H  
ATOM   3190  C   VAL A 204      28.419  57.230  35.727  1.00 73.89           C  
ATOM   3191  CB  VAL A 204      26.783  57.516  37.665  1.00 73.89           C  
ATOM   3192  HB  VAL A 204      27.127  58.551  37.683  1.00 73.89           H  
ATOM   3193  O   VAL A 204      29.327  56.447  35.981  1.00 73.89           O  
ATOM   3194  CG1 VAL A 204      25.300  57.521  38.052  1.00 73.89           C  
ATOM   3195 HG11 VAL A 204      24.925  56.499  38.110  1.00 73.89           H  
ATOM   3196 HG12 VAL A 204      25.167  58.005  39.019  1.00 73.89           H  
ATOM   3197 HG13 VAL A 204      24.724  58.058  37.298  1.00 73.89           H  
ATOM   3198  CG2 VAL A 204      27.544  56.746  38.750  1.00 73.89           C  
ATOM   3199 HG21 VAL A 204      27.213  55.709  38.788  1.00 73.89           H  
ATOM   3200 HG22 VAL A 204      27.380  57.214  39.721  1.00 73.89           H  
ATOM   3201 HG23 VAL A 204      28.611  56.780  38.528  1.00 73.89           H  
ATOM   3202  N   ASP A 205      28.605  58.351  35.030  1.00 75.77           N  
ATOM   3203  H   ASP A 205      27.783  58.864  34.742  1.00 75.77           H  
ATOM   3204  CA  ASP A 205      29.896  58.820  34.481  1.00 75.77           C  
ATOM   3205  HA  ASP A 205      30.446  57.989  34.036  1.00 75.77           H  
ATOM   3206  C   ASP A 205      30.777  59.465  35.573  1.00 75.77           C  
ATOM   3207  CB  ASP A 205      29.542  59.835  33.370  1.00 75.77           C  
ATOM   3208  HB2 ASP A 205      29.128  60.727  33.840  1.00 75.77           H  
ATOM   3209  HB3 ASP A 205      28.742  59.407  32.768  1.00 75.77           H  
ATOM   3210  O   ASP A 205      32.000  59.412  35.532  1.00 75.77           O  
ATOM   3211  CG  ASP A 205      30.658  60.255  32.393  1.00 75.77           C  
ATOM   3212  OD1 ASP A 205      31.242  59.374  31.742  1.00 75.77           O  
ATOM   3213  OD2 ASP A 205      30.766  61.485  32.125  1.00 75.77           O  
ATOM   3214  N   LEU A 206      30.157  60.078  36.591  1.00 77.85           N  
ATOM   3215  H   LEU A 206      29.153  59.984  36.654  1.00 77.85           H  
ATOM   3216  CA  LEU A 206      30.844  60.917  37.579  1.00 77.85           C  
ATOM   3217  HA  LEU A 206      31.919  60.759  37.484  1.00 77.85           H  
ATOM   3218  C   LEU A 206      30.461  60.567  39.023  1.00 77.85           C  
ATOM   3219  CB  LEU A 206      30.545  62.404  37.294  1.00 77.85           C  
ATOM   3220  HB2 LEU A 206      31.018  62.998  38.075  1.00 77.85           H  
ATOM   3221  HB3 LEU A 206      29.468  62.549  37.376  1.00 77.85           H  
ATOM   3222  O   LEU A 206      29.279  60.427  39.341  1.00 77.85           O  
ATOM   3223  CG  LEU A 206      31.004  62.940  35.921  1.00 77.85           C  
ATOM   3224  HG  LEU A 206      30.535  62.367  35.121  1.00 77.85           H  
ATOM   3225  CD1 LEU A 206      30.566  64.400  35.775  1.00 77.85           C  
ATOM   3226 HD11 LEU A 206      30.845  64.755  34.782  1.00 77.85           H  
ATOM   3227 HD12 LEU A 206      29.483  64.462  35.876  1.00 77.85           H  
ATOM   3228 HD13 LEU A 206      31.048  65.014  36.536  1.00 77.85           H  
ATOM   3229  CD2 LEU A 206      32.520  62.901  35.754  1.00 77.85           C  
ATOM   3230 HD21 LEU A 206      32.812  63.414  34.838  1.00 77.85           H  
ATOM   3231 HD22 LEU A 206      33.026  63.328  36.619  1.00 77.85           H  
ATOM   3232 HD23 LEU A 206      32.814  61.857  35.631  1.00 77.85           H  
ATOM   3233  N   GLU A 207      31.450  60.556  39.924  1.00 78.51           N  
ATOM   3234  H   GLU A 207      32.395  60.624  39.575  1.00 78.51           H  
ATOM   3235  CA  GLU A 207      31.252  60.504  41.380  1.00 78.51           C  
ATOM   3236  HA  GLU A 207      30.177  60.462  41.557  1.00 78.51           H  
ATOM   3237  C   GLU A 207      31.797  61.759  42.091  1.00 78.51           C  
ATOM   3238  CB  GLU A 207      31.830  59.224  42.018  1.00 78.51           C  
ATOM   3239  HB2 GLU A 207      31.626  59.269  43.088  1.00 78.51           H  
ATOM   3240  HB3 GLU A 207      31.295  58.357  41.629  1.00 78.51           H  
ATOM   3241  O   GLU A 207      32.860  62.277  41.730  1.00 78.51           O  
ATOM   3242  CG  GLU A 207      33.347  59.026  41.821  1.00 78.51           C  
ATOM   3243  HG2 GLU A 207      33.864  59.903  42.212  1.00 78.51           H  
ATOM   3244  HG3 GLU A 207      33.564  58.960  40.756  1.00 78.51           H  
ATOM   3245  CD  GLU A 207      33.935  57.788  42.529  1.00 78.51           C  
ATOM   3246  OE1 GLU A 207      35.182  57.600  42.426  1.00 78.51           O  
ATOM   3247  OE2 GLU A 207      33.184  57.076  43.235  1.00 78.51           O  
ATOM   3248  N   PRO A 208      31.116  62.261  43.139  1.00 80.01           N  
ATOM   3249  CA  PRO A 208      31.653  63.333  43.963  1.00 80.01           C  
ATOM   3250  HA  PRO A 208      32.032  64.132  43.326  1.00 80.01           H  
ATOM   3251  C   PRO A 208      32.783  62.813  44.862  1.00 80.01           C  
ATOM   3252  CB  PRO A 208      30.463  63.857  44.768  1.00 80.01           C  
ATOM   3253  HB2 PRO A 208      30.764  64.266  45.733  1.00 80.01           H  
ATOM   3254  HB3 PRO A 208      29.937  64.611  44.182  1.00 80.01           H  
ATOM   3255  O   PRO A 208      32.629  61.821  45.574  1.00 80.01           O  
ATOM   3256  CG  PRO A 208      29.572  62.622  44.921  1.00 80.01           C  
ATOM   3257  HG2 PRO A 208      29.912  62.024  45.767  1.00 80.01           H  
ATOM   3258  HG3 PRO A 208      28.524  62.893  45.042  1.00 80.01           H  
ATOM   3259  CD  PRO A 208      29.805  61.848  43.623  1.00 80.01           C  
ATOM   3260  HD2 PRO A 208      29.048  62.121  42.888  1.00 80.01           H  
ATOM   3261  HD3 PRO A 208      29.774  60.776  43.817  1.00 80.01           H  
ATOM   3262  N   TYR A 209      33.896  63.539  44.922  1.00 82.82           N  
ATOM   3263  H   TYR A 209      33.972  64.336  44.307  1.00 82.82           H  
ATOM   3264  CA  TYR A 209      34.992  63.274  45.854  1.00 82.82           C  
ATOM   3265  HA  TYR A 209      34.622  62.607  46.632  1.00 82.82           H  
ATOM   3266  C   TYR A 209      35.454  64.557  46.547  1.00 82.82           C  
ATOM   3267  CB  TYR A 209      36.146  62.543  45.155  1.00 82.82           C  
ATOM   3268  HB2 TYR A 209      35.738  61.778  44.494  1.00 82.82           H  
ATOM   3269  HB3 TYR A 209      36.729  62.025  45.915  1.00 82.82           H  
ATOM   3270  O   TYR A 209      35.254  65.670  46.062  1.00 82.82           O  
ATOM   3271  CG  TYR A 209      37.077  63.439  44.362  1.00 82.82           C  
ATOM   3272  CD1 TYR A 209      36.657  63.957  43.125  1.00 82.82           C  
ATOM   3273  HD1 TYR A 209      35.677  63.713  42.743  1.00 82.82           H  
ATOM   3274  CD2 TYR A 209      38.360  63.752  44.859  1.00 82.82           C  
ATOM   3275  HD2 TYR A 209      38.690  63.352  45.806  1.00 82.82           H  
ATOM   3276  CE1 TYR A 209      37.515  64.779  42.371  1.00 82.82           C  
ATOM   3277  HE1 TYR A 209      37.190  65.169  41.417  1.00 82.82           H  
ATOM   3278  CE2 TYR A 209      39.221  64.570  44.102  1.00 82.82           C  
ATOM   3279  HE2 TYR A 209      40.222  64.796  44.441  1.00 82.82           H  
ATOM   3280  OH  TYR A 209      39.627  65.893  42.151  1.00 82.82           O  
ATOM   3281  HH  TYR A 209      39.212  66.188  41.337  1.00 82.82           H  
ATOM   3282  CZ  TYR A 209      38.798  65.091  42.864  1.00 82.82           C  
ATOM   3283  N   LYS A 210      36.079  64.404  47.717  1.00 87.89           N  
ATOM   3284  H   LYS A 210      36.274  63.462  48.022  1.00 87.89           H  
ATOM   3285  CA  LYS A 210      36.630  65.515  48.499  1.00 87.89           C  
ATOM   3286  HA  LYS A 210      36.313  66.457  48.054  1.00 87.89           H  
ATOM   3287  C   LYS A 210      38.150  65.487  48.450  1.00 87.89           C  
ATOM   3288  CB  LYS A 210      36.097  65.468  49.935  1.00 87.89           C  
ATOM   3289  HB2 LYS A 210      36.197  64.456  50.327  1.00 87.89           H  
ATOM   3290  HB3 LYS A 210      36.695  66.137  50.555  1.00 87.89           H  
ATOM   3291  O   LYS A 210      38.750  64.433  48.649  1.00 87.89           O  
ATOM   3292  CG  LYS A 210      34.631  65.916  49.995  1.00 87.89           C  
ATOM   3293  HG2 LYS A 210      34.567  66.958  49.680  1.00 87.89           H  
ATOM   3294  HG3 LYS A 210      34.029  65.306  49.321  1.00 87.89           H  
ATOM   3295  CD  LYS A 210      34.076  65.779  51.416  1.00 87.89           C  
ATOM   3296  HD2 LYS A 210      34.073  64.726  51.699  1.00 87.89           H  
ATOM   3297  HD3 LYS A 210      34.708  66.333  52.109  1.00 87.89           H  
ATOM   3298  CE  LYS A 210      32.649  66.333  51.457  1.00 87.89           C  
ATOM   3299  HE2 LYS A 210      32.665  67.355  51.080  1.00 87.89           H  
ATOM   3300  HE3 LYS A 210      32.030  65.749  50.776  1.00 87.89           H  
ATOM   3301  NZ  LYS A 210      32.090  66.297  52.831  1.00 87.89           N  
ATOM   3302  HZ1 LYS A 210      31.150  66.666  52.824  1.00 87.89           H  
ATOM   3303  HZ2 LYS A 210      32.059  65.347  53.172  1.00 87.89           H  
ATOM   3304  HZ3 LYS A 210      32.653  66.858  53.454  1.00 87.89           H  
ATOM   3305  N   HIS A 211      38.767  66.644  48.247  1.00 90.47           N  
ATOM   3306  H   HIS A 211      38.207  67.465  48.064  1.00 90.47           H  
ATOM   3307  CA  HIS A 211      40.220  66.798  48.259  1.00 90.47           C  
ATOM   3308  HA  HIS A 211      40.655  65.964  48.810  1.00 90.47           H  
ATOM   3309  C   HIS A 211      40.647  68.072  48.995  1.00 90.47           C  
ATOM   3310  CB  HIS A 211      40.759  66.715  46.825  1.00 90.47           C  
ATOM   3311  HB2 HIS A 211      41.841  66.594  46.856  1.00 90.47           H  
ATOM   3312  HB3 HIS A 211      40.350  65.819  46.357  1.00 90.47           H  
ATOM   3313  O   HIS A 211      39.818  68.805  49.541  1.00 90.47           O  
ATOM   3314  CG  HIS A 211      40.438  67.909  45.963  1.00 90.47           C  
ATOM   3315  CD2 HIS A 211      41.331  68.849  45.524  1.00 90.47           C  
ATOM   3316  HD2 HIS A 211      42.391  68.872  45.727  1.00 90.47           H  
ATOM   3317  ND1 HIS A 211      39.200  68.265  45.471  1.00 90.47           N  
ATOM   3318  HD1 HIS A 211      38.318  67.803  45.648  1.00 90.47           H  
ATOM   3319  CE1 HIS A 211      39.348  69.395  44.759  1.00 90.47           C  
ATOM   3320  HE1 HIS A 211      38.555  69.942  44.271  1.00 90.47           H  
ATOM   3321  NE2 HIS A 211      40.629  69.783  44.766  1.00 90.47           N  
ATOM   3322  N   SER A 212      41.958  68.286  49.078  1.00 94.88           N  
ATOM   3323  H   SER A 212      42.568  67.718  48.506  1.00 94.88           H  
ATOM   3324  CA  SER A 212      42.550  69.487  49.665  1.00 94.88           C  
ATOM   3325  HA  SER A 212      41.777  70.086  50.147  1.00 94.88           H  
ATOM   3326  C   SER A 212      43.193  70.325  48.576  1.00 94.88           C  
ATOM   3327  CB  SER A 212      43.601  69.128  50.711  1.00 94.88           C  
ATOM   3328  HB2 SER A 212      44.449  68.638  50.230  1.00 94.88           H  
ATOM   3329  HB3 SER A 212      43.949  70.037  51.201  1.00 94.88           H  
ATOM   3330  O   SER A 212      43.853  69.771  47.701  1.00 94.88           O  
ATOM   3331  OG  SER A 212      43.027  68.255  51.661  1.00 94.88           O  
ATOM   3332  HG  SER A 212      42.862  67.417  51.224  1.00 94.88           H  
ATOM   3333  N   GLU A 213      43.044  71.639  48.664  1.00 96.59           N  
ATOM   3334  H   GLU A 213      42.492  72.022  49.419  1.00 96.59           H  
ATOM   3335  CA  GLU A 213      43.565  72.586  47.681  1.00 96.59           C  
ATOM   3336  HA  GLU A 213      44.187  72.060  46.957  1.00 96.59           H  
ATOM   3337  C   GLU A 213      44.425  73.643  48.381  1.00 96.59           C  
ATOM   3338  CB  GLU A 213      42.385  73.202  46.916  1.00 96.59           C  
ATOM   3339  HB2 GLU A 213      41.828  73.868  47.576  1.00 96.59           H  
ATOM   3340  HB3 GLU A 213      41.723  72.396  46.596  1.00 96.59           H  
ATOM   3341  O   GLU A 213      43.988  74.252  49.360  1.00 96.59           O  
ATOM   3342  CG  GLU A 213      42.855  73.974  45.678  1.00 96.59           C  
ATOM   3343  HG2 GLU A 213      43.526  74.771  45.997  1.00 96.59           H  
ATOM   3344  HG3 GLU A 213      43.417  73.297  45.035  1.00 96.59           H  
ATOM   3345  CD  GLU A 213      41.686  74.572  44.880  1.00 96.59           C  
ATOM   3346  OE1 GLU A 213      41.889  75.619  44.235  1.00 96.59           O  
ATOM   3347  OE2 GLU A 213      40.570  73.999  44.893  1.00 96.59           O  
ATOM   3348  N   ILE A 214      45.656  73.858  47.906  1.00 96.75           N  
ATOM   3349  H   ILE A 214      45.931  73.383  47.057  1.00 96.75           H  
ATOM   3350  CA  ILE A 214      46.517  74.953  48.376  1.00 96.75           C  
ATOM   3351  HA  ILE A 214      46.404  75.059  49.454  1.00 96.75           H  
ATOM   3352  C   ILE A 214      46.038  76.245  47.717  1.00 96.75           C  
ATOM   3353  CB  ILE A 214      48.013  74.679  48.093  1.00 96.75           C  
ATOM   3354  HB  ILE A 214      48.135  74.443  47.036  1.00 96.75           H  
ATOM   3355  O   ILE A 214      46.093  76.378  46.500  1.00 96.75           O  
ATOM   3356  CG1 ILE A 214      48.501  73.475  48.932  1.00 96.75           C  
ATOM   3357 HG12 ILE A 214      48.454  73.729  49.990  1.00 96.75           H  
ATOM   3358 HG13 ILE A 214      47.838  72.627  48.758  1.00 96.75           H  
ATOM   3359  CG2 ILE A 214      48.842  75.937  48.410  1.00 96.75           C  
ATOM   3360 HG21 ILE A 214      49.909  75.731  48.321  1.00 96.75           H  
ATOM   3361 HG22 ILE A 214      48.613  76.732  47.701  1.00 96.75           H  
ATOM   3362 HG23 ILE A 214      48.623  76.289  49.419  1.00 96.75           H  
ATOM   3363  CD1 ILE A 214      49.926  73.012  48.601  1.00 96.75           C  
ATOM   3364 HD11 ILE A 214      50.025  72.851  47.527  1.00 96.75           H  
ATOM   3365 HD12 ILE A 214      50.126  72.074  49.119  1.00 96.75           H  
ATOM   3366 HD13 ILE A 214      50.659  73.748  48.932  1.00 96.75           H  
ATOM   3367  N   LEU A 215      45.593  77.196  48.535  1.00 97.22           N  
ATOM   3368  H   LEU A 215      45.644  77.026  49.529  1.00 97.22           H  
ATOM   3369  CA  LEU A 215      45.025  78.464  48.073  1.00 97.22           C  
ATOM   3370  HA  LEU A 215      44.776  78.393  47.015  1.00 97.22           H  
ATOM   3371  C   LEU A 215      46.009  79.633  48.194  1.00 97.22           C  
ATOM   3372  CB  LEU A 215      43.735  78.738  48.861  1.00 97.22           C  
ATOM   3373  HB2 LEU A 215      43.982  78.795  49.921  1.00 97.22           H  
ATOM   3374  HB3 LEU A 215      43.362  79.719  48.570  1.00 97.22           H  
ATOM   3375  O   LEU A 215      45.931  80.589  47.427  1.00 97.22           O  
ATOM   3376  CG  LEU A 215      42.598  77.719  48.672  1.00 97.22           C  
ATOM   3377  HG  LEU A 215      42.884  76.771  49.130  1.00 97.22           H  
ATOM   3378  CD1 LEU A 215      41.349  78.241  49.384  1.00 97.22           C  
ATOM   3379 HD11 LEU A 215      40.536  77.527  49.261  1.00 97.22           H  
ATOM   3380 HD12 LEU A 215      41.042  79.189  48.942  1.00 97.22           H  
ATOM   3381 HD13 LEU A 215      41.556  78.384  50.445  1.00 97.22           H  
ATOM   3382  CD2 LEU A 215      42.232  77.474  47.212  1.00 97.22           C  
ATOM   3383 HD21 LEU A 215      41.417  76.754  47.152  1.00 97.22           H  
ATOM   3384 HD22 LEU A 215      43.075  77.048  46.667  1.00 97.22           H  
ATOM   3385 HD23 LEU A 215      41.927  78.401  46.728  1.00 97.22           H  
ATOM   3386  N   LEU A 216      46.948  79.566  49.141  1.00 96.82           N  
ATOM   3387  H   LEU A 216      46.971  78.742  49.726  1.00 96.82           H  
ATOM   3388  CA  LEU A 216      48.062  80.509  49.254  1.00 96.82           C  
ATOM   3389  HA  LEU A 216      48.145  81.089  48.336  1.00 96.82           H  
ATOM   3390  C   LEU A 216      49.354  79.718  49.430  1.00 96.82           C  
ATOM   3391  CB  LEU A 216      47.857  81.478  50.435  1.00 96.82           C  
ATOM   3392  HB2 LEU A 216      48.728  82.129  50.500  1.00 96.82           H  
ATOM   3393  HB3 LEU A 216      47.837  80.892  51.354  1.00 96.82           H  
ATOM   3394  O   LEU A 216      49.450  78.905  50.348  1.00 96.82           O  
ATOM   3395  CG  LEU A 216      46.593  82.358  50.369  1.00 96.82           C  
ATOM   3396  HG  LEU A 216      45.713  81.742  50.184  1.00 96.82           H  
ATOM   3397  CD1 LEU A 216      46.391  83.075  51.706  1.00 96.82           C  
ATOM   3398 HD11 LEU A 216      47.264  83.684  51.941  1.00 96.82           H  
ATOM   3399 HD12 LEU A 216      46.235  82.341  52.497  1.00 96.82           H  
ATOM   3400 HD13 LEU A 216      45.508  83.711  51.649  1.00 96.82           H  
ATOM   3401  CD2 LEU A 216      46.708  83.420  49.274  1.00 96.82           C  
ATOM   3402 HD21 LEU A 216      46.756  82.939  48.298  1.00 96.82           H  
ATOM   3403 HD22 LEU A 216      45.830  84.065  49.294  1.00 96.82           H  
ATOM   3404 HD23 LEU A 216      47.603  84.025  49.424  1.00 96.82           H  
ATOM   3405  N   ASP A 217      50.346  79.990  48.586  1.00 96.49           N  
ATOM   3406  H   ASP A 217      50.185  80.655  47.841  1.00 96.49           H  
ATOM   3407  CA  ASP A 217      51.681  79.401  48.671  1.00 96.49           C  
ATOM   3408  HA  ASP A 217      51.790  78.889  49.627  1.00 96.49           H  
ATOM   3409  C   ASP A 217      52.747  80.498  48.603  1.00 96.49           C  
ATOM   3410  CB  ASP A 217      51.874  78.346  47.574  1.00 96.49           C  
ATOM   3411  HB2 ASP A 217      51.066  77.617  47.641  1.00 96.49           H  
ATOM   3412  HB3 ASP A 217      51.817  78.822  46.596  1.00 96.49           H  
ATOM   3413  O   ASP A 217      53.025  81.077  47.552  1.00 96.49           O  
ATOM   3414  CG  ASP A 217      53.211  77.605  47.698  1.00 96.49           C  
ATOM   3415  OD1 ASP A 217      54.019  77.921  48.607  1.00 96.49           O  
ATOM   3416  OD2 ASP A 217      53.453  76.716  46.856  1.00 96.49           O  
ATOM   3417  N   TYR A 218      53.335  80.779  49.760  1.00 96.43           N  
ATOM   3418  H   TYR A 218      53.018  80.277  50.577  1.00 96.43           H  
ATOM   3419  CA  TYR A 218      54.506  81.631  49.935  1.00 96.43           C  
ATOM   3420  HA  TYR A 218      54.832  81.988  48.958  1.00 96.43           H  
ATOM   3421  C   TYR A 218      55.684  80.839  50.519  1.00 96.43           C  
ATOM   3422  CB  TYR A 218      54.134  82.848  50.791  1.00 96.43           C  
ATOM   3423  HB2 TYR A 218      53.826  82.505  51.778  1.00 96.43           H  
ATOM   3424  HB3 TYR A 218      55.024  83.464  50.920  1.00 96.43           H  
ATOM   3425  O   TYR A 218      56.564  81.417  51.157  1.00 96.43           O  
ATOM   3426  CG  TYR A 218      53.048  83.724  50.193  1.00 96.43           C  
ATOM   3427  CD1 TYR A 218      53.283  84.396  48.981  1.00 96.43           C  
ATOM   3428  HD1 TYR A 218      54.225  84.261  48.470  1.00 96.43           H  
ATOM   3429  CD2 TYR A 218      51.815  83.884  50.852  1.00 96.43           C  
ATOM   3430  HD2 TYR A 218      51.638  83.379  51.790  1.00 96.43           H  
ATOM   3431  CE1 TYR A 218      52.294  85.229  48.430  1.00 96.43           C  
ATOM   3432  HE1 TYR A 218      52.479  85.750  47.503  1.00 96.43           H  
ATOM   3433  CE2 TYR A 218      50.813  84.700  50.295  1.00 96.43           C  
ATOM   3434  HE2 TYR A 218      49.860  84.817  50.791  1.00 96.43           H  
ATOM   3435  OH  TYR A 218      50.098  86.169  48.532  1.00 96.43           O  
ATOM   3436  HH  TYR A 218      50.390  86.550  47.701  1.00 96.43           H  
ATOM   3437  CZ  TYR A 218      51.052  85.375  49.081  1.00 96.43           C  
ATOM   3438  N   ALA A 219      55.681  79.514  50.354  1.00 92.19           N  
ATOM   3439  H   ALA A 219      54.932  79.102  49.816  1.00 92.19           H  
ATOM   3440  CA  ALA A 219      56.761  78.623  50.762  1.00 92.19           C  
ATOM   3441  HA  ALA A 219      57.448  79.151  51.424  1.00 92.19           H  
ATOM   3442  C   ALA A 219      57.590  78.146  49.571  1.00 92.19           C  
ATOM   3443  CB  ALA A 219      56.140  77.439  51.502  1.00 92.19           C  
ATOM   3444  HB1 ALA A 219      55.574  77.809  52.357  1.00 92.19           H  
ATOM   3445  HB2 ALA A 219      55.471  76.895  50.836  1.00 92.19           H  
ATOM   3446  HB3 ALA A 219      56.926  76.764  51.842  1.00 92.19           H  
ATOM   3447  O   ALA A 219      58.810  78.012  49.679  1.00 92.19           O  
ATOM   3448  N   SER A 220      56.939  77.915  48.435  1.00 87.03           N  
ATOM   3449  H   SER A 220      55.930  77.952  48.431  1.00 87.03           H  
ATOM   3450  CA  SER A 220      57.614  77.539  47.201  1.00 87.03           C  
ATOM   3451  HA  SER A 220      58.223  76.658  47.400  1.00 87.03           H  
ATOM   3452  C   SER A 220      58.537  78.659  46.707  1.00 87.03           C  
ATOM   3453  CB  SER A 220      56.573  77.155  46.151  1.00 87.03           C  
ATOM   3454  HB2 SER A 220      57.075  76.940  45.207  1.00 87.03           H  
ATOM   3455  HB3 SER A 220      55.861  77.968  46.009  1.00 87.03           H  
ATOM   3456  O   SER A 220      58.207  79.838  46.804  1.00 87.03           O  
ATOM   3457  OG  SER A 220      55.905  75.985  46.571  1.00 87.03           O  
ATOM   3458  HG  SER A 220      54.982  76.209  46.705  1.00 87.03           H  
ATOM   3459  N   TYR A 221      59.703  78.287  46.169  1.00 85.35           N  
ATOM   3460  H   TYR A 221      59.901  77.297  46.138  1.00 85.35           H  
ATOM   3461  CA  TYR A 221      60.645  79.187  45.481  1.00 85.35           C  
ATOM   3462  HA  TYR A 221      61.577  78.635  45.359  1.00 85.35           H  
ATOM   3463  C   TYR A 221      61.028  80.474  46.246  1.00 85.35           C  
ATOM   3464  CB  TYR A 221      60.116  79.505  44.072  1.00 85.35           C  
ATOM   3465  HB2 TYR A 221      59.271  80.187  44.175  1.00 85.35           H  
ATOM   3466  HB3 TYR A 221      60.890  80.029  43.511  1.00 85.35           H  
ATOM   3467  O   TYR A 221      61.230  81.518  45.625  1.00 85.35           O  
ATOM   3468  CG  TYR A 221      59.669  78.309  43.260  1.00 85.35           C  
ATOM   3469  CD1 TYR A 221      60.620  77.505  42.604  1.00 85.35           C  
ATOM   3470  HD1 TYR A 221      61.670  77.742  42.685  1.00 85.35           H  
ATOM   3471  CD2 TYR A 221      58.299  78.006  43.160  1.00 85.35           C  
ATOM   3472  HD2 TYR A 221      57.573  78.625  43.668  1.00 85.35           H  
ATOM   3473  CE1 TYR A 221      60.198  76.396  41.845  1.00 85.35           C  
ATOM   3474  HE1 TYR A 221      60.927  75.777  41.342  1.00 85.35           H  
ATOM   3475  CE2 TYR A 221      57.874  76.898  42.407  1.00 85.35           C  
ATOM   3476  HE2 TYR A 221      56.824  76.654  42.336  1.00 85.35           H  
ATOM   3477  OH  TYR A 221      58.410  75.030  41.007  1.00 85.35           O  
ATOM   3478  HH  TYR A 221      59.145  74.541  40.631  1.00 85.35           H  
ATOM   3479  CZ  TYR A 221      58.822  76.093  41.744  1.00 85.35           C  
ATOM   3480  N   ASP A 222      61.105  80.421  47.581  1.00 80.14           N  
ATOM   3481  H   ASP A 222      60.941  79.536  48.039  1.00 80.14           H  
ATOM   3482  CA  ASP A 222      61.403  81.578  48.441  1.00 80.14           C  
ATOM   3483  HA  ASP A 222      61.258  81.245  49.468  1.00 80.14           H  
ATOM   3484  C   ASP A 222      60.420  82.765  48.261  1.00 80.14           C  
ATOM   3485  CB  ASP A 222      62.888  81.965  48.318  1.00 80.14           C  
ATOM   3486  HB2 ASP A 222      63.063  82.842  48.940  1.00 80.14           H  
ATOM   3487  HB3 ASP A 222      63.114  82.245  47.289  1.00 80.14           H  
ATOM   3488  O   ASP A 222      60.757  83.950  48.408  1.00 80.14           O  
ATOM   3489  CG  ASP A 222      63.860  80.876  48.785  1.00 80.14           C  
ATOM   3490  OD1 ASP A 222      63.536  80.174  49.771  1.00 80.14           O  
ATOM   3491  OD2 ASP A 222      64.955  80.792  48.188  1.00 80.14           O  
ATOM   3492  N   TRP A 223      59.153  82.455  47.962  1.00 88.87           N  
ATOM   3493  H   TRP A 223      58.946  81.485  47.769  1.00 88.87           H  
ATOM   3494  CA  TRP A 223      58.085  83.426  47.697  1.00 88.87           C  
ATOM   3495  HA  TRP A 223      58.498  84.192  47.040  1.00 88.87           H  
ATOM   3496  C   TRP A 223      57.578  84.210  48.909  1.00 88.87           C  
ATOM   3497  CB  TRP A 223      56.932  82.746  46.952  1.00 88.87           C  
ATOM   3498  HB2 TRP A 223      56.046  83.381  46.987  1.00 88.87           H  
ATOM   3499  HB3 TRP A 223      56.672  81.823  47.470  1.00 88.87           H  
ATOM   3500  O   TRP A 223      56.625  84.981  48.783  1.00 88.87           O  
ATOM   3501  CG  TRP A 223      57.158  82.448  45.505  1.00 88.87           C  
ATOM   3502  CD1 TRP A 223      58.115  82.965  44.699  1.00 88.87           C  
ATOM   3503  HD1 TRP A 223      58.897  83.643  45.010  1.00 88.87           H  
ATOM   3504  CD2 TRP A 223      56.402  81.517  44.677  1.00 88.87           C  
ATOM   3505  CE2 TRP A 223      56.929  81.562  43.353  1.00 88.87           C  
ATOM   3506  CE3 TRP A 223      55.336  80.627  44.920  1.00 88.87           C  
ATOM   3507  HE3 TRP A 223      54.929  80.548  45.917  1.00 88.87           H  
ATOM   3508  NE1 TRP A 223      57.971  82.459  43.424  1.00 88.87           N  
ATOM   3509  HE1 TRP A 223      58.630  82.641  42.681  1.00 88.87           H  
ATOM   3510  CH2 TRP A 223      55.345  79.902  42.588  1.00 88.87           C  
ATOM   3511  HH2 TRP A 223      54.944  79.271  41.808  1.00 88.87           H  
ATOM   3512  CZ2 TRP A 223      56.413  80.775  42.314  1.00 88.87           C  
ATOM   3513  HZ2 TRP A 223      56.846  80.819  41.326  1.00 88.87           H  
ATOM   3514  CZ3 TRP A 223      54.815  79.824  43.889  1.00 88.87           C  
ATOM   3515  HZ3 TRP A 223      54.011  79.137  44.106  1.00 88.87           H  
ATOM   3516  N   ILE A 224      58.242  84.155  50.059  1.00 94.36           N  
ATOM   3517  H   ILE A 224      58.996  83.490  50.159  1.00 94.36           H  
ATOM   3518  CA  ILE A 224      57.974  85.116  51.138  1.00 94.36           C  
ATOM   3519  HA  ILE A 224      56.917  85.024  51.388  1.00 94.36           H  
ATOM   3520  C   ILE A 224      58.217  86.570  50.692  1.00 94.36           C  
ATOM   3521  CB  ILE A 224      58.800  84.737  52.372  1.00 94.36           C  
ATOM   3522  HB  ILE A 224      58.672  83.664  52.513  1.00 94.36           H  
ATOM   3523  O   ILE A 224      57.538  87.496  51.132  1.00 94.36           O  
ATOM   3524  CG1 ILE A 224      58.309  85.436  53.649  1.00 94.36           C  
ATOM   3525 HG12 ILE A 224      58.303  86.516  53.502  1.00 94.36           H  
ATOM   3526 HG13 ILE A 224      59.014  85.207  54.448  1.00 94.36           H  
ATOM   3527  CG2 ILE A 224      60.296  85.021  52.173  1.00 94.36           C  
ATOM   3528 HG21 ILE A 224      60.852  84.556  52.988  1.00 94.36           H  
ATOM   3529 HG22 ILE A 224      60.502  86.091  52.171  1.00 94.36           H  
ATOM   3530 HG23 ILE A 224      60.631  84.570  51.239  1.00 94.36           H  
ATOM   3531  CD1 ILE A 224      56.918  84.974  54.106  1.00 94.36           C  
ATOM   3532 HD11 ILE A 224      56.906  83.890  54.218  1.00 94.36           H  
ATOM   3533 HD12 ILE A 224      56.691  85.430  55.069  1.00 94.36           H  
ATOM   3534 HD13 ILE A 224      56.153  85.273  53.390  1.00 94.36           H  
ATOM   3535  N   THR A 225      59.120  86.771  49.730  1.00 94.88           N  
ATOM   3536  H   THR A 225      59.634  85.965  49.403  1.00 94.88           H  
ATOM   3537  CA  THR A 225      59.309  88.052  49.032  1.00 94.88           C  
ATOM   3538  HA  THR A 225      59.567  88.823  49.758  1.00 94.88           H  
ATOM   3539  C   THR A 225      58.034  88.513  48.315  1.00 94.88           C  
ATOM   3540  CB  THR A 225      60.450  87.938  48.012  1.00 94.88           C  
ATOM   3541  HB  THR A 225      60.485  88.848  47.414  1.00 94.88           H  
ATOM   3542  O   THR A 225      57.657  89.680  48.414  1.00 94.88           O  
ATOM   3543  CG2 THR A 225      61.805  87.740  48.683  1.00 94.88           C  
ATOM   3544 HG21 THR A 225      61.800  86.829  49.281  1.00 94.88           H  
ATOM   3545 HG22 THR A 225      62.581  87.660  47.922  1.00 94.88           H  
ATOM   3546 HG23 THR A 225      62.029  88.593  49.325  1.00 94.88           H  
ATOM   3547  OG1 THR A 225      60.240  86.832  47.161  1.00 94.88           O  
ATOM   3548  HG1 THR A 225      60.718  86.072  47.502  1.00 94.88           H  
ATOM   3549  N   LYS A 226      57.322  87.586  47.666  1.00 94.74           N  
ATOM   3550  H   LYS A 226      57.691  86.645  47.659  1.00 94.74           H  
ATOM   3551  CA  LYS A 226      56.015  87.812  47.034  1.00 94.74           C  
ATOM   3552  HA  LYS A 226      56.060  88.733  46.454  1.00 94.74           H  
ATOM   3553  C   LYS A 226      54.902  87.999  48.069  1.00 94.74           C  
ATOM   3554  CB  LYS A 226      55.726  86.645  46.077  1.00 94.74           C  
ATOM   3555  HB2 LYS A 226      55.581  85.729  46.649  1.00 94.74           H  
ATOM   3556  HB3 LYS A 226      56.583  86.508  45.419  1.00 94.74           H  
ATOM   3557  O   LYS A 226      54.003  88.809  47.867  1.00 94.74           O  
ATOM   3558  CG  LYS A 226      54.480  86.882  45.219  1.00 94.74           C  
ATOM   3559  HG2 LYS A 226      53.612  86.994  45.868  1.00 94.74           H  
ATOM   3560  HG3 LYS A 226      54.606  87.793  44.634  1.00 94.74           H  
ATOM   3561  CD  LYS A 226      54.255  85.693  44.274  1.00 94.74           C  
ATOM   3562  HD2 LYS A 226      54.166  84.771  44.847  1.00 94.74           H  
ATOM   3563  HD3 LYS A 226      55.123  85.601  43.620  1.00 94.74           H  
ATOM   3564  CE  LYS A 226      53.008  85.886  43.402  1.00 94.74           C  
ATOM   3565  HE2 LYS A 226      53.045  86.879  42.951  1.00 94.74           H  
ATOM   3566  HE3 LYS A 226      53.033  85.144  42.604  1.00 94.74           H  
ATOM   3567  NZ  LYS A 226      51.759  85.732  44.182  1.00 94.74           N  
ATOM   3568  HZ1 LYS A 226      51.690  86.453  44.887  1.00 94.74           H  
ATOM   3569  HZ2 LYS A 226      51.725  84.850  44.672  1.00 94.74           H  
ATOM   3570  HZ3 LYS A 226      50.933  85.836  43.610  1.00 94.74           H  
ATOM   3571  N   ALA A 227      54.983  87.350  49.230  1.00 95.63           N  
ATOM   3572  H   ALA A 227      55.691  86.638  49.337  1.00 95.63           H  
ATOM   3573  CA  ALA A 227      54.058  87.622  50.332  1.00 95.63           C  
ATOM   3574  HA  ALA A 227      53.047  87.396  49.995  1.00 95.63           H  
ATOM   3575  C   ALA A 227      54.113  89.107  50.740  1.00 95.63           C  
ATOM   3576  CB  ALA A 227      54.395  86.703  51.510  1.00 95.63           C  
ATOM   3577  HB1 ALA A 227      55.237  87.099  52.079  1.00 95.63           H  
ATOM   3578  HB2 ALA A 227      54.648  85.707  51.148  1.00 95.63           H  
ATOM   3579  HB3 ALA A 227      53.532  86.616  52.171  1.00 95.63           H  
ATOM   3580  O   ALA A 227      53.077  89.745  50.953  1.00 95.63           O  
ATOM   3581  N   LEU A 228      55.320  89.692  50.774  1.00 96.39           N  
ATOM   3582  H   LEU A 228      56.133  89.115  50.611  1.00 96.39           H  
ATOM   3583  CA  LEU A 228      55.506  91.121  51.021  1.00 96.39           C  
ATOM   3584  HA  LEU A 228      54.922  91.360  51.910  1.00 96.39           H  
ATOM   3585  C   LEU A 228      54.970  92.008  49.885  1.00 96.39           C  
ATOM   3586  CB  LEU A 228      56.984  91.432  51.329  1.00 96.39           C  
ATOM   3587  HB2 LEU A 228      57.320  90.789  52.142  1.00 96.39           H  
ATOM   3588  HB3 LEU A 228      57.583  91.195  50.450  1.00 96.39           H  
ATOM   3589  O   LEU A 228      54.618  93.146  50.173  1.00 96.39           O  
ATOM   3590  CG  LEU A 228      57.251  92.906  51.713  1.00 96.39           C  
ATOM   3591  HG  LEU A 228      56.919  93.570  50.916  1.00 96.39           H  
ATOM   3592  CD1 LEU A 228      56.560  93.308  53.020  1.00 96.39           C  
ATOM   3593 HD11 LEU A 228      55.478  93.263  52.892  1.00 96.39           H  
ATOM   3594 HD12 LEU A 228      56.868  92.640  53.823  1.00 96.39           H  
ATOM   3595 HD13 LEU A 228      56.836  94.329  53.280  1.00 96.39           H  
ATOM   3596  CD2 LEU A 228      58.739  93.163  51.884  1.00 96.39           C  
ATOM   3597 HD21 LEU A 228      59.119  92.552  52.703  1.00 96.39           H  
ATOM   3598 HD22 LEU A 228      59.253  92.912  50.956  1.00 96.39           H  
ATOM   3599 HD23 LEU A 228      58.908  94.217  52.100  1.00 96.39           H  
ATOM   3600  N   SER A 229      54.843  91.567  48.634  1.00 94.98           N  
ATOM   3601  H   SER A 229      55.130  90.630  48.390  1.00 94.98           H  
ATOM   3602  CA  SER A 229      54.132  92.368  47.620  1.00 94.98           C  
ATOM   3603  HA  SER A 229      54.363  93.422  47.775  1.00 94.98           H  
ATOM   3604  C   SER A 229      52.616  92.236  47.748  1.00 94.98           C  
ATOM   3605  CB  SER A 229      54.595  92.046  46.196  1.00 94.98           C  
ATOM   3606  HB2 SER A 229      55.643  92.330  46.104  1.00 94.98           H  
ATOM   3607  HB3 SER A 229      54.020  92.644  45.489  1.00 94.98           H  
ATOM   3608  O   SER A 229      51.910  93.240  47.720  1.00 94.98           O  
ATOM   3609  OG  SER A 229      54.477  90.680  45.852  1.00 94.98           O  
ATOM   3610  HG  SER A 229      53.559  90.406  45.786  1.00 94.98           H  
ATOM   3611  N   ASP A 230      52.127  91.016  47.949  1.00 95.30           N  
ATOM   3612  H   ASP A 230      52.780  90.246  47.939  1.00 95.30           H  
ATOM   3613  CA  ASP A 230      50.706  90.683  47.827  1.00 95.30           C  
ATOM   3614  HA  ASP A 230      50.284  91.190  46.960  1.00 95.30           H  
ATOM   3615  C   ASP A 230      49.882  91.082  49.059  1.00 95.30           C  
ATOM   3616  CB  ASP A 230      50.577  89.171  47.623  1.00 95.30           C  
ATOM   3617  HB2 ASP A 230      51.056  88.671  48.465  1.00 95.30           H  
ATOM   3618  HB3 ASP A 230      49.518  88.912  47.639  1.00 95.30           H  
ATOM   3619  O   ASP A 230      48.727  91.491  48.942  1.00 95.30           O  
ATOM   3620  CG  ASP A 230      51.175  88.618  46.328  1.00 95.30           C  
ATOM   3621  OD1 ASP A 230      51.738  89.374  45.504  1.00 95.30           O  
ATOM   3622  OD2 ASP A 230      51.075  87.376  46.170  1.00 95.30           O  
ATOM   3623  N   GLY A 231      50.457  90.949  50.259  1.00 97.11           N  
ATOM   3624  H   GLY A 231      51.389  90.562  50.295  1.00 97.11           H  
ATOM   3625  CA  GLY A 231      49.714  91.131  51.504  1.00 97.11           C  
ATOM   3626  HA2 GLY A 231      48.820  90.511  51.468  1.00 97.11           H  
ATOM   3627  HA3 GLY A 231      50.322  90.791  52.343  1.00 97.11           H  
ATOM   3628  C   GLY A 231      49.306  92.585  51.743  1.00 97.11           C  
ATOM   3629  O   GLY A 231      50.126  93.502  51.642  1.00 97.11           O  
ATOM   3630  N   LYS A 232      48.067  92.821  52.169  1.00 98.29           N  
ATOM   3631  H   LYS A 232      47.449  92.028  52.265  1.00 98.29           H  
ATOM   3632  CA  LYS A 232      47.608  94.139  52.632  1.00 98.29           C  
ATOM   3633  HA  LYS A 232      47.831  94.874  51.859  1.00 98.29           H  
ATOM   3634  C   LYS A 232      48.363  94.518  53.908  1.00 98.29           C  
ATOM   3635  CB  LYS A 232      46.095  94.123  52.880  1.00 98.29           C  
ATOM   3636  HB2 LYS A 232      45.789  95.107  53.235  1.00 98.29           H  
ATOM   3637  HB3 LYS A 232      45.876  93.390  53.657  1.00 98.29           H  
ATOM   3638  O   LYS A 232      48.447  93.718  54.839  1.00 98.29           O  
ATOM   3639  CG  LYS A 232      45.274  93.778  51.629  1.00 98.29           C  
ATOM   3640  HG2 LYS A 232      45.378  94.574  50.892  1.00 98.29           H  
ATOM   3641  HG3 LYS A 232      45.633  92.846  51.196  1.00 98.29           H  
ATOM   3642  CD  LYS A 232      43.797  93.599  52.002  1.00 98.29           C  
ATOM   3643  HD2 LYS A 232      43.721  92.839  52.779  1.00 98.29           H  
ATOM   3644  HD3 LYS A 232      43.387  94.537  52.376  1.00 98.29           H  
ATOM   3645  CE  LYS A 232      43.011  93.134  50.774  1.00 98.29           C  
ATOM   3646  HE2 LYS A 232      43.548  92.302  50.320  1.00 98.29           H  
ATOM   3647  HE3 LYS A 232      42.958  93.937  50.040  1.00 98.29           H  
ATOM   3648  NZ  LYS A 232      41.653  92.661  51.131  1.00 98.29           N  
ATOM   3649  HZ1 LYS A 232      41.011  93.375  51.443  1.00 98.29           H  
ATOM   3650  HZ2 LYS A 232      41.272  92.142  50.352  1.00 98.29           H  
ATOM   3651  HZ3 LYS A 232      41.691  91.892  51.784  1.00 98.29           H  
ATOM   3652  N   LYS A 233      48.937  95.721  53.950  1.00 98.20           N  
ATOM   3653  H   LYS A 233      48.785  96.352  53.177  1.00 98.20           H  
ATOM   3654  CA  LYS A 233      49.784  96.162  55.069  1.00 98.20           C  
ATOM   3655  HA  LYS A 233      50.346  95.307  55.442  1.00 98.20           H  
ATOM   3656  C   LYS A 233      48.943  96.664  56.230  1.00 98.20           C  
ATOM   3657  CB  LYS A 233      50.779  97.252  54.628  1.00 98.20           C  
ATOM   3658  HB2 LYS A 233      51.446  97.468  55.461  1.00 98.20           H  
ATOM   3659  HB3 LYS A 233      50.228  98.165  54.401  1.00 98.20           H  
ATOM   3660  O   LYS A 233      48.038  97.459  56.010  1.00 98.20           O  
ATOM   3661  CG  LYS A 233      51.630  96.894  53.401  1.00 98.20           C  
ATOM   3662  HG2 LYS A 233      50.985  96.823  52.525  1.00 98.20           H  
ATOM   3663  HG3 LYS A 233      52.351  97.692  53.229  1.00 98.20           H  
ATOM   3664  CD  LYS A 233      52.379  95.574  53.587  1.00 98.20           C  
ATOM   3665  HD2 LYS A 233      51.649  94.789  53.784  1.00 98.20           H  
ATOM   3666  HD3 LYS A 233      53.065  95.646  54.431  1.00 98.20           H  
ATOM   3667  CE  LYS A 233      53.152  95.232  52.316  1.00 98.20           C  
ATOM   3668  HE2 LYS A 233      54.223  95.297  52.504  1.00 98.20           H  
ATOM   3669  HE3 LYS A 233      52.899  95.952  51.538  1.00 98.20           H  
ATOM   3670  NZ  LYS A 233      52.792  93.883  51.849  1.00 98.20           N  
ATOM   3671  HZ1 LYS A 233      53.054  93.161  52.503  1.00 98.20           H  
ATOM   3672  HZ2 LYS A 233      51.803  93.812  51.656  1.00 98.20           H  
ATOM   3673  HZ3 LYS A 233      53.249  93.684  50.970  1.00 98.20           H  
ATOM   3674  N   ASN A 234      49.307  96.273  57.450  1.00 97.40           N  
ATOM   3675  H   ASN A 234      50.039  95.582  57.525  1.00 97.40           H  
ATOM   3676  CA  ASN A 234      48.860  96.919  58.687  1.00 97.40           C  
ATOM   3677  HA  ASN A 234      49.249  96.330  59.517  1.00 97.40           H  
ATOM   3678  C   ASN A 234      47.334  96.939  58.916  1.00 97.40           C  
ATOM   3679  CB  ASN A 234      49.530  98.299  58.771  1.00 97.40           C  
ATOM   3680  HB2 ASN A 234      49.121  98.838  59.625  1.00 97.40           H  
ATOM   3681  HB3 ASN A 234      49.285  98.885  57.885  1.00 97.40           H  
ATOM   3682  O   ASN A 234      46.816  97.797  59.623  1.00 97.40           O  
ATOM   3683  CG  ASN A 234      51.035  98.220  58.933  1.00 97.40           C  
ATOM   3684  ND2 ASN A 234      51.735  99.273  58.584  1.00 97.40           N  
ATOM   3685 HD21 ASN A 234      51.268 100.116  58.284  1.00 97.40           H  
ATOM   3686 HD22 ASN A 234      52.729  99.244  58.757  1.00 97.40           H  
ATOM   3687  OD1 ASN A 234      51.598  97.216  59.345  1.00 97.40           O  
ATOM   3688  N   VAL A 235      46.620  95.966  58.350  1.00 97.28           N  
ATOM   3689  H   VAL A 235      47.109  95.323  57.744  1.00 97.28           H  
ATOM   3690  CA  VAL A 235      45.159  95.796  58.489  1.00 97.28           C  
ATOM   3691  HA  VAL A 235      44.783  96.536  59.194  1.00 97.28           H  
ATOM   3692  C   VAL A 235      44.794  94.442  59.107  1.00 97.28           C  
ATOM   3693  CB  VAL A 235      44.427  96.042  57.155  1.00 97.28           C  
ATOM   3694  HB  VAL A 235      43.362  95.860  57.298  1.00 97.28           H  
ATOM   3695  O   VAL A 235      43.718  93.905  58.869  1.00 97.28           O  
ATOM   3696  CG1 VAL A 235      44.564  97.500  56.703  1.00 97.28           C  
ATOM   3697 HG11 VAL A 235      43.956  97.669  55.814  1.00 97.28           H  
ATOM   3698 HG12 VAL A 235      45.603  97.741  56.477  1.00 97.28           H  
ATOM   3699 HG13 VAL A 235      44.217  98.161  57.496  1.00 97.28           H  
ATOM   3700  CG2 VAL A 235      44.927  95.116  56.037  1.00 97.28           C  
ATOM   3701 HG21 VAL A 235      44.313  95.272  55.149  1.00 97.28           H  
ATOM   3702 HG22 VAL A 235      45.969  95.328  55.799  1.00 97.28           H  
ATOM   3703 HG23 VAL A 235      44.820  94.077  56.348  1.00 97.28           H  
ATOM   3704  N   ALA A 236      45.723  93.858  59.866  1.00 97.54           N  
ATOM   3705  H   ALA A 236      46.560  94.384  60.074  1.00 97.54           H  
ATOM   3706  CA  ALA A 236      45.518  92.557  60.489  1.00 97.54           C  
ATOM   3707  HA  ALA A 236      45.179  91.872  59.710  1.00 97.54           H  
ATOM   3708  C   ALA A 236      44.430  92.582  61.563  1.00 97.54           C  
ATOM   3709  CB  ALA A 236      46.831  92.021  61.060  1.00 97.54           C  
ATOM   3710  HB1 ALA A 236      47.510  91.792  60.239  1.00 97.54           H  
ATOM   3711  HB2 ALA A 236      47.268  92.745  61.747  1.00 97.54           H  
ATOM   3712  HB3 ALA A 236      46.633  91.107  61.619  1.00 97.54           H  
ATOM   3713  O   ALA A 236      44.391  93.493  62.389  1.00 97.54           O  
ATOM   3714  N   ILE A 237      43.630  91.516  61.601  1.00 96.69           N  
ATOM   3715  H   ILE A 237      43.721  90.810  60.884  1.00 96.69           H  
ATOM   3716  CA  ILE A 237      42.702  91.226  62.691  1.00 96.69           C  
ATOM   3717  HA  ILE A 237      42.526  92.134  63.267  1.00 96.69           H  
ATOM   3718  C   ILE A 237      43.385  90.204  63.604  1.00 96.69           C  
ATOM   3719  CB  ILE A 237      41.333  90.769  62.145  1.00 96.69           C  
ATOM   3720  HB  ILE A 237      41.476  89.859  61.561  1.00 96.69           H  
ATOM   3721  O   ILE A 237      43.576  89.034  63.257  1.00 96.69           O  
ATOM   3722  CG1 ILE A 237      40.752  91.863  61.214  1.00 96.69           C  
ATOM   3723 HG12 ILE A 237      40.606  92.784  61.779  1.00 96.69           H  
ATOM   3724 HG13 ILE A 237      41.458  92.071  60.410  1.00 96.69           H  
ATOM   3725  CG2 ILE A 237      40.379  90.451  63.311  1.00 96.69           C  
ATOM   3726 HG21 ILE A 237      40.803  89.682  63.957  1.00 96.69           H  
ATOM   3727 HG22 ILE A 237      39.432  90.071  62.927  1.00 96.69           H  
ATOM   3728 HG23 ILE A 237      40.186  91.350  63.897  1.00 96.69           H  
ATOM   3729  CD1 ILE A 237      39.435  91.487  60.536  1.00 96.69           C  
ATOM   3730 HD11 ILE A 237      39.190  92.232  59.780  1.00 96.69           H  
ATOM   3731 HD12 ILE A 237      39.519  90.511  60.059  1.00 96.69           H  
ATOM   3732 HD13 ILE A 237      38.634  91.474  61.277  1.00 96.69           H  
ATOM   3733  N   LEU A 238      43.838  90.686  64.759  1.00 95.84           N  
ATOM   3734  H   LEU A 238      43.621  91.646  64.986  1.00 95.84           H  
ATOM   3735  CA  LEU A 238      44.521  89.887  65.775  1.00 95.84           C  
ATOM   3736  HA  LEU A 238      44.882  88.960  65.329  1.00 95.84           H  
ATOM   3737  C   LEU A 238      43.536  89.470  66.877  1.00 95.84           C  
ATOM   3738  CB  LEU A 238      45.743  90.672  66.299  1.00 95.84           C  
ATOM   3739  HB2 LEU A 238      46.261  90.066  67.042  1.00 95.84           H  
ATOM   3740  HB3 LEU A 238      45.388  91.574  66.798  1.00 95.84           H  
ATOM   3741  O   LEU A 238      42.345  89.752  66.816  1.00 95.84           O  
ATOM   3742  CG  LEU A 238      46.762  91.084  65.215  1.00 95.84           C  
ATOM   3743  HG  LEU A 238      46.295  91.773  64.512  1.00 95.84           H  
ATOM   3744  CD1 LEU A 238      47.949  91.798  65.862  1.00 95.84           C  
ATOM   3745 HD11 LEU A 238      48.676  92.076  65.098  1.00 95.84           H  
ATOM   3746 HD12 LEU A 238      48.419  91.154  66.604  1.00 95.84           H  
ATOM   3747 HD13 LEU A 238      47.589  92.705  66.348  1.00 95.84           H  
ATOM   3748  CD2 LEU A 238      47.308  89.887  64.432  1.00 95.84           C  
ATOM   3749 HD21 LEU A 238      46.506  89.444  63.841  1.00 95.84           H  
ATOM   3750 HD22 LEU A 238      48.082  90.213  63.739  1.00 95.84           H  
ATOM   3751 HD23 LEU A 238      47.714  89.138  65.111  1.00 95.84           H  
ATOM   3752  N   ASN A 239      44.042  88.786  67.899  1.00 94.92           N  
ATOM   3753  H   ASN A 239      45.036  88.610  67.915  1.00 94.92           H  
ATOM   3754  CA  ASN A 239      43.265  88.333  69.054  1.00 94.92           C  
ATOM   3755  HA  ASN A 239      42.371  87.820  68.701  1.00 94.92           H  
ATOM   3756  C   ASN A 239      42.787  89.478  69.974  1.00 94.92           C  
ATOM   3757  CB  ASN A 239      44.147  87.334  69.822  1.00 94.92           C  
ATOM   3758  HB2 ASN A 239      43.568  86.892  70.632  1.00 94.92           H  
ATOM   3759  HB3 ASN A 239      44.459  86.533  69.151  1.00 94.92           H  
ATOM   3760  O   ASN A 239      41.913  89.261  70.808  1.00 94.92           O  
ATOM   3761  CG  ASN A 239      45.370  88.028  70.388  1.00 94.92           C  
ATOM   3762  ND2 ASN A 239      45.411  88.268  71.673  1.00 94.92           N  
ATOM   3763 HD21 ASN A 239      45.879  89.111  71.975  1.00 94.92           H  
ATOM   3764 HD22 ASN A 239      44.652  87.951  72.260  1.00 94.92           H  
ATOM   3765  OD1 ASN A 239      46.271  88.416  69.654  1.00 94.92           O  
ATOM   3766  N   ASP A 240      43.384  90.667  69.865  1.00 92.00           N  
ATOM   3767  H   ASP A 240      44.035  90.807  69.105  1.00 92.00           H  
ATOM   3768  CA  ASP A 240      43.030  91.869  70.617  1.00 92.00           C  
ATOM   3769  HA  ASP A 240      41.946  91.894  70.737  1.00 92.00           H  
ATOM   3770  C   ASP A 240      43.435  93.132  69.830  1.00 92.00           C  
ATOM   3771  CB  ASP A 240      43.662  91.820  72.025  1.00 92.00           C  
ATOM   3772  HB2 ASP A 240      43.290  92.668  72.601  1.00 92.00           H  
ATOM   3773  HB3 ASP A 240      43.328  90.916  72.533  1.00 92.00           H  
ATOM   3774  O   ASP A 240      44.043  93.038  68.765  1.00 92.00           O  
ATOM   3775  CG  ASP A 240      45.195  91.868  72.030  1.00 92.00           C  
ATOM   3776  OD1 ASP A 240      45.760  92.907  71.633  1.00 92.00           O  
ATOM   3777  OD2 ASP A 240      45.858  90.904  72.472  1.00 92.00           O  
ATOM   3778  N   ALA A 241      43.091  94.313  70.352  1.00 89.26           N  
ATOM   3779  H   ALA A 241      42.577  94.314  71.222  1.00 89.26           H  
ATOM   3780  CA  ALA A 241      43.399  95.610  69.740  1.00 89.26           C  
ATOM   3781  HA  ALA A 241      43.764  95.439  68.728  1.00 89.26           H  
ATOM   3782  C   ALA A 241      44.524  96.376  70.470  1.00 89.26           C  
ATOM   3783  CB  ALA A 241      42.095  96.413  69.623  1.00 89.26           C  
ATOM   3784  HB1 ALA A 241      41.709  96.648  70.615  1.00 89.26           H  
ATOM   3785  HB2 ALA A 241      41.354  95.834  69.073  1.00 89.26           H  
ATOM   3786  HB3 ALA A 241      42.284  97.341  69.084  1.00 89.26           H  
ATOM   3787  O   ALA A 241      44.615  97.600  70.372  1.00 89.26           O  
ATOM   3788  N   SER A 242      45.370  95.692  71.246  1.00 88.08           N  
ATOM   3789  H   SER A 242      45.314  94.683  71.248  1.00 88.08           H  
ATOM   3790  CA  SER A 242      46.436  96.340  72.031  1.00 88.08           C  
ATOM   3791  HA  SER A 242      46.032  97.263  72.448  1.00 88.08           H  
ATOM   3792  C   SER A 242      47.662  96.738  71.202  1.00 88.08           C  
ATOM   3793  CB  SER A 242      46.864  95.463  73.212  1.00 88.08           C  
ATOM   3794  HB2 SER A 242      45.984  95.145  73.771  1.00 88.08           H  
ATOM   3795  HB3 SER A 242      47.501  96.051  73.874  1.00 88.08           H  
ATOM   3796  O   SER A 242      48.568  97.393  71.724  1.00 88.08           O  
ATOM   3797  OG  SER A 242      47.585  94.328  72.771  1.00 88.08           O  
ATOM   3798  HG  SER A 242      46.937  93.748  72.365  1.00 88.08           H  
ATOM   3799  N   GLN A 243      47.725  96.331  69.929  1.00 90.79           N  
ATOM   3800  H   GLN A 243      46.952  95.797  69.557  1.00 90.79           H  
ATOM   3801  CA  GLN A 243      48.847  96.613  69.036  1.00 90.79           C  
ATOM   3802  HA  GLN A 243      49.706  96.882  69.649  1.00 90.79           H  
ATOM   3803  C   GLN A 243      48.562  97.806  68.119  1.00 90.79           C  
ATOM   3804  CB  GLN A 243      49.259  95.374  68.219  1.00 90.79           C  
ATOM   3805  HB2 GLN A 243      48.512  95.174  67.452  1.00 90.79           H  
ATOM   3806  HB3 GLN A 243      50.186  95.624  67.702  1.00 90.79           H  
ATOM   3807  O   GLN A 243      47.548  97.865  67.430  1.00 90.79           O  
ATOM   3808  CG  GLN A 243      49.515  94.097  69.047  1.00 90.79           C  
ATOM   3809  HG2 GLN A 243      50.101  93.409  68.438  1.00 90.79           H  
ATOM   3810  HG3 GLN A 243      50.092  94.341  69.939  1.00 90.79           H  
ATOM   3811  CD  GLN A 243      48.249  93.349  69.451  1.00 90.79           C  
ATOM   3812  NE2 GLN A 243      48.285  92.522  70.475  1.00 90.79           N  
ATOM   3813 HE21 GLN A 243      47.347  92.340  70.804  1.00 90.79           H  
ATOM   3814 HE22 GLN A 243      49.020  92.631  71.159  1.00 90.79           H  
ATOM   3815  OE1 GLN A 243      47.209  93.486  68.846  1.00 90.79           O  
ATOM   3816  N   SER A 244      49.512  98.735  68.046  1.00 94.92           N  
ATOM   3817  H   SER A 244      50.330  98.617  68.627  1.00 94.92           H  
ATOM   3818  CA  SER A 244      49.557  99.761  67.005  1.00 94.92           C  
ATOM   3819  HA  SER A 244      48.547 100.099  66.778  1.00 94.92           H  
ATOM   3820  C   SER A 244      50.168  99.162  65.736  1.00 94.92           C  
ATOM   3821  CB  SER A 244      50.360 100.969  67.500  1.00 94.92           C  
ATOM   3822  HB2 SER A 244      51.374 100.659  67.748  1.00 94.92           H  
ATOM   3823  HB3 SER A 244      50.400 101.728  66.720  1.00 94.92           H  
ATOM   3824  O   SER A 244      51.376  98.936  65.674  1.00 94.92           O  
ATOM   3825  OG  SER A 244      49.730 101.502  68.653  1.00 94.92           O  
ATOM   3826  HG  SER A 244      49.234 100.786  69.056  1.00 94.92           H  
ATOM   3827  N   LEU A 245      49.330  98.880  64.733  1.00 95.70           N  
ATOM   3828  H   LEU A 245      48.342  99.025  64.888  1.00 95.70           H  
ATOM   3829  CA  LEU A 245      49.737  98.366  63.421  1.00 95.70           C  
ATOM   3830  HA  LEU A 245      50.633  97.755  63.535  1.00 95.70           H  
ATOM   3831  C   LEU A 245      50.110  99.528  62.494  1.00 95.70           C  
ATOM   3832  CB  LEU A 245      48.622  97.484  62.824  1.00 95.70           C  
ATOM   3833  HB2 LEU A 245      47.711  98.077  62.753  1.00 95.70           H  
ATOM   3834  HB3 LEU A 245      48.911  97.210  61.809  1.00 95.70           H  
ATOM   3835  O   LEU A 245      49.321  99.956  61.659  1.00 95.70           O  
ATOM   3836  CG  LEU A 245      48.308  96.194  63.600  1.00 95.70           C  
ATOM   3837  HG  LEU A 245      48.022  96.435  64.624  1.00 95.70           H  
ATOM   3838  CD1 LEU A 245      47.142  95.478  62.921  1.00 95.70           C  
ATOM   3839 HD11 LEU A 245      47.387  95.255  61.882  1.00 95.70           H  
ATOM   3840 HD12 LEU A 245      46.260  96.118  62.939  1.00 95.70           H  
ATOM   3841 HD13 LEU A 245      46.898  94.562  63.457  1.00 95.70           H  
ATOM   3842  CD2 LEU A 245      49.499  95.235  63.626  1.00 95.70           C  
ATOM   3843 HD21 LEU A 245      50.318  95.693  64.181  1.00 95.70           H  
ATOM   3844 HD22 LEU A 245      49.214  94.309  64.127  1.00 95.70           H  
ATOM   3845 HD23 LEU A 245      49.833  95.020  62.611  1.00 95.70           H  
ATOM   3846  N   ASN A 246      51.295 100.100  62.679  1.00 96.46           N  
ATOM   3847  H   ASN A 246      51.879  99.749  63.423  1.00 96.46           H  
ATOM   3848  CA  ASN A 246      51.788 101.211  61.851  1.00 96.46           C  
ATOM   3849  HA  ASN A 246      51.321 101.138  60.869  1.00 96.46           H  
ATOM   3850  C   ASN A 246      53.299 101.140  61.578  1.00 96.46           C  
ATOM   3851  CB  ASN A 246      51.346 102.546  62.476  1.00 96.46           C  
ATOM   3852  HB2 ASN A 246      51.648 103.368  61.828  1.00 96.46           H  
ATOM   3853  HB3 ASN A 246      50.257 102.554  62.544  1.00 96.46           H  
ATOM   3854  O   ASN A 246      53.884 102.098  61.075  1.00 96.46           O  
ATOM   3855  CG  ASN A 246      51.935 102.790  63.852  1.00 96.46           C  
ATOM   3856  ND2 ASN A 246      51.250 103.520  64.696  1.00 96.46           N  
ATOM   3857 HD21 ASN A 246      51.657 103.610  65.616  1.00 96.46           H  
ATOM   3858 HD22 ASN A 246      50.355 103.913  64.444  1.00 96.46           H  
ATOM   3859  OD1 ASN A 246      53.010 102.340  64.201  1.00 96.46           O  
ATOM   3860  N   GLY A 247      53.928 100.012  61.908  1.00 96.94           N  
ATOM   3861  H   GLY A 247      53.406  99.269  62.350  1.00 96.94           H  
ATOM   3862  CA  GLY A 247      55.301  99.730  61.527  1.00 96.94           C  
ATOM   3863  HA2 GLY A 247      55.921 100.610  61.698  1.00 96.94           H  
ATOM   3864  HA3 GLY A 247      55.673  98.924  62.159  1.00 96.94           H  
ATOM   3865  C   GLY A 247      55.437  99.319  60.060  1.00 96.94           C  
ATOM   3866  O   GLY A 247      54.491  99.370  59.269  1.00 96.94           O  
ATOM   3867  N   THR A 248      56.623  98.830  59.719  1.00 98.18           N  
ATOM   3868  H   THR A 248      57.323  98.750  60.444  1.00 98.18           H  
ATOM   3869  CA  THR A 248      56.967  98.350  58.381  1.00 98.18           C  
ATOM   3870  HA  THR A 248      56.063  98.296  57.776  1.00 98.18           H  
ATOM   3871  C   THR A 248      57.574  96.958  58.469  1.00 98.18           C  
ATOM   3872  CB  THR A 248      57.933  99.318  57.680  1.00 98.18           C  
ATOM   3873  HB  THR A 248      58.896  99.310  58.191  1.00 98.18           H  
ATOM   3874  O   THR A 248      58.505  96.726  59.242  1.00 98.18           O  
ATOM   3875  CG2 THR A 248      58.148  98.977  56.208  1.00 98.18           C  
ATOM   3876 HG21 THR A 248      57.191  98.910  55.691  1.00 98.18           H  
ATOM   3877 HG22 THR A 248      58.766  99.740  55.736  1.00 98.18           H  
ATOM   3878 HG23 THR A 248      58.671  98.024  56.126  1.00 98.18           H  
ATOM   3879  OG1 THR A 248      57.415 100.628  57.704  1.00 98.18           O  
ATOM   3880  HG1 THR A 248      57.792 101.104  56.960  1.00 98.18           H  
ATOM   3881  N   LEU A 249      57.056  96.040  57.649  1.00 98.31           N  
ATOM   3882  H   LEU A 249      56.306  96.317  57.033  1.00 98.31           H  
ATOM   3883  CA  LEU A 249      57.711  94.766  57.367  1.00 98.31           C  
ATOM   3884  HA  LEU A 249      58.359  94.523  58.208  1.00 98.31           H  
ATOM   3885  C   LEU A 249      58.601  94.902  56.130  1.00 98.31           C  
ATOM   3886  CB  LEU A 249      56.689  93.627  57.206  1.00 98.31           C  
ATOM   3887  HB2 LEU A 249      56.032  93.860  56.369  1.00 98.31           H  
ATOM   3888  HB3 LEU A 249      57.238  92.716  56.964  1.00 98.31           H  
ATOM   3889  O   LEU A 249      58.266  95.632  55.196  1.00 98.31           O  
ATOM   3890  CG  LEU A 249      55.836  93.358  58.455  1.00 98.31           C  
ATOM   3891  HG  LEU A 249      55.295  94.271  58.707  1.00 98.31           H  
ATOM   3892  CD1 LEU A 249      54.790  92.298  58.169  1.00 98.31           C  
ATOM   3893 HD11 LEU A 249      55.269  91.407  57.764  1.00 98.31           H  
ATOM   3894 HD12 LEU A 249      54.077  92.719  57.460  1.00 98.31           H  
ATOM   3895 HD13 LEU A 249      54.259  92.035  59.083  1.00 98.31           H  
ATOM   3896  CD2 LEU A 249      56.651  92.897  59.657  1.00 98.31           C  
ATOM   3897 HD21 LEU A 249      57.320  93.698  59.974  1.00 98.31           H  
ATOM   3898 HD22 LEU A 249      57.232  92.009  59.406  1.00 98.31           H  
ATOM   3899 HD23 LEU A 249      55.977  92.676  60.484  1.00 98.31           H  
ATOM   3900  N   GLY A 250      59.722  94.194  56.119  1.00 97.74           N  
ATOM   3901  H   GLY A 250      59.912  93.596  56.910  1.00 97.74           H  
ATOM   3902  CA  GLY A 250      60.652  94.136  54.994  1.00 97.74           C  
ATOM   3903  HA2 GLY A 250      61.463  94.847  55.151  1.00 97.74           H  
ATOM   3904  HA3 GLY A 250      60.141  94.401  54.068  1.00 97.74           H  
ATOM   3905  C   GLY A 250      61.249  92.745  54.830  1.00 97.74           C  
ATOM   3906  O   GLY A 250      60.874  91.822  55.550  1.00 97.74           O  
ATOM   3907  N   ILE A 251      62.175  92.613  53.880  1.00 97.18           N  
ATOM   3908  H   ILE A 251      62.470  93.427  53.361  1.00 97.18           H  
ATOM   3909  CA  ILE A 251      62.933  91.381  53.668  1.00 97.18           C  
ATOM   3910  HA  ILE A 251      62.479  90.591  54.266  1.00 97.18           H  
ATOM   3911  C   ILE A 251      64.361  91.565  54.162  1.00 97.18           C  
ATOM   3912  CB  ILE A 251      62.885  90.906  52.200  1.00 97.18           C  
ATOM   3913  HB  ILE A 251      63.301  91.696  51.574  1.00 97.18           H  
ATOM   3914  O   ILE A 251      65.038  92.514  53.768  1.00 97.18           O  
ATOM   3915  CG1 ILE A 251      61.445  90.640  51.714  1.00 97.18           C  
ATOM   3916 HG12 ILE A 251      60.903  91.586  51.740  1.00 97.18           H  
ATOM   3917 HG13 ILE A 251      61.480  90.335  50.668  1.00 97.18           H  
ATOM   3918  CG2 ILE A 251      63.748  89.649  51.988  1.00 97.18           C  
ATOM   3919 HG21 ILE A 251      64.803  89.879  52.137  1.00 97.18           H  
ATOM   3920 HG22 ILE A 251      63.461  88.869  52.693  1.00 97.18           H  
ATOM   3921 HG23 ILE A 251      63.630  89.276  50.970  1.00 97.18           H  
ATOM   3922  CD1 ILE A 251      60.638  89.591  52.498  1.00 97.18           C  
ATOM   3923 HD11 ILE A 251      61.140  88.624  52.473  1.00 97.18           H  
ATOM   3924 HD12 ILE A 251      59.653  89.483  52.044  1.00 97.18           H  
ATOM   3925 HD13 ILE A 251      60.503  89.905  53.533  1.00 97.18           H  
ATOM   3926  N   GLU A 252      64.826  90.625  54.975  1.00 96.20           N  
ATOM   3927  H   GLU A 252      64.195  89.891  55.264  1.00 96.20           H  
ATOM   3928  CA  GLU A 252      66.239  90.455  55.301  1.00 96.20           C  
ATOM   3929  HA  GLU A 252      66.807  91.289  54.892  1.00 96.20           H  
ATOM   3930  C   GLU A 252      66.744  89.162  54.660  1.00 96.20           C  
ATOM   3931  CB  GLU A 252      66.425  90.466  56.821  1.00 96.20           C  
ATOM   3932  HB2 GLU A 252      66.039  89.534  57.235  1.00 96.20           H  
ATOM   3933  HB3 GLU A 252      65.863  91.309  57.224  1.00 96.20           H  
ATOM   3934  O   GLU A 252      66.073  88.136  54.720  1.00 96.20           O  
ATOM   3935  CG  GLU A 252      67.893  90.631  57.229  1.00 96.20           C  
ATOM   3936  HG2 GLU A 252      68.277  91.545  56.774  1.00 96.20           H  
ATOM   3937  HG3 GLU A 252      68.469  89.795  56.832  1.00 96.20           H  
ATOM   3938  CD  GLU A 252      68.090  90.714  58.753  1.00 96.20           C  
ATOM   3939  OE1 GLU A 252      69.260  90.622  59.180  1.00 96.20           O  
ATOM   3940  OE2 GLU A 252      67.094  90.865  59.503  1.00 96.20           O  
ATOM   3941  N   ASN A 253      67.914  89.204  54.023  1.00 95.35           N  
ATOM   3942  H   ASN A 253      68.468  90.046  54.079  1.00 95.35           H  
ATOM   3943  CA  ASN A 253      68.528  88.018  53.429  1.00 95.35           C  
ATOM   3944  HA  ASN A 253      67.801  87.208  53.363  1.00 95.35           H  
ATOM   3945  C   ASN A 253      69.663  87.546  54.332  1.00 95.35           C  
ATOM   3946  CB  ASN A 253      69.000  88.319  51.999  1.00 95.35           C  
ATOM   3947  HB2 ASN A 253      69.565  87.464  51.629  1.00 95.35           H  
ATOM   3948  HB3 ASN A 253      69.658  89.189  51.996  1.00 95.35           H  
ATOM   3949  O   ASN A 253      70.737  88.148  54.355  1.00 95.35           O  
ATOM   3950  CG  ASN A 253      67.838  88.532  51.055  1.00 95.35           C  
ATOM   3951  ND2 ASN A 253      67.565  89.755  50.662  1.00 95.35           N  
ATOM   3952 HD21 ASN A 253      66.768  89.844  50.047  1.00 95.35           H  
ATOM   3953 HD22 ASN A 253      68.096  90.540  51.012  1.00 95.35           H  
ATOM   3954  OD1 ASN A 253      67.153  87.611  50.657  1.00 95.35           O  
ATOM   3955  N   VAL A 254      69.425  86.461  55.061  1.00 93.34           N  
ATOM   3956  H   VAL A 254      68.545  85.982  54.938  1.00 93.34           H  
ATOM   3957  CA  VAL A 254      70.401  85.826  55.951  1.00 93.34           C  
ATOM   3958  HA  VAL A 254      71.397  86.089  55.595  1.00 93.34           H  
ATOM   3959  C   VAL A 254      70.301  84.312  55.808  1.00 93.34           C  
ATOM   3960  CB  VAL A 254      70.301  86.299  57.424  1.00 93.34           C  
ATOM   3961  HB  VAL A 254      70.667  85.497  58.065  1.00 93.34           H  
ATOM   3962  O   VAL A 254      69.318  83.772  55.319  1.00 93.34           O  
ATOM   3963  CG1 VAL A 254      71.229  87.495  57.657  1.00 93.34           C  
ATOM   3964 HG11 VAL A 254      71.203  87.783  58.709  1.00 93.34           H  
ATOM   3965 HG12 VAL A 254      70.894  88.346  57.065  1.00 93.34           H  
ATOM   3966 HG13 VAL A 254      72.254  87.244  57.385  1.00 93.34           H  
ATOM   3967  CG2 VAL A 254      68.899  86.681  57.909  1.00 93.34           C  
ATOM   3968 HG21 VAL A 254      68.269  85.792  57.916  1.00 93.34           H  
ATOM   3969 HG22 VAL A 254      68.949  87.061  58.930  1.00 93.34           H  
ATOM   3970 HG23 VAL A 254      68.454  87.453  57.281  1.00 93.34           H  
ATOM   3971  N   TRP A 255      71.393  83.608  56.112  1.00 93.16           N  
ATOM   3972  H   TRP A 255      72.159  84.101  56.549  1.00 93.16           H  
ATOM   3973  CA  TRP A 255      71.485  82.144  55.974  1.00 93.16           C  
ATOM   3974  HA  TRP A 255      72.540  81.881  56.065  1.00 93.16           H  
ATOM   3975  C   TRP A 255      71.050  81.581  54.606  1.00 93.16           C  
ATOM   3976  CB  TRP A 255      70.753  81.470  57.137  1.00 93.16           C  
ATOM   3977  HB2 TRP A 255      69.681  81.570  56.971  1.00 93.16           H  
ATOM   3978  HB3 TRP A 255      70.985  80.405  57.131  1.00 93.16           H  
ATOM   3979  O   TRP A 255      70.580  80.447  54.522  1.00 93.16           O  
ATOM   3980  CG  TRP A 255      71.071  82.005  58.494  1.00 93.16           C  
ATOM   3981  CD1 TRP A 255      72.302  82.191  59.022  1.00 93.16           C  
ATOM   3982  HD1 TRP A 255      73.232  81.986  58.511  1.00 93.16           H  
ATOM   3983  CD2 TRP A 255      70.127  82.443  59.507  1.00 93.16           C  
ATOM   3984  CE2 TRP A 255      70.858  82.792  60.679  1.00 93.16           C  
ATOM   3985  CE3 TRP A 255      68.728  82.594  59.545  1.00 93.16           C  
ATOM   3986  HE3 TRP A 255      68.152  82.441  58.644  1.00 93.16           H  
ATOM   3987  NE1 TRP A 255      72.180  82.681  60.307  1.00 93.16           N  
ATOM   3988  HE1 TRP A 255      72.959  82.975  60.881  1.00 93.16           H  
ATOM   3989  CH2 TRP A 255      68.822  83.244  61.891  1.00 93.16           C  
ATOM   3990  HH2 TRP A 255      68.290  83.539  62.783  1.00 93.16           H  
ATOM   3991  CZ2 TRP A 255      70.224  83.157  61.871  1.00 93.16           C  
ATOM   3992  HZ2 TRP A 255      70.806  83.415  62.744  1.00 93.16           H  
ATOM   3993  CZ3 TRP A 255      68.092  83.023  60.718  1.00 93.16           C  
ATOM   3994  HZ3 TRP A 255      67.033  83.236  60.705  1.00 93.16           H  
ATOM   3995  N   GLY A 256      71.235  82.365  53.538  1.00 90.79           N  
ATOM   3996  H   GLY A 256      71.537  83.316  53.696  1.00 90.79           H  
ATOM   3997  CA  GLY A 256      70.955  81.949  52.164  1.00 90.79           C  
ATOM   3998  HA2 GLY A 256      71.473  82.622  51.482  1.00 90.79           H  
ATOM   3999  HA3 GLY A 256      71.340  80.942  52.007  1.00 90.79           H  
ATOM   4000  C   GLY A 256      69.478  81.946  51.768  1.00 90.79           C  
ATOM   4001  O   GLY A 256      69.164  81.331  50.756  1.00 90.79           O  
ATOM   4002  N   ARG A 257      68.584  82.601  52.524  1.00 91.86           N  
ATOM   4003  H   ARG A 257      68.885  83.057  53.374  1.00 91.86           H  
ATOM   4004  CA  ARG A 257      67.166  82.741  52.161  1.00 91.86           C  
ATOM   4005  HA  ARG A 257      67.091  82.703  51.074  1.00 91.86           H  
ATOM   4006  C   ARG A 257      66.572  84.089  52.608  1.00 91.86           C  
ATOM   4007  CB  ARG A 257      66.378  81.538  52.704  1.00 91.86           C  
ATOM   4008  HB2 ARG A 257      65.360  81.565  52.313  1.00 91.86           H  
ATOM   4009  HB3 ARG A 257      66.842  80.627  52.327  1.00 91.86           H  
ATOM   4010  O   ARG A 257      67.139  84.736  53.492  1.00 91.86           O  
ATOM   4011  CG  ARG A 257      66.309  81.476  54.233  1.00 91.86           C  
ATOM   4012  HG2 ARG A 257      65.745  82.331  54.608  1.00 91.86           H  
ATOM   4013  HG3 ARG A 257      67.311  81.481  54.664  1.00 91.86           H  
ATOM   4014  CD  ARG A 257      65.588  80.185  54.615  1.00 91.86           C  
ATOM   4015  HD2 ARG A 257      66.136  79.333  54.211  1.00 91.86           H  
ATOM   4016  HD3 ARG A 257      64.601  80.196  54.154  1.00 91.86           H  
ATOM   4017  NE  ARG A 257      65.424  80.062  56.067  1.00 91.86           N  
ATOM   4018  HE  ARG A 257      64.661  80.581  56.477  1.00 91.86           H  
ATOM   4019  NH1 ARG A 257      67.097  78.549  56.567  1.00 91.86           N  
ATOM   4020 HH11 ARG A 257      67.506  78.710  55.658  1.00 91.86           H  
ATOM   4021 HH12 ARG A 257      67.609  78.083  57.304  1.00 91.86           H  
ATOM   4022  NH2 ARG A 257      65.693  79.279  58.131  1.00 91.86           N  
ATOM   4023 HH21 ARG A 257      64.872  79.830  58.340  1.00 91.86           H  
ATOM   4024 HH22 ARG A 257      66.128  78.674  58.813  1.00 91.86           H  
ATOM   4025  CZ  ARG A 257      66.087  79.302  56.904  1.00 91.86           C  
ATOM   4026  N   PRO A 258      65.468  84.543  51.995  1.00 95.25           N  
ATOM   4027  CA  PRO A 258      64.758  85.740  52.431  1.00 95.25           C  
ATOM   4028  HA  PRO A 258      65.471  86.532  52.658  1.00 95.25           H  
ATOM   4029  C   PRO A 258      63.899  85.474  53.673  1.00 95.25           C  
ATOM   4030  CB  PRO A 258      63.910  86.167  51.234  1.00 95.25           C  
ATOM   4031  HB2 PRO A 258      64.501  86.807  50.579  1.00 95.25           H  
ATOM   4032  HB3 PRO A 258      62.991  86.671  51.536  1.00 95.25           H  
ATOM   4033  O   PRO A 258      63.299  84.413  53.829  1.00 95.25           O  
ATOM   4034  CG  PRO A 258      63.623  84.848  50.526  1.00 95.25           C  
ATOM   4035  HG2 PRO A 258      63.441  85.001  49.462  1.00 95.25           H  
ATOM   4036  HG3 PRO A 258      62.779  84.344  50.998  1.00 95.25           H  
ATOM   4037  CD  PRO A 258      64.875  84.015  50.772  1.00 95.25           C  
ATOM   4038  HD2 PRO A 258      65.570  84.144  49.943  1.00 95.25           H  
ATOM   4039  HD3 PRO A 258      64.602  82.964  50.869  1.00 95.25           H  
ATOM   4040  N   HIS A 259      63.796  86.485  54.529  1.00 96.18           N  
ATOM   4041  H   HIS A 259      64.413  87.272  54.395  1.00 96.18           H  
ATOM   4042  CA  HIS A 259      63.038  86.464  55.775  1.00 96.18           C  
ATOM   4043  HA  HIS A 259      62.440  85.555  55.850  1.00 96.18           H  
ATOM   4044  C   HIS A 259      62.119  87.680  55.842  1.00 96.18           C  
ATOM   4045  CB  HIS A 259      64.034  86.509  56.936  1.00 96.18           C  
ATOM   4046  HB2 HIS A 259      64.651  87.404  56.853  1.00 96.18           H  
ATOM   4047  HB3 HIS A 259      63.482  86.597  57.873  1.00 96.18           H  
ATOM   4048  O   HIS A 259      62.582  88.797  55.620  1.00 96.18           O  
ATOM   4049  CG  HIS A 259      64.934  85.308  57.000  1.00 96.18           C  
ATOM   4050  CD2 HIS A 259      66.189  85.189  56.471  1.00 96.18           C  
ATOM   4051  HD2 HIS A 259      66.718  85.956  55.926  1.00 96.18           H  
ATOM   4052  ND1 HIS A 259      64.632  84.103  57.569  1.00 96.18           N  
ATOM   4053  HD1 HIS A 259      63.734  83.824  57.939  1.00 96.18           H  
ATOM   4054  CE1 HIS A 259      65.669  83.279  57.400  1.00 96.18           C  
ATOM   4055  HE1 HIS A 259      65.692  82.252  57.733  1.00 96.18           H  
ATOM   4056  NE2 HIS A 259      66.661  83.900  56.756  1.00 96.18           N  
ATOM   4057  N   LEU A 260      60.842  87.501  56.182  1.00 97.58           N  
ATOM   4058  H   LEU A 260      60.506  86.563  56.349  1.00 97.58           H  
ATOM   4059  CA  LEU A 260      59.959  88.612  56.533  1.00 97.58           C  
ATOM   4060  HA  LEU A 260      60.120  89.419  55.818  1.00 97.58           H  
ATOM   4061  C   LEU A 260      60.309  89.109  57.938  1.00 97.58           C  
ATOM   4062  CB  LEU A 260      58.495  88.155  56.452  1.00 97.58           C  
ATOM   4063  HB2 LEU A 260      58.326  87.679  55.486  1.00 97.58           H  
ATOM   4064  HB3 LEU A 260      58.332  87.403  57.225  1.00 97.58           H  
ATOM   4065  O   LEU A 260      60.253  88.336  58.896  1.00 97.58           O  
ATOM   4066  CG  LEU A 260      57.461  89.277  56.637  1.00 97.58           C  
ATOM   4067  HG  LEU A 260      57.675  89.844  57.543  1.00 97.58           H  
ATOM   4068  CD1 LEU A 260      57.445  90.231  55.440  1.00 97.58           C  
ATOM   4069 HD11 LEU A 260      58.389  90.773  55.382  1.00 97.58           H  
ATOM   4070 HD12 LEU A 260      57.298  89.667  54.519  1.00 97.58           H  
ATOM   4071 HD13 LEU A 260      56.633  90.950  55.557  1.00 97.58           H  
ATOM   4072  CD2 LEU A 260      56.075  88.646  56.777  1.00 97.58           C  
ATOM   4073 HD21 LEU A 260      56.048  88.027  57.673  1.00 97.58           H  
ATOM   4074 HD22 LEU A 260      55.305  89.413  56.857  1.00 97.58           H  
ATOM   4075 HD23 LEU A 260      55.865  88.020  55.909  1.00 97.58           H  
ATOM   4076  N   VAL A 261      60.654  90.390  58.063  1.00 97.70           N  
ATOM   4077  H   VAL A 261      60.716  90.941  57.218  1.00 97.70           H  
ATOM   4078  CA  VAL A 261      61.173  90.980  59.308  1.00 97.70           C  
ATOM   4079  HA  VAL A 261      60.968  90.289  60.125  1.00 97.70           H  
ATOM   4080  C   VAL A 261      60.472  92.293  59.634  1.00 97.70           C  
ATOM   4081  CB  VAL A 261      62.707  91.172  59.268  1.00 97.70           C  
ATOM   4082  HB  VAL A 261      63.064  91.149  60.298  1.00 97.70           H  
ATOM   4083  O   VAL A 261      60.027  93.007  58.736  1.00 97.70           O  
ATOM   4084  CG1 VAL A 261      63.428  90.076  58.484  1.00 97.70           C  
ATOM   4085 HG11 VAL A 261      63.367  90.285  57.416  1.00 97.70           H  
ATOM   4086 HG12 VAL A 261      62.991  89.093  58.665  1.00 97.70           H  
ATOM   4087 HG13 VAL A 261      64.480  90.063  58.769  1.00 97.70           H  
ATOM   4088  CG2 VAL A 261      63.171  92.495  58.644  1.00 97.70           C  
ATOM   4089 HG21 VAL A 261      62.862  93.337  59.266  1.00 97.70           H  
ATOM   4090 HG22 VAL A 261      64.259  92.510  58.591  1.00 97.70           H  
ATOM   4091 HG23 VAL A 261      62.762  92.599  57.638  1.00 97.70           H  
ATOM   4092  N   LEU A 262      60.428  92.658  60.915  1.00 97.82           N  
ATOM   4093  H   LEU A 262      60.836  92.039  61.601  1.00 97.82           H  
ATOM   4094  CA  LEU A 262      59.997  93.988  61.349  1.00 97.82           C  
ATOM   4095  HA  LEU A 262      59.190  94.327  60.699  1.00 97.82           H  
ATOM   4096  C   LEU A 262      61.151  94.988  61.206  1.00 97.82           C  
ATOM   4097  CB  LEU A 262      59.458  93.886  62.785  1.00 97.82           C  
ATOM   4098  HB2 LEU A 262      60.276  93.581  63.439  1.00 97.82           H  
ATOM   4099  HB3 LEU A 262      58.697  93.105  62.818  1.00 97.82           H  
ATOM   4100  O   LEU A 262      62.002  95.089  62.086  1.00 97.82           O  
ATOM   4101  CG  LEU A 262      58.844  95.189  63.326  1.00 97.82           C  
ATOM   4102  HG  LEU A 262      59.560  96.008  63.250  1.00 97.82           H  
ATOM   4103  CD1 LEU A 262      57.565  95.566  62.581  1.00 97.82           C  
ATOM   4104 HD11 LEU A 262      56.875  94.721  62.578  1.00 97.82           H  
ATOM   4105 HD12 LEU A 262      57.800  95.849  61.555  1.00 97.82           H  
ATOM   4106 HD13 LEU A 262      57.081  96.415  63.063  1.00 97.82           H  
ATOM   4107  CD2 LEU A 262      58.493  94.985  64.797  1.00 97.82           C  
ATOM   4108 HD21 LEU A 262      59.399  94.725  65.345  1.00 97.82           H  
ATOM   4109 HD22 LEU A 262      58.056  95.889  65.221  1.00 97.82           H  
ATOM   4110 HD23 LEU A 262      57.778  94.167  64.890  1.00 97.82           H  
ATOM   4111  N   THR A 263      61.176  95.737  60.103  1.00 96.99           N  
ATOM   4112  H   THR A 263      60.426  95.646  59.434  1.00 96.99           H  
ATOM   4113  CA  THR A 263      62.236  96.724  59.820  1.00 96.99           C  
ATOM   4114  HA  THR A 263      63.193  96.325  60.157  1.00 96.99           H  
ATOM   4115  C   THR A 263      62.020  98.040  60.557  1.00 96.99           C  
ATOM   4116  CB  THR A 263      62.345  97.015  58.318  1.00 96.99           C  
ATOM   4117  HB  THR A 263      63.086  97.797  58.160  1.00 96.99           H  
ATOM   4118  O   THR A 263      62.976  98.739  60.887  1.00 96.99           O  
ATOM   4119  CG2 THR A 263      62.770  95.784  57.527  1.00 96.99           C  
ATOM   4120 HG21 THR A 263      62.007  95.009  57.592  1.00 96.99           H  
ATOM   4121 HG22 THR A 263      63.705  95.396  57.933  1.00 96.99           H  
ATOM   4122 HG23 THR A 263      62.935  96.054  56.484  1.00 96.99           H  
ATOM   4123  OG1 THR A 263      61.108  97.438  57.788  1.00 96.99           O  
ATOM   4124  HG1 THR A 263      61.159  97.329  56.836  1.00 96.99           H  
ATOM   4125  N   ASN A 264      60.763  98.378  60.846  1.00 95.67           N  
ATOM   4126  H   ASN A 264      60.028  97.783  60.495  1.00 95.67           H  
ATOM   4127  CA  ASN A 264      60.398  99.517  61.675  1.00 95.67           C  
ATOM   4128  HA  ASN A 264      61.240  99.782  62.314  1.00 95.67           H  
ATOM   4129  C   ASN A 264      59.218  99.128  62.566  1.00 95.67           C  
ATOM   4130  CB  ASN A 264      60.085 100.715  60.762  1.00 95.67           C  
ATOM   4131  HB2 ASN A 264      59.207 100.499  60.154  1.00 95.67           H  
ATOM   4132  HB3 ASN A 264      60.933 100.879  60.096  1.00 95.67           H  
ATOM   4133  O   ASN A 264      58.176  98.725  62.059  1.00 95.67           O  
ATOM   4134  CG  ASN A 264      59.828 101.999  61.529  1.00 95.67           C  
ATOM   4135  ND2 ASN A 264      59.854 103.125  60.859  1.00 95.67           N  
ATOM   4136 HD21 ASN A 264      59.662 103.968  61.381  1.00 95.67           H  
ATOM   4137 HD22 ASN A 264      60.004 103.120  59.860  1.00 95.67           H  
ATOM   4138  OD1 ASN A 264      59.606 102.016  62.729  1.00 95.67           O  
ATOM   4139  N   ARG A 265      59.358  99.264  63.889  1.00 94.70           N  
ATOM   4140  H   ARG A 265      60.226  99.647  64.237  1.00 94.70           H  
ATOM   4141  CA  ARG A 265      58.275  98.937  64.830  1.00 94.70           C  
ATOM   4142  HA  ARG A 265      57.854  97.976  64.534  1.00 94.70           H  
ATOM   4143  C   ARG A 265      57.091  99.902  64.754  1.00 94.70           C  
ATOM   4144  CB  ARG A 265      58.819  98.783  66.260  1.00 94.70           C  
ATOM   4145  HB2 ARG A 265      58.024  98.376  66.885  1.00 94.70           H  
ATOM   4146  HB3 ARG A 265      59.634  98.059  66.247  1.00 94.70           H  
ATOM   4147  O   ARG A 265      56.000  99.522  65.154  1.00 94.70           O  
ATOM   4148  CG  ARG A 265      59.307 100.106  66.879  1.00 94.70           C  
ATOM   4149  HG2 ARG A 265      60.110 100.530  66.277  1.00 94.70           H  
ATOM   4150  HG3 ARG A 265      58.478 100.813  66.903  1.00 94.70           H  
ATOM   4151  CD  ARG A 265      59.790  99.920  68.321  1.00 94.70           C  
ATOM   4152  HD2 ARG A 265      60.001 100.901  68.747  1.00 94.70           H  
ATOM   4153  HD3 ARG A 265      58.989  99.461  68.898  1.00 94.70           H  
ATOM   4154  NE  ARG A 265      61.005  99.090  68.405  1.00 94.70           N  
ATOM   4155  HE  ARG A 265      61.552  98.974  67.563  1.00 94.70           H  
ATOM   4156  NH1 ARG A 265      60.872  98.597  70.662  1.00 94.70           N  
ATOM   4157 HH11 ARG A 265      59.981  99.050  70.802  1.00 94.70           H  
ATOM   4158 HH12 ARG A 265      61.266  98.086  71.440  1.00 94.70           H  
ATOM   4159  NH2 ARG A 265      62.556  97.825  69.489  1.00 94.70           N  
ATOM   4160 HH21 ARG A 265      63.088  97.690  68.641  1.00 94.70           H  
ATOM   4161 HH22 ARG A 265      62.794  97.363  70.356  1.00 94.70           H  
ATOM   4162  CZ  ARG A 265      61.463  98.521  69.506  1.00 94.70           C  
ATOM   4163  N   GLY A 266      57.298 101.116  64.247  1.00 94.34           N  
ATOM   4164  H   GLY A 266      58.217 101.344  63.895  1.00 94.34           H  
ATOM   4165  CA  GLY A 266      56.297 102.176  64.255  1.00 94.34           C  
ATOM   4166  HA2 GLY A 266      56.525 102.903  63.475  1.00 94.34           H  
ATOM   4167  HA3 GLY A 266      55.325 101.739  64.026  1.00 94.34           H  
ATOM   4168  C   GLY A 266      56.213 102.910  65.597  1.00 94.34           C  
ATOM   4169  O   GLY A 266      57.166 102.934  66.382  1.00 94.34           O  
ATOM   4170  N   THR A 267      55.072 103.540  65.860  1.00 92.33           N  
ATOM   4171  H   THR A 267      54.297 103.384  65.231  1.00 92.33           H  
ATOM   4172  CA  THR A 267      54.811 104.363  67.052  1.00 92.33           C  
ATOM   4173  HA  THR A 267      55.640 104.248  67.750  1.00 92.33           H  
ATOM   4174  C   THR A 267      53.547 103.891  67.772  1.00 92.33           C  
ATOM   4175  CB  THR A 267      54.707 105.858  66.707  1.00 92.33           C  
ATOM   4176  HB  THR A 267      54.537 106.418  67.626  1.00 92.33           H  
ATOM   4177  O   THR A 267      52.673 103.266  67.181  1.00 92.33           O  
ATOM   4178  CG2 THR A 267      55.970 106.406  66.040  1.00 92.33           C  
ATOM   4179 HG21 THR A 267      56.103 105.955  65.056  1.00 92.33           H  
ATOM   4180 HG22 THR A 267      55.891 107.487  65.932  1.00 92.33           H  
ATOM   4181 HG23 THR A 267      56.839 106.175  66.656  1.00 92.33           H  
ATOM   4182  OG1 THR A 267      53.632 106.093  65.833  1.00 92.33           O  
ATOM   4183  HG1 THR A 267      53.727 106.973  65.463  1.00 92.33           H  
ATOM   4184  N   GLY A 268      53.442 104.161  69.072  1.00 88.20           N  
ATOM   4185  H   GLY A 268      54.173 104.677  69.542  1.00 88.20           H  
ATOM   4186  CA  GLY A 268      52.322 103.698  69.897  1.00 88.20           C  
ATOM   4187  HA2 GLY A 268      51.465 104.355  69.746  1.00 88.20           H  
ATOM   4188  HA3 GLY A 268      52.034 102.690  69.599  1.00 88.20           H  
ATOM   4189  C   GLY A 268      52.679 103.675  71.379  1.00 88.20           C  
ATOM   4190  O   GLY A 268      53.835 103.908  71.736  1.00 88.20           O  
ATOM   4191  N   LEU A 269      51.694 103.412  72.239  1.00 77.24           N  
ATOM   4192  H   LEU A 269      50.767 103.239  71.878  1.00 77.24           H  
ATOM   4193  CA  LEU A 269      51.892 103.435  73.694  1.00 77.24           C  
ATOM   4194  HA  LEU A 269      52.644 104.185  73.938  1.00 77.24           H  
ATOM   4195  C   LEU A 269      52.445 102.125  74.267  1.00 77.24           C  
ATOM   4196  CB  LEU A 269      50.574 103.817  74.392  1.00 77.24           C  
ATOM   4197  HB2 LEU A 269      49.776 103.183  74.005  1.00 77.24           H  
ATOM   4198  HB3 LEU A 269      50.671 103.605  75.457  1.00 77.24           H  
ATOM   4199  O   LEU A 269      53.212 102.184  75.216  1.00 77.24           O  
ATOM   4200  CG  LEU A 269      50.179 105.296  74.234  1.00 77.24           C  
ATOM   4201  HG  LEU A 269      50.168 105.559  73.176  1.00 77.24           H  
ATOM   4202  CD1 LEU A 269      48.774 105.513  74.796  1.00 77.24           C  
ATOM   4203 HD11 LEU A 269      48.060 104.888  74.259  1.00 77.24           H  
ATOM   4204 HD12 LEU A 269      48.483 106.555  74.674  1.00 77.24           H  
ATOM   4205 HD13 LEU A 269      48.750 105.255  75.855  1.00 77.24           H  
ATOM   4206  CD2 LEU A 269      51.135 106.237  74.973  1.00 77.24           C  
ATOM   4207 HD21 LEU A 269      51.197 105.956  76.025  1.00 77.24           H  
ATOM   4208 HD22 LEU A 269      52.130 106.192  74.531  1.00 77.24           H  
ATOM   4209 HD23 LEU A 269      50.775 107.263  74.897  1.00 77.24           H  
ATOM   4210  N   ILE A 270      52.057 100.971  73.714  1.00 82.28           N  
ATOM   4211  H   ILE A 270      51.444 101.000  72.912  1.00 82.28           H  
ATOM   4212  CA  ILE A 270      52.414  99.658  74.276  1.00 82.28           C  
ATOM   4213  HA  ILE A 270      53.188  99.786  75.031  1.00 82.28           H  
ATOM   4214  C   ILE A 270      53.050  98.796  73.181  1.00 82.28           C  
ATOM   4215  CB  ILE A 270      51.203  98.987  74.988  1.00 82.28           C  
ATOM   4216  HB  ILE A 270      50.473  98.685  74.238  1.00 82.28           H  
ATOM   4217  O   ILE A 270      54.235  98.922  72.877  1.00 82.28           O  
ATOM   4218  CG1 ILE A 270      50.473  99.943  75.961  1.00 82.28           C  
ATOM   4219 HG12 ILE A 270      50.145 100.830  75.419  1.00 82.28           H  
ATOM   4220 HG13 ILE A 270      51.161 100.259  76.745  1.00 82.28           H  
ATOM   4221  CG2 ILE A 270      51.683  97.732  75.741  1.00 82.28           C  
ATOM   4222 HG21 ILE A 270      52.315  98.025  76.579  1.00 82.28           H  
ATOM   4223 HG22 ILE A 270      52.280  97.085  75.099  1.00 82.28           H  
ATOM   4224 HG23 ILE A 270      50.838  97.151  76.110  1.00 82.28           H  
ATOM   4225  CD1 ILE A 270      49.218  99.338  76.604  1.00 82.28           C  
ATOM   4226 HD11 ILE A 270      48.558  98.941  75.835  1.00 82.28           H  
ATOM   4227 HD12 ILE A 270      48.691 100.115  77.158  1.00 82.28           H  
ATOM   4228 HD13 ILE A 270      49.489  98.545  77.301  1.00 82.28           H  
ATOM   4229  N   ASN A 271      52.246  97.965  72.517  1.00 91.72           N  
ATOM   4230  H   ASN A 271      51.267  97.937  72.764  1.00 91.72           H  
ATOM   4231  CA  ASN A 271      52.719  97.022  71.516  1.00 91.72           C  
ATOM   4232  HA  ASN A 271      53.732  96.712  71.772  1.00 91.72           H  
ATOM   4233  C   ASN A 271      52.753  97.704  70.148  1.00 91.72           C  
ATOM   4234  CB  ASN A 271      51.814  95.785  71.554  1.00 91.72           C  
ATOM   4235  HB2 ASN A 271      50.788  96.087  71.341  1.00 91.72           H  
ATOM   4236  HB3 ASN A 271      52.144  95.075  70.796  1.00 91.72           H  
ATOM   4237  O   ASN A 271      51.739  98.227  69.683  1.00 91.72           O  
ATOM   4238  CG  ASN A 271      51.839  95.085  72.897  1.00 91.72           C  
ATOM   4239  ND2 ASN A 271      50.749  94.484  73.316  1.00 91.72           N  
ATOM   4240 HD21 ASN A 271      50.803  94.097  74.248  1.00 91.72           H  
ATOM   4241 HD22 ASN A 271      49.859  94.613  72.859  1.00 91.72           H  
ATOM   4242  OD1 ASN A 271      52.834  95.069  73.593  1.00 91.72           O  
ATOM   4243  N   LYS A 272      53.913  97.695  69.493  1.00 95.42           N  
ATOM   4244  H   LYS A 272      54.679  97.188  69.911  1.00 95.42           H  
ATOM   4245  CA  LYS A 272      54.145  98.364  68.202  1.00 95.42           C  
ATOM   4246  HA  LYS A 272      53.248  98.888  67.872  1.00 95.42           H  
ATOM   4247  C   LYS A 272      54.482  97.303  67.171  1.00 95.42           C  
ATOM   4248  CB  LYS A 272      55.286  99.384  68.330  1.00 95.42           C  
ATOM   4249  HB2 LYS A 272      56.211  98.848  68.540  1.00 95.42           H  
ATOM   4250  HB3 LYS A 272      55.394  99.922  67.388  1.00 95.42           H  
ATOM   4251  O   LYS A 272      55.392  96.506  67.402  1.00 95.42           O  
ATOM   4252  CG  LYS A 272      55.062 100.439  69.412  1.00 95.42           C  
ATOM   4253  HG2 LYS A 272      54.259 101.110  69.107  1.00 95.42           H  
ATOM   4254  HG3 LYS A 272      54.782  99.959  70.350  1.00 95.42           H  
ATOM   4255  CD  LYS A 272      56.351 101.233  69.654  1.00 95.42           C  
ATOM   4256  HD2 LYS A 272      56.605 101.814  68.767  1.00 95.42           H  
ATOM   4257  HD3 LYS A 272      57.165 100.553  69.905  1.00 95.42           H  
ATOM   4258  CE  LYS A 272      56.085 102.149  70.843  1.00 95.42           C  
ATOM   4259  HE2 LYS A 272      55.216 102.758  70.596  1.00 95.42           H  
ATOM   4260  HE3 LYS A 272      55.823 101.536  71.706  1.00 95.42           H  
ATOM   4261  NZ  LYS A 272      57.221 103.030  71.189  1.00 95.42           N  
ATOM   4262  HZ1 LYS A 272      56.999 103.616  71.980  1.00 95.42           H  
ATOM   4263  HZ2 LYS A 272      57.541 103.607  70.424  1.00 95.42           H  
ATOM   4264  HZ3 LYS A 272      58.027 102.525  71.529  1.00 95.42           H  
ATOM   4265  N   ALA A 273      53.739  97.239  66.080  1.00 97.18           N  
ATOM   4266  H   ALA A 273      53.042  97.948  65.901  1.00 97.18           H  
ATOM   4267  CA  ALA A 273      53.826  96.118  65.160  1.00 97.18           C  
ATOM   4268  HA  ALA A 273      54.831  95.698  65.188  1.00 97.18           H  
ATOM   4269  C   ALA A 273      53.584  96.530  63.711  1.00 97.18           C  
ATOM   4270  CB  ALA A 273      52.841  95.040  65.637  1.00 97.18           C  
ATOM   4271  HB1 ALA A 273      51.842  95.466  65.736  1.00 97.18           H  
ATOM   4272  HB2 ALA A 273      53.161  94.672  66.611  1.00 97.18           H  
ATOM   4273  HB3 ALA A 273      52.817  94.205  64.937  1.00 97.18           H  
ATOM   4274  O   ALA A 273      53.097  97.620  63.403  1.00 97.18           O  
ATOM   4275  N   ALA A 274      53.909  95.602  62.823  1.00 98.03           N  
ATOM   4276  H   ALA A 274      54.302  94.734  63.160  1.00 98.03           H  
ATOM   4277  CA  ALA A 274      53.543  95.656  61.425  1.00 98.03           C  
ATOM   4278  HA  ALA A 274      52.770  96.411  61.287  1.00 98.03           H  
ATOM   4279  C   ALA A 274      52.974  94.304  61.001  1.00 98.03           C  
ATOM   4280  CB  ALA A 274      54.770  96.062  60.619  1.00 98.03           C  
ATOM   4281  HB1 ALA A 274      54.484  96.288  59.592  1.00 98.03           H  
ATOM   4282  HB2 ALA A 274      55.219  96.941  61.081  1.00 98.03           H  
ATOM   4283  HB3 ALA A 274      55.508  95.260  60.646  1.00 98.03           H  
ATOM   4284  O   ALA A 274      53.317  93.268  61.581  1.00 98.03           O  
ATOM   4285  N   SER A 275      52.094  94.307  60.005  1.00 98.23           N  
ATOM   4286  H   SER A 275      51.837  95.184  59.575  1.00 98.23           H  
ATOM   4287  CA  SER A 275      51.427  93.082  59.572  1.00 98.23           C  
ATOM   4288  HA  SER A 275      52.074  92.243  59.825  1.00 98.23           H  
ATOM   4289  C   SER A 275      51.192  92.991  58.073  1.00 98.23           C  
ATOM   4290  CB  SER A 275      50.119  92.888  60.341  1.00 98.23           C  
ATOM   4291  HB2 SER A 275      49.701  91.913  60.088  1.00 98.23           H  
ATOM   4292  HB3 SER A 275      50.335  92.898  61.409  1.00 98.23           H  
ATOM   4293  O   SER A 275      51.129  94.000  57.367  1.00 98.23           O  
ATOM   4294  OG  SER A 275      49.172  93.900  60.049  1.00 98.23           O  
ATOM   4295  HG  SER A 275      48.487  93.831  60.717  1.00 98.23           H  
ATOM   4296  N   LEU A 276      51.043  91.751  57.606  1.00 98.42           N  
ATOM   4297  H   LEU A 276      51.132  90.999  58.274  1.00 98.42           H  
ATOM   4298  CA  LEU A 276      50.507  91.389  56.299  1.00 98.42           C  
ATOM   4299  HA  LEU A 276      50.325  92.290  55.714  1.00 98.42           H  
ATOM   4300  C   LEU A 276      49.172  90.675  56.484  1.00 98.42           C  
ATOM   4301  CB  LEU A 276      51.484  90.477  55.536  1.00 98.42           C  
ATOM   4302  HB2 LEU A 276      51.614  89.552  56.098  1.00 98.42           H  
ATOM   4303  HB3 LEU A 276      51.026  90.220  54.581  1.00 98.42           H  
ATOM   4304  O   LEU A 276      49.032  89.850  57.385  1.00 98.42           O  
ATOM   4305  CG  LEU A 276      52.868  91.078  55.270  1.00 98.42           C  
ATOM   4306  HG  LEU A 276      53.407  91.153  56.215  1.00 98.42           H  
ATOM   4307  CD1 LEU A 276      53.684  90.182  54.350  1.00 98.42           C  
ATOM   4308 HD11 LEU A 276      53.773  89.190  54.791  1.00 98.42           H  
ATOM   4309 HD12 LEU A 276      54.685  90.588  54.206  1.00 98.42           H  
ATOM   4310 HD13 LEU A 276      53.181  90.091  53.387  1.00 98.42           H  
ATOM   4311  CD2 LEU A 276      52.764  92.447  54.611  1.00 98.42           C  
ATOM   4312 HD21 LEU A 276      53.754  92.766  54.284  1.00 98.42           H  
ATOM   4313 HD22 LEU A 276      52.405  93.170  55.344  1.00 98.42           H  
ATOM   4314 HD23 LEU A 276      52.053  92.370  53.788  1.00 98.42           H  
ATOM   4315  N   THR A 277      48.203  90.984  55.632  1.00 98.52           N  
ATOM   4316  H   THR A 277      48.367  91.732  54.974  1.00 98.52           H  
ATOM   4317  CA  THR A 277      46.904  90.307  55.567  1.00 98.52           C  
ATOM   4318  HA  THR A 277      46.901  89.444  56.233  1.00 98.52           H  
ATOM   4319  C   THR A 277      46.643  89.808  54.158  1.00 98.52           C  
ATOM   4320  CB  THR A 277      45.785  91.247  56.015  1.00 98.52           C  
ATOM   4321  HB  THR A 277      45.840  92.173  55.441  1.00 98.52           H  
ATOM   4322  O   THR A 277      46.789  90.564  53.197  1.00 98.52           O  
ATOM   4323  CG2 THR A 277      44.386  90.656  55.865  1.00 98.52           C  
ATOM   4324 HG21 THR A 277      43.665  91.260  56.417  1.00 98.52           H  
ATOM   4325 HG22 THR A 277      44.369  89.630  56.235  1.00 98.52           H  
ATOM   4326 HG23 THR A 277      44.093  90.650  54.816  1.00 98.52           H  
ATOM   4327  OG1 THR A 277      46.009  91.549  57.371  1.00 98.52           O  
ATOM   4328  HG1 THR A 277      46.938  91.780  57.442  1.00 98.52           H  
ATOM   4329  N   PHE A 278      46.225  88.555  54.048  1.00 98.34           N  
ATOM   4330  H   PHE A 278      46.119  88.003  54.887  1.00 98.34           H  
ATOM   4331  CA  PHE A 278      45.917  87.887  52.792  1.00 98.34           C  
ATOM   4332  HA  PHE A 278      46.101  88.560  51.954  1.00 98.34           H  
ATOM   4333  C   PHE A 278      44.446  87.498  52.792  1.00 98.34           C  
ATOM   4334  CB  PHE A 278      46.826  86.664  52.626  1.00 98.34           C  
ATOM   4335  HB2 PHE A 278      46.639  86.218  51.650  1.00 98.34           H  
ATOM   4336  HB3 PHE A 278      46.567  85.921  53.381  1.00 98.34           H  
ATOM   4337  O   PHE A 278      43.977  86.869  53.739  1.00 98.34           O  
ATOM   4338  CG  PHE A 278      48.298  86.995  52.749  1.00 98.34           C  
ATOM   4339  CD1 PHE A 278      49.021  87.431  51.624  1.00 98.34           C  
ATOM   4340  HD1 PHE A 278      48.543  87.484  50.657  1.00 98.34           H  
ATOM   4341  CD2 PHE A 278      48.935  86.912  54.002  1.00 98.34           C  
ATOM   4342  HD2 PHE A 278      48.383  86.573  54.867  1.00 98.34           H  
ATOM   4343  CE1 PHE A 278      50.375  87.780  51.753  1.00 98.34           C  
ATOM   4344  HE1 PHE A 278      50.930  88.091  50.880  1.00 98.34           H  
ATOM   4345  CE2 PHE A 278      50.287  87.272  54.133  1.00 98.34           C  
ATOM   4346  HE2 PHE A 278      50.771  87.201  55.095  1.00 98.34           H  
ATOM   4347  CZ  PHE A 278      51.005  87.709  53.007  1.00 98.34           C  
ATOM   4348  HZ  PHE A 278      52.045  87.983  53.103  1.00 98.34           H  
ATOM   4349  N   ASP A 279      43.729  87.870  51.735  1.00 97.57           N  
ATOM   4350  H   ASP A 279      44.196  88.316  50.957  1.00 97.57           H  
ATOM   4351  CA  ASP A 279      42.397  87.324  51.497  1.00 97.57           C  
ATOM   4352  HA  ASP A 279      41.817  87.352  52.420  1.00 97.57           H  
ATOM   4353  C   ASP A 279      42.550  85.867  51.056  1.00 97.57           C  
ATOM   4354  CB  ASP A 279      41.643  88.125  50.424  1.00 97.57           C  
ATOM   4355  HB2 ASP A 279      42.186  88.044  49.483  1.00 97.57           H  
ATOM   4356  HB3 ASP A 279      40.663  87.669  50.280  1.00 97.57           H  
ATOM   4357  O   ASP A 279      43.366  85.567  50.182  1.00 97.57           O  
ATOM   4358  CG  ASP A 279      41.438  89.606  50.746  1.00 97.57           C  
ATOM   4359  OD1 ASP A 279      41.321  90.017  51.924  1.00 97.57           O  
ATOM   4360  OD2 ASP A 279      41.415  90.421  49.797  1.00 97.57           O  
ATOM   4361  N   ILE A 280      41.759  84.965  51.634  1.00 97.66           N  
ATOM   4362  H   ILE A 280      41.102  85.265  52.341  1.00 97.66           H  
ATOM   4363  CA  ILE A 280      41.685  83.578  51.177  1.00 97.66           C  
ATOM   4364  HA  ILE A 280      42.702  83.217  51.024  1.00 97.66           H  
ATOM   4365  C   ILE A 280      40.925  83.585  49.835  1.00 97.66           C  
ATOM   4366  CB  ILE A 280      41.035  82.678  52.252  1.00 97.66           C  
ATOM   4367  HB  ILE A 280      40.049  83.077  52.490  1.00 97.66           H  
ATOM   4368  O   ILE A 280      39.775  84.046  49.786  1.00 97.66           O  
ATOM   4369  CG1 ILE A 280      41.902  82.666  53.536  1.00 97.66           C  
ATOM   4370 HG12 ILE A 280      42.214  83.678  53.793  1.00 97.66           H  
ATOM   4371 HG13 ILE A 280      42.803  82.079  53.359  1.00 97.66           H  
ATOM   4372  CG2 ILE A 280      40.870  81.242  51.718  1.00 97.66           C  
ATOM   4373 HG21 ILE A 280      41.841  80.824  51.453  1.00 97.66           H  
ATOM   4374 HG22 ILE A 280      40.396  80.608  52.466  1.00 97.66           H  
ATOM   4375 HG23 ILE A 280      40.228  81.235  50.835  1.00 97.66           H  
ATOM   4376  CD1 ILE A 280      41.176  82.105  54.762  1.00 97.66           C  
ATOM   4377 HD11 ILE A 280      41.855  82.087  55.615  1.00 97.66           H  
ATOM   4378 HD12 ILE A 280      40.320  82.735  55.004  1.00 97.66           H  
ATOM   4379 HD13 ILE A 280      40.813  81.096  54.570  1.00 97.66           H  
ATOM   4380  N   PRO A 281      41.546  83.144  48.724  1.00 96.90           N  
ATOM   4381  CA  PRO A 281      40.888  83.140  47.425  1.00 96.90           C  
ATOM   4382  HA  PRO A 281      40.426  84.110  47.245  1.00 96.90           H  
ATOM   4383  C   PRO A 281      39.782  82.075  47.366  1.00 96.90           C  
ATOM   4384  CB  PRO A 281      42.009  82.939  46.401  1.00 96.90           C  
ATOM   4385  HB2 PRO A 281      41.672  82.422  45.502  1.00 96.90           H  
ATOM   4386  HB3 PRO A 281      42.442  83.906  46.142  1.00 96.90           H  
ATOM   4387  O   PRO A 281      39.595  81.284  48.289  1.00 96.90           O  
ATOM   4388  CG  PRO A 281      43.037  82.119  47.165  1.00 96.90           C  
ATOM   4389  HG2 PRO A 281      42.749  81.071  47.090  1.00 96.90           H  
ATOM   4390  HG3 PRO A 281      44.042  82.275  46.773  1.00 96.90           H  
ATOM   4391  CD  PRO A 281      42.904  82.624  48.604  1.00 96.90           C  
ATOM   4392  HD2 PRO A 281      43.083  81.813  49.311  1.00 96.90           H  
ATOM   4393  HD3 PRO A 281      43.618  83.432  48.771  1.00 96.90           H  
ATOM   4394  N   ALA A 282      39.006  82.095  46.282  1.00 96.79           N  
ATOM   4395  H   ALA A 282      39.286  82.671  45.502  1.00 96.79           H  
ATOM   4396  CA  ALA A 282      38.071  81.013  45.994  1.00 96.79           C  
ATOM   4397  HA  ALA A 282      37.460  80.816  46.875  1.00 96.79           H  
ATOM   4398  C   ALA A 282      38.840  79.728  45.651  1.00 96.79           C  
ATOM   4399  CB  ALA A 282      37.155  81.447  44.847  1.00 96.79           C  
ATOM   4400  HB1 ALA A 282      36.579  82.329  45.131  1.00 96.79           H  
ATOM   4401  HB2 ALA A 282      36.469  80.630  44.624  1.00 96.79           H  
ATOM   4402  HB3 ALA A 282      37.746  81.653  43.955  1.00 96.79           H  
ATOM   4403  O   ALA A 282      39.931  79.810  45.085  1.00 96.79           O  
ATOM   4404  N   ASP A 283      38.267  78.574  45.984  1.00 96.12           N  
ATOM   4405  H   ASP A 283      37.353  78.587  46.414  1.00 96.12           H  
ATOM   4406  CA  ASP A 283      38.778  77.282  45.520  1.00 96.12           C  
ATOM   4407  HA  ASP A 283      39.866  77.291  45.582  1.00 96.12           H  
ATOM   4408  C   ASP A 283      38.449  77.025  44.040  1.00 96.12           C  
ATOM   4409  CB  ASP A 283      38.278  76.172  46.458  1.00 96.12           C  
ATOM   4410  HB2 ASP A 283      38.601  76.429  47.466  1.00 96.12           H  
ATOM   4411  HB3 ASP A 283      38.761  75.230  46.196  1.00 96.12           H  
ATOM   4412  O   ASP A 283      37.791  77.831  43.373  1.00 96.12           O  
ATOM   4413  CG  ASP A 283      36.764  75.941  46.467  1.00 96.12           C  
ATOM   4414  OD1 ASP A 283      36.076  76.235  45.464  1.00 96.12           O  
ATOM   4415  OD2 ASP A 283      36.278  75.475  47.523  1.00 96.12           O  
ATOM   4416  N   SER A 284      38.884  75.875  43.528  1.00 93.48           N  
ATOM   4417  H   SER A 284      39.505  75.315  44.095  1.00 93.48           H  
ATOM   4418  CA  SER A 284      38.634  75.406  42.160  1.00 93.48           C  
ATOM   4419  HA  SER A 284      39.089  76.117  41.470  1.00 93.48           H  
ATOM   4420  C   SER A 284      37.153  75.296  41.774  1.00 93.48           C  
ATOM   4421  CB  SER A 284      39.317  74.048  41.957  1.00 93.48           C  
ATOM   4422  HB2 SER A 284      39.044  73.650  40.980  1.00 93.48           H  
ATOM   4423  HB3 SER A 284      40.398  74.184  41.987  1.00 93.48           H  
ATOM   4424  O   SER A 284      36.844  75.238  40.584  1.00 93.48           O  
ATOM   4425  OG  SER A 284      38.946  73.123  42.964  1.00 93.48           O  
ATOM   4426  HG  SER A 284      39.495  73.329  43.725  1.00 93.48           H  
ATOM   4427  N   THR A 285      36.228  75.313  42.741  1.00 90.83           N  
ATOM   4428  H   THR A 285      36.544  75.429  43.694  1.00 90.83           H  
ATOM   4429  CA  THR A 285      34.773  75.326  42.504  1.00 90.83           C  
ATOM   4430  HA  THR A 285      34.585  74.977  41.489  1.00 90.83           H  
ATOM   4431  C   THR A 285      34.150  76.720  42.580  1.00 90.83           C  
ATOM   4432  CB  THR A 285      34.028  74.363  43.435  1.00 90.83           C  
ATOM   4433  HB  THR A 285      32.988  74.318  43.112  1.00 90.83           H  
ATOM   4434  O   THR A 285      32.962  76.879  42.306  1.00 90.83           O  
ATOM   4435  CG2 THR A 285      34.593  72.953  43.348  1.00 90.83           C  
ATOM   4436 HG21 THR A 285      34.659  72.640  42.305  1.00 90.83           H  
ATOM   4437 HG22 THR A 285      33.897  72.297  43.870  1.00 90.83           H  
ATOM   4438 HG23 THR A 285      35.577  72.892  43.814  1.00 90.83           H  
ATOM   4439  OG1 THR A 285      34.039  74.757  44.790  1.00 90.83           O  
ATOM   4440  HG1 THR A 285      34.844  75.243  44.987  1.00 90.83           H  
ATOM   4441  N   GLY A 286      34.940  77.743  42.910  1.00 93.28           N  
ATOM   4442  H   GLY A 286      35.906  77.542  43.127  1.00 93.28           H  
ATOM   4443  CA  GLY A 286      34.482  79.122  43.071  1.00 93.28           C  
ATOM   4444  HA2 GLY A 286      35.296  79.790  42.792  1.00 93.28           H  
ATOM   4445  HA3 GLY A 286      33.642  79.303  42.398  1.00 93.28           H  
ATOM   4446  C   GLY A 286      34.030  79.474  44.492  1.00 93.28           C  
ATOM   4447  O   GLY A 286      33.665  80.626  44.742  1.00 93.28           O  
ATOM   4448  N   GLU A 287      34.102  78.539  45.443  1.00 93.15           N  
ATOM   4449  H   GLU A 287      34.498  77.639  45.212  1.00 93.15           H  
ATOM   4450  CA  GLU A 287      33.645  78.748  46.817  1.00 93.15           C  
ATOM   4451  HA  GLU A 287      32.756  79.378  46.787  1.00 93.15           H  
ATOM   4452  C   GLU A 287      34.698  79.469  47.665  1.00 93.15           C  
ATOM   4453  CB  GLU A 287      33.251  77.411  47.464  1.00 93.15           C  
ATOM   4454  HB2 GLU A 287      33.237  77.527  48.549  1.00 93.15           H  
ATOM   4455  HB3 GLU A 287      34.005  76.659  47.230  1.00 93.15           H  
ATOM   4456  O   GLU A 287      35.843  79.024  47.806  1.00 93.15           O  
ATOM   4457  CG  GLU A 287      31.881  76.896  47.003  1.00 93.15           C  
ATOM   4458  HG2 GLU A 287      31.719  75.911  47.440  1.00 93.15           H  
ATOM   4459  HG3 GLU A 287      31.883  76.789  45.919  1.00 93.15           H  
ATOM   4460  CD  GLU A 287      30.748  77.832  47.450  1.00 93.15           C  
ATOM   4461  OE1 GLU A 287      29.956  78.256  46.583  1.00 93.15           O  
ATOM   4462  OE2 GLU A 287      30.709  78.162  48.667  1.00 93.15           O  
ATOM   4463  N   ARG A 288      34.291  80.572  48.302  1.00 93.90           N  
ATOM   4464  H   ARG A 288      33.326  80.845  48.184  1.00 93.90           H  
ATOM   4465  CA  ARG A 288      35.137  81.345  49.222  1.00 93.90           C  
ATOM   4466  HA  ARG A 288      36.176  81.166  48.949  1.00 93.90           H  
ATOM   4467  C   ARG A 288      34.999  80.883  50.670  1.00 93.90           C  
ATOM   4468  CB  ARG A 288      34.871  82.850  49.089  1.00 93.90           C  
ATOM   4469  HB2 ARG A 288      33.799  83.040  49.156  1.00 93.90           H  
ATOM   4470  HB3 ARG A 288      35.363  83.374  49.908  1.00 93.90           H  
ATOM   4471  O   ARG A 288      33.951  80.401  51.113  1.00 93.90           O  
ATOM   4472  CG  ARG A 288      35.422  83.394  47.767  1.00 93.90           C  
ATOM   4473  HG2 ARG A 288      34.924  82.905  46.929  1.00 93.90           H  
ATOM   4474  HG3 ARG A 288      36.492  83.192  47.715  1.00 93.90           H  
ATOM   4475  CD  ARG A 288      35.185  84.904  47.686  1.00 93.90           C  
ATOM   4476  HD2 ARG A 288      35.600  85.387  48.571  1.00 93.90           H  
ATOM   4477  HD3 ARG A 288      34.110  85.086  47.683  1.00 93.90           H  
ATOM   4478  NE  ARG A 288      35.774  85.469  46.457  1.00 93.90           N  
ATOM   4479  HE  ARG A 288      35.206  85.394  45.625  1.00 93.90           H  
ATOM   4480  NH1 ARG A 288      37.814  86.093  47.328  1.00 93.90           N  
ATOM   4481 HH11 ARG A 288      37.576  85.656  48.206  1.00 93.90           H  
ATOM   4482 HH12 ARG A 288      38.739  86.485  47.218  1.00 93.90           H  
ATOM   4483  NH2 ARG A 288      37.349  86.492  45.180  1.00 93.90           N  
ATOM   4484 HH21 ARG A 288      36.738  86.410  44.380  1.00 93.90           H  
ATOM   4485 HH22 ARG A 288      38.272  86.892  45.082  1.00 93.90           H  
ATOM   4486  CZ  ARG A 288      36.971  86.014  46.333  1.00 93.90           C  
ATOM   4487  N   GLY A 289      36.102  81.075  51.388  1.00 92.46           N  
ATOM   4488  H   GLY A 289      36.900  81.468  50.911  1.00 92.46           H  
ATOM   4489  CA  GLY A 289      36.269  80.738  52.793  1.00 92.46           C  
ATOM   4490  HA2 GLY A 289      37.220  81.170  53.104  1.00 92.46           H  
ATOM   4491  HA3 GLY A 289      35.469  81.185  53.383  1.00 92.46           H  
ATOM   4492  C   GLY A 289      36.339  79.241  53.078  1.00 92.46           C  
ATOM   4493  O   GLY A 289      36.075  78.403  52.211  1.00 92.46           O  
ATOM   4494  N   ALA A 290      36.729  78.894  54.304  1.00 95.68           N  
ATOM   4495  H   ALA A 290      37.004  79.614  54.956  1.00 95.68           H  
ATOM   4496  CA  ALA A 290      36.852  77.505  54.733  1.00 95.68           C  
ATOM   4497  HA  ALA A 290      36.258  76.880  54.068  1.00 95.68           H  
ATOM   4498  C   ALA A 290      36.324  77.281  56.156  1.00 95.68           C  
ATOM   4499  CB  ALA A 290      38.309  77.058  54.606  1.00 95.68           C  
ATOM   4500  HB1 ALA A 290      38.887  77.508  55.412  1.00 95.68           H  
ATOM   4501  HB2 ALA A 290      38.371  75.976  54.724  1.00 95.68           H  
ATOM   4502  HB3 ALA A 290      38.718  77.342  53.636  1.00 95.68           H  
ATOM   4503  O   ALA A 290      36.386  78.155  57.017  1.00 95.68           O  
ATOM   4504  N   LEU A 291      35.782  76.086  56.376  1.00 96.89           N  
ATOM   4505  H   LEU A 291      35.720  75.449  55.594  1.00 96.89           H  
ATOM   4506  CA  LEU A 291      35.510  75.542  57.711  1.00 96.89           C  
ATOM   4507  HA  LEU A 291      35.573  76.328  58.465  1.00 96.89           H  
ATOM   4508  C   LEU A 291      36.544  74.492  58.109  1.00 96.89           C  
ATOM   4509  CB  LEU A 291      34.107  74.910  57.723  1.00 96.89           C  
ATOM   4510  HB2 LEU A 291      34.057  74.156  56.938  1.00 96.89           H  
ATOM   4511  HB3 LEU A 291      33.962  74.403  58.677  1.00 96.89           H  
ATOM   4512  O   LEU A 291      36.611  74.100  59.269  1.00 96.89           O  
ATOM   4513  CG  LEU A 291      32.954  75.905  57.531  1.00 96.89           C  
ATOM   4514  HG  LEU A 291      33.086  76.443  56.592  1.00 96.89           H  
ATOM   4515  CD1 LEU A 291      31.630  75.147  57.463  1.00 96.89           C  
ATOM   4516 HD11 LEU A 291      31.455  74.616  58.399  1.00 96.89           H  
ATOM   4517 HD12 LEU A 291      31.646  74.432  56.639  1.00 96.89           H  
ATOM   4518 HD13 LEU A 291      30.811  75.848  57.308  1.00 96.89           H  
ATOM   4519  CD2 LEU A 291      32.883  76.910  58.678  1.00 96.89           C  
ATOM   4520 HD21 LEU A 291      33.782  77.526  58.697  1.00 96.89           H  
ATOM   4521 HD22 LEU A 291      32.791  76.384  59.628  1.00 96.89           H  
ATOM   4522 HD23 LEU A 291      32.023  77.563  58.533  1.00 96.89           H  
ATOM   4523  N   ASN A 292      37.286  73.984  57.127  1.00 97.44           N  
ATOM   4524  H   ASN A 292      37.332  74.504  56.262  1.00 97.44           H  
ATOM   4525  CA  ASN A 292      38.313  72.989  57.319  1.00 97.44           C  
ATOM   4526  HA  ASN A 292      38.558  72.936  58.380  1.00 97.44           H  
ATOM   4527  C   ASN A 292      39.537  73.447  56.543  1.00 97.44           C  
ATOM   4528  CB  ASN A 292      37.826  71.619  56.843  1.00 97.44           C  
ATOM   4529  HB2 ASN A 292      37.741  71.635  55.757  1.00 97.44           H  
ATOM   4530  HB3 ASN A 292      38.565  70.868  57.126  1.00 97.44           H  
ATOM   4531  O   ASN A 292      39.467  73.639  55.325  1.00 97.44           O  
ATOM   4532  CG  ASN A 292      36.493  71.223  57.442  1.00 97.44           C  
ATOM   4533  ND2 ASN A 292      35.413  71.404  56.717  1.00 97.44           N  
ATOM   4534 HD21 ASN A 292      35.485  71.826  55.802  1.00 97.44           H  
ATOM   4535 HD22 ASN A 292      34.540  71.163  57.164  1.00 97.44           H  
ATOM   4536  OD1 ASN A 292      36.398  70.716  58.542  1.00 97.44           O  
ATOM   4537  N   GLU A 293      40.649  73.617  57.234  1.00 97.89           N  
ATOM   4538  H   GLU A 293      40.664  73.388  58.217  1.00 97.89           H  
ATOM   4539  CA  GLU A 293      41.836  74.212  56.645  1.00 97.89           C  
ATOM   4540  HA  GLU A 293      41.900  73.889  55.606  1.00 97.89           H  
ATOM   4541  C   GLU A 293      43.111  73.721  57.315  1.00 97.89           C  
ATOM   4542  CB  GLU A 293      41.745  75.751  56.632  1.00 97.89           C  
ATOM   4543  HB2 GLU A 293      42.667  76.130  56.191  1.00 97.89           H  
ATOM   4544  HB3 GLU A 293      40.941  76.049  55.958  1.00 97.89           H  
ATOM   4545  O   GLU A 293      43.111  73.224  58.444  1.00 97.89           O  
ATOM   4546  CG  GLU A 293      41.568  76.446  57.995  1.00 97.89           C  
ATOM   4547  HG2 GLU A 293      42.001  75.828  58.783  1.00 97.89           H  
ATOM   4548  HG3 GLU A 293      42.154  77.363  57.960  1.00 97.89           H  
ATOM   4549  CD  GLU A 293      40.117  76.828  58.355  1.00 97.89           C  
ATOM   4550  OE1 GLU A 293      39.941  77.774  59.168  1.00 97.89           O  
ATOM   4551  OE2 GLU A 293      39.156  76.230  57.831  1.00 97.89           O  
ATOM   4552  N   TYR A 294      44.202  73.889  56.583  1.00 98.05           N  
ATOM   4553  H   TYR A 294      44.092  74.307  55.670  1.00 98.05           H  
ATOM   4554  CA  TYR A 294      45.559  73.640  57.021  1.00 98.05           C  
ATOM   4555  HA  TYR A 294      45.568  73.419  58.089  1.00 98.05           H  
ATOM   4556  C   TYR A 294      46.396  74.878  56.778  1.00 98.05           C  
ATOM   4557  CB  TYR A 294      46.128  72.436  56.280  1.00 98.05           C  
ATOM   4558  HB2 TYR A 294      45.870  72.495  55.223  1.00 98.05           H  
ATOM   4559  HB3 TYR A 294      45.647  71.553  56.700  1.00 98.05           H  
ATOM   4560  O   TYR A 294      46.350  75.488  55.708  1.00 98.05           O  
ATOM   4561  CG  TYR A 294      47.619  72.227  56.424  1.00 98.05           C  
ATOM   4562  CD1 TYR A 294      48.508  72.513  55.373  1.00 98.05           C  
ATOM   4563  HD1 TYR A 294      48.140  72.960  54.461  1.00 98.05           H  
ATOM   4564  CD2 TYR A 294      48.114  71.691  57.618  1.00 98.05           C  
ATOM   4565  HD2 TYR A 294      47.446  71.576  58.458  1.00 98.05           H  
ATOM   4566  CE1 TYR A 294      49.874  72.193  55.510  1.00 98.05           C  
ATOM   4567  HE1 TYR A 294      50.559  72.401  54.702  1.00 98.05           H  
ATOM   4568  CE2 TYR A 294      49.457  71.318  57.748  1.00 98.05           C  
ATOM   4569  HE2 TYR A 294      49.825  70.854  58.651  1.00 98.05           H  
ATOM   4570  OH  TYR A 294      51.646  71.216  56.814  1.00 98.05           O  
ATOM   4571  HH  TYR A 294      52.155  71.458  56.037  1.00 98.05           H  
ATOM   4572  CZ  TYR A 294      50.341  71.564  56.689  1.00 98.05           C  
ATOM   4573  N   ILE A 295      47.182  75.228  57.783  1.00 98.04           N  
ATOM   4574  H   ILE A 295      47.156  74.678  58.630  1.00 98.04           H  
ATOM   4575  CA  ILE A 295      48.111  76.339  57.740  1.00 98.04           C  
ATOM   4576  HA  ILE A 295      48.161  76.726  56.722  1.00 98.04           H  
ATOM   4577  C   ILE A 295      49.472  75.799  58.125  1.00 98.04           C  
ATOM   4578  CB  ILE A 295      47.653  77.479  58.668  1.00 98.04           C  
ATOM   4579  HB  ILE A 295      47.730  77.156  59.706  1.00 98.04           H  
ATOM   4580  O   ILE A 295      49.620  75.209  59.191  1.00 98.04           O  
ATOM   4581  CG1 ILE A 295      46.186  77.852  58.373  1.00 98.04           C  
ATOM   4582 HG12 ILE A 295      46.076  78.041  57.305  1.00 98.04           H  
ATOM   4583 HG13 ILE A 295      45.544  77.009  58.628  1.00 98.04           H  
ATOM   4584  CG2 ILE A 295      48.582  78.679  58.447  1.00 98.04           C  
ATOM   4585 HG21 ILE A 295      48.472  79.016  57.416  1.00 98.04           H  
ATOM   4586 HG22 ILE A 295      49.624  78.403  58.616  1.00 98.04           H  
ATOM   4587 HG23 ILE A 295      48.336  79.481  59.141  1.00 98.04           H  
ATOM   4588  CD1 ILE A 295      45.650  79.053  59.150  1.00 98.04           C  
ATOM   4589 HD11 ILE A 295      44.580  79.123  58.951  1.00 98.04           H  
ATOM   4590 HD12 ILE A 295      45.811  78.909  60.219  1.00 98.04           H  
ATOM   4591 HD13 ILE A 295      46.128  79.975  58.818  1.00 98.04           H  
ATOM   4592  N   TRP A 296      50.468  76.034  57.284  1.00 97.85           N  
ATOM   4593  H   TRP A 296      50.267  76.563  56.447  1.00 97.85           H  
ATOM   4594  CA  TRP A 296      51.859  75.704  57.568  1.00 97.85           C  
ATOM   4595  HA  TRP A 296      51.962  75.343  58.591  1.00 97.85           H  
ATOM   4596  C   TRP A 296      52.710  76.947  57.425  1.00 97.85           C  
ATOM   4597  CB  TRP A 296      52.326  74.597  56.634  1.00 97.85           C  
ATOM   4598  HB2 TRP A 296      52.171  74.905  55.600  1.00 97.85           H  
ATOM   4599  HB3 TRP A 296      51.686  73.736  56.829  1.00 97.85           H  
ATOM   4600  O   TRP A 296      52.486  77.764  56.534  1.00 97.85           O  
ATOM   4601  CG  TRP A 296      53.753  74.176  56.794  1.00 97.85           C  
ATOM   4602  CD1 TRP A 296      54.198  73.150  57.550  1.00 97.85           C  
ATOM   4603  HD1 TRP A 296      53.566  72.498  58.134  1.00 97.85           H  
ATOM   4604  CD2 TRP A 296      54.939  74.773  56.194  1.00 97.85           C  
ATOM   4605  CE2 TRP A 296      56.083  74.037  56.623  1.00 97.85           C  
ATOM   4606  CE3 TRP A 296      55.158  75.855  55.320  1.00 97.85           C  
ATOM   4607  HE3 TRP A 296      54.312  76.427  54.968  1.00 97.85           H  
ATOM   4608  NE1 TRP A 296      55.572  73.061  57.452  1.00 97.85           N  
ATOM   4609  HE1 TRP A 296      56.104  72.351  57.933  1.00 97.85           H  
ATOM   4610  CH2 TRP A 296      57.566  75.432  55.315  1.00 97.85           C  
ATOM   4611  HH2 TRP A 296      58.549  75.678  54.945  1.00 97.85           H  
ATOM   4612  CZ2 TRP A 296      57.379  74.345  56.183  1.00 97.85           C  
ATOM   4613  HZ2 TRP A 296      58.214  73.726  56.475  1.00 97.85           H  
ATOM   4614  CZ3 TRP A 296      56.456  76.181  54.895  1.00 97.85           C  
ATOM   4615  HZ3 TRP A 296      56.593  77.003  54.208  1.00 97.85           H  
ATOM   4616  N   TRP A 297      53.705  77.104  58.283  1.00 97.40           N  
ATOM   4617  H   TRP A 297      53.851  76.415  59.006  1.00 97.40           H  
ATOM   4618  CA  TRP A 297      54.659  78.191  58.158  1.00 97.40           C  
ATOM   4619  HA  TRP A 297      54.803  78.408  57.099  1.00 97.40           H  
ATOM   4620  C   TRP A 297      56.013  77.798  58.719  1.00 97.40           C  
ATOM   4621  CB  TRP A 297      54.117  79.451  58.843  1.00 97.40           C  
ATOM   4622  HB2 TRP A 297      54.756  80.300  58.600  1.00 97.40           H  
ATOM   4623  HB3 TRP A 297      53.126  79.675  58.448  1.00 97.40           H  
ATOM   4624  O   TRP A 297      56.171  76.812  59.443  1.00 97.40           O  
ATOM   4625  CG  TRP A 297      54.023  79.350  60.326  1.00 97.40           C  
ATOM   4626  CD1 TRP A 297      54.925  79.839  61.207  1.00 97.40           C  
ATOM   4627  HD1 TRP A 297      55.817  80.383  60.932  1.00 97.40           H  
ATOM   4628  CD2 TRP A 297      52.974  78.720  61.115  1.00 97.40           C  
ATOM   4629  CE2 TRP A 297      53.328  78.859  62.484  1.00 97.40           C  
ATOM   4630  CE3 TRP A 297      51.760  78.061  60.825  1.00 97.40           C  
ATOM   4631  HE3 TRP A 297      51.464  77.931  59.794  1.00 97.40           H  
ATOM   4632  NE1 TRP A 297      54.502  79.581  62.492  1.00 97.40           N  
ATOM   4633  HE1 TRP A 297      54.953  79.962  63.311  1.00 97.40           H  
ATOM   4634  CH2 TRP A 297      51.342  77.664  63.195  1.00 97.40           C  
ATOM   4635  HH2 TRP A 297      50.737  77.226  63.975  1.00 97.40           H  
ATOM   4636  CZ2 TRP A 297      52.542  78.332  63.503  1.00 97.40           C  
ATOM   4637  HZ2 TRP A 297      52.908  78.444  64.513  1.00 97.40           H  
ATOM   4638  CZ3 TRP A 297      50.947  77.543  61.852  1.00 97.40           C  
ATOM   4639  HZ3 TRP A 297      50.037  77.019  61.602  1.00 97.40           H  
ATOM   4640  N   ARG A 298      57.004  78.624  58.403  1.00 95.95           N  
ATOM   4641  H   ARG A 298      56.782  79.406  57.802  1.00 95.95           H  
ATOM   4642  CA  ARG A 298      58.325  78.559  59.012  1.00 95.95           C  
ATOM   4643  HA  ARG A 298      58.314  77.792  59.785  1.00 95.95           H  
ATOM   4644  C   ARG A 298      58.640  79.887  59.677  1.00 95.95           C  
ATOM   4645  CB  ARG A 298      59.340  78.155  57.947  1.00 95.95           C  
ATOM   4646  HB2 ARG A 298      59.004  77.236  57.466  1.00 95.95           H  
ATOM   4647  HB3 ARG A 298      59.401  78.937  57.190  1.00 95.95           H  
ATOM   4648  O   ARG A 298      58.544  80.929  59.037  1.00 95.95           O  
ATOM   4649  CG  ARG A 298      60.716  77.913  58.570  1.00 95.95           C  
ATOM   4650  HG2 ARG A 298      61.062  78.802  59.096  1.00 95.95           H  
ATOM   4651  HG3 ARG A 298      60.644  77.081  59.272  1.00 95.95           H  
ATOM   4652  CD  ARG A 298      61.720  77.567  57.478  1.00 95.95           C  
ATOM   4653  HD2 ARG A 298      61.920  78.458  56.882  1.00 95.95           H  
ATOM   4654  HD3 ARG A 298      61.297  76.795  56.836  1.00 95.95           H  
ATOM   4655  NE  ARG A 298      62.964  77.077  58.078  1.00 95.95           N  
ATOM   4656  HE  ARG A 298      62.974  76.960  59.081  1.00 95.95           H  
ATOM   4657  NH1 ARG A 298      64.126  76.704  56.139  1.00 95.95           N  
ATOM   4658 HH11 ARG A 298      63.377  77.140  55.619  1.00 95.95           H  
ATOM   4659 HH12 ARG A 298      64.959  76.383  55.665  1.00 95.95           H  
ATOM   4660  NH2 ARG A 298      64.999  76.142  58.134  1.00 95.95           N  
ATOM   4661 HH21 ARG A 298      64.861  76.062  59.131  1.00 95.95           H  
ATOM   4662 HH22 ARG A 298      65.793  75.698  57.695  1.00 95.95           H  
ATOM   4663  CZ  ARG A 298      64.026  76.650  57.440  1.00 95.95           C  
ATOM   4664  N   GLN A 299      59.031  79.845  60.944  1.00 96.92           N  
ATOM   4665  H   GLN A 299      59.058  78.946  61.406  1.00 96.92           H  
ATOM   4666  CA  GLN A 299      59.388  81.022  61.729  1.00 96.92           C  
ATOM   4667  HA  GLN A 299      59.525  81.866  61.053  1.00 96.92           H  
ATOM   4668  C   GLN A 299      60.705  80.843  62.482  1.00 96.92           C  
ATOM   4669  CB  GLN A 299      58.251  81.380  62.697  1.00 96.92           C  
ATOM   4670  HB2 GLN A 299      57.347  81.596  62.127  1.00 96.92           H  
ATOM   4671  HB3 GLN A 299      58.526  82.284  63.239  1.00 96.92           H  
ATOM   4672  O   GLN A 299      61.121  79.726  62.791  1.00 96.92           O  
ATOM   4673  CG  GLN A 299      57.968  80.259  63.709  1.00 96.92           C  
ATOM   4674  HG2 GLN A 299      57.545  79.391  63.202  1.00 96.92           H  
ATOM   4675  HG3 GLN A 299      58.900  79.956  64.186  1.00 96.92           H  
ATOM   4676  CD  GLN A 299      57.003  80.707  64.788  1.00 96.92           C  
ATOM   4677  NE2 GLN A 299      57.298  80.405  66.024  1.00 96.92           N  
ATOM   4678 HE21 GLN A 299      58.040  79.753  66.239  1.00 96.92           H  
ATOM   4679 HE22 GLN A 299      56.687  80.744  66.754  1.00 96.92           H  
ATOM   4680  OE1 GLN A 299      55.973  81.314  64.540  1.00 96.92           O  
ATOM   4681  N   ILE A 300      61.331  81.964  62.831  1.00 97.31           N  
ATOM   4682  H   ILE A 300      60.919  82.841  62.550  1.00 97.31           H  
ATOM   4683  CA  ILE A 300      62.556  82.007  63.629  1.00 97.31           C  
ATOM   4684  HA  ILE A 300      62.721  81.025  64.074  1.00 97.31           H  
ATOM   4685  C   ILE A 300      62.369  83.011  64.753  1.00 97.31           C  
ATOM   4686  CB  ILE A 300      63.782  82.340  62.759  1.00 97.31           C  
ATOM   4687  HB  ILE A 300      63.629  83.320  62.307  1.00 97.31           H  
ATOM   4688  O   ILE A 300      61.899  84.125  64.521  1.00 97.31           O  
ATOM   4689  CG1 ILE A 300      63.900  81.282  61.639  1.00 97.31           C  
ATOM   4690 HG12 ILE A 300      62.983  81.264  61.050  1.00 97.31           H  
ATOM   4691 HG13 ILE A 300      64.043  80.296  62.078  1.00 97.31           H  
ATOM   4692  CG2 ILE A 300      65.070  82.418  63.605  1.00 97.31           C  
ATOM   4693 HG21 ILE A 300      65.257  81.458  64.087  1.00 97.31           H  
ATOM   4694 HG22 ILE A 300      64.982  83.195  64.363  1.00 97.31           H  
ATOM   4695 HG23 ILE A 300      65.918  82.683  62.976  1.00 97.31           H  
ATOM   4696  CD1 ILE A 300      65.014  81.555  60.647  1.00 97.31           C  
ATOM   4697 HD11 ILE A 300      65.982  81.393  61.120  1.00 97.31           H  
ATOM   4698 HD12 ILE A 300      64.902  80.849  59.824  1.00 97.31           H  
ATOM   4699 HD13 ILE A 300      64.920  82.564  60.246  1.00 97.31           H  
ATOM   4700  N   PHE A 301      62.749  82.620  65.968  1.00 97.99           N  
ATOM   4701  H   PHE A 301      63.126  81.688  66.076  1.00 97.99           H  
ATOM   4702  CA  PHE A 301      62.672  83.486  67.139  1.00 97.99           C  
ATOM   4703  HA  PHE A 301      62.714  84.525  66.811  1.00 97.99           H  
ATOM   4704  C   PHE A 301      63.860  83.238  68.072  1.00 97.99           C  
ATOM   4705  CB  PHE A 301      61.319  83.287  67.834  1.00 97.99           C  
ATOM   4706  HB2 PHE A 301      61.324  82.370  68.423  1.00 97.99           H  
ATOM   4707  HB3 PHE A 301      60.544  83.173  67.074  1.00 97.99           H  
ATOM   4708  O   PHE A 301      63.873  82.280  68.846  1.00 97.99           O  
ATOM   4709  CG  PHE A 301      60.943  84.461  68.713  1.00 97.99           C  
ATOM   4710  CD1 PHE A 301      61.531  84.622  69.981  1.00 97.99           C  
ATOM   4711  HD1 PHE A 301      62.234  83.889  70.348  1.00 97.99           H  
ATOM   4712  CD2 PHE A 301      60.023  85.415  68.244  1.00 97.99           C  
ATOM   4713  HD2 PHE A 301      59.580  85.299  67.266  1.00 97.99           H  
ATOM   4714  CE1 PHE A 301      61.197  85.731  70.776  1.00 97.99           C  
ATOM   4715  HE1 PHE A 301      61.653  85.845  71.748  1.00 97.99           H  
ATOM   4716  CE2 PHE A 301      59.679  86.520  69.043  1.00 97.99           C  
ATOM   4717  HE2 PHE A 301      58.972  87.250  68.677  1.00 97.99           H  
ATOM   4718  CZ  PHE A 301      60.265  86.675  70.311  1.00 97.99           C  
ATOM   4719  HZ  PHE A 301      60.004  87.525  70.925  1.00 97.99           H  
ATOM   4720  N   TRP A 302      64.871  84.101  68.007  1.00 94.79           N  
ATOM   4721  H   TRP A 302      64.791  84.874  67.361  1.00 94.79           H  
ATOM   4722  CA  TRP A 302      66.057  84.049  68.863  1.00 94.79           C  
ATOM   4723  HA  TRP A 302      65.838  83.384  69.699  1.00 94.79           H  
ATOM   4724  C   TRP A 302      66.345  85.421  69.483  1.00 94.79           C  
ATOM   4725  CB  TRP A 302      67.235  83.402  68.096  1.00 94.79           C  
ATOM   4726  HB2 TRP A 302      67.718  82.725  68.802  1.00 94.79           H  
ATOM   4727  HB3 TRP A 302      66.838  82.766  67.305  1.00 94.79           H  
ATOM   4728  O   TRP A 302      65.886  86.444  68.968  1.00 94.79           O  
ATOM   4729  CG  TRP A 302      68.350  84.231  67.510  1.00 94.79           C  
ATOM   4730  CD1 TRP A 302      68.474  85.578  67.459  1.00 94.79           C  
ATOM   4731  HD1 TRP A 302      67.754  86.316  67.779  1.00 94.79           H  
ATOM   4732  CD2 TRP A 302      69.535  83.748  66.801  1.00 94.79           C  
ATOM   4733  CE2 TRP A 302      70.414  84.846  66.572  1.00 94.79           C  
ATOM   4734  CE3 TRP A 302      69.924  82.512  66.247  1.00 94.79           C  
ATOM   4735  HE3 TRP A 302      69.269  81.661  66.361  1.00 94.79           H  
ATOM   4736  NE1 TRP A 302      69.695  85.933  66.952  1.00 94.79           N  
ATOM   4737  HE1 TRP A 302      69.946  86.879  66.703  1.00 94.79           H  
ATOM   4738  CH2 TRP A 302      71.962  83.505  65.315  1.00 94.79           C  
ATOM   4739  HH2 TRP A 302      72.859  83.413  64.721  1.00 94.79           H  
ATOM   4740  CZ2 TRP A 302      71.621  84.740  65.878  1.00 94.79           C  
ATOM   4741  HZ2 TRP A 302      72.214  85.620  65.672  1.00 94.79           H  
ATOM   4742  CZ3 TRP A 302      71.112  82.398  65.494  1.00 94.79           C  
ATOM   4743  HZ3 TRP A 302      71.372  81.452  65.043  1.00 94.79           H  
ATOM   4744  N   VAL A 303      67.149  85.477  70.547  1.00 97.31           N  
ATOM   4745  H   VAL A 303      67.513  84.614  70.926  1.00 97.31           H  
ATOM   4746  CA  VAL A 303      67.604  86.741  71.156  1.00 97.31           C  
ATOM   4747  HA  VAL A 303      67.416  87.550  70.450  1.00 97.31           H  
ATOM   4748  C   VAL A 303      69.103  86.751  71.442  1.00 97.31           C  
ATOM   4749  CB  VAL A 303      66.840  87.086  72.448  1.00 97.31           C  
ATOM   4750  HB  VAL A 303      67.187  88.063  72.783  1.00 97.31           H  
ATOM   4751  O   VAL A 303      69.683  85.721  71.783  1.00 97.31           O  
ATOM   4752  CG1 VAL A 303      65.333  87.201  72.220  1.00 97.31           C  
ATOM   4753 HG11 VAL A 303      64.896  86.230  71.980  1.00 97.31           H  
ATOM   4754 HG12 VAL A 303      64.870  87.612  73.117  1.00 97.31           H  
ATOM   4755 HG13 VAL A 303      65.157  87.896  71.400  1.00 97.31           H  
ATOM   4756  CG2 VAL A 303      67.116  86.107  73.594  1.00 97.31           C  
ATOM   4757 HG21 VAL A 303      66.429  86.287  74.421  1.00 97.31           H  
ATOM   4758 HG22 VAL A 303      68.132  86.255  73.958  1.00 97.31           H  
ATOM   4759 HG23 VAL A 303      67.031  85.078  73.242  1.00 97.31           H  
ATOM   4760  N   ASN A 304      69.717  87.930  71.352  1.00 95.35           N  
ATOM   4761  H   ASN A 304      69.155  88.715  71.054  1.00 95.35           H  
ATOM   4762  CA  ASN A 304      71.060  88.232  71.848  1.00 95.35           C  
ATOM   4763  HA  ASN A 304      71.186  87.789  72.836  1.00 95.35           H  
ATOM   4764  C   ASN A 304      71.244  89.768  71.932  1.00 95.35           C  
ATOM   4765  CB  ASN A 304      72.095  87.601  70.889  1.00 95.35           C  
ATOM   4766  HB2 ASN A 304      71.943  86.523  70.833  1.00 95.35           H  
ATOM   4767  HB3 ASN A 304      71.973  88.014  69.887  1.00 95.35           H  
ATOM   4768  O   ASN A 304      71.542  90.361  70.889  1.00 95.35           O  
ATOM   4769  CG  ASN A 304      73.518  87.838  71.355  1.00 95.35           C  
ATOM   4770  ND2 ASN A 304      74.484  87.695  70.477  1.00 95.35           N  
ATOM   4771 HD21 ASN A 304      75.419  87.877  70.812  1.00 95.35           H  
ATOM   4772 HD22 ASN A 304      74.274  87.465  69.516  1.00 95.35           H  
ATOM   4773  OD1 ASN A 304      73.788  88.131  72.507  1.00 95.35           O  
ATOM   4774  N   PRO A 305      71.066  90.430  73.098  1.00 95.98           N  
ATOM   4775  CA  PRO A 305      71.046  89.895  74.467  1.00 95.98           C  
ATOM   4776  HA  PRO A 305      71.689  89.016  74.520  1.00 95.98           H  
ATOM   4777  C   PRO A 305      69.655  89.490  75.005  1.00 95.98           C  
ATOM   4778  CB  PRO A 305      71.697  90.991  75.328  1.00 95.98           C  
ATOM   4779  HB2 PRO A 305      72.738  90.727  75.513  1.00 95.98           H  
ATOM   4780  HB3 PRO A 305      71.186  91.132  76.281  1.00 95.98           H  
ATOM   4781  O   PRO A 305      68.632  89.610  74.339  1.00 95.98           O  
ATOM   4782  CG  PRO A 305      71.652  92.281  74.508  1.00 95.98           C  
ATOM   4783  HG2 PRO A 305      72.662  92.673  74.389  1.00 95.98           H  
ATOM   4784  HG3 PRO A 305      71.026  93.039  74.978  1.00 95.98           H  
ATOM   4785  CD  PRO A 305      71.090  91.887  73.149  1.00 95.98           C  
ATOM   4786  HD2 PRO A 305      71.715  92.309  72.363  1.00 95.98           H  
ATOM   4787  HD3 PRO A 305      70.074  92.270  73.056  1.00 95.98           H  
ATOM   4788  N   ALA A 306      69.617  88.970  76.241  1.00 96.29           N  
ATOM   4789  H   ALA A 306      70.489  88.921  76.748  1.00 96.29           H  
ATOM   4790  CA  ALA A 306      68.428  88.394  76.891  1.00 96.29           C  
ATOM   4791  HA  ALA A 306      67.958  87.708  76.186  1.00 96.29           H  
ATOM   4792  C   ALA A 306      67.341  89.411  77.312  1.00 96.29           C  
ATOM   4793  CB  ALA A 306      68.919  87.584  78.099  1.00 96.29           C  
ATOM   4794  HB1 ALA A 306      69.639  86.834  77.774  1.00 96.29           H  
ATOM   4795  HB2 ALA A 306      68.078  87.075  78.570  1.00 96.29           H  
ATOM   4796  HB3 ALA A 306      69.387  88.246  78.828  1.00 96.29           H  
ATOM   4797  O   ALA A 306      66.274  89.017  77.792  1.00 96.29           O  
ATOM   4798  N   ASP A 307      67.588  90.710  77.177  1.00 96.70           N  
ATOM   4799  H   ASP A 307      68.434  91.009  76.713  1.00 96.70           H  
ATOM   4800  CA  ASP A 307      66.631  91.791  77.450  1.00 96.70           C  
ATOM   4801  HA  ASP A 307      65.974  91.485  78.263  1.00 96.70           H  
ATOM   4802  C   ASP A 307      65.727  92.118  76.249  1.00 96.70           C  
ATOM   4803  CB  ASP A 307      67.398  93.034  77.924  1.00 96.70           C  
ATOM   4804  HB2 ASP A 307      68.016  92.764  78.781  1.00 96.70           H  
ATOM   4805  HB3 ASP A 307      66.675  93.777  78.260  1.00 96.70           H  
ATOM   4806  O   ASP A 307      64.752  92.858  76.396  1.00 96.70           O  
ATOM   4807  CG  ASP A 307      68.291  93.650  76.840  1.00 96.70           C  
ATOM   4808  OD1 ASP A 307      68.791  92.879  75.989  1.00 96.70           O  
ATOM   4809  OD2 ASP A 307      68.481  94.882  76.897  1.00 96.70           O  
ATOM   4810  N   GLN A 308      66.005  91.525  75.086  1.00 97.58           N  
ATOM   4811  H   GLN A 308      66.870  91.011  75.010  1.00 97.58           H  
ATOM   4812  CA  GLN A 308      65.178  91.653  73.894  1.00 97.58           C  
ATOM   4813  HA  GLN A 308      65.019  92.714  73.705  1.00 97.58           H  
ATOM   4814  C   GLN A 308      63.820  90.970  74.054  1.00 97.58           C  
ATOM   4815  CB  GLN A 308      65.898  91.032  72.705  1.00 97.58           C  
ATOM   4816  HB2 GLN A 308      65.209  91.012  71.861  1.00 97.58           H  
ATOM   4817  HB3 GLN A 308      66.162  90.006  72.963  1.00 97.58           H  
ATOM   4818  O   GLN A 308      63.725  89.876  74.618  1.00 97.58           O  
ATOM   4819  CG  GLN A 308      67.152  91.808  72.299  1.00 97.58           C  
ATOM   4820  HG2 GLN A 308      67.806  91.962  73.156  1.00 97.58           H  
ATOM   4821  HG3 GLN A 308      66.848  92.778  71.902  1.00 97.58           H  
ATOM   4822  CD  GLN A 308      67.932  91.103  71.210  1.00 97.58           C  
ATOM   4823  NE2 GLN A 308      68.858  91.780  70.578  1.00 97.58           N  
ATOM   4824 HE21 GLN A 308      69.353  91.271  69.859  1.00 97.58           H  
ATOM   4825 HE22 GLN A 308      69.022  92.758  70.773  1.00 97.58           H  
ATOM   4826  OE1 GLN A 308      67.735  89.932  70.916  1.00 97.58           O  
ATOM   4827  N   VAL A 309      62.767  91.590  73.530  1.00 97.12           N  
ATOM   4828  H   VAL A 309      62.925  92.452  73.028  1.00 97.12           H  
ATOM   4829  CA  VAL A 309      61.380  91.121  73.645  1.00 97.12           C  
ATOM   4830  HA  VAL A 309      61.374  90.037  73.759  1.00 97.12           H  
ATOM   4831  C   VAL A 309      60.590  91.446  72.383  1.00 97.12           C  
ATOM   4832  CB  VAL A 309      60.666  91.731  74.866  1.00 97.12           C  
ATOM   4833  HB  VAL A 309      59.615  91.447  74.835  1.00 97.12           H  
ATOM   4834  O   VAL A 309      60.872  92.419  71.684  1.00 97.12           O  
ATOM   4835  CG1 VAL A 309      61.250  91.255  76.203  1.00 97.12           C  
ATOM   4836 HG11 VAL A 309      61.231  90.165  76.239  1.00 97.12           H  
ATOM   4837 HG12 VAL A 309      60.646  91.649  77.020  1.00 97.12           H  
ATOM   4838 HG13 VAL A 309      62.277  91.601  76.317  1.00 97.12           H  
ATOM   4839  CG2 VAL A 309      60.697  93.248  74.859  1.00 97.12           C  
ATOM   4840 HG21 VAL A 309      61.731  93.570  74.985  1.00 97.12           H  
ATOM   4841 HG22 VAL A 309      60.076  93.631  75.668  1.00 97.12           H  
ATOM   4842 HG23 VAL A 309      60.308  93.642  73.921  1.00 97.12           H  
ATOM   4843  N   GLY A 310      59.576  90.640  72.094  1.00 97.47           N  
ATOM   4844  H   GLY A 310      59.325  89.905  72.740  1.00 97.47           H  
ATOM   4845  CA  GLY A 310      58.763  90.786  70.893  1.00 97.47           C  
ATOM   4846  HA2 GLY A 310      59.407  90.874  70.018  1.00 97.47           H  
ATOM   4847  HA3 GLY A 310      58.162  91.693  70.966  1.00 97.47           H  
ATOM   4848  C   GLY A 310      57.833  89.603  70.689  1.00 97.47           C  
ATOM   4849  O   GLY A 310      57.756  88.709  71.541  1.00 97.47           O  
ATOM   4850  N   PHE A 311      57.132  89.604  69.560  1.00 97.58           N  
ATOM   4851  H   PHE A 311      57.237  90.374  68.915  1.00 97.58           H  
ATOM   4852  CA  PHE A 311      56.225  88.526  69.199  1.00 97.58           C  
ATOM   4853  HA  PHE A 311      56.653  87.611  69.609  1.00 97.58           H  
ATOM   4854  C   PHE A 311      56.076  88.322  67.692  1.00 97.58           C  
ATOM   4855  CB  PHE A 311      54.850  88.761  69.842  1.00 97.58           C  
ATOM   4856  HB2 PHE A 311      54.210  87.905  69.635  1.00 97.58           H  
ATOM   4857  HB3 PHE A 311      54.976  88.809  70.924  1.00 97.58           H  
ATOM   4858  O   PHE A 311      56.195  89.259  66.903  1.00 97.58           O  
ATOM   4859  CG  PHE A 311      54.144  90.022  69.378  1.00 97.58           C  
ATOM   4860  CD1 PHE A 311      54.265  91.209  70.122  1.00 97.58           C  
ATOM   4861  HD1 PHE A 311      54.878  91.225  71.010  1.00 97.58           H  
ATOM   4862  CD2 PHE A 311      53.392  90.020  68.189  1.00 97.58           C  
ATOM   4863  HD2 PHE A 311      53.350  89.130  67.578  1.00 97.58           H  
ATOM   4864  CE1 PHE A 311      53.607  92.377  69.702  1.00 97.58           C  
ATOM   4865  HE1 PHE A 311      53.720  93.289  70.270  1.00 97.58           H  
ATOM   4866  CE2 PHE A 311      52.729  91.185  67.767  1.00 97.58           C  
ATOM   4867  HE2 PHE A 311      52.169  91.180  66.844  1.00 97.58           H  
ATOM   4868  CZ  PHE A 311      52.824  92.359  68.534  1.00 97.58           C  
ATOM   4869  HZ  PHE A 311      52.335  93.263  68.202  1.00 97.58           H  
ATOM   4870  N   ILE A 312      55.712  87.094  67.328  1.00 98.25           N  
ATOM   4871  H   ILE A 312      55.638  86.405  68.063  1.00 98.25           H  
ATOM   4872  CA  ILE A 312      55.156  86.722  66.026  1.00 98.25           C  
ATOM   4873  HA  ILE A 312      55.111  87.599  65.380  1.00 98.25           H  
ATOM   4874  C   ILE A 312      53.736  86.217  66.275  1.00 98.25           C  
ATOM   4875  CB  ILE A 312      56.020  85.648  65.324  1.00 98.25           C  
ATOM   4876  HB  ILE A 312      56.036  84.755  65.949  1.00 98.25           H  
ATOM   4877  O   ILE A 312      53.535  85.384  67.160  1.00 98.25           O  
ATOM   4878  CG1 ILE A 312      57.473  86.148  65.156  1.00 98.25           C  
ATOM   4879 HG12 ILE A 312      57.479  87.043  64.535  1.00 98.25           H  
ATOM   4880 HG13 ILE A 312      57.873  86.418  66.133  1.00 98.25           H  
ATOM   4881  CG2 ILE A 312      55.401  85.270  63.964  1.00 98.25           C  
ATOM   4882 HG21 ILE A 312      55.981  84.476  63.492  1.00 98.25           H  
ATOM   4883 HG22 ILE A 312      55.375  86.136  63.304  1.00 98.25           H  
ATOM   4884 HG23 ILE A 312      54.391  84.880  64.091  1.00 98.25           H  
ATOM   4885  CD1 ILE A 312      58.434  85.121  64.549  1.00 98.25           C  
ATOM   4886 HD11 ILE A 312      58.391  84.188  65.109  1.00 98.25           H  
ATOM   4887 HD12 ILE A 312      59.451  85.512  64.587  1.00 98.25           H  
ATOM   4888 HD13 ILE A 312      58.181  84.934  63.505  1.00 98.25           H  
ATOM   4889  N   LYS A 313      52.759  86.706  65.508  1.00 97.88           N  
ATOM   4890  H   LYS A 313      53.011  87.399  64.818  1.00 97.88           H  
ATOM   4891  CA  LYS A 313      51.380  86.210  65.498  1.00 97.88           C  
ATOM   4892  HA  LYS A 313      51.316  85.324  66.130  1.00 97.88           H  
ATOM   4893  C   LYS A 313      50.987  85.784  64.094  1.00 97.88           C  
ATOM   4894  CB  LYS A 313      50.396  87.258  66.047  1.00 97.88           C  
ATOM   4895  HB2 LYS A 313      49.380  86.902  65.880  1.00 97.88           H  
ATOM   4896  HB3 LYS A 313      50.526  88.200  65.514  1.00 97.88           H  
ATOM   4897  O   LYS A 313      51.240  86.519  63.139  1.00 97.88           O  
ATOM   4898  CG  LYS A 313      50.588  87.482  67.551  1.00 97.88           C  
ATOM   4899  HG2 LYS A 313      51.590  87.864  67.743  1.00 97.88           H  
ATOM   4900  HG3 LYS A 313      50.488  86.517  68.048  1.00 97.88           H  
ATOM   4901  CD  LYS A 313      49.554  88.449  68.143  1.00 97.88           C  
ATOM   4902  HD2 LYS A 313      49.649  89.424  67.666  1.00 97.88           H  
ATOM   4903  HD3 LYS A 313      48.555  88.052  67.967  1.00 97.88           H  
ATOM   4904  CE  LYS A 313      49.795  88.582  69.653  1.00 97.88           C  
ATOM   4905  HE2 LYS A 313      50.773  89.030  69.827  1.00 97.88           H  
ATOM   4906  HE3 LYS A 313      49.815  87.581  70.083  1.00 97.88           H  
ATOM   4907  NZ  LYS A 313      48.733  89.369  70.325  1.00 97.88           N  
ATOM   4908  HZ1 LYS A 313      47.829  88.976  70.103  1.00 97.88           H  
ATOM   4909  HZ2 LYS A 313      48.711  90.341  70.051  1.00 97.88           H  
ATOM   4910  HZ3 LYS A 313      48.821  89.291  71.328  1.00 97.88           H  
ATOM   4911  N   ILE A 314      50.331  84.633  63.992  1.00 98.11           N  
ATOM   4912  H   ILE A 314      50.166  84.106  64.838  1.00 98.11           H  
ATOM   4913  CA  ILE A 314      49.642  84.193  62.778  1.00 98.11           C  
ATOM   4914  HA  ILE A 314      49.674  84.998  62.044  1.00 98.11           H  
ATOM   4915  C   ILE A 314      48.192  83.944  63.163  1.00 98.11           C  
ATOM   4916  CB  ILE A 314      50.315  82.963  62.132  1.00 98.11           C  
ATOM   4917  HB  ILE A 314      50.308  82.139  62.845  1.00 98.11           H  
ATOM   4918  O   ILE A 314      47.930  83.080  63.996  1.00 98.11           O  
ATOM   4919  CG1 ILE A 314      51.782  83.312  61.791  1.00 98.11           C  
ATOM   4920 HG12 ILE A 314      52.314  83.564  62.708  1.00 98.11           H  
ATOM   4921 HG13 ILE A 314      51.813  84.180  61.131  1.00 98.11           H  
ATOM   4922  CG2 ILE A 314      49.533  82.527  60.876  1.00 98.11           C  
ATOM   4923 HG21 ILE A 314      48.501  82.288  61.129  1.00 98.11           H  
ATOM   4924 HG22 ILE A 314      49.541  83.323  60.130  1.00 98.11           H  
ATOM   4925 HG23 ILE A 314      49.972  81.625  60.449  1.00 98.11           H  
ATOM   4926  CD1 ILE A 314      52.547  82.166  61.139  1.00 98.11           C  
ATOM   4927 HD11 ILE A 314      52.198  82.000  60.119  1.00 98.11           H  
ATOM   4928 HD12 ILE A 314      53.609  82.411  61.109  1.00 98.11           H  
ATOM   4929 HD13 ILE A 314      52.390  81.269  61.736  1.00 98.11           H  
ATOM   4930  N   SER A 315      47.264  84.728  62.618  1.00 97.91           N  
ATOM   4931  H   SER A 315      47.545  85.385  61.904  1.00 97.91           H  
ATOM   4932  CA  SER A 315      45.840  84.669  62.959  1.00 97.91           C  
ATOM   4933  HA  SER A 315      45.662  83.785  63.572  1.00 97.91           H  
ATOM   4934  C   SER A 315      44.955  84.506  61.737  1.00 97.91           C  
ATOM   4935  CB  SER A 315      45.390  85.884  63.786  1.00 97.91           C  
ATOM   4936  HB2 SER A 315      45.933  85.890  64.732  1.00 97.91           H  
ATOM   4937  HB3 SER A 315      44.325  85.789  63.996  1.00 97.91           H  
ATOM   4938  O   SER A 315      45.342  84.823  60.614  1.00 97.91           O
[truncated: 3,521,561 more chars]
