# Supplementary material for: A structural discovery journey of streptococcal phages adhesion devices by AlphaFold2
Source: Front Mol Biosci. 2022 Aug 19;9:960325. doi: 10.3389/fmolb.2022.960325 (PMC9437275; doi:10.3389/fmolb.2022.960325)
Supplement: Supplementary file 2 [file DataSheet3.ZIP › PDBs/Dits/STP1_Dit_6mer.pdb]

ATOM      1  N   MET A   1      33.377   3.789 -10.539  1.00 79.10           N  
ATOM      2  H   MET A   1      32.823   4.443 -10.004  1.00 79.10           H  
ATOM      3  H2  MET A   1      33.675   3.026  -9.948  1.00 79.10           H  
ATOM      4  H3  MET A   1      34.183   4.276 -10.905  1.00 79.10           H  
ATOM      5  CA  MET A   1      32.552   3.279 -11.650  1.00 79.10           C  
ATOM      6  HA  MET A   1      33.144   2.632 -12.298  1.00 79.10           H  
ATOM      7  C   MET A   1      32.074   4.474 -12.448  1.00 79.10           C  
ATOM      8  CB  MET A   1      31.375   2.474 -11.088  1.00 79.10           C  
ATOM      9  HB2 MET A   1      31.769   1.646 -10.499  1.00 79.10           H  
ATOM     10  HB3 MET A   1      30.791   3.116 -10.428  1.00 79.10           H  
ATOM     11  O   MET A   1      31.566   5.396 -11.829  1.00 79.10           O  
ATOM     12  CG  MET A   1      30.458   1.897 -12.168  1.00 79.10           C  
ATOM     13  HG2 MET A   1      29.990   2.705 -12.730  1.00 79.10           H  
ATOM     14  HG3 MET A   1      31.053   1.296 -12.856  1.00 79.10           H  
ATOM     15  SD  MET A   1      29.160   0.844 -11.483  1.00 79.10           S  
ATOM     16  CE  MET A   1      28.147   2.042 -10.587  1.00 79.10           C  
ATOM     17  HE1 MET A   1      28.735   2.538  -9.815  1.00 79.10           H  
ATOM     18  HE2 MET A   1      27.330   1.504 -10.106  1.00 79.10           H  
ATOM     19  HE3 MET A   1      27.750   2.783 -11.281  1.00 79.10           H  
ATOM     20  N   SER A   2      32.297   4.504 -13.759  1.00 87.09           N  
ATOM     21  H   SER A   2      32.734   3.727 -14.233  1.00 87.09           H  
ATOM     22  CA  SER A   2      31.680   5.494 -14.650  1.00 87.09           C  
ATOM     23  HA  SER A   2      31.429   6.389 -14.081  1.00 87.09           H  
ATOM     24  C   SER A   2      30.384   4.934 -15.237  1.00 87.09           C  
ATOM     25  CB  SER A   2      32.646   5.919 -15.762  1.00 87.09           C  
ATOM     26  HB2 SER A   2      33.446   6.525 -15.336  1.00 87.09           H  
ATOM     27  HB3 SER A   2      32.105   6.517 -16.496  1.00 87.09           H  
ATOM     28  O   SER A   2      30.218   3.720 -15.321  1.00 87.09           O  
ATOM     29  OG  SER A   2      33.207   4.790 -16.402  1.00 87.09           O  
ATOM     30  HG  SER A   2      33.614   5.079 -17.222  1.00 87.09           H  
ATOM     31  N   VAL A   3      29.467   5.805 -15.642  1.00 90.75           N  
ATOM     32  H   VAL A   3      29.640   6.789 -15.492  1.00 90.75           H  
ATOM     33  CA  VAL A   3      28.268   5.438 -16.408  1.00 90.75           C  
ATOM     34  HA  VAL A   3      28.283   4.376 -16.653  1.00 90.75           H  
ATOM     35  C   VAL A   3      28.310   6.233 -17.701  1.00 90.75           C  
ATOM     36  CB  VAL A   3      26.975   5.732 -15.627  1.00 90.75           C  
ATOM     37  HB  VAL A   3      26.897   6.808 -15.472  1.00 90.75           H  
ATOM     38  O   VAL A   3      28.354   7.458 -17.654  1.00 90.75           O  
ATOM     39  CG1 VAL A   3      25.749   5.255 -16.414  1.00 90.75           C  
ATOM     40 HG11 VAL A   3      25.824   4.184 -16.602  1.00 90.75           H  
ATOM     41 HG12 VAL A   3      25.674   5.779 -17.367  1.00 90.75           H  
ATOM     42 HG13 VAL A   3      24.838   5.451 -15.849  1.00 90.75           H  
ATOM     43  CG2 VAL A   3      26.965   5.052 -14.251  1.00 90.75           C  
ATOM     44 HG21 VAL A   3      27.111   3.978 -14.366  1.00 90.75           H  
ATOM     45 HG22 VAL A   3      27.757   5.459 -13.623  1.00 90.75           H  
ATOM     46 HG23 VAL A   3      26.010   5.232 -13.756  1.00 90.75           H  
ATOM     47  N   THR A   4      28.335   5.551 -18.842  1.00 92.58           N  
ATOM     48  H   THR A   4      28.266   4.544 -18.809  1.00 92.58           H  
ATOM     49  CA  THR A   4      28.354   6.173 -20.168  1.00 92.58           C  
ATOM     50  HA  THR A   4      28.456   7.252 -20.050  1.00 92.58           H  
ATOM     51  C   THR A   4      27.045   5.886 -20.875  1.00 92.58           C  
ATOM     52  CB  THR A   4      29.545   5.690 -21.003  1.00 92.58           C  
ATOM     53  HB  THR A   4      29.466   4.613 -21.149  1.00 92.58           H  
ATOM     54  O   THR A   4      26.729   4.724 -21.101  1.00 92.58           O  
ATOM     55  CG2 THR A   4      29.652   6.370 -22.368  1.00 92.58           C  
ATOM     56 HG21 THR A   4      30.491   5.939 -22.915  1.00 92.58           H  
ATOM     57 HG22 THR A   4      28.742   6.207 -22.946  1.00 92.58           H  
ATOM     58 HG23 THR A   4      29.825   7.438 -22.241  1.00 92.58           H  
ATOM     59  OG1 THR A   4      30.736   5.970 -20.303  1.00 92.58           O  
ATOM     60  HG1 THR A   4      30.747   5.369 -19.554  1.00 92.58           H  
ATOM     61  N   TYR A   5      26.301   6.927 -21.231  1.00 93.06           N  
ATOM     62  H   TYR A   5      26.652   7.859 -21.067  1.00 93.06           H  
ATOM     63  CA  TYR A   5      25.046   6.819 -21.968  1.00 93.06           C  
ATOM     64  HA  TYR A   5      24.855   5.774 -22.214  1.00 93.06           H  
ATOM     65  C   TYR A   5      25.148   7.600 -23.276  1.00 93.06           C  
ATOM     66  CB  TYR A   5      23.894   7.325 -21.095  1.00 93.06           C  
ATOM     67  HB2 TYR A   5      24.031   8.389 -20.900  1.00 93.06           H  
ATOM     68  HB3 TYR A   5      23.911   6.798 -20.141  1.00 93.06           H  
ATOM     69  O   TYR A   5      25.613   8.735 -23.263  1.00 93.06           O  
ATOM     70  CG  TYR A   5      22.548   7.094 -21.739  1.00 93.06           C  
ATOM     71  CD1 TYR A   5      21.728   8.171 -22.131  1.00 93.06           C  
ATOM     72  HD1 TYR A   5      22.038   9.192 -21.967  1.00 93.06           H  
ATOM     73  CD2 TYR A   5      22.153   5.771 -22.004  1.00 93.06           C  
ATOM     74  HD2 TYR A   5      22.794   4.948 -21.724  1.00 93.06           H  
ATOM     75  CE1 TYR A   5      20.505   7.912 -22.781  1.00 93.06           C  
ATOM     76  HE1 TYR A   5      19.871   8.719 -23.117  1.00 93.06           H  
ATOM     77  CE2 TYR A   5      20.945   5.511 -22.664  1.00 93.06           C  
ATOM     78  HE2 TYR A   5      20.655   4.497 -22.894  1.00 93.06           H  
ATOM     79  OH  TYR A   5      18.971   6.306 -23.695  1.00 93.06           O  
ATOM     80  HH  TYR A   5      18.869   5.366 -23.858  1.00 93.06           H  
ATOM     81  CZ  TYR A   5      20.121   6.581 -23.047  1.00 93.06           C  
ATOM     82  N   ASP A   6      24.786   6.987 -24.403  1.00 93.15           N  
ATOM     83  H   ASP A   6      24.403   6.055 -24.328  1.00 93.15           H  
ATOM     84  CA  ASP A   6      24.904   7.577 -25.749  1.00 93.15           C  
ATOM     85  HA  ASP A   6      24.767   6.758 -26.455  1.00 93.15           H  
ATOM     86  C   ASP A   6      26.312   8.154 -26.040  1.00 93.15           C  
ATOM     87  CB  ASP A   6      23.753   8.571 -25.988  1.00 93.15           C  
ATOM     88  HB2 ASP A   6      23.944   9.488 -25.430  1.00 93.15           H  
ATOM     89  HB3 ASP A   6      22.825   8.140 -25.612  1.00 93.15           H  
ATOM     90  O   ASP A   6      26.501   9.276 -26.511  1.00 93.15           O  
ATOM     91  CG  ASP A   6      23.558   8.900 -27.474  1.00 93.15           C  
ATOM     92  OD1 ASP A   6      23.067  10.010 -27.774  1.00 93.15           O  
ATOM     93  OD2 ASP A   6      23.855   8.020 -28.316  1.00 93.15           O  
ATOM     94  N   GLY A   7      27.351   7.410 -25.639  1.00 93.73           N  
ATOM     95  H   GLY A   7      27.143   6.497 -25.259  1.00 93.73           H  
ATOM     96  CA  GLY A   7      28.752   7.833 -25.755  1.00 93.73           C  
ATOM     97  HA2 GLY A   7      29.393   6.973 -25.564  1.00 93.73           H  
ATOM     98  HA3 GLY A   7      28.928   8.172 -26.776  1.00 93.73           H  
ATOM     99  C   GLY A   7      29.181   8.964 -24.804  1.00 93.73           C  
ATOM    100  O   GLY A   7      30.324   9.418 -24.876  1.00 93.73           O  
ATOM    101  N   LYS A   8      28.308   9.425 -23.899  1.00 91.58           N  
ATOM    102  H   LYS A   8      27.366   9.063 -23.931  1.00 91.58           H  
ATOM    103  CA  LYS A   8      28.587  10.470 -22.902  1.00 91.58           C  
ATOM    104  HA  LYS A   8      29.482  11.022 -23.190  1.00 91.58           H  
ATOM    105  C   LYS A   8      28.842   9.859 -21.531  1.00 91.58           C  
ATOM    106  CB  LYS A   8      27.396  11.443 -22.826  1.00 91.58           C  
ATOM    107  HB2 LYS A   8      27.615  12.221 -22.094  1.00 91.58           H  
ATOM    108  HB3 LYS A   8      26.514  10.916 -22.463  1.00 91.58           H  
ATOM    109  O   LYS A   8      27.944   9.267 -20.943  1.00 91.58           O  
ATOM    110  CG  LYS A   8      27.033  12.110 -24.155  1.00 91.58           C  
ATOM    111  HG2 LYS A   8      26.137  12.710 -23.999  1.00 91.58           H  
ATOM    112  HG3 LYS A   8      26.796  11.354 -24.903  1.00 91.58           H  
ATOM    113  CD  LYS A   8      28.158  13.012 -24.666  1.00 91.58           C  
ATOM    114  HD2 LYS A   8      28.399  13.753 -23.904  1.00 91.58           H  
ATOM    115  HD3 LYS A   8      29.037  12.408 -24.891  1.00 91.58           H  
ATOM    116  CE  LYS A   8      27.675  13.702 -25.936  1.00 91.58           C  
ATOM    117  HE2 LYS A   8      27.418  12.935 -26.667  1.00 91.58           H  
ATOM    118  HE3 LYS A   8      26.764  14.253 -25.704  1.00 91.58           H  
ATOM    119  NZ  LYS A   8      28.716  14.609 -26.466  1.00 91.58           N  
ATOM    120  HZ1 LYS A   8      29.550  14.078 -26.672  1.00 91.58           H  
ATOM    121  HZ2 LYS A   8      28.930  15.315 -25.775  1.00 91.58           H  
ATOM    122  HZ3 LYS A   8      28.382  15.054 -27.309  1.00 91.58           H  
ATOM    123  N   ASN A   9      30.049  10.026 -20.990  1.00 91.82           N  
ATOM    124  H   ASN A   9      30.761  10.506 -21.522  1.00 91.82           H  
ATOM    125  CA  ASN A   9      30.368   9.605 -19.625  1.00 91.82           C  
ATOM    126  HA  ASN A   9      29.965   8.607 -19.455  1.00 91.82           H  
ATOM    127  C   ASN A   9      29.706  10.552 -18.613  1.00 91.82           C  
ATOM    128  CB  ASN A   9      31.890   9.505 -19.461  1.00 91.82           C  
ATOM    129  HB2 ASN A   9      32.281   8.837 -20.229  1.00 91.82           H  
ATOM    130  HB3 ASN A   9      32.351  10.483 -19.594  1.00 91.82           H  
ATOM    131  O   ASN A   9      30.253  11.597 -18.263  1.00 91.82           O  
ATOM    132  CG  ASN A   9      32.317   8.959 -18.107  1.00 91.82           C  
ATOM    133  ND2 ASN A   9      33.548   8.522 -18.012  1.00 91.82           N  
ATOM    134 HD21 ASN A   9      34.194   8.820 -18.729  1.00 91.82           H  
ATOM    135 HD22 ASN A   9      33.926   8.391 -17.085  1.00 91.82           H  
ATOM    136  OD1 ASN A   9      31.584   8.921 -17.124  1.00 91.82           O  
ATOM    137  N   LEU A  10      28.519  10.174 -18.142  1.00 89.95           N  
ATOM    138  H   LEU A  10      28.163   9.280 -18.448  1.00 89.95           H  
ATOM    139  CA  LEU A  10      27.707  10.937 -17.199  1.00 89.95           C  
ATOM    140  HA  LEU A  10      27.439  11.896 -17.644  1.00 89.95           H  
ATOM    141  C   LEU A  10      28.475  11.234 -15.904  1.00 89.95           C  
ATOM    142  CB  LEU A  10      26.422  10.139 -16.895  1.00 89.95           C  
ATOM    143  HB2 LEU A  10      25.818  10.730 -16.206  1.00 89.95           H  
ATOM    144  HB3 LEU A  10      26.695   9.218 -16.381  1.00 89.95           H  
ATOM    145  O   LEU A  10      28.357  12.314 -15.340  1.00 89.95           O  
ATOM    146  CG  LEU A  10      25.546   9.772 -18.111  1.00 89.95           C  
ATOM    147  HG  LEU A  10      26.097   9.102 -18.770  1.00 89.95           H  
ATOM    148  CD1 LEU A  10      24.297   9.036 -17.622  1.00 89.95           C  
ATOM    149 HD11 LEU A  10      23.737   9.660 -16.925  1.00 89.95           H  
ATOM    150 HD12 LEU A  10      23.656   8.790 -18.468  1.00 89.95           H  
ATOM    151 HD13 LEU A  10      24.585   8.110 -17.125  1.00 89.95           H  
ATOM    152  CD2 LEU A  10      25.112  11.002 -18.909  1.00 89.95           C  
ATOM    153 HD21 LEU A  10      25.980  11.478 -19.364  1.00 89.95           H  
ATOM    154 HD22 LEU A  10      24.600  11.711 -18.259  1.00 89.95           H  
ATOM    155 HD23 LEU A  10      24.439  10.700 -19.711  1.00 89.95           H  
ATOM    156  N   THR A  11      29.316  10.304 -15.444  1.00 86.82           N  
ATOM    157  H   THR A  11      29.488   9.497 -16.026  1.00 86.82           H  
ATOM    158  CA  THR A  11      30.085  10.482 -14.202  1.00 86.82           C  
ATOM    159  HA  THR A  11      29.405  10.804 -13.413  1.00 86.82           H  
ATOM    160  C   THR A  11      31.159  11.557 -14.321  1.00 86.82           C  
ATOM    161  CB  THR A  11      30.737   9.164 -13.780  1.00 86.82           C  
ATOM    162  HB  THR A  11      31.493   8.873 -14.509  1.00 86.82           H  
ATOM    163  O   THR A  11      31.356  12.320 -13.379  1.00 86.82           O  
ATOM    164  CG2 THR A  11      31.380   9.233 -12.396  1.00 86.82           C  
ATOM    165 HG21 THR A  11      30.670   9.644 -11.678  1.00 86.82           H  
ATOM    166 HG22 THR A  11      31.681   8.233 -12.083  1.00 86.82           H  
ATOM    167 HG23 THR A  11      32.265   9.868 -12.428  1.00 86.82           H  
ATOM    168  OG1 THR A  11      29.741   8.168 -13.739  1.00 86.82           O  
ATOM    169  HG1 THR A  11      28.911   8.620 -13.910  1.00 86.82           H  
ATOM    170  N   GLU A  12      31.864  11.627 -15.449  1.00 87.47           N  
ATOM    171  H   GLU A  12      31.637  11.004 -16.211  1.00 87.47           H  
ATOM    172  CA  GLU A  12      32.851  12.688 -15.688  1.00 87.47           C  
ATOM    173  HA  GLU A  12      33.503  12.793 -14.821  1.00 87.47           H  
ATOM    174  C   GLU A  12      32.158  14.035 -15.866  1.00 87.47           C  
ATOM    175  CB  GLU A  12      33.718  12.349 -16.905  1.00 87.47           C  
ATOM    176  HB2 GLU A  12      34.224  13.249 -17.254  1.00 87.47           H  
ATOM    177  HB3 GLU A  12      33.080  11.969 -17.703  1.00 87.47           H  
ATOM    178  O   GLU A  12      32.517  14.987 -15.182  1.00 87.47           O  
ATOM    179  CG  GLU A  12      34.781  11.310 -16.523  1.00 87.47           C  
ATOM    180  HG2 GLU A  12      35.469  11.762 -15.808  1.00 87.47           H  
ATOM    181  HG3 GLU A  12      34.295  10.471 -16.026  1.00 87.47           H  
ATOM    182  CD  GLU A  12      35.575  10.770 -17.720  1.00 87.47           C  
ATOM    183  OE1 GLU A  12      36.449   9.912 -17.463  1.00 87.47           O  
ATOM    184  OE2 GLU A  12      35.225  11.073 -18.881  1.00 87.47           O  
ATOM    185  N   LEU A  13      31.099  14.071 -16.679  1.00 83.88           N  
ATOM    186  H   LEU A  13      30.857  13.227 -17.178  1.00 83.88           H  
ATOM    187  CA  LEU A  13      30.311  15.274 -16.948  1.00 83.88           C  
ATOM    188  HA  LEU A  13      30.946  16.022 -17.422  1.00 83.88           H  
ATOM    189  C   LEU A  13      29.754  15.917 -15.675  1.00 83.88           C  
ATOM    190  CB  LEU A  13      29.161  14.878 -17.887  1.00 83.88           C  
ATOM    191  HB2 LEU A  13      28.399  15.657 -17.871  1.00 83.88           H  
ATOM    192  HB3 LEU A  13      28.703  13.965 -17.508  1.00 83.88           H  
ATOM    193  O   LEU A  13      29.727  17.137 -15.554  1.00 83.88           O  
ATOM    194  CG  LEU A  13      29.620  14.663 -19.340  1.00 83.88           C  
ATOM    195  HG  LEU A  13      30.565  14.120 -19.366  1.00 83.88           H  
ATOM    196  CD1 LEU A  13      28.579  13.840 -20.102  1.00 83.88           C  
ATOM    197 HD11 LEU A  13      28.838  12.784 -20.024  1.00 83.88           H  
ATOM    198 HD12 LEU A  13      28.559  14.118 -21.156  1.00 83.88           H  
ATOM    199 HD13 LEU A  13      27.594  13.965 -19.653  1.00 83.88           H  
ATOM    200  CD2 LEU A  13      29.819  16.003 -20.052  1.00 83.88           C  
ATOM    201 HD21 LEU A  13      28.897  16.584 -20.031  1.00 83.88           H  
ATOM    202 HD22 LEU A  13      30.136  15.837 -21.081  1.00 83.88           H  
ATOM    203 HD23 LEU A  13      30.599  16.574 -19.549  1.00 83.88           H  
ATOM    204  N   PHE A  14      29.323  15.112 -14.704  1.00 82.58           N  
ATOM    205  H   PHE A  14      29.272  14.119 -14.881  1.00 82.58           H  
ATOM    206  CA  PHE A  14      28.793  15.642 -13.450  1.00 82.58           C  
ATOM    207  HA  PHE A  14      28.290  16.588 -13.649  1.00 82.58           H  
ATOM    208  C   PHE A  14      29.877  15.964 -12.425  1.00 82.58           C  
ATOM    209  CB  PHE A  14      27.756  14.679 -12.872  1.00 82.58           C  
ATOM    210  HB2 PHE A  14      27.319  15.138 -11.986  1.00 82.58           H  
ATOM    211  HB3 PHE A  14      28.281  13.767 -12.587  1.00 82.58           H  
ATOM    212  O   PHE A  14      29.589  16.653 -11.459  1.00 82.58           O  
ATOM    213  CG  PHE A  14      26.617  14.284 -13.784  1.00 82.58           C  
ATOM    214  CD1 PHE A  14      26.194  15.125 -14.833  1.00 82.58           C  
ATOM    215  HD1 PHE A  14      26.646  16.094 -14.991  1.00 82.58           H  
ATOM    216  CD2 PHE A  14      25.987  13.041 -13.583  1.00 82.58           C  
ATOM    217  HD2 PHE A  14      26.296  12.399 -12.771  1.00 82.58           H  
ATOM    218  CE1 PHE A  14      25.190  14.697 -15.711  1.00 82.58           C  
ATOM    219  HE1 PHE A  14      24.874  15.334 -16.525  1.00 82.58           H  
ATOM    220  CE2 PHE A  14      24.977  12.616 -14.460  1.00 82.58           C  
ATOM    221  HE2 PHE A  14      24.504  11.655 -14.316  1.00 82.58           H  
ATOM    222  CZ  PHE A  14      24.605  13.435 -15.538  1.00 82.58           C  
ATOM    223  HZ  PHE A  14      23.862  13.103 -16.248  1.00 82.58           H  
ATOM    224  N   ASN A  15      31.118  15.513 -12.594  1.00 80.71           N  
ATOM    225  H   ASN A  15      31.343  15.033 -13.454  1.00 80.71           H  
ATOM    226  CA  ASN A  15      32.228  15.934 -11.732  1.00 80.71           C  
ATOM    227  HA  ASN A  15      31.834  16.177 -10.745  1.00 80.71           H  
ATOM    228  C   ASN A  15      32.869  17.253 -12.191  1.00 80.71           C  
ATOM    229  CB  ASN A  15      33.212  14.769 -11.559  1.00 80.71           C  
ATOM    230  HB2 ASN A  15      34.172  15.145 -11.204  1.00 80.71           H  
ATOM    231  HB3 ASN A  15      33.375  14.273 -12.516  1.00 80.71           H  
ATOM    232  O   ASN A  15      33.932  17.634 -11.698  1.00 80.71           O  
ATOM    233  CG  ASN A  15      32.708  13.791 -10.519  1.00 80.71           C  
ATOM    234  ND2 ASN A  15      32.541  12.539 -10.847  1.00 80.71           N  
ATOM    235 HD21 ASN A  15      32.454  12.347 -11.835  1.00 80.71           H  
ATOM    236 HD22 ASN A  15      32.019  12.002 -10.169  1.00 80.71           H  
ATOM    237  OD1 ASN A  15      32.423  14.140  -9.384  1.00 80.71           O  
ATOM    238  N   GLU A  16      32.218  17.964 -13.108  1.00 77.41           N  
ATOM    239  H   GLU A  16      31.372  17.586 -13.510  1.00 77.41           H  
ATOM    240  CA  GLU A  16      32.611  19.295 -13.540  1.00 77.41           C  
ATOM    241  HA  GLU A  16      33.673  19.422 -13.332  1.00 77.41           H  
ATOM    242  C   GLU A  16      31.867  20.387 -12.760  1.00 77.41           C  
ATOM    243  CB  GLU A  16      32.437  19.442 -15.058  1.00 77.41           C  
ATOM    244  HB2 GLU A  16      32.709  20.462 -15.332  1.00 77.41           H  
ATOM    245  HB3 GLU A  16      31.394  19.274 -15.326  1.00 77.41           H  
ATOM    246  O   GLU A  16      30.726  20.241 -12.313  1.00 77.41           O  
ATOM    247  CG  GLU A  16      33.345  18.465 -15.826  1.00 77.41           C  
ATOM    248  HG2 GLU A  16      34.364  18.581 -15.456  1.00 77.41           H  
ATOM    249  HG3 GLU A  16      33.025  17.444 -15.620  1.00 77.41           H  
ATOM    250  CD  GLU A  16      33.345  18.680 -17.348  1.00 77.41           C  
ATOM    251  OE1 GLU A  16      34.214  18.069 -18.011  1.00 77.41           O  
ATOM    252  OE2 GLU A  16      32.529  19.489 -17.847  1.00 77.41           O  
ATOM    253  N   GLY A  17      32.533  21.529 -12.599  1.00 71.85           N  
ATOM    254  H   GLY A  17      33.478  21.580 -12.953  1.00 71.85           H  
ATOM    255  CA  GLY A  17      31.980  22.686 -11.905  1.00 71.85           C  
ATOM    256  HA2 GLY A  17      30.912  22.748 -12.115  1.00 71.85           H  
ATOM    257  HA3 GLY A  17      32.448  23.591 -12.291  1.00 71.85           H  
ATOM    258  C   GLY A  17      32.192  22.648 -10.391  1.00 71.85           C  
ATOM    259  O   GLY A  17      33.272  22.321  -9.904  1.00 71.85           O  
ATOM    260  N   GLN A  18      31.183  23.092  -9.639  1.00 74.60           N  
ATOM    261  H   GLN A  18      30.305  23.294 -10.094  1.00 74.60           H  
ATOM    262  CA  GLN A  18      31.283  23.326  -8.190  1.00 74.60           C  
ATOM    263  HA  GLN A  18      32.335  23.441  -7.929  1.00 74.60           H  
ATOM    264  C   GLN A  18      30.780  22.165  -7.324  1.00 74.60           C  
ATOM    265  CB  GLN A  18      30.571  24.632  -7.814  1.00 74.60           C  
ATOM    266  HB2 GLN A  18      29.528  24.590  -8.130  1.00 74.60           H  
ATOM    267  HB3 GLN A  18      30.595  24.739  -6.730  1.00 74.60           H  
ATOM    268  O   GLN A  18      30.597  22.330  -6.118  1.00 74.60           O  
ATOM    269  CG  GLN A  18      31.247  25.869  -8.413  1.00 74.60           C  
ATOM    270  HG2 GLN A  18      31.075  25.901  -9.489  1.00 74.60           H  
ATOM    271  HG3 GLN A  18      32.321  25.812  -8.235  1.00 74.60           H  
ATOM    272  CD  GLN A  18      30.728  27.160  -7.788  1.00 74.60           C  
ATOM    273  NE2 GLN A  18      31.335  28.284  -8.095  1.00 74.60           N  
ATOM    274 HE21 GLN A  18      32.082  28.298  -8.774  1.00 74.60           H  
ATOM    275 HE22 GLN A  18      30.912  29.116  -7.709  1.00 74.60           H  
ATOM    276  OE1 GLN A  18      29.789  27.197  -7.009  1.00 74.60           O  
ATOM    277  N   GLY A  19      30.546  20.997  -7.911  1.00 82.50           N  
ATOM    278  H   GLY A  19      30.779  20.867  -8.885  1.00 82.50           H  
ATOM    279  CA  GLY A  19      30.090  19.832  -7.171  1.00 82.50           C  
ATOM    280  HA2 GLY A  19      29.013  19.720  -7.297  1.00 82.50           H  
ATOM    281  HA3 GLY A  19      30.284  19.953  -6.105  1.00 82.50           H  
ATOM    282  C   GLY A  19      30.777  18.558  -7.617  1.00 82.50           C  
ATOM    283  O   GLY A  19      31.579  18.546  -8.549  1.00 82.50           O  
ATOM    284  N   ARG A  20      30.481  17.483  -6.895  1.00 85.03           N  
ATOM    285  H   ARG A  20      29.785  17.592  -6.171  1.00 85.03           H  
ATOM    286  CA  ARG A  20      30.948  16.136  -7.216  1.00 85.03           C  
ATOM    287  HA  ARG A  20      31.415  16.160  -8.200  1.00 85.03           H  
ATOM    288  C   ARG A  20      29.761  15.196  -7.323  1.00 85.03           C  
ATOM    289  CB  ARG A  20      32.015  15.659  -6.215  1.00 85.03           C  
ATOM    290  HB2 ARG A  20      32.852  16.356  -6.236  1.00 85.03           H  
ATOM    291  HB3 ARG A  20      32.377  14.682  -6.535  1.00 85.03           H  
ATOM    292  O   ARG A  20      28.878  15.214  -6.463  1.00 85.03           O  
ATOM    293  CG  ARG A  20      31.477  15.552  -4.782  1.00 85.03           C  
ATOM    294  HG2 ARG A  20      31.140  16.537  -4.462  1.00 85.03           H  
ATOM    295  HG3 ARG A  20      30.642  14.852  -4.757  1.00 85.03           H  
ATOM    296  CD  ARG A  20      32.530  15.052  -3.796  1.00 85.03           C  
ATOM    297  HD2 ARG A  20      32.947  14.118  -4.173  1.00 85.03           H  
ATOM    298  HD3 ARG A  20      33.322  15.798  -3.727  1.00 85.03           H  
ATOM    299  NE  ARG A  20      31.920  14.820  -2.472  1.00 85.03           N  
ATOM    300  HE  ARG A  20      30.911  14.856  -2.441  1.00 85.03           H  
ATOM    301  NH1 ARG A  20      33.854  14.474  -1.297  1.00 85.03           N  
ATOM    302 HH11 ARG A  20      34.369  14.624  -2.153  1.00 85.03           H  
ATOM    303 HH12 ARG A  20      34.328  14.255  -0.432  1.00 85.03           H  
ATOM    304  NH2 ARG A  20      31.887  14.342  -0.245  1.00 85.03           N  
ATOM    305 HH21 ARG A  20      30.877  14.377  -0.254  1.00 85.03           H  
ATOM    306 HH22 ARG A  20      32.367  14.121   0.616  1.00 85.03           H  
ATOM    307  CZ  ARG A  20      32.553  14.549  -1.347  1.00 85.03           C  
ATOM    308  N   ALA A  21      29.794  14.343  -8.331  1.00 81.40           N  
ATOM    309  H   ALA A  21      30.591  14.382  -8.950  1.00 81.40           H  
ATOM    310  CA  ALA A  21      28.882  13.232  -8.484  1.00 81.40           C  
ATOM    311  HA  ALA A  21      28.046  13.335  -7.792  1.00 81.40           H  
ATOM    312  C   ALA A  21      29.636  11.950  -8.164  1.00 81.40           C  
ATOM    313  CB  ALA A  21      28.315  13.224  -9.897  1.00 81.40           C  
ATOM    314  HB1 ALA A  21      27.775  14.156 -10.064  1.00 81.40           H  
ATOM    315  HB2 ALA A  21      29.129  13.132 -10.615  1.00 81.40           H  
ATOM    316  HB3 ALA A  21      27.626  12.387 -10.018  1.00 81.40           H  
ATOM    317  O   ALA A  21      30.590  11.566  -8.846  1.00 81.40           O  
ATOM    318  N   VAL A  22      29.189  11.274  -7.118  1.00 75.61           N  
ATOM    319  H   VAL A  22      28.375  11.626  -6.635  1.00 75.61           H  
ATOM    320  CA  VAL A  22      29.612   9.915  -6.824  1.00 75.61           C  
ATOM    321  HA  VAL A  22      30.518   9.685  -7.384  1.00 75.61           H  
ATOM    322  C   VAL A  22      28.467   9.020  -7.292  1.00 75.61           C  
ATOM    323  CB  VAL A  22      29.952   9.748  -5.333  1.00 75.61           C  
ATOM    324  HB  VAL A  22      29.048   9.850  -4.733  1.00 75.61           H  
ATOM    325  O   VAL A  22      27.351   9.192  -6.818  1.00 75.61           O  
ATOM    326  CG1 VAL A  22      30.566   8.365  -5.083  1.00 75.61           C  
ATOM    327 HG11 VAL A  22      29.864   7.586  -5.379  1.00 75.61           H  
ATOM    328 HG12 VAL A  22      30.780   8.244  -4.021  1.00 75.61           H  
ATOM    329 HG13 VAL A  22      31.487   8.252  -5.654  1.00 75.61           H  
ATOM    330  CG2 VAL A  22      30.972  10.803  -4.868  1.00 75.61           C  
ATOM    331 HG21 VAL A  22      31.256  10.608  -3.834  1.00 75.61           H  
ATOM    332 HG22 VAL A  22      31.857  10.771  -5.504  1.00 75.61           H  
ATOM    333 HG23 VAL A  22      30.527  11.797  -4.920  1.00 75.61           H  
ATOM    334  N   PRO A  23      28.664   8.097  -8.244  1.00 65.63           N  
ATOM    335  CA  PRO A  23      27.654   7.090  -8.532  1.00 65.63           C  
ATOM    336  HA  PRO A  23      26.694   7.562  -8.745  1.00 65.63           H  
ATOM    337  C   PRO A  23      27.523   6.208  -7.297  1.00 65.63           C  
ATOM    338  CB  PRO A  23      28.113   6.344  -9.781  1.00 65.63           C  
ATOM    339  HB2 PRO A  23      27.987   5.266  -9.684  1.00 65.63           H  
ATOM    340  HB3 PRO A  23      27.547   6.704 -10.641  1.00 65.63           H  
ATOM    341  O   PRO A  23      28.485   5.548  -6.889  1.00 65.63           O  
ATOM    342  CG  PRO A  23      29.581   6.725  -9.953  1.00 65.63           C  
ATOM    343  HG2 PRO A  23      30.207   5.899  -9.615  1.00 65.63           H  
ATOM    344  HG3 PRO A  23      29.785   6.966 -10.996  1.00 65.63           H  
ATOM    345  CD  PRO A  23      29.841   7.939  -9.067  1.00 65.63           C  
ATOM    346  HD2 PRO A  23      29.977   8.829  -9.682  1.00 65.63           H  
ATOM    347  HD3 PRO A  23      30.723   7.765  -8.452  1.00 65.63           H  
ATOM    348  N   VAL A  24      26.356   6.261  -6.661  1.00 63.51           N  
ATOM    349  H   VAL A  24      25.579   6.744  -7.089  1.00 63.51           H  
ATOM    350  CA  VAL A  24      26.159   5.624  -5.358  1.00 63.51           C  
ATOM    351  HA  VAL A  24      27.129   5.292  -4.986  1.00 63.51           H  
ATOM    352  C   VAL A  24      25.352   4.367  -5.458  1.00 63.51           C  
ATOM    353  CB  VAL A  24      25.616   6.564  -4.276  1.00 63.51           C  
ATOM    354  HB  VAL A  24      24.636   6.951  -4.556  1.00 63.51           H  
ATOM    355  O   VAL A  24      25.596   3.500  -4.633  1.00 63.51           O  
ATOM    356  CG1 VAL A  24      25.535   5.882  -2.901  1.00 63.51           C  
ATOM    357 HG11 VAL A  24      25.306   6.600  -2.113  1.00 63.51           H  
ATOM    358 HG12 VAL A  24      24.731   5.146  -2.899  1.00 63.51           H  
ATOM    359 HG13 VAL A  24      26.476   5.388  -2.663  1.00 63.51           H  
ATOM    360  CG2 VAL A  24      26.619   7.703  -4.149  1.00 63.51           C  
ATOM    361 HG21 VAL A  24      26.606   8.142  -3.151  1.00 63.51           H  
ATOM    362 HG22 VAL A  24      26.343   8.455  -4.888  1.00 63.51           H  
ATOM    363 HG23 VAL A  24      27.637   7.359  -4.333  1.00 63.51           H  
ATOM    364  N   ASP A  25      24.541   4.159  -6.490  1.00 77.57           N  
ATOM    365  H   ASP A  25      24.335   4.886  -7.160  1.00 77.57           H  
ATOM    366  CA  ASP A  25      23.904   2.860  -6.665  1.00 77.57           C  
ATOM    367  HA  ASP A  25      24.635   2.117  -6.346  1.00 77.57           H  
ATOM    368  C   ASP A  25      23.590   2.531  -8.119  1.00 77.57           C  
ATOM    369  CB  ASP A  25      22.666   2.740  -5.763  1.00 77.57           C  
ATOM    370  HB2 ASP A  25      21.778   3.052  -6.313  1.00 77.57           H  
ATOM    371  HB3 ASP A  25      22.773   3.392  -4.895  1.00 77.57           H  
ATOM    372  O   ASP A  25      23.292   3.422  -8.905  1.00 77.57           O  
ATOM    373  CG  ASP A  25      22.480   1.311  -5.254  1.00 77.57           C  
ATOM    374  OD1 ASP A  25      21.566   1.130  -4.429  1.00 77.57           O  
ATOM    375  OD2 ASP A  25      23.302   0.444  -5.653  1.00 77.57           O  
ATOM    376  N   VAL A  26      23.720   1.261  -8.494  1.00 83.06           N  
ATOM    377  H   VAL A  26      23.793   0.582  -7.749  1.00 83.06           H  
ATOM    378  CA  VAL A  26      23.257   0.771  -9.796  1.00 83.06           C  
ATOM    379  HA  VAL A  26      22.468   1.437 -10.145  1.00 83.06           H  
ATOM    380  C   VAL A  26      22.655  -0.606  -9.588  1.00 83.06           C  
ATOM    381  CB  VAL A  26      24.338   0.729 -10.898  1.00 83.06           C  
ATOM    382  HB  VAL A  26      25.147   0.060 -10.606  1.00 83.06           H  
ATOM    383  O   VAL A  26      23.372  -1.589  -9.397  1.00 83.06           O  
ATOM    384  CG1 VAL A  26      23.727   0.251 -12.223  1.00 83.06           C  
ATOM    385 HG11 VAL A  26      24.508   0.118 -12.972  1.00 83.06           H  
ATOM    386 HG12 VAL A  26      22.990   0.971 -12.577  1.00 83.06           H  
ATOM    387 HG13 VAL A  26      23.197  -0.691 -12.085  1.00 83.06           H  
ATOM    388  CG2 VAL A  26      24.918   2.113 -11.200  1.00 83.06           C  
ATOM    389 HG21 VAL A  26      24.101   2.780 -11.477  1.00 83.06           H  
ATOM    390 HG22 VAL A  26      25.632   2.051 -12.021  1.00 83.06           H  
ATOM    391 HG23 VAL A  26      25.399   2.523 -10.313  1.00 83.06           H  
ATOM    392  N   THR A  27      21.337  -0.675  -9.700  1.00 82.21           N  
ATOM    393  H   THR A  27      20.829   0.179  -9.884  1.00 82.21           H  
ATOM    394  CA  THR A  27      20.580  -1.921  -9.672  1.00 82.21           C  
ATOM    395  HA  THR A  27      21.127  -2.667  -9.095  1.00 82.21           H  
ATOM    396  C   THR A  27      20.442  -2.399 -11.105  1.00 82.21           C  
ATOM    397  CB  THR A  27      19.225  -1.729  -8.983  1.00 82.21           C  
ATOM    398  HB  THR A  27      18.608  -1.039  -9.559  1.00 82.21           H  
ATOM    399  O   THR A  27      19.482  -2.069 -11.800  1.00 82.21           O  
ATOM    400  CG2 THR A  27      18.483  -3.050  -8.792  1.00 82.21           C  
ATOM    401 HG21 THR A  27      18.221  -3.477  -9.760  1.00 82.21           H  
ATOM    402 HG22 THR A  27      19.105  -3.751  -8.236  1.00 82.21           H  
ATOM    403 HG23 THR A  27      17.564  -2.870  -8.235  1.00 82.21           H  
ATOM    404  OG1 THR A  27      19.454  -1.194  -7.704  1.00 82.21           O  
ATOM    405  HG1 THR A  27      18.638  -0.809  -7.374  1.00 82.21           H  
ATOM    406  N   LYS A  28      21.448  -3.146 -11.579  1.00 83.94           N  
ATOM    407  H   LYS A  28      22.251  -3.287 -10.983  1.00 83.94           H  
ATOM    408  CA  LYS A  28      21.444  -3.683 -12.948  1.00 83.94           C  
ATOM    409  HA  LYS A  28      21.092  -2.905 -13.626  1.00 83.94           H  
ATOM    410  C   LYS A  28      20.459  -4.823 -13.120  1.00 83.94           C  
ATOM    411  CB  LYS A  28      22.842  -4.127 -13.417  1.00 83.94           C  
ATOM    412  HB2 LYS A  28      23.213  -4.911 -12.757  1.00 83.94           H  
ATOM    413  HB3 LYS A  28      22.763  -4.537 -14.424  1.00 83.94           H  
ATOM    414  O   LYS A  28      20.147  -5.128 -14.254  1.00 83.94           O  
ATOM    415  CG  LYS A  28      23.846  -2.970 -13.449  1.00 83.94           C  
ATOM    416  HG2 LYS A  28      23.992  -2.632 -12.423  1.00 83.94           H  
ATOM    417  HG3 LYS A  28      23.453  -2.157 -14.060  1.00 83.94           H  
ATOM    418  CD  LYS A  28      25.218  -3.394 -13.983  1.00 83.94           C  
ATOM    419  HD2 LYS A  28      25.562  -4.259 -13.417  1.00 83.94           H  
ATOM    420  HD3 LYS A  28      25.144  -3.674 -15.034  1.00 83.94           H  
ATOM    421  CE  LYS A  28      26.236  -2.254 -13.820  1.00 83.94           C  
ATOM    422  HE2 LYS A  28      26.111  -1.802 -12.837  1.00 83.94           H  
ATOM    423  HE3 LYS A  28      26.034  -1.493 -14.574  1.00 83.94           H  
ATOM    424  NZ  LYS A  28      27.625  -2.762 -13.945  1.00 83.94           N  
ATOM    425  HZ1 LYS A  28      27.872  -3.365 -13.173  1.00 83.94           H  
ATOM    426  HZ2 LYS A  28      27.728  -3.351 -14.759  1.00 83.94           H  
ATOM    427  HZ3 LYS A  28      28.346  -2.054 -13.966  1.00 83.94           H  
ATOM    428  N   ASN A  29      20.007  -5.470 -12.047  1.00 81.84           N  
ATOM    429  H   ASN A  29      20.259  -5.104 -11.140  1.00 81.84           H  
ATOM    430  CA  ASN A  29      19.316  -6.756 -12.110  1.00 81.84           C  
ATOM    431  HA  ASN A  29      19.199  -7.115 -11.087  1.00 81.84           H  
ATOM    432  C   ASN A  29      20.130  -7.851 -12.843  1.00 81.84           C  
ATOM    433  CB  ASN A  29      17.902  -6.538 -12.675  1.00 81.84           C  
ATOM    434  HB2 ASN A  29      17.927  -6.053 -13.652  1.00 81.84           H  
ATOM    435  HB3 ASN A  29      17.458  -7.524 -12.807  1.00 81.84           H  
ATOM    436  O   ASN A  29      21.113  -7.597 -13.543  1.00 81.84           O  
ATOM    437  CG  ASN A  29      16.999  -5.751 -11.742  1.00 81.84           C  
ATOM    438  ND2 ASN A  29      16.228  -4.816 -12.233  1.00 81.84           N  
ATOM    439 HD21 ASN A  29      16.347  -4.488 -13.181  1.00 81.84           H  
ATOM    440 HD22 ASN A  29      15.649  -4.299 -11.587  1.00 81.84           H  
ATOM    441  OD1 ASN A  29      16.981  -5.982 -10.545  1.00 81.84           O  
ATOM    442  N   VAL A  30      19.756  -9.116 -12.673  1.00 86.46           N  
ATOM    443  H   VAL A  30      18.934  -9.306 -12.117  1.00 86.46           H  
ATOM    444  CA  VAL A  30      20.499 -10.252 -13.248  1.00 86.46           C  
ATOM    445  HA  VAL A  30      21.569 -10.055 -13.187  1.00 86.46           H  
ATOM    446  C   VAL A  30      20.157 -10.427 -14.730  1.00 86.46           C  
ATOM    447  CB  VAL A  30      20.217 -11.524 -12.436  1.00 86.46           C  
ATOM    448  HB  VAL A  30      19.139 -11.689 -12.431  1.00 86.46           H  
ATOM    449  O   VAL A  30      21.040 -10.403 -15.586  1.00 86.46           O  
ATOM    450  CG1 VAL A  30      20.878 -12.770 -13.022  1.00 86.46           C  
ATOM    451 HG11 VAL A  30      21.963 -12.675 -12.984  1.00 86.46           H  
ATOM    452 HG12 VAL A  30      20.564 -12.929 -14.053  1.00 86.46           H  
ATOM    453 HG13 VAL A  30      20.562 -13.637 -12.442  1.00 86.46           H  
ATOM    454  CG2 VAL A  30      20.694 -11.379 -10.988  1.00 86.46           C  
ATOM    455 HG21 VAL A  30      20.469 -12.303 -10.455  1.00 86.46           H  
ATOM    456 HG22 VAL A  30      20.168 -10.566 -10.489  1.00 86.46           H  
ATOM    457 HG23 VAL A  30      21.767 -11.192 -10.956  1.00 86.46           H  
ATOM    458  N   ALA A  31      18.870 -10.502 -15.062  1.00 83.93           N  
ATOM    459  H   ALA A  31      18.182 -10.394 -14.330  1.00 83.93           H  
ATOM    460  CA  ALA A  31      18.355 -10.754 -16.411  1.00 83.93           C  
ATOM    461  HA  ALA A  31      19.123 -10.546 -17.155  1.00 83.93           H  
ATOM    462  C   ALA A  31      17.154  -9.845 -16.718  1.00 83.93           C  
ATOM    463  CB  ALA A  31      17.994 -12.243 -16.495  1.00 83.93           C  
ATOM    464  HB1 ALA A  31      17.552 -12.476 -17.464  1.00 83.93           H  
ATOM    465  HB2 ALA A  31      17.274 -12.489 -15.714  1.00 83.93           H  
ATOM    466  HB3 ALA A  31      18.890 -12.850 -16.364  1.00 83.93           H  
ATOM    467  O   ALA A  31      16.748  -9.068 -15.861  1.00 83.93           O  
ATOM    468  N   SER A  32      16.607  -9.913 -17.931  1.00 85.69           N  
ATOM    469  H   SER A  32      16.996 -10.549 -18.613  1.00 85.69           H  
ATOM    470  CA  SER A  32      15.287  -9.342 -18.236  1.00 85.69           C  
ATOM    471  HA  SER A  32      15.291  -8.263 -18.082  1.00 85.69           H  
ATOM    472  C   SER A  32      14.192  -9.934 -17.351  1.00 85.69           C  
ATOM    473  CB  SER A  32      14.922  -9.646 -19.682  1.00 85.69           C  
ATOM    474  HB2 SER A  32      15.118 -10.700 -19.877  1.00 85.69           H  
ATOM    475  HB3 SER A  32      13.855  -9.469 -19.823  1.00 85.69           H  
ATOM    476  O   SER A  32      14.351 -11.033 -16.820  1.00 85.69           O  
ATOM    477  OG  SER A  32      15.664  -8.853 -20.582  1.00 85.69           O  
ATOM    478  HG  SER A  32      15.022  -8.304 -21.037  1.00 85.69           H  
ATOM    479  N   ASN A  33      13.069  -9.226 -17.229  1.00 85.73           N  
ATOM    480  H   ASN A  33      12.999  -8.317 -17.665  1.00 85.73           H  
ATOM    481  CA  ASN A  33      11.910  -9.726 -16.499  1.00 85.73           C  
ATOM    482  HA  ASN A  33      12.243 -10.070 -15.520  1.00 85.73           H  
ATOM    483  C   ASN A  33      11.298 -10.937 -17.233  1.00 85.73           C  
ATOM    484  CB  ASN A  33      10.954  -8.545 -16.275  1.00 85.73           C  
ATOM    485  HB2 ASN A  33      11.488  -7.749 -15.757  1.00 85.73           H  
ATOM    486  HB3 ASN A  33      10.619  -8.145 -17.232  1.00 85.73           H  
ATOM    487  O   ASN A  33      10.971 -10.854 -18.421  1.00 85.73           O  
ATOM    488  CG  ASN A  33       9.765  -8.910 -15.416  1.00 85.73           C  
ATOM    489  ND2 ASN A  33       8.557  -8.703 -15.877  1.00 85.73           N  
ATOM    490 HD21 ASN A  33       8.411  -8.398 -16.828  1.00 85.73           H  
ATOM    491 HD22 ASN A  33       7.789  -9.077 -15.338  1.00 85.73           H  
ATOM    492  OD1 ASN A  33       9.920  -9.388 -14.310  1.00 85.73           O  
ATOM    493  N   PHE A  34      11.201 -12.073 -16.539  1.00 88.30           N  
ATOM    494  H   PHE A  34      11.488 -12.076 -15.570  1.00 88.30           H  
ATOM    495  CA  PHE A  34      10.662 -13.317 -17.083  1.00 88.30           C  
ATOM    496  HA  PHE A  34      10.897 -13.378 -18.146  1.00 88.30           H  
ATOM    497  C   PHE A  34       9.140 -13.348 -16.919  1.00 88.30           C  
ATOM    498  CB  PHE A  34      11.302 -14.525 -16.387  1.00 88.30           C  
ATOM    499  HB2 PHE A  34      10.819 -15.423 -16.772  1.00 88.30           H  
ATOM    500  HB3 PHE A  34      11.085 -14.468 -15.320  1.00 88.30           H  
ATOM    501  O   PHE A  34       8.629 -13.295 -15.802  1.00 88.30           O  
ATOM    502  CG  PHE A  34      12.800 -14.680 -16.563  1.00 88.30           C  
ATOM    503  CD1 PHE A  34      13.315 -15.358 -17.683  1.00 88.30           C  
ATOM    504  HD1 PHE A  34      12.640 -15.757 -18.426  1.00 88.30           H  
ATOM    505  CD2 PHE A  34      13.683 -14.202 -15.576  1.00 88.30           C  
ATOM    506  HD2 PHE A  34      13.291 -13.713 -14.696  1.00 88.30           H  
ATOM    507  CE1 PHE A  34      14.703 -15.535 -17.825  1.00 88.30           C  
ATOM    508  HE1 PHE A  34      15.091 -16.077 -18.675  1.00 88.30           H  
ATOM    509  CE2 PHE A  34      15.070 -14.375 -15.718  1.00 88.30           C  
ATOM    510  HE2 PHE A  34      15.732 -14.013 -14.945  1.00 88.30           H  
ATOM    511  CZ  PHE A  34      15.582 -15.034 -16.849  1.00 88.30           C  
ATOM    512  HZ  PHE A  34      16.647 -15.176 -16.960  1.00 88.30           H  
ATOM    513  N   ASN A  35       8.414 -13.467 -18.029  1.00 88.19           N  
ATOM    514  H   ASN A  35       8.894 -13.465 -18.917  1.00 88.19           H  
ATOM    515  CA  ASN A  35       6.959 -13.585 -18.055  1.00 88.19           C  
ATOM    516  HA  ASN A  35       6.565 -13.477 -17.045  1.00 88.19           H  
ATOM    517  C   ASN A  35       6.584 -14.972 -18.578  1.00 88.19           C  
ATOM    518  CB  ASN A  35       6.342 -12.467 -18.910  1.00 88.19           C  
ATOM    519  HB2 ASN A  35       6.551 -12.659 -19.962  1.00 88.19           H  
ATOM    520  HB3 ASN A  35       5.261 -12.467 -18.775  1.00 88.19           H  
ATOM    521  O   ASN A  35       6.728 -15.265 -19.768  1.00 88.19           O  
ATOM    522  CG  ASN A  35       6.862 -11.091 -18.548  1.00 88.19           C  
ATOM    523  ND2 ASN A  35       7.755 -10.569 -19.354  1.00 88.19           N  
ATOM    524 HD21 ASN A  35       8.120 -11.146 -20.099  1.00 88.19           H  
ATOM    525 HD22 ASN A  35       8.191  -9.699 -19.085  1.00 88.19           H  
ATOM    526  OD1 ASN A  35       6.496 -10.496 -17.550  1.00 88.19           O  
ATOM    527  N   ASN A  36       6.111 -15.836 -17.688  1.00 88.09           N  
ATOM    528  H   ASN A  36       6.021 -15.551 -16.724  1.00 88.09           H  
ATOM    529  CA  ASN A  36       5.717 -17.194 -18.037  1.00 88.09           C  
ATOM    530  HA  ASN A  36       6.276 -17.519 -18.915  1.00 88.09           H  
ATOM    531  C   ASN A  36       4.228 -17.227 -18.390  1.00 88.09           C  
ATOM    532  CB  ASN A  36       6.097 -18.131 -16.886  1.00 88.09           C  
ATOM    533  HB2 ASN A  36       5.812 -19.152 -17.142  1.00 88.09           H  
ATOM    534  HB3 ASN A  36       5.566 -17.829 -15.984  1.00 88.09           H  
ATOM    535  O   ASN A  36       3.385 -16.763 -17.627  1.00 88.09           O  
ATOM    536  CG  ASN A  36       7.589 -18.120 -16.616  1.00 88.09           C  
ATOM    537  ND2 ASN A  36       8.000 -18.087 -15.375  1.00 88.09           N  
ATOM    538 HD21 ASN A  36       7.354 -18.149 -14.601  1.00 88.09           H  
ATOM    539 HD22 ASN A  36       8.999 -18.041 -15.230  1.00 88.09           H  
ATOM    540  OD1 ASN A  36       8.395 -18.101 -17.534  1.00 88.09           O  
ATOM    541  N   ASN A  37       3.905 -17.770 -19.561  1.00 87.59           N  
ATOM    542  H   ASN A  37       4.634 -18.171 -20.134  1.00 87.59           H  
ATOM    543  CA  ASN A  37       2.532 -17.966 -20.001  1.00 87.59           C  
ATOM    544  HA  ASN A  37       1.861 -17.369 -19.383  1.00 87.59           H  
ATOM    545  C   ASN A  37       2.166 -19.432 -19.814  1.00 87.59           C  
ATOM    546  CB  ASN A  37       2.355 -17.497 -21.448  1.00 87.59           C  
ATOM    547  HB2 ASN A  37       3.112 -17.959 -22.081  1.00 87.59           H  
ATOM    548  HB3 ASN A  37       1.371 -17.800 -21.807  1.00 87.59           H  
ATOM    549  O   ASN A  37       2.838 -20.336 -20.322  1.00 87.59           O  
ATOM    550  CG  ASN A  37       2.440 -15.990 -21.564  1.00 87.59           C  
ATOM    551  ND2 ASN A  37       3.625 -15.438 -21.683  1.00 87.59           N  
ATOM    552 HD21 ASN A  37       3.660 -14.429 -21.643  1.00 87.59           H  
ATOM    553 HD22 ASN A  37       4.454 -16.010 -21.607  1.00 87.59           H  
ATOM    554  OD1 ASN A  37       1.445 -15.290 -21.544  1.00 87.59           O  
ATOM    555  N   TYR A  38       1.073 -19.654 -19.100  1.00 86.43           N  
ATOM    556  H   TYR A  38       0.559 -18.863 -18.740  1.00 86.43           H  
ATOM    557  CA  TYR A  38       0.583 -20.978 -18.767  1.00 86.43           C  
ATOM    558  HA  TYR A  38       1.297 -21.731 -19.101  1.00 86.43           H  
ATOM    559  C   TYR A  38      -0.742 -21.250 -19.458  1.00 86.43           C  
ATOM    560  CB  TYR A  38       0.452 -21.104 -17.255  1.00 86.43           C  
ATOM    561  HB2 TYR A  38       0.059 -22.102 -17.058  1.00 86.43           H  
ATOM    562  HB3 TYR A  38      -0.275 -20.379 -16.890  1.00 86.43           H  
ATOM    563  O   TYR A  38      -1.549 -20.346 -19.670  1.00 86.43           O  
ATOM    564  CG  TYR A  38       1.770 -20.915 -16.526  1.00 86.43           C  
ATOM    565  CD1 TYR A  38       2.707 -21.964 -16.510  1.00 86.43           C  
ATOM    566  HD1 TYR A  38       2.464 -22.915 -16.959  1.00 86.43           H  
ATOM    567  CD2 TYR A  38       2.069 -19.694 -15.890  1.00 86.43           C  
ATOM    568  HD2 TYR A  38       1.352 -18.887 -15.884  1.00 86.43           H  
ATOM    569  CE1 TYR A  38       3.961 -21.779 -15.906  1.00 86.43           C  
ATOM    570  HE1 TYR A  38       4.694 -22.571 -15.884  1.00 86.43           H  
ATOM    571  CE2 TYR A  38       3.317 -19.512 -15.263  1.00 86.43           C  
ATOM    572  HE2 TYR A  38       3.558 -18.578 -14.777  1.00 86.43           H  
ATOM    573  OH  TYR A  38       5.503 -20.392 -14.767  1.00 86.43           O  
ATOM    574  HH  TYR A  38       5.620 -19.608 -14.226  1.00 86.43           H  
ATOM    575  CZ  TYR A  38       4.270 -20.548 -15.297  1.00 86.43           C  
ATOM    576  N   GLN A  39      -0.990 -22.513 -19.784  1.00 82.91           N  
ATOM    577  H   GLN A  39      -0.283 -23.210 -19.601  1.00 82.91           H  
ATOM    578  CA  GLN A  39      -2.298 -22.940 -20.243  1.00 82.91           C  
ATOM    579  HA  GLN A  39      -2.590 -22.314 -21.086  1.00 82.91           H  
ATOM    580  C   GLN A  39      -3.302 -22.727 -19.112  1.00 82.91           C  
ATOM    581  CB  GLN A  39      -2.247 -24.408 -20.688  1.00 82.91           C  
ATOM    582  HB2 GLN A  39      -2.149 -25.054 -19.816  1.00 82.91           H  
ATOM    583  HB3 GLN A  39      -1.378 -24.562 -21.328  1.00 82.91           H  
ATOM    584  O   GLN A  39      -3.043 -23.136 -17.976  1.00 82.91           O  
ATOM    585  CG  GLN A  39      -3.518 -24.777 -21.463  1.00 82.91           C  
ATOM    586  HG2 GLN A  39      -3.663 -24.053 -22.264  1.00 82.91           H  
ATOM    587  HG3 GLN A  39      -4.379 -24.721 -20.797  1.00 82.91           H  
ATOM    588  CD  GLN A  39      -3.488 -26.166 -22.088  1.00 82.91           C  
ATOM    589  NE2 GLN A  39      -4.457 -26.480 -22.920  1.00 82.91           N  
ATOM    590 HE21 GLN A  39      -5.183 -25.803 -23.107  1.00 82.91           H  
ATOM    591 HE22 GLN A  39      -4.354 -27.360 -23.403  1.00 82.91           H  
ATOM    592  OE1 GLN A  39      -2.625 -26.999 -21.875  1.00 82.91           O  
ATOM    593  N   GLU A  40      -4.455 -22.132 -19.428  1.00 76.48           N  
ATOM    594  H   GLU A  40      -4.580 -21.721 -20.341  1.00 76.48           H  
ATOM    595  CA  GLU A  40      -5.576 -22.096 -18.493  1.00 76.48           C  
ATOM    596  HA  GLU A  40      -5.307 -21.472 -17.640  1.00 76.48           H  
ATOM    597  C   GLU A  40      -5.856 -23.518 -18.000  1.00 76.48           C  
ATOM    598  CB  GLU A  40      -6.841 -21.517 -19.137  1.00 76.48           C  
ATOM    599  HB2 GLU A  40      -7.032 -22.024 -20.083  1.00 76.48           H  
ATOM    600  HB3 GLU A  40      -7.673 -21.716 -18.461  1.00 76.48           H  
ATOM    601  O   GLU A  40      -6.120 -24.431 -18.787  1.00 76.48           O  
ATOM    602  CG  GLU A  40      -6.758 -20.001 -19.364  1.00 76.48           C  
ATOM    603  HG2 GLU A  40      -6.463 -19.527 -18.428  1.00 76.48           H  
ATOM    604  HG3 GLU A  40      -5.988 -19.799 -20.108  1.00 76.48           H  
ATOM    605  CD  GLU A  40      -8.097 -19.404 -19.833  1.00 76.48           C  
ATOM    606  OE1 GLU A  40      -8.168 -18.160 -19.918  1.00 76.48           O  
ATOM    607  OE2 GLU A  40      -9.030 -20.192 -20.118  1.00 76.48           O  
ATOM    608  N   GLN A  41      -5.765 -23.718 -16.684  1.00 73.99           N  
ATOM    609  H   GLN A  41      -5.475 -22.955 -16.090  1.00 73.99           H  
ATOM    610  CA  GLN A  41      -5.951 -25.043 -16.093  1.00 73.99           C  
ATOM    611  HA  GLN A  41      -5.284 -25.748 -16.588  1.00 73.99           H  
ATOM    612  C   GLN A  41      -7.385 -25.542 -16.303  1.00 73.99           C  
ATOM    613  CB  GLN A  41      -5.604 -25.006 -14.598  1.00 73.99           C  
ATOM    614  HB2 GLN A  41      -6.229 -24.273 -14.088  1.00 73.99           H  
ATOM    615  HB3 GLN A  41      -5.806 -25.989 -14.174  1.00 73.99           H  
ATOM    616  O   GLN A  41      -7.623 -26.750 -16.368  1.00 73.99           O  
ATOM    617  CG  GLN A  41      -4.130 -24.670 -14.370  1.00 73.99           C  
ATOM    618  HG2 GLN A  41      -3.946 -23.648 -14.698  1.00 73.99           H  
ATOM    619  HG3 GLN A  41      -3.515 -25.344 -14.967  1.00 73.99           H  
ATOM    620  CD  GLN A  41      -3.743 -24.792 -12.903  1.00 73.99           C  
ATOM    621  NE2 GLN A  41      -3.169 -25.901 -12.512  1.00 73.99           N  
ATOM    622 HE21 GLN A  41      -2.976 -26.624 -13.190  1.00 73.99           H  
ATOM    623 HE22 GLN A  41      -2.798 -25.934 -11.573  1.00 73.99           H  
ATOM    624  OE1 GLN A  41      -3.955 -23.899 -12.098  1.00 73.99           O  
ATOM    625  N   GLY A  42      -8.350 -24.626 -16.434  1.00 71.68           N  
ATOM    626  H   GLY A  42      -8.086 -23.651 -16.412  1.00 71.68           H  
ATOM    627  CA  GLY A  42      -9.768 -24.955 -16.361  1.00 71.68           C  
ATOM    628  HA2 GLY A  42     -10.052 -25.535 -17.238  1.00 71.68           H  
ATOM    629  HA3 GLY A  42     -10.362 -24.041 -16.330  1.00 71.68           H  
ATOM    630  C   GLY A  42     -10.034 -25.758 -15.089  1.00 71.68           C  
ATOM    631  O   GLY A  42      -9.521 -25.435 -14.025  1.00 71.68           O  
ATOM    632  N   HIS A  43     -10.755 -26.867 -15.221  1.00 77.03           N  
ATOM    633  H   HIS A  43     -11.170 -27.065 -16.121  1.00 77.03           H  
ATOM    634  CA  HIS A  43     -11.004 -27.798 -14.117  1.00 77.03           C  
ATOM    635  HA  HIS A  43     -11.131 -27.219 -13.203  1.00 77.03           H  
ATOM    636  C   HIS A  43      -9.848 -28.782 -13.844  1.00 77.03           C  
ATOM    637  CB  HIS A  43     -12.322 -28.535 -14.384  1.00 77.03           C  
ATOM    638  HB2 HIS A  43     -12.526 -29.211 -13.553  1.00 77.03           H  
ATOM    639  HB3 HIS A  43     -12.225 -29.135 -15.289  1.00 77.03           H  
ATOM    640  O   HIS A  43     -10.010 -29.713 -13.055  1.00 77.03           O  
ATOM    641  CG  HIS A  43     -13.503 -27.611 -14.525  1.00 77.03           C  
ATOM    642  CD2 HIS A  43     -14.079 -27.164 -15.682  1.00 77.03           C  
ATOM    643  HD2 HIS A  43     -13.773 -27.420 -16.686  1.00 77.03           H  
ATOM    644  ND1 HIS A  43     -14.193 -27.038 -13.493  1.00 77.03           N  
ATOM    645  HD1 HIS A  43     -13.925 -27.055 -12.519  1.00 77.03           H  
ATOM    646  CE1 HIS A  43     -15.148 -26.248 -14.007  1.00 77.03           C  
ATOM    647  HE1 HIS A  43     -15.818 -25.623 -13.434  1.00 77.03           H  
ATOM    648  NE2 HIS A  43     -15.129 -26.308 -15.345  1.00 77.03           N  
ATOM    649  N   ARG A  44      -8.693 -28.660 -14.519  1.00 74.57           N  
ATOM    650  H   ARG A  44      -8.545 -27.838 -15.087  1.00 74.57           H  
ATOM    651  CA  ARG A  44      -7.551 -29.552 -14.274  1.00 74.57           C  
ATOM    652  HA  ARG A  44      -7.930 -30.565 -14.141  1.00 74.57           H  
ATOM    653  C   ARG A  44      -6.856 -29.145 -12.988  1.00 74.57           C  
ATOM    654  CB  ARG A  44      -6.539 -29.570 -15.424  1.00 74.57           C  
ATOM    655  HB2 ARG A  44      -5.703 -30.205 -15.131  1.00 74.57           H  
ATOM    656  HB3 ARG A  44      -6.141 -28.568 -15.588  1.00 74.57           H  
ATOM    657  O   ARG A  44      -6.312 -28.054 -12.873  1.00 74.57           O  
ATOM    658  CG  ARG A  44      -7.139 -30.124 -16.718  1.00 74.57           C  
ATOM    659  HG2 ARG A  44      -7.963 -29.491 -17.047  1.00 74.57           H  
ATOM    660  HG3 ARG A  44      -7.504 -31.136 -16.544  1.00 74.57           H  
ATOM    661  CD  ARG A  44      -6.053 -30.143 -17.792  1.00 74.57           C  
ATOM    662  HD2 ARG A  44      -5.199 -30.712 -17.423  1.00 74.57           H  
ATOM    663  HD3 ARG A  44      -5.735 -29.117 -17.975  1.00 74.57           H  
ATOM    664  NE  ARG A  44      -6.541 -30.744 -19.045  1.00 74.57           N  
ATOM    665  HE  ARG A  44      -7.505 -31.043 -19.059  1.00 74.57           H  
ATOM    666  NH1 ARG A  44      -4.602 -30.445 -20.237  1.00 74.57           N  
ATOM    667 HH11 ARG A  44      -4.068 -30.460 -21.094  1.00 74.57           H  
ATOM    668 HH12 ARG A  44      -4.194 -29.970 -19.444  1.00 74.57           H  
ATOM    669  NH2 ARG A  44      -6.374 -31.393 -21.219  1.00 74.57           N  
ATOM    670 HH21 ARG A  44      -7.339 -31.690 -21.201  1.00 74.57           H  
ATOM    671 HH22 ARG A  44      -5.823 -31.450 -22.064  1.00 74.57           H  
ATOM    672  CZ  ARG A  44      -5.837 -30.859 -20.157  1.00 74.57           C  
ATOM    673  N   ARG A  45      -6.823 -30.081 -12.047  1.00 76.29           N  
ATOM    674  H   ARG A  45      -7.410 -30.892 -12.180  1.00 76.29           H  
ATOM    675  CA  ARG A  45      -6.253 -29.855 -10.725  1.00 76.29           C  
ATOM    676  HA  ARG A  45      -6.730 -28.977 -10.290  1.00 76.29           H  
ATOM    677  C   ARG A  45      -4.759 -29.569 -10.734  1.00 76.29           C  
ATOM    678  CB  ARG A  45      -6.598 -31.058  -9.854  1.00 76.29           C  
ATOM    679  HB2 ARG A  45      -7.682 -31.104  -9.753  1.00 76.29           H  
ATOM    680  HB3 ARG A  45      -6.248 -31.977 -10.325  1.00 76.29           H  
ATOM    681  O   ARG A  45      -4.306 -28.712  -9.996  1.00 76.29           O  
ATOM    682  CG  ARG A  45      -5.966 -30.936  -8.471  1.00 76.29           C  
ATOM    683  HG2 ARG A  45      -6.133 -29.939  -8.062  1.00 76.29           H  
ATOM    684  HG3 ARG A  45      -4.897 -31.143  -8.534  1.00 76.29           H  
ATOM    685  CD  ARG A  45      -6.626 -31.958  -7.572  1.00 76.29           C  
ATOM    686  HD2 ARG A  45      -7.645 -31.614  -7.393  1.00 76.29           H  
ATOM    687  HD3 ARG A  45      -6.644 -32.926  -8.072  1.00 76.29           H  
ATOM    688  NE  ARG A  45      -5.915 -32.058  -6.303  1.00 76.29           N  
ATOM    689  HE  ARG A  45      -5.650 -31.188  -5.864  1.00 76.29           H  
ATOM    690  NH1 ARG A  45      -6.191 -34.328  -5.843  1.00 76.29           N  
ATOM    691 HH11 ARG A  45      -6.016 -35.093  -5.207  1.00 76.29           H  
ATOM    692 HH12 ARG A  45      -6.987 -34.444  -6.453  1.00 76.29           H  
ATOM    693  NH2 ARG A  45      -4.813 -33.088  -4.671  1.00 76.29           N  
ATOM    694 HH21 ARG A  45      -4.632 -33.869  -4.057  1.00 76.29           H  
ATOM    695 HH22 ARG A  45      -4.262 -32.250  -4.556  1.00 76.29           H  
ATOM    696  CZ  ARG A  45      -5.669 -33.156  -5.624  1.00 76.29           C  
ATOM    697  N   TYR A  46      -3.975 -30.298 -11.515  1.00 72.97           N  
ATOM    698  H   TYR A  46      -4.391 -30.964 -12.150  1.00 72.97           H  
ATOM    699  CA  TYR A  46      -2.521 -30.208 -11.427  1.00 72.97           C  
ATOM    700  HA  TYR A  46      -2.239 -29.791 -10.461  1.00 72.97           H  
ATOM    701  C   TYR A  46      -1.939 -29.312 -12.499  1.00 72.97           C  
ATOM    702  CB  TYR A  46      -1.899 -31.600 -11.507  1.00 72.97           C  
ATOM    703  HB2 TYR A  46      -0.814 -31.504 -11.528  1.00 72.97           H  
ATOM    704  HB3 TYR A  46      -2.207 -32.086 -12.434  1.00 72.97           H  
ATOM    705  O   TYR A  46      -2.206 -29.542 -13.676  1.00 72.97           O  
ATOM    706  CG  TYR A  46      -2.276 -32.456 -10.326  1.00 72.97           C  
ATOM    707  CD1 TYR A  46      -1.745 -32.141  -9.065  1.00 72.97           C  
ATOM    708  HD1 TYR A  46      -1.065 -31.310  -8.950  1.00 72.97           H  
ATOM    709  CD2 TYR A  46      -3.174 -33.529 -10.475  1.00 72.97           C  
ATOM    710  HD2 TYR A  46      -3.585 -33.765 -11.445  1.00 72.97           H  
ATOM    711  CE1 TYR A  46      -2.106 -32.906  -7.948  1.00 72.97           C  
ATOM    712  HE1 TYR A  46      -1.694 -32.646  -6.984  1.00 72.97           H  
ATOM    713  CE2 TYR A  46      -3.528 -34.304  -9.354  1.00 72.97           C  
ATOM    714  HE2 TYR A  46      -4.210 -35.137  -9.445  1.00 72.97           H  
ATOM    715  OH  TYR A  46      -3.312 -34.745  -7.006  1.00 72.97           O  
ATOM    716  HH  TYR A  46      -2.990 -34.348  -6.194  1.00 72.97           H  
ATOM    717  CZ  TYR A  46      -2.990 -33.994  -8.088  1.00 72.97           C  
ATOM    718  N   GLY A  47      -1.078 -28.393 -12.057  1.00 64.37           N  
ATOM    719  H   GLY A  47      -1.069 -28.183 -11.069  1.00 64.37           H  
ATOM    720  CA  GLY A  47      -0.087 -27.701 -12.865  1.00 64.37           C  
ATOM    721  HA2 GLY A  47       0.508 -28.429 -13.415  1.00 64.37           H  
ATOM    722  HA3 GLY A  47       0.581 -27.153 -12.201  1.00 64.37           H  
ATOM    723  C   GLY A  47      -0.694 -26.739 -13.870  1.00 64.37           C  
ATOM    724  O   GLY A  47      -1.535 -27.082 -14.700  1.00 64.37           O  
ATOM    725  N   GLN A  48      -0.250 -25.500 -13.815  1.00 75.13           N  
ATOM    726  H   GLN A  48       0.434 -25.259 -13.112  1.00 75.13           H  
ATOM    727  CA  GLN A  48      -0.353 -24.629 -14.964  1.00 75.13           C  
ATOM    728  HA  GLN A  48      -1.347 -24.689 -15.408  1.00 75.13           H  
ATOM    729  C   GLN A  48       0.658 -25.161 -15.984  1.00 75.13           C  
ATOM    730  CB  GLN A  48      -0.102 -23.204 -14.459  1.00 75.13           C  
ATOM    731  HB2 GLN A  48       0.362 -23.220 -13.473  1.00 75.13           H  
ATOM    732  HB3 GLN A  48       0.601 -22.691 -15.115  1.00 75.13           H  
ATOM    733  O   GLN A  48       1.861 -25.126 -15.736  1.00 75.13           O  
ATOM    734  CG  GLN A  48      -1.426 -22.439 -14.377  1.00 75.13           C  
ATOM    735  HG2 GLN A  48      -2.065 -22.936 -13.647  1.00 75.13           H  
ATOM    736  HG3 GLN A  48      -1.910 -22.442 -15.353  1.00 75.13           H  
ATOM    737  CD  GLN A  48      -1.276 -21.005 -13.907  1.00 75.13           C  
ATOM    738  NE2 GLN A  48      -2.218 -20.143 -14.217  1.00 75.13           N  
ATOM    739 HE21 GLN A  48      -2.081 -19.205 -13.870  1.00 75.13           H  
ATOM    740 HE22 GLN A  48      -3.003 -20.401 -14.798  1.00 75.13           H  
ATOM    741  OE1 GLN A  48      -0.342 -20.647 -13.214  1.00 75.13           O  
ATOM    742  N   GLN A  49       0.184 -25.764 -17.082  1.00 79.81           N  
ATOM    743  H   GLN A  49      -0.813 -25.820 -17.232  1.00 79.81           H  
ATOM    744  CA  GLN A  49       1.102 -26.292 -18.090  1.00 79.81           C  
ATOM    745  HA  GLN A  49       1.847 -26.903 -17.581  1.00 79.81           H  
ATOM    746  C   GLN A  49       1.812 -25.107 -18.730  1.00 79.81           C  
ATOM    747  CB  GLN A  49       0.399 -27.186 -19.128  1.00 79.81           C  
ATOM    748  HB2 GLN A  49      -0.072 -28.020 -18.608  1.00 79.81           H  
ATOM    749  HB3 GLN A  49      -0.367 -26.619 -19.656  1.00 79.81           H  
ATOM    750  O   GLN A  49       1.173 -24.266 -19.361  1.00 79.81           O  
ATOM    751  CG  GLN A  49       1.422 -27.732 -20.143  1.00 79.81           C  
ATOM    752  HG2 GLN A  49       1.807 -26.906 -20.741  1.00 79.81           H  
ATOM    753  HG3 GLN A  49       2.259 -28.175 -19.604  1.00 79.81           H  
ATOM    754  CD  GLN A  49       0.876 -28.783 -21.106  1.00 79.81           C  
ATOM    755  NE2 GLN A  49       1.708 -29.264 -22.005  1.00 79.81           N  
ATOM    756 HE21 GLN A  49       2.641 -28.883 -22.069  1.00 79.81           H  
ATOM    757 HE22 GLN A  49       1.335 -29.942 -22.653  1.00 79.81           H  
ATOM    758  OE1 GLN A  49      -0.264 -29.223 -21.070  1.00 79.81           O  
ATOM    759  N   PHE A  50       3.125 -25.040 -18.548  1.00 86.53           N  
ATOM    760  H   PHE A  50       3.575 -25.699 -17.930  1.00 86.53           H  
ATOM    761  CA  PHE A  50       3.948 -24.040 -19.201  1.00 86.53           C  
ATOM    762  HA  PHE A  50       3.655 -23.045 -18.867  1.00 86.53           H  
ATOM    763  C   PHE A  50       3.751 -24.114 -20.721  1.00 86.53           C  
ATOM    764  CB  PHE A  50       5.398 -24.277 -18.792  1.00 86.53           C  
ATOM    765  HB2 PHE A  50       5.499 -24.141 -17.715  1.00 86.53           H  
ATOM    766  HB3 PHE A  50       5.684 -25.302 -19.030  1.00 86.53           H  
ATOM    767  O   PHE A  50       3.866 -25.190 -21.312  1.00 86.53           O  
ATOM    768  CG  PHE A  50       6.327 -23.329 -19.495  1.00 86.53           C  
ATOM    769  CD1 PHE A  50       7.003 -23.748 -20.654  1.00 86.53           C  
ATOM    770  HD1 PHE A  50       6.875 -24.752 -21.030  1.00 86.53           H  
ATOM    771  CD2 PHE A  50       6.452 -22.010 -19.032  1.00 86.53           C  
ATOM    772  HD2 PHE A  50       5.918 -21.683 -18.152  1.00 86.53           H  
ATOM    773  CE1 PHE A  50       7.863 -22.863 -21.314  1.00 86.53           C  
ATOM    774  HE1 PHE A  50       8.405 -23.189 -22.189  1.00 86.53           H  
ATOM    775  CE2 PHE A  50       7.295 -21.120 -19.706  1.00 86.53           C  
ATOM    776  HE2 PHE A  50       7.406 -20.117 -19.319  1.00 86.53           H  
ATOM    777  CZ  PHE A  50       8.034 -21.561 -20.821  1.00 86.53           C  
ATOM    778  HZ  PHE A  50       8.757 -20.914 -21.295  1.00 86.53           H  
ATOM    779  N   LEU A  51       3.414 -22.982 -21.342  1.00 87.76           N  
ATOM    780  H   LEU A  51       3.311 -22.140 -20.793  1.00 87.76           H  
ATOM    781  CA  LEU A  51       3.275 -22.876 -22.794  1.00 87.76           C  
ATOM    782  HA  LEU A  51       3.168 -23.869 -23.230  1.00 87.76           H  
ATOM    783  C   LEU A  51       4.531 -22.269 -23.413  1.00 87.76           C  
ATOM    784  CB  LEU A  51       2.038 -22.037 -23.160  1.00 87.76           C  
ATOM    785  HB2 LEU A  51       2.033 -21.910 -24.243  1.00 87.76           H  
ATOM    786  HB3 LEU A  51       2.128 -21.051 -22.705  1.00 87.76           H  
ATOM    787  O   LEU A  51       5.080 -22.823 -24.362  1.00 87.76           O  
ATOM    788  CG  LEU A  51       0.683 -22.636 -22.774  1.00 87.76           C  
ATOM    789  HG  LEU A  51       0.666 -22.841 -21.704  1.00 87.76           H  
ATOM    790  CD1 LEU A  51      -0.412 -21.625 -23.122  1.00 87.76           C  
ATOM    791 HD11 LEU A  51      -1.394 -22.052 -22.919  1.00 87.76           H  
ATOM    792 HD12 LEU A  51      -0.289 -20.730 -22.512  1.00 87.76           H  
ATOM    793 HD13 LEU A  51      -0.356 -21.353 -24.176  1.00 87.76           H  
ATOM    794  CD2 LEU A  51       0.414 -23.934 -23.539  1.00 87.76           C  
ATOM    795 HD21 LEU A  51       0.585 -23.784 -24.605  1.00 87.76           H  
ATOM    796 HD22 LEU A  51       1.078 -24.715 -23.170  1.00 87.76           H  
ATOM    797 HD23 LEU A  51      -0.616 -24.257 -23.388  1.00 87.76           H  
ATOM    798  N   TYR A  52       4.937 -21.105 -22.912  1.00 86.82           N  
ATOM    799  H   TYR A  52       4.439 -20.723 -22.121  1.00 86.82           H  
ATOM    800  CA  TYR A  52       6.107 -20.358 -23.367  1.00 86.82           C  
ATOM    801  HA  TYR A  52       6.953 -21.040 -23.452  1.00 86.82           H  
ATOM    802  C   TYR A  52       6.452 -19.271 -22.346  1.00 86.82           C  
ATOM    803  CB  TYR A  52       5.843 -19.715 -24.742  1.00 86.82           C  
ATOM    804  HB2 TYR A  52       6.757 -19.222 -25.072  1.00 86.82           H  
ATOM    805  HB3 TYR A  52       5.630 -20.498 -25.471  1.00 86.82           H  
ATOM    806  O   TYR A  52       5.578 -18.795 -21.617  1.00 86.82           O  
ATOM    807  CG  TYR A  52       4.708 -18.707 -24.762  1.00 86.82           C  
ATOM    808  CD1 TYR A  52       3.375 -19.150 -24.825  1.00 86.82           C  
ATOM    809  HD1 TYR A  52       3.174 -20.210 -24.876  1.00 86.82           H  
ATOM    810  CD2 TYR A  52       4.982 -17.332 -24.661  1.00 86.82           C  
ATOM    811  HD2 TYR A  52       6.002 -16.987 -24.570  1.00 86.82           H  
ATOM    812  CE1 TYR A  52       2.316 -18.223 -24.802  1.00 86.82           C  
ATOM    813  HE1 TYR A  52       1.286 -18.547 -24.809  1.00 86.82           H  
ATOM    814  CE2 TYR A  52       3.925 -16.402 -24.672  1.00 86.82           C  
ATOM    815  HE2 TYR A  52       4.133 -15.346 -24.581  1.00 86.82           H  
ATOM    816  OH  TYR A  52       1.568 -15.955 -24.832  1.00 86.82           O  
ATOM    817  HH  TYR A  52       1.851 -15.066 -24.605  1.00 86.82           H  
ATOM    818  CZ  TYR A  52       2.592 -16.843 -24.780  1.00 86.82           C  
ATOM    819  N   ASN A  53       7.709 -18.832 -22.325  1.00 88.34           N  
ATOM    820  H   ASN A  53       8.394 -19.247 -22.939  1.00 88.34           H  
ATOM    821  CA  ASN A  53       8.115 -17.639 -21.597  1.00 88.34           C  
ATOM    822  HA  ASN A  53       7.256 -17.267 -21.037  1.00 88.34           H  
ATOM    823  C   ASN A  53       8.499 -16.529 -22.566  1.00 88.34           C  
ATOM    824  CB  ASN A  53       9.200 -17.932 -20.549  1.00 88.34           C  
ATOM    825  HB2 ASN A  53       9.282 -17.063 -19.896  1.00 88.34           H  
ATOM    826  HB3 ASN A  53       8.884 -18.766 -19.923  1.00 88.34           H  
ATOM    827  O   ASN A  53       8.914 -16.772 -23.701  1.00 88.34           O  
ATOM    828  CG  ASN A  53      10.594 -18.249 -21.057  1.00 88.34           C  
ATOM    829  ND2 ASN A  53      11.522 -18.364 -20.139  1.00 88.34           N  
ATOM    830 HD21 ASN A  53      12.405 -18.761 -20.429  1.00 88.34           H  
ATOM    831 HD22 ASN A  53      11.254 -18.325 -19.166  1.00 88.34           H  
ATOM    832  OD1 ASN A  53      10.876 -18.391 -22.236  1.00 88.34           O  
ATOM    833  N   THR A  54       8.357 -15.295 -22.102  1.00 86.32           N  
ATOM    834  H   THR A  54       7.932 -15.157 -21.196  1.00 86.32           H  
ATOM    835  CA  THR A  54       8.925 -14.128 -22.758  1.00 86.32           C  
ATOM    836  HA  THR A  54       9.583 -14.469 -23.557  1.00 86.32           H  
ATOM    837  C   THR A  54       9.796 -13.370 -21.769  1.00 86.32           C  
ATOM    838  CB  THR A  54       7.877 -13.227 -23.427  1.00 86.32           C  
ATOM    839  HB  THR A  54       8.412 -12.531 -24.073  1.00 86.32           H  
ATOM    840  O   THR A  54       9.454 -13.186 -20.606  1.00 86.32           O  
ATOM    841  CG2 THR A  54       6.883 -14.003 -24.287  1.00 86.32           C  
ATOM    842 HG21 THR A  54       6.282 -13.295 -24.858  1.00 86.32           H  
ATOM    843 HG22 THR A  54       6.227 -14.596 -23.650  1.00 86.32           H  
ATOM    844 HG23 THR A  54       7.415 -14.660 -24.975  1.00 86.32           H  
ATOM    845  OG1 THR A  54       7.129 -12.487 -22.495  1.00 86.32           O  
ATOM    846  HG1 THR A  54       7.200 -11.566 -22.757  1.00 86.32           H  
ATOM    847  N   LEU A  55      10.958 -12.938 -22.228  1.00 86.19           N  
ATOM    848  H   LEU A  55      11.201 -13.174 -23.180  1.00 86.19           H  
ATOM    849  CA  LEU A  55      11.842 -12.024 -21.538  1.00 86.19           C  
ATOM    850  HA  LEU A  55      11.684 -12.075 -20.461  1.00 86.19           H  
ATOM    851  C   LEU A  55      11.462 -10.632 -22.029  1.00 86.19           C  
ATOM    852  CB  LEU A  55      13.309 -12.376 -21.847  1.00 86.19           C  
ATOM    853  HB2 LEU A  55      13.451 -12.487 -22.922  1.00 86.19           H  
ATOM    854  HB3 LEU A  55      13.911 -11.523 -21.532  1.00 86.19           H  
ATOM    855  O   LEU A  55      11.725 -10.304 -23.189  1.00 86.19           O  
ATOM    856  CG  LEU A  55      13.831 -13.633 -21.119  1.00 86.19           C  
ATOM    857  HG  LEU A  55      13.441 -13.654 -20.102  1.00 86.19           H  
ATOM    858  CD1 LEU A  55      13.467 -14.940 -21.833  1.00 86.19           C  
ATOM    859 HD11 LEU A  55      12.386 -15.081 -21.827  1.00 86.19           H  
ATOM    860 HD12 LEU A  55      13.909 -15.784 -21.303  1.00 86.19           H  
ATOM    861 HD13 LEU A  55      13.825 -14.920 -22.862  1.00 86.19           H  
ATOM    862  CD2 LEU A  55      15.360 -13.589 -21.046  1.00 86.19           C  
ATOM    863 HD21 LEU A  55      15.678 -12.728 -20.458  1.00 86.19           H  
ATOM    864 HD22 LEU A  55      15.730 -14.488 -20.553  1.00 86.19           H  
ATOM    865 HD23 LEU A  55      15.783 -13.526 -22.049  1.00 86.19           H  
ATOM    866  N   SER A  56      10.800  -9.842 -21.188  1.00 82.55           N  
ATOM    867  H   SER A  56      10.631 -10.164 -20.245  1.00 82.55           H  
ATOM    868  CA  SER A  56      10.478  -8.449 -21.514  1.00 82.55           C  
ATOM    869  HA  SER A  56      10.197  -8.390 -22.565  1.00 82.55           H  
ATOM    870  C   SER A  56      11.718  -7.563 -21.337  1.00 82.55           C  
ATOM    871  CB  SER A  56       9.253  -7.976 -20.717  1.00 82.55           C  
ATOM    872  HB2 SER A  56       9.009  -6.946 -20.975  1.00 82.55           H  
ATOM    873  HB3 SER A  56       8.399  -8.593 -20.997  1.00 82.55           H  
ATOM    874  O   SER A  56      12.857  -8.038 -21.377  1.00 82.55           O  
ATOM    875  OG  SER A  56       9.462  -8.075 -19.324  1.00 82.55           O  
ATOM    876  HG  SER A  56      10.110  -7.418 -19.062  1.00 82.55           H  
ATOM    877  N   VAL A  57      11.526  -6.257 -21.180  1.00 85.11           N  
ATOM    878  H   VAL A  57      10.593  -5.870 -21.188  1.00 85.11           H  
ATOM    879  CA  VAL A  57      12.638  -5.344 -20.908  1.00 85.11           C  
ATOM    880  HA  VAL A  57      13.399  -5.503 -21.673  1.00 85.11           H  
ATOM    881  C   VAL A  57      13.325  -5.634 -19.577  1.00 85.11           C  
ATOM    882  CB  VAL A  57      12.210  -3.881 -21.023  1.00 85.11           C  
ATOM    883  HB  VAL A  57      13.083  -3.264 -20.809  1.00 85.11           H  
ATOM    884  O   VAL A  57      12.756  -6.275 -18.684  1.00 85.11           O  
ATOM    885  CG1 VAL A  57      11.782  -3.629 -22.469  1.00 85.11           C  
ATOM    886 HG11 VAL A  57      10.739  -3.902 -22.631  1.00 85.11           H  
ATOM    887 HG12 VAL A  57      11.925  -2.566 -22.666  1.00 85.11           H  
ATOM    888 HG13 VAL A  57      12.425  -4.162 -23.170  1.00 85.11           H  
ATOM    889  CG2 VAL A  57      11.086  -3.489 -20.055  1.00 85.11           C  
ATOM    890 HG21 VAL A  57      10.848  -2.434 -20.196  1.00 85.11           H  
ATOM    891 HG22 VAL A  57      11.413  -3.627 -19.025  1.00 85.11           H  
ATOM    892 HG23 VAL A  57      10.184  -4.073 -20.240  1.00 85.11           H  
ATOM    893  N   LYS A  58      14.583  -5.204 -19.479  1.00 87.23           N  
ATOM    894  H   LYS A  58      14.926  -4.570 -20.186  1.00 87.23           H  
ATOM    895  CA  LYS A  58      15.395  -5.340 -18.277  1.00 87.23           C  
ATOM    896  HA  LYS A  58      14.902  -5.988 -17.553  1.00 87.23           H  
ATOM    897  C   LYS A  58      15.540  -3.963 -17.661  1.00 87.23           C  
ATOM    898  CB  LYS A  58      16.763  -5.933 -18.636  1.00 87.23           C  
ATOM    899  HB2 LYS A  58      16.633  -6.907 -19.107  1.00 87.23           H  
ATOM    900  HB3 LYS A  58      17.276  -5.282 -19.344  1.00 87.23           H  
ATOM    901  O   LYS A  58      16.286  -3.142 -18.173  1.00 87.23           O  
ATOM    902  CG  LYS A  58      17.612  -6.079 -17.372  1.00 87.23           C  
ATOM    903  HG2 LYS A  58      17.041  -6.611 -16.611  1.00 87.23           H  
ATOM    904  HG3 LYS A  58      17.859  -5.089 -16.990  1.00 87.23           H  
ATOM    905  CD  LYS A  58      18.909  -6.835 -17.663  1.00 87.23           C  
ATOM    906  HD2 LYS A  58      19.464  -6.310 -18.441  1.00 87.23           H  
ATOM    907  HD3 LYS A  58      18.698  -7.861 -17.966  1.00 87.23           H  
ATOM    908  CE  LYS A  58      19.669  -6.787 -16.354  1.00 87.23           C  
ATOM    909  HE2 LYS A  58      19.033  -7.165 -15.553  1.00 87.23           H  
ATOM    910  HE3 LYS A  58      19.831  -5.723 -16.180  1.00 87.23           H  
ATOM    911  NZ  LYS A  58      20.979  -7.471 -16.336  1.00 87.23           N  
ATOM    912  HZ1 LYS A  58      21.603  -7.051 -17.010  1.00 87.23           H  
ATOM    913  HZ2 LYS A  58      20.892  -8.467 -16.476  1.00 87.23           H  
ATOM    914  HZ3 LYS A  58      21.363  -7.349 -15.410  1.00 87.23           H  
ATOM    915  N   GLN A  59      14.901  -3.745 -16.519  1.00 88.35           N  
ATOM    916  H   GLN A  59      14.306  -4.457 -16.121  1.00 88.35           H  
ATOM    917  CA  GLN A  59      15.042  -2.458 -15.860  1.00 88.35           C  
ATOM    918  HA  GLN A  59      14.992  -1.692 -16.634  1.00 88.35           H  
ATOM    919  C   GLN A  59      16.411  -2.342 -15.193  1.00 88.35           C  
ATOM    920  CB  GLN A  59      13.875  -2.185 -14.913  1.00 88.35           C  
ATOM    921  HB2 GLN A  59      14.049  -1.233 -14.413  1.00 88.35           H  
ATOM    922  HB3 GLN A  59      13.791  -2.973 -14.165  1.00 88.35           H  
ATOM    923  O   GLN A  59      16.796  -3.195 -14.391  1.00 88.35           O  
ATOM    924  CG  GLN A  59      12.585  -2.092 -15.738  1.00 88.35           C  
ATOM    925  HG2 GLN A  59      12.791  -1.543 -16.657  1.00 88.35           H  
ATOM    926  HG3 GLN A  59      12.241  -3.089 -16.015  1.00 88.35           H  
ATOM    927  CD  GLN A  59      11.469  -1.379 -15.000  1.00 88.35           C  
ATOM    928  NE2 GLN A  59      10.752  -0.522 -15.691  1.00 88.35           N  
ATOM    929 HE21 GLN A  59      10.001  -0.035 -15.224  1.00 88.35           H  
ATOM    930 HE22 GLN A  59      11.014  -0.328 -16.647  1.00 88.35           H  
ATOM    931  OE1 GLN A  59      11.245  -1.571 -13.814  1.00 88.35           O  
ATOM    932  N   ILE A  60      17.140  -1.282 -15.520  1.00 90.39           N  
ATOM    933  H   ILE A  60      16.784  -0.694 -16.260  1.00 90.39           H  
ATOM    934  CA  ILE A  60      18.391  -0.899 -14.878  1.00 90.39           C  
ATOM    935  HA  ILE A  60      18.634  -1.625 -14.103  1.00 90.39           H  
ATOM    936  C   ILE A  60      18.174   0.451 -14.212  1.00 90.39           C  
ATOM    937  CB  ILE A  60      19.561  -0.876 -15.883  1.00 90.39           C  
ATOM    938  HB  ILE A  60      19.313  -0.200 -16.702  1.00 90.39           H  
ATOM    939  O   ILE A  60      17.958   1.456 -14.885  1.00 90.39           O  
ATOM    940  CG1 ILE A  60      19.789  -2.286 -16.477  1.00 90.39           C  
ATOM    941 HG12 ILE A  60      19.996  -2.989 -15.670  1.00 90.39           H  
ATOM    942 HG13 ILE A  60      18.873  -2.609 -16.972  1.00 90.39           H  
ATOM    943  CG2 ILE A  60      20.821  -0.339 -15.175  1.00 90.39           C  
ATOM    944 HG21 ILE A  60      20.709   0.729 -14.987  1.00 90.39           H  
ATOM    945 HG22 ILE A  60      21.693  -0.479 -15.814  1.00 90.39           H  
ATOM    946 HG23 ILE A  60      20.978  -0.849 -14.225  1.00 90.39           H  
ATOM    947  CD1 ILE A  60      20.913  -2.386 -17.518  1.00 90.39           C  
ATOM    948 HD11 ILE A  60      20.793  -1.609 -18.273  1.00 90.39           H  
ATOM    949 HD12 ILE A  60      21.890  -2.295 -17.042  1.00 90.39           H  
ATOM    950 HD13 ILE A  60      20.862  -3.360 -18.004  1.00 90.39           H  
ATOM    951  N   GLN A  61      18.261   0.483 -12.886  1.00 90.34           N  
ATOM    952  H   GLN A  61      18.480  -0.373 -12.395  1.00 90.34           H  
ATOM    953  CA  GLN A  61      18.176   1.728 -12.132  1.00 90.34           C  
ATOM    954  HA  GLN A  61      17.683   2.479 -12.750  1.00 90.34           H  
ATOM    955  C   GLN A  61      19.580   2.237 -11.802  1.00 90.34           C  
ATOM    956  CB  GLN A  61      17.290   1.533 -10.901  1.00 90.34           C  
ATOM    957  HB2 GLN A  61      16.338   1.103 -11.214  1.00 90.34           H  
ATOM    958  HB3 GLN A  61      17.776   0.851 -10.203  1.00 90.34           H  
ATOM    959  O   GLN A  61      20.397   1.503 -11.250  1.00 90.34           O  
ATOM    960  CG  GLN A  61      17.020   2.864 -10.197  1.00 90.34           C  
ATOM    961  HG2 GLN A  61      16.591   3.570 -10.908  1.00 90.34           H  
ATOM    962  HG3 GLN A  61      17.953   3.276  -9.813  1.00 90.34           H  
ATOM    963  CD  GLN A  61      16.064   2.673  -9.031  1.00 90.34           C  
ATOM    964  NE2 GLN A  61      14.796   2.975  -9.201  1.00 90.34           N  
ATOM    965 HE21 GLN A  61      14.467   3.303 -10.098  1.00 90.34           H  
ATOM    966 HE22 GLN A  61      14.188   2.807  -8.412  1.00 90.34           H  
ATOM    967  OE1 GLN A  61      16.435   2.220  -7.962  1.00 90.34           O  
ATOM    968  N   VAL A  62      19.861   3.493 -12.138  1.00 90.62           N  
ATOM    969  H   VAL A  62      19.134   4.020 -12.601  1.00 90.62           H  
ATOM    970  CA  VAL A  62      21.132   4.180 -11.890  1.00 90.62           C  
ATOM    971  HA  VAL A  62      21.828   3.497 -11.402  1.00 90.62           H  
ATOM    972  C   VAL A  62      20.888   5.362 -10.961  1.00 90.62           C  
ATOM    973  CB  VAL A  62      21.767   4.671 -13.207  1.00 90.62           C  
ATOM    974  HB  VAL A  62      21.105   5.400 -13.673  1.00 90.62           H  
ATOM    975  O   VAL A  62      20.125   6.265 -11.307  1.00 90.62           O  
ATOM    976  CG1 VAL A  62      23.125   5.346 -12.964  1.00 90.62           C  
ATOM    977 HG11 VAL A  62      23.843   4.636 -12.553  1.00 90.62           H  
ATOM    978 HG12 VAL A  62      23.017   6.183 -12.274  1.00 90.62           H  
ATOM    979 HG13 VAL A  62      23.504   5.733 -13.910  1.00 90.62           H  
ATOM    980  CG2 VAL A  62      21.989   3.534 -14.212  1.00 90.62           C  
ATOM    981 HG21 VAL A  62      22.628   2.766 -13.774  1.00 90.62           H  
ATOM    982 HG22 VAL A  62      21.032   3.091 -14.487  1.00 90.62           H  
ATOM    983 HG23 VAL A  62      22.451   3.923 -15.119  1.00 90.62           H  
ATOM    984  N   SER A  63      21.597   5.389  -9.833  1.00 89.53           N  
ATOM    985  H   SER A  63      22.168   4.587  -9.608  1.00 89.53           H  
ATOM    986  CA  SER A  63      21.535   6.461  -8.843  1.00 89.53           C  
ATOM    987  HA  SER A  63      20.825   7.192  -9.229  1.00 89.53           H  
ATOM    988  C   SER A  63      22.886   7.157  -8.638  1.00 89.53           C  
ATOM    989  CB  SER A  63      20.937   5.984  -7.518  1.00 89.53           C  
ATOM    990  HB2 SER A  63      21.591   5.240  -7.063  1.00 89.53           H  
ATOM    991  HB3 SER A  63      20.832   6.834  -6.843  1.00 89.53           H  
ATOM    992  O   SER A  63      23.899   6.534  -8.298  1.00 89.53           O  
ATOM    993  OG  SER A  63      19.665   5.420  -7.760  1.00 89.53           O  
ATOM    994  HG  SER A  63      19.159   5.375  -6.945  1.00 89.53           H  
ATOM    995  N   PHE A  64      22.910   8.481  -8.792  1.00 88.00           N  
ATOM    996  H   PHE A  64      22.035   8.931  -9.020  1.00 88.00           H  
ATOM    997  CA  PHE A  64      24.072   9.333  -8.522  1.00 88.00           C  
ATOM    998  HA  PHE A  64      24.954   8.715  -8.354  1.00 88.00           H  
ATOM    999  C   PHE A  64      23.826  10.166  -7.265  1.00 88.00           C  
ATOM   1000  CB  PHE A  64      24.364  10.256  -9.717  1.00 88.00           C  
ATOM   1001  HB2 PHE A  64      23.532  10.949  -9.843  1.00 88.00           H  
ATOM   1002  HB3 PHE A  64      25.243  10.857  -9.481  1.00 88.00           H  
ATOM   1003  O   PHE A  64      22.850  10.912  -7.232  1.00 88.00           O  
ATOM   1004  CG  PHE A  64      24.602   9.554 -11.038  1.00 88.00           C  
ATOM   1005  CD1 PHE A  64      25.898   9.143 -11.402  1.00 88.00           C  
ATOM   1006  HD1 PHE A  64      26.726   9.315 -10.730  1.00 88.00           H  
ATOM   1007  CD2 PHE A  64      23.523   9.324 -11.913  1.00 88.00           C  
ATOM   1008  HD2 PHE A  64      22.524   9.627 -11.635  1.00 88.00           H  
ATOM   1009  CE1 PHE A  64      26.113   8.500 -12.635  1.00 88.00           C  
ATOM   1010  HE1 PHE A  64      27.102   8.161 -12.905  1.00 88.00           H  
ATOM   1011  CE2 PHE A  64      23.740   8.699 -13.151  1.00 88.00           C  
ATOM   1012  HE2 PHE A  64      22.908   8.523 -13.817  1.00 88.00           H  
ATOM   1013  CZ  PHE A  64      25.034   8.287 -13.512  1.00 88.00           C  
ATOM   1014  HZ  PHE A  64      25.184   7.799 -14.463  1.00 88.00           H  
ATOM   1015  N   ASN A  65      24.726  10.114  -6.274  1.00 87.71           N  
ATOM   1016  H   ASN A  65      25.560   9.556  -6.393  1.00 87.71           H  
ATOM   1017  CA  ASN A  65      24.716  11.111  -5.204  1.00 87.71           C  
ATOM   1018  HA  ASN A  65      23.693  11.473  -5.101  1.00 87.71           H  
ATOM   1019  C   ASN A  65      25.591  12.286  -5.604  1.00 87.71           C  
ATOM   1020  CB  ASN A  65      25.094  10.600  -3.808  1.00 87.71           C  
ATOM   1021  HB2 ASN A  65      25.033  11.445  -3.123  1.00 87.71           H  
ATOM   1022  HB3 ASN A  65      26.131  10.264  -3.790  1.00 87.71           H  
ATOM   1023  O   ASN A  65      26.786  12.164  -5.880  1.00 87.71           O  
ATOM   1024  CG  ASN A  65      24.139   9.552  -3.267  1.00 87.71           C  
ATOM   1025  ND2 ASN A  65      24.425   8.987  -2.121  1.00 87.71           N  
ATOM   1026 HD21 ASN A  65      25.217   9.285  -1.571  1.00 87.71           H  
ATOM   1027 HD22 ASN A  65      23.713   8.365  -1.764  1.00 87.71           H  
ATOM   1028  OD1 ASN A  65      23.101   9.251  -3.826  1.00 87.71           O  
ATOM   1029  N   LEU A  66      24.967  13.442  -5.586  1.00 88.74           N  
ATOM   1030  H   LEU A  66      23.992  13.430  -5.321  1.00 88.74           H  
ATOM   1031  CA  LEU A  66      25.540  14.732  -5.854  1.00 88.74           C  
ATOM   1032  HA  LEU A  66      26.461  14.620  -6.426  1.00 88.74           H  
ATOM   1033  C   LEU A  66      25.858  15.389  -4.514  1.00 88.74           C  
ATOM   1034  CB  LEU A  66      24.526  15.528  -6.687  1.00 88.74           C  
ATOM   1035  HB2 LEU A  66      24.979  16.475  -6.982  1.00 88.74           H  
ATOM   1036  HB3 LEU A  66      23.669  15.757  -6.053  1.00 88.74           H  
ATOM   1037  O   LEU A  66      25.051  15.370  -3.587  1.00 88.74           O  
ATOM   1038  CG  LEU A  66      24.002  14.820  -7.952  1.00 88.74           C  
ATOM   1039  HG  LEU A  66      23.400  13.957  -7.669  1.00 88.74           H  
ATOM   1040  CD1 LEU A  66      23.109  15.790  -8.720  1.00 88.74           C  
ATOM   1041 HD11 LEU A  66      23.686  16.650  -9.059  1.00 88.74           H  
ATOM   1042 HD12 LEU A  66      22.679  15.285  -9.585  1.00 88.74           H  
ATOM   1043 HD13 LEU A  66      22.293  16.128  -8.080  1.00 88.74           H  
ATOM   1044  CD2 LEU A  66      25.128  14.350  -8.876  1.00 88.74           C  
ATOM   1045 HD21 LEU A  66      25.725  13.587  -8.376  1.00 88.74           H  
ATOM   1046 HD22 LEU A  66      24.699  13.907  -9.775  1.00 88.74           H  
ATOM   1047 HD23 LEU A  66      25.759  15.195  -9.152  1.00 88.74           H  
ATOM   1048  N   VAL A  67      27.037  15.987  -4.407  1.00 89.82           N  
ATOM   1049  H   VAL A  67      27.668  15.918  -5.192  1.00 89.82           H  
ATOM   1050  CA  VAL A  67      27.430  16.815  -3.264  1.00 89.82           C  
ATOM   1051  HA  VAL A  67      26.582  16.947  -2.592  1.00 89.82           H  
ATOM   1052  C   VAL A  67      27.829  18.176  -3.806  1.00 89.82           C  
ATOM   1053  CB  VAL A  67      28.580  16.176  -2.470  1.00 89.82           C  
ATOM   1054  HB  VAL A  67      29.484  16.188  -3.078  1.00 89.82           H  
ATOM   1055  O   VAL A  67      28.742  18.264  -4.628  1.00 89.82           O  
ATOM   1056  CG1 VAL A  67      28.866  16.981  -1.207  1.00 89.82           C  
ATOM   1057 HG11 VAL A  67      29.144  18.002  -1.472  1.00 89.82           H  
ATOM   1058 HG12 VAL A  67      27.966  16.999  -0.593  1.00 89.82           H  
ATOM   1059 HG13 VAL A  67      29.684  16.535  -0.642  1.00 89.82           H  
ATOM   1060  CG2 VAL A  67      28.320  14.715  -2.078  1.00 89.82           C  
ATOM   1061 HG21 VAL A  67      28.322  14.091  -2.971  1.00 89.82           H  
ATOM   1062 HG22 VAL A  67      29.080  14.348  -1.388  1.00 89.82           H  
ATOM   1063 HG23 VAL A  67      27.339  14.618  -1.612  1.00 89.82           H  
ATOM   1064  N   GLY A  68      27.156  19.231  -3.360  1.00 86.18           N  
ATOM   1065  H   GLY A  68      26.430  19.110  -2.668  1.00 86.18           H  
ATOM   1066  CA  GLY A  68      27.360  20.565  -3.911  1.00 86.18           C  
ATOM   1067  HA2 GLY A  68      27.311  20.512  -4.999  1.00 86.18           H  
ATOM   1068  HA3 GLY A  68      28.350  20.931  -3.639  1.00 86.18           H  
ATOM   1069  C   GLY A  68      26.324  21.566  -3.417  1.00 86.18           C  
ATOM   1070  O   GLY A  68      25.934  21.556  -2.250  1.00 86.18           O  
ATOM   1071  N   ASN A  69      25.906  22.452  -4.315  1.00 88.66           N  
ATOM   1072  H   ASN A  69      26.220  22.353  -5.270  1.00 88.66           H  
ATOM   1073  CA  ASN A  69      24.865  23.448  -4.091  1.00 88.66           C  
ATOM   1074  HA  ASN A  69      24.435  23.301  -3.100  1.00 88.66           H  
ATOM   1075  C   ASN A  69      23.711  23.253  -5.093  1.00 88.66           C  
ATOM   1076  CB  ASN A  69      25.516  24.849  -4.127  1.00 88.66           C  
ATOM   1077  HB2 ASN A  69      24.763  25.614  -3.938  1.00 88.66           H  
ATOM   1078  HB3 ASN A  69      26.257  24.903  -3.329  1.00 88.66           H  
ATOM   1079  O   ASN A  69      23.802  22.437  -6.009  1.00 88.66           O  
ATOM   1080  CG  ASN A  69      26.202  25.187  -5.446  1.00 88.66           C  
ATOM   1081  ND2 ASN A  69      27.202  26.037  -5.424  1.00 88.66           N  
ATOM   1082 HD21 ASN A  69      27.491  26.494  -4.572  1.00 88.66           H  
ATOM   1083 HD22 ASN A  69      27.633  26.268  -6.308  1.00 88.66           H  
ATOM   1084  OD1 ASN A  69      25.860  24.684  -6.499  1.00 88.66           O  
ATOM   1085  N   PHE A  70      22.622  24.003  -4.913  1.00 88.98           N  
ATOM   1086  H   PHE A  70      22.589  24.653  -4.141  1.00 88.98           H  
ATOM   1087  CA  PHE A  70      21.447  23.914  -5.787  1.00 88.98           C  
ATOM   1088  HA  PHE A  70      21.054  22.898  -5.746  1.00 88.98           H  
ATOM   1089  C   PHE A  70      21.780  24.184  -7.258  1.00 88.98           C  
ATOM   1090  CB  PHE A  70      20.360  24.874  -5.288  1.00 88.98           C  
ATOM   1091  HB2 PHE A  70      20.780  25.871  -5.158  1.00 88.98           H  
ATOM   1092  HB3 PHE A  70      19.587  24.948  -6.053  1.00 88.98           H  
ATOM   1093  O   PHE A  70      21.350  23.419  -8.115  1.00 88.98           O  
ATOM   1094  CG  PHE A  70      19.700  24.410  -4.005  1.00 88.98           C  
ATOM   1095  CD1 PHE A  70      18.749  23.375  -4.057  1.00 88.98           C  
ATOM   1096  HD1 PHE A  70      18.479  22.940  -5.008  1.00 88.98           H  
ATOM   1097  CD2 PHE A  70      20.040  24.987  -2.767  1.00 88.98           C  
ATOM   1098  HD2 PHE A  70      20.767  25.785  -2.726  1.00 88.98           H  
ATOM   1099  CE1 PHE A  70      18.150  22.905  -2.876  1.00 88.98           C  
ATOM   1100  HE1 PHE A  70      17.431  22.101  -2.933  1.00 88.98           H  
ATOM   1101  CE2 PHE A  70      19.442  24.517  -1.585  1.00 88.98           C  
ATOM   1102  HE2 PHE A  70      19.720  24.945  -0.633  1.00 88.98           H  
ATOM   1103  CZ  PHE A  70      18.509  23.467  -1.637  1.00 88.98           C  
ATOM   1104  HZ  PHE A  70      18.091  23.081  -0.719  1.00 88.98           H  
ATOM   1105  N   ASP A  71      22.602  25.196  -7.544  1.00 90.44           N  
ATOM   1106  H   ASP A  71      22.824  25.868  -6.823  1.00 90.44           H  
ATOM   1107  CA  ASP A  71      23.007  25.542  -8.913  1.00 90.44           C  
ATOM   1108  HA  ASP A  71      22.122  25.807  -9.491  1.00 90.44           H  
ATOM   1109  C   ASP A  71      23.699  24.361  -9.610  1.00 90.44           C  
ATOM   1110  CB  ASP A  71      23.954  26.756  -8.892  1.00 90.44           C  
ATOM   1111  HB2 ASP A  71      24.865  26.484  -8.359  1.00 90.44           H  
ATOM   1112  HB3 ASP A  71      24.230  26.995  -9.920  1.00 90.44           H  
ATOM   1113  O   ASP A  71      23.418  24.049 -10.768  1.00 90.44           O  
ATOM   1114  CG  ASP A  71      23.371  28.020  -8.247  1.00 90.44           C  
ATOM   1115  OD1 ASP A  71      24.182  28.922  -7.940  1.00 90.44           O  
ATOM   1116  OD2 ASP A  71      22.149  28.056  -7.982  1.00 90.44           O  
ATOM   1117  N   TYR A  72      24.562  23.649  -8.882  1.00 89.69           N  
ATOM   1118  H   TYR A  72      24.762  23.958  -7.942  1.00 89.69           H  
ATOM   1119  CA  TYR A  72      25.193  22.429  -9.365  1.00 89.69           C  
ATOM   1120  HA  TYR A  72      25.661  22.637 -10.326  1.00 89.69           H  
ATOM   1121  C   TYR A  72      24.174  21.303  -9.609  1.00 89.69           C  
ATOM   1122  CB  TYR A  72      26.291  22.016  -8.381  1.00 89.69           C  
ATOM   1123  HB2 TYR A  72      27.110  22.733  -8.442  1.00 89.69           H  
ATOM   1124  HB3 TYR A  72      25.900  22.052  -7.364  1.00 89.69           H  
ATOM   1125  O   TYR A  72      24.209  20.683 -10.670  1.00 89.69           O  
ATOM   1126  CG  TYR A  72      26.828  20.632  -8.641  1.00 89.69           C  
ATOM   1127  CD1 TYR A  72      26.513  19.589  -7.751  1.00 89.69           C  
ATOM   1128  HD1 TYR A  72      25.915  19.791  -6.875  1.00 89.69           H  
ATOM   1129  CD2 TYR A  72      27.602  20.382  -9.790  1.00 89.69           C  
ATOM   1130  HD2 TYR A  72      27.826  21.176 -10.487  1.00 89.69           H  
ATOM   1131  CE1 TYR A  72      26.986  18.291  -8.005  1.00 89.69           C  
ATOM   1132  HE1 TYR A  72      26.800  17.482  -7.315  1.00 89.69           H  
ATOM   1133  CE2 TYR A  72      28.062  19.081 -10.053  1.00 89.69           C  
ATOM   1134  HE2 TYR A  72      28.654  18.889 -10.936  1.00 89.69           H  
ATOM   1135  OH  TYR A  72      28.166  16.773  -9.373  1.00 89.69           O  
ATOM   1136  HH  TYR A  72      28.696  16.741 -10.172  1.00 89.69           H  
ATOM   1137  CZ  TYR A  72      27.739  18.035  -9.162  1.00 89.69           C  
ATOM   1138  N   PHE A  73      23.239  21.054  -8.685  1.00 90.10           N  
ATOM   1139  H   PHE A  73      23.226  21.610  -7.843  1.00 90.10           H  
ATOM   1140  CA  PHE A  73      22.219  20.008  -8.867  1.00 90.10           C  
ATOM   1141  HA  PHE A  73      22.717  19.062  -9.077  1.00 90.10           H  
ATOM   1142  C   PHE A  73      21.307  20.283 -10.065  1.00 90.10           C  
ATOM   1143  CB  PHE A  73      21.373  19.852  -7.597  1.00 90.10           C  
ATOM   1144  HB2 PHE A  73      20.792  20.763  -7.457  1.00 90.10           H  
ATOM   1145  HB3 PHE A  73      20.668  19.035  -7.754  1.00 90.10           H  
ATOM   1146  O   PHE A  73      21.007  19.367 -10.829  1.00 90.10           O  
ATOM   1147  CG  PHE A  73      22.135  19.567  -6.319  1.00 90.10           C  
ATOM   1148  CD1 PHE A  73      23.368  18.885  -6.337  1.00 90.10           C  
ATOM   1149  HD1 PHE A  73      23.791  18.539  -7.269  1.00 90.10           H  
ATOM   1150  CD2 PHE A  73      21.589  19.984  -5.094  1.00 90.10           C  
ATOM   1151  HD2 PHE A  73      20.635  20.490  -5.070  1.00 90.10           H  
ATOM   1152  CE1 PHE A  73      24.063  18.647  -5.141  1.00 90.10           C  
ATOM   1153  HE1 PHE A  73      25.007  18.124  -5.154  1.00 90.10           H  
ATOM   1154  CE2 PHE A  73      22.284  19.746  -3.900  1.00 90.10           C  
ATOM   1155  HE2 PHE A  73      21.861  20.079  -2.963  1.00 90.10           H  
ATOM   1156  CZ  PHE A  73      23.518  19.079  -3.924  1.00 90.10           C  
ATOM   1157  HZ  PHE A  73      24.045  18.889  -3.001  1.00 90.10           H  
ATOM   1158  N   ASN A  74      20.921  21.541 -10.267  1.00 90.04           N  
ATOM   1159  H   ASN A  74      21.182  22.235  -9.581  1.00 90.04           H  
ATOM   1160  CA  ASN A  74      20.130  21.974 -11.414  1.00 90.04           C  
ATOM   1161  HA  ASN A  74      19.211  21.390 -11.478  1.00 90.04           H  
ATOM   1162  C   ASN A  74      20.887  21.802 -12.733  1.00 90.04           C  
ATOM   1163  CB  ASN A  74      19.781  23.445 -11.215  1.00 90.04           C  
ATOM   1164  HB2 ASN A  74      20.691  24.007 -11.004  1.00 90.04           H  
ATOM   1165  HB3 ASN A  74      19.367  23.840 -12.142  1.00 90.04           H  
ATOM   1166  O   ASN A  74      20.330  21.283 -13.699  1.00 90.04           O  
ATOM   1167  CG  ASN A  74      18.779  23.687 -10.109  1.00 90.04           C  
ATOM   1168  ND2 ASN A  74      18.896  24.826  -9.490  1.00 90.04           N  
ATOM   1169 HD21 ASN A  74      19.600  25.497  -9.764  1.00 90.04           H  
ATOM   1170 HD22 ASN A  74      18.256  25.007  -8.730  1.00 90.04           H  
ATOM   1171  OD1 ASN A  74      17.892  22.902  -9.796  1.00 90.04           O  
ATOM   1172  N   SER A  75      22.168  22.183 -12.762  1.00 89.44           N  
ATOM   1173  H   SER A  75      22.549  22.645 -11.948  1.00 89.44           H  
ATOM   1174  CA  SER A  75      23.037  21.991 -13.928  1.00 89.44           C  
ATOM   1175  HA  SER A  75      22.611  22.518 -14.782  1.00 89.44           H  
ATOM   1176  C   SER A  75      23.163  20.509 -14.300  1.00 89.44           C  
ATOM   1177  CB  SER A  75      24.413  22.586 -13.627  1.00 89.44           C  
ATOM   1178  HB2 SER A  75      24.846  22.089 -12.759  1.00 89.44           H  
ATOM   1179  HB3 SER A  75      24.308  23.649 -13.410  1.00 89.44           H  
ATOM   1180  O   SER A  75      23.035  20.140 -15.471  1.00 89.44           O  
ATOM   1181  OG  SER A  75      25.270  22.414 -14.736  1.00 89.44           O  
ATOM   1182  HG  SER A  75      26.166  22.653 -14.488  1.00 89.44           H  
ATOM   1183  N   VAL A  76      23.333  19.634 -13.302  1.00 90.45           N  
ATOM   1184  H   VAL A  76      23.450  19.993 -12.365  1.00 90.45           H  
ATOM   1185  CA  VAL A  76      23.364  18.178 -13.507  1.00 90.45           C  
ATOM   1186  HA  VAL A  76      24.101  17.953 -14.278  1.00 90.45           H  
ATOM   1187  C   VAL A  76      22.021  17.664 -14.024  1.00 90.45           C  
ATOM   1188  CB  VAL A  76      23.786  17.443 -12.220  1.00 90.45           C  
ATOM   1189  HB  VAL A  76      23.195  17.807 -11.379  1.00 90.45           H  
ATOM   1190  O   VAL A  76      22.003  16.917 -15.000  1.00 90.45           O  
ATOM   1191  CG1 VAL A  76      23.581  15.925 -12.329  1.00 90.45           C  
ATOM   1192 HG11 VAL A  76      22.519  15.685 -12.280  1.00 90.45           H  
ATOM   1193 HG12 VAL A  76      24.088  15.416 -11.509  1.00 90.45           H  
ATOM   1194 HG13 VAL A  76      23.985  15.558 -13.272  1.00 90.45           H  
ATOM   1195  CG2 VAL A  76      25.269  17.693 -11.921  1.00 90.45           C  
ATOM   1196 HG21 VAL A  76      25.463  18.761 -11.825  1.00 90.45           H  
ATOM   1197 HG22 VAL A  76      25.544  17.209 -10.984  1.00 90.45           H  
ATOM   1198 HG23 VAL A  76      25.886  17.295 -12.727  1.00 90.45           H  
ATOM   1199  N   ALA A  77      20.902  18.074 -13.423  1.00 91.05           N  
ATOM   1200  H   ALA A  77      20.975  18.686 -12.623  1.00 91.05           H  
ATOM   1201  CA  ALA A  77      19.569  17.649 -13.846  1.00 91.05           C  
ATOM   1202  HA  ALA A  77      19.530  16.560 -13.826  1.00 91.05           H  
ATOM   1203  C   ALA A  77      19.242  18.094 -15.280  1.00 91.05           C  
ATOM   1204  CB  ALA A  77      18.545  18.187 -12.842  1.00 91.05           C  
ATOM   1205  HB1 ALA A  77      18.558  19.277 -12.839  1.00 91.05           H  
ATOM   1206  HB2 ALA A  77      18.795  17.824 -11.845  1.00 91.05           H  
ATOM   1207  HB3 ALA A  77      17.548  17.840 -13.111  1.00 91.05           H  
ATOM   1208  O   ALA A  77      18.685  17.313 -16.047  1.00 91.05           O  
ATOM   1209  N   GLU A  78      19.630  19.310 -15.671  1.00 91.13           N  
ATOM   1210  H   GLU A  78      20.055  19.919 -14.987  1.00 91.13           H  
ATOM   1211  CA  GLU A  78      19.480  19.806 -17.043  1.00 91.13           C  
ATOM   1212  HA  GLU A  78      18.433  19.746 -17.340  1.00 91.13           H  
ATOM   1213  C   GLU A  78      20.302  19.003 -18.039  1.00 91.13           C  
ATOM   1214  CB  GLU A  78      19.957  21.257 -17.110  1.00 91.13           C  
ATOM   1215  HB2 GLU A  78      21.033  21.310 -16.944  1.00 91.13           H  
ATOM   1216  HB3 GLU A  78      19.484  21.783 -16.281  1.00 91.13           H  
ATOM   1217  O   GLU A  78      19.785  18.531 -19.051  1.00 91.13           O  
ATOM   1218  CG  GLU A  78      19.620  21.904 -18.470  1.00 91.13           C  
ATOM   1219  HG2 GLU A  78      20.190  21.410 -19.257  1.00 91.13           H  
ATOM   1220  HG3 GLU A  78      18.560  21.749 -18.666  1.00 91.13           H  
ATOM   1221  CD  GLU A  78      19.913  23.409 -18.519  1.00 91.13           C  
ATOM   1222  OE1 GLU A  78      19.416  24.061 -19.460  1.00 91.13           O  
ATOM   1223  OE2 GLU A  78      20.418  23.944 -17.505  1.00 91.13           O  
ATOM   1224  N   THR A  79      21.587  18.846 -17.728  1.00 90.36           N  
ATOM   1225  H   THR A  79      21.926  19.278 -16.880  1.00 90.36           H  
ATOM   1226  CA  THR A  79      22.546  18.153 -18.582  1.00 90.36           C  
ATOM   1227  HA  THR A  79      22.570  18.631 -19.562  1.00 90.36           H  
ATOM   1228  C   THR A  79      22.118  16.702 -18.776  1.00 90.36           C  
ATOM   1229  CB  THR A  79      23.942  18.245 -17.954  1.00 90.36           C  
ATOM   1230  HB  THR A  79      23.927  17.808 -16.956  1.00 90.36           H  
ATOM   1231  O   THR A  79      22.073  16.206 -19.901  1.00 90.36           O  
ATOM   1232  CG2 THR A  79      24.998  17.530 -18.783  1.00 90.36           C  
ATOM   1233 HG21 THR A  79      24.815  16.457 -18.713  1.00 90.36           H  
ATOM   1234 HG22 THR A  79      24.946  17.857 -19.821  1.00 90.36           H  
ATOM   1235 HG23 THR A  79      25.987  17.746 -18.377  1.00 90.36           H  
ATOM   1236  OG1 THR A  79      24.345  19.588 -17.854  1.00 90.36           O  
ATOM   1237  HG1 THR A  79      23.941  19.954 -17.063  1.00 90.36           H  
ATOM   1238  N   LEU A  80      21.728  16.032 -17.690  1.00 91.11           N  
ATOM   1239  H   LEU A  80      21.759  16.499 -16.794  1.00 91.11           H  
ATOM   1240  CA  LEU A  80      21.211  14.674 -17.738  1.00 91.11           C  
ATOM   1241  HA  LEU A  80      21.932  14.058 -18.275  1.00 91.11           H  
ATOM   1242  C   LEU A  80      19.884  14.600 -18.496  1.00 91.11           C  
ATOM   1243  CB  LEU A  80      21.065  14.150 -16.308  1.00 91.11           C  
ATOM   1244  HB2 LEU A  80      20.351  14.784 -15.782  1.00 91.11           H  
ATOM   1245  HB3 LEU A  80      22.019  14.239 -15.789  1.00 91.11           H  
ATOM   1246  O   LEU A  80      19.744  13.737 -19.351  1.00 91.11           O  
ATOM   1247  CG  LEU A  80      20.573  12.696 -16.237  1.00 91.11           C  
ATOM   1248  HG  LEU A  80      19.582  12.637 -16.687  1.00 91.11           H  
ATOM   1249  CD1 LEU A  80      21.464  11.654 -16.915  1.00 91.11           C  
ATOM   1250 HD11 LEU A  80      22.423  11.572 -16.403  1.00 91.11           H  
ATOM   1251 HD12 LEU A  80      21.612  11.900 -17.967  1.00 91.11           H  
ATOM   1252 HD13 LEU A  80      20.970  10.683 -16.867  1.00 91.11           H  
ATOM   1253  CD2 LEU A  80      20.465  12.329 -14.768  1.00 91.11           C  
ATOM   1254 HD21 LEU A  80      19.804  13.043 -14.277  1.00 91.11           H  
ATOM   1255 HD22 LEU A  80      21.448  12.364 -14.299  1.00 91.11           H  
ATOM   1256 HD23 LEU A  80      20.046  11.329 -14.660  1.00 91.11           H  
ATOM   1257  N   GLY A  81      18.934  15.501 -18.239  1.00 91.30           N  
ATOM   1258  H   GLY A  81      19.096  16.199 -17.527  1.00 91.30           H  
ATOM   1259  CA  GLY A  81      17.657  15.535 -18.954  1.00 91.30           C  
ATOM   1260  HA2 GLY A  81      17.074  16.384 -18.596  1.00 91.30           H  
ATOM   1261  HA3 GLY A  81      17.104  14.616 -18.757  1.00 91.30           H  
ATOM   1262  C   GLY A  81      17.839  15.673 -20.466  1.00 91.30           C  
ATOM   1263  O   GLY A  81      17.162  14.985 -21.227  1.00 91.30           O  
ATOM   1264  N   GLY A  82      18.807  16.487 -20.901  1.00 89.88           N  
ATOM   1265  H   GLY A  82      19.304  17.043 -20.221  1.00 89.88           H  
ATOM   1266  CA  GLY A  82      19.207  16.590 -22.304  1.00 89.88           C  
ATOM   1267  HA2 GLY A  82      18.354  16.909 -22.903  1.00 89.88           H  
ATOM   1268  HA3 GLY A  82      19.997  17.337 -22.387  1.00 89.88           H  
ATOM   1269  C   GLY A  82      19.739  15.272 -22.876  1.00 89.88           C  
ATOM   1270  O   GLY A  82      19.341  14.887 -23.971  1.00 89.88           O  
ATOM   1271  N   TYR A  83      20.583  14.553 -22.130  1.00 90.27           N  
ATOM   1272  H   TYR A  83      20.882  14.926 -21.241  1.00 90.27           H  
ATOM   1273  CA  TYR A  83      21.123  13.257 -22.562  1.00 90.27           C  
ATOM   1274  HA  TYR A  83      21.416  13.335 -23.609  1.00 90.27           H  
ATOM   1275  C   TYR A  83      20.110  12.111 -22.523  1.00 90.27           C  
ATOM   1276  CB  TYR A  83      22.356  12.893 -21.721  1.00 90.27           C  
ATOM   1277  HB2 TYR A  83      22.066  12.862 -20.671  1.00 90.27           H  
ATOM   1278  HB3 TYR A  83      22.675  11.889 -22.000  1.00 90.27           H  
ATOM   1279  O   TYR A  83      20.186  11.215 -23.353  1.00 90.27           O  
ATOM   1280  CG  TYR A  83      23.554  13.809 -21.889  1.00 90.27           C  
ATOM   1281  CD1 TYR A  83      23.923  14.280 -23.167  1.00 90.27           C  
ATOM   1282  HD1 TYR A  83      23.353  13.995 -24.038  1.00 90.27           H  
ATOM   1283  CD2 TYR A  83      24.324  14.167 -20.767  1.00 90.27           C  
ATOM   1284  HD2 TYR A  83      24.037  13.818 -19.786  1.00 90.27           H  
ATOM   1285  CE1 TYR A  83      25.042  15.117 -23.321  1.00 90.27           C  
ATOM   1286  HE1 TYR A  83      25.309  15.497 -24.296  1.00 90.27           H  
ATOM   1287  CE2 TYR A  83      25.449  14.997 -20.923  1.00 90.27           C  
ATOM   1288  HE2 TYR A  83      26.027  15.290 -20.059  1.00 90.27           H  
ATOM   1289  OH  TYR A  83      26.922  16.240 -22.355  1.00 90.27           O  
ATOM   1290  HH  TYR A  83      27.297  16.471 -21.502  1.00 90.27           H  
ATOM   1291  CZ  TYR A  83      25.814  15.467 -22.199  1.00 90.27           C  
ATOM   1292  N   LEU A  84      19.153  12.133 -21.593  1.00 91.22           N  
ATOM   1293  H   LEU A  84      19.181  12.868 -20.901  1.00 91.22           H  
ATOM   1294  CA  LEU A  84      18.073  11.144 -21.522  1.00 91.22           C  
ATOM   1295  HA  LEU A  84      18.479  10.151 -21.717  1.00 91.22           H  
ATOM   1296  C   LEU A  84      16.996  11.379 -22.587  1.00 91.22           C  
ATOM   1297  CB  LEU A  84      17.444  11.168 -20.121  1.00 91.22           C  
ATOM   1298  HB2 LEU A  84      16.598  10.481 -20.115  1.00 91.22           H  
ATOM   1299  HB3 LEU A  84      17.060  12.171 -19.933  1.00 91.22           H  
ATOM   1300  O   LEU A  84      16.159  10.517 -22.832  1.00 91.22           O  
ATOM   1301  CG  LEU A  84      18.376  10.770 -18.967  1.00 91.22           C  
ATOM   1302  HG  LEU A  84      19.222  11.454 -18.908  1.00 91.22           H  
ATOM   1303  CD1 LEU A  84      17.587  10.863 -17.661  1.00 91.22           C  
ATOM   1304 HD11 LEU A  84      17.194  11.873 -17.543  1.00 91.22           H  
ATOM   1305 HD12 LEU A  84      18.242  10.637 -16.819  1.00 91.22           H  
ATOM   1306 HD13 LEU A  84      16.760  10.154 -17.675  1.00 91.22           H  
ATOM   1307  CD2 LEU A  84      18.949   9.364 -19.105  1.00 91.22           C  
ATOM   1308 HD21 LEU A  84      18.140   8.635 -19.140  1.00 91.22           H  
ATOM   1309 HD22 LEU A  84      19.588   9.151 -18.248  1.00 91.22           H  
ATOM   1310 HD23 LEU A  84      19.553   9.284 -20.009  1.00 91.22           H  
ATOM   1311  N   ASN A  85      16.983  12.543 -23.232  1.00 90.29           N  
ATOM   1312  H   ASN A  85      17.686  13.233 -23.009  1.00 90.29           H  
ATOM   1313  CA  ASN A  85      15.990  12.856 -24.241  1.00 90.29           C  
ATOM   1314  HA  ASN A  85      15.036  12.455 -23.898  1.00 90.29           H  
ATOM   1315  C   ASN A  85      16.306  12.167 -25.584  1.00 90.29           C  
ATOM   1316  CB  ASN A  85      15.840  14.381 -24.327  1.00 90.29           C  
ATOM   1317  HB2 ASN A  85      15.713  14.794 -23.326  1.00 90.29           H  
ATOM   1318  HB3 ASN A  85      16.737  14.812 -24.773  1.00 90.29           H  
ATOM   1319  O   ASN A  85      16.641  12.827 -26.571  1.00 90.29           O  
ATOM   1320  CG  ASN A  85      14.630  14.780 -25.140  1.00 90.29           C  
ATOM   1321  ND2 ASN A  85      14.525  16.039 -25.497  1.00 90.29           N  
ATOM   1322 HD21 ASN A  85      13.692  16.334 -25.985  1.00 90.29           H  
ATOM   1323 HD22 ASN A  85      15.253  16.683 -25.221  1.00 90.29           H  
ATOM   1324  OD1 ASN A  85      13.761  13.980 -25.455  1.00 90.29           O  
ATOM   1325  N   VAL A  86      16.098  10.846 -25.654  1.00 90.83           N  
ATOM   1326  H   VAL A  86      15.859  10.372 -24.794  1.00 90.83           H  
ATOM   1327  CA  VAL A  86      16.289   9.994 -26.852  1.00 90.83           C  
ATOM   1328  HA  VAL A  86      16.656  10.612 -27.671  1.00 90.83           H  
ATOM   1329  C   VAL A  86      14.968   9.351 -27.336  1.00 90.83           C  
ATOM   1330  CB  VAL A  86      17.376   8.941 -26.590  1.00 90.83           C  
ATOM   1331  HB  VAL A  86      17.538   8.388 -27.515  1.00 90.83           H  
ATOM   1332  O   VAL A  86      14.051   9.169 -26.536  1.00 90.83           O  
ATOM   1333  CG1 VAL A  86      18.704   9.604 -26.186  1.00 90.83           C  
ATOM   1334 HG11 VAL A  86      19.110  10.178 -27.019  1.00 90.83           H  
ATOM   1335 HG12 VAL A  86      19.421   8.839 -25.886  1.00 90.83           H  
ATOM   1336 HG13 VAL A  86      18.574  10.259 -25.325  1.00 90.83           H  
ATOM   1337  CG2 VAL A  86      16.966   7.948 -25.502  1.00 90.83           C  
ATOM   1338 HG21 VAL A  86      17.623   7.081 -25.577  1.00 90.83           H  
ATOM   1339 HG22 VAL A  86      15.951   7.584 -25.662  1.00 90.83           H  
ATOM   1340 HG23 VAL A  86      17.045   8.396 -24.512  1.00 90.83           H  
ATOM   1341  N   ASP A  87      14.806   9.115 -28.648  1.00 91.18           N  
ATOM   1342  H   ASP A  87      15.563   9.305 -29.290  1.00 91.18           H  
ATOM   1343  CA  ASP A  87      13.605   8.506 -29.293  1.00 91.18           C  
ATOM   1344  HA  ASP A  87      12.738   8.631 -28.645  1.00 91.18           H  
ATOM   1345  C   ASP A  87      13.739   7.012 -29.517  1.00 91.18           C  
ATOM   1346  CB  ASP A  87      13.267   9.082 -30.696  1.00 91.18           C  
ATOM   1347  HB2 ASP A  87      12.825   8.314 -31.332  1.00 91.18           H  
ATOM   1348  HB3 ASP A  87      12.473   9.822 -30.606  1.00 91.18           H  
ATOM   1349  O   ASP A  87      12.769   6.333 -29.842  1.00 91.18           O  
ATOM   1350  CG  ASP A  87      14.394   9.725 -31.495  1.00 91.18           C  
ATOM   1351  OD1 ASP A  87      14.025  10.682 -32.216  1.00 91.18           O  
ATOM   1352  OD2 ASP A  87      15.586   9.449 -31.242  1.00 91.18           O  
ATOM   1353  N   GLU A  88      14.955   6.523 -29.395  1.00 92.85           N  
ATOM   1354  H   GLU A  88      15.696   7.148 -29.110  1.00 92.85           H  
ATOM   1355  CA  GLU A  88      15.338   5.155 -29.641  1.00 92.85           C  
ATOM   1356  HA  GLU A  88      14.451   4.526 -29.567  1.00 92.85           H  
ATOM   1357  C   GLU A  88      16.332   4.747 -28.555  1.00 92.85           C  
ATOM   1358  CB  GLU A  88      15.912   5.019 -31.065  1.00 92.85           C  
ATOM   1359  HB2 GLU A  88      15.138   5.315 -31.774  1.00 92.85           H  
ATOM   1360  HB3 GLU A  88      16.155   3.972 -31.248  1.00 92.85           H  
ATOM   1361  O   GLU A  88      17.000   5.619 -27.978  1.00 92.85           O  
ATOM   1362  CG  GLU A  88      17.170   5.873 -31.304  1.00 92.85           C  
ATOM   1363  HG2 GLU A  88      17.955   5.543 -30.622  1.00 92.85           H  
ATOM   1364  HG3 GLU A  88      16.955   6.915 -31.067  1.00 92.85           H  
ATOM   1365  CD  GLU A  88      17.721   5.814 -32.736  1.00 92.85           C  
ATOM   1366  OE1 GLU A  88      18.823   6.400 -32.915  1.00 92.85           O  
ATOM   1367  OE2 GLU A  88      17.083   5.225 -33.638  1.00 92.85           O  
ATOM   1368  N   PRO A  89      16.444   3.444 -28.265  1.00 91.15           N  
ATOM   1369  CA  PRO A  89      17.484   2.937 -27.389  1.00 91.15           C  
ATOM   1370  HA  PRO A  89      17.263   3.257 -26.371  1.00 91.15           H  
ATOM   1371  C   PRO A  89      18.864   3.462 -27.800  1.00 91.15           C  
ATOM   1372  CB  PRO A  89      17.381   1.413 -27.476  1.00 91.15           C  
ATOM   1373  HB2 PRO A  89      18.014   1.038 -28.280  1.00 91.15           H  
ATOM   1374  HB3 PRO A  89      17.642   0.938 -26.530  1.00 91.15           H  
ATOM   1375  O   PRO A  89      19.200   3.522 -28.983  1.00 91.15           O  
ATOM   1376  CG  PRO A  89      15.914   1.180 -27.835  1.00 91.15           C  
ATOM   1377  HG2 PRO A  89      15.301   1.234 -26.935  1.00 91.15           H  
ATOM   1378  HG3 PRO A  89      15.767   0.227 -28.343  1.00 91.15           H  
ATOM   1379  CD  PRO A  89      15.600   2.362 -28.744  1.00 91.15           C  
ATOM   1380  HD2 PRO A  89      14.543   2.614 -28.659  1.00 91.15           H  
ATOM   1381  HD3 PRO A  89      15.862   2.119 -29.774  1.00 91.15           H  
ATOM   1382  N   LYS A  90      19.656   3.870 -26.808  1.00 92.23           N  
ATOM   1383  H   LYS A  90      19.307   3.764 -25.866  1.00 92.23           H  
ATOM   1384  CA  LYS A  90      21.054   4.276 -26.976  1.00 92.23           C  
ATOM   1385  HA  LYS A  90      21.344   4.122 -28.016  1.00 92.23           H  
ATOM   1386  C   LYS A  90      21.954   3.385 -26.142  1.00 92.23           C  
ATOM   1387  CB  LYS A  90      21.273   5.751 -26.604  1.00 92.23           C  
ATOM   1388  HB2 LYS A  90      21.008   5.897 -25.557  1.00 92.23           H  
ATOM   1389  HB3 LYS A  90      22.334   5.979 -26.707  1.00 92.23           H  
ATOM   1390  O   LYS A  90      21.530   2.773 -25.165  1.00 92.23           O  
ATOM   1391  CG  LYS A  90      20.500   6.772 -27.443  1.00 92.23           C  
ATOM   1392  HG2 LYS A  90      19.432   6.664 -27.256  1.00 92.23           H  
ATOM   1393  HG3 LYS A  90      20.820   7.762 -27.119  1.00 92.23           H  
ATOM   1394  CD  LYS A  90      20.767   6.668 -28.946  1.00 92.23           C  
ATOM   1395  HD2 LYS A  90      20.344   5.741 -29.333  1.00 92.23           H  
ATOM   1396  HD3 LYS A  90      21.841   6.680 -29.133  1.00 92.23           H  
ATOM   1397  CE  LYS A  90      20.105   7.851 -29.647  1.00 92.23           C  
ATOM   1398  HE2 LYS A  90      20.557   8.767 -29.266  1.00 92.23           H  
ATOM   1399  HE3 LYS A  90      19.044   7.851 -29.395  1.00 92.23           H  
ATOM   1400  NZ  LYS A  90      20.274   7.760 -31.114  1.00 92.23           N  
ATOM   1401  HZ1 LYS A  90      19.840   8.540 -31.587  1.00 92.23           H  
ATOM   1402  HZ2 LYS A  90      19.787   6.963 -31.499  1.00 92.23           H  
ATOM   1403  HZ3 LYS A  90      21.249   7.675 -31.364  1.00 92.23           H  
ATOM   1404  N   THR A  91      23.231   3.360 -26.495  1.00 93.25           N  
ATOM   1405  H   THR A  91      23.516   3.875 -27.316  1.00 93.25           H  
ATOM   1406  CA  THR A  91      24.222   2.543 -25.800  1.00 93.25           C  
ATOM   1407  HA  THR A  91      23.876   1.510 -25.799  1.00 93.25           H  
ATOM   1408  C   THR A  91      24.416   3.008 -24.355  1.00 93.25           C  
ATOM   1409  CB  THR A  91      25.565   2.583 -26.534  1.00 93.25           C  
ATOM   1410  HB  THR A  91      26.289   1.996 -25.968  1.00 93.25           H  
ATOM   1411  O   THR A  91      24.802   4.158 -24.127  1.00 93.25           O  
ATOM   1412  CG2 THR A  91      25.464   2.027 -27.955  1.00 93.25           C  
ATOM   1413 HG21 THR A  91      26.463   1.942 -28.383  1.00 93.25           H  
ATOM   1414 HG22 THR A  91      24.995   1.044 -27.939  1.00 93.25           H  
ATOM   1415 HG23 THR A  91      24.863   2.687 -28.581  1.00 93.25           H  
ATOM   1416  OG1 THR A  91      26.039   3.910 -26.602  1.00 93.25           O  
ATOM   1417  HG1 THR A  91      25.724   4.327 -25.797  1.00 93.25           H  
ATOM   1418  N   LEU A  92      24.234   2.109 -23.394  1.00 92.95           N  
ATOM   1419  H   LEU A  92      23.815   1.231 -23.664  1.00 92.95           H  
ATOM   1420  CA  LEU A  92      24.569   2.275 -21.984  1.00 92.95           C  
ATOM   1421  HA  LEU A  92      24.895   3.303 -21.821  1.00 92.95           H  
ATOM   1422  C   LEU A  92      25.726   1.335 -21.625  1.00 92.95           C  
ATOM   1423  CB  LEU A  92      23.298   2.051 -21.145  1.00 92.95           C  
ATOM   1424  HB2 LEU A  92      22.567   2.813 -21.417  1.00 92.95           H  
ATOM   1425  HB3 LEU A  92      22.863   1.091 -21.422  1.00 92.95           H  
ATOM   1426  O   LEU A  92      25.649   0.124 -21.823  1.00 92.95           O  
ATOM   1427  CG  LEU A  92      23.479   2.079 -19.618  1.00 92.95           C  
ATOM   1428  HG  LEU A  92      24.193   1.310 -19.322  1.00 92.95           H  
ATOM   1429  CD1 LEU A  92      23.966   3.440 -19.111  1.00 92.95           C  
ATOM   1430 HD11 LEU A  92      24.127   3.372 -18.035  1.00 92.95           H  
ATOM   1431 HD12 LEU A  92      24.907   3.712 -19.588  1.00 92.95           H  
ATOM   1432 HD13 LEU A  92      23.216   4.204 -19.313  1.00 92.95           H  
ATOM   1433  CD2 LEU A  92      22.139   1.792 -18.941  1.00 92.95           C  
ATOM   1434 HD21 LEU A  92      21.768   0.812 -19.241  1.00 92.95           H  
ATOM   1435 HD22 LEU A  92      21.406   2.544 -19.234  1.00 92.95           H  
ATOM   1436 HD23 LEU A  92      22.245   1.818 -17.857  1.00 92.95           H  
ATOM   1437  N   ILE A  93      26.816   1.902 -21.113  1.00 92.83           N  
ATOM   1438  H   ILE A  93      26.804   2.905 -20.994  1.00 92.83           H  
ATOM   1439  CA  ILE A  93      28.049   1.190 -20.763  1.00 92.83           C  
ATOM   1440  HA  ILE A  93      27.869   0.116 -20.787  1.00 92.83           H  
ATOM   1441  C   ILE A  93      28.442   1.581 -19.344  1.00 92.83           C  
ATOM   1442  CB  ILE A  93      29.191   1.499 -21.762  1.00 92.83           C  
ATOM   1443  HB  ILE A  93      29.414   2.565 -21.708  1.00 92.83           H  
ATOM   1444  O   ILE A  93      28.503   2.766 -19.004  1.00 92.83           O  
ATOM   1445  CG1 ILE A  93      28.769   1.181 -23.214  1.00 92.83           C  
ATOM   1446 HG12 ILE A  93      27.842   1.703 -23.450  1.00 92.83           H  
ATOM   1447 HG13 ILE A  93      28.586   0.111 -23.303  1.00 92.83           H  
ATOM   1448  CG2 ILE A  93      30.468   0.725 -21.373  1.00 92.83           C  
ATOM   1449 HG21 ILE A  93      30.811   1.008 -20.378  1.00 92.83           H  
ATOM   1450 HG22 ILE A  93      31.280   0.944 -22.067  1.00 92.83           H  
ATOM   1451 HG23 ILE A  93      30.278  -0.348 -21.391  1.00 92.83           H  
ATOM   1452  CD1 ILE A  93      29.788   1.612 -24.276  1.00 92.83           C  
ATOM   1453 HD11 ILE A  93      30.682   0.990 -24.224  1.00 92.83           H  
ATOM   1454 HD12 ILE A  93      30.057   2.658 -24.131  1.00 92.83           H  
ATOM   1455 HD13 ILE A  93      29.345   1.496 -25.264  1.00 92.83           H  
ATOM   1456  N   PHE A  94      28.763   0.592 -18.518  1.00 91.49           N  
ATOM   1457  H   PHE A  94      28.779  -0.353 -18.874  1.00 91.49           H  
ATOM   1458  CA  PHE A  94      29.253   0.823 -17.166  1.00 91.49           C  
ATOM   1459  HA  PHE A  94      29.054   1.855 -16.877  1.00 91.49           H  
ATOM   1460  C   PHE A  94      30.766   0.618 -17.100  1.00 91.49           C  
ATOM   1461  CB  PHE A  94      28.497  -0.059 -16.179  1.00 91.49           C  
ATOM   1462  HB2 PHE A  94      28.686  -1.110 -16.396  1.00 91.49           H  
ATOM   1463  HB3 PHE A  94      28.885   0.183 -15.189  1.00 91.49           H  
ATOM   1464  O   PHE A  94      31.312  -0.284 -17.725  1.00 91.49           O  
ATOM   1465  CG  PHE A  94      27.013   0.202 -16.119  1.00 91.49           C  
ATOM   1466  CD1 PHE A  94      26.548   1.242 -15.298  1.00 91.49           C  
ATOM   1467  HD1 PHE A  94      27.252   1.818 -14.715  1.00 91.49           H  
ATOM   1468  CD2 PHE A  94      26.103  -0.578 -16.858  1.00 91.49           C  
ATOM   1469  HD2 PHE A  94      26.458  -1.380 -17.488  1.00 91.49           H  
ATOM   1470  CE1 PHE A  94      25.179   1.533 -15.236  1.00 91.49           C  
ATOM   1471  HE1 PHE A  94      24.821   2.345 -14.620  1.00 91.49           H  
ATOM   1472  CE2 PHE A  94      24.726  -0.299 -16.781  1.00 91.49           C  
ATOM   1473  HE2 PHE A  94      24.022  -0.880 -17.358  1.00 91.49           H  
ATOM   1474  CZ  PHE A  94      24.271   0.764 -15.979  1.00 91.49           C  
ATOM   1475  HZ  PHE A  94      23.220   1.011 -15.941  1.00 91.49           H  
ATOM   1476  N   GLY A  95      31.466   1.460 -16.341  1.00 90.08           N  
ATOM   1477  H   GLY A  95      30.964   2.213 -15.894  1.00 90.08           H  
ATOM   1478  CA  GLY A  95      32.929   1.436 -16.259  1.00 90.08           C  
ATOM   1479  HA2 GLY A  95      33.271   2.325 -15.729  1.00 90.08           H  
ATOM   1480  HA3 GLY A  95      33.341   1.455 -17.268  1.00 90.08           H  
ATOM   1481  C   GLY A  95      33.505   0.214 -15.541  1.00 90.08           C  
ATOM   1482  O   GLY A  95      34.696  -0.044 -15.655  1.00 90.08           O  
ATOM   1483  N   ASP A  96      32.677  -0.516 -14.800  1.00 88.36           N  
ATOM   1484  H   ASP A  96      31.691  -0.301 -14.818  1.00 88.36           H  
ATOM   1485  CA  ASP A  96      32.993  -1.827 -14.224  1.00 88.36           C  
ATOM   1486  HA  ASP A  96      34.050  -1.864 -13.961  1.00 88.36           H  
ATOM   1487  C   ASP A  96      32.752  -2.985 -15.217  1.00 88.36           C  
ATOM   1488  CB  ASP A  96      32.183  -1.992 -12.924  1.00 88.36           C  
ATOM   1489  HB2 ASP A  96      32.479  -1.206 -12.230  1.00 88.36           H  
ATOM   1490  HB3 ASP A  96      32.446  -2.947 -12.468  1.00 88.36           H  
ATOM   1491  O   ASP A  96      33.220  -4.097 -15.001  1.00 88.36           O  
ATOM   1492  CG  ASP A  96      30.658  -1.927 -13.101  1.00 88.36           C  
ATOM   1493  OD1 ASP A  96      29.928  -2.311 -12.165  1.00 88.36           O  
ATOM   1494  OD2 ASP A  96      30.168  -1.458 -14.148  1.00 88.36           O  
ATOM   1495  N   GLU A  97      32.071  -2.727 -16.337  1.00 89.46           N  
ATOM   1496  H   GLU A  97      31.699  -1.796 -16.460  1.00 89.46           H  
ATOM   1497  CA  GLU A  97      31.816  -3.683 -17.419  1.00 89.46           C  
ATOM   1498  HA  GLU A  97      32.525  -4.508 -17.345  1.00 89.46           H  
ATOM   1499  C   GLU A  97      32.017  -3.017 -18.795  1.00 89.46           C  
ATOM   1500  CB  GLU A  97      30.404  -4.270 -17.288  1.00 89.46           C  
ATOM   1501  HB2 GLU A  97      29.673  -3.464 -17.361  1.00 89.46           H  
ATOM   1502  HB3 GLU A  97      30.240  -4.966 -18.111  1.00 89.46           H  
ATOM   1503  O   GLU A  97      31.100  -2.991 -19.618  1.00 89.46           O  
ATOM   1504  CG  GLU A  97      30.180  -5.028 -15.981  1.00 89.46           C  
ATOM   1505  HG2 GLU A  97      30.901  -5.842 -15.902  1.00 89.46           H  
ATOM   1506  HG3 GLU A  97      30.314  -4.351 -15.137  1.00 89.46           H  
ATOM   1507  CD  GLU A  97      28.757  -5.572 -15.950  1.00 89.46           C  
ATOM   1508  OE1 GLU A  97      28.581  -6.777 -16.222  1.00 89.46           O  
ATOM   1509  OE2 GLU A  97      27.825  -4.776 -15.702  1.00 89.46           O  
ATOM   1510  N   PRO A  98      33.211  -2.469 -19.092  1.00 89.53           N  
ATOM   1511  CA  PRO A  98      33.418  -1.589 -20.248  1.00 89.53           C  
ATOM   1512  HA  PRO A  98      32.720  -0.754 -20.196  1.00 89.53           H  
ATOM   1513  C   PRO A  98      33.224  -2.281 -21.606  1.00 89.53           C  
ATOM   1514  CB  PRO A  98      34.849  -1.066 -20.086  1.00 89.53           C  
ATOM   1515  HB2 PRO A  98      35.338  -0.888 -21.044  1.00 89.53           H  
ATOM   1516  HB3 PRO A  98      34.832  -0.150 -19.495  1.00 89.53           H  
ATOM   1517  O   PRO A  98      33.050  -1.611 -22.620  1.00 89.53           O  
ATOM   1518  CG  PRO A  98      35.548  -2.168 -19.288  1.00 89.53           C  
ATOM   1519  HG2 PRO A  98      35.833  -2.984 -19.953  1.00 89.53           H  
ATOM   1520  HG3 PRO A  98      36.414  -1.790 -18.745  1.00 89.53           H  
ATOM   1521  CD  PRO A  98      34.447  -2.631 -18.341  1.00 89.53           C  
ATOM   1522  HD2 PRO A  98      34.608  -3.667 -18.043  1.00 89.53           H  
ATOM   1523  HD3 PRO A  98      34.428  -1.985 -17.462  1.00 89.53           H  
ATOM   1524  N   ASN A  99      33.259  -3.616 -21.635  1.00 89.33           N  
ATOM   1525  H   ASN A  99      33.364  -4.092 -20.750  1.00 89.33           H  
ATOM   1526  CA  ASN A  99      33.048  -4.418 -22.840  1.00 89.33           C  
ATOM   1527  HA  ASN A  99      33.371  -3.842 -23.708  1.00 89.33           H  
ATOM   1528  C   ASN A  99      31.568  -4.770 -23.079  1.00 89.33           C  
ATOM   1529  CB  ASN A  99      33.916  -5.684 -22.752  1.00 89.33           C  
ATOM   1530  HB2 ASN A  99      33.594  -6.277 -21.896  1.00 89.33           H  
ATOM   1531  HB3 ASN A  99      33.767  -6.283 -23.650  1.00 89.33           H  
ATOM   1532  O   ASN A  99      31.257  -5.369 -24.108  1.00 89.33           O  
ATOM   1533  CG  ASN A  99      35.402  -5.390 -22.642  1.00 89.33           C  
ATOM   1534  ND2 ASN A  99      36.116  -6.149 -21.845  1.00 89.33           N  
ATOM   1535 HD21 ASN A  99      37.098  -5.921 -21.782  1.00 89.33           H  
ATOM   1536 HD22 ASN A  99      35.681  -6.897 -21.325  1.00 89.33           H  
ATOM   1537  OD1 ASN A  99      35.952  -4.494 -23.257  1.00 89.33           O  
ATOM   1538  N   LYS A 100      30.664  -4.438 -22.145  1.00 87.02           N  
ATOM   1539  H   LYS A 100      30.960  -3.882 -21.355  1.00 87.02           H  
ATOM   1540  CA  LYS A 100      29.221  -4.647 -22.297  1.00 87.02           C  
ATOM   1541  HA  LYS A 100      29.044  -5.383 -23.082  1.00 87.02           H  
ATOM   1542  C   LYS A 100      28.536  -3.362 -22.708  1.00 87.02           C  
ATOM   1543  CB  LYS A 100      28.581  -5.162 -21.013  1.00 87.02           C  
ATOM   1544  HB2 LYS A 100      28.868  -4.528 -20.174  1.00 87.02           H  
ATOM   1545  HB3 LYS A 100      27.497  -5.116 -21.123  1.00 87.02           H  
ATOM   1546  O   LYS A 100      28.681  -2.329 -22.060  1.00 87.02           O  
ATOM   1547  CG  LYS A 100      28.982  -6.608 -20.747  1.00 87.02           C  
ATOM   1548  HG2 LYS A 100      30.047  -6.656 -20.521  1.00 87.02           H  
ATOM   1549  HG3 LYS A 100      28.762  -7.226 -21.618  1.00 87.02           H  
ATOM   1550  CD  LYS A 100      28.172  -7.099 -19.558  1.00 87.02           C  
ATOM   1551  HD2 LYS A 100      27.112  -7.147 -19.809  1.00 87.02           H  
ATOM   1552  HD3 LYS A 100      28.317  -6.414 -18.723  1.00 87.02           H  
ATOM   1553  CE  LYS A 100      28.685  -8.475 -19.197  1.00 87.02           C  
ATOM   1554  HE2 LYS A 100      28.360  -9.209 -19.935  1.00 87.02           H  
ATOM   1555  HE3 LYS A 100      29.775  -8.468 -19.207  1.00 87.02           H  
ATOM   1556  NZ  LYS A 100      28.240  -8.846 -17.849  1.00 87.02           N  
ATOM   1557  HZ1 LYS A 100      28.437  -8.107 -17.190  1.00 87.02           H  
ATOM   1558  HZ2 LYS A 100      28.797  -9.637 -17.557  1.00 87.02           H  
ATOM   1559  HZ3 LYS A 100      27.256  -9.067 -17.805  1.00 87.02           H  
ATOM   1560  N   VAL A 101      27.740  -3.473 -23.760  1.00 91.97           N  
ATOM   1561  H   VAL A 101      27.639  -4.376 -24.200  1.00 91.97           H  
ATOM   1562  CA  VAL A 101      26.924  -2.386 -24.285  1.00 91.97           C  
ATOM   1563  HA  VAL A 101      27.054  -1.495 -23.670  1.00 91.97           H  
ATOM   1564  C   VAL A 101      25.468  -2.815 -24.194  1.00 91.97           C  
ATOM   1565  CB  VAL A 101      27.333  -2.042 -25.729  1.00 91.97           C  
ATOM   1566  HB  VAL A 101      27.050  -2.854 -26.397  1.00 91.97           H  
ATOM   1567  O   VAL A 101      25.086  -3.819 -24.790  1.00 91.97           O  
ATOM   1568  CG1 VAL A 101      26.617  -0.767 -26.165  1.00 91.97           C  
ATOM   1569 HG11 VAL A 101      26.920  -0.497 -27.176  1.00 91.97           H  
ATOM   1570 HG12 VAL A 101      25.538  -0.920 -26.165  1.00 91.97           H  
ATOM   1571 HG13 VAL A 101      26.870   0.038 -25.475  1.00 91.97           H  
ATOM   1572  CG2 VAL A 101      28.848  -1.813 -25.874  1.00 91.97           C  
ATOM   1573 HG21 VAL A 101      29.074  -1.471 -26.884  1.00 91.97           H  
ATOM   1574 HG22 VAL A 101      29.192  -1.069 -25.155  1.00 91.97           H  
ATOM   1575 HG23 VAL A 101      29.386  -2.746 -25.704  1.00 91.97           H  
ATOM   1576  N   TRP A 102      24.676  -2.078 -23.422  1.00 89.76           N  
ATOM   1577  H   TRP A 102      25.067  -1.284 -22.935  1.00 89.76           H  
ATOM   1578  CA  TRP A 102      23.230  -2.257 -23.334  1.00 89.76           C  
ATOM   1579  HA  TRP A 102      22.966  -3.278 -23.609  1.00 89.76           H  
ATOM   1580  C   TRP A 102      22.550  -1.300 -24.311  1.00 89.76           C  
ATOM   1581  CB  TRP A 102      22.766  -2.016 -21.890  1.00 89.76           C  
ATOM   1582  HB2 TRP A 102      21.684  -2.137 -21.848  1.00 89.76           H  
ATOM   1583  HB3 TRP A 102      22.991  -0.984 -21.620  1.00 89.76           H  
ATOM   1584  O   TRP A 102      22.892  -0.122 -24.343  1.00 89.76           O  
ATOM   1585  CG  TRP A 102      23.386  -2.902 -20.852  1.00 89.76           C  
ATOM   1586  CD1 TRP A 102      24.547  -2.668 -20.198  1.00 89.76           C  
ATOM   1587  HD1 TRP A 102      25.167  -1.797 -20.349  1.00 89.76           H  
ATOM   1588  CD2 TRP A 102      22.905  -4.188 -20.364  1.00 89.76           C  
ATOM   1589  CE2 TRP A 102      23.850  -4.694 -19.421  1.00 89.76           C  
ATOM   1590  CE3 TRP A 102      21.781  -4.992 -20.646  1.00 89.76           C  
ATOM   1591  HE3 TRP A 102      21.042  -4.631 -21.346  1.00 89.76           H  
ATOM   1592  NE1 TRP A 102      24.822  -3.720 -19.344  1.00 89.76           N  
ATOM   1593  HE1 TRP A 102      25.651  -3.769 -18.768  1.00 89.76           H  
ATOM   1594  CH2 TRP A 102      22.597  -6.747 -19.153  1.00 89.76           C  
ATOM   1595  HH2 TRP A 102      22.508  -7.749 -18.760  1.00 89.76           H  
ATOM   1596  CZ2 TRP A 102      23.702  -5.948 -18.809  1.00 89.76           C  
ATOM   1597  HZ2 TRP A 102      24.457  -6.304 -18.123  1.00 89.76           H  
ATOM   1598  CZ3 TRP A 102      21.635  -6.263 -20.058  1.00 89.76           C  
ATOM   1599  HZ3 TRP A 102      20.792  -6.877 -20.338  1.00 89.76           H  
ATOM   1600  N   GLU A 103      21.589  -1.784 -25.090  1.00 91.27           N  
ATOM   1601  H   GLU A 103      21.334  -2.758 -25.011  1.00 91.27           H  
ATOM   1602  CA  GLU A 103      20.659  -0.922 -25.826  1.00 91.27           C  
ATOM   1603  HA  GLU A 103      21.166  -0.037 -26.212  1.00 91.27           H  
ATOM   1604  C   GLU A 103      19.580  -0.483 -24.840  1.00 91.27           C  
ATOM   1605  CB  GLU A 103      20.044  -1.696 -27.001  1.00 91.27           C  
ATOM   1606  HB2 GLU A 103      19.195  -1.138 -27.396  1.00 91.27           H  
ATOM   1607  HB3 GLU A 103      19.668  -2.653 -26.638  1.00 91.27           H  
ATOM   1608  O   GLU A 103      18.747  -1.298 -24.456  1.00 91.27           O  
ATOM   1609  CG  GLU A 103      21.040  -1.971 -28.137  1.00 91.27           C  
ATOM   1610  HG2 GLU A 103      21.915  -2.482 -27.736  1.00 91.27           H  
ATOM   1611  HG3 GLU A 103      20.568  -2.651 -28.847  1.00 91.27           H  
ATOM   1612  CD  GLU A 103      21.455  -0.694 -28.878  1.00 91.27           C  
ATOM   1613  OE1 GLU A 103      22.680  -0.478 -29.030  1.00 91.27           O  
ATOM   1614  OE2 GLU A 103      20.543   0.047 -29.299  1.00 91.27           O  
ATOM   1615  N   ALA A 104      19.652   0.762 -24.375  1.00 91.59           N  
ATOM   1616  H   ALA A 104      20.374   1.375 -24.728  1.00 91.59           H  
ATOM   1617  CA  ALA A 104      18.894   1.229 -23.225  1.00 91.59           C  
ATOM   1618  HA  ALA A 104      18.198   0.456 -22.901  1.00 91.59           H  
ATOM   1619  C   ALA A 104      18.085   2.483 -23.556  1.00 91.59           C  
ATOM   1620  CB  ALA A 104      19.885   1.477 -22.085  1.00 91.59           C  
ATOM   1621  HB1 ALA A 104      19.364   1.879 -21.217  1.00 91.59           H  
ATOM   1622  HB2 ALA A 104      20.640   2.191 -22.416  1.00 91.59           H  
ATOM   1623  HB3 ALA A 104      20.364   0.536 -21.810  1.00 91.59           H  
ATOM   1624  O   ALA A 104      18.608   3.448 -24.133  1.00 91.59           O  
ATOM   1625  N   ILE A 105      16.824   2.503 -23.132  1.00 92.10           N  
ATOM   1626  H   ILE A 105      16.462   1.687 -22.659  1.00 92.10           H  
ATOM   1627  CA  ILE A 105      15.961   3.680 -23.251  1.00 92.10           C  
ATOM   1628  HA  ILE A 105      16.575   4.491 -23.643  1.00 92.10           H  
ATOM   1629  C   ILE A 105      15.439   4.109 -21.876  1.00 92.10           C  
ATOM   1630  CB  ILE A 105      14.859   3.443 -24.296  1.00 92.10           C  
ATOM   1631  HB  ILE A 105      15.344   3.040 -25.185  1.00 92.10           H  
ATOM   1632  O   ILE A 105      15.071   3.252 -21.080  1.00 92.10           O  
ATOM   1633  CG1 ILE A 105      14.262   4.808 -24.684  1.00 92.10           C  
ATOM   1634 HG12 ILE A 105      13.691   5.224 -23.854  1.00 92.10           H  
ATOM   1635 HG13 ILE A 105      15.076   5.491 -24.930  1.00 92.10           H  
ATOM   1636  CG2 ILE A 105      13.810   2.414 -23.849  1.00 92.10           C  
ATOM   1637 HG21 ILE A 105      13.262   2.788 -22.984  1.00 92.10           H  
ATOM   1638 HG22 ILE A 105      13.106   2.207 -24.654  1.00 92.10           H  
ATOM   1639 HG23 ILE A 105      14.296   1.479 -23.567  1.00 92.10           H  
ATOM   1640  CD1 ILE A 105      13.366   4.718 -25.908  1.00 92.10           C  
ATOM   1641 HD11 ILE A 105      12.403   4.328 -25.578  1.00 92.10           H  
ATOM   1642 HD12 ILE A 105      13.806   4.060 -26.657  1.00 92.10           H  
ATOM   1643 HD13 ILE A 105      13.236   5.706 -26.350  1.00 92.10           H  
ATOM   1644  N   PRO A 106      15.420   5.409 -21.530  1.00 90.61           N  
ATOM   1645  CA  PRO A 106      14.942   5.832 -20.218  1.00 90.61           C  
ATOM   1646  HA  PRO A 106      15.543   5.337 -19.455  1.00 90.61           H  
ATOM   1647  C   PRO A 106      13.468   5.458 -20.024  1.00 90.61           C  
ATOM   1648  CB  PRO A 106      15.197   7.338 -20.146  1.00 90.61           C  
ATOM   1649  HB2 PRO A 106      14.315   7.880 -20.487  1.00 90.61           H  
ATOM   1650  HB3 PRO A 106      15.492   7.655 -19.146  1.00 90.61           H  
ATOM   1651  O   PRO A 106      12.699   5.433 -20.984  1.00 90.61           O  
ATOM   1652  CG  PRO A 106      16.316   7.533 -21.163  1.00 90.61           C  
ATOM   1653  HG2 PRO A 106      17.270   7.223 -20.737  1.00 90.61           H  
ATOM   1654  HG3 PRO A 106      16.367   8.562 -21.519  1.00 90.61           H  
ATOM   1655  CD  PRO A 106      15.910   6.563 -22.258  1.00 90.61           C  
ATOM   1656  HD2 PRO A 106      15.105   6.994 -22.854  1.00 90.61           H  
ATOM   1657  HD3 PRO A 106      16.768   6.334 -22.891  1.00 90.61           H  
ATOM   1658  N   SER A 107      13.077   5.158 -18.787  1.00 90.25           N  
ATOM   1659  H   SER A 107      13.771   5.175 -18.053  1.00 90.25           H  
ATOM   1660  CA  SER A 107      11.752   4.652 -18.418  1.00 90.25           C  
ATOM   1661  HA  SER A 107      11.034   4.893 -19.202  1.00 90.25           H  
ATOM   1662  C   SER A 107      11.270   5.268 -17.104  1.00 90.25           C  
ATOM   1663  CB  SER A 107      11.809   3.132 -18.303  1.00 90.25           C  
ATOM   1664  HB2 SER A 107      12.404   2.843 -17.436  1.00 90.25           H  
ATOM   1665  HB3 SER A 107      12.290   2.739 -19.199  1.00 90.25           H  
ATOM   1666  O   SER A 107      12.049   5.447 -16.164  1.00 90.25           O  
ATOM   1667  OG  SER A 107      10.511   2.586 -18.199  1.00 90.25           O  
ATOM   1668  HG  SER A 107      10.585   1.693 -18.543  1.00 90.25           H  
ATOM   1669  N   GLY A 108       9.982   5.606 -17.032  1.00 87.97           N  
ATOM   1670  H   GLY A 108       9.405   5.453 -17.847  1.00 87.97           H  
ATOM   1671  CA  GLY A 108       9.359   6.220 -15.860  1.00 87.97           C  
ATOM   1672  HA2 GLY A 108       8.285   6.296 -16.028  1.00 87.97           H  
ATOM   1673  HA3 GLY A 108       9.523   5.570 -15.001  1.00 87.97           H  
ATOM   1674  C   GLY A 108       9.893   7.619 -15.526  1.00 87.97           C  
ATOM   1675  O   GLY A 108      10.420   8.332 -16.384  1.00 87.97           O  
ATOM   1676  N   GLN A 109       9.733   8.028 -14.264  1.00 87.35           N  
ATOM   1677  H   GLN A 109       9.276   7.410 -13.609  1.00 87.35           H  
ATOM   1678  CA  GLN A 109      10.183   9.332 -13.774  1.00 87.35           C  
ATOM   1679  HA  GLN A 109      10.061  10.047 -14.588  1.00 87.35           H  
ATOM   1680  C   GLN A 109      11.658   9.271 -13.375  1.00 87.35           C  
ATOM   1681  CB  GLN A 109       9.319   9.799 -12.576  1.00 87.35           C  
ATOM   1682  HB2 GLN A 109       9.560   9.189 -11.705  1.00 87.35           H  
ATOM   1683  HB3 GLN A 109       8.261   9.613 -12.762  1.00 87.35           H  
ATOM   1684  O   GLN A 109      12.003   8.714 -12.334  1.00 87.35           O  
ATOM   1685  CG  GLN A 109       9.494  11.279 -12.184  1.00 87.35           C  
ATOM   1686  HG2 GLN A 109      10.466  11.398 -11.707  1.00 87.35           H  
ATOM   1687  HG3 GLN A 109       8.733  11.536 -11.447  1.00 87.35           H  
ATOM   1688  CD  GLN A 109       9.392  12.266 -13.347  1.00 87.35           C  
ATOM   1689  NE2 GLN A 109      10.507  12.567 -13.968  1.00 87.35           N  
ATOM   1690 HE21 GLN A 109      10.427  13.183 -14.764  1.00 87.35           H  
ATOM   1691 HE22 GLN A 109      11.396  12.222 -13.633  1.00 87.35           H  
ATOM   1692  OE1 GLN A 109       8.357  12.808 -13.698  1.00 87.35           O  
ATOM   1693  N   ALA A 110      12.537   9.916 -14.141  1.00 89.45           N  
ATOM   1694  H   ALA A 110      12.232  10.277 -15.034  1.00 89.45           H  
ATOM   1695  CA  ALA A 110      13.888  10.191 -13.658  1.00 89.45           C  
ATOM   1696  HA  ALA A 110      14.305   9.274 -13.245  1.00 89.45           H  
ATOM   1697  C   ALA A 110      13.811  11.245 -12.535  1.00 89.45           C  
ATOM   1698  CB  ALA A 110      14.756  10.614 -14.846  1.00 89.45           C  
ATOM   1699  HB1 ALA A 110      15.755  10.870 -14.492  1.00 89.45           H  
ATOM   1700  HB2 ALA A 110      14.831   9.787 -15.552  1.00 89.45           H  
ATOM   1701  HB3 ALA A 110      14.309  11.469 -15.353  1.00 89.45           H  
ATOM   1702  O   ALA A 110      13.368  12.369 -12.789  1.00 89.45           O  
ATOM   1703  N   SER A 111      14.189  10.893 -11.305  1.00 89.06           N  
ATOM   1704  H   SER A 111      14.611   9.983 -11.181  1.00 89.06           H  
ATOM   1705  CA  SER A 111      13.954  11.698 -10.100  1.00 89.06           C  
ATOM   1706  HA  SER A 111      13.228  12.471 -10.353  1.00 89.06           H  
ATOM   1707  C   SER A 111      15.207  12.420  -9.601  1.00 89.06           C  
ATOM   1708  CB  SER A 111      13.301  10.851  -9.000  1.00 89.06           C  
ATOM   1709  HB2 SER A 111      12.953  11.505  -8.200  1.00 89.06           H  
ATOM   1710  HB3 SER A 111      12.440  10.329  -9.418  1.00 89.06           H  
ATOM   1711  O   SER A 111      16.332  11.998  -9.864  1.00 89.06           O  
ATOM   1712  OG  SER A 111      14.212   9.910  -8.467  1.00 89.06           O  
ATOM   1713  HG  SER A 111      13.713   9.269  -7.956  1.00 89.06           H  
ATOM   1714  N   LEU A 112      15.006  13.533  -8.887  1.00 89.60           N  
ATOM   1715  H   LEU A 112      14.048  13.789  -8.692  1.00 89.60           H  
ATOM   1716  CA  LEU A 112      16.040  14.277  -8.158  1.00 89.60           C  
ATOM   1717  HA  LEU A 112      16.942  13.670  -8.080  1.00 89.60           H  
ATOM   1718  C   LEU A 112      15.512  14.551  -6.744  1.00 89.60           C  
ATOM   1719  CB  LEU A 112      16.380  15.586  -8.908  1.00 89.60           C  
ATOM   1720  HB2 LEU A 112      16.827  15.339  -9.871  1.00 89.60           H  
ATOM   1721  HB3 LEU A 112      15.447  16.117  -9.099  1.00 89.60           H  
ATOM   1722  O   LEU A 112      14.628  15.390  -6.585  1.00 89.60           O  
ATOM   1723  CG  LEU A 112      17.325  16.539  -8.137  1.00 89.60           C  
ATOM   1724  HG  LEU A 112      16.956  16.694  -7.122  1.00 89.60           H  
ATOM   1725  CD1 LEU A 112      18.757  16.016  -8.054  1.00 89.60           C  
ATOM   1726 HD11 LEU A 112      19.352  16.692  -7.439  1.00 89.60           H  
ATOM   1727 HD12 LEU A 112      18.772  15.023  -7.604  1.00 89.60           H  
ATOM   1728 HD13 LEU A 112      19.193  15.988  -9.052  1.00 89.60           H  
ATOM   1729  CD2 LEU A 112      17.375  17.907  -8.818  1.00 89.60           C  
ATOM   1730 HD21 LEU A 112      17.730  17.805  -9.843  1.00 89.60           H  
ATOM   1731 HD22 LEU A 112      18.042  18.572  -8.269  1.00 89.60           H  
ATOM   1732 HD23 LEU A 112      16.378  18.348  -8.825  1.00 89.60           H  
ATOM   1733  N   ALA A 113      16.058  13.864  -5.742  1.00 87.56           N  
ATOM   1734  H   ALA A 113      16.773  13.185  -5.961  1.00 87.56           H  
ATOM   1735  CA  ALA A 113      15.719  14.049  -4.331  1.00 87.56           C  
ATOM   1736  HA  ALA A 113      14.801  14.630  -4.243  1.00 87.56           H  
ATOM   1737  C   ALA A 113      16.846  14.807  -3.619  1.00 87.56           C  
ATOM   1738  CB  ALA A 113      15.468  12.671  -3.706  1.00 87.56           C  
ATOM   1739  HB1 ALA A 113      16.363  12.054  -3.784  1.00 87.56           H  
ATOM   1740  HB2 ALA A 113      15.206  12.788  -2.655  1.00 87.56           H  
ATOM   1741  HB3 ALA A 113      14.643  12.178  -4.221  1.00 87.56           H  
ATOM   1742  O   ALA A 113      17.992  14.368  -3.660  1.00 87.56           O  
ATOM   1743  N   VAL A 114      16.553  15.940  -2.978  1.00 86.56           N  
ATOM   1744  H   VAL A 114      15.586  16.225  -2.910  1.00 86.56           H  
ATOM   1745  CA  VAL A 114      17.563  16.767  -2.292  1.00 86.56           C  
ATOM   1746  HA  VAL A 114      18.560  16.465  -2.612  1.00 86.56           H  
ATOM   1747  C   VAL A 114      17.483  16.552  -0.779  1.00 86.56           C  
ATOM   1748  CB  VAL A 114      17.406  18.259  -2.653  1.00 86.56           C  
ATOM   1749  HB  VAL A 114      16.439  18.620  -2.303  1.00 86.56           H  
ATOM   1750  O   VAL A 114      16.437  16.785  -0.184  1.00 86.56           O  
ATOM   1751  CG1 VAL A 114      18.507  19.102  -1.994  1.00 86.56           C  
ATOM   1752 HG11 VAL A 114      18.418  20.145  -2.299  1.00 86.56           H  
ATOM   1753 HG12 VAL A 114      18.427  19.045  -0.908  1.00 86.56           H  
ATOM   1754 HG13 VAL A 114      19.485  18.727  -2.296  1.00 86.56           H  
ATOM   1755  CG2 VAL A 114      17.491  18.501  -4.170  1.00 86.56           C  
ATOM   1756 HG21 VAL A 114      17.406  19.565  -4.386  1.00 86.56           H  
ATOM   1757 HG22 VAL A 114      18.436  18.125  -4.561  1.00 86.56           H  
ATOM   1758 HG23 VAL A 114      16.670  17.990  -4.673  1.00 86.56           H  
ATOM   1759  N   ASP A 115      18.595  16.198  -0.132  1.00 86.04           N  
ATOM   1760  H   ASP A 115      19.451  16.088  -0.657  1.00 86.04           H  
ATOM   1761  CA  ASP A 115      18.706  16.162   1.330  1.00 86.04           C  
ATOM   1762  HA  ASP A 115      17.701  16.129   1.752  1.00 86.04           H  
ATOM   1763  C   ASP A 115      19.394  17.430   1.850  1.00 86.04           C  
ATOM   1764  CB  ASP A 115      19.401  14.889   1.826  1.00 86.04           C  
ATOM   1765  HB2 ASP A 115      20.425  14.867   1.451  1.00 86.04           H  
ATOM   1766  HB3 ASP A 115      18.872  14.022   1.430  1.00 86.04           H  
ATOM   1767  O   ASP A 115      20.595  17.661   1.670  1.00 86.04           O  
ATOM   1768  CG  ASP A 115      19.418  14.794   3.363  1.00 86.04           C  
ATOM   1769  OD1 ASP A 115      20.033  13.839   3.879  1.00 86.04           O  
ATOM   1770  OD2 ASP A 115      18.836  15.682   4.043  1.00 86.04           O  
ATOM   1771  N   LYS A 116      18.602  18.269   2.521  1.00 84.85           N  
ATOM   1772  H   LYS A 116      17.649  17.964   2.663  1.00 84.85           H  
ATOM   1773  CA  LYS A 116      19.025  19.560   3.082  1.00 84.85           C  
ATOM   1774  HA  LYS A 116      19.856  19.939   2.489  1.00 84.85           H  
ATOM   1775  C   LYS A 116      19.580  19.450   4.501  1.00 84.85           C  
ATOM   1776  CB  LYS A 116      17.869  20.568   2.999  1.00 84.85           C  
ATOM   1777  HB2 LYS A 116      18.220  21.540   3.344  1.00 84.85           H  
ATOM   1778  HB3 LYS A 116      17.051  20.241   3.640  1.00 84.85           H  
ATOM   1779  O   LYS A 116      20.042  20.454   5.038  1.00 84.85           O  
ATOM   1780  CG  LYS A 116      17.370  20.694   1.555  1.00 84.85           C  
ATOM   1781  HG2 LYS A 116      16.934  19.745   1.242  1.00 84.85           H  
ATOM   1782  HG3 LYS A 116      18.213  20.920   0.902  1.00 84.85           H  
ATOM   1783  CD  LYS A 116      16.312  21.780   1.389  1.00 84.85           C  
ATOM   1784  HD2 LYS A 116      16.766  22.758   1.548  1.00 84.85           H  
ATOM   1785  HD3 LYS A 116      15.503  21.620   2.103  1.00 84.85           H  
ATOM   1786  CE  LYS A 116      15.794  21.637  -0.047  1.00 84.85           C  
ATOM   1787  HE2 LYS A 116      15.177  20.740  -0.095  1.00 84.85           H  
ATOM   1788  HE3 LYS A 116      16.639  21.478  -0.719  1.00 84.85           H  
ATOM   1789  NZ  LYS A 116      15.005  22.805  -0.486  1.00 84.85           N  
ATOM   1790  HZ1 LYS A 116      14.642  22.636  -1.414  1.00 84.85           H  
ATOM   1791  HZ2 LYS A 116      14.212  22.865   0.136  1.00 84.85           H  
ATOM   1792  HZ3 LYS A 116      15.538  23.663  -0.458  1.00 84.85           H  
ATOM   1793  N   ASN A 117      19.538  18.264   5.106  1.00 83.82           N  
ATOM   1794  H   ASN A 117      19.177  17.469   4.598  1.00 83.82           H  
ATOM   1795  CA  ASN A 117      20.040  18.029   6.459  1.00 83.82           C  
ATOM   1796  HA  ASN A 117      19.894  18.932   7.050  1.00 83.82           H  
ATOM   1797  C   ASN A 117      21.542  17.723   6.481  1.00 83.82           C  
ATOM   1798  CB  ASN A 117      19.226  16.907   7.108  1.00 83.82           C  
ATOM   1799  HB2 ASN A 117      19.541  16.780   8.143  1.00 83.82           H  
ATOM   1800  HB3 ASN A 117      19.409  15.971   6.580  1.00 83.82           H  
ATOM   1801  O   ASN A 117      22.158  17.702   7.547  1.00 83.82           O  
ATOM   1802  CG  ASN A 117      17.746  17.220   7.103  1.00 83.82           C  
ATOM   1803  ND2 ASN A 117      16.977  16.456   6.367  1.00 83.82           N  
ATOM   1804 HD21 ASN A 117      17.419  15.814   5.725  1.00 83.82           H  
ATOM   1805 HD22 ASN A 117      15.989  16.661   6.332  1.00 83.82           H  
ATOM   1806  OD1 ASN A 117      17.288  18.172   7.716  1.00 83.82           O  
ATOM   1807  N   THR A 118      22.153  17.517   5.315  1.00 83.39           N  
ATOM   1808  H   THR A 118      21.596  17.486   4.473  1.00 83.39           H  
ATOM   1809  CA  THR A 118      23.600  17.365   5.176  1.00 83.39           C  
ATOM   1810  HA  THR A 118      23.995  16.967   6.111  1.00 83.39           H  
ATOM   1811  C   THR A 118      24.273  18.717   4.927  1.00 83.39           C  
ATOM   1812  CB  THR A 118      23.955  16.351   4.082  1.00 83.39           C  
ATOM   1813  HB  THR A 118      25.037  16.215   4.071  1.00 83.39           H  
ATOM   1814  O   THR A 118      23.704  19.620   4.313  1.00 83.39           O  
ATOM   1815  CG2 THR A 118      23.306  14.989   4.313  1.00 83.39           C  
ATOM   1816 HG21 THR A 118      23.636  14.288   3.546  1.00 83.39           H  
ATOM   1817 HG22 THR A 118      23.579  14.600   5.294  1.00 83.39           H  
ATOM   1818 HG23 THR A 118      22.221  15.074   4.253  1.00 83.39           H  
ATOM   1819  OG1 THR A 118      23.549  16.818   2.822  1.00 83.39           O  
ATOM   1820  HG1 THR A 118      24.150  17.526   2.578  1.00 83.39           H  
ATOM   1821  N   SER A 119      25.524  18.864   5.373  1.00 84.43           N  
ATOM   1822  H   SER A 119      25.958  18.090   5.855  1.00 84.43           H  
ATOM   1823  CA  SER A 119      26.363  20.026   5.058  1.00 84.43           C  
ATOM   1824  HA  SER A 119      25.858  20.648   4.318  1.00 84.43           H  
ATOM   1825  C   SER A 119      27.721  19.561   4.507  1.00 84.43           C  
ATOM   1826  CB  SER A 119      26.529  20.906   6.293  1.00 84.43           C  
ATOM   1827  HB2 SER A 119      25.543  21.168   6.677  1.00 84.43           H  
ATOM   1828  HB3 SER A 119      27.080  20.366   7.063  1.00 84.43           H  
ATOM   1829  O   SER A 119      28.466  18.915   5.250  1.00 84.43           O  
ATOM   1830  OG  SER A 119      27.221  22.091   5.944  1.00 84.43           O  
ATOM   1831  HG  SER A 119      27.190  22.683   6.699  1.00 84.43           H  
ATOM   1832  N   PRO A 120      28.068  19.853   3.232  1.00 86.96           N  
ATOM   1833  CA  PRO A 120      27.225  20.487   2.205  1.00 86.96           C  
ATOM   1834  HA  PRO A 120      26.930  21.484   2.533  1.00 86.96           H  
ATOM   1835  C   PRO A 120      25.952  19.679   1.890  1.00 86.96           C  
ATOM   1836  CB  PRO A 120      28.120  20.620   0.965  1.00 86.96           C  
ATOM   1837  HB2 PRO A 120      27.560  20.543   0.033  1.00 86.96           H  
ATOM   1838  HB3 PRO A 120      28.667  21.563   1.006  1.00 86.96           H  
ATOM   1839  O   PRO A 120      25.863  18.491   2.208  1.00 86.96           O  
ATOM   1840  CG  PRO A 120      29.091  19.457   1.137  1.00 86.96           C  
ATOM   1841  HG2 PRO A 120      28.588  18.532   0.854  1.00 86.96           H  
ATOM   1842  HG3 PRO A 120      30.016  19.599   0.578  1.00 86.96           H  
ATOM   1843  CD  PRO A 120      29.322  19.414   2.640  1.00 86.96           C  
ATOM   1844  HD2 PRO A 120      30.116  20.108   2.917  1.00 86.96           H  
ATOM   1845  HD3 PRO A 120      29.578  18.402   2.954  1.00 86.96           H  
ATOM   1846  N   ILE A 121      24.969  20.337   1.271  1.00 87.06           N  
ATOM   1847  H   ILE A 121      25.129  21.292   0.984  1.00 87.06           H  
ATOM   1848  CA  ILE A 121      23.714  19.707   0.833  1.00 87.06           C  
ATOM   1849  HA  ILE A 121      23.212  19.280   1.702  1.00 87.06           H  
ATOM   1850  C   ILE A 121      24.059  18.562  -0.128  1.00 87.06           C  
ATOM   1851  CB  ILE A 121      22.763  20.759   0.206  1.00 87.06           C  
ATOM   1852  HB  ILE A 121      23.274  21.210  -0.645  1.00 87.06           H  
ATOM   1853  O   ILE A 121      25.037  18.642  -0.885  1.00 87.06           O  
ATOM   1854  CG1 ILE A 121      22.448  21.872   1.239  1.00 87.06           C  
ATOM   1855 HG12 ILE A 121      21.967  21.432   2.112  1.00 87.06           H  
ATOM   1856 HG13 ILE A 121      23.379  22.331   1.571  1.00 87.06           H  
ATOM   1857  CG2 ILE A 121      21.439  20.157  -0.303  1.00 87.06           C  
ATOM   1858 HG21 ILE A 121      21.612  19.282  -0.930  1.00 87.06           H  
ATOM   1859 HG22 ILE A 121      20.893  20.885  -0.902  1.00 87.06           H  
ATOM   1860 HG23 ILE A 121      20.814  19.853   0.536  1.00 87.06           H  
ATOM   1861  CD1 ILE A 121      21.564  23.005   0.705  1.00 87.06           C  
ATOM   1862 HD11 ILE A 121      21.525  23.808   1.441  1.00 87.06           H  
ATOM   1863 HD12 ILE A 121      21.979  23.393  -0.225  1.00 87.06           H  
ATOM   1864 HD13 ILE A 121      20.549  22.646   0.536  1.00 87.06           H  
ATOM   1865  N   THR A 122      23.281  17.487  -0.078  1.00 88.88           N  
ATOM   1866  H   THR A 122      22.486  17.477   0.545  1.00 88.88           H  
ATOM   1867  CA  THR A 122      23.404  16.362  -1.002  1.00 88.88           C  
ATOM   1868  HA  THR A 122      24.174  16.593  -1.738  1.00 88.88           H  
ATOM   1869  C   THR A 122      22.118  16.176  -1.793  1.00 88.88           C  
ATOM   1870  CB  THR A 122      23.845  15.073  -0.295  1.00 88.88           C  
ATOM   1871  HB  THR A 122      23.897  14.279  -1.040  1.00 88.88           H  
ATOM   1872  O   THR A 122      21.059  16.662  -1.402  1.00 88.88           O  
ATOM   1873  CG2 THR A 122      25.230  15.218   0.334  1.00 88.88           C  
ATOM   1874 HG21 THR A 122      25.201  15.877   1.203  1.00 88.88           H  
ATOM   1875 HG22 THR A 122      25.903  15.664  -0.399  1.00 88.88           H  
ATOM   1876 HG23 THR A 122      25.594  14.236   0.633  1.00 88.88           H  
ATOM   1877  OG1 THR A 122      22.960  14.677   0.718  1.00 88.88           O  
ATOM   1878  HG1 THR A 122      22.903  15.365   1.386  1.00 88.88           H  
ATOM   1879  N   ALA A 123      22.208  15.522  -2.944  1.00 90.38           N  
ATOM   1880  H   ALA A 123      23.110  15.188  -3.251  1.00 90.38           H  
ATOM   1881  CA  ALA A 123      21.042  15.117  -3.713  1.00 90.38           C  
ATOM   1882  HA  ALA A 123      20.196  15.024  -3.032  1.00 90.38           H  
ATOM   1883  C   ALA A 123      21.269  13.744  -4.342  1.00 90.38           C  
ATOM   1884  CB  ALA A 123      20.720  16.186  -4.765  1.00 90.38           C  
ATOM   1885  HB1 ALA A 123      21.516  16.242  -5.508  1.00 90.38           H  
ATOM   1886  HB2 ALA A 123      20.611  17.156  -4.280  1.00 90.38           H  
ATOM   1887  HB3 ALA A 123      19.782  15.928  -5.256  1.00 90.38           H  
ATOM   1888  O   ALA A 123      22.405  13.397  -4.648  1.00 90.38           O  
ATOM   1889  N   THR A 124      20.207  12.987  -4.575  1.00 90.61           N  
ATOM   1890  H   THR A 124      19.308  13.323  -4.260  1.00 90.61           H  
ATOM   1891  CA  THR A 124      20.242  11.716  -5.297  1.00 90.61           C  
ATOM   1892  HA  THR A 124      21.272  11.488  -5.571  1.00 90.61           H  
ATOM   1893  C   THR A 124      19.429  11.849  -6.573  1.00 90.61           C  
ATOM   1894  CB  THR A 124      19.761  10.549  -4.428  1.00 90.61           C  
ATOM   1895  HB  THR A 124      18.734  10.726  -4.107  1.00 90.61           H  
ATOM   1896  O   THR A 124      18.229  12.116  -6.537  1.00 90.61           O  
ATOM   1897  CG2 THR A 124      19.848   9.208  -5.159  1.00 90.61           C  
ATOM   1898 HG21 THR A 124      19.577   8.404  -4.475  1.00 90.61           H  
ATOM   1899 HG22 THR A 124      19.153   9.191  -5.998  1.00 90.61           H  
ATOM   1900 HG23 THR A 124      20.861   9.044  -5.528  1.00 90.61           H  
ATOM   1901  OG1 THR A 124      20.594  10.440  -3.297  1.00 90.61           O  
ATOM   1902  HG1 THR A 124      21.390   9.973  -3.561  1.00 90.61           H  
ATOM   1903  N   VAL A 125      20.095  11.663  -7.709  1.00 90.55           N  
ATOM   1904  H   VAL A 125      21.076  11.432  -7.647  1.00 90.55           H  
ATOM   1905  CA  VAL A 125      19.443  11.510  -9.008  1.00 90.55           C  
ATOM   1906  HA  VAL A 125      18.476  12.013  -8.991  1.00 90.55           H  
ATOM   1907  C   VAL A 125      19.234  10.033  -9.267  1.00 90.55           C  
ATOM   1908  CB  VAL A 125      20.288  12.126 -10.127  1.00 90.55           C  
ATOM   1909  HB  VAL A 125      21.317  11.773 -10.054  1.00 90.55           H  
ATOM   1910  O   VAL A 125      20.215   9.304  -9.198  1.00 90.55           O  
ATOM   1911  CG1 VAL A 125      19.738  11.755 -11.500  1.00 90.55           C  
ATOM   1912 HG11 VAL A 125      19.970  10.717 -11.737  1.00 90.55           H  
ATOM   1913 HG12 VAL A 125      20.217  12.399 -12.238  1.00 90.55           H  
ATOM   1914 HG13 VAL A 125      18.658  11.899 -11.516  1.00 90.55           H  
ATOM   1915  CG2 VAL A 125      20.284  13.650 -10.022  1.00 90.55           C  
ATOM   1916 HG21 VAL A 125      19.266  14.015 -10.157  1.00 90.55           H  
ATOM   1917 HG22 VAL A 125      20.658  13.955  -9.045  1.00 90.55           H  
ATOM   1918 HG23 VAL A 125      20.924  14.079 -10.793  1.00 90.55           H  
ATOM   1919  N   THR A 126      18.017   9.611  -9.605  1.00 92.05           N  
ATOM   1920  H   THR A 126      17.278  10.294  -9.688  1.00 92.05           H  
ATOM   1921  CA  THR A 126      17.706   8.217  -9.957  1.00 92.05           C  
ATOM   1922  HA  THR A 126      18.622   7.626  -9.956  1.00 92.05           H  
ATOM   1923  C   THR A 126      17.094   8.155 -11.351  1.00 92.05           C  
ATOM   1924  CB  THR A 126      16.762   7.574  -8.934  1.00 92.05           C  
ATOM   1925  HB  THR A 126      15.790   8.065  -8.978  1.00 92.05           H  
ATOM   1926  O   THR A 126      16.145   8.878 -11.644  1.00 92.05           O  
ATOM   1927  CG2 THR A 126      16.558   6.084  -9.187  1.00 92.05           C  
ATOM   1928 HG21 THR A 126      15.978   5.937 -10.099  1.00 92.05           H  
ATOM   1929 HG22 THR A 126      16.014   5.645  -8.351  1.00 92.05           H  
ATOM   1930 HG23 THR A 126      17.525   5.592  -9.286  1.00 92.05           H  
ATOM   1931  OG1 THR A 126      17.284   7.722  -7.632  1.00 92.05           O  
ATOM   1932  HG1 THR A 126      17.172   8.647  -7.400  1.00 92.05           H  
ATOM   1933  N   VAL A 127      17.620   7.294 -12.218  1.00 91.05           N  
ATOM   1934  H   VAL A 127      18.413   6.745 -11.918  1.00 91.05           H  
ATOM   1935  CA  VAL A 127      17.115   7.068 -13.580  1.00 91.05           C  
ATOM   1936  HA  VAL A 127      16.163   7.581 -13.712  1.00 91.05           H  
ATOM   1937  C   VAL A 127      16.894   5.579 -13.781  1.00 91.05           C  
ATOM   1938  CB  VAL A 127      18.100   7.581 -14.648  1.00 91.05           C  
ATOM   1939  HB  VAL A 127      19.000   6.967 -14.632  1.00 91.05           H  
ATOM   1940  O   VAL A 127      17.802   4.797 -13.513  1.00 91.05           O  
ATOM   1941  CG1 VAL A 127      17.480   7.500 -16.049  1.00 91.05           C  
ATOM   1942 HG11 VAL A 127      17.272   6.464 -16.316  1.00 91.05           H  
ATOM   1943 HG12 VAL A 127      18.182   7.889 -16.786  1.00 91.05           H  
ATOM   1944 HG13 VAL A 127      16.553   8.072 -16.092  1.00 91.05           H  
ATOM   1945  CG2 VAL A 127      18.529   9.031 -14.406  1.00 91.05           C  
ATOM   1946 HG21 VAL A 127      17.657   9.684 -14.394  1.00 91.05           H  
ATOM   1947 HG22 VAL A 127      19.211   9.329 -15.202  1.00 91.05           H  
ATOM   1948 HG23 VAL A 127      19.057   9.112 -13.457  1.00 91.05           H  
ATOM   1949  N   THR A 128      15.725   5.192 -14.283  1.00 91.35           N  
ATOM   1950  H   THR A 128      15.015   5.880 -14.492  1.00 91.35           H  
ATOM   1951  CA  THR A 128      15.477   3.826 -14.751  1.00 91.35           C  
ATOM   1952  HA  THR A 128      16.217   3.152 -14.318  1.00 91.35           H  
ATOM   1953  C   THR A 128      15.632   3.786 -16.266  1.00 91.35           C  
ATOM   1954  CB  THR A 128      14.102   3.314 -14.303  1.00 91.35           C  
ATOM   1955  HB  THR A 128      13.319   3.929 -14.747  1.00 91.35           H  
ATOM   1956  O   THR A 128      15.151   4.677 -16.964  1.00 91.35           O  
ATOM   1957  CG2 THR A 128      13.864   1.851 -14.678  1.00 91.35           C  
ATOM   1958 HG21 THR A 128      14.670   1.229 -14.289  1.00 91.35           H  
ATOM   1959 HG22 THR A 128      12.913   1.511 -14.269  1.00 91.35           H  
ATOM   1960 HG23 THR A 128      13.821   1.742 -15.761  1.00 91.35           H  
ATOM   1961  OG1 THR A 128      13.994   3.385 -12.894  1.00 91.35           O  
ATOM   1962  HG1 THR A 128      13.091   3.122 -12.699  1.00 91.35           H  
ATOM   1963  N   PHE A 129      16.317   2.769 -16.769  1.00 91.12           N  
ATOM   1964  H   PHE A 129      16.725   2.100 -16.131  1.00 91.12           H  
ATOM   1965  CA  PHE A 129      16.395   2.435 -18.184  1.00 91.12           C  
ATOM   1966  HA  PHE A 129      15.852   3.173 -18.774  1.00 91.12           H  
ATOM   1967  C   PHE A 129      15.745   1.076 -18.405  1.00 91.12           C  
ATOM   1968  CB  PHE A 129      17.852   2.408 -18.648  1.00 91.12           C  
ATOM   1969  HB2 PHE A 129      18.390   1.642 -18.090  1.00 91.12           H  
ATOM   1970  HB3 PHE A 129      17.849   2.106 -19.695  1.00 91.12           H  
ATOM   1971  O   PHE A 129      15.939   0.186 -17.580  1.00 91.12           O  
ATOM   1972  CG  PHE A 129      18.591   3.724 -18.516  1.00 91.12           C  
ATOM   1973  CD1 PHE A 129      18.625   4.625 -19.595  1.00 91.12           C  
ATOM   1974  HD1 PHE A 129      18.115   4.385 -20.515  1.00 91.12           H  
ATOM   1975  CD2 PHE A 129      19.260   4.038 -17.318  1.00 91.12           C  
ATOM   1976  HD2 PHE A 129      19.216   3.352 -16.485  1.00 91.12           H  
ATOM   1977  CE1 PHE A 129      19.345   5.827 -19.481  1.00 91.12           C  
ATOM   1978  HE1 PHE A 129      19.398   6.506 -20.320  1.00 91.12           H  
ATOM   1979  CE2 PHE A 129      19.972   5.245 -17.202  1.00 91.12           C  
ATOM   1980  HE2 PHE A 129      20.477   5.483 -16.277  1.00 91.12           H  
ATOM   1981  CZ  PHE A 129      20.022   6.134 -18.289  1.00 91.12           C  
ATOM   1982  HZ  PHE A 129      20.588   7.051 -18.212  1.00 91.12           H  
ATOM   1983  N   ASP A 130      15.006   0.936 -19.497  1.00 91.45           N  
ATOM   1984  H   ASP A 130      14.975   1.705 -20.151  1.00 91.45           H  
ATOM   1985  CA  ASP A 130      14.518  -0.341 -20.016  1.00 91.45           C  
ATOM   1986  HA  ASP A 130      14.417  -1.064 -19.206  1.00 91.45           H  
ATOM   1987  C   ASP A 130      15.493  -0.946 -21.037  1.00 91.45           C  
ATOM   1988  CB  ASP A 130      13.142  -0.133 -20.662  1.00 91.45           C  
ATOM   1989  HB2 ASP A 130      13.232   0.670 -21.394  1.00 91.45           H  
ATOM   1990  HB3 ASP A 130      12.901  -1.044 -21.209  1.00 91.45           H  
ATOM   1991  O   ASP A 130      16.156  -0.151 -21.757  1.00 91.45           O  
ATOM   1992  CG  ASP A 130      11.945   0.175 -19.746  1.00 91.45           C  
ATOM   1993  OD1 ASP A 130      10.910   0.617 -20.310  1.00 91.45           O  
ATOM   1994  OD2 ASP A 130      11.984   0.014 -18.502  1.00 91.45           O  
ATOM   1995  OXT ASP A 130      15.521  -2.201 -21.086  1.00 91.45           O  
TER    1996      ASP A 130                                                      
ATOM   1997  N   VAL A 131      16.133  -1.578 -21.192  1.00 96.47           N  
ATOM   1998  H   VAL A 131      15.808  -2.083 -20.379  1.00 96.47           H  
ATOM   1999  CA  VAL A 131      16.893  -2.331 -22.198  1.00 96.47           C  
ATOM   2000  HA  VAL A 131      17.350  -1.643 -22.910  1.00 96.47           H  
ATOM   2001  C   VAL A 131      15.908  -3.253 -22.919  1.00 96.47           C  
ATOM   2002  CB  VAL A 131      18.041  -3.136 -21.566  1.00 96.47           C  
ATOM   2003  HB  VAL A 131      17.613  -3.867 -20.879  1.00 96.47           H  
ATOM   2004  O   VAL A 131      15.574  -4.319 -22.384  1.00 96.47           O  
ATOM   2005  CG1 VAL A 131      18.847  -3.900 -22.628  1.00 96.47           C  
ATOM   2006 HG11 VAL A 131      19.445  -4.675 -22.148  1.00 96.47           H  
ATOM   2007 HG12 VAL A 131      18.193  -4.401 -23.341  1.00 96.47           H  
ATOM   2008 HG13 VAL A 131      19.498  -3.217 -23.173  1.00 96.47           H  
ATOM   2009  CG2 VAL A 131      19.000  -2.253 -20.759  1.00 96.47           C  
ATOM   2010 HG21 VAL A 131      18.470  -1.781 -19.932  1.00 96.47           H  
ATOM   2011 HG22 VAL A 131      19.808  -2.860 -20.353  1.00 96.47           H  
ATOM   2012 HG23 VAL A 131      19.415  -1.479 -21.406  1.00 96.47           H  
ATOM   2013  N   PRO A 132      15.420  -2.883 -24.120  1.00 94.72           N  
ATOM   2014  CA  PRO A 132      14.367  -3.633 -24.807  1.00 94.72           C  
ATOM   2015  HA  PRO A 132      13.492  -3.673 -24.157  1.00 94.72           H  
ATOM   2016  C   PRO A 132      14.762  -5.064 -25.180  1.00 94.72           C  
ATOM   2017  CB  PRO A 132      14.027  -2.813 -26.056  1.00 94.72           C  
ATOM   2018  HB2 PRO A 132      12.969  -2.889 -26.308  1.00 94.72           H  
ATOM   2019  HB3 PRO A 132      14.641  -3.131 -26.897  1.00 94.72           H  
ATOM   2020  O   PRO A 132      13.922  -5.956 -25.159  1.00 94.72           O  
ATOM   2021  CG  PRO A 132      14.412  -1.390 -25.663  1.00 94.72           C  
ATOM   2022  HG2 PRO A 132      14.629  -0.771 -26.534  1.00 94.72           H  
ATOM   2023  HG3 PRO A 132      13.622  -0.945 -25.058  1.00 94.72           H  
ATOM   2024  CD  PRO A 132      15.650  -1.617 -24.808  1.00 94.72           C  
ATOM   2025  HD2 PRO A 132      16.531  -1.702 -25.444  1.00 94.72           H  
ATOM   2026  HD3 PRO A 132      15.765  -0.778 -24.121  1.00 94.72           H  
ATOM   2027  N   LYS A 133      16.045  -5.284 -25.498  1.00 92.61           N  
ATOM   2028  H   LYS A 133      16.662  -4.484 -25.513  1.00 92.61           H  
ATOM   2029  CA  LYS A 133      16.604  -6.605 -25.827  1.00 92.61           C  
ATOM   2030  HA  LYS A 133      15.913  -7.138 -26.480  1.00 92.61           H  
ATOM   2031  C   LYS A 133      16.780  -7.510 -24.604  1.00 92.61           C  
ATOM   2032  CB  LYS A 133      17.944  -6.415 -26.558  1.00 92.61           C  
ATOM   2033  HB2 LYS A 133      18.470  -7.369 -26.589  1.00 92.61           H  
ATOM   2034  HB3 LYS A 133      18.567  -5.710 -26.007  1.00 92.61           H  
ATOM   2035  O   LYS A 133      16.940  -8.713 -24.756  1.00 92.61           O  
ATOM   2036  CG  LYS A 133      17.747  -5.927 -28.001  1.00 92.61           C  
ATOM   2037  HG2 LYS A 133      17.178  -6.678 -28.548  1.00 92.61           H  
ATOM   2038  HG3 LYS A 133      17.186  -4.992 -28.003  1.00 92.61           H  
ATOM   2039  CD  LYS A 133      19.091  -5.702 -28.705  1.00 92.61           C  
ATOM   2040  HD2 LYS A 133      19.594  -4.854 -28.240  1.00 92.61           H  
ATOM   2041  HD3 LYS A 133      19.720  -6.584 -28.591  1.00 92.61           H  
ATOM   2042  CE  LYS A 133      18.870  -5.418 -30.197  1.00 92.61           C  
ATOM   2043  HE2 LYS A 133      18.408  -6.291 -30.658  1.00 92.61           H  
ATOM   2044  HE3 LYS A 133      18.182  -4.576 -30.285  1.00 92.61           H  
ATOM   2045  NZ  LYS A 133      20.136  -5.073 -30.889  1.00 92.61           N  
ATOM   2046  HZ1 LYS A 133      20.863  -5.764 -30.761  1.00 92.61           H  
ATOM   2047  HZ2 LYS A 133      19.995  -4.873 -31.869  1.00 92.61           H  
ATOM   2048  HZ3 LYS A 133      20.475  -4.210 -30.492  1.00 92.61           H  
ATOM   2049  N   SER A 134      16.778  -6.934 -23.403  1.00 93.69           N  
ATOM   2050  H   SER A 134      16.482  -5.969 -23.355  1.00 93.69           H  
ATOM   2051  CA  SER A 134      16.922  -7.645 -22.123  1.00 93.69           C  
ATOM   2052  HA  SER A 134      16.862  -6.874 -21.354  1.00 93.69           H  
ATOM   2053  C   SER A 134      18.260  -8.344 -21.893  1.00 93.69           C  
ATOM   2054  CB  SER A 134      15.741  -8.589 -21.885  1.00 93.69           C  
ATOM   2055  HB2 SER A 134      15.824  -9.472 -22.518  1.00 93.69           H  
ATOM   2056  HB3 SER A 134      15.715  -8.892 -20.839  1.00 93.69           H  
ATOM   2057  O   SER A 134      18.414  -9.017 -20.881  1.00 93.69           O  
ATOM   2058  OG  SER A 134      14.574  -7.872 -22.215  1.00 93.69           O  
ATOM   2059  HG  SER A 134      13.832  -8.161 -21.681  1.00 93.69           H  
ATOM   2060  N   TYR A 135      19.232  -8.138 -22.779  1.00 93.84           N  
ATOM   2061  H   TYR A 135      19.018  -7.597 -23.605  1.00 93.84           H  
ATOM   2062  CA  TYR A 135      20.608  -8.601 -22.652  1.00 93.84           C  
ATOM   2063  HA  TYR A 135      20.789  -8.871 -21.612  1.00 93.84           H  
ATOM   2064  C   TYR A 135      21.593  -7.479 -23.010  1.00 93.84           C  
ATOM   2065  CB  TYR A 135      20.822  -9.857 -23.518  1.00 93.84           C  
ATOM   2066  HB2 TYR A 135      20.188 -10.653 -23.127  1.00 93.84           H  
ATOM   2067  HB3 TYR A 135      21.853 -10.191 -23.404  1.00 93.84           H  
ATOM   2068  O   TYR A 135      21.255  -6.531 -23.724  1.00 93.84           O  
ATOM   2069  CG  TYR A 135      20.542  -9.690 -25.005  1.00 93.84           C  
ATOM   2070  CD1 TYR A 135      19.352 -10.192 -25.564  1.00 93.84           C  
ATOM   2071  HD1 TYR A 135      18.625 -10.683 -24.934  1.00 93.84           H  
ATOM   2072  CD2 TYR A 135      21.477  -9.044 -25.837  1.00 93.84           C  
ATOM   2073  HD2 TYR A 135      22.401  -8.667 -25.422  1.00 93.84           H  
ATOM   2074  CE1 TYR A 135      19.082 -10.023 -26.936  1.00 93.84           C  
ATOM   2075  HE1 TYR A 135      18.159 -10.388 -27.360  1.00 93.84           H  
ATOM   2076  CE2 TYR A 135      21.221  -8.880 -27.210  1.00 93.84           C  
ATOM   2077  HE2 TYR A 135      21.953  -8.390 -27.834  1.00 93.84           H  
ATOM   2078  OH  TYR A 135      19.778  -9.210 -29.090  1.00 93.84           O  
ATOM   2079  HH  TYR A 135      20.559  -8.873 -29.534  1.00 93.84           H  
ATOM   2080  CZ  TYR A 135      20.018  -9.367 -27.761  1.00 93.84           C  
ATOM   2081  N   SER A 136      22.826  -7.611 -22.531  1.00 95.20           N  
ATOM   2082  H   SER A 136      22.991  -8.420 -21.950  1.00 95.20           H  
ATOM   2083  CA  SER A 136      23.996  -6.906 -23.061  1.00 95.20           C  
ATOM   2084  HA  SER A 136      23.672  -5.970 -23.516  1.00 95.20           H  
ATOM   2085  C   SER A 136      24.684  -7.733 -24.130  1.00 95.20           C  
ATOM   2086  CB  SER A 136      25.022  -6.572 -21.979  1.00 95.20           C  
ATOM   2087  HB2 SER A 136      24.615  -5.788 -21.341  1.00 95.20           H  
ATOM   2088  HB3 SER A 136      25.921  -6.175 -22.451  1.00 95.20           H  
ATOM   2089  O   SER A 136      24.560  -8.956 -24.153  1.00 95.20           O  
ATOM   2090  OG  SER A 136      25.368  -7.696 -21.191  1.00 95.20           O  
ATOM   2091  HG  SER A 136      24.552  -8.043 -20.824  1.00 95.20           H  
ATOM   2092  N   GLU A 137      25.453  -7.070 -24.982  1.00 95.71           N  
ATOM   2093  H   GLU A 137      25.485  -6.063 -24.919  1.00 95.71           H  
ATOM   2094  CA  GLU A 137      26.300  -7.701 -25.987  1.00 95.71           C  
ATOM   2095  HA  GLU A 137      26.256  -8.784 -25.872  1.00 95.71           H  
ATOM   2096  C   GLU A 137      27.760  -7.274 -25.785  1.00 95.71           C  
ATOM   2097  CB  GLU A 137      25.732  -7.364 -27.372  1.00 95.71           C  
ATOM   2098  HB2 GLU A 137      24.667  -7.597 -27.373  1.00 95.71           H  
ATOM   2099  HB3 GLU A 137      25.852  -6.298 -27.571  1.00 95.71           H  
ATOM   2100  O   GLU A 137      28.047  -6.121 -25.445  1.00 95.71           O  
ATOM   2101  CG  GLU A 137      26.399  -8.171 -28.481  1.00 95.71           C  
ATOM   2102  HG2 GLU A 137      27.416  -7.798 -28.598  1.00 95.71           H  
ATOM   2103  HG3 GLU A 137      26.440  -9.221 -28.190  1.00 95.71           H  
ATOM   2104  CD  GLU A 137      25.635  -8.037 -29.806  1.00 95.71           C  
ATOM   2105  OE1 GLU A 137      26.053  -7.180 -30.617  1.00 95.71           O  
ATOM   2106  OE2 GLU A 137      24.628  -8.778 -29.984  1.00 95.71           O  
ATOM   2107  N   ASN A 138      28.696  -8.208 -25.946  1.00 96.15           N  
ATOM   2108  H   ASN A 138      28.409  -9.149 -26.174  1.00 96.15           H  
ATOM   2109  CA  ASN A 138      30.121  -7.898 -25.883  1.00 96.15           C  
ATOM   2110  HA  ASN A 138      30.297  -7.318 -24.977  1.00 96.15           H  
ATOM   2111  C   ASN A 138      30.555  -7.023 -27.077  1.00 96.15           C  
ATOM   2112  CB  ASN A 138      30.939  -9.200 -25.802  1.00 96.15           C  
ATOM   2113  HB2 ASN A 138      30.477  -9.964 -26.428  1.00 96.15           H  
ATOM   2114  HB3 ASN A 138      31.935  -9.017 -26.206  1.00 96.15           H  
ATOM   2115  O   ASN A 138      30.130  -7.238 -28.208  1.00 96.15           O  
ATOM   2116  CG  ASN A 138      31.127  -9.745 -24.395  1.00 96.15           C  
ATOM   2117  ND2 ASN A 138      31.730 -10.905 -24.270  1.00 96.15           N  
ATOM   2118 HD21 ASN A 138      31.903 -11.498 -25.070  1.00 96.15           H  
ATOM   2119 HD22 ASN A 138      31.739 -11.353 -23.365  1.00 96.15           H  
ATOM   2120  OD1 ASN A 138      30.843  -9.116 -23.385  1.00 96.15           O  
ATOM   2121  N   LYS A 139      31.468  -6.069 -26.845  1.00 93.55           N  
ATOM   2122  H   LYS A 139      31.714  -5.892 -25.881  1.00 93.55           H  
ATOM   2123  CA  LYS A 139      32.135  -5.302 -27.912  1.00 93.55           C  
ATOM   2124  HA  LYS A 139      31.384  -4.919 -28.603  1.00 93.55           H  
ATOM   2125  C   LYS A 139      33.060  -6.194 -28.724  1.00 93.55           C  
ATOM   2126  CB  LYS A 139      32.966  -4.143 -27.343  1.00 93.55           C  
ATOM   2127  HB2 LYS A 139      33.674  -4.529 -26.609  1.00 93.55           H  
ATOM   2128  HB3 LYS A 139      33.534  -3.694 -28.158  1.00 93.55           H  
ATOM   2129  O   LYS A 139      33.063  -6.120 -29.948  1.00 93.55           O  
ATOM   2130  CG  LYS A 139      32.114  -3.056 -26.697  1.00 93.55           C  
ATOM   2131  HG2 LYS A 139      31.542  -3.497 -25.881  1.00 93.55           H  
ATOM   2132  HG3 LYS A 139      31.439  -2.631 -27.439  1.00 93.55           H  
ATOM   2133  CD  LYS A 139      33.011  -1.962 -26.118  1.00 93.55           C  
ATOM   2134  HD2 LYS A 139      33.666  -2.414 -25.373  1.00 93.55           H  
ATOM   2135  HD3 LYS A 139      33.613  -1.517 -26.909  1.00 93.55           H  
ATOM   2136  CE  LYS A 139      32.138  -0.894 -25.461  1.00 93.55           C  
ATOM   2137  HE2 LYS A 139      31.359  -1.395 -24.887  1.00 93.55           H  
ATOM   2138  HE3 LYS A 139      31.659  -0.297 -26.235  1.00 93.55           H  
ATOM   2139  NZ  LYS A 139      32.944  -0.054 -24.552  1.00 93.55           N  
ATOM   2140  HZ1 LYS A 139      32.375   0.682 -24.160  1.00 93.55           H  
ATOM   2141  HZ2 LYS A 139      33.743   0.339 -25.028  1.00 93.55           H  
ATOM   2142  HZ3 LYS A 139      33.255  -0.636 -23.788  1.00 93.55           H  
ATOM   2143  N   ALA A 140      33.874  -6.985 -28.026  1.00 93.98           N  
ATOM   2144  H   ALA A 140      33.827  -6.945 -27.018  1.00 93.98           H  
ATOM   2145  CA  ALA A 140      34.771  -7.944 -28.644  1.00 93.98           C  
ATOM   2146  HA  ALA A 140      35.250  -7.473 -29.502  1.00 93.98           H  
ATOM   2147  C   ALA A 140      33.995  -9.167 -29.146  1.00 93.98           C  
ATOM   2148  CB  ALA A 140      35.861  -8.335 -27.641  1.00 93.98           C  
ATOM   2149  HB1 ALA A 140      35.411  -8.817 -26.773  1.00 93.98           H  
ATOM   2150  HB2 ALA A 140      36.407  -7.446 -27.321  1.00 93.98           H  
ATOM   2151  HB3 ALA A 140      36.554  -9.032 -28.114  1.00 93.98           H  
ATOM   2152  O   ALA A 140      33.159  -9.718 -28.428  1.00 93.98           O  
ATOM   2153  N   GLU A 141      34.333  -9.610 -30.350  1.00 94.99           N  
ATOM   2154  H   GLU A 141      35.010  -9.102 -30.901  1.00 94.99           H  
ATOM   2155  CA  GLU A 141      33.810 -10.838 -30.934  1.00 94.99           C  
ATOM   2156  HA  GLU A 141      32.778 -10.977 -30.609  1.00 94.99           H  
ATOM   2157  C   GLU A 141      34.606 -12.054 -30.451  1.00 94.99           C  
ATOM   2158  CB  GLU A 141      33.800 -10.714 -32.464  1.00 94.99           C  
ATOM   2159  HB2 GLU A 141      34.751 -10.297 -32.797  1.00 94.99           H  
ATOM   2160  HB3 GLU A 141      33.666 -11.700 -32.908  1.00 94.99           H  
ATOM   2161  O   GLU A 141      35.832 -12.017 -30.291  1.00 94.99           O  
ATOM   2162  CG  GLU A 141      32.635  -9.813 -32.895  1.00 94.99           C  
ATOM   2163  HG2 GLU A 141      31.712 -10.371 -32.736  1.00 94.99           H  
ATOM   2164  HG3 GLU A 141      32.607  -8.929 -32.258  1.00 94.99           H  
ATOM   2165  CD  GLU A 141      32.689  -9.352 -34.354  1.00 94.99           C  
ATOM   2166  OE1 GLU A 141      31.982  -8.349 -34.620  1.00 94.99           O  
ATOM   2167  OE2 GLU A 141      33.459  -9.949 -35.140  1.00 94.99           O  
ATOM   2168  N   ALA A 142      33.895 -13.150 -30.216  1.00 96.61           N  
ATOM   2169  H   ALA A 142      32.904 -13.106 -30.407  1.00 96.61           H  
ATOM   2170  CA  ALA A 142      34.482 -14.474 -30.248  1.00 96.61           C  
ATOM   2171  HA  ALA A 142      35.415 -14.475 -29.684  1.00 96.61           H  
ATOM   2172  C   ALA A 142      34.781 -14.829 -31.709  1.00 96.61           C  
ATOM   2173  CB  ALA A 142      33.502 -15.451 -29.603  1.00 96.61           C  
ATOM   2174  HB1 ALA A 142      32.540 -15.374 -30.112  1.00 96.61           H  
ATOM   2175  HB2 ALA A 142      33.365 -15.210 -28.549  1.00 96.61           H  
ATOM   2176  HB3 ALA A 142      33.869 -16.472 -29.701  1.00 96.61           H  
ATOM   2177  O   ALA A 142      33.989 -14.505 -32.588  1.00 96.61           O  
ATOM   2178  N   LEU A 143      35.919 -15.475 -31.960  1.00 97.37           N  
ATOM   2179  H   LEU A 143      36.512 -15.728 -31.182  1.00 97.37           H  
ATOM   2180  CA  LEU A 143      36.351 -15.888 -33.294  1.00 97.37           C  
ATOM   2181  HA  LEU A 143      35.489 -15.882 -33.963  1.00 97.37           H  
ATOM   2182  C   LEU A 143      36.897 -17.316 -33.238  1.00 97.37           C  
ATOM   2183  CB  LEU A 143      37.389 -14.883 -33.838  1.00 97.37           C  
ATOM   2184  HB2 LEU A 143      38.213 -14.830 -33.127  1.00 97.37           H  
ATOM   2185  HB3 LEU A 143      36.925 -13.899 -33.888  1.00 97.37           H  
ATOM   2186  O   LEU A 143      37.719 -17.657 -32.376  1.00 97.37           O  
ATOM   2187  CG  LEU A 143      37.969 -15.228 -35.227  1.00 97.37           C  
ATOM   2188  HG  LEU A 143      38.385 -16.235 -35.209  1.00 97.37           H  
ATOM   2189  CD1 LEU A 143      36.929 -15.146 -36.343  1.00 97.37           C  
ATOM   2190 HD11 LEU A 143      36.502 -14.145 -36.390  1.00 97.37           H  
ATOM   2191 HD12 LEU A 143      37.402 -15.366 -37.300  1.00 97.37           H  
ATOM   2192 HD13 LEU A 143      36.132 -15.872 -36.183  1.00 97.37           H  
ATOM   2193  CD2 LEU A 143      39.105 -14.262 -35.567  1.00 97.37           C  
ATOM   2194 HD21 LEU A 143      38.724 -13.241 -35.606  1.00 97.37           H  
ATOM   2195 HD22 LEU A 143      39.893 -14.334 -34.817  1.00 97.37           H  
ATOM   2196 HD23 LEU A 143      39.522 -14.518 -36.541  1.00 97.37           H  
ATOM   2197  N   VAL A 144      36.455 -18.133 -34.185  1.00 97.98           N  
ATOM   2198  H   VAL A 144      35.729 -17.793 -34.799  1.00 97.98           H  
ATOM   2199  CA  VAL A 144      36.993 -19.460 -34.476  1.00 97.98           C  
ATOM   2200  HA  VAL A 144      37.890 -19.631 -33.881  1.00 97.98           H  
ATOM   2201  C   VAL A 144      37.378 -19.485 -35.950  1.00 97.98           C  
ATOM   2202  CB  VAL A 144      35.972 -20.561 -34.137  1.00 97.98           C  
ATOM   2203  HB  VAL A 144      35.097 -20.463 -34.780  1.00 97.98           H  
ATOM   2204  O   VAL A 144      36.572 -19.124 -36.800  1.00 97.98           O  
ATOM   2205  CG1 VAL A 144      36.593 -21.946 -34.346  1.00 97.98           C  
ATOM   2206 HG11 VAL A 144      35.844 -22.713 -34.150  1.00 97.98           H  
ATOM   2207 HG12 VAL A 144      36.941 -22.049 -35.374  1.00 97.98           H  
ATOM   2208 HG13 VAL A 144      37.442 -22.080 -33.676  1.00 97.98           H  
ATOM   2209  CG2 VAL A 144      35.522 -20.489 -32.670  1.00 97.98           C  
ATOM   2210 HG21 VAL A 144      35.014 -19.542 -32.483  1.00 97.98           H  
ATOM   2211 HG22 VAL A 144      36.385 -20.573 -32.008  1.00 97.98           H  
ATOM   2212 HG23 VAL A 144      34.822 -21.296 -32.458  1.00 97.98           H  
ATOM   2213  N   SER A 145      38.607 -19.902 -36.250  1.00 97.29           N  
ATOM   2214  H   SER A 145      39.198 -20.268 -35.517  1.00 97.29           H  
ATOM   2215  CA  SER A 145      39.122 -20.005 -37.619  1.00 97.29           C  
ATOM   2216  HA  SER A 145      38.319 -19.774 -38.319  1.00 97.29           H  
ATOM   2217  C   SER A 145      39.590 -21.432 -37.907  1.00 97.29           C  
ATOM   2218  CB  SER A 145      40.231 -18.970 -37.856  1.00 97.29           C  
ATOM   2219  HB2 SER A 145      39.797 -17.971 -37.821  1.00 97.29           H  
ATOM   2220  HB3 SER A 145      40.981 -19.058 -37.071  1.00 97.29           H  
ATOM   2221  O   SER A 145      39.990 -22.161 -36.999  1.00 97.29           O  
ATOM   2222  OG  SER A 145      40.855 -19.174 -39.108  1.00 97.29           O  
ATOM   2223  HG  SER A 145      41.045 -18.324 -39.513  1.00 97.29           H  
ATOM   2224  N   SER A 146      39.570 -21.839 -39.176  1.00 96.75           N  
ATOM   2225  H   SER A 146      39.203 -21.197 -39.865  1.00 96.75           H  
ATOM   2226  CA  SER A 146      40.189 -23.083 -39.648  1.00 96.75           C  
ATOM   2227  HA  SER A 146      39.778 -23.924 -39.090  1.00 96.75           H  
ATOM   2228  C   SER A 146      41.707 -23.124 -39.440  1.00 96.75           C  
ATOM   2229  CB  SER A 146      39.872 -23.286 -41.131  1.00 96.75           C  
ATOM   2230  HB2 SER A 146      40.375 -24.183 -41.494  1.00 96.75           H  
ATOM   2231  HB3 SER A 146      38.796 -23.421 -41.248  1.00 96.75           H  
ATOM   2232  O   SER A 146      42.295 -24.201 -39.496  1.00 96.75           O  
ATOM   2233  OG  SER A 146      40.282 -22.169 -41.901  1.00 96.75           O  
ATOM   2234  HG  SER A 146      41.226 -22.037 -41.794  1.00 96.75           H  
ATOM   2235  N   ASP A 147      42.341 -21.976 -39.188  1.00 92.46           N  
ATOM   2236  H   ASP A 147      41.805 -21.121 -39.218  1.00 92.46           H  
ATOM   2237  CA  ASP A 147      43.794 -21.863 -39.023  1.00 92.46           C  
ATOM   2238  HA  ASP A 147      44.278 -22.552 -39.716  1.00 92.46           H  
ATOM   2239  C   ASP A 147      44.278 -22.241 -37.610  1.00 92.46           C  
ATOM   2240  CB  ASP A 147      44.237 -20.440 -39.397  1.00 92.46           C  
ATOM   2241  HB2 ASP A 147      43.709 -19.727 -38.762  1.00 92.46           H  
ATOM   2242  HB3 ASP A 147      45.303 -20.341 -39.191  1.00 92.46           H  
ATOM   2243  O   ASP A 147      45.478 -22.424 -37.391  1.00 92.46           O  
ATOM   2244  CG  ASP A 147      44.009 -20.076 -40.871  1.00 92.46           C  
ATOM   2245  OD1 ASP A 147      43.784 -20.990 -41.702  1.00 92.46           O  
ATOM   2246  OD2 ASP A 147      44.088 -18.866 -41.174  1.00 92.46           O  
ATOM   2247  N   GLY A 148      43.373 -22.377 -36.634  1.00 91.41           N  
ATOM   2248  H   GLY A 148      42.396 -22.237 -36.845  1.00 91.41           H  
ATOM   2249  CA  GLY A 148      43.750 -22.762 -35.277  1.00 91.41           C  
ATOM   2250  HA2 GLY A 148      44.244 -23.732 -35.323  1.00 91.41           H  
ATOM   2251  HA3 GLY A 148      44.466 -22.038 -34.887  1.00 91.41           H  
ATOM   2252  C   GLY A 148      42.588 -22.856 -34.292  1.00 91.41           C  
ATOM   2253  O   GLY A 148      41.534 -22.249 -34.459  1.00 91.41           O  
ATOM   2254  N   GLU A 149      42.803 -23.615 -33.221  1.00 94.30           N  
ATOM   2255  H   GLU A 149      43.702 -24.060 -33.109  1.00 94.30           H  
ATOM   2256  CA  GLU A 149      41.844 -23.713 -32.120  1.00 94.30           C  
ATOM   2257  HA  GLU A 149      40.838 -23.724 -32.537  1.00 94.30           H  
ATOM   2258  C   GLU A 149      41.951 -22.493 -31.194  1.00 94.30           C  
ATOM   2259  CB  GLU A 149      42.034 -25.018 -31.328  1.00 94.30           C  
ATOM   2260  HB2 GLU A 149      42.984 -24.978 -30.795  1.00 94.30           H  
ATOM   2261  HB3 GLU A 149      41.229 -25.082 -30.595  1.00 94.30           H  
ATOM   2262  O   GLU A 149      43.041 -21.991 -30.909  1.00 94.30           O  
ATOM   2263  CG  GLU A 149      42.009 -26.284 -32.205  1.00 94.30           C  
ATOM   2264  HG2 GLU A 149      42.906 -26.301 -32.823  1.00 94.30           H  
ATOM   2265  HG3 GLU A 149      41.151 -26.231 -32.877  1.00 94.30           H  
ATOM   2266  CD  GLU A 149      41.950 -27.592 -31.394  1.00 94.30           C  
ATOM   2267  OE1 GLU A 149      41.650 -28.653 -31.998  1.00 94.30           O  
ATOM   2268  OE2 GLU A 149      42.204 -27.576 -30.172  1.00 94.30           O  
ATOM   2269  N   THR A 150      40.814 -22.035 -30.678  1.00 96.16           N  
ATOM   2270  H   THR A 150      39.954 -22.511 -30.912  1.00 96.16           H  
ATOM   2271  CA  THR A 150      40.739 -20.968 -29.676  1.00 96.16           C  
ATOM   2272  HA  THR A 150      41.748 -20.732 -29.337  1.00 96.16           H  
ATOM   2273  C   THR A 150      39.963 -21.460 -28.457  1.00 96.16           C  
ATOM   2274  CB  THR A 150      40.140 -19.665 -30.248  1.00 96.16           C  
ATOM   2275  HB  THR A 150      40.381 -18.860 -29.554  1.00 96.16           H  
ATOM   2276  O   THR A 150      39.345 -22.525 -28.465  1.00 96.16           O  
ATOM   2277  CG2 THR A 150      40.699 -19.273 -31.614  1.00 96.16           C  
ATOM   2278 HG21 THR A 150      40.375 -19.981 -32.376  1.00 96.16           H  
ATOM   2279 HG22 THR A 150      41.789 -19.269 -31.578  1.00 96.16           H  
ATOM   2280 HG23 THR A 150      40.351 -18.277 -31.886  1.00 96.16           H  
ATOM   2281  OG1 THR A 150      38.736 -19.727 -30.345  1.00 96.16           O  
ATOM   2282  HG1 THR A 150      38.480 -19.201 -31.107  1.00 96.16           H  
ATOM   2283  N   LYS A 151      39.929 -20.666 -27.378  1.00 96.55           N  
ATOM   2284  H   LYS A 151      40.452 -19.802 -27.395  1.00 96.55           H  
ATOM   2285  CA  LYS A 151      39.056 -20.976 -26.231  1.00 96.55           C  
ATOM   2286  HA  LYS A 151      39.308 -21.976 -25.879  1.00 96.55           H  
ATOM   2287  C   LYS A 151      37.567 -21.043 -26.616  1.00 96.55           C  
ATOM   2288  CB  LYS A 151      39.298 -19.986 -25.079  1.00 96.55           C  
ATOM   2289  HB2 LYS A 151      38.755 -20.342 -24.204  1.00 96.55           H  
ATOM   2290  HB3 LYS A 151      40.360 -19.965 -24.836  1.00 96.55           H  
ATOM   2291  O   LYS A 151      36.794 -21.655 -25.886  1.00 96.55           O  
ATOM   2292  CG  LYS A 151      38.817 -18.566 -25.415  1.00 96.55           C  
ATOM   2293  HG2 LYS A 151      37.766 -18.605 -25.700  1.00 96.55           H  
ATOM   2294  HG3 LYS A 151      39.391 -18.176 -26.255  1.00 96.55           H  
ATOM   2295  CD  LYS A 151      38.945 -17.609 -24.226  1.00 96.55           C  
ATOM   2296  HD2 LYS A 151      39.994 -17.440 -23.983  1.00 96.55           H  
ATOM   2297  HD3 LYS A 151      38.418 -18.025 -23.367  1.00 96.55           H  
ATOM   2298  CE  LYS A 151      38.271 -16.314 -24.675  1.00 96.55           C  
ATOM   2299  HE2 LYS A 151      37.294 -16.592 -25.068  1.00 96.55           H  
ATOM   2300  HE3 LYS A 151      38.836 -15.877 -25.500  1.00 96.55           H  
ATOM   2301  NZ  LYS A 151      38.065 -15.320 -23.599  1.00 96.55           N  
ATOM   2302  HZ1 LYS A 151      37.511 -15.723 -22.858  1.00 96.55           H  
ATOM   2303  HZ2 LYS A 151      38.942 -14.969 -23.239  1.00 96.55           H  
ATOM   2304  HZ3 LYS A 151      37.524 -14.559 -23.983  1.00 96.55           H  
ATOM   2305  N   TYR A 152      37.184 -20.412 -27.730  1.00 97.42           N  
ATOM   2306  H   TYR A 152      37.891 -19.996 -28.319  1.00 97.42           H  
ATOM   2307  CA  TYR A 152      35.817 -20.374 -28.242  1.00 97.42           C  
ATOM   2308  HA  TYR A 152      35.119 -20.410 -27.406  1.00 97.42           H  
ATOM   2309  C   TYR A 152      35.491 -21.554 -29.155  1.00 97.42           C  
ATOM   2310  CB  TYR A 152      35.575 -19.061 -28.997  1.00 97.42           C  
ATOM   2311  HB2 TYR A 152      36.172 -19.056 -29.908  1.00 97.42           H  
ATOM   2312  HB3 TYR A 152      34.528 -19.027 -29.302  1.00 97.42           H  
ATOM   2313  O   TYR A 152      34.340 -21.676 -29.553  1.00 97.42           O  
ATOM   2314  CG  TYR A 152      35.852 -17.807 -28.201  1.00 97.42           C  
ATOM   2315  CD1 TYR A 152      35.037 -17.485 -27.099  1.00 97.42           C  
ATOM   2316  HD1 TYR A 152      34.212 -18.127 -26.830  1.00 97.42           H  
ATOM   2317  CD2 TYR A 152      36.877 -16.932 -28.606  1.00 97.42           C  
ATOM   2318  HD2 TYR A 152      37.474 -17.171 -29.473  1.00 97.42           H  
ATOM   2319  CE1 TYR A 152      35.246 -16.284 -26.394  1.00 97.42           C  
ATOM   2320  HE1 TYR A 152      34.579 -16.009 -25.591  1.00 97.42           H  
ATOM   2321  CE2 TYR A 152      37.075 -15.719 -27.920  1.00 97.42           C  
ATOM   2322  HE2 TYR A 152      37.833 -15.028 -28.258  1.00 97.42           H  
ATOM   2323  OH  TYR A 152      36.486 -14.238 -26.135  1.00 97.42           O  
ATOM   2324  HH  TYR A 152      36.787 -13.562 -26.746  1.00 97.42           H  
ATOM   2325  CZ  TYR A 152      36.252 -15.391 -26.820  1.00 97.42           C  
ATOM   2326  N   GLY A 153      36.451 -22.413 -29.513  1.00 97.47           N  
ATOM   2327  H   GLY A 153      37.408 -22.274 -29.223  1.00 97.47           H  
ATOM   2328  CA  GLY A 153      36.154 -23.526 -30.408  1.00 97.47           C  
ATOM   2329  HA2 GLY A 153      35.836 -24.394 -29.831  1.00 97.47           H  
ATOM   2330  HA3 GLY A 153      35.328 -23.215 -31.046  1.00 97.47           H  
ATOM   2331  C   GLY A 153      37.264 -23.941 -31.362  1.00 97.47           C  
ATOM   2332  O   GLY A 153      38.415 -23.524 -31.249  1.00 97.47           O  
ATOM   2333  N   SER A 154      36.885 -24.773 -32.327  1.00 98.04           N  
ATOM   2334  H   SER A 154      35.905 -25.016 -32.371  1.00 98.04           H  
ATOM   2335  CA  SER A 154      37.764 -25.285 -33.383  1.00 98.04           C  
ATOM   2336  HA  SER A 154      38.529 -24.544 -33.612  1.00 98.04           H  
ATOM   2337  C   SER A 154      36.979 -25.590 -34.653  1.00 98.04           C  
ATOM   2338  CB  SER A 154      38.449 -26.579 -32.920  1.00 98.04           C  
ATOM   2339  HB2 SER A 154      39.149 -26.900 -33.691  1.00 98.04           H  
ATOM   2340  HB3 SER A 154      39.002 -26.389 -32.000  1.00 98.04           H  
ATOM   2341  O   SER A 154      35.850 -26.067 -34.552  1.00 98.04           O  
ATOM   2342  OG  SER A 154      37.513 -27.623 -32.698  1.00 98.04           O  
ATOM   2343  HG  SER A 154      36.738 -27.443 -33.234  1.00 98.04           H  
ATOM   2344  N   ILE A 155      37.600 -25.435 -35.823  1.00 98.41           N  
ATOM   2345  H   ILE A 155      38.518 -25.014 -35.841  1.00 98.41           H  
ATOM   2346  CA  ILE A 155      37.086 -25.943 -37.103  1.00 98.41           C  
ATOM   2347  HA  ILE A 155      36.120 -26.424 -36.948  1.00 98.41           H  
ATOM   2348  C   ILE A 155      38.061 -27.004 -37.617  1.00 98.41           C  
ATOM   2349  CB  ILE A 155      36.872 -24.791 -38.109  1.00 98.41           C  
ATOM   2350  HB  ILE A 155      37.815 -24.256 -38.222  1.00 98.41           H  
ATOM   2351  O   ILE A 155      39.245 -26.724 -37.795  1.00 98.41           O  
ATOM   2352  CG1 ILE A 155      35.803 -23.802 -37.597  1.00 98.41           C  
ATOM   2353 HG12 ILE A 155      34.814 -24.237 -37.742  1.00 98.41           H  
ATOM   2354 HG13 ILE A 155      35.923 -23.634 -36.527  1.00 98.41           H  
ATOM   2355  CG2 ILE A 155      36.442 -25.346 -39.481  1.00 98.41           C  
ATOM   2356 HG21 ILE A 155      35.525 -25.927 -39.384  1.00 98.41           H  
ATOM   2357 HG22 ILE A 155      37.228 -25.967 -39.909  1.00 98.41           H  
ATOM   2358 HG23 ILE A 155      36.264 -24.524 -40.174  1.00 98.41           H  
ATOM   2359  CD1 ILE A 155      35.841 -22.433 -38.284  1.00 98.41           C  
ATOM   2360 HD11 ILE A 155      36.830 -21.986 -38.174  1.00 98.41           H  
ATOM   2361 HD12 ILE A 155      35.603 -22.531 -39.343  1.00 98.41           H  
ATOM   2362 HD13 ILE A 155      35.107 -21.776 -37.819  1.00 98.41           H  
ATOM   2363  N   LYS A 156      37.585 -28.234 -37.831  1.00 97.09           N  
ATOM   2364  H   LYS A 156      36.603 -28.395 -37.660  1.00 97.09           H  
ATOM   2365  CA  LYS A 156      38.414 -29.373 -38.257  1.00 97.09           C  
ATOM   2366  HA  LYS A 156      39.430 -29.024 -38.440  1.00 97.09           H  
ATOM   2367  C   LYS A 156      37.904 -29.966 -39.556  1.00 97.09           C  
ATOM   2368  CB  LYS A 156      38.468 -30.451 -37.163  1.00 97.09           C  
ATOM   2369  HB2 LYS A 156      37.457 -30.760 -36.900  1.00 97.09           H  
ATOM   2370  HB3 LYS A 156      39.010 -31.318 -37.543  1.00 97.09           H  
ATOM   2371  O   LYS A 156      36.711 -30.205 -39.702  1.00 97.09           O  
ATOM   2372  CG  LYS A 156      39.187 -29.919 -35.923  1.00 97.09           C  
ATOM   2373  HG2 LYS A 156      38.613 -29.089 -35.511  1.00 97.09           H  
ATOM   2374  HG3 LYS A 156      40.167 -29.547 -36.222  1.00 97.09           H  
ATOM   2375  CD  LYS A 156      39.369 -30.978 -34.830  1.00 97.09           C  
ATOM   2376  HD2 LYS A 156      38.400 -31.353 -34.504  1.00 97.09           H  
ATOM   2377  HD3 LYS A 156      40.000 -31.790 -35.191  1.00 97.09           H  
ATOM   2378  CE  LYS A 156      40.056 -30.209 -33.706  1.00 97.09           C  
ATOM   2379  HE2 LYS A 156      39.419 -29.378 -33.409  1.00 97.09           H  
ATOM   2380  HE3 LYS A 156      40.970 -29.760 -34.096  1.00 97.09           H  
ATOM   2381  NZ  LYS A 156      40.400 -30.993 -32.504  1.00 97.09           N  
ATOM   2382  HZ1 LYS A 156      40.916 -30.336 -31.938  1.00 97.09           H  
ATOM   2383  HZ2 LYS A 156      41.008 -31.770 -32.720  1.00 97.09           H  
ATOM   2384  HZ3 LYS A 156      39.570 -31.266 -31.994  1.00 97.09           H  
ATOM   2385  N   LYS A 157      38.815 -30.271 -40.475  1.00 97.15           N  
ATOM   2386  H   LYS A 157      39.781 -30.049 -40.281  1.00 97.15           H  
ATOM   2387  CA  LYS A 157      38.501 -31.042 -41.680  1.00 97.15           C  
ATOM   2388  HA  LYS A 157      37.624 -30.610 -42.164  1.00 97.15           H  
ATOM   2389  C   LYS A 157      38.171 -32.490 -41.309  1.00 97.15           C  
ATOM   2390  CB  LYS A 157      39.683 -30.942 -42.648  1.00 97.15           C  
ATOM   2391  HB2 LYS A 157      39.902 -29.888 -42.821  1.00 97.15           H  
ATOM   2392  HB3 LYS A 157      40.560 -31.410 -42.203  1.00 97.15           H  
ATOM   2393  O   LYS A 157      38.957 -33.142 -40.625  1.00 97.15           O  
ATOM   2394  CG  LYS A 157      39.374 -31.608 -43.993  1.00 97.15           C  
ATOM   2395  HG2 LYS A 157      39.221 -32.679 -43.858  1.00 97.15           H  
ATOM   2396  HG3 LYS A 157      38.474 -31.165 -44.417  1.00 97.15           H  
ATOM   2397  CD  LYS A 157      40.549 -31.380 -44.944  1.00 97.15           C  
ATOM   2398  HD2 LYS A 157      40.705 -30.305 -45.039  1.00 97.15           H  
ATOM   2399  HD3 LYS A 157      41.452 -31.833 -44.536  1.00 97.15           H  
ATOM   2400  CE  LYS A 157      40.249 -31.970 -46.321  1.00 97.15           C  
ATOM   2401  HE2 LYS A 157      40.255 -33.059 -46.263  1.00 97.15           H  
ATOM   2402  HE3 LYS A 157      39.252 -31.646 -46.617  1.00 97.15           H  
ATOM   2403  NZ  LYS A 157      41.237 -31.478 -47.306  1.00 97.15           N  
ATOM   2404  HZ1 LYS A 157      42.192 -31.629 -47.011  1.00 97.15           H  
ATOM   2405  HZ2 LYS A 157      41.150 -30.473 -47.342  1.00 97.15           H  
ATOM   2406  HZ3 LYS A 157      41.064 -31.820 -48.240  1.00 97.15           H  
ATOM   2407  N   VAL A 158      37.029 -32.981 -41.782  1.00 96.95           N  
ATOM   2408  H   VAL A 158      36.451 -32.367 -42.336  1.00 96.95           H  
ATOM   2409  CA  VAL A 158      36.581 -34.376 -41.639  1.00 96.95           C  
ATOM   2410  HA  VAL A 158      37.088 -34.838 -40.791  1.00 96.95           H  
ATOM   2411  C   VAL A 158      36.958 -35.174 -42.889  1.00 96.95           C  
ATOM   2412  CB  VAL A 158      35.062 -34.431 -41.377  1.00 96.95           C  
ATOM   2413  HB  VAL A 158      34.546 -33.986 -42.228  1.00 96.95           H  
ATOM   2414  O   VAL A 158      37.564 -36.239 -42.791  1.00 96.95           O  
ATOM   2415  CG1 VAL A 158      34.577 -35.875 -41.200  1.00 96.95           C  
ATOM   2416 HG11 VAL A 158      35.108 -36.358 -40.380  1.00 96.95           H  
ATOM   2417 HG12 VAL A 158      33.506 -35.876 -40.991  1.00 96.95           H  
ATOM   2418 HG13 VAL A 158      34.731 -36.438 -42.120  1.00 96.95           H  
ATOM   2419  CG2 VAL A 158      34.673 -33.645 -40.115  1.00 96.95           C  
ATOM   2420 HG21 VAL A 158      33.596 -33.711 -39.965  1.00 96.95           H  
ATOM   2421 HG22 VAL A 158      35.190 -34.047 -39.243  1.00 96.95           H  
ATOM   2422 HG23 VAL A 158      34.926 -32.591 -40.233  1.00 96.95           H  
ATOM   2423  N   SER A 159      36.671 -34.628 -44.073  1.00 96.56           N  
ATOM   2424  H   SER A 159      36.176 -33.748 -44.081  1.00 96.56           H  
ATOM   2425  CA  SER A 159      37.076 -35.166 -45.379  1.00 96.56           C  
ATOM   2426  HA  SER A 159      38.053 -35.635 -45.276  1.00 96.56           H  
ATOM   2427  C   SER A 159      37.209 -34.032 -46.402  1.00 96.56           C  
ATOM   2428  CB  SER A 159      36.085 -36.243 -45.850  1.00 96.56           C  
ATOM   2429  HB2 SER A 159      36.437 -36.682 -46.783  1.00 96.56           H  
ATOM   2430  HB3 SER A 159      36.051 -37.033 -45.100  1.00 96.56           H  
ATOM   2431  O   SER A 159      37.012 -32.864 -46.073  1.00 96.56           O  
ATOM   2432  OG  SER A 159      34.776 -35.750 -46.038  1.00 96.56           O  
ATOM   2433  HG  SER A 159      34.728 -35.135 -46.774  1.00 96.56           H  
ATOM   2434  N   THR A 160      37.575 -34.335 -47.652  1.00 95.01           N  
ATOM   2435  H   THR A 160      37.750 -35.294 -47.914  1.00 95.01           H  
ATOM   2436  CA  THR A 160      37.543 -33.323 -48.723  1.00 95.01           C  
ATOM   2437  HA  THR A 160      38.227 -32.514 -48.468  1.00 95.01           H  
ATOM   2438  C   THR A 160      36.137 -32.741 -48.836  1.00 95.01           C  
ATOM   2439  CB  THR A 160      37.983 -33.900 -50.072  1.00 95.01           C  
ATOM   2440  HB  THR A 160      37.314 -34.707 -50.370  1.00 95.01           H  
ATOM   2441  O   THR A 160      35.170 -33.488 -48.966  1.00 95.01           O  
ATOM   2442  CG2 THR A 160      38.031 -32.847 -51.177  1.00 95.01           C  
ATOM   2443 HG21 THR A 160      38.674 -32.012 -50.894  1.00 95.01           H  
ATOM   2444 HG22 THR A 160      38.403 -33.288 -52.101  1.00 95.01           H  
ATOM   2445 HG23 THR A 160      37.029 -32.469 -51.378  1.00 95.01           H  
ATOM   2446  OG1 THR A 160      39.294 -34.406 -49.931  1.00 95.01           O  
ATOM   2447  HG1 THR A 160      39.576 -34.643 -50.818  1.00 95.01           H  
ATOM   2448  N   GLY A 161      36.044 -31.415 -48.727  1.00 94.75           N  
ATOM   2449  H   GLY A 161      36.883 -30.867 -48.606  1.00 94.75           H  
ATOM   2450  CA  GLY A 161      34.786 -30.682 -48.758  1.00 94.75           C  
ATOM   2451  HA2 GLY A 161      35.049 -29.625 -48.762  1.00 94.75           H  
ATOM   2452  HA3 GLY A 161      34.236 -30.918 -49.668  1.00 94.75           H  
ATOM   2453  C   GLY A 161      33.863 -30.887 -47.554  1.00 94.75           C  
ATOM   2454  O   GLY A 161      32.689 -30.562 -47.658  1.00 94.75           O  
ATOM   2455  N   HIS A 162      34.348 -31.408 -46.421  1.00 97.66           N  
ATOM   2456  H   HIS A 162      35.322 -31.674 -46.382  1.00 97.66           H  
ATOM   2457  CA  HIS A 162      33.565 -31.509 -45.182  1.00 97.66           C  
ATOM   2458  HA  HIS A 162      32.712 -30.832 -45.244  1.00 97.66           H  
ATOM   2459  C   HIS A 162      34.400 -31.090 -43.970  1.00 97.66           C  
ATOM   2460  CB  HIS A 162      33.008 -32.930 -45.020  1.00 97.66           C  
ATOM   2461  HB2 HIS A 162      32.386 -33.169 -45.882  1.00 97.66           H  
ATOM   2462  HB3 HIS A 162      33.850 -33.622 -45.005  1.00 97.66           H  
ATOM   2463  O   HIS A 162      35.464 -31.653 -43.699  1.00 97.66           O  
ATOM   2464  CG  HIS A 162      32.195 -33.179 -43.769  1.00 97.66           C  
ATOM   2465  CD2 HIS A 162      31.540 -32.251 -43.008  1.00 97.66           C  
ATOM   2466  HD2 HIS A 162      31.457 -31.190 -43.194  1.00 97.66           H  
ATOM   2467  ND1 HIS A 162      32.004 -34.438 -43.195  1.00 97.66           N  
ATOM   2468  CE1 HIS A 162      31.247 -34.236 -42.107  1.00 97.66           C  
ATOM   2469  HE1 HIS A 162      30.920 -35.011 -41.430  1.00 97.66           H  
ATOM   2470  NE2 HIS A 162      30.980 -32.932 -41.954  1.00 97.66           N  
ATOM   2471  HE2 HIS A 162      30.497 -32.526 -41.166  1.00 97.66           H  
ATOM   2472  N   TYR A 163      33.892 -30.117 -43.222  1.00 98.28           N  
ATOM   2473  H   TYR A 163      33.015 -29.710 -43.517  1.00 98.28           H  
ATOM   2474  CA  TYR A 163      34.502 -29.510 -42.048  1.00 98.28           C  
ATOM   2475  HA  TYR A 163      35.371 -30.101 -41.757  1.00 98.28           H  
ATOM   2476  C   TYR A 163      33.498 -29.511 -40.893  1.00 98.28           C  
ATOM   2477  CB  TYR A 163      34.969 -28.080 -42.380  1.00 98.28           C  
ATOM   2478  HB2 TYR A 163      34.097 -27.431 -42.452  1.00 98.28           H  
ATOM   2479  HB3 TYR A 163      35.582 -27.709 -41.557  1.00 98.28           H  
ATOM   2480  O   TYR A 163      32.311 -29.296 -41.103  1.00 98.28           O  
ATOM   2481  CG  TYR A 163      35.751 -27.966 -43.679  1.00 98.28           C  
ATOM   2482  CD1 TYR A 163      37.152 -28.103 -43.679  1.00 98.28           C  
ATOM   2483  HD1 TYR A 163      37.684 -28.207 -42.745  1.00 98.28           H  
ATOM   2484  CD2 TYR A 163      35.062 -27.787 -44.896  1.00 98.28           C  
ATOM   2485  HD2 TYR A 163      33.989 -27.665 -44.898  1.00 98.28           H  
ATOM   2486  CE1 TYR A 163      37.858 -28.134 -44.900  1.00 98.28           C  
ATOM   2487  HE1 TYR A 163      38.930 -28.261 -44.911  1.00 98.28           H  
ATOM   2488  CE2 TYR A 163      35.763 -27.818 -46.116  1.00 98.28           C  
ATOM   2489  HE2 TYR A 163      35.236 -27.719 -47.053  1.00 98.28           H  
ATOM   2490  OH  TYR A 163      37.797 -28.161 -47.312  1.00 98.28           O  
ATOM   2491  HH  TYR A 163      38.720 -28.411 -47.232  1.00 98.28           H  
ATOM   2492  CZ  TYR A 163      37.156 -28.024 -46.121  1.00 98.28           C  
ATOM   2493  N   LYS A 164      33.969 -29.718 -39.666  1.00 98.25           N  
ATOM   2494  H   LYS A 164      34.957 -29.896 -39.565  1.00 98.25           H  
ATOM   2495  CA  LYS A 164      33.156 -29.665 -38.448  1.00 98.25           C  
ATOM   2496  HA  LYS A 164      32.123 -29.437 -38.710  1.00 98.25           H  
ATOM   2497  C   LYS A 164      33.658 -28.546 -37.544  1.00 98.25           C  
ATOM   2498  CB  LYS A 164      33.153 -31.047 -37.778  1.00 98.25           C  
ATOM   2499  HB2 LYS A 164      34.176 -31.340 -37.542  1.00 98.25           H  
ATOM   2500  HB3 LYS A 164      32.739 -31.764 -38.488  1.00 98.25           H  
ATOM   2501  O   LYS A 164      34.821 -28.552 -37.135  1.00 98.25           O  
ATOM   2502  CG  LYS A 164      32.308 -31.065 -36.494  1.00 98.25           C  
ATOM   2503  HG2 LYS A 164      31.321 -30.651 -36.696  1.00 98.25           H  
ATOM   2504  HG3 LYS A 164      32.794 -30.438 -35.746  1.00 98.25           H  
ATOM   2505  CD  LYS A 164      32.168 -32.482 -35.915  1.00 98.25           C  
ATOM   2506  HD2 LYS A 164      33.146 -32.963 -35.915  1.00 98.25           H  
ATOM   2507  HD3 LYS A 164      31.834 -32.407 -34.880  1.00 98.25           H  
ATOM   2508  CE  LYS A 164      31.174 -33.360 -36.690  1.00 98.25           C  
ATOM   2509  HE2 LYS A 164      31.379 -33.295 -37.759  1.00 98.25           H  
ATOM   2510  HE3 LYS A 164      31.306 -34.393 -36.369  1.00 98.25           H  
ATOM   2511  NZ  LYS A 164      29.768 -32.952 -36.434  1.00 98.25           N  
ATOM   2512  HZ1 LYS A 164      29.551 -32.098 -36.928  1.00 98.25           H  
ATOM   2513  HZ2 LYS A 164      29.093 -33.585 -36.838  1.00 98.25           H  
ATOM   2514  HZ3 LYS A 164      29.562 -32.811 -35.456  1.00 98.25           H  
ATOM   2515  N   ALA A 165      32.780 -27.600 -37.242  1.00 98.29           N  
ATOM   2516  H   ALA A 165      31.846 -27.689 -37.616  1.00 98.29           H  
ATOM   2517  CA  ALA A 165      32.992 -26.527 -36.287  1.00 98.29           C  
ATOM   2518  HA  ALA A 165      34.063 -26.370 -36.160  1.00 98.29           H  
ATOM   2519  C   ALA A 165      32.382 -26.901 -34.930  1.00 98.29           C  
ATOM   2520  CB  ALA A 165      32.395 -25.232 -36.842  1.00 98.29           C  
ATOM   2521  HB1 ALA A 165      32.736 -25.059 -37.862  1.00 98.29           H  
ATOM   2522  HB2 ALA A 165      32.684 -24.392 -36.209  1.00 98.29           H  
ATOM   2523  HB3 ALA A 165      31.307 -25.307 -36.848  1.00 98.29           H  
ATOM   2524  O   ALA A 165      31.238 -27.346 -34.858  1.00 98.29           O  
ATOM   2525  N   ILE A 166      33.138 -26.691 -33.857  1.00 97.95           N  
ATOM   2526  H   ILE A 166      34.069 -26.331 -34.011  1.00 97.95           H  
ATOM   2527  CA  ILE A 166      32.654 -26.744 -32.475  1.00 97.95           C  
ATOM   2528  HA  ILE A 166      31.602 -27.026 -32.454  1.00 97.95           H  
ATOM   2529  C   ILE A 166      32.792 -25.333 -31.927  1.00 97.95           C  
ATOM   2530  CB  ILE A 166      33.449 -27.764 -31.627  1.00 97.95           C  
ATOM   2531  HB  ILE A 166      34.499 -27.470 -31.626  1.00 97.95           H  
ATOM   2532  O   ILE A 166      33.915 -24.839 -31.832  1.00 97.95           O  
ATOM   2533  CG1 ILE A 166      33.346 -29.179 -32.240  1.00 97.95           C  
ATOM   2534 HG12 ILE A 166      33.695 -29.153 -33.271  1.00 97.95           H  
ATOM   2535 HG13 ILE A 166      32.304 -29.497 -32.248  1.00 97.95           H  
ATOM   2536  CG2 ILE A 166      32.939 -27.746 -30.171  1.00 97.95           C  
ATOM   2537 HG21 ILE A 166      33.007 -26.747 -29.741  1.00 97.95           H  
ATOM   2538 HG22 ILE A 166      31.900 -28.073 -30.138  1.00 97.95           H  
ATOM   2539 HG23 ILE A 166      33.534 -28.413 -29.545  1.00 97.95           H  
ATOM   2540  CD1 ILE A 166      34.179 -30.243 -31.513  1.00 97.95           C  
ATOM   2541 HD11 ILE A 166      35.215 -29.914 -31.434  1.00 97.95           H  
ATOM   2542 HD12 ILE A 166      34.142 -31.173 -32.081  1.00 97.95           H  
ATOM   2543 HD13 ILE A 166      33.774 -30.433 -30.519  1.00 97.95           H  
ATOM   2544  N   LEU A 167      31.678 -24.693 -31.585  1.00 98.06           N  
ATOM   2545  H   LEU A 167      30.802 -25.182 -31.699  1.00 98.06           H  
ATOM   2546  CA  LEU A 167      31.609 -23.316 -31.096  1.00 98.06           C  
ATOM   2547  HA  LEU A 167      32.589 -22.846 -31.180  1.00 98.06           H  
ATOM   2548  C   LEU A 167      31.200 -23.307 -29.624  1.00 98.06           C  
ATOM   2549  CB  LEU A 167      30.607 -22.510 -31.939  1.00 98.06           C  
ATOM   2550  HB2 LEU A 167      30.649 -21.468 -31.621  1.00 98.06           H  
ATOM   2551  HB3 LEU A 167      29.603 -22.880 -31.729  1.00 98.06           H  
ATOM   2552  O   LEU A 167      30.273 -24.013 -29.242  1.00 98.06           O  
ATOM   2553  CG  LEU A 167      30.826 -22.578 -33.460  1.00 98.06           C  
ATOM   2554  HG  LEU A 167      30.673 -23.599 -33.810  1.00 98.06           H  
ATOM   2555  CD1 LEU A 167      29.796 -21.686 -34.146  1.00 98.06           C  
ATOM   2556 HD11 LEU A 167      29.909 -21.780 -35.226  1.00 98.06           H  
ATOM   2557 HD12 LEU A 167      29.938 -20.646 -33.853  1.00 98.06           H  
ATOM   2558 HD13 LEU A 167      28.792 -22.010 -33.872  1.00 98.06           H  
ATOM   2559  CD2 LEU A 167      32.231 -22.128 -33.865  1.00 98.06           C  
ATOM   2560 HD21 LEU A 167      32.440 -21.144 -33.445  1.00 98.06           H  
ATOM   2561 HD22 LEU A 167      32.973 -22.842 -33.508  1.00 98.06           H  
ATOM   2562 HD23 LEU A 167      32.301 -22.071 -34.951  1.00 98.06           H  
ATOM   2563  N   LYS A 168      31.873 -22.504 -28.802  1.00 97.91           N  
ATOM   2564  H   LYS A 168      32.627 -21.969 -29.207  1.00 97.91           H  
ATOM   2565  CA  LYS A 168      31.656 -22.372 -27.356  1.00 97.91           C  
ATOM   2566  HA  LYS A 168      30.838 -23.024 -27.053  1.00 97.91           H  
ATOM   2567  C   LYS A 168      31.256 -20.941 -27.034  1.00 97.91           C  
ATOM   2568  CB  LYS A 168      32.909 -22.775 -26.560  1.00 97.91           C  
ATOM   2569  HB2 LYS A 168      32.665 -22.738 -25.498  1.00 97.91           H  
ATOM   2570  HB3 LYS A 168      33.715 -22.067 -26.750  1.00 97.91           H  
ATOM   2571  O   LYS A 168      32.113 -20.073 -26.866  1.00 97.91           O  
ATOM   2572  CG  LYS A 168      33.408 -24.174 -26.914  1.00 97.91           C  
ATOM   2573  HG2 LYS A 168      32.567 -24.865 -26.867  1.00 97.91           H  
ATOM   2574  HG3 LYS A 168      33.807 -24.169 -27.928  1.00 97.91           H  
ATOM   2575  CD  LYS A 168      34.487 -24.644 -25.940  1.00 97.91           C  
ATOM   2576  HD2 LYS A 168      34.017 -24.848 -24.978  1.00 97.91           H  
ATOM   2577  HD3 LYS A 168      35.246 -23.870 -25.820  1.00 97.91           H  
ATOM   2578  CE  LYS A 168      35.133 -25.905 -26.516  1.00 97.91           C  
ATOM   2579  HE2 LYS A 168      36.039 -25.625 -27.052  1.00 97.91           H  
ATOM   2580  HE3 LYS A 168      34.440 -26.347 -27.233  1.00 97.91           H  
ATOM   2581  NZ  LYS A 168      35.411 -26.912 -25.477  1.00 97.91           N  
ATOM   2582  HZ1 LYS A 168      34.517 -27.331 -25.259  1.00 97.91           H  
ATOM   2583  HZ2 LYS A 168      35.962 -27.672 -25.851  1.00 97.91           H  
ATOM   2584  HZ3 LYS A 168      35.818 -26.511 -24.646  1.00 97.91           H  
ATOM   2585  N   ASN A 169      29.956 -20.698 -26.946  1.00 97.51           N  
ATOM   2586  H   ASN A 169      29.317 -21.472 -27.055  1.00 97.51           H  
ATOM   2587  CA  ASN A 169      29.418 -19.407 -26.540  1.00 97.51           C  
ATOM   2588  HA  ASN A 169      30.049 -18.604 -26.919  1.00 97.51           H  
ATOM   2589  C   ASN A 169      29.399 -19.324 -25.004  1.00 97.51           C  
ATOM   2590  CB  ASN A 169      28.026 -19.274 -27.171  1.00 97.51           C  
ATOM   2591  HB2 ASN A 169      27.432 -20.129 -26.845  1.00 97.51           H  
ATOM   2592  HB3 ASN A 169      28.105 -19.309 -28.258  1.00 97.51           H  
ATOM   2593  O   ASN A 169      28.593 -20.003 -24.364  1.00 97.51           O  
ATOM   2594  CG  ASN A 169      27.293 -18.002 -26.788  1.00 97.51           C  
ATOM   2595  ND2 ASN A 169      25.989 -18.007 -26.943  1.00 97.51           N  
ATOM   2596 HD21 ASN A 169      25.555 -18.848 -27.294  1.00 97.51           H  
ATOM   2597 HD22 ASN A 169      25.434 -17.216 -26.647  1.00 97.51           H  
ATOM   2598  OD1 ASN A 169      27.876 -17.018 -26.354  1.00 97.51           O  
ATOM   2599  N   PHE A 170      30.270 -18.500 -24.405  1.00 96.55           N  
ATOM   2600  H   PHE A 170      30.901 -17.940 -24.961  1.00 96.55           H  
ATOM   2601  CA  PHE A 170      30.292 -18.282 -22.950  1.00 96.55           C  
ATOM   2602  HA  PHE A 170      29.979 -19.207 -22.465  1.00 96.55           H  
ATOM   2603  C   PHE A 170      29.289 -17.213 -22.487  1.00 96.55           C  
ATOM   2604  CB  PHE A 170      31.711 -17.968 -22.453  1.00 96.55           C  
ATOM   2605  HB2 PHE A 170      31.671 -17.837 -21.371  1.00 96.55           H  
ATOM   2606  HB3 PHE A 170      32.044 -17.012 -22.859  1.00 96.55           H  
ATOM   2607  O   PHE A 170      29.227 -16.902 -21.293  1.00 96.55           O  
ATOM   2608  CG  PHE A 170      32.746 -19.035 -22.740  1.00 96.55           C  
ATOM   2609  CD1 PHE A 170      32.804 -20.185 -21.932  1.00 96.55           C  
ATOM   2610  HD1 PHE A 170      32.095 -20.311 -21.127  1.00 96.55           H  
ATOM   2611  CD2 PHE A 170      33.656 -18.878 -23.801  1.00 96.55           C  
ATOM   2612  HD2 PHE A 170      33.581 -18.012 -24.441  1.00 96.55           H  
ATOM   2613  CE1 PHE A 170      33.774 -21.173 -22.177  1.00 96.55           C  
ATOM   2614  HE1 PHE A 170      33.804 -22.063 -21.565  1.00 96.55           H  
ATOM   2615  CE2 PHE A 170      34.626 -19.866 -24.047  1.00 96.55           C  
ATOM   2616  HE2 PHE A 170      35.296 -19.760 -24.887  1.00 96.55           H  
ATOM   2617  CZ  PHE A 170      34.687 -21.013 -23.235  1.00 96.55           C  
ATOM   2618  HZ  PHE A 170      35.416 -21.781 -23.449  1.00 96.55           H  
ATOM   2619  N   GLY A 171      28.498 -16.657 -23.410  1.00 95.02           N  
ATOM   2620  H   GLY A 171      28.610 -16.948 -24.371  1.00 95.02           H  
ATOM   2621  CA  GLY A 171      27.322 -15.854 -23.092  1.00 95.02           C  
ATOM   2622  HA2 GLY A 171      26.898 -15.463 -24.016  1.00 95.02           H  
ATOM   2623  HA3 GLY A 171      27.613 -15.010 -22.467  1.00 95.02           H  
ATOM   2624  C   GLY A 171      26.237 -16.658 -22.369  1.00 95.02           C  
ATOM   2625  O   GLY A 171      26.275 -17.885 -22.293  1.00 95.02           O  
ATOM   2626  N   THR A 172      25.235 -15.954 -21.847  1.00 93.95           N  
ATOM   2627  H   THR A 172      25.233 -14.954 -21.995  1.00 93.95           H  
ATOM   2628  CA  THR A 172      24.056 -16.555 -21.196  1.00 93.95           C  
ATOM   2629  HA  THR A 172      24.248 -17.616 -21.037  1.00 93.95           H  
ATOM   2630  C   THR A 172      22.796 -16.502 -22.062  1.00 93.95           C  
ATOM   2631  CB  THR A 172      23.787 -15.949 -19.810  1.00 93.95           C  
ATOM   2632  HB  THR A 172      22.925 -16.451 -19.370  1.00 93.95           H  
ATOM   2633  O   THR A 172      21.748 -16.976 -21.631  1.00 93.95           O  
ATOM   2634  CG2 THR A 172      24.973 -16.125 -18.863  1.00 93.95           C  
ATOM   2635 HG21 THR A 172      25.206 -17.186 -18.767  1.00 93.95           H  
ATOM   2636 HG22 THR A 172      24.721 -15.727 -17.879  1.00 93.95           H  
ATOM   2637 HG23 THR A 172      25.850 -15.605 -19.249  1.00 93.95           H  
ATOM   2638  OG1 THR A 172      23.514 -14.570 -19.882  1.00 93.95           O  
ATOM   2639  HG1 THR A 172      23.171 -14.301 -19.025  1.00 93.95           H  
ATOM   2640  N   ALA A 173      22.888 -15.953 -23.277  1.00 92.49           N  
ATOM   2641  H   ALA A 173      23.783 -15.588 -23.567  1.00 92.49           H  
ATOM   2642  CA  ALA A 173      21.792 -15.860 -24.238  1.00 92.49           C  
ATOM   2643  HA  ALA A 173      20.956 -16.470 -23.897  1.00 92.49           H  
ATOM   2644  C   ALA A 173      22.191 -16.374 -25.627  1.00 92.49           C  
ATOM   2645  CB  ALA A 173      21.319 -14.403 -24.313  1.00 92.49           C  
ATOM   2646  HB1 ALA A 173      22.160 -13.753 -24.554  1.00 92.49           H  
ATOM   2647  HB2 ALA A 173      20.902 -14.097 -23.354  1.00 92.49           H  
ATOM   2648  HB3 ALA A 173      20.550 -14.294 -25.077  1.00 92.49           H  
ATOM   2649  O   ALA A 173      23.375 -16.468 -25.967  1.00 92.49           O  
ATOM   2650  N   GLU A 174      21.174 -16.662 -26.440  1.00 93.51           N  
ATOM   2651  H   GLU A 174      20.228 -16.554 -26.105  1.00 93.51           H  
ATOM   2652  CA  GLU A 174      21.347 -16.983 -27.854  1.00 93.51           C  
ATOM   2653  HA  GLU A 174      22.044 -17.817 -27.935  1.00 93.51           H  
ATOM   2654  C   GLU A 174      21.919 -15.798 -28.635  1.00 93.51           C  
ATOM   2655  CB  GLU A 174      20.026 -17.394 -28.505  1.00 93.51           C  
ATOM   2656  HB2 GLU A 174      19.311 -16.576 -28.419  1.00 93.51           H  
ATOM   2657  HB3 GLU A 174      20.226 -17.571 -29.561  1.00 93.51           H  
ATOM   2658  O   GLU A 174      21.501 -14.646 -28.469  1.00 93.51           O  
ATOM   2659  CG  GLU A 174      19.419 -18.666 -27.903  1.00 93.51           C  
ATOM   2660  HG2 GLU A 174      20.198 -19.425 -27.829  1.00 93.51           H  
ATOM   2661  HG3 GLU A 174      19.060 -18.449 -26.897  1.00 93.51           H  
ATOM   2662  CD  GLU A 174      18.269 -19.218 -28.755  1.00 93.51           C  
ATOM   2663  OE1 GLU A 174      17.896 -20.383 -28.504  1.00 93.51           O  
ATOM   2664  OE2 GLU A 174      17.794 -18.486 -29.655  1.00 93.51           O  
ATOM   2665  N   THR A 175      22.849 -16.098 -29.535  1.00 95.91           N  
ATOM   2666  H   THR A 175      23.092 -17.069 -29.662  1.00 95.91           H  
ATOM   2667  CA  THR A 175      23.476 -15.130 -30.438  1.00 95.91           C  
ATOM   2668  HA  THR A 175      22.866 -14.228 -30.470  1.00 95.91           H  
ATOM   2669  C   THR A 175      23.512 -15.669 -31.862  1.00 95.91           C  
ATOM   2670  CB  THR A 175      24.851 -14.716 -29.908  1.00 95.91           C  
ATOM   2671  HB  THR A 175      24.739 -14.432 -28.862  1.00 95.91           H  
ATOM   2672  O   THR A 175      23.256 -16.847 -32.083  1.00 95.91           O  
ATOM   2673  CG2 THR A 175      25.889 -15.827 -29.997  1.00 95.91           C  
ATOM   2674 HG21 THR A 175      26.748 -15.552 -29.384  1.00 95.91           H  
ATOM   2675 HG22 THR A 175      26.197 -15.985 -31.030  1.00 95.91           H  
ATOM   2676 HG23 THR A 175      25.476 -16.750 -29.589  1.00 95.91           H  
ATOM   2677  OG1 THR A 175      25.294 -13.586 -30.619  1.00 95.91           O  
ATOM   2678  HG1 THR A 175      26.029 -13.203 -30.134  1.00 95.91           H  
ATOM   2679  N   TYR A 176      23.780 -14.810 -32.835  1.00 95.79           N  
ATOM   2680  H   TYR A 176      24.166 -13.910 -32.585  1.00 95.79           H  
ATOM   2681  CA  TYR A 176      23.791 -15.174 -34.250  1.00 95.79           C  
ATOM   2682  HA  TYR A 176      23.427 -16.192 -34.378  1.00 95.79           H  
ATOM   2683  C   TYR A 176      25.226 -15.068 -34.765  1.00 95.79           C  
ATOM   2684  CB  TYR A 176      22.835 -14.270 -35.023  1.00 95.79           C  
ATOM   2685  HB2 TYR A 176      23.089 -13.231 -34.818  1.00 95.79           H  
ATOM   2686  HB3 TYR A 176      22.980 -14.445 -36.090  1.00 95.79           H  
ATOM   2687  O   TYR A 176      25.832 -14.010 -34.583  1.00 95.79           O  
ATOM   2688  CG  TYR A 176      21.378 -14.510 -34.686  1.00 95.79           C  
ATOM   2689  CD1 TYR A 176      20.621 -15.425 -35.440  1.00 95.79           C  
ATOM   2690  HD1 TYR A 176      21.065 -15.939 -36.279  1.00 95.79           H  
ATOM   2691  CD2 TYR A 176      20.790 -13.832 -33.601  1.00 95.79           C  
ATOM   2692  HD2 TYR A 176      21.399 -13.146 -33.031  1.00 95.79           H  
ATOM   2693  CE1 TYR A 176      19.272 -15.656 -35.116  1.00 95.79           C  
ATOM   2694  HE1 TYR A 176      18.681 -16.346 -35.700  1.00 95.79           H  
ATOM   2695  CE2 TYR A 176      19.441 -14.066 -33.266  1.00 95.79           C  
ATOM   2696  HE2 TYR A 176      18.972 -13.559 -32.435  1.00 95.79           H  
ATOM   2697  OH  TYR A 176      17.384 -15.224 -33.713  1.00 95.79           O  
ATOM   2698  HH  TYR A 176      17.098 -14.786 -32.908  1.00 95.79           H  
ATOM   2699  CZ  TYR A 176      18.681 -14.981 -34.030  1.00 95.79           C  
ATOM   2700  N   PRO A 177      25.792 -16.145 -35.331  1.00 97.09           N  
ATOM   2701  CA  PRO A 177      27.154 -16.118 -35.830  1.00 97.09           C  
ATOM   2702  HA  PRO A 177      27.789 -15.547 -35.153  1.00 97.09           H  
ATOM   2703  C   PRO A 177      27.239 -15.479 -37.218  1.00 97.09           C  
ATOM   2704  CB  PRO A 177      27.601 -17.578 -35.842  1.00 97.09           C  
ATOM   2705  HB2 PRO A 177      28.357 -17.764 -36.606  1.00 97.09           H  
ATOM   2706  HB3 PRO A 177      27.972 -17.856 -34.855  1.00 97.09           H  
ATOM   2707  O   PRO A 177      26.377 -15.694 -38.064  1.00 97.09           O  
ATOM   2708  CG  PRO A 177      26.305 -18.332 -36.142  1.00 97.09           C  
ATOM   2709  HG2 PRO A 177      26.130 -18.338 -37.217  1.00 97.09           H  
ATOM   2710  HG3 PRO A 177      26.335 -19.353 -35.761  1.00 97.09           H  
ATOM   2711  CD  PRO A 177      25.233 -17.489 -35.449  1.00 97.09           C  
ATOM   2712  HD2 PRO A 177      24.321 -17.484 -36.046  1.00 97.09           H  
ATOM   2713  HD3 PRO A 177      25.034 -17.887 -34.455  1.00 97.09           H  
ATOM   2714  N   ASP A 178      28.331 -14.778 -37.474  1.00 97.54           N  
ATOM   2715  H   ASP A 178      29.001 -14.637 -36.730  1.00 97.54           H  
ATOM   2716  CA  ASP A 178      28.769 -14.415 -38.813  1.00 97.54           C  
ATOM   2717  HA  ASP A 178      27.903 -14.351 -39.472  1.00 97.54           H  
ATOM   2718  C   ASP A 178      29.705 -15.509 -39.327  1.00 97.54           C  
ATOM   2719  CB  ASP A 178      29.441 -13.038 -38.798  1.00 97.54           C  
ATOM   2720  HB2 ASP A 178      30.284 -13.059 -38.108  1.00 97.54           H  
ATOM   2721  HB3 ASP A 178      29.823 -12.823 -39.796  1.00 97.54           H  
ATOM   2722  O   ASP A 178      30.632 -15.931 -38.630  1.00 97.54           O  
ATOM   2723  CG  ASP A 178      28.472 -11.920 -38.396  1.00 97.54           C  
ATOM   2724  OD1 ASP A 178      27.321 -11.941 -38.883  1.00 97.54           O  
ATOM   2725  OD2 ASP A 178      28.894 -11.033 -37.620  1.00 97.54           O  
ATOM   2726  N   ILE A 179      29.452 -16.008 -40.537  1.00 97.84           N  
ATOM   2727  H   ILE A 179      28.688 -15.600 -41.057  1.00 97.84           H  
ATOM   2728  CA  ILE A 179      30.218 -17.097 -41.145  1.00 97.84           C  
ATOM   2729  HA  ILE A 179      31.022 -17.382 -40.466  1.00 97.84           H  
ATOM   2730  C   ILE A 179      30.868 -16.602 -42.430  1.00 97.84           C  
ATOM   2731  CB  ILE A 179      29.359 -18.360 -41.379  1.00 97.84           C  
ATOM   2732  HB  ILE A 179      28.577 -18.126 -42.104  1.00 97.84           H  
ATOM   2733  O   ILE A 179      30.197 -16.082 -43.322  1.00 97.84           O  
ATOM   2734  CG1 ILE A 179      28.670 -18.813 -40.071  1.00 97.84           C  
ATOM   2735 HG12 ILE A 179      29.427 -19.024 -39.314  1.00 97.84           H  
ATOM   2736 HG13 ILE A 179      28.043 -18.003 -39.700  1.00 97.84           H  
ATOM   2737  CG2 ILE A 179      30.257 -19.461 -41.977  1.00 97.84           C  
ATOM   2738 HG21 ILE A 179      30.523 -19.188 -42.998  1.00 97.84           H  
ATOM   2739 HG22 ILE A 179      31.163 -19.579 -41.384  1.00 97.84           H  
ATOM   2740 HG23 ILE A 179      29.741 -20.421 -42.020  1.00 97.84           H  
ATOM   2741  CD1 ILE A 179      27.764 -20.039 -40.217  1.00 97.84           C  
ATOM   2742 HD11 ILE A 179      27.158 -20.148 -39.318  1.00 97.84           H  
ATOM   2743 HD12 ILE A 179      27.107 -19.913 -41.078  1.00 97.84           H  
ATOM   2744 HD13 ILE A 179      28.364 -20.941 -40.338  1.00 97.84           H  
ATOM   2745  N   LYS A 180      32.176 -16.812 -42.551  1.00 98.17           N  
ATOM   2746  H   LYS A 180      32.660 -17.214 -41.761  1.00 98.17           H  
ATOM   2747  CA  LYS A 180      32.980 -16.375 -43.687  1.00 98.17           C  
ATOM   2748  HA  LYS A 180      32.312 -16.025 -44.475  1.00 98.17           H  
ATOM   2749  C   LYS A 180      33.819 -17.514 -44.246  1.00 98.17           C  
ATOM   2750  CB  LYS A 180      33.816 -15.185 -43.230  1.00 98.17           C  
ATOM   2751  HB2 LYS A 180      34.431 -15.478 -42.379  1.00 98.17           H  
ATOM   2752  HB3 LYS A 180      33.130 -14.404 -42.899  1.00 98.17           H  
ATOM   2753  O   LYS A 180      34.553 -18.171 -43.513  1.00 98.17           O  
ATOM   2754  CG  LYS A 180      34.714 -14.632 -44.338  1.00 98.17           C  
ATOM   2755  HG2 LYS A 180      35.497 -15.347 -44.590  1.00 98.17           H  
ATOM   2756  HG3 LYS A 180      34.114 -14.418 -45.223  1.00 98.17           H  
ATOM   2757  CD  LYS A 180      35.338 -13.345 -43.809  1.00 98.17           C  
ATOM   2758  HD2 LYS A 180      34.531 -12.696 -43.468  1.00 98.17           H  
ATOM   2759  HD3 LYS A 180      35.988 -13.567 -42.963  1.00 98.17           H  
ATOM   2760  CE  LYS A 180      36.121 -12.629 -44.899  1.00 98.17           C  
ATOM   2761  HE2 LYS A 180      37.097 -13.103 -45.008  1.00 98.17           H  
ATOM   2762  HE3 LYS A 180      35.562 -12.713 -45.830  1.00 98.17           H  
ATOM   2763  NZ  LYS A 180      36.222 -11.207 -44.527  1.00 98.17           N  
ATOM   2764  HZ1 LYS A 180      36.576 -11.121 -43.585  1.00 98.17           H  
ATOM   2765  HZ2 LYS A 180      35.285 -10.831 -44.543  1.00 98.17           H  
ATOM   2766  HZ3 LYS A 180      36.771 -10.674 -45.187  1.00 98.17           H  
ATOM   2767  N   LEU A 181      33.731 -17.737 -45.554  1.00 98.08           N  
ATOM   2768  H   LEU A 181      33.101 -17.149 -46.081  1.00 98.08           H  
ATOM   2769  CA  LEU A 181      34.546 -18.707 -46.285  1.00 98.08           C  
ATOM   2770  HA  LEU A 181      35.258 -19.173 -45.605  1.00 98.08           H  
ATOM   2771  C   LEU A 181      35.339 -17.986 -47.374  1.00 98.08           C  
ATOM   2772  CB  LEU A 181      33.686 -19.825 -46.904  1.00 98.08           C  
ATOM   2773  HB2 LEU A 181      34.319 -20.348 -47.620  1.00 98.08           H  
ATOM   2774  HB3 LEU A 181      32.861 -19.387 -47.467  1.00 98.08           H  
ATOM   2775  O   LEU A 181      34.763 -17.361 -48.262  1.00 98.08           O  
ATOM   2776  CG  LEU A 181      33.132 -20.874 -45.924  1.00 98.08           C  
ATOM   2777  HG  LEU A 181      33.918 -21.166 -45.228  1.00 98.08           H  
ATOM   2778  CD1 LEU A 181      31.921 -20.391 -45.128  1.00 98.08           C  
ATOM   2779 HD11 LEU A 181      31.162 -19.982 -45.794  1.00 98.08           H  
ATOM   2780 HD12 LEU A 181      32.233 -19.625 -44.416  1.00 98.08           H  
ATOM   2781 HD13 LEU A 181      31.493 -21.216 -44.558  1.00 98.08           H  
ATOM   2782  CD2 LEU A 181      32.701 -22.113 -46.712  1.00 98.08           C  
ATOM   2783 HD21 LEU A 181      33.557 -22.537 -47.237  1.00 98.08           H  
ATOM   2784 HD22 LEU A 181      32.303 -22.867 -46.033  1.00 98.08           H  
ATOM   2785 HD23 LEU A 181      31.932 -21.844 -47.435  1.00 98.08           H  
ATOM   2786  N   LYS A 182      36.666 -18.120 -47.345  1.00 97.81           N  
ATOM   2787  H   LYS A 182      37.060 -18.623 -46.562  1.00 97.81           H  
ATOM   2788  CA  LYS A 182      37.559 -17.701 -48.429  1.00 97.81           C  
ATOM   2789  HA  LYS A 182      37.015 -17.058 -49.120  1.00 97.81           H  
ATOM   2790  C   LYS A 182      38.032 -18.925 -49.204  1.00 97.81           C  
ATOM   2791  CB  LYS A 182      38.718 -16.894 -47.843  1.00 97.81           C  
ATOM   2792  HB2 LYS A 182      38.318 -16.021 -47.327  1.00 97.81           H  
ATOM   2793  HB3 LYS A 182      39.247 -17.514 -47.119  1.00 97.81           H  
ATOM   2794  O   LYS A 182      38.734 -19.777 -48.657  1.00 97.81           O  
ATOM   2795  CG  LYS A 182      39.696 -16.438 -48.931  1.00 97.81           C  
ATOM   2796  HG2 LYS A 182      40.080 -17.301 -49.476  1.00 97.81           H  
ATOM   2797  HG3 LYS A 182      39.188 -15.772 -49.629  1.00 97.81           H  
ATOM   2798  CD  LYS A 182      40.872 -15.714 -48.280  1.00 97.81           C  
ATOM   2799  HD2 LYS A 182      40.512 -14.815 -47.782  1.00 97.81           H  
ATOM   2800  HD3 LYS A 182      41.329 -16.376 -47.545  1.00 97.81           H  
ATOM   2801  CE  LYS A 182      41.893 -15.354 -49.355  1.00 97.81           C  
ATOM   2802  HE2 LYS A 182      42.161 -16.266 -49.889  1.00 97.81           H  
ATOM   2803  HE3 LYS A 182      41.431 -14.667 -50.064  1.00 97.81           H  
ATOM   2804  NZ  LYS A 182      43.094 -14.753 -48.732  1.00 97.81           N  
ATOM   2805  HZ1 LYS A 182      43.780 -14.521 -49.435  1.00 97.81           H  
ATOM   2806  HZ2 LYS A 182      42.836 -13.925 -48.213  1.00 97.81           H  
ATOM   2807  HZ3 LYS A 182      43.496 -15.417 -48.085  1.00 97.81           H  
ATOM   2808  N   PHE A 183      37.689 -18.995 -50.484  1.00 96.76           N  
ATOM   2809  H   PHE A 183      37.146 -18.243 -50.881  1.00 96.76           H  
ATOM   2810  CA  PHE A 183      38.006 -20.147 -51.323  1.00 96.76           C  
ATOM   2811  HA  PHE A 183      37.903 -21.049 -50.719  1.00 96.76           H  
ATOM   2812  C   PHE A 183      39.443 -20.093 -51.836  1.00 96.76           C  
ATOM   2813  CB  PHE A 183      36.990 -20.252 -52.461  1.00 96.76           C  
ATOM   2814  HB2 PHE A 183      37.267 -21.080 -53.113  1.00 96.76           H  
ATOM   2815  HB3 PHE A 183      37.008 -19.339 -53.056  1.00 96.76           H  
ATOM   2816  O   PHE A 183      39.883 -19.084 -52.382  1.00 96.76           O  
ATOM   2817  CG  PHE A 183      35.594 -20.502 -51.943  1.00 96.76           C  
ATOM   2818  CD1 PHE A 183      35.209 -21.800 -51.556  1.00 96.76           C  
ATOM   2819  HD1 PHE A 183      35.891 -22.629 -51.676  1.00 96.76           H  
ATOM   2820  CD2 PHE A 183      34.709 -19.424 -51.774  1.00 96.76           C  
ATOM   2821  HD2 PHE A 183      35.001 -18.425 -52.066  1.00 96.76           H  
ATOM   2822  CE1 PHE A 183      33.936 -22.013 -51.003  1.00 96.76           C  
ATOM   2823  HE1 PHE A 183      33.640 -23.000 -50.679  1.00 96.76           H  
ATOM   2824  CE2 PHE A 183      33.432 -19.640 -51.243  1.00 96.76           C  
ATOM   2825  HE2 PHE A 183      32.748 -18.813 -51.123  1.00 96.76           H  
ATOM   2826  CZ  PHE A 183      33.048 -20.932 -50.867  1.00 96.76           C  
ATOM   2827  HZ  PHE A 183      32.057 -21.077 -50.461  1.00 96.76           H  
ATOM   2828  N   ASN A 184      40.183 -21.193 -51.684  1.00 95.47           N  
ATOM   2829  H   ASN A 184      39.776 -21.981 -51.200  1.00 95.47           H  
ATOM   2830  CA  ASN A 184      41.571 -21.303 -52.149  1.00 95.47           C  
ATOM   2831  HA  ASN A 184      41.955 -20.304 -52.350  1.00 95.47           H  
ATOM   2832  C   ASN A 184      41.693 -22.062 -53.489  1.00 95.47           C  
ATOM   2833  CB  ASN A 184      42.417 -21.886 -51.004  1.00 95.47           C  
ATOM   2834  HB2 ASN A 184      41.984 -22.833 -50.679  1.00 95.47           H  
ATOM   2835  HB3 ASN A 184      43.429 -22.075 -51.358  1.00 95.47           H  
ATOM   2836  O   ASN A 184      42.745 -22.017 -54.133  1.00 95.47           O  
ATOM   2837  CG  ASN A 184      42.518 -20.927 -49.820  1.00 95.47           C  
ATOM   2838  ND2 ASN A 184      42.327 -21.393 -48.611  1.00 95.47           N  
ATOM   2839 HD21 ASN A 184      42.328 -20.741 -47.839  1.00 95.47           H  
ATOM   2840 HD22 ASN A 184      42.057 -22.356 -48.469  1.00 95.47           H  
ATOM   2841  OD1 ASN A 184      42.800 -19.748 -49.977  1.00 95.47           O  
ATOM   2842  N   SER A 185      40.616 -22.693 -53.954  1.00 92.51           N  
ATOM   2843  H   SER A 185      39.779 -22.674 -53.389  1.00 92.51           H  
ATOM   2844  CA  SER A 185      40.413 -23.254 -55.297  1.00 92.51           C  
ATOM   2845  HA  SER A 185      41.056 -22.749 -56.018  1.00 92.51           H  
ATOM   2846  C   SER A 185      38.963 -23.034 -55.721  1.00 92.51           C  
ATOM   2847  CB  SER A 185      40.729 -24.752 -55.323  1.00 92.51           C  
ATOM   2848  HB2 SER A 185      40.634 -25.124 -56.344  1.00 92.51           H  
ATOM   2849  HB3 SER A 185      41.756 -24.907 -54.997  1.00 92.51           H  
ATOM   2850  O   SER A 185      38.167 -22.559 -54.911  1.00 92.51           O  
ATOM   2851  OG  SER A 185      39.859 -25.487 -54.488  1.00 92.51           O  
ATOM   2852  HG  SER A 185      38.958 -25.370 -54.801  1.00 92.51           H  
ATOM   2853  N   ASP A 186      38.623 -23.407 -56.949  1.00 89.85           N  
ATOM   2854  H   ASP A 186      39.305 -23.744 -57.613  1.00 89.85           H  
ATOM   2855  CA  ASP A 186      37.246 -23.342 -57.420  1.00 89.85           C  
ATOM   2856  HA  ASP A 186      36.903 -22.318 -57.269  1.00 89.85           H  
ATOM   2857  C   ASP A 186      36.319 -24.248 -56.591  1.00 89.85           C  
ATOM   2858  CB  ASP A 186      37.189 -23.606 -58.934  1.00 89.85           C  
ATOM   2859  HB2 ASP A 186      37.836 -24.444 -59.193  1.00 89.85           H  
ATOM   2860  HB3 ASP A 186      36.166 -23.871 -59.200  1.00 89.85           H  
ATOM   2861  O   ASP A 186      36.736 -25.280 -56.049  1.00 89.85           O  
ATOM   2862  CG  ASP A 186      37.592 -22.357 -59.740  1.00 89.85           C  
ATOM   2863  OD1 ASP A 186      38.413 -21.548 -59.223  1.00 89.85           O  
ATOM   2864  OD2 ASP A 186      37.002 -22.139 -60.817  1.00 89.85           O  
ATOM   2865  N   ASN A 187      35.075 -23.797 -56.434  1.00 91.77           N  
ATOM   2866  H   ASN A 187      34.861 -22.893 -56.829  1.00 91.77           H  
ATOM   2867  CA  ASN A 187      33.997 -24.456 -55.709  1.00 91.77           C  
ATOM   2868  HA  ASN A 187      34.098 -25.535 -55.826  1.00 91.77           H  
ATOM   2869  C   ASN A 187      32.639 -24.027 -56.307  1.00 91.77           C  
ATOM   2870  CB  ASN A 187      34.135 -24.094 -54.216  1.00 91.77           C  
ATOM   2871  HB2 ASN A 187      35.084 -24.481 -53.845  1.00 91.77           H  
ATOM   2872  HB3 ASN A 187      34.148 -23.012 -54.088  1.00 91.77           H  
ATOM   2873  O   ASN A 187      32.488 -22.883 -56.733  1.00 91.77           O  
ATOM   2874  CG  ASN A 187      33.028 -24.700 -53.390  1.00 91.77           C  
ATOM   2875  ND2 ASN A 187      32.206 -23.919 -52.738  1.00 91.77           N  
ATOM   2876 HD21 ASN A 187      32.315 -22.916 -52.761  1.00 91.77           H  
ATOM   2877 HD22 ASN A 187      31.433 -24.364 -52.263  1.00 91.77           H  
ATOM   2878  OD1 ASN A 187      32.852 -25.904 -53.361  1.00 91.77           O  
ATOM   2879  N   GLY A 188      31.641 -24.915 -56.320  1.00 89.04           N  
ATOM   2880  H   GLY A 188      31.838 -25.877 -56.083  1.00 89.04           H  
ATOM   2881  CA  GLY A 188      30.300 -24.616 -56.850  1.00 89.04           C  
ATOM   2882  HA2 GLY A 188      30.017 -25.414 -57.537  1.00 89.04           H  
ATOM   2883  HA3 GLY A 188      30.319 -23.688 -57.423  1.00 89.04           H  
ATOM   2884  C   GLY A 188      29.187 -24.491 -55.805  1.00 89.04           C  
ATOM   2885  O   GLY A 188      28.105 -23.968 -56.075  1.00 89.04           O  
ATOM   2886  N   TRP A 189      29.434 -24.956 -54.579  1.00 92.48           N  
ATOM   2887  H   TRP A 189      30.323 -25.403 -54.406  1.00 92.48           H  
ATOM   2888  CA  TRP A 189      28.387 -25.101 -53.569  1.00 92.48           C  
ATOM   2889  HA  TRP A 189      27.650 -24.306 -53.680  1.00 92.48           H  
ATOM   2890  C   TRP A 189      28.918 -25.044 -52.139  1.00 92.48           C  
ATOM   2891  CB  TRP A 189      27.693 -26.434 -53.830  1.00 92.48           C  
ATOM   2892  HB2 TRP A 189      28.440 -27.228 -53.836  1.00 92.48           H  
ATOM   2893  HB3 TRP A 189      27.248 -26.395 -54.824  1.00 92.48           H  
ATOM   2894  O   TRP A 189      30.041 -25.481 -51.871  1.00 92.48           O  
ATOM   2895  CG  TRP A 189      26.633 -26.797 -52.852  1.00 92.48           C  
ATOM   2896  CD1 TRP A 189      25.347 -26.390 -52.870  1.00 92.48           C  
ATOM   2897  HD1 TRP A 189      24.902 -25.734 -53.603  1.00 92.48           H  
ATOM   2898  CD2 TRP A 189      26.773 -27.634 -51.672  1.00 92.48           C  
ATOM   2899  CE2 TRP A 189      25.513 -27.716 -51.021  1.00 92.48           C  
ATOM   2900  CE3 TRP A 189      27.841 -28.352 -51.107  1.00 92.48           C  
ATOM   2901  HE3 TRP A 189      28.805 -28.333 -51.592  1.00 92.48           H  
ATOM   2902  NE1 TRP A 189      24.675 -26.992 -51.831  1.00 92.48           N  
ATOM   2903  HE1 TRP A 189      23.672 -26.981 -51.716  1.00 92.48           H  
ATOM   2904  CH2 TRP A 189      26.393 -29.176 -49.314  1.00 92.48           C  
ATOM   2905  HH2 TRP A 189      26.254 -29.788 -48.436  1.00 92.48           H  
ATOM   2906  CZ2 TRP A 189      25.312 -28.457 -49.850  1.00 92.48           C  
ATOM   2907  HZ2 TRP A 189      24.330 -28.503 -49.403  1.00 92.48           H  
ATOM   2908  CZ3 TRP A 189      27.644 -29.134 -49.961  1.00 92.48           C  
ATOM   2909  HZ3 TRP A 189      28.464 -29.745 -49.613  1.00 92.48           H  
ATOM   2910  N   VAL A 190      28.105 -24.520 -51.223  1.00 95.15           N  
ATOM   2911  H   VAL A 190      27.199 -24.187 -51.525  1.00 95.15           H  
ATOM   2912  CA  VAL A 190      28.342 -24.551 -49.777  1.00 95.15           C  
ATOM   2913  HA  VAL A 190      29.102 -25.303 -49.568  1.00 95.15           H  
ATOM   2914  C   VAL A 190      27.064 -24.939 -49.048  1.00 95.15           C  
ATOM   2915  CB  VAL A 190      28.843 -23.197 -49.245  1.00 95.15           C  
ATOM   2916  HB  VAL A 190      28.108 -22.425 -49.476  1.00 95.15           H  
ATOM   2917  O   VAL A 190      26.013 -24.353 -49.293  1.00 95.15           O  
ATOM   2918  CG1 VAL A 190      29.071 -23.196 -47.725  1.00 95.15           C  
ATOM   2919 HG11 VAL A 190      28.128 -23.369 -47.205  1.00 95.15           H  
ATOM   2920 HG12 VAL A 190      29.782 -23.975 -47.450  1.00 95.15           H  
ATOM   2921 HG13 VAL A 190      29.449 -22.228 -47.399  1.00 95.15           H  
ATOM   2922  CG2 VAL A 190      30.166 -22.800 -49.894  1.00 95.15           C  
ATOM   2923 HG21 VAL A 190      30.905 -23.588 -49.757  1.00 95.15           H  
ATOM   2924 HG22 VAL A 190      30.018 -22.603 -50.956  1.00 95.15           H  
ATOM   2925 HG23 VAL A 190      30.505 -21.885 -49.408  1.00 95.15           H  
ATOM   2926  N   GLY A 191      27.179 -25.864 -48.096  1.00 94.60           N  
ATOM   2927  H   GLY A 191      28.087 -26.281 -47.954  1.00 94.60           H  
ATOM   2928  CA  GLY A 191      26.123 -26.188 -47.137  1.00 94.60           C  
ATOM   2929  HA2 GLY A 191      25.800 -27.220 -47.283  1.00 94.60           H  
ATOM   2930  HA3 GLY A 191      25.258 -25.543 -47.286  1.00 94.60           H  
ATOM   2931  C   GLY A 191      26.620 -26.034 -45.704  1.00 94.60           C  
ATOM   2932  O   GLY A 191      27.689 -26.525 -45.365  1.00 94.60           O  
ATOM   2933  N   ILE A 192      25.859 -25.369 -44.847  1.00 96.32           N  
ATOM   2934  H   ILE A 192      25.019 -24.934 -45.203  1.00 96.32           H  
ATOM   2935  CA  ILE A 192      26.156 -25.165 -43.426  1.00 96.32           C  
ATOM   2936  HA  ILE A 192      27.073 -25.689 -43.153  1.00 96.32           H  
ATOM   2937  C   ILE A 192      24.997 -25.758 -42.637  1.00 96.32           C  
ATOM   2938  CB  ILE A 192      26.340 -23.666 -43.116  1.00 96.32           C  
ATOM   2939  HB  ILE A 192      25.408 -23.155 -43.353  1.00 96.32           H  
ATOM   2940  O   ILE A 192      23.860 -25.336 -42.809  1.00 96.32           O  
ATOM   2941  CG1 ILE A 192      27.463 -23.055 -43.985  1.00 96.32           C  
ATOM   2942 HG12 ILE A 192      28.419 -23.513 -43.729  1.00 96.32           H  
ATOM   2943 HG13 ILE A 192      27.260 -23.254 -45.037  1.00 96.32           H  
ATOM   2944  CG2 ILE A 192      26.633 -23.463 -41.620  1.00 96.32           C  
ATOM   2945 HG21 ILE A 192      27.605 -23.887 -41.370  1.00 96.32           H  
ATOM   2946 HG22 ILE A 192      25.865 -23.938 -41.010  1.00 96.32           H  
ATOM   2947 HG23 ILE A 192      26.624 -22.400 -41.379  1.00 96.32           H  
ATOM   2948  CD1 ILE A 192      27.575 -21.540 -43.845  1.00 96.32           C  
ATOM   2949 HD11 ILE A 192      26.603 -21.087 -44.044  1.00 96.32           H  
ATOM   2950 HD12 ILE A 192      28.309 -21.167 -44.560  1.00 96.32           H  
ATOM   2951 HD13 ILE A 192      27.898 -21.275 -42.839  1.00 96.32           H  
ATOM   2952  N   VAL A 193      25.264 -26.740 -41.787  1.00 94.95           N  
ATOM   2953  H   VAL A 193      26.224 -27.042 -41.696  1.00 94.95           H  
ATOM   2954  CA  VAL A 193      24.239 -27.546 -41.121  1.00 94.95           C  
ATOM   2955  HA  VAL A 193      23.256 -27.103 -41.283  1.00 94.95           H  
ATOM   2956  C   VAL A 193      24.504 -27.563 -39.622  1.00 94.95           C  
ATOM   2957  CB  VAL A 193      24.205 -28.976 -41.699  1.00 94.95           C  
ATOM   2958  HB  VAL A 193      25.134 -29.492 -41.455  1.00 94.95           H  
ATOM   2959  O   VAL A 193      25.473 -28.163 -39.164  1.00 94.95           O  
ATOM   2960  CG1 VAL A 193      23.034 -29.770 -41.103  1.00 94.95           C  
ATOM   2961 HG11 VAL A 193      23.005 -30.769 -41.537  1.00 94.95           H  
ATOM   2962 HG12 VAL A 193      22.092 -29.262 -41.310  1.00 94.95           H  
ATOM   2963 HG13 VAL A 193      23.157 -29.869 -40.025  1.00 94.95           H  
ATOM   2964  CG2 VAL A 193      24.052 -28.982 -43.227  1.00 94.95           C  
ATOM   2965 HG21 VAL A 193      24.931 -28.540 -43.696  1.00 94.95           H  
ATOM   2966 HG22 VAL A 193      23.167 -28.414 -43.517  1.00 94.95           H  
ATOM   2967 HG23 VAL A 193      23.956 -30.006 -43.589  1.00 94.95           H  
ATOM   2968  N   LYS A 194      23.624 -26.923 -38.851  1.00 95.07           N  
ATOM   2969  H   LYS A 194      22.855 -26.450 -39.303  1.00 95.07           H  
ATOM   2970  CA  LYS A 194      23.606 -27.016 -37.384  1.00 95.07           C  
ATOM   2971  HA  LYS A 194      24.607 -27.222 -37.005  1.00 95.07           H  
ATOM   2972  C   LYS A 194      22.720 -28.180 -36.929  1.00 95.07           C  
ATOM   2973  CB  LYS A 194      23.144 -25.662 -36.827  1.00 95.07           C  
ATOM   2974  HB2 LYS A 194      23.846 -24.887 -37.137  1.00 95.07           H  
ATOM   2975  HB3 LYS A 194      22.170 -25.425 -37.255  1.00 95.07           H  
ATOM   2976  O   LYS A 194      23.077 -28.919 -36.016  1.00 95.07           O  
ATOM   2977  CG  LYS A 194      23.037 -25.653 -35.295  1.00 95.07           C  
ATOM   2978  HG2 LYS A 194      24.024 -25.767 -34.849  1.00 95.07           H  
ATOM   2979  HG3 LYS A 194      22.406 -26.483 -34.977  1.00 95.07           H  
ATOM   2980  CD  LYS A 194      22.389 -24.352 -34.812  1.00 95.07           C  
ATOM   2981  HD2 LYS A 194      21.548 -24.119 -35.466  1.00 95.07           H  
ATOM   2982  HD3 LYS A 194      23.104 -23.531 -34.859  1.00 95.07           H  
ATOM   2983  CE  LYS A 194      21.864 -24.526 -33.383  1.00 95.07           C  
ATOM   2984  HE2 LYS A 194      22.679 -24.375 -32.676  1.00 95.07           H  
ATOM   2985  HE3 LYS A 194      21.489 -25.544 -33.284  1.00 95.07           H  
ATOM   2986  NZ  LYS A 194      20.743 -23.595 -33.123  1.00 95.07           N  
ATOM   2987  HZ1 LYS A 194      21.017 -22.634 -33.271  1.00 95.07           H  
ATOM   2988  HZ2 LYS A 194      20.338 -23.696 -32.203  1.00 95.07           H  
ATOM   2989  HZ3 LYS A 194      19.988 -23.767 -33.771  1.00 95.07           H  
ATOM   2990  N   SER A 195      21.566 -28.366 -37.568  1.00 91.27           N  
ATOM   2991  H   SER A 195      21.322 -27.727 -38.312  1.00 91.27           H  
ATOM   2992  CA  SER A 195      20.632 -29.460 -37.277  1.00 91.27           C  
ATOM   2993  HA  SER A 195      21.209 -30.349 -37.027  1.00 91.27           H  
ATOM   2994  C   SER A 195      19.771 -29.797 -38.500  1.00 91.27           C  
ATOM   2995  CB  SER A 195      19.768 -29.096 -36.056  1.00 91.27           C  
ATOM   2996  HB2 SER A 195      19.250 -29.990 -35.709  1.00 91.27           H  
ATOM   2997  HB3 SER A 195      20.407 -28.739 -35.248  1.00 91.27           H  
ATOM   2998  O   SER A 195      19.851 -29.133 -39.528  1.00 91.27           O  
ATOM   2999  OG  SER A 195      18.806 -28.110 -36.363  1.00 91.27           O  
ATOM   3000  HG  SER A 195      19.015 -27.317 -35.866  1.00 91.27           H  
ATOM   3001  N   ALA A 196      18.922 -30.827 -38.405  1.00 84.80           N  
ATOM   3002  H   ALA A 196      18.867 -31.331 -37.533  1.00 84.80           H  
ATOM   3003  CA  ALA A 196      18.042 -31.239 -39.507  1.00 84.80           C  
ATOM   3004  HA  ALA A 196      18.662 -31.476 -40.373  1.00 84.80           H  
ATOM   3005  C   ALA A 196      17.044 -30.153 -39.961  1.00 84.80           C  
ATOM   3006  CB  ALA A 196      17.297 -32.508 -39.071  1.00 84.80           C  
ATOM   3007  HB1 ALA A 196      18.011 -33.286 -38.805  1.00 84.80           H  
ATOM   3008  HB2 ALA A 196      16.678 -32.862 -39.895  1.00 84.80           H  
ATOM   3009  HB3 ALA A 196      16.658 -32.287 -38.216  1.00 84.80           H  
ATOM   3010  O   ALA A 196      16.497 -30.253 -41.056  1.00 84.80           O  
ATOM   3011  N   THR A 197      16.787 -29.149 -39.118  1.00 85.10           N  
ATOM   3012  H   THR A 197      17.246 -29.141 -38.218  1.00 85.10           H  
ATOM   3013  CA  THR A 197      15.894 -28.016 -39.404  1.00 85.10           C  
ATOM   3014  HA  THR A 197      15.412 -28.159 -40.372  1.00 85.10           H  
ATOM   3015  C   THR A 197      16.632 -26.682 -39.499  1.00 85.10           C  
ATOM   3016  CB  THR A 197      14.794 -27.912 -38.337  1.00 85.10           C  
ATOM   3017  HB  THR A 197      14.201 -27.013 -38.506  1.00 85.10           H  
ATOM   3018  O   THR A 197      16.011 -25.682 -39.826  1.00 85.10           O  
ATOM   3019  CG2 THR A 197      13.858 -29.122 -38.366  1.00 85.10           C  
ATOM   3020 HG21 THR A 197      13.421 -29.221 -39.359  1.00 85.10           H  
ATOM   3021 HG22 THR A 197      14.406 -30.030 -38.117  1.00 85.10           H  
ATOM   3022 HG23 THR A 197      13.060 -28.973 -37.638  1.00 85.10           H  
ATOM   3023  OG1 THR A 197      15.355 -27.867 -37.042  1.00 85.10           O  
ATOM   3024  HG1 THR A 197      15.814 -27.029 -36.952  1.00 85.10           H  
ATOM   3025  N   GLU A 198      17.930 -26.648 -39.190  1.00 89.78           N  
ATOM   3026  H   GLU A 198      18.408 -27.519 -39.013  1.00 89.78           H  
ATOM   3027  CA  GLU A 198      18.746 -25.433 -39.186  1.00 89.78           C  
ATOM   3028  HA  GLU A 198      18.166 -24.582 -39.545  1.00 89.78           H  
ATOM   3029  C   GLU A 198      19.923 -25.638 -40.138  1.00 89.78           C  
ATOM   3030  CB  GLU A 198      19.226 -25.101 -37.770  1.00 89.78           C  
ATOM   3031  HB2 GLU A 198      19.816 -25.942 -37.406  1.00 89.78           H  
ATOM   3032  HB3 GLU A 198      19.880 -24.230 -37.814  1.00 89.78           H  
ATOM   3033  O   GLU A 198      20.990 -26.141 -39.759  1.00 89.78           O  
ATOM   3034  CG  GLU A 198      18.089 -24.806 -36.781  1.00 89.78           C  
ATOM   3035  HG2 GLU A 198      17.345 -25.602 -36.809  1.00 89.78           H  
ATOM   3036  HG3 GLU A 198      17.604 -23.870 -37.059  1.00 89.78           H  
ATOM   3037  CD  GLU A 198      18.657 -24.721 -35.364  1.00 89.78           C  
ATOM   3038  OE1 GLU A 198      18.530 -23.671 -34.699  1.00 89.78           O  
ATOM   3039  OE2 GLU A 198      19.304 -25.703 -34.924  1.00 89.78           O  
ATOM   3040  N   SER A 199      19.691 -25.278 -41.396  1.00 91.09           N  
ATOM   3041  H   SER A 199      18.802 -24.856 -41.622  1.00 91.09           H  
ATOM   3042  CA  SER A 199      20.655 -25.407 -42.480  1.00 91.09           C  
ATOM   3043  HA  SER A 199      21.649 -25.491 -42.041  1.00 91.09           H  
ATOM   3044  C   SER A 199      20.637 -24.177 -43.377  1.00 91.09           C  
ATOM   3045  CB  SER A 199      20.399 -26.669 -43.310  1.00 91.09           C  
ATOM   3046  HB2 SER A 199      20.529 -27.546 -42.676  1.00 91.09           H  
ATOM   3047  HB3 SER A 199      21.125 -26.720 -44.122  1.00 91.09           H  
ATOM   3048  O   SER A 199      19.590 -23.570 -43.589  1.00 91.09           O  
ATOM   3049  OG  SER A 199      19.092 -26.684 -43.852  1.00 91.09           O  
ATOM   3050  HG  SER A 199      18.800 -25.784 -44.019  1.00 91.09           H  
ATOM   3051  N   TYR A 200      21.796 -23.848 -43.934  1.00 92.52           N  
ATOM   3052  H   TYR A 200      22.608 -24.400 -43.698  1.00 92.52           H  
ATOM   3053  CA  TYR A 200      21.999 -22.722 -44.828  1.00 92.52           C  
ATOM   3054  HA  TYR A 200      21.035 -22.353 -45.177  1.00 92.52           H  
ATOM   3055  C   TYR A 200      22.821 -23.175 -46.031  1.00 92.52           C  
ATOM   3056  CB  TYR A 200      22.698 -21.609 -44.047  1.00 92.52           C  
ATOM   3057  HB2 TYR A 200      22.326 -21.601 -43.022  1.00 92.52           H  
ATOM   3058  HB3 TYR A 200      23.771 -21.792 -43.999  1.00 92.52           H  
ATOM   3059  O   TYR A 200      23.931 -23.677 -45.870  1.00 92.52           O  
ATOM   3060  CG  TYR A 200      22.450 -20.247 -44.632  1.00 92.52           C  
ATOM   3061  CD1 TYR A 200      23.302 -19.727 -45.623  1.00 92.52           C  
ATOM   3062  HD1 TYR A 200      24.125 -20.317 -45.998  1.00 92.52           H  
ATOM   3063  CD2 TYR A 200      21.357 -19.503 -44.160  1.00 92.52           C  
ATOM   3064  HD2 TYR A 200      20.703 -19.922 -43.411  1.00 92.52           H  
ATOM   3065  CE1 TYR A 200      23.094 -18.419 -46.093  1.00 92.52           C  
ATOM   3066  HE1 TYR A 200      23.765 -17.987 -46.821  1.00 92.52           H  
ATOM   3067  CE2 TYR A 200      21.129 -18.209 -44.647  1.00 92.52           C  
ATOM   3068  HE2 TYR A 200      20.294 -17.633 -44.275  1.00 92.52           H  
ATOM   3069  OH  TYR A 200      21.834 -16.381 -45.993  1.00 92.52           O  
ATOM   3070  HH  TYR A 200      21.048 -16.003 -45.593  1.00 92.52           H  
ATOM   3071  CZ  TYR A 200      22.013 -17.661 -45.595  1.00 92.52           C  
ATOM   3072  N   GLU A 201      22.281 -23.040 -47.233  1.00 92.22           N  
ATOM   3073  H   GLU A 201      21.370 -22.614 -47.327  1.00 92.22           H  
ATOM   3074  CA  GLU A 201      22.830 -23.657 -48.435  1.00 92.22           C  
ATOM   3075  HA  GLU A 201      23.863 -23.957 -48.255  1.00 92.22           H  
ATOM   3076  C   GLU A 201      22.820 -22.672 -49.609  1.00 92.22           C  
ATOM   3077  CB  GLU A 201      22.017 -24.920 -48.728  1.00 92.22           C  
ATOM   3078  HB2 GLU A 201      21.979 -25.540 -47.832  1.00 92.22           H  
ATOM   3079  HB3 GLU A 201      21.002 -24.603 -48.967  1.00 92.22           H  
ATOM   3080  O   GLU A 201      21.808 -22.040 -49.915  1.00 92.22           O  
ATOM   3081  CG  GLU A 201      22.594 -25.759 -49.869  1.00 92.22           C  
ATOM   3082  HG2 GLU A 201      23.533 -26.185 -49.517  1.00 92.22           H  
ATOM   3083  HG3 GLU A 201      22.811 -25.115 -50.722  1.00 92.22           H  
ATOM   3084  CD  GLU A 201      21.658 -26.883 -50.342  1.00 92.22           C  
ATOM   3085  OE1 GLU A 201      22.093 -27.642 -51.237  1.00 92.22           O  
ATOM   3086  OE2 GLU A 201      20.489 -26.935 -49.894  1.00 92.22           O  
ATOM   3087  N   ILE A 202      23.960 -22.550 -50.287  1.00 90.48           N  
ATOM   3088  H   ILE A 202      24.737 -23.143 -50.030  1.00 90.48           H  
ATOM   3089  CA  ILE A 202      24.159 -21.625 -51.404  1.00 90.48           C  
ATOM   3090  HA  ILE A 202      23.178 -21.365 -51.803  1.00 90.48           H  
ATOM   3091  C   ILE A 202      24.934 -22.285 -52.544  1.00 90.48           C  
ATOM   3092  CB  ILE A 202      24.817 -20.314 -50.915  1.00 90.48           C  
ATOM   3093  HB  ILE A 202      24.181 -19.911 -50.128  1.00 90.48           H  
ATOM   3094  O   ILE A 202      25.873 -23.053 -52.327  1.00 90.48           O  
ATOM   3095  CG1 ILE A 202      24.866 -19.279 -52.060  1.00 90.48           C  
ATOM   3096 HG12 ILE A 202      25.680 -19.518 -52.746  1.00 90.48           H  
ATOM   3097 HG13 ILE A 202      23.930 -19.326 -52.618  1.00 90.48           H  
ATOM   3098  CG2 ILE A 202      26.205 -20.538 -50.291  1.00 90.48           C  
ATOM   3099 HG21 ILE A 202      26.611 -19.592 -49.931  1.00 90.48           H  
ATOM   3100 HG22 ILE A 202      26.890 -20.971 -51.019  1.00 90.48           H  
ATOM   3101 HG23 ILE A 202      26.117 -21.213 -49.439  1.00 90.48           H  
ATOM   3102  CD1 ILE A 202      25.025 -17.835 -51.582  1.00 90.48           C  
ATOM   3103 HD11 ILE A 202      24.172 -17.577 -50.953  1.00 90.48           H  
ATOM   3104 HD12 ILE A 202      25.020 -17.167 -52.443  1.00 90.48           H  
ATOM   3105 HD13 ILE A 202      25.957 -17.707 -51.032  1.00 90.48           H  
ATOM   3106  N   GLY A 203      24.567 -21.941 -53.778  1.00 86.29           N  
ATOM   3107  H   GLY A 203      23.746 -21.362 -53.880  1.00 86.29           H  
ATOM   3108  CA  GLY A 203      25.183 -22.484 -54.989  1.00 86.29           C  
ATOM   3109  HA2 GLY A 203      26.231 -22.720 -54.798  1.00 86.29           H  
ATOM   3110  HA3 GLY A 203      25.152 -21.735 -55.779  1.00 86.29           H  
ATOM   3111  C   GLY A 203      24.476 -23.742 -55.493  1.00 86.29           C  
ATOM   3112  O   GLY A 203      23.296 -23.955 -55.220  1.00 86.29           O  
ATOM   3113  N   ASN A 204      25.180 -24.572 -56.267  1.00 82.53           N  
ATOM   3114  H   ASN A 204      26.158 -24.376 -56.428  1.00 82.53           H  
ATOM   3115  CA  ASN A 204      24.598 -25.754 -56.902  1.00 82.53           C  
ATOM   3116  HA  ASN A 204      23.588 -25.901 -56.519  1.00 82.53           H  
ATOM   3117  C   ASN A 204      25.429 -27.016 -56.613  1.00 82.53           C  
ATOM   3118  CB  ASN A 204      24.456 -25.485 -58.408  1.00 82.53           C  
ATOM   3119  HB2 ASN A 204      25.437 -25.255 -58.821  1.00 82.53           H  
ATOM   3120  HB3 ASN A 204      23.816 -24.615 -58.554  1.00 82.53           H  
ATOM   3121  O   ASN A 204      26.533 -27.144 -57.143  1.00 82.53           O  
ATOM   3122  CG  ASN A 204      23.859 -26.650 -59.182  1.00 82.53           C  
ATOM   3123  ND2 ASN A 204      23.808 -26.529 -60.485  1.00 82.53           N  
ATOM   3124 HD21 ASN A 204      23.513 -27.342 -61.006  1.00 82.53           H  
ATOM   3125 HD22 ASN A 204      24.256 -25.731 -60.914  1.00 82.53           H  
ATOM   3126  OD1 ASN A 204      23.429 -27.671 -58.660  1.00 82.53           O  
ATOM   3127  N   PRO A 205      24.902 -27.994 -55.853  1.00 77.96           N  
ATOM   3128  CA  PRO A 205      25.652 -29.206 -55.516  1.00 77.96           C  
ATOM   3129  HA  PRO A 205      26.605 -28.935 -55.060  1.00 77.96           H  
ATOM   3130  C   PRO A 205      25.952 -30.091 -56.739  1.00 77.96           C  
ATOM   3131  CB  PRO A 205      24.787 -29.928 -54.479  1.00 77.96           C  
ATOM   3132  HB2 PRO A 205      25.050 -29.572 -53.482  1.00 77.96           H  
ATOM   3133  HB3 PRO A 205      24.896 -31.012 -54.529  1.00 77.96           H  
ATOM   3134  O   PRO A 205      26.805 -30.971 -56.667  1.00 77.96           O  
ATOM   3135  CG  PRO A 205      23.364 -29.484 -54.812  1.00 77.96           C  
ATOM   3136  HG2 PRO A 205      22.970 -30.096 -55.623  1.00 77.96           H  
ATOM   3137  HG3 PRO A 205      22.712 -29.528 -53.940  1.00 77.96           H  
ATOM   3138  CD  PRO A 205      23.553 -28.051 -55.297  1.00 77.96           C  
ATOM   3139  HD2 PRO A 205      23.464 -27.363 -54.455  1.00 77.96           H  
ATOM   3140  HD3 PRO A 205      22.797 -27.820 -56.047  1.00 77.96           H  
ATOM   3141  N   ASN A 206      25.268 -29.859 -57.867  1.00 73.63           N  
ATOM   3142  H   ASN A 206      24.617 -29.087 -57.867  1.00 73.63           H  
ATOM   3143  CA  ASN A 206      25.471 -30.566 -59.132  1.00 73.63           C  
ATOM   3144  HA  ASN A 206      26.043 -31.473 -58.937  1.00 73.63           H  
ATOM   3145  C   ASN A 206      26.295 -29.754 -60.153  1.00 73.63           C  
ATOM   3146  CB  ASN A 206      24.105 -30.981 -59.706  1.00 73.63           C  
ATOM   3147  HB2 ASN A 206      24.262 -31.563 -60.615  1.00 73.63           H  
ATOM   3148  HB3 ASN A 206      23.544 -30.085 -59.971  1.00 73.63           H  
ATOM   3149  O   ASN A 206      26.274 -30.086 -61.340  1.00 73.63           O  
ATOM   3150  CG  ASN A 206      23.291 -31.836 -58.758  1.00 73.63           C  
ATOM   3151  ND2 ASN A 206      22.130 -31.371 -58.358  1.00 73.63           N  
ATOM   3152 HD21 ASN A 206      21.662 -31.924 -57.654  1.00 73.63           H  
ATOM   3153 HD22 ASN A 206      21.888 -30.410 -58.556  1.00 73.63           H  
ATOM   3154  OD1 ASN A 206      23.658 -32.933 -58.381  1.00 73.63           O  
ATOM   3155  N   GLU A 207      26.962 -28.669 -59.743  1.00 67.25           N  
ATOM   3156  H   GLU A 207      26.967 -28.421 -58.763  1.00 67.25           H  
ATOM   3157  CA  GLU A 207      27.864 -27.926 -60.631  1.00 67.25           C  
ATOM   3158  HA  GLU A 207      27.302 -27.692 -61.536  1.00 67.25           H  
ATOM   3159  C   GLU A 207      29.051 -28.818 -61.036  1.00 67.25           C  
ATOM   3160  CB  GLU A 207      28.283 -26.585 -59.999  1.00 67.25           C  
ATOM   3161  HB2 GLU A 207      27.407 -26.163 -59.507  1.00 67.25           H  
ATOM   3162  HB3 GLU A 207      29.056 -26.756 -59.250  1.00 67.25           H  
ATOM   3163  O   GLU A 207      29.661 -29.499 -60.207  1.00 67.25           O  
ATOM   3164  CG  GLU A 207      28.770 -25.564 -61.046  1.00 67.25           C  
ATOM   3165  HG2 GLU A 207      29.704 -25.926 -61.478  1.00 67.25           H  
ATOM   3166  HG3 GLU A 207      28.032 -25.526 -61.847  1.00 67.25           H  
ATOM   3167  CD  GLU A 207      28.952 -24.132 -60.489  1.00 67.25           C  
ATOM   3168  OE1 GLU A 207      29.197 -23.195 -61.281  1.00 67.25           O  
ATOM   3169  OE2 GLU A 207      28.754 -23.923 -59.274  1.00 67.25           O  
ATOM   3170  N   SER A 208      29.314 -28.885 -62.343  1.00 62.11           N  
ATOM   3171  H   SER A 208      28.890 -28.196 -62.949  1.00 62.11           H  
ATOM   3172  CA  SER A 208      30.356 -29.737 -62.914  1.00 62.11           C  
ATOM   3173  HA  SER A 208      30.544 -30.569 -62.236  1.00 62.11           H  
ATOM   3174  C   SER A 208      31.639 -28.937 -63.076  1.00 62.11           C  
ATOM   3175  CB  SER A 208      29.897 -30.307 -64.259  1.00 62.11           C  
ATOM   3176  HB2 SER A 208      29.804 -29.500 -64.987  1.00 62.11           H  
ATOM   3177  HB3 SER A 208      28.921 -30.774 -64.128  1.00 62.11           H  
ATOM   3178  O   SER A 208      31.613 -27.881 -63.692  1.00 62.11           O  
ATOM   3179  OG  SER A 208      30.804 -31.276 -64.748  1.00 62.11           O  
ATOM   3180  HG  SER A 208      31.073 -31.847 -64.024  1.00 62.11           H  
ATOM   3181  N   ASP A 209      32.744 -29.485 -62.578  1.00 66.55           N  
ATOM   3182  H   ASP A 209      32.651 -30.283 -61.966  1.00 66.55           H  
ATOM   3183  CA  ASP A 209      34.065 -28.847 -62.603  1.00 66.55           C  
ATOM   3184  HA  ASP A 209      33.959 -27.795 -62.335  1.00 66.55           H  
ATOM   3185  C   ASP A 209      34.743 -28.916 -63.985  1.00 66.55           C  
ATOM   3186  CB  ASP A 209      34.902 -29.561 -61.528  1.00 66.55           C  
ATOM   3187  HB2 ASP A 209      34.282 -29.715 -60.645  1.00 66.55           H  
ATOM   3188  HB3 ASP A 209      35.188 -30.545 -61.899  1.00 66.55           H  
ATOM   3189  O   ASP A 209      35.600 -28.114 -64.320  1.00 66.55           O  
ATOM   3190  CG  ASP A 209      36.146 -28.795 -61.076  1.00 66.55           C  
ATOM   3191  OD1 ASP A 209      36.027 -27.565 -60.908  1.00 66.55           O  
ATOM   3192  OD2 ASP A 209      37.152 -29.485 -60.781  1.00 66.55           O  
ATOM   3193  N   ALA A 210      34.352 -29.865 -64.844  1.00 65.95           N  
ATOM   3194  H   ALA A 210      33.569 -30.452 -64.593  1.00 65.95           H  
ATOM   3195  CA  ALA A 210      35.034 -30.093 -66.116  1.00 65.95           C  
ATOM   3196  HA  ALA A 210      35.570 -29.186 -66.396  1.00 65.95           H  
ATOM   3197  C   ALA A 210      34.074 -30.408 -67.264  1.00 65.95           C  
ATOM   3198  CB  ALA A 210      36.079 -31.201 -65.929  1.00 65.95           C  
ATOM   3199  HB1 ALA A 210      35.590 -32.136 -65.654  1.00 65.95           H  
ATOM   3200  HB2 ALA A 210      36.773 -30.915 -65.138  1.00 65.95           H  
ATOM   3201  HB3 ALA A 210      36.642 -31.342 -66.851  1.00 65.95           H  
ATOM   3202  O   ALA A 210      33.062 -31.093 -67.106  1.00 65.95           O  
ATOM   3203  N   LYS A 211      34.445 -29.975 -68.474  1.00 71.99           N  
ATOM   3204  H   LYS A 211      35.278 -29.404 -68.510  1.00 71.99           H  
ATOM   3205  CA  LYS A 211      33.808 -30.384 -69.734  1.00 71.99           C  
ATOM   3206  HA  LYS A 211      33.052 -31.131 -69.493  1.00 71.99           H  
ATOM   3207  C   LYS A 211      34.806 -31.051 -70.671  1.00 71.99           C  
ATOM   3208  CB  LYS A 211      33.082 -29.214 -70.421  1.00 71.99           C  
ATOM   3209  HB2 LYS A 211      32.251 -28.880 -69.799  1.00 71.99           H  
ATOM   3210  HB3 LYS A 211      32.665 -29.562 -71.367  1.00 71.99           H  
ATOM   3211  O   LYS A 211      35.962 -30.652 -70.792  1.00 71.99           O  
ATOM   3212  CG  LYS A 211      34.028 -28.043 -70.693  1.00 71.99           C  
ATOM   3213  HG2 LYS A 211      34.858 -28.392 -71.308  1.00 71.99           H  
ATOM   3214  HG3 LYS A 211      34.433 -27.681 -69.747  1.00 71.99           H  
ATOM   3215  CD  LYS A 211      33.362 -26.865 -71.400  1.00 71.99           C  
ATOM   3216  HD2 LYS A 211      32.627 -26.406 -70.738  1.00 71.99           H  
ATOM   3217  HD3 LYS A 211      32.902 -27.189 -72.333  1.00 71.99           H  
ATOM   3218  CE  LYS A 211      34.527 -25.912 -71.670  1.00 71.99           C  
ATOM   3219  HE2 LYS A 211      35.055 -25.738 -70.732  1.00 71.99           H  
ATOM   3220  HE3 LYS A 211      35.242 -26.408 -72.328  1.00 71.99           H  
ATOM   3221  NZ  LYS A 211      34.129 -24.620 -72.254  1.00 71.99           N  
ATOM   3222  HZ1 LYS A 211      33.582 -24.752 -73.092  1.00 71.99           H  
ATOM   3223  HZ2 LYS A 211      33.635 -24.073 -71.564  1.00 71.99           H  
ATOM   3224  HZ3 LYS A 211      34.993 -24.149 -72.485  1.00 71.99           H  
ATOM   3225  N   ASN A 212      34.302 -32.019 -71.426  1.00 76.38           N  
ATOM   3226  H   ASN A 212      33.340 -32.284 -71.271  1.00 76.38           H  
ATOM   3227  CA  ASN A 212      35.036 -32.630 -72.525  1.00 76.38           C  
ATOM   3228  HA  ASN A 212      36.087 -32.706 -72.249  1.00 76.38           H  
ATOM   3229  C   ASN A 212      34.947 -31.751 -73.779  1.00 76.38           C  
ATOM   3230  CB  ASN A 212      34.498 -34.049 -72.757  1.00 76.38           C  
ATOM   3231  HB2 ASN A 212      33.409 -34.042 -72.792  1.00 76.38           H  
ATOM   3232  HB3 ASN A 212      34.875 -34.426 -73.707  1.00 76.38           H  
ATOM   3233  O   ASN A 212      33.859 -31.489 -74.295  1.00 76.38           O  
ATOM   3234  CG  ASN A 212      34.993 -34.989 -71.678  1.00 76.38           C  
ATOM   3235  ND2 ASN A 212      34.133 -35.693 -70.983  1.00 76.38           N  
ATOM   3236 HD21 ASN A 212      33.135 -35.550 -71.058  1.00 76.38           H  
ATOM   3237 HD22 ASN A 212      34.552 -36.209 -70.224  1.00 76.38           H  
ATOM   3238  OD1 ASN A 212      36.179 -35.109 -71.466  1.00 76.38           O  
ATOM   3239  N   VAL A 213      36.097 -31.334 -74.300  1.00 79.91           N  
ATOM   3240  H   VAL A 213      36.945 -31.574 -73.804  1.00 79.91           H  
ATOM   3241  CA  VAL A 213      36.230 -30.566 -75.541  1.00 79.91           C  
ATOM   3242  HA  VAL A 213      35.250 -30.500 -76.011  1.00 79.91           H  
ATOM   3243  C   VAL A 213      37.136 -31.292 -76.532  1.00 79.91           C  
ATOM   3244  CB  VAL A 213      36.696 -29.118 -75.283  1.00 79.91           C  
ATOM   3245  HB  VAL A 213      36.771 -28.614 -76.246  1.00 79.91           H  
ATOM   3246  O   VAL A 213      37.929 -32.158 -76.179  1.00 79.91           O  
ATOM   3247  CG1 VAL A 213      35.671 -28.350 -74.445  1.00 79.91           C  
ATOM   3248 HG11 VAL A 213      35.971 -27.305 -74.363  1.00 79.91           H  
ATOM   3249 HG12 VAL A 213      34.685 -28.409 -74.907  1.00 79.91           H  
ATOM   3250 HG13 VAL A 213      35.621 -28.777 -73.443  1.00 79.91           H  
ATOM   3251  CG2 VAL A 213      38.060 -29.022 -74.596  1.00 79.91           C  
ATOM   3252 HG21 VAL A 213      38.824 -29.498 -75.210  1.00 79.91           H  
ATOM   3253 HG22 VAL A 213      38.024 -29.509 -73.622  1.00 79.91           H  
ATOM   3254 HG23 VAL A 213      38.308 -27.971 -74.438  1.00 79.91           H  
ATOM   3255  N   LYS A 214      37.016 -30.942 -77.810  1.00 86.53           N  
ATOM   3256  H   LYS A 214      36.372 -30.197 -78.036  1.00 86.53           H  
ATOM   3257  CA  LYS A 214      37.889 -31.436 -78.879  1.00 86.53           C  
ATOM   3258  HA  LYS A 214      38.508 -32.257 -78.516  1.00 86.53           H  
ATOM   3259  C   LYS A 214      38.822 -30.309 -79.297  1.00 86.53           C  
ATOM   3260  CB  LYS A 214      37.020 -31.945 -80.035  1.00 86.53           C  
ATOM   3261  HB2 LYS A 214      37.621 -31.992 -80.943  1.00 86.53           H  
ATOM   3262  HB3 LYS A 214      36.210 -31.240 -80.219  1.00 86.53           H  
ATOM   3263  O   LYS A 214      38.347 -29.274 -79.756  1.00 86.53           O  
ATOM   3264  CG  LYS A 214      36.445 -33.335 -79.731  1.00 86.53           C  
ATOM   3265  HG2 LYS A 214      35.856 -33.292 -78.814  1.00 86.53           H  
ATOM   3266  HG3 LYS A 214      37.263 -34.041 -79.592  1.00 86.53           H  
ATOM   3267  CD  LYS A 214      35.551 -33.811 -80.881  1.00 86.53           C  
ATOM   3268  HD2 LYS A 214      36.141 -33.866 -81.796  1.00 86.53           H  
ATOM   3269  HD3 LYS A 214      34.741 -33.096 -81.022  1.00 86.53           H  
ATOM   3270  CE  LYS A 214      34.973 -35.190 -80.549  1.00 86.53           C  
ATOM   3271  HE2 LYS A 214      35.801 -35.878 -80.377  1.00 86.53           H  
ATOM   3272  HE3 LYS A 214      34.406 -35.116 -79.621  1.00 86.53           H  
ATOM   3273  NZ  LYS A 214      34.109 -35.689 -81.646  1.00 86.53           N  
ATOM   3274  HZ1 LYS A 214      33.332 -35.061 -81.793  1.00 86.53           H  
ATOM   3275  HZ2 LYS A 214      34.639 -35.757 -82.503  1.00 86.53           H  
ATOM   3276  HZ3 LYS A 214      33.747 -36.603 -81.413  1.00 86.53           H  
ATOM   3277  N   LYS A 215      40.134 -30.502 -79.144  1.00 88.17           N  
ATOM   3278  H   LYS A 215      40.440 -31.388 -78.769  1.00 88.17           H  
ATOM   3279  CA  LYS A 215      41.163 -29.532 -79.552  1.00 88.17           C  
ATOM   3280  HA  LYS A 215      40.668 -28.644 -79.946  1.00 88.17           H  
ATOM   3281  C   LYS A 215      41.991 -30.069 -80.723  1.00 88.17           C  
ATOM   3282  CB  LYS A 215      41.998 -29.074 -78.329  1.00 88.17           C  
ATOM   3283  HB2 LYS A 215      42.833 -28.463 -78.671  1.00 88.17           H  
ATOM   3284  HB3 LYS A 215      42.401 -29.945 -77.811  1.00 88.17           H  
ATOM   3285  O   LYS A 215      41.869 -31.227 -81.124  1.00 88.17           O  
ATOM   3286  CG  LYS A 215      41.146 -28.230 -77.355  1.00 88.17           C  
ATOM   3287  HG2 LYS A 215      40.397 -28.878 -76.901  1.00 88.17           H  
ATOM   3288  HG3 LYS A 215      40.624 -27.467 -77.932  1.00 88.17           H  
ATOM   3289  CD  LYS A 215      41.927 -27.518 -76.229  1.00 88.17           C  
ATOM   3290  HD2 LYS A 215      42.686 -26.865 -76.661  1.00 88.17           H  
ATOM   3291  HD3 LYS A 215      42.406 -28.259 -75.589  1.00 88.17           H  
ATOM   3292  CE  LYS A 215      40.924 -26.681 -75.402  1.00 88.17           C  
ATOM   3293  HE2 LYS A 215      40.148 -27.354 -75.036  1.00 88.17           H  
ATOM   3294  HE3 LYS A 215      40.434 -25.968 -76.064  1.00 88.17           H  
ATOM   3295  NZ  LYS A 215      41.490 -25.949 -74.235  1.00 88.17           N  
ATOM   3296  HZ1 LYS A 215      41.865 -26.574 -73.536  1.00 88.17           H  
ATOM   3297  HZ2 LYS A 215      42.168 -25.247 -74.493  1.00 88.17           H  
ATOM   3298  HZ3 LYS A 215      40.742 -25.462 -73.761  1.00 88.17           H  
ATOM   3299  N   SER A 216      42.781 -29.180 -81.312  1.00 93.48           N  
ATOM   3300  H   SER A 216      42.881 -28.278 -80.869  1.00 93.48           H  
ATOM   3301  CA  SER A 216      43.766 -29.516 -82.340  1.00 93.48           C  
ATOM   3302  HA  SER A 216      43.563 -30.506 -82.745  1.00 93.48           H  
ATOM   3303  C   SER A 216      45.152 -29.528 -81.712  1.00 93.48           C  
ATOM   3304  CB  SER A 216      43.725 -28.506 -83.483  1.00 93.48           C  
ATOM   3305  HB2 SER A 216      44.406 -28.831 -84.270  1.00 93.48           H  
ATOM   3306  HB3 SER A 216      44.041 -27.526 -83.126  1.00 93.48           H  
ATOM   3307  O   SER A 216      45.441 -28.673 -80.878  1.00 93.48           O  
ATOM   3308  OG  SER A 216      42.410 -28.426 -83.996  1.00 93.48           O  
ATOM   3309  HG  SER A 216      41.924 -27.776 -83.483  1.00 93.48           H  
ATOM   3310  N   GLU A 217      45.996 -30.464 -82.122  1.00 95.34           N  
ATOM   3311  H   GLU A 217      45.686 -31.146 -82.800  1.00 95.34           H  
ATOM   3312  CA  GLU A 217      47.349 -30.631 -81.598  1.00 95.34           C  
ATOM   3313  HA  GLU A 217      47.612 -29.772 -80.980  1.00 95.34           H  
ATOM   3314  C   GLU A 217      48.351 -30.716 -82.753  1.00 95.34           C  
ATOM   3315  CB  GLU A 217      47.386 -31.878 -80.706  1.00 95.34           C  
ATOM   3316  HB2 GLU A 217      47.292 -32.773 -81.322  1.00 95.34           H  
ATOM   3317  HB3 GLU A 217      46.539 -31.835 -80.022  1.00 95.34           H  
ATOM   3318  O   GLU A 217      48.200 -31.548 -83.650  1.00 95.34           O  
ATOM   3319  CG  GLU A 217      48.679 -31.953 -79.883  1.00 95.34           C  
ATOM   3320  HG2 GLU A 217      48.755 -31.052 -79.275  1.00 95.34           H  
ATOM   3321  HG3 GLU A 217      49.534 -31.973 -80.559  1.00 95.34           H  
ATOM   3322  CD  GLU A 217      48.707 -33.179 -78.960  1.00 95.34           C  
ATOM   3323  OE1 GLU A 217      49.803 -33.678 -78.648  1.00 95.34           O  
ATOM   3324  OE2 GLU A 217      47.631 -33.618 -78.492  1.00 95.34           O  
ATOM   3325  N   ILE A 218      49.367 -29.849 -82.744  1.00 95.44           N  
ATOM   3326  H   ILE A 218      49.469 -29.232 -81.951  1.00 95.44           H  
ATOM   3327  CA  ILE A 218      50.490 -29.922 -83.686  1.00 95.44           C  
ATOM   3328  HA  ILE A 218      50.112 -30.168 -84.678  1.00 95.44           H  
ATOM   3329  C   ILE A 218      51.408 -31.051 -83.221  1.00 95.44           C  
ATOM   3330  CB  ILE A 218      51.244 -28.577 -83.785  1.00 95.44           C  
ATOM   3331  HB  ILE A 218      51.538 -28.267 -82.783  1.00 95.44           H  
ATOM   3332  O   ILE A 218      51.979 -30.972 -82.136  1.00 95.44           O  
ATOM   3333  CG1 ILE A 218      50.331 -27.489 -84.392  1.00 95.44           C  
ATOM   3334 HG12 ILE A 218      49.389 -27.461 -83.843  1.00 95.44           H  
ATOM   3335 HG13 ILE A 218      50.108 -27.742 -85.428  1.00 95.44           H  
ATOM   3336  CG2 ILE A 218      52.517 -28.746 -84.635  1.00 95.44           C  
ATOM   3337 HG21 ILE A 218      53.226 -29.409 -84.140  1.00 95.44           H  
ATOM   3338 HG22 ILE A 218      52.266 -29.152 -85.614  1.00 95.44           H  
ATOM   3339 HG23 ILE A 218      53.013 -27.783 -84.760  1.00 95.44           H  
ATOM   3340  CD1 ILE A 218      50.923 -26.074 -84.351  1.00 95.44           C  
ATOM   3341 HD11 ILE A 218      51.758 -25.984 -85.047  1.00 95.44           H  
ATOM   3342 HD12 ILE A 218      51.263 -25.840 -83.341  1.00 95.44           H  
ATOM   3343 HD13 ILE A 218      50.157 -25.355 -84.642  1.00 95.44           H  
ATOM   3344  N   LEU A 219      51.557 -32.087 -84.044  1.00 95.14           N  
ATOM   3345  H   LEU A 219      51.097 -32.050 -84.942  1.00 95.14           H  
ATOM   3346  CA  LEU A 219      52.335 -33.275 -83.682  1.00 95.14           C  
ATOM   3347  HA  LEU A 219      52.397 -33.351 -82.596  1.00 95.14           H  
ATOM   3348  C   LEU A 219      53.788 -33.215 -84.168  1.00 95.14           C  
ATOM   3349  CB  LEU A 219      51.620 -34.524 -84.202  1.00 95.14           C  
ATOM   3350  HB2 LEU A 219      52.258 -35.373 -83.958  1.00 95.14           H  
ATOM   3351  HB3 LEU A 219      51.581 -34.486 -85.291  1.00 95.14           H  
ATOM   3352  O   LEU A 219      54.674 -33.811 -83.561  1.00 95.14           O  
ATOM   3353  CG  LEU A 219      50.216 -34.808 -83.637  1.00 95.14           C  
ATOM   3354  HG  LEU A 219      49.503 -34.114 -84.082  1.00 95.14           H  
ATOM   3355  CD1 LEU A 219      49.814 -36.237 -84.005  1.00 95.14           C  
ATOM   3356 HD11 LEU A 219      49.953 -36.412 -85.072  1.00 95.14           H  
ATOM   3357 HD12 LEU A 219      48.777 -36.417 -83.721  1.00 95.14           H  
ATOM   3358 HD13 LEU A 219      50.444 -36.938 -83.458  1.00 95.14           H  
ATOM   3359  CD2 LEU A 219      50.135 -34.712 -82.116  1.00 95.14           C  
ATOM   3360 HD21 LEU A 219      49.130 -34.963 -81.777  1.00 95.14           H  
ATOM   3361 HD22 LEU A 219      50.352 -33.694 -81.790  1.00 95.14           H  
ATOM   3362 HD23 LEU A 219      50.849 -35.389 -81.647  1.00 95.14           H  
ATOM   3363  N   PHE A 220      54.056 -32.472 -85.240  1.00 90.84           N  
ATOM   3364  H   PHE A 220      53.287 -32.028 -85.720  1.00 90.84           H  
ATOM   3365  CA  PHE A 220      55.405 -32.052 -85.606  1.00 90.84           C  
ATOM   3366  HA  PHE A 220      55.958 -31.866 -84.685  1.00 90.84           H  
ATOM   3367  C   PHE A 220      55.360 -30.738 -86.383  1.00 90.84           C  
ATOM   3368  CB  PHE A 220      56.156 -33.147 -86.379  1.00 90.84           C  
ATOM   3369  HB2 PHE A 220      56.426 -33.935 -85.677  1.00 90.84           H  
ATOM   3370  HB3 PHE A 220      57.090 -32.731 -86.756  1.00 90.84           H  
ATOM   3371  O   PHE A 220      54.492 -30.528 -87.232  1.00 90.84           O  
ATOM   3372  CG  PHE A 220      55.399 -33.782 -87.528  1.00 90.84           C  
ATOM   3373  CD1 PHE A 220      54.613 -34.925 -87.292  1.00 90.84           C  
ATOM   3374  HD1 PHE A 220      54.516 -35.312 -86.288  1.00 90.84           H  
ATOM   3375  CD2 PHE A 220      55.530 -33.277 -88.834  1.00 90.84           C  
ATOM   3376  HD2 PHE A 220      56.143 -32.408 -89.022  1.00 90.84           H  
ATOM   3377  CE1 PHE A 220      53.970 -35.576 -88.358  1.00 90.84           C  
ATOM   3378  HE1 PHE A 220      53.375 -36.458 -88.177  1.00 90.84           H  
ATOM   3379  CE2 PHE A 220      54.918 -33.955 -89.901  1.00 90.84           C  
ATOM   3380  HE2 PHE A 220      55.094 -33.634 -90.918  1.00 90.84           H  
ATOM   3381  CZ  PHE A 220      54.140 -35.099 -89.665  1.00 90.84           C  
ATOM   3382  HZ  PHE A 220      53.692 -35.637 -90.487  1.00 90.84           H  
ATOM   3383  N   ASP A 221      56.320 -29.866 -86.081  1.00 94.07           N  
ATOM   3384  H   ASP A 221      56.993 -30.125 -85.374  1.00 94.07           H  
ATOM   3385  CA  ASP A 221      56.501 -28.547 -86.680  1.00 94.07           C  
ATOM   3386  HA  ASP A 221      55.818 -28.418 -87.518  1.00 94.07           H  
ATOM   3387  C   ASP A 221      57.937 -28.429 -87.204  1.00 94.07           C  
ATOM   3388  CB  ASP A 221      56.177 -27.463 -85.639  1.00 94.07           C  
ATOM   3389  HB2 ASP A 221      56.809 -27.606 -84.763  1.00 94.07           H  
ATOM   3390  HB3 ASP A 221      55.139 -27.579 -85.327  1.00 94.07           H  
ATOM   3391  O   ASP A 221      58.901 -28.355 -86.438  1.00 94.07           O  
ATOM   3392  CG  ASP A 221      56.368 -26.031 -86.155  1.00 94.07           C  
ATOM   3393  OD1 ASP A 221      56.736 -25.845 -87.338  1.00 94.07           O  
ATOM   3394  OD2 ASP A 221      56.198 -25.098 -85.345  1.00 94.07           O  
ATOM   3395  N   TYR A 222      58.064 -28.437 -88.528  1.00 94.80           N  
ATOM   3396  H   TYR A 222      57.229 -28.554 -89.082  1.00 94.80           H  
ATOM   3397  CA  TYR A 222      59.300 -28.193 -89.269  1.00 94.80           C  
ATOM   3398  HA  TYR A 222      60.115 -28.077 -88.555  1.00 94.80           H  
ATOM   3399  C   TYR A 222      59.234 -26.877 -90.059  1.00 94.80           C  
ATOM   3400  CB  TYR A 222      59.622 -29.400 -90.162  1.00 94.80           C  
ATOM   3401  HB2 TYR A 222      60.614 -29.251 -90.589  1.00 94.80           H  
ATOM   3402  HB3 TYR A 222      58.917 -29.421 -90.993  1.00 94.80           H  
ATOM   3403  O   TYR A 222      59.937 -26.708 -91.056  1.00 94.80           O  
ATOM   3404  CG  TYR A 222      59.623 -30.755 -89.479  1.00 94.80           C  
ATOM   3405  CD1 TYR A 222      60.232 -30.926 -88.219  1.00 94.80           C  
ATOM   3406  HD1 TYR A 222      60.695 -30.083 -87.727  1.00 94.80           H  
ATOM   3407  CD2 TYR A 222      59.015 -31.854 -90.116  1.00 94.80           C  
ATOM   3408  HD2 TYR A 222      58.540 -31.733 -91.079  1.00 94.80           H  
ATOM   3409  CE1 TYR A 222      60.217 -32.184 -87.589  1.00 94.80           C  
ATOM   3410  HE1 TYR A 222      60.671 -32.309 -86.617  1.00 94.80           H  
ATOM   3411  CE2 TYR A 222      59.001 -33.111 -89.492  1.00 94.80           C  
ATOM   3412  HE2 TYR A 222      58.511 -33.954 -89.958  1.00 94.80           H  
ATOM   3413  OH  TYR A 222      59.582 -34.502 -87.641  1.00 94.80           O  
ATOM   3414  HH  TYR A 222      59.951 -34.496 -86.754  1.00 94.80           H  
ATOM   3415  CZ  TYR A 222      59.599 -33.280 -88.229  1.00 94.80           C  
ATOM   3416  N   VAL A 223      58.365 -25.957 -89.641  1.00 90.13           N  
ATOM   3417  H   VAL A 223      57.804 -26.171 -88.830  1.00 90.13           H  
ATOM   3418  CA  VAL A 223      58.240 -24.591 -90.167  1.00 90.13           C  
ATOM   3419  HA  VAL A 223      58.669 -24.533 -91.167  1.00 90.13           H  
ATOM   3420  C   VAL A 223      59.019 -23.639 -89.267  1.00 90.13           C  
ATOM   3421  CB  VAL A 223      56.760 -24.155 -90.221  1.00 90.13           C  
ATOM   3422  HB  VAL A 223      56.378 -24.034 -89.208  1.00 90.13           H  
ATOM   3423  O   VAL A 223      59.847 -22.856 -89.736  1.00 90.13           O  
ATOM   3424  CG1 VAL A 223      56.609 -22.805 -90.932  1.00 90.13           C  
ATOM   3425 HG11 VAL A 223      57.023 -22.863 -91.939  1.00 90.13           H  
ATOM   3426 HG12 VAL A 223      55.555 -22.535 -90.987  1.00 90.13           H  
ATOM   3427 HG13 VAL A 223      57.134 -22.029 -90.375  1.00 90.13           H  
ATOM   3428  CG2 VAL A 223      55.876 -25.196 -90.918  1.00 90.13           C  
ATOM   3429 HG21 VAL A 223      56.236 -25.428 -91.920  1.00 90.13           H  
ATOM   3430 HG22 VAL A 223      54.847 -24.840 -90.963  1.00 90.13           H  
ATOM   3431 HG23 VAL A 223      55.897 -26.116 -90.335  1.00 90.13           H  
ATOM   3432  N   SER A 224      58.784 -23.741 -87.958  1.00 81.57           N  
ATOM   3433  H   SER A 224      58.075 -24.391 -87.648  1.00 81.57           H  
ATOM   3434  CA  SER A 224      59.419 -22.889 -86.958  1.00 81.57           C  
ATOM   3435  HA  SER A 224      59.154 -21.854 -87.173  1.00 81.57           H  
ATOM   3436  C   SER A 224      60.943 -23.018 -87.000  1.00 81.57           C  
ATOM   3437  CB  SER A 224      58.880 -23.234 -85.568  1.00 81.57           C  
ATOM   3438  HB2 SER A 224      58.991 -24.301 -85.378  1.00 81.57           H  
ATOM   3439  HB3 SER A 224      59.438 -22.677 -84.816  1.00 81.57           H  
ATOM   3440  O   SER A 224      61.484 -24.113 -87.130  1.00 81.57           O  
ATOM   3441  OG  SER A 224      57.519 -22.866 -85.492  1.00 81.57           O  
ATOM   3442  HG  SER A 224      56.988 -23.665 -85.450  1.00 81.57           H  
ATOM   3443  N   ASN A 225      61.655 -21.892 -86.881  1.00 83.33           N  
ATOM   3444  H   ASN A 225      61.147 -21.025 -86.781  1.00 83.33           H  
ATOM   3445  CA  ASN A 225      63.121 -21.839 -86.775  1.00 83.33           C  
ATOM   3446  HA  ASN A 225      63.407 -20.790 -86.859  1.00 83.33           H  
ATOM   3447  C   ASN A 225      63.890 -22.568 -87.898  1.00 83.33           C  
ATOM   3448  CB  ASN A 225      63.543 -22.322 -85.375  1.00 83.33           C  
ATOM   3449  HB2 ASN A 225      64.618 -22.197 -85.247  1.00 83.33           H  
ATOM   3450  HB3 ASN A 225      63.314 -23.384 -85.292  1.00 83.33           H  
ATOM   3451  O   ASN A 225      64.981 -23.085 -87.656  1.00 83.33           O  
ATOM   3452  CG  ASN A 225      62.856 -21.567 -84.261  1.00 83.33           C  
ATOM   3453  ND2 ASN A 225      62.207 -22.255 -83.350  1.00 83.33           N  
ATOM   3454 HD21 ASN A 225      61.706 -21.715 -82.659  1.00 83.33           H  
ATOM   3455 HD22 ASN A 225      62.128 -23.259 -83.421  1.00 83.33           H  
ATOM   3456  OD1 ASN A 225      62.872 -20.351 -84.212  1.00 83.33           O  
ATOM   3457  N   ASN A 226      63.337 -22.632 -89.118  1.00 78.95           N  
ATOM   3458  H   ASN A 226      62.418 -22.233 -89.252  1.00 78.95           H  
ATOM   3459  CA  ASN A 226      63.925 -23.371 -90.242  1.00 78.95           C  
ATOM   3460  HA  ASN A 226      63.194 -23.357 -91.051  1.00 78.95           H  
ATOM   3461  C   ASN A 226      64.161 -24.867 -89.934  1.00 78.95           C  
ATOM   3462  CB  ASN A 226      65.187 -22.639 -90.745  1.00 78.95           C  
ATOM   3463  HB2 ASN A 226      65.906 -22.526 -89.935  1.00 78.95           H  
ATOM   3464  HB3 ASN A 226      65.657 -23.251 -91.515  1.00 78.95           H  
ATOM   3465  O   ASN A 226      65.096 -25.490 -90.447  1.00 78.95           O  
ATOM   3466  CG  ASN A 226      64.920 -21.292 -91.381  1.00 78.95           C  
ATOM   3467  ND2 ASN A 226      65.907 -20.428 -91.414  1.00 78.95           N  
ATOM   3468 HD21 ASN A 226      65.714 -19.550 -91.874  1.00 78.95           H  
ATOM   3469 HD22 ASN A 226      66.802 -20.650 -91.000  1.00 78.95           H  
ATOM   3470  OD1 ASN A 226      63.854 -21.005 -91.892  1.00 78.95           O  
ATOM   3471  N   TRP A 227      63.303 -25.467 -89.103  1.00 89.88           N  
ATOM   3472  H   TRP A 227      62.593 -24.901 -88.660  1.00 89.88           H  
ATOM   3473  CA  TRP A 227      63.415 -26.858 -88.654  1.00 89.88           C  
ATOM   3474  HA  TRP A 227      64.462 -27.039 -88.407  1.00 89.88           H  
ATOM   3475  C   TRP A 227      63.097 -27.914 -89.709  1.00 89.88           C  
ATOM   3476  CB  TRP A 227      62.586 -27.070 -87.385  1.00 89.88           C  
ATOM   3477  HB2 TRP A 227      61.588 -26.659 -87.540  1.00 89.88           H  
ATOM   3478  HB3 TRP A 227      62.455 -28.136 -87.204  1.00 89.88           H  
ATOM   3479  O   TRP A 227      63.046 -29.100 -89.384  1.00 89.88           O  
ATOM   3480  CG  TRP A 227      63.150 -26.513 -86.118  1.00 89.88           C  
ATOM   3481  CD1 TRP A 227      64.439 -26.178 -85.872  1.00 89.88           C  
ATOM   3482  HD1 TRP A 227      65.248 -26.231 -86.587  1.00 89.88           H  
ATOM   3483  CD2 TRP A 227      62.423 -26.225 -84.891  1.00 89.88           C  
ATOM   3484  CE2 TRP A 227      63.350 -25.752 -83.918  1.00 89.88           C  
ATOM   3485  CE3 TRP A 227      61.068 -26.305 -84.508  1.00 89.88           C  
ATOM   3486  HE3 TRP A 227      60.335 -26.631 -85.231  1.00 89.88           H  
ATOM   3487  NE1 TRP A 227      64.564 -25.741 -84.570  1.00 89.88           N  
ATOM   3488  HE1 TRP A 227      65.432 -25.394 -84.187  1.00 89.88           H  
ATOM   3489  CH2 TRP A 227      61.599 -25.483 -82.271  1.00 89.88           C  
ATOM   3490  HH2 TRP A 227      61.270 -25.197 -81.283  1.00 89.88           H  
ATOM   3491  CZ2 TRP A 227      62.956 -25.384 -82.623  1.00 89.88           C  
ATOM   3492  HZ2 TRP A 227      63.682 -25.018 -81.913  1.00 89.88           H  
ATOM   3493  CZ3 TRP A 227      60.659 -25.937 -83.214  1.00 89.88           C  
ATOM   3494  HZ3 TRP A 227      59.612 -25.993 -82.951  1.00 89.88           H  
ATOM   3495  N   ILE A 228      62.991 -27.551 -90.985  1.00 95.17           N  
ATOM   3496  H   ILE A 228      62.983 -26.568 -91.219  1.00 95.17           H  
ATOM   3497  CA  ILE A 228      63.038 -28.540 -92.063  1.00 95.17           C  
ATOM   3498  HA  ILE A 228      62.236 -29.255 -91.879  1.00 95.17           H  
ATOM   3499  C   ILE A 228      64.343 -29.344 -92.041  1.00 95.17           C  
ATOM   3500  CB  ILE A 228      62.784 -27.862 -93.416  1.00 95.17           C  
ATOM   3501  HB  ILE A 228      61.934 -27.193 -93.288  1.00 95.17           H  
ATOM   3502  O   ILE A 228      64.346 -30.515 -92.403  1.00 95.17           O  
ATOM   3503  CG1 ILE A 228      62.415 -28.878 -94.514  1.00 95.17           C  
ATOM   3504 HG12 ILE A 228      63.244 -29.574 -94.651  1.00 95.17           H  
ATOM   3505 HG13 ILE A 228      62.267 -28.339 -95.449  1.00 95.17           H  
ATOM   3506  CG2 ILE A 228      63.995 -27.027 -93.859  1.00 95.17           C  
ATOM   3507 HG21 ILE A 228      64.844 -27.661 -94.114  1.00 95.17           H  
ATOM   3508 HG22 ILE A 228      64.270 -26.330 -93.069  1.00 95.17           H  
ATOM   3509 HG23 ILE A 228      63.724 -26.448 -94.742  1.00 95.17           H  
ATOM   3510  CD1 ILE A 228      61.139 -29.678 -94.216  1.00 95.17           C  
ATOM   3511 HD11 ILE A 228      61.309 -30.393 -93.411  1.00 95.17           H  
ATOM   3512 HD12 ILE A 228      60.329 -29.003 -93.942  1.00 95.17           H  
ATOM   3513 HD13 ILE A 228      60.846 -30.237 -95.104  1.00 95.17           H  
ATOM   3514  N   THR A 229      65.433 -28.766 -91.528  1.00 96.09           N  
ATOM   3515  H   THR A 229      65.365 -27.802 -91.232  1.00 96.09           H  
ATOM   3516  CA  THR A 229      66.692 -29.476 -91.260  1.00 96.09           C  
ATOM   3517  HA  THR A 229      67.039 -29.949 -92.179  1.00 96.09           H  
ATOM   3518  C   THR A 229      66.522 -30.577 -90.215  1.00 96.09           C  
ATOM   3519  CB  THR A 229      67.767 -28.496 -90.779  1.00 96.09           C  
ATOM   3520  HB  THR A 229      68.659 -29.048 -90.480  1.00 96.09           H  
ATOM   3521  O   THR A 229      67.004 -31.687 -90.422  1.00 96.09           O  
ATOM   3522  CG2 THR A 229      68.143 -27.497 -91.869  1.00 96.09           C  
ATOM   3523 HG21 THR A 229      68.978 -26.881 -91.533  1.00 96.09           H  
ATOM   3524 HG22 THR A 229      68.443 -28.033 -92.770  1.00 96.09           H  
ATOM   3525 HG23 THR A 229      67.292 -26.856 -92.100  1.00 96.09           H  
ATOM   3526  OG1 THR A 229      67.274 -27.756 -89.685  1.00 96.09           O  
ATOM   3527  HG1 THR A 229      67.636 -26.869 -89.740  1.00 96.09           H  
ATOM   3528  N   LYS A 230      65.768 -30.314 -89.141  1.00 94.89           N  
ATOM   3529  H   LYS A 230      65.413 -29.373 -89.048  1.00 94.89           H  
ATOM   3530  CA  LYS A 230      65.403 -31.311 -88.125  1.00 94.89           C  
ATOM   3531  HA  LYS A 230      66.304 -31.833 -87.805  1.00 94.89           H  
ATOM   3532  C   LYS A 230      64.458 -32.362 -88.698  1.00 94.89           C  
ATOM   3533  CB  LYS A 230      64.787 -30.598 -86.915  1.00 94.89           C  
ATOM   3534  HB2 LYS A 230      65.492 -29.850 -86.553  1.00 94.89           H  
ATOM   3535  HB3 LYS A 230      63.868 -30.093 -87.213  1.00 94.89           H  
ATOM   3536  O   LYS A 230      64.667 -33.548 -88.475  1.00 94.89           O  
ATOM   3537  CG  LYS A 230      64.464 -31.572 -85.773  1.00 94.89           C  
ATOM   3538  HG2 LYS A 230      65.381 -32.065 -85.449  1.00 94.89           H  
ATOM   3539  HG3 LYS A 230      63.754 -32.325 -86.111  1.00 94.89           H  
ATOM   3540  CD  LYS A 230      63.848 -30.807 -84.598  1.00 94.89           C  
ATOM   3541  HD2 LYS A 230      64.546 -30.040 -84.264  1.00 94.89           H  
ATOM   3542  HD3 LYS A 230      62.926 -30.329 -84.928  1.00 94.89           H  
ATOM   3543  CE  LYS A 230      63.553 -31.774 -83.449  1.00 94.89           C  
ATOM   3544  HE2 LYS A 230      64.488 -32.240 -83.139  1.00 94.89           H  
ATOM   3545  HE3 LYS A 230      62.895 -32.561 -83.817  1.00 94.89           H  
ATOM   3546  NZ  LYS A 230      62.922 -31.068 -82.308  1.00 94.89           N  
ATOM   3547  HZ1 LYS A 230      63.537 -30.347 -81.958  1.00 94.89           H  
ATOM   3548  HZ2 LYS A 230      62.716 -31.712 -81.558  1.00 94.89           H  
ATOM   3549  HZ3 LYS A 230      62.060 -30.628 -82.600  1.00 94.89           H  
ATOM   3550  N   GLY A 231      63.451 -31.944 -89.469  1.00 95.74           N  
ATOM   3551  H   GLY A 231      63.308 -30.948 -89.566  1.00 95.74           H  
ATOM   3552  CA  GLY A 231      62.564 -32.857 -90.192  1.00 95.74           C  
ATOM   3553  HA2 GLY A 231      62.002 -33.464 -89.483  1.00 95.74           H  
ATOM   3554  HA3 GLY A 231      61.865 -32.276 -90.794  1.00 95.74           H  
ATOM   3555  C   GLY A 231      63.353 -33.784 -91.113  1.00 95.74           C  
ATOM   3556  O   GLY A 231      63.136 -34.995 -91.117  1.00 95.74           O  
ATOM   3557  N   PHE A 232      64.338 -33.242 -91.828  1.00 97.16           N  
ATOM   3558  H   PHE A 232      64.453 -32.239 -91.812  1.00 97.16           H  
ATOM   3559  CA  PHE A 232      65.287 -34.029 -92.593  1.00 97.16           C  
ATOM   3560  HA  PHE A 232      64.721 -34.656 -93.282  1.00 97.16           H  
ATOM   3561  C   PHE A 232      66.081 -34.974 -91.685  1.00 97.16           C  
ATOM   3562  CB  PHE A 232      66.186 -33.114 -93.429  1.00 97.16           C  
ATOM   3563  HB2 PHE A 232      66.721 -32.426 -92.773  1.00 97.16           H  
ATOM   3564  HB3 PHE A 232      65.555 -32.512 -94.082  1.00 97.16           H  
ATOM   3565  O   PHE A 232      66.083 -36.162 -91.956  1.00 97.16           O  
ATOM   3566  CG  PHE A 232      67.192 -33.861 -94.278  1.00 97.16           C  
ATOM   3567  CD1 PHE A 232      68.532 -33.967 -93.863  1.00 97.16           C  
ATOM   3568  HD1 PHE A 232      68.851 -33.504 -92.941  1.00 97.16           H  
ATOM   3569  CD2 PHE A 232      66.782 -34.457 -95.483  1.00 97.16           C  
ATOM   3570  HD2 PHE A 232      65.761 -34.347 -95.819  1.00 97.16           H  
ATOM   3571  CE1 PHE A 232      69.463 -34.665 -94.652  1.00 97.16           C  
ATOM   3572  HE1 PHE A 232      70.494 -34.729 -94.339  1.00 97.16           H  
ATOM   3573  CE2 PHE A 232      67.714 -35.157 -96.266  1.00 97.16           C  
ATOM   3574  HE2 PHE A 232      67.409 -35.579 -97.213  1.00 97.16           H  
ATOM   3575  CZ  PHE A 232      69.053 -35.263 -95.856  1.00 97.16           C  
ATOM   3576  HZ  PHE A 232      69.774 -35.781 -96.470  1.00 97.16           H  
ATOM   3577  N   GLU A 233      66.713 -34.517 -90.612  1.00 95.70           N  
ATOM   3578  H   GLU A 233      66.687 -33.528 -90.409  1.00 95.70           H  
ATOM   3579  CA  GLU A 233      67.507 -35.372 -89.717  1.00 95.70           C  
ATOM   3580  HA  GLU A 233      68.371 -35.756 -90.261  1.00 95.70           H  
ATOM   3581  C   GLU A 233      66.729 -36.590 -89.187  1.00 95.70           C  
ATOM   3582  CB  GLU A 233      68.022 -34.506 -88.564  1.00 95.70           C  
ATOM   3583  HB2 GLU A 233      68.540 -33.643 -88.984  1.00 95.70           H  
ATOM   3584  HB3 GLU A 233      67.172 -34.151 -87.981  1.00 95.70           H  
ATOM   3585  O   GLU A 233      67.211 -37.716 -89.297  1.00 95.70           O  
ATOM   3586  CG  GLU A 233      68.988 -35.252 -87.635  1.00 95.70           C  
ATOM   3587  HG2 GLU A 233      69.864 -35.553 -88.211  1.00 95.70           H  
ATOM   3588  HG3 GLU A 233      68.502 -36.151 -87.258  1.00 95.70           H  
ATOM   3589  CD  GLU A 233      69.427 -34.395 -86.438  1.00 95.70           C  
ATOM   3590  OE1 GLU A 233      70.110 -34.964 -85.558  1.00 95.70           O  
ATOM   3591  OE2 GLU A 233      69.072 -33.194 -86.395  1.00 95.70           O  
ATOM   3592  N   VAL A 234      65.511 -36.380 -88.674  1.00 95.17           N  
ATOM   3593  H   VAL A 234      65.185 -35.426 -88.610  1.00 95.17           H  
ATOM   3594  CA  VAL A 234      64.714 -37.447 -88.038  1.00 95.17           C  
ATOM   3595  HA  VAL A 234      65.403 -38.112 -87.516  1.00 95.17           H  
ATOM   3596  C   VAL A 234      63.952 -38.320 -89.031  1.00 95.17           C  
ATOM   3597  CB  VAL A 234      63.742 -36.884 -86.983  1.00 95.17           C  
ATOM   3598  HB  VAL A 234      63.296 -37.728 -86.456  1.00 95.17           H  
ATOM   3599  O   VAL A 234      63.545 -39.431 -88.697  1.00 95.17           O  
ATOM   3600  CG1 VAL A 234      64.477 -36.041 -85.934  1.00 95.17           C  
ATOM   3601 HG11 VAL A 234      65.312 -36.613 -85.526  1.00 95.17           H  
ATOM   3602 HG12 VAL A 234      63.795 -35.788 -85.122  1.00 95.17           H  
ATOM   3603 HG13 VAL A 234      64.864 -35.124 -86.376  1.00 95.17           H  
ATOM   3604  CG2 VAL A 234      62.593 -36.064 -87.587  1.00 95.17           C  
ATOM   3605 HG21 VAL A 234      62.974 -35.291 -88.256  1.00 95.17           H  
ATOM   3606 HG22 VAL A 234      62.016 -35.599 -86.788  1.00 95.17           H  
ATOM   3607 HG23 VAL A 234      61.926 -36.716 -88.151  1.00 95.17           H  
ATOM   3608  N   GLY A 235      63.714 -37.825 -90.246  1.00 96.24           N  
ATOM   3609  H   GLY A 235      64.073 -36.908 -90.471  1.00 96.24           H  
ATOM   3610  CA  GLY A 235      62.931 -38.549 -91.235  1.00 96.24           C  
ATOM   3611  HA2 GLY A 235      62.604 -37.872 -92.024  1.00 96.24           H  
ATOM   3612  HA3 GLY A 235      62.032 -38.930 -90.750  1.00 96.24           H  
ATOM   3613  C   GLY A 235      63.697 -39.731 -91.831  1.00 96.24           C  
ATOM   3614  O   GLY A 235      64.863 -39.628 -92.233  1.00 96.24           O  
ATOM   3615  N   ILE A 236      62.997 -40.851 -91.966  1.00 97.67           N  
ATOM   3616  H   ILE A 236      62.032 -40.834 -91.665  1.00 97.67           H  
ATOM   3617  CA  ILE A 236      63.537 -42.117 -92.453  1.00 97.67           C  
ATOM   3618  HA  ILE A 236      64.492 -42.286 -91.958  1.00 97.67           H  
ATOM   3619  C   ILE A 236      63.769 -42.015 -93.966  1.00 97.67           C  
ATOM   3620  CB  ILE A 236      62.595 -43.284 -92.080  1.00 97.67           C  
ATOM   3621  HB  ILE A 236      61.675 -43.177 -92.656  1.00 97.67           H  
ATOM   3622  O   ILE A 236      62.843 -41.748 -94.739  1.00 97.67           O  
ATOM   3623  CG1 ILE A 236      62.221 -43.287 -90.576  1.00 97.67           C  
ATOM   3624 HG12 ILE A 236      63.111 -43.481 -89.977  1.00 97.67           H  
ATOM   3625 HG13 ILE A 236      61.830 -42.311 -90.287  1.00 97.67           H  
ATOM   3626  CG2 ILE A 236      63.261 -44.611 -92.471  1.00 97.67           C  
ATOM   3627 HG21 ILE A 236      62.568 -45.431 -92.288  1.00 97.67           H  
ATOM   3628 HG22 ILE A 236      64.162 -44.769 -91.878  1.00 97.67           H  
ATOM   3629 HG23 ILE A 236      63.516 -44.621 -93.531  1.00 97.67           H  
ATOM   3630  CD1 ILE A 236      61.134 -44.305 -90.209  1.00 97.67           C  
ATOM   3631 HD11 ILE A 236      60.838 -44.154 -89.171  1.00 97.67           H  
ATOM   3632 HD12 ILE A 236      61.505 -45.324 -90.316  1.00 97.67           H  
ATOM   3633 HD13 ILE A 236      60.260 -44.162 -90.845  1.00 97.67           H  
ATOM   3634  N   LYS A 237      65.015 -42.211 -94.405  1.00 97.87           N  
ATOM   3635  H   LYS A 237      65.726 -42.439 -93.724  1.00 97.87           H  
ATOM   3636  CA  LYS A 237      65.400 -42.083 -95.820  1.00 97.87           C  
ATOM   3637  HA  LYS A 237      64.924 -41.191 -96.226  1.00 97.87           H  
ATOM   3638  C   LYS A 237      64.905 -43.261 -96.641  1.00 97.87           C  
ATOM   3639  CB  LYS A 237      66.925 -41.955 -95.986  1.00 97.87           C  
ATOM   3640  HB2 LYS A 237      67.144 -41.767 -97.038  1.00 97.87           H  
ATOM   3641  HB3 LYS A 237      67.393 -42.901 -95.717  1.00 97.87           H  
ATOM   3642  O   LYS A 237      65.011 -44.401 -96.204  1.00 97.87           O  
ATOM   3643  CG  LYS A 237      67.573 -40.850 -95.149  1.00 97.87           C  
ATOM   3644  HG2 LYS A 237      67.519 -41.126 -94.096  1.00 97.87           H  
ATOM   3645  HG3 LYS A 237      68.625 -40.778 -95.426  1.00 97.87           H  
ATOM   3646  CD  LYS A 237      66.904 -39.493 -95.347  1.00 97.87           C  
ATOM   3647  HD2 LYS A 237      66.951 -39.185 -96.392  1.00 97.87           H  
ATOM   3648  HD3 LYS A 237      65.863 -39.562 -95.029  1.00 97.87           H  
ATOM   3649  CE  LYS A 237      67.636 -38.492 -94.465  1.00 97.87           C  
ATOM   3650  HE2 LYS A 237      68.001 -39.007 -93.577  1.00 97.87           H  
ATOM   3651  HE3 LYS A 237      68.491 -38.074 -94.996  1.00 97.87           H  
ATOM   3652  NZ  LYS A 237      66.711 -37.445 -94.046  1.00 97.87           N  
ATOM   3653  HZ1 LYS A 237      66.411 -36.844 -94.799  1.00 97.87           H  
ATOM   3654  HZ2 LYS A 237      67.111 -36.866 -93.322  1.00 97.87           H  
ATOM   3655  HZ3 LYS A 237      65.917 -37.847 -93.567  1.00 97.87           H  
ATOM   3656  N   ASN A 238      64.449 -42.982 -97.860  1.00 97.30           N  
ATOM   3657  H   ASN A 238      64.414 -42.008 -98.129  1.00 97.30           H  
ATOM   3658  CA  ASN A 238      64.204 -43.985 -98.901  1.00 97.30           C  
ATOM   3659  HA  ASN A 238      63.723 -43.483 -99.742  1.00 97.30           H  
ATOM   3660  C   ASN A 238      63.199 -45.095 -98.530  1.00 97.30           C  
ATOM   3661  CB  ASN A 238      65.568 -44.461 -99.423  1.00 97.30           C  
ATOM   3662  HB2 ASN A 238      66.192 -44.794 -98.594  1.00 97.30           H  
ATOM   3663  HB3 ASN A 238      65.422 -45.325-100.072  1.00 97.30           H  
ATOM   3664  O   ASN A 238      63.190 -46.156 -99.143  1.00 97.30           O  
ATOM   3665  CG  ASN A 238      66.286 -43.370-100.201  1.00 97.30           C  
ATOM   3666  ND2 ASN A 238      67.584 -43.468-100.350  1.00 97.30           N  
ATOM   3667 HD21 ASN A 238      68.079 -44.290-100.033  1.00 97.30           H  
ATOM   3668 HD22 ASN A 238      68.023 -42.741-100.897  1.00 97.30           H  
ATOM   3669  OD1 ASN A 238      65.698 -42.391-100.640  1.00 97.30           O  
ATOM   3670  N   GLN A 239      62.320 -44.826 -97.560  1.00 96.75           N  
ATOM   3671  H   GLN A 239      62.454 -43.980 -97.025  1.00 96.75           H  
ATOM   3672  CA  GLN A 239      61.214 -45.707 -97.161  1.00 96.75           C  
ATOM   3673  HA  GLN A 239      61.279 -46.637 -97.724  1.00 96.75           H  
ATOM   3674  C   GLN A 239      59.829 -45.131 -97.502  1.00 96.75           C  
ATOM   3675  CB  GLN A 239      61.337 -46.065 -95.673  1.00 96.75           C  
ATOM   3676  HB2 GLN A 239      60.467 -46.661 -95.399  1.00 96.75           H  
ATOM   3677  HB3 GLN A 239      61.337 -45.160 -95.066  1.00 96.75           H  
ATOM   3678  O   GLN A 239      58.816 -45.541 -96.937  1.00 96.75           O  
ATOM   3679  CG  GLN A 239      62.600 -46.888 -95.386  1.00 96.75           C  
ATOM   3680  HG2 GLN A 239      63.472 -46.233 -95.391  1.00 96.75           H  
ATOM   3681  HG3 GLN A 239      62.736 -47.637 -96.166  1.00 96.75           H  
ATOM   3682  CD  GLN A 239      62.525 -47.624 -94.055  1.00 96.75           C  
ATOM   3683  NE2 GLN A 239      63.622 -47.762 -93.345  1.00 96.75           N  
ATOM   3684 HE21 GLN A 239      64.497 -47.376 -93.670  1.00 96.75           H  
ATOM   3685 HE22 GLN A 239      63.518 -48.256 -92.469  1.00 96.75           H  
ATOM   3686  OE1 GLN A 239      61.491 -48.109 -93.628  1.00 96.75           O  
ATOM   3687  N   GLY A 240      59.783 -44.152 -98.408  1.00 96.77           N  
ATOM   3688  H   GLY A 240      60.630 -43.909 -98.901  1.00 96.77           H  
ATOM   3689  CA  GLY A 240      58.542 -43.536 -98.858  1.00 96.77           C  
ATOM   3690  HA2 GLY A 240      58.758 -42.760 -99.593  1.00 96.77           H  
ATOM   3691  HA3 GLY A 240      58.045 -43.070 -98.006  1.00 96.77           H  
ATOM   3692  C   GLY A 240      57.598 -44.548 -99.500  1.00 96.77           C  
ATOM   3693  O   GLY A 240      58.027 -45.445-100.220  1.00 96.77           O  
ATOM   3694  N   ARG A 241      56.300 -44.377 -99.275  1.00 96.41           N  
ATOM   3695  H   ARG A 241      56.005 -43.654 -98.634  1.00 96.41           H  
ATOM   3696  CA  ARG A 241      55.249 -45.055-100.032  1.00 96.41           C  
ATOM   3697  HA  ARG A 241      55.689 -45.638-100.841  1.00 96.41           H  
ATOM   3698  C   ARG A 241      54.355 -44.004-100.666  1.00 96.41           C  
ATOM   3699  CB  ARG A 241      54.464 -46.002 -99.124  1.00 96.41           C  
ATOM   3700  HB2 ARG A 241      54.145 -45.461 -98.233  1.00 96.41           H  
ATOM   3701  HB3 ARG A 241      53.580 -46.343 -99.663  1.00 96.41           H  
ATOM   3702  O   ARG A 241      53.975 -43.034-100.014  1.00 96.41           O  
ATOM   3703  CG  ARG A 241      55.300 -47.217 -98.705  1.00 96.41           C  
ATOM   3704  HG2 ARG A 241      56.104 -46.908 -98.037  1.00 96.41           H  
ATOM   3705  HG3 ARG A 241      55.725 -47.688 -99.591  1.00 96.41           H  
ATOM   3706  CD  ARG A 241      54.384 -48.213 -97.996  1.00 96.41           C  
ATOM   3707  HD2 ARG A 241      53.556 -48.435 -98.669  1.00 96.41           H  
ATOM   3708  HD3 ARG A 241      53.981 -47.751 -97.094  1.00 96.41           H  
ATOM   3709  NE  ARG A 241      55.096 -49.454 -97.644  1.00 96.41           N  
ATOM   3710  HE  ARG A 241      56.076 -49.366 -97.415  1.00 96.41           H  
ATOM   3711  NH1 ARG A 241      53.284 -50.856 -97.837  1.00 96.41           N  
ATOM   3712 HH11 ARG A 241      52.693 -50.064 -98.046  1.00 96.41           H  
ATOM   3713 HH12 ARG A 241      52.824 -51.729 -97.620  1.00 96.41           H  
ATOM   3714  NH2 ARG A 241      55.264 -51.680 -97.206  1.00 96.41           N  
ATOM   3715 HH21 ARG A 241      56.236 -51.559 -96.959  1.00 96.41           H  
ATOM   3716 HH22 ARG A 241      54.812 -52.578 -97.116  1.00 96.41           H  
ATOM   3717  CZ  ARG A 241      54.546 -50.653 -97.570  1.00 96.41           C  
ATOM   3718  N   PHE A 242      54.063 -44.181-101.944  1.00 95.96           N  
ATOM   3719  H   PHE A 242      54.340 -45.042-102.395  1.00 95.96           H  
ATOM   3720  CA  PHE A 242      53.317 -43.216-102.742  1.00 95.96           C  
ATOM   3721  HA  PHE A 242      52.953 -42.410-102.105  1.00 95.96           H  
ATOM   3722  C   PHE A 242      52.072 -43.879-103.335  1.00 95.96           C  
ATOM   3723  CB  PHE A 242      54.265 -42.589-103.784  1.00 95.96           C  
ATOM   3724  HB2 PHE A 242      53.719 -41.857-104.380  1.00 95.96           H  
ATOM   3725  HB3 PHE A 242      54.619 -43.366-104.461  1.00 95.96           H  
ATOM   3726  O   PHE A 242      51.700 -44.991-102.968  1.00 95.96           O  
ATOM   3727  CG  PHE A 242      55.455 -41.883-103.157  1.00 95.96           C  
ATOM   3728  CD1 PHE A 242      55.309 -40.587-102.626  1.00 95.96           C  
ATOM   3729  HD1 PHE A 242      54.360 -40.079-102.705  1.00 95.96           H  
ATOM   3730  CD2 PHE A 242      56.686 -42.552-103.028  1.00 95.96           C  
ATOM   3731  HD2 PHE A 242      56.798 -43.552-103.419  1.00 95.96           H  
ATOM   3732  CE1 PHE A 242      56.379 -39.966-101.957  1.00 95.96           C  
ATOM   3733  HE1 PHE A 242      56.246 -38.985-101.526  1.00 95.96           H  
ATOM   3734  CE2 PHE A 242      57.749 -41.943-102.340  1.00 95.96           C  
ATOM   3735  HE2 PHE A 242      58.674 -42.483-102.201  1.00 95.96           H  
ATOM   3736  CZ  PHE A 242      57.597 -40.650-101.808  1.00 95.96           C  
ATOM   3737  HZ  PHE A 242      58.406 -40.192-101.258  1.00 95.96           H  
ATOM   3738  N   ASN A 243      51.416 -43.171-104.244  1.00 94.98           N  
ATOM   3739  H   ASN A 243      51.785 -42.266-104.498  1.00 94.98           H  
ATOM   3740  CA  ASN A 243      50.191 -43.589-104.915  1.00 94.98           C  
ATOM   3741  HA  ASN A 243      49.458 -43.885-104.163  1.00 94.98           H  
ATOM   3742  C   ASN A 243      50.370 -44.798-105.863  1.00 94.98           C  
ATOM   3743  CB  ASN A 243      49.679 -42.338-105.649  1.00 94.98           C  
ATOM   3744  HB2 ASN A 243      49.559 -41.515-104.945  1.00 94.98           H  
ATOM   3745  HB3 ASN A 243      48.701 -42.552-106.080  1.00 94.98           H  
ATOM   3746  O   ASN A 243      49.388 -45.439-106.223  1.00 94.98           O  
ATOM   3747  CG  ASN A 243      50.642 -41.911-106.745  1.00 94.98           C  
ATOM   3748  ND2 ASN A 243      50.330 -42.232-107.972  1.00 94.98           N  
ATOM   3749 HD21 ASN A 243      49.453 -42.701-108.146  1.00 94.98           H  
ATOM   3750 HD22 ASN A 243      51.061 -42.336-108.662  1.00 94.98           H  
ATOM   3751  OD1 ASN A 243      51.711 -41.362-106.494  1.00 94.98           O  
ATOM   3752  N   ASP A 244      51.598 -45.102-106.290  1.00 92.48           N  
ATOM   3753  H   ASP A 244      52.382 -44.604-105.893  1.00 92.48           H  
ATOM   3754  CA  ASP A 244      51.935 -46.214-107.184  1.00 92.48           C  
ATOM   3755  HA  ASP A 244      51.238 -47.031-106.999  1.00 92.48           H  
ATOM   3756  C   ASP A 244      53.350 -46.755-106.890  1.00 92.48           C  
ATOM   3757  CB  ASP A 244      51.759 -45.767-108.652  1.00 92.48           C  
ATOM   3758  HB2 ASP A 244      50.714 -45.492-108.799  1.00 92.48           H  
ATOM   3759  HB3 ASP A 244      51.966 -46.610-109.312  1.00 92.48           H  
ATOM   3760  O   ASP A 244      54.030 -46.281-105.982  1.00 92.48           O  
ATOM   3761  CG  ASP A 244      52.651 -44.591-109.060  1.00 92.48           C  
ATOM   3762  OD1 ASP A 244      53.862 -44.654-108.765  1.00 92.48           O  
ATOM   3763  OD2 ASP A 244      52.146 -43.625-109.678  1.00 92.48           O  
ATOM   3764  N   GLY A 245      53.782 -47.775-107.640  1.00 89.89           N  
ATOM   3765  H   GLY A 245      53.157 -48.125-108.352  1.00 89.89           H  
ATOM   3766  CA  GLY A 245      55.117 -48.383-107.538  1.00 89.89           C  
ATOM   3767  HA2 GLY A 245      55.543 -48.159-106.561  1.00 89.89           H  
ATOM   3768  HA3 GLY A 245      55.022 -49.466-107.626  1.00 89.89           H  
ATOM   3769  C   GLY A 245      56.112 -47.900-108.599  1.00 89.89           C  
ATOM   3770  O   GLY A 245      57.015 -48.649-108.971  1.00 89.89           O  
ATOM   3771  N   SER A 246      55.936 -46.702-109.164  1.00 92.04           N  
ATOM   3772  H   SER A 246      55.212 -46.092-108.811  1.00 92.04           H  
ATOM   3773  CA  SER A 246      56.741 -46.236-110.300  1.00 92.04           C  
ATOM   3774  HA  SER A 246      56.947 -47.106-110.924  1.00 92.04           H  
ATOM   3775  C   SER A 246      58.109 -45.655-109.911  1.00 92.04           C  
ATOM   3776  CB  SER A 246      55.934 -45.257-111.169  1.00 92.04           C  
ATOM   3777  HB2 SER A 246      56.248 -45.374-112.206  1.00 92.04           H  
ATOM   3778  HB3 SER A 246      54.871 -45.486-111.106  1.00 92.04           H  
ATOM   3779  O   SER A 246      58.771 -45.080-110.782  1.00 92.04           O  
ATOM   3780  OG  SER A 246      56.160 -43.911-110.792  1.00 92.04           O  
ATOM   3781  HG  SER A 246      57.112 -43.783-110.802  1.00 92.04           H  
ATOM   3782  N   GLN A 247      58.501 -45.718-108.632  1.00 94.41           N  
ATOM   3783  H   GLN A 247      57.885 -46.169-107.970  1.00 94.41           H  
ATOM   3784  CA  GLN A 247      59.689 -45.058-108.084  1.00 94.41           C  
ATOM   3785  HA  GLN A 247      60.114 -44.431-108.868  1.00 94.41           H  
ATOM   3786  C   GLN A 247      60.773 -46.049-107.645  1.00 94.41           C  
ATOM   3787  CB  GLN A 247      59.358 -44.126-106.898  1.00 94.41           C  
ATOM   3788  HB2 GLN A 247      59.149 -44.726-106.013  1.00 94.41           H  
ATOM   3789  HB3 GLN A 247      60.257 -43.548-106.680  1.00 94.41           H  
ATOM   3790  O   GLN A 247      60.516 -47.006-106.920  1.00 94.41           O  
ATOM   3791  CG  GLN A 247      58.207 -43.124-107.104  1.00 94.41           C  
ATOM   3792  HG2 GLN A 247      58.341 -42.604-108.053  1.00 94.41           H  
ATOM   3793  HG3 GLN A 247      58.250 -42.378-106.312  1.00 94.41           H  
ATOM   3794  CD  GLN A 247      56.825 -43.764-107.051  1.00 94.41           C  
ATOM   3795  NE2 GLN A 247      55.835 -43.152-107.652  1.00 94.41           N  
ATOM   3796 HE21 GLN A 247      55.031 -43.742-107.812  1.00 94.41           H  
ATOM   3797 HE22 GLN A 247      56.020 -42.404-108.306  1.00 94.41           H  
ATOM   3798  OE1 GLN A 247      56.640 -44.834-106.505  1.00 94.41           O  
ATOM   3799  N   SER A 248      62.022 -45.749-107.990  1.00 95.84           N  
ATOM   3800  H   SER A 248      62.152 -45.014-108.672  1.00 95.84           H  
ATOM   3801  CA  SER A 248      63.212 -46.319-107.357  1.00 95.84           C  
ATOM   3802  HA  SER A 248      62.956 -47.274-106.898  1.00 95.84           H  
ATOM   3803  C   SER A 248      63.685 -45.371-106.256  1.00 95.84           C  
ATOM   3804  CB  SER A 248      64.312 -46.578-108.394  1.00 95.84           C  
ATOM   3805  HB2 SER A 248      65.241 -46.829-107.883  1.00 95.84           H  
ATOM   3806  HB3 SER A 248      64.475 -45.679-108.990  1.00 95.84           H  
ATOM   3807  O   SER A 248      64.097 -44.245-106.537  1.00 95.84           O  
ATOM   3808  OG  SER A 248      63.939 -47.658-109.239  1.00 95.84           O  
ATOM   3809  HG  SER A 248      63.841 -48.438-108.688  1.00 95.84           H  
ATOM   3810  N   LEU A 249      63.611 -45.831-105.003  1.00 95.61           N  
ATOM   3811  H   LEU A 249      63.217 -46.750-104.863  1.00 95.61           H  
ATOM   3812  CA  LEU A 249      63.938 -45.064-103.794  1.00 95.61           C  
ATOM   3813  HA  LEU A 249      63.904 -44.000-104.022  1.00 95.61           H  
ATOM   3814  C   LEU A 249      65.366 -45.358-103.326  1.00 95.61           C  
ATOM   3815  CB  LEU A 249      62.902 -45.352-102.687  1.00 95.61           C  
ATOM   3816  HB2 LEU A 249      62.987 -46.397-102.389  1.00 95.61           H  
ATOM   3817  HB3 LEU A 249      63.151 -44.740-101.820  1.00 95.61           H  
ATOM   3818  O   LEU A 249      65.588 -46.001-102.307  1.00 95.61           O  
ATOM   3819  CG  LEU A 249      61.443 -45.082-103.073  1.00 95.61           C  
ATOM   3820  HG  LEU A 249      61.150 -45.748-103.886  1.00 95.61           H  
ATOM   3821  CD1 LEU A 249      60.540 -45.355-101.884  1.00 95.61           C  
ATOM   3822 HD11 LEU A 249      60.755 -44.659-101.074  1.00 95.61           H  
ATOM   3823 HD12 LEU A 249      60.684 -46.375-101.528  1.00 95.61           H  
ATOM   3824 HD13 LEU A 249      59.503 -45.244-102.201  1.00 95.61           H  
ATOM   3825  CD2 LEU A 249      61.228 -43.641-103.515  1.00 95.61           C  
ATOM   3826 HD21 LEU A 249      60.169 -43.471-103.706  1.00 95.61           H  
ATOM   3827 HD22 LEU A 249      61.770 -43.493-104.449  1.00 95.61           H  
ATOM   3828 HD23 LEU A 249      61.591 -42.952-102.751  1.00 95.61           H  
ATOM   3829  N   ASN A 250      66.355 -44.942-104.106  1.00 96.22           N  
ATOM   3830  H   ASN A 250      66.117 -44.462-104.963  1.00 96.22           H  
ATOM   3831  CA  ASN A 250      67.773 -45.114-103.766  1.00 96.22           C  
ATOM   3832  HA  ASN A 250      67.859 -45.253-102.689  1.00 96.22           H  
ATOM   3833  C   ASN A 250      68.613 -43.866-104.071  1.00 96.22           C  
ATOM   3834  CB  ASN A 250      68.303 -46.388-104.441  1.00 96.22           C  
ATOM   3835  HB2 ASN A 250      69.340 -46.550-104.147  1.00 96.22           H  
ATOM   3836  HB3 ASN A 250      67.714 -47.238-104.095  1.00 96.22           H  
ATOM   3837  O   ASN A 250      69.842 -43.920-104.057  1.00 96.22           O  
ATOM   3838  CG  ASN A 250      68.241 -46.330-105.954  1.00 96.22           C  
ATOM   3839  ND2 ASN A 250      68.310 -47.460-106.606  1.00 96.22           N  
ATOM   3840 HD21 ASN A 250      68.207 -47.379-107.609  1.00 96.22           H  
ATOM   3841 HD22 ASN A 250      68.422 -48.342-106.127  1.00 96.22           H  
ATOM   3842  OD1 ASN A 250      68.120 -45.289-106.575  1.00 96.22           O  
ATOM   3843  N   GLY A 251      67.950 -42.743-104.341  1.00 96.99           N  
ATOM   3844  H   GLY A 251      66.940 -42.770-104.365  1.00 96.99           H  
ATOM   3845  CA  GLY A 251      68.580 -41.442-104.442  1.00 96.99           C  
ATOM   3846  HA2 GLY A 251      69.481 -41.524-105.050  1.00 96.99           H  
ATOM   3847  HA3 GLY A 251      67.899 -40.747-104.936  1.00 96.99           H  
ATOM   3848  C   GLY A 251      68.964 -40.868-103.081  1.00 96.99           C  
ATOM   3849  O   GLY A 251      68.575 -41.361-102.020  1.00 96.99           O  
ATOM   3850  N   THR A 252      69.711 -39.774-103.130  1.00 98.03           N  
ATOM   3851  H   THR A 252      69.935 -39.408-104.044  1.00 98.03           H  
ATOM   3852  CA  THR A 252      70.184 -39.042-101.957  1.00 98.03           C  
ATOM   3853  HA  THR A 252      69.922 -39.594-101.054  1.00 98.03           H  
ATOM   3854  C   THR A 252      69.503 -37.686-101.917  1.00 98.03           C  
ATOM   3855  CB  THR A 252      71.710 -38.894-101.965  1.00 98.03           C  
ATOM   3856  HB  THR A 252      72.019 -38.276-102.808  1.00 98.03           H  
ATOM   3857  O   THR A 252      69.699 -36.857-102.808  1.00 98.03           O  
ATOM   3858  CG2 THR A 252      72.239 -38.280-100.670  1.00 98.03           C  
ATOM   3859 HG21 THR A 252      71.873 -37.259-100.564  1.00 98.03           H  
ATOM   3860 HG22 THR A 252      73.328 -38.248-100.691  1.00 98.03           H  
ATOM   3861 HG23 THR A 252      71.911 -38.868 -99.812  1.00 98.03           H  
ATOM   3862  OG1 THR A 252      72.310 -40.161-102.082  1.00 98.03           O  
ATOM   3863  HG1 THR A 252      73.218 -40.092-101.777  1.00 98.03           H  
ATOM   3864  N   LEU A 253      68.712 -37.460-100.869  1.00 98.16           N  
ATOM   3865  H   LEU A 253      68.618 -38.193-100.180  1.00 98.16           H  
ATOM   3866  CA  LEU A 253      68.219 -36.135-100.517  1.00 98.16           C  
ATOM   3867  HA  LEU A 253      68.036 -35.577-101.436  1.00 98.16           H  
ATOM   3868  C   LEU A 253      69.291 -35.376 -99.716  1.00 98.16           C  
ATOM   3869  CB  LEU A 253      66.894 -36.254 -99.741  1.00 98.16           C  
ATOM   3870  HB2 LEU A 253      66.602 -35.255 -99.418  1.00 98.16           H  
ATOM   3871  HB3 LEU A 253      67.078 -36.871 -98.862  1.00 98.16           H  
ATOM   3872  O   LEU A 253      70.051 -35.991 -98.970  1.00 98.16           O  
ATOM   3873  CG  LEU A 253      65.712 -36.881-100.498  1.00 98.16           C  
ATOM   3874  HG  LEU A 253      65.959 -37.912-100.753  1.00 98.16           H  
ATOM   3875  CD1 LEU A 253      64.482 -36.897 -99.589  1.00 98.16           C  
ATOM   3876 HD11 LEU A 253      63.636 -37.325-100.126  1.00 98.16           H  
ATOM   3877 HD12 LEU A 253      64.223 -35.882 -99.290  1.00 98.16           H  
ATOM   3878 HD13 LEU A 253      64.681 -37.501 -98.704  1.00 98.16           H  
ATOM   3879  CD2 LEU A 253      65.357 -36.128-101.778  1.00 98.16           C  
ATOM   3880 HD21 LEU A 253      65.179 -35.076-101.557  1.00 98.16           H  
ATOM   3881 HD22 LEU A 253      64.463 -36.559-102.226  1.00 98.16           H  
ATOM   3882 HD23 LEU A 253      66.174 -36.214-102.495  1.00 98.16           H  
ATOM   3883  N   THR A 254      69.335 -34.054 -99.850  1.00 97.86           N  
ATOM   3884  H   THR A 254      68.661 -33.619-100.463  1.00 97.86           H  
ATOM   3885  CA  THR A 254      70.247 -33.154 -99.125  1.00 97.86           C  
ATOM   3886  HA  THR A 254      70.641 -33.667 -98.248  1.00 97.86           H  
ATOM   3887  C   THR A 254      69.506 -31.912 -98.638  1.00 97.86           C  
ATOM   3888  CB  THR A 254      71.442 -32.753-100.009  1.00 97.86           C  
ATOM   3889  HB  THR A 254      71.871 -33.663-100.429  1.00 97.86           H  
ATOM   3890  O   THR A 254      68.383 -31.659 -99.074  1.00 97.86           O  
ATOM   3891  CG2 THR A 254      71.088 -31.799-101.154  1.00 97.86           C  
ATOM   3892 HG21 THR A 254      70.721 -30.847-100.771  1.00 97.86           H  
ATOM   3893 HG22 THR A 254      71.975 -31.607-101.758  1.00 97.86           H  
ATOM   3894 HG23 THR A 254      70.319 -32.243-101.785  1.00 97.86           H  
ATOM   3895  OG1 THR A 254      72.436 -32.125 -99.235  1.00 97.86           O  
ATOM   3896  HG1 THR A 254      72.417 -31.184 -99.428  1.00 97.86           H  
ATOM   3897  N   ILE A 255      70.159 -31.122 -97.784  1.00 97.52           N  
ATOM   3898  H   ILE A 255      71.096 -31.394 -97.520  1.00 97.52           H  
ATOM   3899  CA  ILE A 255      69.780 -29.731 -97.542  1.00 97.52           C  
ATOM   3900  HA  ILE A 255      68.712 -29.631 -97.735  1.00 97.52           H  
ATOM   3901  C   ILE A 255      70.520 -28.827 -98.535  1.00 97.52           C  
ATOM   3902  CB  ILE A 255      70.002 -29.331 -96.071  1.00 97.52           C  
ATOM   3903  HB  ILE A 255      71.054 -29.485 -95.829  1.00 97.52           H  
ATOM   3904  O   ILE A 255      71.750 -28.837 -98.585  1.00 97.52           O  
ATOM   3905  CG1 ILE A 255      69.166 -30.203 -95.101  1.00 97.52           C  
ATOM   3906 HG12 ILE A 255      69.475 -31.244 -95.197  1.00 97.52           H  
ATOM   3907 HG13 ILE A 255      69.394 -29.897 -94.081  1.00 97.52           H  
ATOM   3908  CG2 ILE A 255      69.689 -27.839 -95.854  1.00 97.52           C  
ATOM   3909 HG21 ILE A 255      70.405 -27.219 -96.392  1.00 97.52           H  
ATOM   3910 HG22 ILE A 255      68.692 -27.598 -96.223  1.00 97.52           H  
ATOM   3911 HG23 ILE A 255      69.756 -27.588 -94.795  1.00 97.52           H  
ATOM   3912  CD1 ILE A 255      67.642 -30.135 -95.295  1.00 97.52           C  
ATOM   3913 HD11 ILE A 255      67.156 -30.718 -94.511  1.00 97.52           H  
ATOM   3914 HD12 ILE A 255      67.285 -29.108 -95.219  1.00 97.52           H  
ATOM   3915 HD13 ILE A 255      67.358 -30.552 -96.261  1.00 97.52           H  
ATOM   3916  N   ASP A 256      69.767 -28.067 -99.321  1.00 96.56           N  
ATOM   3917  H   ASP A 256      68.765 -28.148 -99.215  1.00 96.56           H  
ATOM   3918  CA  ASP A 256      70.230 -26.959-100.159  1.00 96.56           C  
ATOM   3919  HA  ASP A 256      71.311 -27.019-100.280  1.00 96.56           H  
ATOM   3920  C   ASP A 256      69.893 -25.638 -99.444  1.00 96.56           C  
ATOM   3921  CB  ASP A 256      69.588 -27.093-101.552  1.00 96.56           C  
ATOM   3922  HB2 ASP A 256      68.513 -26.934-101.478  1.00 96.56           H  
ATOM   3923  HB3 ASP A 256      69.747 -28.113-101.904  1.00 96.56           H  
ATOM   3924  O   ASP A 256      68.875 -25.559 -98.765  1.00 96.56           O  
ATOM   3925  CG  ASP A 256      70.161 -26.127-102.592  1.00 96.56           C  
ATOM   3926  OD1 ASP A 256      70.238 -24.919-102.291  1.00 96.56           O  
ATOM   3927  OD2 ASP A 256      70.521 -26.601-103.690  1.00 96.56           O  
ATOM   3928  N   ASN A 257      70.751 -24.620 -99.541  1.00 95.10           N  
ATOM   3929  H   ASN A 257      71.432 -24.674-100.283  1.00 95.10           H  
ATOM   3930  CA  ASN A 257      70.554 -23.324 -98.873  1.00 95.10           C  
ATOM   3931  HA  ASN A 257      69.630 -23.371 -98.298  1.00 95.10           H  
ATOM   3932  C   ASN A 257      70.318 -22.172 -99.866  1.00 95.10           C  
ATOM   3933  CB  ASN A 257      71.680 -23.059 -97.860  1.00 95.10           C  
ATOM   3934  HB2 ASN A 257      71.585 -22.043 -97.475  1.00 95.10           H  
ATOM   3935  HB3 ASN A 257      72.651 -23.149 -98.347  1.00 95.10           H  
ATOM   3936  O   ASN A 257      70.677 -21.020 -99.592  1.00 95.10           O  
ATOM   3937  CG  ASN A 257      71.598 -23.979 -96.658  1.00 95.10           C  
ATOM   3938  ND2 ASN A 257      72.476 -24.949 -96.559  1.00 95.10           N  
ATOM   3939 HD21 ASN A 257      72.360 -25.566 -95.768  1.00 95.10           H  
ATOM   3940 HD22 ASN A 257      73.120 -25.131 -97.315  1.00 95.10           H  
ATOM   3941  OD1 ASN A 257      70.763 -23.838 -95.782  1.00 95.10           O  
ATOM   3942  N   ALA A 258      69.756 -22.474-101.040  1.00 92.92           N  
ATOM   3943  H   ALA A 258      69.624 -23.446-101.284  1.00 92.92           H  
ATOM   3944  CA  ALA A 258      69.292 -21.480-101.995  1.00 92.92           C  
ATOM   3945  HA  ALA A 258      70.170 -21.013-102.441  1.00 92.92           H  
ATOM   3946  C   ALA A 258      68.465 -20.383-101.296  1.00 92.92           C  
ATOM   3947  CB  ALA A 258      68.502 -22.175-103.111  1.00 92.92           C  
ATOM   3948  HB1 ALA A 258      69.128 -22.918-103.606  1.00 92.92           H  
ATOM   3949  HB2 ALA A 258      68.171 -21.442-103.846  1.00 92.92           H  
ATOM   3950  HB3 ALA A 258      67.628 -22.672-102.689  1.00 92.92           H  
ATOM   3951  O   ALA A 258      67.730 -20.622-100.344  1.00 92.92           O  
ATOM   3952  N   TRP A 259      68.646 -19.136-101.731  1.00 93.29           N  
ATOM   3953  H   TRP A 259      69.232 -19.002-102.543  1.00 93.29           H  
ATOM   3954  CA  TRP A 259      67.938 -17.967-101.183  1.00 93.29           C  
ATOM   3955  HA  TRP A 259      68.416 -17.084-101.607  1.00 93.29           H  
ATOM   3956  C   TRP A 259      68.046 -17.778 -99.655  1.00 93.29           C  
ATOM   3957  CB  TRP A 259      66.492 -17.959-101.694  1.00 93.29           C  
ATOM   3958  HB2 TRP A 259      65.923 -18.717-101.155  1.00 93.29           H  
ATOM   3959  HB3 TRP A 259      66.038 -16.994-101.472  1.00 93.29           H  
ATOM   3960  O   TRP A 259      67.216 -17.098 -99.055  1.00 93.29           O  
ATOM   3961  CG  TRP A 259      66.364 -18.219-103.161  1.00 93.29           C  
ATOM   3962  CD1 TRP A 259      66.729 -17.377-104.153  1.00 93.29           C  
ATOM   3963  HD1 TRP A 259      67.141 -16.390-103.997  1.00 93.29           H  
ATOM   3964  CD2 TRP A 259      65.833 -19.406-103.819  1.00 93.29           C  
ATOM   3965  CE2 TRP A 259      65.894 -19.206-105.230  1.00 93.29           C  
ATOM   3966  CE3 TRP A 259      65.291 -20.620-103.361  1.00 93.29           C  
ATOM   3967  HE3 TRP A 259      65.258 -20.814-102.300  1.00 93.29           H  
ATOM   3968  NE1 TRP A 259      66.469 -17.962-105.378  1.00 93.29           N  
ATOM   3969  HE1 TRP A 259      66.635 -17.505-106.263  1.00 93.29           H  
ATOM   3970  CH2 TRP A 259      64.843 -21.335-105.650  1.00 93.29           C  
ATOM   3971  HH2 TRP A 259      64.448 -22.070-106.336  1.00 93.29           H  
ATOM   3972  CZ2 TRP A 259      65.421 -20.157-106.144  1.00 93.29           C  
ATOM   3973  HZ2 TRP A 259      65.512 -19.995-107.208  1.00 93.29           H  
ATOM   3974  CZ3 TRP A 259      64.799 -21.572-104.268  1.00 93.29           C  
ATOM   3975  HZ3 TRP A 259      64.397 -22.497-103.880  1.00 93.29           H  
ATOM   3976  N   GLY A 260      69.084 -18.335 -99.019  1.00 91.47           N  
ATOM   3977  H   GLY A 260      69.650 -19.004 -99.521  1.00 91.47           H  
ATOM   3978  CA  GLY A 260      69.371 -18.119 -97.600  1.00 91.47           C  
ATOM   3979  HA2 GLY A 260      70.390 -18.451 -97.399  1.00 91.47           H  
ATOM   3980  HA3 GLY A 260      69.302 -17.055 -97.374  1.00 91.47           H  
ATOM   3981  C   GLY A 260      68.445 -18.868 -96.639  1.00 91.47           C  
ATOM   3982  O   GLY A 260      68.394 -18.514 -95.460  1.00 91.47           O  
ATOM   3983  N   ARG A 261      67.723 -19.892 -97.109  1.00 91.57           N  
ATOM   3984  H   ARG A 261      67.808 -20.141 -98.085  1.00 91.57           H  
ATOM   3985  CA  ARG A 261      66.916 -20.781 -96.262  1.00 91.57           C  
ATOM   3986  HA  ARG A 261      67.250 -20.649 -95.232  1.00 91.57           H  
ATOM   3987  C   ARG A 261      67.154 -22.250 -96.626  1.00 91.57           C  
ATOM   3988  CB  ARG A 261      65.436 -20.374 -96.323  1.00 91.57           C  
ATOM   3989  HB2 ARG A 261      64.893 -20.926 -95.556  1.00 91.57           H  
ATOM   3990  HB3 ARG A 261      65.362 -19.314 -96.081  1.00 91.57           H  
ATOM   3991  O   ARG A 261      67.491 -22.528 -97.769  1.00 91.57           O  
ATOM   3992  CG  ARG A 261      64.752 -20.628 -97.677  1.00 91.57           C  
ATOM   3993  HG2 ARG A 261      65.277 -20.103 -98.474  1.00 91.57           H  
ATOM   3994  HG3 ARG A 261      64.747 -21.699 -97.881  1.00 91.57           H  
ATOM   3995  CD  ARG A 261      63.305 -20.126 -97.585  1.00 91.57           C  
ATOM   3996  HD2 ARG A 261      63.322 -19.056 -97.381  1.00 91.57           H  
ATOM   3997  HD3 ARG A 261      62.828 -20.622 -96.740  1.00 91.57           H  
ATOM   3998  NE  ARG A 261      62.513 -20.421 -98.794  1.00 91.57           N  
ATOM   3999  HE  ARG A 261      62.303 -21.391 -98.980  1.00 91.57           H  
ATOM   4000  NH1 ARG A 261      62.015 -18.287 -99.477  1.00 91.57           N  
ATOM   4001 HH11 ARG A 261      61.909 -17.741-100.321  1.00 91.57           H  
ATOM   4002 HH12 ARG A 261      62.739 -17.947 -98.860  1.00 91.57           H  
ATOM   4003  NH2 ARG A 261      61.228 -20.032-100.601  1.00 91.57           N  
ATOM   4004 HH21 ARG A 261      60.779 -19.402-101.252  1.00 91.57           H  
ATOM   4005 HH22 ARG A 261      61.081 -21.030-100.633  1.00 91.57           H  
ATOM   4006  CZ  ARG A 261      61.939 -19.575 -99.624  1.00 91.57           C  
ATOM   4007  N   PRO A 262      67.022 -23.191 -95.679  1.00 94.94           N  
ATOM   4008  CA  PRO A 262      67.231 -24.602 -95.967  1.00 94.94           C  
ATOM   4009  HA  PRO A 262      68.142 -24.717 -96.553  1.00 94.94           H  
ATOM   4010  C   PRO A 262      66.058 -25.212 -96.742  1.00 94.94           C  
ATOM   4011  CB  PRO A 262      67.441 -25.274 -94.614  1.00 94.94           C  
ATOM   4012  HB2 PRO A 262      68.500 -25.242 -94.356  1.00 94.94           H  
ATOM   4013  HB3 PRO A 262      67.074 -26.301 -94.601  1.00 94.94           H  
ATOM   4014  O   PRO A 262      64.892 -24.945 -96.459  1.00 94.94           O  
ATOM   4015  CG  PRO A 262      66.660 -24.380 -93.659  1.00 94.94           C  
ATOM   4016  HG2 PRO A 262      67.084 -24.432 -92.656  1.00 94.94           H  
ATOM   4017  HG3 PRO A 262      65.607 -24.666 -93.657  1.00 94.94           H  
ATOM   4018  CD  PRO A 262      66.786 -22.983 -94.260  1.00 94.94           C  
ATOM   4019  HD2 PRO A 262      67.644 -22.472 -93.821  1.00 94.94           H  
ATOM   4020  HD3 PRO A 262      65.873 -22.414 -94.083  1.00 94.94           H  
ATOM   4021  N   HIS A 263      66.395 -26.099 -97.669  1.00 95.95           N  
ATOM   4022  H   HIS A 263      67.375 -26.148 -97.905  1.00 95.95           H  
ATOM   4023  CA  HIS A 263      65.493 -26.803 -98.568  1.00 95.95           C  
ATOM   4024  HA  HIS A 263      64.454 -26.684 -98.259  1.00 95.95           H  
ATOM   4025  C   HIS A 263      65.863 -28.283 -98.617  1.00 95.95           C  
ATOM   4026  CB  HIS A 263      65.688 -26.233 -99.975  1.00 95.95           C  
ATOM   4027  HB2 HIS A 263      65.097 -26.818-100.680  1.00 95.95           H  
ATOM   4028  HB3 HIS A 263      66.732 -26.363-100.265  1.00 95.95           H  
ATOM   4029  O   HIS A 263      67.025 -28.608 -98.842  1.00 95.95           O  
ATOM   4030  CG  HIS A 263      65.359 -24.778-100.117  1.00 95.95           C  
ATOM   4031  CD2 HIS A 263      66.245 -23.742-100.212  1.00 95.95           C  
ATOM   4032  HD2 HIS A 263      67.322 -23.816-100.166  1.00 95.95           H  
ATOM   4033  ND1 HIS A 263      64.107 -24.239-100.221  1.00 95.95           N  
ATOM   4034  HD1 HIS A 263      63.226 -24.732-100.223  1.00 95.95           H  
ATOM   4035  CE1 HIS A 263      64.224 -22.919-100.376  1.00 95.95           C  
ATOM   4036  HE1 HIS A 263      63.397 -22.242-100.532  1.00 95.95           H  
ATOM   4037  NE2 HIS A 263      65.509 -22.566-100.387  1.00 95.95           N  
ATOM   4038  N   ILE A 264      64.904 -29.198 -98.502  1.00 97.84           N  
ATOM   4039  H   ILE A 264      63.957 -28.887 -98.341  1.00 97.84           H  
ATOM   4040  CA  ILE A 264      65.143 -30.591 -98.894  1.00 97.84           C  
ATOM   4041  HA  ILE A 264      66.119 -30.894 -98.516  1.00 97.84           H  
ATOM   4042  C   ILE A 264      65.178 -30.646-100.422  1.00 97.84           C  
ATOM   4043  CB  ILE A 264      64.101 -31.556 -98.301  1.00 97.84           C  
ATOM   4044  HB  ILE A 264      63.110 -31.233 -98.619  1.00 97.84           H  
ATOM   4045  O   ILE A 264      64.207 -30.270-101.077  1.00 97.84           O  
ATOM   4046  CG1 ILE A 264      64.170 -31.527 -96.760  1.00 97.84           C  
ATOM   4047 HG12 ILE A 264      64.149 -30.491 -96.420  1.00 97.84           H  
ATOM   4048 HG13 ILE A 264      65.113 -31.964 -96.431  1.00 97.84           H  
ATOM   4049  CG2 ILE A 264      64.345 -32.991 -98.813  1.00 97.84           C  
ATOM   4050 HG21 ILE A 264      65.337 -33.328 -98.512  1.00 97.84           H  
ATOM   4051 HG22 ILE A 264      63.589 -33.668 -98.418  1.00 97.84           H  
ATOM   4052 HG23 ILE A 264      64.267 -33.027 -99.900  1.00 97.84           H  
ATOM   4053  CD1 ILE A 264      63.007 -32.257 -96.080  1.00 97.84           C  
ATOM   4054 HD11 ILE A 264      62.060 -31.830 -96.413  1.00 97.84           H  
ATOM   4055 HD12 ILE A 264      63.025 -33.319 -96.324  1.00 97.84           H  
ATOM   4056 HD13 ILE A 264      63.088 -32.144 -94.998  1.00 97.84           H  
ATOM   4057  N   ALA A 265      66.281 -31.144-100.976  1.00 97.82           N  
ATOM   4058  H   ALA A 265      67.042 -31.374-100.354  1.00 97.82           H  
ATOM   4059  CA  ALA A 265      66.541 -31.230-102.409  1.00 97.82           C  
ATOM   4060  HA  ALA A 265      65.628 -31.017-102.965  1.00 97.82           H  
ATOM   4061  C   ALA A 265      67.040 -32.623-102.805  1.00 97.82           C  
ATOM   4062  CB  ALA A 265      67.591 -30.174-102.760  1.00 97.82           C  
ATOM   4063  HB1 ALA A 265      67.286 -29.199-102.377  1.00 97.82           H  
ATOM   4064  HB2 ALA A 265      67.723 -30.124-103.840  1.00 97.82           H  
ATOM   4065  HB3 ALA A 265      68.544 -30.430-102.296  1.00 97.82           H  
ATOM   4066  O   ALA A 265      67.614 -33.344-101.986  1.00 97.82           O  
ATOM   4067  N   LEU A 266      66.887 -32.997-104.075  1.00 97.92           N  
ATOM   4068  H   LEU A 266      66.451 -32.349-104.715  1.00 97.92           H  
ATOM   4069  CA  LEU A 266      67.473 -34.224-104.618  1.00 97.92           C  
ATOM   4070  HA  LEU A 266      67.520 -34.966-103.821  1.00 97.92           H  
ATOM   4071  C   LEU A 266      68.904 -33.965-105.107  1.00 97.92           C  
ATOM   4072  CB  LEU A 266      66.555 -34.766-105.726  1.00 97.92           C  
ATOM   4073  HB2 LEU A 266      66.523 -34.038-106.537  1.00 97.92           H  
ATOM   4074  HB3 LEU A 266      65.547 -34.865-105.323  1.00 97.92           H  
ATOM   4075  O   LEU A 266      69.097 -33.373-106.165  1.00 97.92           O  
ATOM   4076  CG  LEU A 266      66.986 -36.130-106.291  1.00 97.92           C  
ATOM   4077  HG  LEU A 266      68.024 -36.092-106.621  1.00 97.92           H  
ATOM   4078  CD1 LEU A 266      66.838 -37.228-105.236  1.00 97.92           C  
ATOM   4079 HD11 LEU A 266      65.824 -37.222-104.837  1.00 97.92           H  
ATOM   4080 HD12 LEU A 266      67.054 -38.201-105.677  1.00 97.92           H  
ATOM   4081 HD13 LEU A 266      67.551 -37.071-104.426  1.00 97.92           H  
ATOM   4082  CD2 LEU A 266      66.111 -36.473-107.499  1.00 97.92           C  
ATOM   4083 HD21 LEU A 266      65.061 -36.464-107.208  1.00 97.92           H  
ATOM   4084 HD22 LEU A 266      66.265 -35.733-108.282  1.00 97.92           H  
ATOM   4085 HD23 LEU A 266      66.361 -37.461-107.886  1.00 97.92           H  
ATOM   4086  N   ALA A 267      69.904 -34.447-104.368  1.00 97.02           N  
ATOM   4087  H   ALA A 267      69.684 -34.954-103.523  1.00 97.02           H  
ATOM   4088  CA  ALA A 267      71.312 -34.328-104.757  1.00 97.02           C  
ATOM   4089  HA  ALA A 267      71.492 -33.333-105.166  1.00 97.02           H  
ATOM   4090  C   ALA A 267      71.703 -35.355-105.827  1.00 97.02           C  
ATOM   4091  CB  ALA A 267      72.183 -34.511-103.510  1.00 97.02           C  
ATOM   4092  HB1 ALA A 267      71.935 -33.747-102.774  1.00 97.02           H  
ATOM   4093  HB2 ALA A 267      72.026 -35.496-103.072  1.00 97.02           H  
ATOM   4094  HB3 ALA A 267      73.234 -34.403-103.781  1.00 97.02           H  
ATOM   4095  O   ALA A 267      72.436 -35.056-106.766  1.00 97.02           O  
ATOM   4096  N   ASN A 268      71.215 -36.587-105.679  1.00 96.04           N  
ATOM   4097  H   ASN A 268      70.613 -36.764-104.889  1.00 96.04           H  
ATOM   4098  CA  ASN A 268      71.468 -37.675-106.615  1.00 96.04           C  
ATOM   4099  HA  ASN A 268      71.741 -37.256-107.584  1.00 96.04           H  
ATOM   4100  C   ASN A 268      70.186 -38.486-106.788  1.00 96.04           C  
ATOM   4101  CB  ASN A 268      72.653 -38.511-106.099  1.00 96.04           C  
ATOM   4102  HB2 ASN A 268      73.485 -37.841-105.882  1.00 96.04           H  
ATOM   4103  HB3 ASN A 268      72.377 -39.025-105.178  1.00 96.04           H  
ATOM   4104  O   ASN A 268      69.584 -38.901-105.802  1.00 96.04           O  
ATOM   4105  CG  ASN A 268      73.123 -39.549-107.104  1.00 96.04           C  
ATOM   4106  ND2 ASN A 268      74.401 -39.826-107.165  1.00 96.04           N  
ATOM   4107 HD21 ASN A 268      75.057 -39.373-106.545  1.00 96.04           H  
ATOM   4108 HD22 ASN A 268      74.680 -40.527-107.837  1.00 96.04           H  
ATOM   4109  OD1 ASN A 268      72.355 -40.111-107.866  1.00 96.04           O  
ATOM   4110  N   ARG A 269      69.766 -38.724-108.032  1.00 95.27           N  
ATOM   4111  H   ARG A 269      70.356 -38.423-108.795  1.00 95.27           H  
ATOM   4112  CA  ARG A 269      68.544 -39.484-108.331  1.00 95.27           C  
ATOM   4113  HA  ARG A 269      67.772 -39.159-107.634  1.00 95.27           H  
ATOM   4114  C   ARG A 269      68.669 -40.990-108.092  1.00 95.27           C  
ATOM   4115  CB  ARG A 269      68.056 -39.157-109.748  1.00 95.27           C  
ATOM   4116  HB2 ARG A 269      67.972 -38.074-109.845  1.00 95.27           H  
ATOM   4117  HB3 ARG A 269      67.061 -39.582-109.882  1.00 95.27           H  
ATOM   4118  O   ARG A 269      67.651 -41.666-108.054  1.00 95.27           O  
ATOM   4119  CG  ARG A 269      68.976 -39.718-110.846  1.00 95.27           C  
ATOM   4120  HG2 ARG A 269      70.001 -39.377-110.700  1.00 95.27           H  
ATOM   4121  HG3 ARG A 269      68.957 -40.806-110.804  1.00 95.27           H  
ATOM   4122  CD  ARG A 269      68.493 -39.295-112.232  1.00 95.27           C  
ATOM   4123  HD2 ARG A 269      67.450 -39.598-112.330  1.00 95.27           H  
ATOM   4124  HD3 ARG A 269      69.074 -39.828-112.983  1.00 95.27           H  
ATOM   4125  NE  ARG A 269      68.632 -37.842-112.444  1.00 95.27           N  
ATOM   4126  HE  ARG A 269      69.355 -37.367-111.924  1.00 95.27           H  
ATOM   4127  NH1 ARG A 269      67.024 -37.647-114.076  1.00 95.27           N  
ATOM   4128 HH11 ARG A 269      66.872 -38.646-114.062  1.00 95.27           H  
ATOM   4129 HH12 ARG A 269      66.649 -37.098-114.834  1.00 95.27           H  
ATOM   4130  NH2 ARG A 269      68.210 -35.881-113.527  1.00 95.27           N  
ATOM   4131 HH21 ARG A 269      67.712 -35.437-114.285  1.00 95.27           H  
ATOM   4132 HH22 ARG A 269      68.941 -35.410-113.014  1.00 95.27           H  
ATOM   4133  CZ  ARG A 269      67.957 -37.137-113.331  1.00 95.27           C  
ATOM   4134  N   GLY A 270      69.887 -41.500-107.937  1.00 95.01           N  
ATOM   4135  H   GLY A 270      70.682 -40.881-107.986  1.00 95.01           H  
ATOM   4136  CA  GLY A 270      70.156 -42.928-107.842  1.00 95.01           C  
ATOM   4137  HA2 GLY A 270      71.168 -43.086-107.471  1.00 95.01           H  
ATOM   4138  HA3 GLY A 270      69.464 -43.369-107.124  1.00 95.01           H  
ATOM   4139  C   GLY A 270      70.014 -43.645-109.188  1.00 95.01           C  
ATOM   4140  O   GLY A 270      70.059 -43.032-110.256  1.00 95.01           O  
ATOM   4141  N   SER A 271      69.874 -44.965-109.134  1.00 91.46           N  
ATOM   4142  H   SER A 271      69.707 -45.380-108.228  1.00 91.46           H  
ATOM   4143  CA  SER A 271      69.794 -45.861-110.296  1.00 91.46           C  
ATOM   4144  HA  SER A 271      69.750 -45.267-111.209  1.00 91.46           H  
ATOM   4145  C   SER A 271      68.519 -46.714-110.249  1.00 91.46           C  
ATOM   4146  CB  SER A 271      71.058 -46.729-110.363  1.00 91.46           C  
ATOM   4147  HB2 SER A 271      71.933 -46.081-110.415  1.00 91.46           H  
ATOM   4148  HB3 SER A 271      71.030 -47.347-111.260  1.00 91.46           H  
ATOM   4149  O   SER A 271      67.800 -46.720-109.253  1.00 91.46           O  
ATOM   4150  OG  SER A 271      71.158 -47.561-109.223  1.00 91.46           O  
ATOM   4151  HG  SER A 271      71.992 -48.036-109.250  1.00 91.46           H  
ATOM   4152  N   GLY A 272      68.215 -47.455-111.317  1.00 88.71           N  
ATOM   4153  H   GLY A 272      68.809 -47.404-112.133  1.00 88.71           H  
ATOM   4154  CA  GLY A 272      67.098 -48.414-111.353  1.00 88.71           C  
ATOM   4155  HA2 GLY A 272      66.482 -48.332-110.457  1.00 88.71           H  
ATOM   4156  HA3 GLY A 272      67.509 -49.423-111.382  1.00 88.71           H  
ATOM   4157  C   GLY A 272      66.184 -48.240-112.561  1.00 88.71           C  
ATOM   4158  O   GLY A 272      66.181 -47.198-113.196  1.00 88.71           O  
ATOM   4159  N   ASP A 273      65.391 -49.242-112.911  1.00 88.52           N  
ATOM   4160  H   ASP A 273      65.468 -50.123-112.421  1.00 88.52           H  
ATOM   4161  CA  ASP A 273      64.693 -49.253-114.210  1.00 88.52           C  
ATOM   4162  HA  ASP A 273      65.247 -48.632-114.913  1.00 88.52           H  
ATOM   4163  C   ASP A 273      63.282 -48.650-114.185  1.00 88.52           C  
ATOM   4164  CB  ASP A 273      64.729 -50.672-114.782  1.00 88.52           C  
ATOM   4165  HB2 ASP A 273      64.202 -50.694-115.736  1.00 88.52           H  
ATOM   4166  HB3 ASP A 273      64.227 -51.351-114.094  1.00 88.52           H  
ATOM   4167  O   ASP A 273      62.598 -48.592-115.211  1.00 88.52           O  
ATOM   4168  CG  ASP A 273      66.172 -51.125-115.016  1.00 88.52           C  
ATOM   4169  OD1 ASP A 273      66.990 -50.266-115.426  1.00 88.52           O  
ATOM   4170  OD2 ASP A 273      66.447 -52.308-114.735  1.00 88.52           O  
ATOM   4171  N   THR A 274      62.841 -48.165-113.025  1.00 94.68           N  
ATOM   4172  H   THR A 274      63.470 -48.161-112.234  1.00 94.68           H  
ATOM   4173  CA  THR A 274      61.528 -47.535-112.878  1.00 94.68           C  
ATOM   4174  HA  THR A 274      60.798 -48.167-113.385  1.00 94.68           H  
ATOM   4175  C   THR A 274      61.474 -46.157-113.551  1.00 94.68           C  
ATOM   4176  CB  THR A 274      61.097 -47.438-111.414  1.00 94.68           C  
ATOM   4177  HB  THR A 274      60.087 -47.031-111.386  1.00 94.68           H  
ATOM   4178  O   THR A 274      62.489 -45.550-113.911  1.00 94.68           O  
ATOM   4179  CG2 THR A 274      61.073 -48.774-110.676  1.00 94.68           C  
ATOM   4180 HG21 THR A 274      60.719 -48.616-109.658  1.00 94.68           H  
ATOM   4181 HG22 THR A 274      62.066 -49.222-110.649  1.00 94.68           H  
ATOM   4182 HG23 THR A 274      60.386 -49.456-111.179  1.00 94.68           H  
ATOM   4183  OG1 THR A 274      61.959 -46.557-110.759  1.00 94.68           O  
ATOM   4184  HG1 THR A 274      62.602 -47.051-110.244  1.00 94.68           H  
ATOM   4185  N   TYR A 275      60.253 -45.661-113.769  1.00 95.72           N  
ATOM   4186  H   TYR A 275      59.456 -46.158-113.398  1.00 95.72           H  
ATOM   4187  CA  TYR A 275      60.024 -44.391-114.458  1.00 95.72           C  
ATOM   4188  HA  TYR A 275      60.548 -44.417-115.413  1.00 95.72           H  
ATOM   4189  C   TYR A 275      60.579 -43.193-113.671  1.00 95.72           C  
ATOM   4190  CB  TYR A 275      58.520 -44.244-114.724  1.00 95.72           C  
ATOM   4191  HB2 TYR A 275      58.176 -45.106-115.294  1.00 95.72           H  
ATOM   4192  HB3 TYR A 275      57.990 -44.248-113.771  1.00 95.72           H  
ATOM   4193  O   TYR A 275      61.185 -42.295-114.262  1.00 95.72           O  
ATOM   4194  CG  TYR A 275      58.152 -42.990-115.493  1.00 95.72           C  
ATOM   4195  CD1 TYR A 275      57.431 -41.958-114.863  1.00 95.72           C  
ATOM   4196  HD1 TYR A 275      57.103 -42.067-113.840  1.00 95.72           H  
ATOM   4197  CD2 TYR A 275      58.530 -42.857-116.843  1.00 95.72           C  
ATOM   4198  HD2 TYR A 275      59.064 -43.662-117.327  1.00 95.72           H  
ATOM   4199  CE1 TYR A 275      57.106 -40.787-115.572  1.00 95.72           C  
ATOM   4200  HE1 TYR A 275      56.546 -39.996-115.096  1.00 95.72           H  
ATOM   4201  CE2 TYR A 275      58.196 -41.693-117.562  1.00 95.72           C  
ATOM   4202  HE2 TYR A 275      58.476 -41.590-118.600  1.00 95.72           H  
ATOM   4203  OH  TYR A 275      57.146 -39.534-117.612  1.00 95.72           O  
ATOM   4204  HH  TYR A 275      57.422 -39.568-118.530  1.00 95.72           H  
ATOM   4205  CZ  TYR A 275      57.482 -40.655-116.923  1.00 95.72           C  
ATOM   4206  N   LEU A 276      60.408 -43.202-112.346  1.00 97.25           N  
ATOM   4207  H   LEU A 276      59.985 -44.015-111.920  1.00 97.25           H  
ATOM   4208  CA  LEU A 276      60.869 -42.156-111.442  1.00 97.25           C  
ATOM   4209  HA  LEU A 276      61.197 -41.292-112.021  1.00 97.25           H  
ATOM   4210  C   LEU A 276      62.070 -42.641-110.627  1.00 97.25           C  
ATOM   4211  CB  LEU A 276      59.712 -41.715-110.529  1.00 97.25           C  
ATOM   4212  HB2 LEU A 276      59.387 -42.586-109.960  1.00 97.25           H  
ATOM   4213  HB3 LEU A 276      60.088 -40.977-109.821  1.00 97.25           H  
ATOM   4214  O   LEU A 276      62.022 -43.688-109.993  1.00 97.25           O  
ATOM   4215  CG  LEU A 276      58.485 -41.131-111.250  1.00 97.25           C  
ATOM   4216  HG  LEU A 276      58.030 -41.915-111.856  1.00 97.25           H  
ATOM   4217  CD1 LEU A 276      57.445 -40.658-110.233  1.00 97.25           C  
ATOM   4218 HD11 LEU A 276      57.100 -41.510-109.647  1.00 97.25           H  
ATOM   4219 HD12 LEU A 276      57.879 -39.904-109.576  1.00 97.25           H  
ATOM   4220 HD13 LEU A 276      56.590 -40.232-110.758  1.00 97.25           H  
ATOM   4221  CD2 LEU A 276      58.841 -39.950-112.152  1.00 97.25           C  
ATOM   4222 HD21 LEU A 276      59.356 -39.180-111.578  1.00 97.25           H  
ATOM   4223 HD22 LEU A 276      59.475 -40.285-112.973  1.00 97.25           H  
ATOM   4224 HD23 LEU A 276      57.928 -39.537-112.581  1.00 97.25           H  
ATOM   4225  N   ARG A 277      63.140 -41.850-110.592  1.00 97.08           N  
ATOM   4226  H   ARG A 277      63.089 -40.968-111.083  1.00 97.08           H  
ATOM   4227  CA  ARG A 277      64.340 -42.129-109.789  1.00 97.08           C  
ATOM   4228  HA  ARG A 277      64.207 -43.039-109.205  1.00 97.08           H  
ATOM   4229  C   ARG A 277      64.558 -40.989-108.812  1.00 97.08           C  
ATOM   4230  CB  ARG A 277      65.565 -42.313-110.695  1.00 97.08           C  
ATOM   4231  HB2 ARG A 277      66.443 -42.466-110.068  1.00 97.08           H  
ATOM   4232  HB3 ARG A 277      65.714 -41.401-111.273  1.00 97.08           H  
ATOM   4233  O   ARG A 277      64.551 -39.824-109.224  1.00 97.08           O  
ATOM   4234  CG  ARG A 277      65.467 -43.504-111.655  1.00 97.08           C  
ATOM   4235  HG2 ARG A 277      64.601 -43.389-112.307  1.00 97.08           H  
ATOM   4236  HG3 ARG A 277      65.370 -44.431-111.087  1.00 97.08           H  
ATOM   4237  CD  ARG A 277      66.743 -43.545-112.507  1.00 97.08           C  
ATOM   4238  HD2 ARG A 277      67.601 -43.709-111.856  1.00 97.08           H  
ATOM   4239  HD3 ARG A 277      66.866 -42.587-113.010  1.00 97.08           H  
ATOM   4240  NE  ARG A 277      66.678 -44.616-113.508  1.00 97.08           N  
ATOM   4241  HE  ARG A 277      66.032 -45.369-113.320  1.00 97.08           H  
ATOM   4242  NH1 ARG A 277      68.461 -44.055-114.853  1.00 97.08           N  
ATOM   4243 HH11 ARG A 277      68.655 -43.195-114.360  1.00 97.08           H  
ATOM   4244 HH12 ARG A 277      68.911 -44.082-115.758  1.00 97.08           H  
ATOM   4245  NH2 ARG A 277      67.310 -45.894-115.277  1.00 97.08           N  
ATOM   4246 HH21 ARG A 277      66.722 -46.621-114.898  1.00 97.08           H  
ATOM   4247 HH22 ARG A 277      67.989 -46.110-115.993  1.00 97.08           H  
ATOM   4248  CZ  ARG A 277      67.480 -44.841-114.534  1.00 97.08           C  
ATOM   4249  N   GLY A 278      64.732 -41.289-107.532  1.00 97.42           N  
ATOM   4250  H   GLY A 278      64.755 -42.253-107.232  1.00 97.42           H  
ATOM   4251  CA  GLY A 278      64.984 -40.246-106.551  1.00 97.42           C  
ATOM   4252  HA2 GLY A 278      64.199 -39.493-106.613  1.00 97.42           H  
ATOM   4253  HA3 GLY A 278      65.930 -39.760-106.790  1.00 97.42           H  
ATOM   4254  C   GLY A 278      65.061 -40.739-105.122  1.00 97.42           C  
ATOM   4255  O   GLY A 278      65.292 -41.916-104.853  1.00 97.42           O  
ATOM   4256  N   GLY A 279      64.900 -39.795-104.205  1.00 97.74           N  
ATOM   4257  H   GLY A 279      64.592 -38.882-104.508  1.00 97.74           H  
ATOM   4258  CA  GLY A 279      64.958 -40.043-102.775  1.00 97.74           C  
ATOM   4259  HA2 GLY A 279      65.160 -41.098-102.590  1.00 97.74           H  
ATOM   4260  HA3 GLY A 279      65.769 -39.464-102.332  1.00 97.74           H  
ATOM   4261  C   GLY A 279      63.650 -39.673-102.096  1.00 97.74           C  
ATOM   4262  O   GLY A 279      62.895 -38.825-102.580  1.00 97.74           O  
ATOM   4263  N   SER A 280      63.395 -40.300-100.954  1.00 98.11           N  
ATOM   4264  H   SER A 280      64.056 -40.992-100.632  1.00 98.11           H  
ATOM   4265  CA  SER A 280      62.228 -39.995-100.128  1.00 98.11           C  
ATOM   4266  HA  SER A 280      61.794 -39.059-100.480  1.00 98.11           H  
ATOM   4267  C   SER A 280      62.591 -39.783 -98.666  1.00 98.11           C  
ATOM   4268  CB  SER A 280      61.156 -41.079-100.261  1.00 98.11           C  
ATOM   4269  HB2 SER A 280      60.920 -41.241-101.313  1.00 98.11           H  
ATOM   4270  HB3 SER A 280      60.250 -40.759 -99.745  1.00 98.11           H  
ATOM   4271  O   SER A 280      63.598 -40.301 -98.180  1.00 98.11           O  
ATOM   4272  OG  SER A 280      61.619 -42.278 -99.675  1.00 98.11           O  
ATOM   4273  HG  SER A 280      62.071 -42.043 -98.861  1.00 98.11           H  
ATOM   4274  N   LEU A 281      61.709 -39.101 -97.952  1.00 97.75           N  
ATOM   4275  H   LEU A 281      60.904 -38.728 -98.435  1.00 97.75           H  
ATOM   4276  CA  LEU A 281      61.726 -38.920 -96.512  1.00 97.75           C  
ATOM   4277  HA  LEU A 281      62.530 -39.518 -96.081  1.00 97.75           H  
ATOM   4278  C   LEU A 281      60.389 -39.394 -95.942  1.00 97.75           C  
ATOM   4279  CB  LEU A 281      61.957 -37.428 -96.237  1.00 97.75           C  
ATOM   4280  HB2 LEU A 281      62.755 -37.057 -96.879  1.00 97.75           H  
ATOM   4281  HB3 LEU A 281      61.048 -36.884 -96.496  1.00 97.75           H  
ATOM   4282  O   LEU A 281      59.347 -39.057 -96.491  1.00 97.75           O  
ATOM   4283  CG  LEU A 281      62.313 -37.130 -94.778  1.00 97.75           C  
ATOM   4284  HG  LEU A 281      61.569 -37.554 -94.104  1.00 97.75           H  
ATOM   4285  CD1 LEU A 281      63.697 -37.689 -94.471  1.00 97.75           C  
ATOM   4286 HD11 LEU A 281      64.379 -37.402 -95.272  1.00 97.75           H  
ATOM   4287 HD12 LEU A 281      64.042 -37.283 -93.521  1.00 97.75           H  
ATOM   4288 HD13 LEU A 281      63.647 -38.777 -94.403  1.00 97.75           H  
ATOM   4289  CD2 LEU A 281      62.383 -35.624 -94.576  1.00 97.75           C  
ATOM   4290 HD21 LEU A 281      63.210 -35.202 -95.147  1.00 97.75           H  
ATOM   4291 HD22 LEU A 281      62.518 -35.409 -93.517  1.00 97.75           H  
ATOM   4292 HD23 LEU A 281      61.447 -35.168 -94.900  1.00 97.75           H  
ATOM   4293  N   THR A 282      60.414 -40.186 -94.875  1.00 98.13           N  
ATOM   4294  H   THR A 282      61.305 -40.474 -94.495  1.00 98.13           H  
ATOM   4295  CA  THR A 282      59.201 -40.656 -94.191  1.00 98.13           C  
ATOM   4296  HA  THR A 282      58.321 -40.219 -94.663  1.00 98.13           H  
ATOM   4297  C   THR A 282      59.203 -40.220 -92.739  1.00 98.13           C  
ATOM   4298  CB  THR A 282      59.062 -42.176 -94.299  1.00 98.13           C  
ATOM   4299  HB  THR A 282      59.955 -42.657 -93.900  1.00 98.13           H  
ATOM   4300  O   THR A 282      60.202 -40.410 -92.044  1.00 98.13           O  
ATOM   4301  CG2 THR A 282      57.835 -42.734 -93.581  1.00 98.13           C  
ATOM   4302 HG21 THR A 282      57.694 -43.778 -93.861  1.00 98.13           H  
ATOM   4303 HG22 THR A 282      56.949 -42.153 -93.837  1.00 98.13           H  
ATOM   4304 HG23 THR A 282      57.983 -42.687 -92.502  1.00 98.13           H  
ATOM   4305  OG1 THR A 282      58.955 -42.493 -95.667  1.00 98.13           O  
ATOM   4306  HG1 THR A 282      59.723 -42.093 -96.083  1.00 98.13           H  
ATOM   4307  N   TRP A 283      58.078 -39.675 -92.289  1.00 97.57           N  
ATOM   4308  H   TRP A 283      57.308 -39.552 -92.930  1.00 97.57           H  
ATOM   4309  CA  TRP A 283      57.811 -39.388 -90.888  1.00 97.57           C  
ATOM   4310  HA  TRP A 283      58.698 -39.603 -90.291  1.00 97.57           H  
ATOM   4311  C   TRP A 283      56.683 -40.272 -90.383  1.00 97.57           C  
ATOM   4312  CB  TRP A 283      57.466 -37.911 -90.700  1.00 97.57           C  
ATOM   4313  HB2 TRP A 283      56.561 -37.687 -91.265  1.00 97.57           H  
ATOM   4314  HB3 TRP A 283      57.246 -37.734 -89.648  1.00 97.57           H  
ATOM   4315  O   TRP A 283      55.642 -40.396 -91.031  1.00 97.57           O  
ATOM   4316  CG  TRP A 283      58.543 -36.966 -91.116  1.00 97.57           C  
ATOM   4317  CD1 TRP A 283      59.812 -36.964 -90.653  1.00 97.57           C  
ATOM   4318  HD1 TRP A 283      60.199 -37.649 -89.913  1.00 97.57           H  
ATOM   4319  CD2 TRP A 283      58.456 -35.852 -92.051  1.00 97.57           C  
ATOM   4320  CE2 TRP A 283      59.725 -35.206 -92.102  1.00 97.57           C  
ATOM   4321  CE3 TRP A 283      57.415 -35.294 -92.818  1.00 97.57           C  
ATOM   4322  HE3 TRP A 283      56.434 -35.745 -92.785  1.00 97.57           H  
ATOM   4323  NE1 TRP A 283      60.518 -35.942 -91.251  1.00 97.57           N  
ATOM   4324  HE1 TRP A 283      61.480 -35.728 -91.028  1.00 97.57           H  
ATOM   4325  CH2 TRP A 283      58.887 -33.508 -93.604  1.00 97.57           C  
ATOM   4326  HH2 TRP A 283      59.029 -32.602 -94.174  1.00 97.57           H  
ATOM   4327  CZ2 TRP A 283      59.951 -34.052 -92.866  1.00 97.57           C  
ATOM   4328  HZ2 TRP A 283      60.918 -33.571 -92.862  1.00 97.57           H  
ATOM   4329  CZ3 TRP A 283      57.625 -34.130 -93.575  1.00 97.57           C  
ATOM   4330  HZ3 TRP A 283      56.791 -33.697 -94.106  1.00 97.57           H  
ATOM   4331  N   ASP A 284      56.897 -40.847 -89.206  1.00 96.53           N  
ATOM   4332  H   ASP A 284      57.771 -40.680 -88.727  1.00 96.53           H  
ATOM   4333  CA  ASP A 284      55.832 -41.462 -88.428  1.00 96.53           C  
ATOM   4334  HA  ASP A 284      55.185 -42.047 -89.081  1.00 96.53           H  
ATOM   4335  C   ASP A 284      54.998 -40.355 -87.787  1.00 96.53           C  
ATOM   4336  CB  ASP A 284      56.433 -42.392 -87.363  1.00 96.53           C  
ATOM   4337  HB2 ASP A 284      57.111 -41.824 -86.728  1.00 96.53           H  
ATOM   4338  HB3 ASP A 284      55.626 -42.777 -86.739  1.00 96.53           H  
ATOM   4339  O   ASP A 284      55.551 -39.437 -87.179  1.00 96.53           O  
ATOM   4340  CG  ASP A 284      57.182 -43.580 -87.968  1.00 96.53           C  
ATOM   4341  OD1 ASP A 284      56.858 -43.970 -89.111  1.00 96.53           O  
ATOM   4342  OD2 ASP A 284      58.056 -44.154 -87.289  1.00 96.53           O  
ATOM   4343  N   ILE A 285      53.675 -40.439 -87.904  1.00 96.77           N  
ATOM   4344  H   ILE A 285      53.265 -41.223 -88.393  1.00 96.77           H  
ATOM   4345  CA  ILE A 285      52.772 -39.550 -87.173  1.00 96.77           C  
ATOM   4346  HA  ILE A 285      53.152 -38.532 -87.260  1.00 96.77           H  
ATOM   4347  C   ILE A 285      52.814 -39.997 -85.703  1.00 96.77           C  
ATOM   4348  CB  ILE A 285      51.353 -39.573 -87.783  1.00 96.77           C  
ATOM   4349  HB  ILE A 285      50.976 -40.595 -87.755  1.00 96.77           H  
ATOM   4350  O   ILE A 285      52.441 -41.136 -85.400  1.00 96.77           O  
ATOM   4351  CG1 ILE A 285      51.391 -39.088 -89.255  1.00 96.77           C  
ATOM   4352 HG12 ILE A 285      51.648 -38.030 -89.287  1.00 96.77           H  
ATOM   4353 HG13 ILE A 285      52.159 -39.634 -89.804  1.00 96.77           H  
ATOM   4354  CG2 ILE A 285      50.411 -38.683 -86.954  1.00 96.77           C  
ATOM   4355 HG21 ILE A 285      50.762 -37.651 -86.980  1.00 96.77           H  
ATOM   4356 HG22 ILE A 285      50.371 -39.026 -85.920  1.00 96.77           H  
ATOM   4357 HG23 ILE A 285      49.400 -38.735 -87.357  1.00 96.77           H  
ATOM   4358  CD1 ILE A 285      50.078 -39.303 -90.015  1.00 96.77           C  
ATOM   4359 HD11 ILE A 285      50.221 -39.062 -91.068  1.00 96.77           H  
ATOM   4360 HD12 ILE A 285      49.767 -40.344 -89.926  1.00 96.77           H  
ATOM   4361 HD13 ILE A 285      49.292 -38.661 -89.618  1.00 96.77           H  
ATOM   4362  N   PRO A 286      53.308 -39.159 -84.772  1.00 94.69           N  
ATOM   4363  CA  PRO A 286      53.457 -39.577 -83.387  1.00 94.69           C  
ATOM   4364  HA  PRO A 286      53.935 -40.556 -83.351  1.00 94.69           H  
ATOM   4365  C   PRO A 286      52.084 -39.694 -82.707  1.00 94.69           C  
ATOM   4366  CB  PRO A 286      54.402 -38.551 -82.756  1.00 94.69           C  
ATOM   4367  HB2 PRO A 286      54.246 -38.440 -81.682  1.00 94.69           H  
ATOM   4368  HB3 PRO A 286      55.435 -38.824 -82.968  1.00 94.69           H  
ATOM   4369  O   PRO A 286      51.044 -39.351 -83.273  1.00 94.69           O  
ATOM   4370  CG  PRO A 286      54.049 -37.283 -83.510  1.00 94.69           C  
ATOM   4371  HG2 PRO A 286      53.157 -36.893 -83.020  1.00 94.69           H  
ATOM   4372  HG3 PRO A 286      54.860 -36.554 -83.497  1.00 94.69           H  
ATOM   4373  CD  PRO A 286      53.737 -37.775 -84.927  1.00 94.69           C  
ATOM   4374  HD2 PRO A 286      54.641 -37.736 -85.534  1.00 94.69           H  
ATOM   4375  HD3 PRO A 286      52.952 -37.167 -85.378  1.00 94.69           H  
ATOM   4376  N   ALA A 287      52.072 -40.223 -81.485  1.00 95.97           N  
ATOM   4377  H   ALA A 287      52.953 -40.380 -81.018  1.00 95.97           H  
ATOM   4378  CA  ALA A 287      50.869 -40.202 -80.664  1.00 95.97           C  
ATOM   4379  HA  ALA A 287      50.033 -40.593 -81.244  1.00 95.97           H  
ATOM   4380  C   ALA A 287      50.523 -38.762 -80.259  1.00 95.97           C  
ATOM   4381  CB  ALA A 287      51.079 -41.103 -79.445  1.00 95.97           C  
ATOM   4382  HB1 ALA A 287      51.186 -42.143 -79.756  1.00 95.97           H  
ATOM   4383  HB2 ALA A 287      50.212 -41.012 -78.792  1.00 95.97           H  
ATOM   4384  HB3 ALA A 287      51.962 -40.785 -78.892  1.00 95.97           H  
ATOM   4385  O   ALA A 287      51.422 -37.939 -80.082  1.00 95.97           O  
ATOM   4386  N   ASP A 288      49.232 -38.482 -80.097  1.00 95.83           N  
ATOM   4387  H   ASP A 288      48.552 -39.218 -80.222  1.00 95.83           H  
ATOM   4388  CA  ASP A 288      48.792 -37.246 -79.452  1.00 95.83           C  
ATOM   4389  HA  ASP A 288      49.386 -36.419 -79.841  1.00 95.83           H  
ATOM   4390  C   ASP A 288      49.040 -37.273 -77.940  1.00 95.83           C  
ATOM   4391  CB  ASP A 288      47.326 -36.957 -79.813  1.00 95.83           C  
ATOM   4392  HB2 ASP A 288      47.262 -36.959 -80.900  1.00 95.83           H  
ATOM   4393  HB3 ASP A 288      47.064 -35.953 -79.479  1.00 95.83           H  
ATOM   4394  O   ASP A 288      49.507 -38.259 -77.363  1.00 95.83           O  
ATOM   4395  CG  ASP A 288      46.287 -37.935 -79.251  1.00 95.83           C  
ATOM   4396  OD1 ASP A 288      46.571 -38.677 -78.287  1.00 95.83           O  
ATOM   4397  OD2 ASP A 288      45.187 -37.964 -79.846  1.00 95.83           O  
ATOM   4398  N   SER A 289      48.689 -36.178 -77.282  1.00 93.58           N  
ATOM   4399  H   SER A 289      48.437 -35.366 -77.826  1.00 93.58           H  
ATOM   4400  CA  SER A 289      48.818 -36.019 -75.836  1.00 93.58           C  
ATOM   4401  HA  SER A 289      49.855 -36.227 -75.570  1.00 93.58           H  
ATOM   4402  C   SER A 289      47.954 -36.964 -74.984  1.00 93.58           C  
ATOM   4403  CB  SER A 289      48.536 -34.563 -75.497  1.00 93.58           C  
ATOM   4404  HB2 SER A 289      48.544 -34.435 -74.415  1.00 93.58           H  
ATOM   4405  HB3 SER A 289      49.318 -33.938 -75.928  1.00 93.58           H  
ATOM   4406  O   SER A 289      48.150 -37.001 -73.771  1.00 93.58           O  
ATOM   4407  OG  SER A 289      47.287 -34.169 -76.031  1.00 93.58           O  
ATOM   4408  HG  SER A 289      47.411 -34.025 -76.972  1.00 93.58           H  
ATOM   4409  N   ASN A 290      47.047 -37.747 -75.581  1.00 92.22           N  
ATOM   4410  H   ASN A 290      46.973 -37.714 -76.588  1.00 92.22           H  
ATOM   4411  CA  ASN A 290      46.319 -38.834 -74.914  1.00 92.22           C  
ATOM   4412  HA  ASN A 290      46.373 -38.695 -73.834  1.00 92.22           H  
ATOM   4413  C   ASN A 290      46.932 -40.218 -75.210  1.00 92.22           C  
ATOM   4414  CB  ASN A 290      44.841 -38.785 -75.323  1.00 92.22           C  
ATOM   4415  HB2 ASN A 290      44.771 -38.929 -76.402  1.00 92.22           H  
ATOM   4416  HB3 ASN A 290      44.308 -39.606 -74.843  1.00 92.22           H  
ATOM   4417  O   ASN A 290      46.401 -41.238 -74.775  1.00 92.22           O  
ATOM   4418  CG  ASN A 290      44.134 -37.501 -74.944  1.00 92.22           C  
ATOM   4419  ND2 ASN A 290      43.080 -37.203 -75.658  1.00 92.22           N  
ATOM   4420 HD21 ASN A 290      42.602 -36.345 -75.423  1.00 92.22           H  
ATOM   4421 HD22 ASN A 290      42.802 -37.822 -76.406  1.00 92.22           H  
ATOM   4422  OD1 ASN A 290      44.494 -36.756 -74.041  1.00 92.22           O  
ATOM   4423  N   GLY A 291      48.040 -40.277 -75.954  1.00 93.75           N  
ATOM   4424  H   GLY A 291      48.400 -39.414 -76.340  1.00 93.75           H  
ATOM   4425  CA  GLY A 291      48.701 -41.518 -76.347  1.00 93.75           C  
ATOM   4426  HA2 GLY A 291      48.650 -42.228 -75.522  1.00 93.75           H  
ATOM   4427  HA3 GLY A 291      49.749 -41.300 -76.550  1.00 93.75           H  
ATOM   4428  C   GLY A 291      48.100 -42.190 -77.588  1.00 93.75           C  
ATOM   4429  O   GLY A 291      48.517 -43.296 -77.937  1.00 93.75           O  
ATOM   4430  N   GLU A 292      47.156 -41.555 -78.292  1.00 93.42           N  
ATOM   4431  H   GLU A 292      46.893 -40.616 -78.028  1.00 93.42           H  
ATOM   4432  CA  GLU A 292      46.507 -42.153 -79.459  1.00 93.42           C  
ATOM   4433  HA  GLU A 292      46.452 -43.230 -79.305  1.00 93.42           H  
ATOM   4434  C   GLU A 292      47.276 -41.892 -80.759  1.00 93.42           C  
ATOM   4435  CB  GLU A 292      45.073 -41.659 -79.645  1.00 93.42           C  
ATOM   4436  HB2 GLU A 292      45.068 -40.572 -79.731  1.00 93.42           H  
ATOM   4437  HB3 GLU A 292      44.731 -42.074 -80.593  1.00 93.42           H  
ATOM   4438  O   GLU A 292      47.448 -40.747 -81.193  1.00 93.42           O  
ATOM   4439  CG  GLU A 292      44.086 -42.080 -78.550  1.00 93.42           C  
ATOM   4440  HG2 GLU A 292      44.333 -41.560 -77.624  1.00 93.42           H  
ATOM   4441  HG3 GLU A 292      44.189 -43.154 -78.386  1.00 93.42           H  
ATOM   4442  CD  GLU A 292      42.633 -41.774 -78.957  1.00 93.42           C  
ATOM   4443  OE1 GLU A 292      41.734 -42.015 -78.124  1.00 93.42           O  
ATOM   4444  OE2 GLU A 292      42.405 -41.388 -80.136  1.00 93.42           O  
ATOM   4445  N   LYS A 293      47.647 -42.972 -81.456  1.00 94.09           N  
ATOM   4446  H   LYS A 293      47.470 -43.879 -81.048  1.00 94.09           H  
ATOM   4447  CA  LYS A 293      48.243 -42.906 -82.796  1.00 94.09           C  
ATOM   4448  HA  LYS A 293      48.832 -41.991 -82.852  1.00 94.09           H  
ATOM   4449  C   LYS A 293      47.206 -42.807 -83.916  1.00 94.09           C  
ATOM   4450  CB  LYS A 293      49.197 -44.082 -83.039  1.00 94.09           C  
ATOM   4451  HB2 LYS A 293      49.481 -44.083 -84.092  1.00 94.09           H  
ATOM   4452  HB3 LYS A 293      48.693 -45.024 -82.821  1.00 94.09           H  
ATOM   4453  O   LYS A 293      46.108 -43.371 -83.843  1.00 94.09           O  
ATOM   4454  CG  LYS A 293      50.470 -43.955 -82.193  1.00 94.09           C  
ATOM   4455  HG2 LYS A 293      50.236 -44.120 -81.141  1.00 94.09           H  
ATOM   4456  HG3 LYS A 293      50.883 -42.955 -82.317  1.00 94.09           H  
ATOM   4457  CD  LYS A 293      51.506 -44.978 -82.664  1.00 94.09           C  
ATOM   4458  HD2 LYS A 293      51.676 -44.835 -83.731  1.00 94.09           H  
ATOM   4459  HD3 LYS A 293      51.128 -45.987 -82.497  1.00 94.09           H  
ATOM   4460  CE  LYS A 293      52.823 -44.778 -81.913  1.00 94.09           C  
ATOM   4461  HE2 LYS A 293      52.678 -45.038 -80.865  1.00 94.09           H  
ATOM   4462  HE3 LYS A 293      53.086 -43.721 -81.968  1.00 94.09           H  
ATOM   4463  NZ  LYS A 293      53.897 -45.595 -82.526  1.00 94.09           N  
ATOM   4464  HZ1 LYS A 293      54.779 -45.443 -82.058  1.00 94.09           H  
ATOM   4465  HZ2 LYS A 293      53.659 -46.577 -82.496  1.00 94.09           H  
ATOM   4466  HZ3 LYS A 293      54.004 -45.332 -83.495  1.00 94.09           H  
ATOM   4467  N   GLY A 294      47.628 -42.116 -84.970  1.00 93.14           N  
ATOM   4468  H   GLY A 294      48.556 -41.723 -84.920  1.00 93.14           H  
ATOM   4469  CA  GLY A 294      46.905 -41.922 -86.217  1.00 93.14           C  
ATOM   4470  HA2 GLY A 294      47.617 -41.483 -86.917  1.00 93.14           H  
ATOM   4471  HA3 GLY A 294      46.575 -42.883 -86.613  1.00 93.14           H  
ATOM   4472  C   GLY A 294      45.716 -40.969 -86.139  1.00 93.14           C  
ATOM   4473  O   GLY A 294      45.207 -40.658 -85.057  1.00 93.14           O  
ATOM   4474  N   ALA A 295      45.269 -40.487 -87.299  1.00 95.24           N  
ATOM   4475  H   ALA A 295      45.768 -40.711 -88.148  1.00 95.24           H  
ATOM   4476  CA  ALA A 295      44.213 -39.483 -87.385  1.00 95.24           C  
ATOM   4477  HA  ALA A 295      43.683 -39.442 -86.433  1.00 95.24           H  
ATOM   4478  C   ALA A 295      43.170 -39.792 -88.467  1.00 95.24           C  
ATOM   4479  CB  ALA A 295      44.853 -38.113 -87.608  1.00 95.24           C  
ATOM   4480  HB1 ALA A 295      44.103 -37.328 -87.515  1.00 95.24           H  
ATOM   4481  HB2 ALA A 295      45.645 -37.945 -86.878  1.00 95.24           H  
ATOM   4482  HB3 ALA A 295      45.272 -38.072 -88.614  1.00 95.24           H  
ATOM   4483  O   ALA A 295      43.464 -40.360 -89.515  1.00 95.24           O  
ATOM   4484  N   LEU A 296      41.928 -39.390 -88.190  1.00 96.47           N  
ATOM   4485  H   LEU A 296      41.764 -38.998 -87.273  1.00 96.47           H  
ATOM   4486  CA  LEU A 296      40.852 -39.271 -89.185  1.00 96.47           C  
ATOM   4487  HA  LEU A 296      41.140 -39.757 -90.116  1.00 96.47           H  
ATOM   4488  C   LEU A 296      40.574 -37.806 -89.536  1.00 96.47           C  
ATOM   4489  CB  LEU A 296      39.567 -39.924 -88.643  1.00 96.47           C  
ATOM   4490  HB2 LEU A 296      38.761 -39.743 -89.354  1.00 96.47           H  
ATOM   4491  HB3 LEU A 296      39.297 -39.435 -87.707  1.00 96.47           H  
ATOM   4492  O   LEU A 296      40.048 -37.512 -90.603  1.00 96.47           O  
ATOM   4493  CG  LEU A 296      39.664 -41.435 -88.402  1.00 96.47           C  
ATOM   4494  HG  LEU A 296      40.482 -41.637 -87.711  1.00 96.47           H  
ATOM   4495  CD1 LEU A 296      38.375 -41.941 -87.755  1.00 96.47           C  
ATOM   4496 HD11 LEU A 296      37.536 -41.761 -88.426  1.00 96.47           H  
ATOM   4497 HD12 LEU A 296      38.452 -43.013 -87.570  1.00 96.47           H  
ATOM   4498 HD13 LEU A 296      38.203 -41.426 -86.810  1.00 96.47           H  
ATOM   4499  CD2 LEU A 296      39.898 -42.214 -89.694  1.00 96.47           C  
ATOM   4500 HD21 LEU A 296      39.084 -42.030 -90.396  1.00 96.47           H  
ATOM   4501 HD22 LEU A 296      40.840 -41.916 -90.155  1.00 96.47           H  
ATOM   4502 HD23 LEU A 296      39.952 -43.279 -89.466  1.00 96.47           H  
ATOM   4503  N   TYR A 297      40.923 -36.897 -88.627  1.00 96.24           N  
ATOM   4504  H   TYR A 297      41.432 -37.202 -87.810  1.00 96.24           H  
ATOM   4505  CA  TYR A 297      40.762 -35.461 -88.774  1.00 96.24           C  
ATOM   4506  HA  TYR A 297      40.357 -35.233 -89.761  1.00 96.24           H  
ATOM   4507  C   TYR A 297      42.146 -34.849 -88.644  1.00 96.24           C  
ATOM   4508  CB  TYR A 297      39.793 -34.918 -87.718  1.00 96.24           C  
ATOM   4509  HB2 TYR A 297      40.243 -35.007 -86.729  1.00 96.24           H  
ATOM   4510  HB3 TYR A 297      39.624 -33.860 -87.920  1.00 96.24           H  
ATOM   4511  O   TYR A 297      42.765 -34.936 -87.585  1.00 96.24           O  
ATOM   4512  CG  TYR A 297      38.452 -35.612 -87.700  1.00 96.24           C  
ATOM   4513  CD1 TYR A 297      37.402 -35.114 -88.489  1.00 96.24           C  
ATOM   4514  HD1 TYR A 297      37.558 -34.237 -89.100  1.00 96.24           H  
ATOM   4515  CD2 TYR A 297      38.263 -36.757 -86.903  1.00 96.24           C  
ATOM   4516  HD2 TYR A 297      39.076 -37.129 -86.299  1.00 96.24           H  
ATOM   4517  CE1 TYR A 297      36.157 -35.769 -88.494  1.00 96.24           C  
ATOM   4518  HE1 TYR A 297      35.348 -35.413 -89.115  1.00 96.24           H  
ATOM   4519  CE2 TYR A 297      37.027 -37.430 -86.924  1.00 96.24           C  
ATOM   4520  HE2 TYR A 297      36.887 -38.327 -86.341  1.00 96.24           H  
ATOM   4521  OH  TYR A 297      34.773 -37.564 -87.739  1.00 96.24           O  
ATOM   4522  HH  TYR A 297      34.813 -38.453 -87.380  1.00 96.24           H  
ATOM   4523  CZ  TYR A 297      35.974 -36.935 -87.725  1.00 96.24           C  
ATOM   4524  N   GLU A 298      42.660 -34.298 -89.728  1.00 97.16           N  
ATOM   4525  H   GLU A 298      42.093 -34.194 -90.558  1.00 97.16           H  
ATOM   4526  CA  GLU A 298      44.054 -33.879 -89.807  1.00 97.16           C  
ATOM   4527  HA  GLU A 298      44.363 -33.510 -88.829  1.00 97.16           H  
ATOM   4528  C   GLU A 298      44.208 -32.713 -90.773  1.00 97.16           C  
ATOM   4529  CB  GLU A 298      44.984 -35.066 -90.159  1.00 97.16           C  
ATOM   4530  HB2 GLU A 298      46.008 -34.703 -90.243  1.00 97.16           H  
ATOM   4531  HB3 GLU A 298      44.947 -35.776 -89.333  1.00 97.16           H  
ATOM   4532  O   GLU A 298      43.399 -32.500 -91.679  1.00 97.16           O  
ATOM   4533  CG  GLU A 298      44.597 -35.800 -91.455  1.00 97.16           C  
ATOM   4534  HG2 GLU A 298      43.547 -36.079 -91.376  1.00 97.16           H  
ATOM   4535  HG3 GLU A 298      44.715 -35.116 -92.296  1.00 97.16           H  
ATOM   4536  CD  GLU A 298      45.371 -37.097 -91.746  1.00 97.16           C  
ATOM   4537  OE1 GLU A 298      44.901 -37.893 -92.600  1.00 97.16           O  
ATOM   4538  OE2 GLU A 298      46.430 -37.346 -91.150  1.00 97.16           O  
ATOM   4539  N   TYR A 299      45.269 -31.961 -90.547  1.00 96.55           N  
ATOM   4540  H   TYR A 299      45.860 -32.190 -89.760  1.00 96.55           H  
ATOM   4541  CA  TYR A 299      45.708 -30.873 -91.393  1.00 96.55           C  
ATOM   4542  HA  TYR A 299      45.263 -30.967 -92.384  1.00 96.55           H  
ATOM   4543  C   TYR A 299      47.213 -30.952 -91.514  1.00 96.55           C  
ATOM   4544  CB  TYR A 299      45.284 -29.542 -90.777  1.00 96.55           C  
ATOM   4545  HB2 TYR A 299      45.489 -29.561 -89.706  1.00 96.55           H  
ATOM   4546  HB3 TYR A 299      44.206 -29.440 -90.908  1.00 96.55           H  
ATOM   4547  O   TYR A 299      47.914 -31.109 -90.514  1.00 96.55           O  
ATOM   4548  CG  TYR A 299      45.953 -28.322 -91.373  1.00 96.55           C  
ATOM   4549  CD1 TYR A 299      46.998 -27.664 -90.696  1.00 96.55           C  
ATOM   4550  HD1 TYR A 299      47.361 -28.054 -89.757  1.00 96.55           H  
ATOM   4551  CD2 TYR A 299      45.512 -27.836 -92.610  1.00 96.55           C  
ATOM   4552  HD2 TYR A 299      44.812 -28.418 -93.189  1.00 96.55           H  
ATOM   4553  CE1 TYR A 299      47.547 -26.482 -91.231  1.00 96.55           C  
ATOM   4554  HE1 TYR A 299      48.340 -25.970 -90.706  1.00 96.55           H  
ATOM   4555  CE2 TYR A 299      45.997 -26.617 -93.106  1.00 96.55           C  
ATOM   4556  HE2 TYR A 299      45.613 -26.203 -94.027  1.00 96.55           H  
ATOM   4557  OH  TYR A 299      47.482 -24.755 -92.905  1.00 96.55           O  
ATOM   4558  HH  TYR A 299      48.195 -24.398 -92.370  1.00 96.55           H  
ATOM   4559  CZ  TYR A 299      47.015 -25.935 -92.419  1.00 96.55           C  
ATOM   4560  N   PHE A 300      47.725 -30.787 -92.722  1.00 96.43           N  
ATOM   4561  H   PHE A 300      47.109 -30.657 -93.512  1.00 96.43           H  
ATOM   4562  CA  PHE A 300      49.132 -30.488 -92.888  1.00 96.43           C  
ATOM   4563  HA  PHE A 300      49.502 -30.088 -91.943  1.00 96.43           H  
ATOM   4564  C   PHE A 300      49.335 -29.393 -93.908  1.00 96.43           C  
ATOM   4565  CB  PHE A 300      49.950 -31.739 -93.201  1.00 96.43           C  
ATOM   4566  HB2 PHE A 300      51.000 -31.461 -93.289  1.00 96.43           H  
ATOM   4567  HB3 PHE A 300      49.867 -32.417 -92.350  1.00 96.43           H  
ATOM   4568  O   PHE A 300      48.611 -29.279 -94.895  1.00 96.43           O  
ATOM   4569  CG  PHE A 300      49.532 -32.467 -94.455  1.00 96.43           C  
ATOM   4570  CD1 PHE A 300      48.576 -33.491 -94.377  1.00 96.43           C  
ATOM   4571  HD1 PHE A 300      48.129 -33.750 -93.428  1.00 96.43           H  
ATOM   4572  CD2 PHE A 300      50.111 -32.142 -95.694  1.00 96.43           C  
ATOM   4573  HD2 PHE A 300      50.857 -31.362 -95.746  1.00 96.43           H  
ATOM   4574  CE1 PHE A 300      48.216 -34.195 -95.532  1.00 96.43           C  
ATOM   4575  HE1 PHE A 300      47.511 -35.008 -95.440  1.00 96.43           H  
ATOM   4576  CE2 PHE A 300      49.734 -32.837 -96.856  1.00 96.43           C  
ATOM   4577  HE2 PHE A 300      50.184 -32.589 -97.806  1.00 96.43           H  
ATOM   4578  CZ  PHE A 300      48.785 -33.870 -96.775  1.00 96.43           C  
ATOM   4579  HZ  PHE A 300      48.501 -34.420 -97.660  1.00 96.43           H  
ATOM   4580  N   TRP A 301      50.363 -28.608 -93.644  1.00 96.76           N  
ATOM   4581  H   TRP A 301      50.939 -28.843 -92.849  1.00 96.76           H  
ATOM   4582  CA  TRP A 301      50.777 -27.483 -94.453  1.00 96.76           C  
ATOM   4583  HA  TRP A 301      50.222 -27.461 -95.390  1.00 96.76           H  
ATOM   4584  C   TRP A 301      52.247 -27.633 -94.770  1.00 96.76           C  
ATOM   4585  CB  TRP A 301      50.478 -26.201 -93.691  1.00 96.76           C  
ATOM   4586  HB2 TRP A 301      50.901 -26.262 -92.688  1.00 96.76           H  
ATOM   4587  HB3 TRP A 301      49.394 -26.157 -93.586  1.00 96.76           H  
ATOM   4588  O   TRP A 301      53.031 -28.103 -93.944  1.00 96.76           O  
ATOM   4589  CG  TRP A 301      50.943 -24.928 -94.314  1.00 96.76           C  
ATOM   4590  CD1 TRP A 301      50.145 -24.053 -94.962  1.00 96.76           C  
ATOM   4591  HD1 TRP A 301      49.084 -24.181 -95.118  1.00 96.76           H  
ATOM   4592  CD2 TRP A 301      52.282 -24.341 -94.321  1.00 96.76           C  
ATOM   4593  CE2 TRP A 301      52.191 -23.062 -94.941  1.00 96.76           C  
ATOM   4594  CE3 TRP A 301      53.554 -24.725 -93.836  1.00 96.76           C  
ATOM   4595  HE3 TRP A 301      53.665 -25.680 -93.343  1.00 96.76           H  
ATOM   4596  NE1 TRP A 301      50.881 -22.956 -95.350  1.00 96.76           N  
ATOM   4597  HE1 TRP A 301      50.474 -22.167 -95.829  1.00 96.76           H  
ATOM   4598  CH2 TRP A 301      54.530 -22.599 -94.533  1.00 96.76           C  
ATOM   4599  HH2 TRP A 301      55.378 -21.931 -94.567  1.00 96.76           H  
ATOM   4600  CZ2 TRP A 301      53.272 -22.180 -94.998  1.00 96.76           C  
ATOM   4601  HZ2 TRP A 301      53.121 -21.179 -95.373  1.00 96.76           H  
ATOM   4602  CZ3 TRP A 301      54.668 -23.876 -93.971  1.00 96.76           C  
ATOM   4603  HZ3 TRP A 301      55.632 -24.181 -93.591  1.00 96.76           H  
ATOM   4604  N   TRP A 302      52.630 -27.224 -95.967  1.00 96.46           N  
ATOM   4605  H   TRP A 302      51.946 -26.826 -96.593  1.00 96.46           H  
ATOM   4606  CA  TRP A 302      54.016 -27.229 -96.380  1.00 96.46           C  
ATOM   4607  HA  TRP A 302      54.642 -27.079 -95.500  1.00 96.46           H  
ATOM   4608  C   TRP A 302      54.298 -26.081 -97.332  1.00 96.46           C  
ATOM   4609  CB  TRP A 302      54.368 -28.584 -97.007  1.00 96.46           C  
ATOM   4610  HB2 TRP A 302      54.020 -29.372 -96.340  1.00 96.46           H  
ATOM   4611  HB3 TRP A 302      55.451 -28.680 -97.089  1.00 96.46           H  
ATOM   4612  O   TRP A 302      53.400 -25.446 -97.888  1.00 96.46           O  
ATOM   4613  CG  TRP A 302      53.792 -28.828 -98.358  1.00 96.46           C  
ATOM   4614  CD1 TRP A 302      54.444 -28.681 -99.533  1.00 96.46           C  
ATOM   4615  HD1 TRP A 302      55.477 -28.382 -99.624  1.00 96.46           H  
ATOM   4616  CD2 TRP A 302      52.444 -29.258 -98.690  1.00 96.46           C  
ATOM   4617  CE2 TRP A 302      52.346 -29.338-100.108  1.00 96.46           C  
ATOM   4618  CE3 TRP A 302      51.297 -29.591 -97.943  1.00 96.46           C  
ATOM   4619  HE3 TRP A 302      51.329 -29.514 -96.866  1.00 96.46           H  
ATOM   4620  NE1 TRP A 302      53.596 -28.997-100.574  1.00 96.46           N  
ATOM   4621  HE1 TRP A 302      53.893 -29.058-101.538  1.00 96.46           H  
ATOM   4622  CH2 TRP A 302      50.038 -30.047 -99.983  1.00 96.46           C  
ATOM   4623  HH2 TRP A 302      49.105 -30.320-100.455  1.00 96.46           H  
ATOM   4624  CZ2 TRP A 302      51.168 -29.719-100.752  1.00 96.46           C  
ATOM   4625  HZ2 TRP A 302      51.157 -29.722-101.832  1.00 96.46           H  
ATOM   4626  CZ3 TRP A 302      50.110 -29.987 -98.580  1.00 96.46           C  
ATOM   4627  HZ3 TRP A 302      49.242 -30.224 -97.982  1.00 96.46           H  
ATOM   4628  N   ARG A 303      55.586 -25.847 -97.549  1.00 95.24           N  
ATOM   4629  H   ARG A 303      56.251 -26.428 -97.060  1.00 95.24           H  
ATOM   4630  CA  ARG A 303      56.067 -24.977 -98.613  1.00 95.24           C  
ATOM   4631  HA  ARG A 303      55.213 -24.616 -99.187  1.00 95.24           H  
ATOM   4632  C   ARG A 303      56.944 -25.781 -99.558  1.00 95.24           C  
ATOM   4633  CB  ARG A 303      56.761 -23.769 -97.992  1.00 95.24           C  
ATOM   4634  HB2 ARG A 303      56.081 -23.304 -97.278  1.00 95.24           H  
ATOM   4635  HB3 ARG A 303      57.634 -24.104 -97.432  1.00 95.24           H  
ATOM   4636  O   ARG A 303      57.835 -26.499 -99.108  1.00 95.24           O  
ATOM   4637  CG  ARG A 303      57.150 -22.736 -99.054  1.00 95.24           C  
ATOM   4638  HG2 ARG A 303      57.771 -23.190 -99.828  1.00 95.24           H  
ATOM   4639  HG3 ARG A 303      56.243 -22.338 -99.508  1.00 95.24           H  
ATOM   4640  CD  ARG A 303      57.934 -21.600 -98.406  1.00 95.24           C  
ATOM   4641  HD2 ARG A 303      58.932 -21.960 -98.155  1.00 95.24           H  
ATOM   4642  HD3 ARG A 303      57.430 -21.295 -97.489  1.00 95.24           H  
ATOM   4643  NE  ARG A 303      58.030 -20.455 -99.315  1.00 95.24           N  
ATOM   4644  HE  ARG A 303      57.550 -20.514-100.202  1.00 95.24           H  
ATOM   4645  NH1 ARG A 303      59.282 -19.089 -97.970  1.00 95.24           N  
ATOM   4646 HH11 ARG A 303      59.811 -18.233 -97.881  1.00 95.24           H  
ATOM   4647 HH12 ARG A 303      59.396 -19.853 -97.320  1.00 95.24           H  
ATOM   4648  NH2 ARG A 303      58.601 -18.381 -99.973  1.00 95.24           N  
ATOM   4649 HH21 ARG A 303      59.096 -17.507 -99.870  1.00 95.24           H  
ATOM   4650 HH22 ARG A 303      58.156 -18.575-100.859  1.00 95.24           H  
ATOM   4651  CZ  ARG A 303      58.635 -19.315 -99.080  1.00 95.24           C  
ATOM   4652  N   GLN A 304      56.684 -25.659-100.852  1.00 96.27           N  
ATOM   4653  H   GLN A 304      55.914 -25.065-101.128  1.00 96.27           H  
ATOM   4654  CA  GLN A 304      57.422 -26.332-101.915  1.00 96.27           C  
ATOM   4655  HA  GLN A 304      58.340 -26.746-101.499  1.00 96.27           H  
ATOM   4656  C   GLN A 304      57.819 -25.363-103.025  1.00 96.27           C  
ATOM   4657  CB  GLN A 304      56.590 -27.489-102.485  1.00 96.27           C  
ATOM   4658  HB2 GLN A 304      57.195 -28.026-103.216  1.00 96.27           H  
ATOM   4659  HB3 GLN A 304      56.337 -28.179-101.680  1.00 96.27           H  
ATOM   4660  O   GLN A 304      57.143 -24.362-103.256  1.00 96.27           O  
ATOM   4661  CG  GLN A 304      55.295 -27.022-103.165  1.00 96.27           C  
ATOM   4662  HG2 GLN A 304      55.528 -26.281-103.930  1.00 96.27           H  
ATOM   4663  HG3 GLN A 304      54.630 -26.564-102.433  1.00 96.27           H  
ATOM   4664  CD  GLN A 304      54.554 -28.163-103.832  1.00 96.27           C  
ATOM   4665  NE2 GLN A 304      53.902 -27.885-104.933  1.00 96.27           N  
ATOM   4666 HE21 GLN A 304      53.796 -26.934-105.256  1.00 96.27           H  
ATOM   4667 HE22 GLN A 304      53.446 -28.650-105.410  1.00 96.27           H  
ATOM   4668  OE1 GLN A 304      54.526 -29.296-103.371  1.00 96.27           O  
ATOM   4669  N   ILE A 305      58.866 -25.710-103.768  1.00 96.89           N  
ATOM   4670  H   ILE A 305      59.368 -26.552-103.524  1.00 96.89           H  
ATOM   4671  CA  ILE A 305      59.307 -24.949-104.937  1.00 96.89           C  
ATOM   4672  HA  ILE A 305      58.552 -24.199-105.173  1.00 96.89           H  
ATOM   4673  C   ILE A 305      59.422 -25.884-106.137  1.00 96.89           C  
ATOM   4674  CB  ILE A 305      60.621 -24.191-104.654  1.00 96.89           C  
ATOM   4675  HB  ILE A 305      61.389 -24.925-104.411  1.00 96.89           H  
ATOM   4676  O   ILE A 305      60.043 -26.942-106.054  1.00 96.89           O  
ATOM   4677  CG1 ILE A 305      60.436 -23.237-103.449  1.00 96.89           C  
ATOM   4678 HG12 ILE A 305      59.690 -22.480-103.691  1.00 96.89           H  
ATOM   4679 HG13 ILE A 305      60.083 -23.798-102.584  1.00 96.89           H  
ATOM   4680  CG2 ILE A 305      61.103 -23.415-105.897  1.00 96.89           C  
ATOM   4681 HG21 ILE A 305      61.264 -24.094-106.734  1.00 96.89           H  
ATOM   4682 HG22 ILE A 305      62.055 -22.925-105.693  1.00 96.89           H  
ATOM   4683 HG23 ILE A 305      60.364 -22.663-106.174  1.00 96.89           H  
ATOM   4684  CD1 ILE A 305      61.721 -22.545-103.004  1.00 96.89           C  
ATOM   4685 HD11 ILE A 305      62.059 -21.828-103.752  1.00 96.89           H  
ATOM   4686 HD12 ILE A 305      61.520 -22.011-102.076  1.00 96.89           H  
ATOM   4687 HD13 ILE A 305      62.492 -23.288-102.798  1.00 96.89           H  
ATOM   4688  N   LEU A 306      58.847 -25.455-107.263  1.00 97.46           N  
ATOM   4689  H   LEU A 306      58.356 -24.574-107.213  1.00 97.46           H  
ATOM   4690  CA  LEU A 306      59.084 -26.003-108.592  1.00 97.46           C  
ATOM   4691  HA  LEU A 306      59.987 -26.612-108.557  1.00 97.46           H  
ATOM   4692  C   LEU A 306      59.328 -24.836-109.555  1.00 97.46           C  
ATOM   4693  CB  LEU A 306      57.924 -26.931-109.000  1.00 97.46           C  
ATOM   4694  HB2 LEU A 306      57.760 -27.625-108.175  1.00 97.46           H  
ATOM   4695  HB3 LEU A 306      57.008 -26.357-109.139  1.00 97.46           H  
ATOM   4696  O   LEU A 306      58.400 -24.176-110.028  1.00 97.46           O  
ATOM   4697  CG  LEU A 306      58.235 -27.758-110.266  1.00 97.46           C  
ATOM   4698  HG  LEU A 306      59.261 -28.122-110.203  1.00 97.46           H  
ATOM   4699  CD1 LEU A 306      57.323 -28.980-110.369  1.00 97.46           C  
ATOM   4700 HD11 LEU A 306      57.686 -29.646-111.152  1.00 97.46           H  
ATOM   4701 HD12 LEU A 306      57.321 -29.528-109.427  1.00 97.46           H  
ATOM   4702 HD13 LEU A 306      56.311 -28.666-110.623  1.00 97.46           H  
ATOM   4703  CD2 LEU A 306      58.071 -26.967-111.571  1.00 97.46           C  
ATOM   4704 HD21 LEU A 306      58.065 -27.645-112.425  1.00 97.46           H  
ATOM   4705 HD22 LEU A 306      57.131 -26.416-111.557  1.00 97.46           H  
ATOM   4706 HD23 LEU A 306      58.899 -26.271-111.700  1.00 97.46           H  
ATOM   4707  N   TRP A 307      60.600 -24.586-109.860  1.00 96.25           N  
ATOM   4708  H   TRP A 307      61.313 -25.146-109.414  1.00 96.25           H  
ATOM   4709  CA  TRP A 307      61.018 -23.547-110.797  1.00 96.25           C  
ATOM   4710  HA  TRP A 307      60.159 -23.269-111.409  1.00 96.25           H  
ATOM   4711  C   TRP A 307      62.092 -24.076-111.756  1.00 96.25           C  
ATOM   4712  CB  TRP A 307      61.419 -22.281-110.025  1.00 96.25           C  
ATOM   4713  HB2 TRP A 307      62.154 -22.542-109.263  1.00 96.25           H  
ATOM   4714  HB3 TRP A 307      60.538 -21.915-109.498  1.00 96.25           H  
ATOM   4715  O   TRP A 307      63.151 -24.572-111.364  1.00 96.25           O  
ATOM   4716  CG  TRP A 307      61.979 -21.140-110.819  1.00 96.25           C  
ATOM   4717  CD1 TRP A 307      61.843 -20.925-112.148  1.00 96.25           C  
ATOM   4718  HD1 TRP A 307      61.300 -21.554-112.838  1.00 96.25           H  
ATOM   4719  CD2 TRP A 307      62.783 -20.024-110.327  1.00 96.25           C  
ATOM   4720  CE2 TRP A 307      63.151 -19.208-111.439  1.00 96.25           C  
ATOM   4721  CE3 TRP A 307      63.233 -19.613-109.054  1.00 96.25           C  
ATOM   4722  HE3 TRP A 307      62.986 -20.205-108.185  1.00 96.25           H  
ATOM   4723  NE1 TRP A 307      62.585 -19.830-112.526  1.00 96.25           N  
ATOM   4724  HE1 TRP A 307      62.809 -19.629-113.491  1.00 96.25           H  
ATOM   4725  CH2 TRP A 307      64.350 -17.664-110.022  1.00 96.25           C  
ATOM   4726  HH2 TRP A 307      64.946 -16.774-109.891  1.00 96.25           H  
ATOM   4727  CZ2 TRP A 307      63.939 -18.058-111.305  1.00 96.25           C  
ATOM   4728  HZ2 TRP A 307      64.220 -17.478-112.172  1.00 96.25           H  
ATOM   4729  CZ3 TRP A 307      63.992 -18.436-108.903  1.00 96.25           C  
ATOM   4730  HZ3 TRP A 307      64.304 -18.124-107.918  1.00 96.25           H  
ATOM   4731  N   LEU A 308      61.772 -23.996-113.048  1.00 97.26           N  
ATOM   4732  H   LEU A 308      60.900 -23.549-113.290  1.00 97.26           H  
ATOM   4733  CA  LEU A 308      62.592 -24.473-114.154  1.00 97.26           C  
ATOM   4734  HA  LEU A 308      63.010 -25.445-113.897  1.00 97.26           H  
ATOM   4735  C   LEU A 308      63.749 -23.504-114.442  1.00 97.26           C  
ATOM   4736  CB  LEU A 308      61.705 -24.619-115.411  1.00 97.26           C  
ATOM   4737  HB2 LEU A 308      61.458 -23.617-115.763  1.00 97.26           H  
ATOM   4738  HB3 LEU A 308      62.291 -25.105-116.190  1.00 97.26           H  
ATOM   4739  O   LEU A 308      63.532 -22.303-114.596  1.00 97.26           O  
ATOM   4740  CG  LEU A 308      60.381 -25.386-115.231  1.00 97.26           C  
ATOM   4741  HG  LEU A 308      59.789 -24.937-114.433  1.00 97.26           H  
ATOM   4742  CD1 LEU A 308      59.562 -25.314-116.520  1.00 97.26           C  
ATOM   4743 HD11 LEU A 308      58.624 -25.853-116.390  1.00 97.26           H  
ATOM   4744 HD12 LEU A 308      60.131 -25.735-117.349  1.00 97.26           H  
ATOM   4745 HD13 LEU A 308      59.329 -24.271-116.731  1.00 97.26           H  
ATOM   4746  CD2 LEU A 308      60.598 -26.843-114.856  1.00 97.26           C  
ATOM   4747 HD21 LEU A 308      61.161 -27.356-115.635  1.00 97.26           H  
ATOM   4748 HD22 LEU A 308      61.144 -26.885-113.914  1.00 97.26           H  
ATOM   4749 HD23 LEU A 308      59.633 -27.325-114.698  1.00 97.26           H  
ATOM   4750  N   GLY A 309      64.955 -24.040-114.637  1.00 95.72           N  
ATOM   4751  H   GLY A 309      65.073 -25.029-114.473  1.00 95.72           H  
ATOM   4752  CA  GLY A 309      66.050 -23.328-115.305  1.00 95.72           C  
ATOM   4753  HA2 GLY A 309      67.005 -23.709-114.943  1.00 95.72           H  
ATOM   4754  HA3 GLY A 309      66.001 -22.264-115.070  1.00 95.72           H  
ATOM   4755  C   GLY A 309      66.032 -23.490-116.828  1.00 95.72           C  
ATOM   4756  O   GLY A 309      66.620 -22.679-117.535  1.00 95.72           O  
ATOM   4757  N   SER A 310      65.349 -24.516-117.353  1.00 96.34           N  
ATOM   4758  H   SER A 310      64.901 -25.158-116.713  1.00 96.34           H  
ATOM   4759  CA  SER A 310      65.157 -24.739-118.794  1.00 96.34           C  
ATOM   4760  HA  SER A 310      65.158 -23.766-119.286  1.00 96.34           H  
ATOM   4761  C   SER A 310      63.829 -25.463-119.087  1.00 96.34           C  
ATOM   4762  CB  SER A 310      66.331 -25.550-119.363  1.00 96.34           C  
ATOM   4763  HB2 SER A 310      66.511 -26.416-118.727  1.00 96.34           H  
ATOM   4764  HB3 SER A 310      67.228 -24.931-119.368  1.00 96.34           H  
ATOM   4765  O   SER A 310      63.429 -26.333-118.307  1.00 96.34           O  
ATOM   4766  OG  SER A 310      66.048 -25.998-120.679  1.00 96.34           O  
ATOM   4767  HG  SER A 310      66.679 -26.676-120.930  1.00 96.34           H  
ATOM   4768  N   PRO A 311      63.164 -25.198-120.235  1.00 96.69           N  
ATOM   4769  CA  PRO A 311      61.974 -25.935-120.677  1.00 96.69           C  
ATOM   4770  HA  PRO A 311      61.169 -25.754-119.964  1.00 96.69           H  
ATOM   4771  C   PRO A 311      62.179 -27.448-120.832  1.00 96.69           C  
ATOM   4772  CB  PRO A 311      61.600 -25.334-122.037  1.00 96.69           C  
ATOM   4773  HB2 PRO A 311      62.055 -25.909-122.844  1.00 96.69           H  
ATOM   4774  HB3 PRO A 311      60.520 -25.284-122.170  1.00 96.69           H  
ATOM   4775  O   PRO A 311      61.210 -28.206-120.810  1.00 96.69           O  
ATOM   4776  CG  PRO A 311      62.215 -23.943-122.009  1.00 96.69           C  
ATOM   4777  HG2 PRO A 311      61.541 -23.267-121.481  1.00 96.69           H  
ATOM   4778  HG3 PRO A 311      62.432 -23.570-123.010  1.00 96.69           H  
ATOM   4779  CD  PRO A 311      63.479 -24.137-121.185  1.00 96.69           C  
ATOM   4780  HD2 PRO A 311      64.296 -24.453-121.835  1.00 96.69           H  
ATOM   4781  HD3 PRO A 311      63.729 -23.202-120.687  1.00 96.69           H  
ATOM   4782  N   SER A 312      63.427 -27.903-120.978  1.00 97.37           N  
ATOM   4783  H   SER A 312      64.181 -27.231-120.986  1.00 97.37           H  
ATOM   4784  CA  SER A 312      63.790 -29.314-121.160  1.00 97.37           C  
ATOM   4785  HA  SER A 312      62.961 -29.820-121.656  1.00 97.37           H  
ATOM   4786  C   SER A 312      64.048 -30.063-119.845  1.00 97.37           C  
ATOM   4787  CB  SER A 312      65.005 -29.409-122.088  1.00 97.37           C  
ATOM   4788  HB2 SER A 312      65.171 -30.448-122.372  1.00 97.37           H  
ATOM   4789  HB3 SER A 312      64.814 -28.828-122.990  1.00 97.37           H  
ATOM   4790  O   SER A 312      64.681 -31.116-119.863  1.00 97.37           O  
ATOM   4791  OG  SER A 312      66.157 -28.908-121.432  1.00 97.37           O  
ATOM   4792  HG  SER A 312      66.479 -29.610-120.861  1.00 97.37           H  
ATOM   4793  N   GLN A 313      63.646 -29.499-118.704  1.00 98.01           N  
ATOM   4794  H   GLN A 313      63.211 -28.589-118.741  1.00 98.01           H  
ATOM   4795  CA  GLN A 313      63.798 -30.124-117.390  1.00 98.01           C  
ATOM   4796  HA  GLN A 313      64.564 -30.897-117.446  1.00 98.01           H  
ATOM   4797  C   GLN A 313      62.508 -30.792-116.911  1.00 98.01           C  
ATOM   4798  CB  GLN A 313      64.249 -29.090-116.370  1.00 98.01           C  
ATOM   4799  HB2 GLN A 313      63.544 -28.258-116.362  1.00 98.01           H  
ATOM   4800  HB3 GLN A 313      64.226 -29.577-115.395  1.00 98.01           H  
ATOM   4801  O   GLN A 313      61.413 -30.354-117.256  1.00 98.01           O  
ATOM   4802  CG  GLN A 313      65.673 -28.584-116.618  1.00 98.01           C  
ATOM   4803  HG2 GLN A 313      65.742 -28.150-117.616  1.00 98.01           H  
ATOM   4804  HG3 GLN A 313      66.366 -29.423-116.558  1.00 98.01           H  
ATOM   4805  CD  GLN A 313      66.074 -27.524-115.601  1.00 98.01           C  
ATOM   4806  NE2 GLN A 313      67.345 -27.373-115.321  1.00 98.01           N  
ATOM   4807 HE21 GLN A 313      67.541 -26.747-114.554  1.00 98.01           H  
ATOM   4808 HE22 GLN A 313      68.011 -28.082-115.593  1.00 98.01           H  
ATOM   4809  OE1 GLN A 313      65.255 -26.792-115.061  1.00 98.01           O  
ATOM   4810  N   PHE A 314      62.633 -31.838-116.099  1.00 98.07           N  
ATOM   4811  H   PHE A 314      63.565 -32.144-115.857  1.00 98.07           H  
ATOM   4812  CA  PHE A 314      61.533 -32.704-115.682  1.00 98.07           C  
ATOM   4813  HA  PHE A 314      60.587 -32.167-115.751  1.00 98.07           H  
ATOM   4814  C   PHE A 314      61.718 -33.171-114.241  1.00 98.07           C  
ATOM   4815  CB  PHE A 314      61.482 -33.926-116.600  1.00 98.07           C  
ATOM   4816  HB2 PHE A 314      62.345 -34.558-116.394  1.00 98.07           H  
ATOM   4817  HB3 PHE A 314      60.591 -34.502-116.353  1.00 98.07           H  
ATOM   4818  O   PHE A 314      62.842 -33.241-113.744  1.00 98.07           O  
ATOM   4819  CG  PHE A 314      61.468 -33.609-118.078  1.00 98.07           C  
ATOM   4820  CD1 PHE A 314      60.251 -33.448-118.756  1.00 98.07           C  
ATOM   4821  HD1 PHE A 314      59.320 -33.523-118.212  1.00 98.07           H  
ATOM   4822  CD2 PHE A 314      62.678 -33.503-118.786  1.00 98.07           C  
ATOM   4823  HD2 PHE A 314      63.619 -33.594-118.263  1.00 98.07           H  
ATOM   4824  CE1 PHE A 314      60.246 -33.237-120.144  1.00 98.07           C  
ATOM   4825  HE1 PHE A 314      59.309 -33.213-120.680  1.00 98.07           H  
ATOM   4826  CE2 PHE A 314      62.670 -33.276-120.171  1.00 98.07           C  
ATOM   4827  HE2 PHE A 314      63.601 -33.223-120.716  1.00 98.07           H  
ATOM   4828  CZ  PHE A 314      61.452 -33.136-120.853  1.00 98.07           C  
ATOM   4829  HZ  PHE A 314      61.445 -32.990-121.923  1.00 98.07           H  
ATOM   4830  N   GLY A 315      60.625 -33.514-113.569  1.00 97.87           N  
ATOM   4831  H   GLY A 315      59.719 -33.457-114.012  1.00 97.87           H  
ATOM   4832  CA  GLY A 315      60.694 -33.992-112.194  1.00 97.87           C  
ATOM   4833  HA2 GLY A 315      61.065 -35.017-112.199  1.00 97.87           H  
ATOM   4834  HA3 GLY A 315      61.391 -33.381-111.619  1.00 97.87           H  
ATOM   4835  C   GLY A 315      59.355 -33.970-111.482  1.00 97.87           C  
ATOM   4836  O   GLY A 315      58.360 -33.491-112.027  1.00 97.87           O  
ATOM   4837  N   PHE A 316      59.357 -34.528-110.276  1.00 97.88           N  
ATOM   4838  H   PHE A 316      60.233 -34.889-109.926  1.00 97.88           H  
ATOM   4839  CA  PHE A 316      58.195 -34.674-109.409  1.00 97.88           C  
ATOM   4840  HA  PHE A 316      57.406 -33.993-109.729  1.00 97.88           H  
ATOM   4841  C   PHE A 316      58.578 -34.342-107.965  1.00 97.88           C  
ATOM   4842  CB  PHE A 316      57.652 -36.112-109.469  1.00 97.88           C  
ATOM   4843  HB2 PHE A 316      56.968 -36.246-108.631  1.00 97.88           H  
ATOM   4844  HB3 PHE A 316      58.475 -36.810-109.317  1.00 97.88           H  
ATOM   4845  O   PHE A 316      59.607 -34.804-107.474  1.00 97.88           O  
ATOM   4846  CG  PHE A 316      56.918 -36.509-110.738  1.00 97.88           C  
ATOM   4847  CD1 PHE A 316      55.544 -36.809-110.683  1.00 97.88           C  
ATOM   4848  HD1 PHE A 316      55.000 -36.731-109.752  1.00 97.88           H  
ATOM   4849  CD2 PHE A 316      57.602 -36.645-111.962  1.00 97.88           C  
ATOM   4850  HD2 PHE A 316      58.670 -36.485-112.013  1.00 97.88           H  
ATOM   4851  CE1 PHE A 316      54.860 -37.222-111.838  1.00 97.88           C  
ATOM   4852  HE1 PHE A 316      53.814 -37.484-111.774  1.00 97.88           H  
ATOM   4853  CE2 PHE A 316      56.907 -37.015-113.127  1.00 97.88           C  
ATOM   4854  HE2 PHE A 316      57.431 -37.126-114.064  1.00 97.88           H  
ATOM   4855  CZ  PHE A 316      55.536 -37.306-113.065  1.00 97.88           C  
ATOM   4856  HZ  PHE A 316      55.007 -37.627-113.950  1.00 97.88           H  
ATOM   4857  N   ILE A 317      57.701 -33.623-107.273  1.00 98.23           N  
ATOM   4858  H   ILE A 317      56.922 -33.230-107.781  1.00 98.23           H  
ATOM   4859  CA  ILE A 317      57.566 -33.654-105.817  1.00 98.23           C  
ATOM   4860  HA  ILE A 317      58.418 -34.167-105.372  1.00 98.23           H  
ATOM   4861  C   ILE A 317      56.295 -34.441-105.522  1.00 98.23           C  
ATOM   4862  CB  ILE A 317      57.501 -32.227-105.231  1.00 98.23           C  
ATOM   4863  HB  ILE A 317      56.734 -31.669-105.766  1.00 98.23           H  
ATOM   4864  O   ILE A 317      55.250 -34.130-106.090  1.00 98.23           O  
ATOM   4865  CG1 ILE A 317      58.857 -31.523-105.425  1.00 98.23           C  
ATOM   4866 HG12 ILE A 317      59.615 -32.008-104.810  1.00 98.23           H  
ATOM   4867 HG13 ILE A 317      59.156 -31.630-106.468  1.00 98.23           H  
ATOM   4868  CG2 ILE A 317      57.124 -32.245-103.739  1.00 98.23           C  
ATOM   4869 HG21 ILE A 317      57.897 -32.745-103.155  1.00 98.23           H  
ATOM   4870 HG22 ILE A 317      56.166 -32.739-103.577  1.00 98.23           H  
ATOM   4871 HG23 ILE A 317      57.002 -31.220-103.388  1.00 98.23           H  
ATOM   4872  CD1 ILE A 317      58.835 -30.026-105.101  1.00 98.23           C  
ATOM   4873 HD11 ILE A 317      59.802 -29.592-105.355  1.00 98.23           H  
ATOM   4874 HD12 ILE A 317      58.058 -29.527-105.679  1.00 98.23           H  
ATOM   4875 HD13 ILE A 317      58.661 -29.868-104.037  1.00 98.23           H  
ATOM   4876  N   LYS A 318      56.363 -35.441-104.647  1.00 97.95           N  
ATOM   4877  H   LYS A 318      57.255 -35.619-104.208  1.00 97.95           H  
ATOM   4878  CA  LYS A 318      55.193 -36.177-104.159  1.00 97.95           C  
ATOM   4879  HA  LYS A 318      54.284 -35.738-104.569  1.00 97.95           H  
ATOM   4880  C   LYS A 318      55.097 -36.051-102.645  1.00 97.95           C  
ATOM   4881  CB  LYS A 318      55.230 -37.653-104.591  1.00 97.95           C  
ATOM   4882  HB2 LYS A 318      54.341 -38.132-104.181  1.00 97.95           H  
ATOM   4883  HB3 LYS A 318      56.105 -38.137-104.158  1.00 97.95           H  
ATOM   4884  O   LYS A 318      56.106 -36.197-101.962  1.00 97.95           O  
ATOM   4885  CG  LYS A 318      55.239 -37.854-106.117  1.00 97.95           C  
ATOM   4886  HG2 LYS A 318      54.542 -37.146-106.566  1.00 97.95           H  
ATOM   4887  HG3 LYS A 318      56.236 -37.654-106.509  1.00 97.95           H  
ATOM   4888  CD  LYS A 318      54.804 -39.282-106.500  1.00 97.95           C  
ATOM   4889  HD2 LYS A 318      55.535 -40.009-106.146  1.00 97.95           H  
ATOM   4890  HD3 LYS A 318      53.851 -39.486-106.012  1.00 97.95           H  
ATOM   4891  CE  LYS A 318      54.623 -39.409-108.020  1.00 97.95           C  
ATOM   4892  HE2 LYS A 318      55.560 -39.713-108.486  1.00 97.95           H  
ATOM   4893  HE3 LYS A 318      54.360 -38.425-108.406  1.00 97.95           H  
ATOM   4894  NZ  LYS A 318      53.512 -40.324-108.388  1.00 97.95           N  
ATOM   4895  HZ1 LYS A 318      53.006 -40.659-107.582  1.00 97.95           H  
ATOM   4896  HZ2 LYS A 318      52.831 -39.773-108.891  1.00 97.95           H  
ATOM   4897  HZ3 LYS A 318      53.774 -41.117-108.955  1.00 97.95           H  
ATOM   4898  N   ILE A 319      53.892 -35.829-102.132  1.00 97.93           N  
ATOM   4899  H   ILE A 319      53.116 -35.723-102.770  1.00 97.93           H  
ATOM   4900  CA  ILE A 319      53.574 -35.931-100.704  1.00 97.93           C  
ATOM   4901  HA  ILE A 319      54.444 -36.325-100.180  1.00 97.93           H  
ATOM   4902  C   ILE A 319      52.432 -36.929-100.570  1.00 97.93           C  
ATOM   4903  CB  ILE A 319      53.247 -34.565-100.066  1.00 97.93           C  
ATOM   4904  HB  ILE A 319      52.352 -34.166-100.542  1.00 97.93           H  
ATOM   4905  O   ILE A 319      51.434 -36.823-101.280  1.00 97.93           O  
ATOM   4906  CG1 ILE A 319      54.414 -33.580-100.316  1.00 97.93           C  
ATOM   4907 HG12 ILE A 319      55.345 -34.004 -99.939  1.00 97.93           H  
ATOM   4908 HG13 ILE A 319      54.524 -33.424-101.388  1.00 97.93           H  
ATOM   4909  CG2 ILE A 319      52.953 -34.732 -98.562  1.00 97.93           C  
ATOM   4910 HG21 ILE A 319      52.635 -33.782 -98.134  1.00 97.93           H  
ATOM   4911 HG22 ILE A 319      53.841 -35.084 -98.039  1.00 97.93           H  
ATOM   4912 HG23 ILE A 319      52.138 -35.437 -98.399  1.00 97.93           H  
ATOM   4913  CD1 ILE A 319      54.208 -32.203 -99.690  1.00 97.93           C  
ATOM   4914 HD11 ILE A 319      54.327 -32.253 -98.607  1.00 97.93           H  
ATOM   4915 HD12 ILE A 319      54.953 -31.513-100.088  1.00 97.93           H  
ATOM   4916 HD13 ILE A 319      53.208 -31.846 -99.935  1.00 97.93           H  
ATOM   4917  N   SER A 320      52.579 -37.938 -99.722  1.00 97.83           N  
ATOM   4918  H   SER A 320      53.423 -37.983 -99.168  1.00 97.83           H  
ATOM   4919  CA  SER A 320      51.614 -39.031 -99.591  1.00 97.83           C  
ATOM   4920  HA  SER A 320      50.646 -38.723 -99.986  1.00 97.83           H  
ATOM   4921  C   SER A 320      51.397 -39.402 -98.137  1.00 97.83           C  
ATOM   4922  CB  SER A 320      52.087 -40.249-100.386  1.00 97.83           C  
ATOM   4923  HB2 SER A 320      51.432 -41.097-100.188  1.00 97.83           H  
ATOM   4924  HB3 SER A 320      53.104 -40.510-100.094  1.00 97.83           H  
ATOM   4925  O   SER A 320      52.344 -39.444 -97.357  1.00 97.83           O  
ATOM   4926  OG  SER A 320      52.047 -39.929-101.764  1.00 97.83           O  
ATOM   4927  HG  SER A 320      51.818 -38.999-101.834  1.00 97.83           H  
ATOM   4928  N   VAL A 321      50.148 -39.693 -97.799  1.00 98.16           N  
ATOM   4929  H   VAL A 321      49.419 -39.605 -98.492  1.00 98.16           H  
ATOM   4930  CA  VAL A 321      49.736 -40.181 -96.485  1.00 98.16           C  
ATOM   4931  HA  VAL A 321      50.575 -40.109 -95.793  1.00 98.16           H  
ATOM   4932  C   VAL A 321      49.347 -41.646 -96.621  1.00 98.16           C  
ATOM   4933  CB  VAL A 321      48.587 -39.330 -95.912  1.00 98.16           C  
ATOM   4934  HB  VAL A 321      47.705 -39.437 -96.543  1.00 98.16           H  
ATOM   4935  O   VAL A 321      48.579 -42.005 -97.521  1.00 98.16           O  
ATOM   4936  CG1 VAL A 321      48.231 -39.776 -94.491  1.00 98.16           C  
ATOM   4937 HG11 VAL A 321      47.877 -40.806 -94.490  1.00 98.16           H  
ATOM   4938 HG12 VAL A 321      47.439 -39.138 -94.096  1.00 98.16           H
[truncated: 3,518,645 more chars]
