# Supplementary material for: A structural discovery journey of streptococcal phages adhesion devices by AlphaFold2
Source: Front Mol Biosci. 2022 Aug 19;9:960325. doi: 10.3389/fmolb.2022.960325 (PMC9437275; doi:10.3389/fmolb.2022.960325)
Supplement: Supplementary file 2 [file DataSheet3.ZIP › PDBs/Tals/TP778L-Tal-1-1981.pdb]

ATOM      1  N   MET B   1    -280.708-475.419 497.244  1.00 88.64           N  
ATOM      2  CA  MET B   1    -280.032-474.462 496.372  1.00 88.64           C  
ATOM      3  C   MET B   1    -279.109-473.552 497.175  1.00 88.64           C  
ATOM      4  CB  MET B   1    -281.051-473.624 495.601  1.00 88.64           C  
ATOM      5  O   MET B   1    -279.548-472.889 498.116  1.00 88.64           O  
ATOM      6  CG  MET B   1    -280.433-472.484 494.807  1.00 88.64           C  
ATOM      7  SD  MET B   1    -279.298-473.079 493.494  1.00 88.64           S  
ATOM      8  CE  MET B   1    -280.489-473.854 492.367  1.00 88.64           C  
ATOM      9  N   LEU B   2    -277.734-473.501 496.841  1.00 92.39           N  
ATOM     10  CA  LEU B   2    -276.750-472.640 497.487  1.00 92.39           C  
ATOM     11  C   LEU B   2    -276.567-471.341 496.708  1.00 92.39           C  
ATOM     12  CB  LEU B   2    -275.407-473.363 497.617  1.00 92.39           C  
ATOM     13  O   LEU B   2    -276.231-471.367 495.522  1.00 92.39           O  
ATOM     14  CG  LEU B   2    -274.241-472.538 498.163  1.00 92.39           C  
ATOM     15  CD1 LEU B   2    -274.465-472.213 499.637  1.00 92.39           C  
ATOM     16  CD2 LEU B   2    -272.923-473.280 497.969  1.00 92.39           C  
ATOM     17  N   LEU B   3    -276.847-470.188 497.427  1.00 94.61           N  
ATOM     18  CA  LEU B   3    -276.516-468.872 496.890  1.00 94.61           C  
ATOM     19  C   LEU B   3    -275.246-468.327 497.533  1.00 94.61           C  
ATOM     20  CB  LEU B   3    -277.674-467.896 497.113  1.00 94.61           C  
ATOM     21  O   LEU B   3    -275.075-468.411 498.751  1.00 94.61           O  
ATOM     22  CG  LEU B   3    -279.063-468.384 496.697  1.00 94.61           C  
ATOM     23  CD1 LEU B   3    -280.104-467.299 496.946  1.00 94.61           C  
ATOM     24  CD2 LEU B   3    -279.064-468.806 495.230  1.00 94.61           C  
ATOM     25  N   THR B   4    -274.397-467.833 496.650  1.00 93.95           N  
ATOM     26  CA  THR B   4    -273.182-467.190 497.139  1.00 93.95           C  
ATOM     27  C   THR B   4    -273.288-465.673 497.021  1.00 93.95           C  
ATOM     28  CB  THR B   4    -271.942-467.683 496.370  1.00 93.95           C  
ATOM     29  O   THR B   4    -273.643-465.150 495.962  1.00 93.95           O  
ATOM     30  CG2 THR B   4    -270.663-467.090 496.952  1.00 93.95           C  
ATOM     31  OG1 THR B   4    -271.874-469.111 496.449  1.00 93.95           O  
ATOM     32  N   ILE B   5    -272.987-464.972 498.105  1.00 93.63           N  
ATOM     33  CA  ILE B   5    -272.963-463.513 498.114  1.00 93.63           C  
ATOM     34  C   ILE B   5    -271.537-463.021 497.871  1.00 93.63           C  
ATOM     35  CB  ILE B   5    -273.506-462.946 499.444  1.00 93.63           C  
ATOM     36  O   ILE B   5    -270.596-463.476 498.525  1.00 93.63           O  
ATOM     37  CG1 ILE B   5    -274.890-463.531 499.748  1.00 93.63           C  
ATOM     38  CG2 ILE B   5    -273.556-461.416 499.400  1.00 93.63           C  
ATOM     39  CD1 ILE B   5    -275.433-463.157 501.120  1.00 93.63           C  
ATOM     40  N   HIS B   6    -271.434-462.156 496.905  1.00 93.74           N  
ATOM     41  CA  HIS B   6    -270.146-461.542 496.601  1.00 93.74           C  
ATOM     42  C   HIS B   6    -270.164-460.047 496.899  1.00 93.74           C  
ATOM     43  CB  HIS B   6    -269.770-461.782 495.138  1.00 93.74           C  
ATOM     44  O   HIS B   6    -271.200-459.393 496.751  1.00 93.74           O  
ATOM     45  CG  HIS B   6    -269.926-463.204 494.703  1.00 93.74           C  
ATOM     46  CD2 HIS B   6    -271.016-463.896 494.298  1.00 93.74           C  
ATOM     47  ND1 HIS B   6    -268.869-464.088 494.659  1.00 93.74           N  
ATOM     48  CE1 HIS B   6    -269.306-465.265 494.241  1.00 93.74           C  
ATOM     49  NE2 HIS B   6    -270.604-465.175 494.016  1.00 93.74           N  
ATOM     50  N   ASP B   7    -269.031-459.582 497.356  1.00 91.63           N  
ATOM     51  CA  ASP B   7    -268.937-458.140 497.562  1.00 91.63           C  
ATOM     52  C   ASP B   7    -268.666-457.414 496.246  1.00 91.63           C  
ATOM     53  CB  ASP B   7    -267.839-457.815 498.577  1.00 91.63           C  
ATOM     54  O   ASP B   7    -268.745-458.014 495.173  1.00 91.63           O  
ATOM     55  CG  ASP B   7    -266.449-458.176 498.084  1.00 91.63           C  
ATOM     56  OD1 ASP B   7    -266.279-458.434 496.873  1.00 91.63           O  
ATOM     57  OD2 ASP B   7    -265.515-458.206 498.915  1.00 91.63           O  
ATOM     58  N   ASN B   8    -268.396-456.105 496.208  1.00 88.04           N  
ATOM     59  CA  ASN B   8    -268.298-455.300 494.996  1.00 88.04           C  
ATOM     60  C   ASN B   8    -267.022-455.612 494.217  1.00 88.04           C  
ATOM     61  CB  ASN B   8    -268.361-453.809 495.335  1.00 88.04           C  
ATOM     62  O   ASN B   8    -266.876-455.197 493.066  1.00 88.04           O  
ATOM     63  CG  ASN B   8    -267.218-453.363 496.224  1.00 88.04           C  
ATOM     64  ND2 ASN B   8    -267.201-452.081 496.570  1.00 88.04           N  
ATOM     65  OD1 ASN B   8    -266.355-454.163 496.595  1.00 88.04           O  
ATOM     66  N   ASN B   9    -266.151-456.471 494.848  1.00 88.17           N  
ATOM     67  CA  ASN B   9    -264.957-456.934 494.151  1.00 88.17           C  
ATOM     68  C   ASN B   9    -265.087-458.394 493.726  1.00 88.17           C  
ATOM     69  CB  ASN B   9    -263.716-456.746 495.028  1.00 88.17           C  
ATOM     70  O   ASN B   9    -264.098-459.029 493.356  1.00 88.17           O  
ATOM     71  CG  ASN B   9    -263.422-455.287 495.317  1.00 88.17           C  
ATOM     72  ND2 ASN B   9    -263.053-454.992 496.557  1.00 88.17           N  
ATOM     73  OD1 ASN B   9    -263.528-454.433 494.434  1.00 88.17           O  
ATOM     74  N   LEU B  10    -266.338-458.951 493.894  1.00 88.87           N  
ATOM     75  CA  LEU B  10    -266.702-460.316 493.530  1.00 88.87           C  
ATOM     76  C   LEU B  10    -265.996-461.325 494.430  1.00 88.87           C  
ATOM     77  CB  LEU B  10    -266.354-460.591 492.064  1.00 88.87           C  
ATOM     78  O   LEU B  10    -265.743-462.460 494.018  1.00 88.87           O  
ATOM     79  CG  LEU B  10    -267.290-459.979 491.019  1.00 88.87           C  
ATOM     80  CD1 LEU B  10    -266.762-460.248 489.614  1.00 88.87           C  
ATOM     81  CD2 LEU B  10    -268.703-460.530 491.180  1.00 88.87           C  
ATOM     82  N   GLN B  11    -265.565-460.883 495.624  1.00 90.59           N  
ATOM     83  CA  GLN B  11    -265.066-461.812 496.632  1.00 90.59           C  
ATOM     84  C   GLN B  11    -266.213-462.452 497.407  1.00 90.59           C  
ATOM     85  CB  GLN B  11    -264.114-461.099 497.595  1.00 90.59           C  
ATOM     86  O   GLN B  11    -267.171-461.773 497.783  1.00 90.59           O  
ATOM     87  CG  GLN B  11    -262.857-460.556 496.929  1.00 90.59           C  
ATOM     88  CD  GLN B  11    -261.956-459.810 497.895  1.00 90.59           C  
ATOM     89  NE2 GLN B  11    -260.654-460.053 497.799  1.00 90.59           N  
ATOM     90  OE1 GLN B  11    -262.427-459.022 498.722  1.00 90.59           O  
ATOM     91  N   LYS B  12    -266.046-463.715 497.720  1.00 90.50           N  
ATOM     92  CA  LYS B  12    -267.077-464.420 498.476  1.00 90.50           C  
ATOM     93  C   LYS B  12    -267.128-463.934 499.921  1.00 90.50           C  
ATOM     94  CB  LYS B  12    -266.832-465.929 498.439  1.00 90.50           C  
ATOM     95  O   LYS B  12    -266.120-463.966 500.630  1.00 90.50           O  
ATOM     96  CG  LYS B  12    -266.888-466.532 497.044  1.00 90.50           C  
ATOM     97  CD  LYS B  12    -266.588-468.025 497.067  1.00 90.50           C  
ATOM     98  CE  LYS B  12    -266.525-468.606 495.661  1.00 90.50           C  
ATOM     99  NZ  LYS B  12    -266.144-470.051 495.674  1.00 90.50           N  
ATOM    100  N   VAL B  13    -268.340-463.643 500.385  1.00 90.07           N  
ATOM    101  CA  VAL B  13    -268.342-463.041 501.715  1.00 90.07           C  
ATOM    102  C   VAL B  13    -269.385-463.729 502.593  1.00 90.07           C  
ATOM    103  CB  VAL B  13    -268.615-461.522 501.650  1.00 90.07           C  
ATOM    104  O   VAL B  13    -269.307-463.670 503.822  1.00 90.07           O  
ATOM    105  CG1 VAL B  13    -267.424-460.784 501.041  1.00 90.07           C  
ATOM    106  CG2 VAL B  13    -269.887-461.243 500.851  1.00 90.07           C  
ATOM    107  N   ALA B  14    -270.374-464.360 501.950  1.00 89.92           N  
ATOM    108  CA  ALA B  14    -271.403-465.065 502.711  1.00 89.92           C  
ATOM    109  C   ALA B  14    -272.174-466.037 501.823  1.00 89.92           C  
ATOM    110  CB  ALA B  14    -272.362-464.067 503.359  1.00 89.92           C  
ATOM    111  O   ALA B  14    -272.015-466.028 500.599  1.00 89.92           O  
ATOM    112  N   TYR B  15    -272.931-466.925 502.507  1.00 89.63           N  
ATOM    113  CA  TYR B  15    -273.714-467.925 501.790  1.00 89.63           C  
ATOM    114  C   TYR B  15    -275.167-467.915 502.249  1.00 89.63           C  
ATOM    115  CB  TYR B  15    -273.115-469.321 501.990  1.00 89.63           C  
ATOM    116  O   TYR B  15    -275.456-467.603 503.408  1.00 89.63           O  
ATOM    117  CG  TYR B  15    -271.664-469.423 501.583  1.00 89.63           C  
ATOM    118  CD1 TYR B  15    -271.307-469.683 500.263  1.00 89.63           C  
ATOM    119  CD2 TYR B  15    -270.648-469.259 502.520  1.00 89.63           C  
ATOM    120  CE1 TYR B  15    -269.972-469.780 499.884  1.00 89.63           C  
ATOM    121  CE2 TYR B  15    -269.310-469.354 502.152  1.00 89.63           C  
ATOM    122  OH  TYR B  15    -267.659-469.707 500.466  1.00 89.63           O  
ATOM    123  CZ  TYR B  15    -268.983-469.613 500.834  1.00 89.63           C  
ATOM    124  N   ILE B  16    -276.073-468.187 501.269  1.00 91.29           N  
ATOM    125  CA  ILE B  16    -277.477-468.446 501.567  1.00 91.29           C  
ATOM    126  C   ILE B  16    -277.835-469.876 501.169  1.00 91.29           C  
ATOM    127  CB  ILE B  16    -278.403-467.441 500.845  1.00 91.29           C  
ATOM    128  O   ILE B  16    -277.714-470.249 499.999  1.00 91.29           O  
ATOM    129  CG1 ILE B  16    -277.947-466.003 501.118  1.00 91.29           C  
ATOM    130  CG2 ILE B  16    -279.859-467.645 501.273  1.00 91.29           C  
ATOM    131  CD1 ILE B  16    -278.712-464.951 500.328  1.00 91.29           C  
ATOM    132  N   ASP B  17    -278.216-470.610 502.235  1.00 88.77           N  
ATOM    133  CA  ASP B  17    -278.574-472.005 501.989  1.00 88.77           C  
ATOM    134  C   ASP B  17    -279.744-472.434 502.870  1.00 88.77           C  
ATOM    135  CB  ASP B  17    -277.370-472.918 502.230  1.00 88.77           C  
ATOM    136  O   ASP B  17    -279.619-472.490 504.094  1.00 88.77           O  
ATOM    137  CG  ASP B  17    -277.591-474.335 501.730  1.00 88.77           C  
ATOM    138  OD1 ASP B  17    -278.760-474.764 501.611  1.00 88.77           O  
ATOM    139  OD2 ASP B  17    -276.589-475.029 501.456  1.00 88.77           O  
ATOM    140  N   ASN B  18    -280.827-472.797 502.249  1.00 86.23           N  
ATOM    141  CA  ASN B  18    -282.043-473.120 502.988  1.00 86.23           C  
ATOM    142  C   ASN B  18    -281.918-474.453 503.719  1.00 86.23           C  
ATOM    143  CB  ASN B  18    -283.252-473.139 502.049  1.00 86.23           C  
ATOM    144  O   ASN B  18    -282.748-474.781 504.568  1.00 86.23           O  
ATOM    145  CG  ASN B  18    -283.754-471.749 501.715  1.00 86.23           C  
ATOM    146  ND2 ASN B  18    -284.812-471.677 500.916  1.00 86.23           N  
ATOM    147  OD1 ASN B  18    -283.194-470.748 502.169  1.00 86.23           O  
ATOM    148  N   ASP B  19    -280.838-475.240 503.449  1.00 82.31           N  
ATOM    149  CA  ASP B  19    -280.691-476.560 504.054  1.00 82.31           C  
ATOM    150  C   ASP B  19    -279.687-476.528 505.204  1.00 82.31           C  
ATOM    151  CB  ASP B  19    -280.253-477.585 503.004  1.00 82.31           C  
ATOM    152  O   ASP B  19    -279.506-477.526 505.905  1.00 82.31           O  
ATOM    153  CG  ASP B  19    -281.310-477.833 501.942  1.00 82.31           C  
ATOM    154  OD1 ASP B  19    -282.516-477.847 502.273  1.00 82.31           O  
ATOM    155  OD2 ASP B  19    -280.934-478.019 500.765  1.00 82.31           O  
ATOM    156  N   LYS B  20    -279.024-475.411 505.408  1.00 75.05           N  
ATOM    157  CA  LYS B  20    -277.993-475.322 506.438  1.00 75.05           C  
ATOM    158  C   LYS B  20    -278.347-474.265 507.480  1.00 75.05           C  
ATOM    159  CB  LYS B  20    -276.634-475.006 505.811  1.00 75.05           C  
ATOM    160  O   LYS B  20    -278.766-473.159 507.132  1.00 75.05           O  
ATOM    161  CG  LYS B  20    -276.114-476.090 504.879  1.00 75.05           C  
ATOM    162  CD  LYS B  20    -274.673-475.827 504.462  1.00 75.05           C  
ATOM    163  CE  LYS B  20    -274.143-476.928 503.555  1.00 75.05           C  
ATOM    164  NZ  LYS B  20    -272.732-476.669 503.137  1.00 75.05           N  
ATOM    165  N   GLN B  21    -278.199-474.564 508.717  1.00 66.75           N  
ATOM    166  CA  GLN B  21    -278.563-473.714 509.846  1.00 66.75           C  
ATOM    167  C   GLN B  21    -277.560-472.577 510.024  1.00 66.75           C  
ATOM    168  CB  GLN B  21    -278.657-474.537 511.132  1.00 66.75           C  
ATOM    169  O   GLN B  21    -277.906-471.510 510.533  1.00 66.75           O  
ATOM    170  CG  GLN B  21    -279.435-473.850 512.245  1.00 66.75           C  
ATOM    171  CD  GLN B  21    -279.675-474.757 513.438  1.00 66.75           C  
ATOM    172  NE2 GLN B  21    -280.669-474.417 514.251  1.00 66.75           N  
ATOM    173  OE1 GLN B  21    -278.972-475.755 513.628  1.00 66.75           O  
ATOM    174  N   SER B  22    -276.297-472.680 509.564  1.00 73.43           N  
ATOM    175  CA  SER B  22    -275.228-471.708 509.770  1.00 73.43           C  
ATOM    176  C   SER B  22    -275.170-470.699 508.628  1.00 73.43           C  
ATOM    177  CB  SER B  22    -273.878-472.416 509.904  1.00 73.43           C  
ATOM    178  O   SER B  22    -274.216-469.926 508.524  1.00 73.43           O  
ATOM    179  OG  SER B  22    -273.625-473.234 508.776  1.00 73.43           O  
ATOM    180  N   THR B  23    -276.192-470.743 507.730  1.00 81.69           N  
ATOM    181  CA  THR B  23    -276.267-469.800 506.619  1.00 81.69           C  
ATOM    182  C   THR B  23    -277.592-469.042 506.642  1.00 81.69           C  
ATOM    183  CB  THR B  23    -276.107-470.519 505.266  1.00 81.69           C  
ATOM    184  O   THR B  23    -278.507-469.403 507.383  1.00 81.69           O  
ATOM    185  CG2 THR B  23    -274.854-471.388 505.250  1.00 81.69           C  
ATOM    186  OG1 THR B  23    -277.253-471.348 505.033  1.00 81.69           O  
ATOM    187  N   LEU B  24    -277.665-467.916 505.868  1.00 86.09           N  
ATOM    188  CA  LEU B  24    -278.942-467.259 505.612  1.00 86.09           C  
ATOM    189  C   LEU B  24    -279.875-468.172 504.825  1.00 86.09           C  
ATOM    190  CB  LEU B  24    -278.727-465.949 504.850  1.00 86.09           C  
ATOM    191  O   LEU B  24    -279.421-469.108 504.162  1.00 86.09           O  
ATOM    192  CG  LEU B  24    -277.881-464.886 505.551  1.00 86.09           C  
ATOM    193  CD1 LEU B  24    -277.596-463.725 504.606  1.00 86.09           C  
ATOM    194  CD2 LEU B  24    -278.580-464.394 506.814  1.00 86.09           C  
ATOM    195  N   ASN B  25    -281.172-467.925 505.038  1.00 83.94           N  
ATOM    196  CA  ASN B  25    -282.176-468.640 504.257  1.00 83.94           C  
ATOM    197  C   ASN B  25    -282.975-467.692 503.369  1.00 83.94           C  
ATOM    198  CB  ASN B  25    -283.114-469.423 505.178  1.00 83.94           C  
ATOM    199  O   ASN B  25    -283.223-466.544 503.744  1.00 83.94           O  
ATOM    200  CG  ASN B  25    -282.377-470.421 506.051  1.00 83.94           C  
ATOM    201  ND2 ASN B  25    -281.975-471.541 505.462  1.00 83.94           N  
ATOM    202  OD1 ASN B  25    -282.173-470.186 507.245  1.00 83.94           O  
ATOM    203  N   PHE B  26    -283.326-468.149 502.117  1.00 90.66           N  
ATOM    204  CA  PHE B  26    -284.123-467.291 501.249  1.00 90.66           C  
ATOM    205  C   PHE B  26    -285.508-467.885 501.023  1.00 90.66           C  
ATOM    206  CB  PHE B  26    -283.417-467.078 499.907  1.00 90.66           C  
ATOM    207  O   PHE B  26    -285.716-469.083 501.226  1.00 90.66           O  
ATOM    208  CG  PHE B  26    -283.396-468.303 499.031  1.00 90.66           C  
ATOM    209  CD1 PHE B  26    -282.430-469.285 499.210  1.00 90.66           C  
ATOM    210  CD2 PHE B  26    -284.344-468.472 498.030  1.00 90.66           C  
ATOM    211  CE1 PHE B  26    -282.408-470.419 498.401  1.00 90.66           C  
ATOM    212  CE2 PHE B  26    -284.329-469.602 497.218  1.00 90.66           C  
ATOM    213  CZ  PHE B  26    -283.359-470.574 497.405  1.00 90.66           C  
ATOM    214  N   PHE B  27    -286.525-467.012 500.725  1.00 90.25           N  
ATOM    215  CA  PHE B  27    -287.893-467.377 500.376  1.00 90.25           C  
ATOM    216  C   PHE B  27    -288.476-466.393 499.369  1.00 90.25           C  
ATOM    217  CB  PHE B  27    -288.773-467.429 501.628  1.00 90.25           C  
ATOM    218  O   PHE B  27    -287.814-465.427 498.982  1.00 90.25           O  
ATOM    219  CG  PHE B  27    -288.861-466.120 502.364  1.00 90.25           C  
ATOM    220  CD1 PHE B  27    -287.856-465.731 503.244  1.00 90.25           C  
ATOM    221  CD2 PHE B  27    -289.947-465.275 502.177  1.00 90.25           C  
ATOM    222  CE1 PHE B  27    -287.934-464.519 503.926  1.00 90.25           C  
ATOM    223  CE2 PHE B  27    -290.032-464.062 502.854  1.00 90.25           C  
ATOM    224  CZ  PHE B  27    -289.025-463.686 503.729  1.00 90.25           C  
ATOM    225  N   ASN B  28    -289.709-466.709 498.793  1.00 90.35           N  
ATOM    226  CA  ASN B  28    -290.356-465.906 497.760  1.00 90.35           C  
ATOM    227  C   ASN B  28    -289.417-465.637 496.589  1.00 90.35           C  
ATOM    228  CB  ASN B  28    -290.866-464.588 498.347  1.00 90.35           C  
ATOM    229  O   ASN B  28    -289.350-464.513 496.088  1.00 90.35           O  
ATOM    230  CG  ASN B  28    -292.090-464.773 499.222  1.00 90.35           C  
ATOM    231  ND2 ASN B  28    -292.455-463.730 499.959  1.00 90.35           N  
ATOM    232  OD1 ASN B  28    -292.702-465.844 499.238  1.00 90.35           O  
ATOM    233  N   ASP B  29    -288.663-466.669 496.234  1.00 94.69           N  
ATOM    234  CA  ASP B  29    -287.701-466.511 495.148  1.00 94.69           C  
ATOM    235  C   ASP B  29    -288.336-466.837 493.799  1.00 94.69           C  
ATOM    236  CB  ASP B  29    -286.477-467.399 495.382  1.00 94.69           C  
ATOM    237  O   ASP B  29    -289.216-467.696 493.713  1.00 94.69           O  
ATOM    238  CG  ASP B  29    -286.811-468.880 495.383  1.00 94.69           C  
ATOM    239  OD1 ASP B  29    -287.520-469.345 496.302  1.00 94.69           O  
ATOM    240  OD2 ASP B  29    -286.358-469.590 494.460  1.00 94.69           O  
ATOM    241  N   LYS B  30    -287.858-466.097 492.786  1.00 96.13           N  
ATOM    242  CA  LYS B  30    -288.289-466.321 491.409  1.00 96.13           C  
ATOM    243  C   LYS B  30    -287.174-465.991 490.422  1.00 96.13           C  
ATOM    244  CB  LYS B  30    -289.533-465.489 491.093  1.00 96.13           C  
ATOM    245  O   LYS B  30    -286.669-464.866 490.402  1.00 96.13           O  
ATOM    246  CG  LYS B  30    -290.138-465.776 489.727  1.00 96.13           C  
ATOM    247  CD  LYS B  30    -291.442-465.015 489.522  1.00 96.13           C  
ATOM    248  CE  LYS B  30    -291.203-463.515 489.408  1.00 96.13           C  
ATOM    249  NZ  LYS B  30    -292.479-462.764 489.216  1.00 96.13           N  
ATOM    250  N   TRP B  31    -286.804-467.011 489.686  1.00 96.82           N  
ATOM    251  CA  TRP B  31    -285.821-466.869 488.616  1.00 96.82           C  
ATOM    252  C   TRP B  31    -286.497-466.897 487.249  1.00 96.82           C  
ATOM    253  CB  TRP B  31    -284.768-467.978 488.702  1.00 96.82           C  
ATOM    254  O   TRP B  31    -287.030-467.930 486.834  1.00 96.82           O  
ATOM    255  CG  TRP B  31    -283.677-467.862 487.680  1.00 96.82           C  
ATOM    256  CD1 TRP B  31    -283.246-466.721 487.062  1.00 96.82           C  
ATOM    257  CD2 TRP B  31    -282.881-468.929 487.156  1.00 96.82           C  
ATOM    258  CE2 TRP B  31    -281.986-468.361 486.222  1.00 96.82           C  
ATOM    259  CE3 TRP B  31    -282.838-470.310 487.385  1.00 96.82           C  
ATOM    260  NE1 TRP B  31    -282.229-467.015 486.183  1.00 96.82           N  
ATOM    261  CH2 TRP B  31    -281.035-470.479 485.761  1.00 96.82           C  
ATOM    262  CZ2 TRP B  31    -281.056-469.131 485.517  1.00 96.82           C  
ATOM    263  CZ3 TRP B  31    -281.912-471.074 486.683  1.00 96.82           C  
ATOM    264  N   THR B  32    -286.450-465.786 486.522  1.00 94.47           N  
ATOM    265  CA  THR B  32    -287.073-465.643 485.211  1.00 94.47           C  
ATOM    266  C   THR B  32    -286.016-465.595 484.112  1.00 94.47           C  
ATOM    267  CB  THR B  32    -287.947-464.377 485.144  1.00 94.47           C  
ATOM    268  O   THR B  32    -285.110-464.760 484.152  1.00 94.47           O  
ATOM    269  CG2 THR B  32    -288.675-464.282 483.806  1.00 94.47           C  
ATOM    270  OG1 THR B  32    -288.914-464.413 486.200  1.00 94.47           O  
ATOM    271  N   ARG B  33    -286.225-466.434 483.162  1.00 92.37           N  
ATOM    272  CA  ARG B  33    -285.302-466.547 482.037  1.00 92.37           C  
ATOM    273  C   ARG B  33    -286.025-466.325 480.713  1.00 92.37           C  
ATOM    274  CB  ARG B  33    -284.616-467.915 482.039  1.00 92.37           C  
ATOM    275  O   ARG B  33    -287.068-466.931 480.460  1.00 92.37           O  
ATOM    276  CG  ARG B  33    -283.994-468.291 483.375  1.00 92.37           C  
ATOM    277  CD  ARG B  33    -283.598-469.760 483.418  1.00 92.37           C  
ATOM    278  NE  ARG B  33    -282.585-470.075 482.415  1.00 92.37           N  
ATOM    279  NH1 ARG B  33    -282.997-472.347 482.413  1.00 92.37           N  
ATOM    280  NH2 ARG B  33    -281.379-471.470 481.047  1.00 92.37           N  
ATOM    281  CZ  ARG B  33    -282.322-471.297 481.960  1.00 92.37           C  
ATOM    282  N   LEU B  34    -285.276-465.579 479.820  1.00 87.22           N  
ATOM    283  CA  LEU B  34    -285.943-465.239 478.568  1.00 87.22           C  
ATOM    284  C   LEU B  34    -285.039-465.529 477.375  1.00 87.22           C  
ATOM    285  CB  LEU B  34    -286.357-463.765 478.564  1.00 87.22           C  
ATOM    286  O   LEU B  34    -283.895-465.069 477.331  1.00 87.22           O  
ATOM    287  CG  LEU B  34    -287.387-463.348 479.615  1.00 87.22           C  
ATOM    288  CD1 LEU B  34    -287.418-461.829 479.753  1.00 87.22           C  
ATOM    289  CD2 LEU B  34    -288.768-463.885 479.253  1.00 87.22           C  
ATOM    290  N   LEU B  35    -285.576-466.295 476.391  1.00 88.82           N  
ATOM    291  CA  LEU B  35    -284.828-466.622 475.182  1.00 88.82           C  
ATOM    292  C   LEU B  35    -284.583-465.373 474.341  1.00 88.82           C  
ATOM    293  CB  LEU B  35    -285.577-467.669 474.354  1.00 88.82           C  
ATOM    294  O   LEU B  35    -283.470-465.154 473.858  1.00 88.82           O  
ATOM    295  CG  LEU B  35    -284.948-468.051 473.014  1.00 88.82           C  
ATOM    296  CD1 LEU B  35    -283.560-468.645 473.229  1.00 88.82           C  
ATOM    297  CD2 LEU B  35    -285.843-469.029 472.261  1.00 88.82           C  
ATOM    298  N   GLU B  36    -285.553-464.528 474.232  1.00 78.98           N  
ATOM    299  CA  GLU B  36    -285.531-463.381 473.329  1.00 78.98           C  
ATOM    300  C   GLU B  36    -284.377-462.440 473.660  1.00 78.98           C  
ATOM    301  CB  GLU B  36    -286.860-462.623 473.390  1.00 78.98           C  
ATOM    302  O   GLU B  36    -283.657-461.994 472.764  1.00 78.98           O  
ATOM    303  CG  GLU B  36    -286.964-461.484 472.388  1.00 78.98           C  
ATOM    304  CD  GLU B  36    -288.318-460.789 472.406  1.00 78.98           C  
ATOM    305  OE1 GLU B  36    -288.584-459.953 471.513  1.00 78.98           O  
ATOM    306  OE2 GLU B  36    -289.117-461.083 473.323  1.00 78.98           O  
ATOM    307  N   SER B  37    -284.253-462.113 474.948  1.00 74.48           N  
ATOM    308  CA  SER B  37    -283.238-461.142 475.341  1.00 74.48           C  
ATOM    309  C   SER B  37    -281.960-461.833 475.803  1.00 74.48           C  
ATOM    310  CB  SER B  37    -283.767-460.232 476.451  1.00 74.48           C  
ATOM    311  O   SER B  37    -280.902-461.205 475.881  1.00 74.48           O  
ATOM    312  OG  SER B  37    -284.134-460.991 477.590  1.00 74.48           O  
ATOM    313  N   GLY B  38    -282.052-463.127 476.062  1.00 79.01           N  
ATOM    314  CA  GLY B  38    -280.942-463.889 476.612  1.00 79.01           C  
ATOM    315  C   GLY B  38    -280.594-463.493 478.036  1.00 79.01           C  
ATOM    316  O   GLY B  38    -279.466-463.703 478.486  1.00 79.01           O  
ATOM    317  N   THR B  39    -281.525-462.783 478.732  1.00 80.75           N  
ATOM    318  CA  THR B  39    -281.298-462.273 480.080  1.00 80.75           C  
ATOM    319  C   THR B  39    -282.025-463.130 481.112  1.00 80.75           C  
ATOM    320  CB  THR B  39    -281.759-460.809 480.208  1.00 80.75           C  
ATOM    321  O   THR B  39    -282.939-463.883 480.769  1.00 80.75           O  
ATOM    322  CG2 THR B  39    -281.082-459.925 479.166  1.00 80.75           C  
ATOM    323  OG1 THR B  39    -283.179-460.743 480.024  1.00 80.75           O  
ATOM    324  N   SER B  40    -281.604-462.975 482.374  1.00 88.73           N  
ATOM    325  CA  SER B  40    -282.249-463.630 483.506  1.00 88.73           C  
ATOM    326  C   SER B  40    -282.372-462.683 484.696  1.00 88.73           C  
ATOM    327  CB  SER B  40    -281.471-464.880 483.917  1.00 88.73           C  
ATOM    328  O   SER B  40    -281.484-461.862 484.937  1.00 88.73           O  
ATOM    329  OG  SER B  40    -281.374-465.791 482.836  1.00 88.73           O  
ATOM    330  N   VAL B  41    -283.547-462.779 485.310  1.00 92.73           N  
ATOM    331  CA  VAL B  41    -283.817-462.020 486.526  1.00 92.73           C  
ATOM    332  C   VAL B  41    -284.045-462.977 487.694  1.00 92.73           C  
ATOM    333  CB  VAL B  41    -285.039-461.089 486.354  1.00 92.73           C  
ATOM    334  O   VAL B  41    -284.731-463.992 487.548  1.00 92.73           O  
ATOM    335  CG1 VAL B  41    -285.379-460.396 487.672  1.00 92.73           C  
ATOM    336  CG2 VAL B  41    -284.774-460.058 485.258  1.00 92.73           C  
ATOM    337  N   PHE B  42    -283.375-462.591 488.820  1.00 97.28           N  
ATOM    338  CA  PHE B  42    -283.559-463.393 490.025  1.00 97.28           C  
ATOM    339  C   PHE B  42    -283.980-462.518 491.198  1.00 97.28           C  
ATOM    340  CB  PHE B  42    -282.271-464.149 490.369  1.00 97.28           C  
ATOM    341  O   PHE B  42    -283.280-461.567 491.554  1.00 97.28           O  
ATOM    342  CG  PHE B  42    -282.420-465.109 491.519  1.00 97.28           C  
ATOM    343  CD1 PHE B  42    -281.567-465.041 492.613  1.00 97.28           C  
ATOM    344  CD2 PHE B  42    -283.415-466.078 491.506  1.00 97.28           C  
ATOM    345  CE1 PHE B  42    -281.703-465.928 493.680  1.00 97.28           C  
ATOM    346  CE2 PHE B  42    -283.556-466.967 492.567  1.00 97.28           C  
ATOM    347  CZ  PHE B  42    -282.700-466.892 493.652  1.00 97.28           C  
ATOM    348  N   GLU B  43    -285.117-462.861 491.742  1.00 97.62           N  
ATOM    349  CA  GLU B  43    -285.643-462.150 492.904  1.00 97.62           C  
ATOM    350  C   GLU B  43    -285.808-463.087 494.096  1.00 97.62           C  
ATOM    351  CB  GLU B  43    -286.982-461.486 492.566  1.00 97.62           C  
ATOM    352  O   GLU B  43    -286.268-464.221 493.942  1.00 97.62           O  
ATOM    353  CG  GLU B  43    -286.919-460.549 491.369  1.00 97.62           C  
ATOM    354  CD  GLU B  43    -288.271-459.967 490.991  1.00 97.62           C  
ATOM    355  OE1 GLU B  43    -288.767-460.255 489.878  1.00 97.62           O  
ATOM    356  OE2 GLU B  43    -288.840-459.216 491.814  1.00 97.62           O  
ATOM    357  N   PHE B  44    -285.405-462.503 495.274  1.00 96.52           N  
ATOM    358  CA  PHE B  44    -285.592-463.334 496.457  1.00 96.52           C  
ATOM    359  C   PHE B  44    -285.582-462.485 497.722  1.00 96.52           C  
ATOM    360  CB  PHE B  44    -284.503-464.408 496.538  1.00 96.52           C  
ATOM    361  O   PHE B  44    -285.133-461.337 497.702  1.00 96.52           O  
ATOM    362  CG  PHE B  44    -283.120-463.856 496.758  1.00 96.52           C  
ATOM    363  CD1 PHE B  44    -282.393-463.323 495.701  1.00 96.52           C  
ATOM    364  CD2 PHE B  44    -282.548-463.870 498.023  1.00 96.52           C  
ATOM    365  CE1 PHE B  44    -281.113-462.811 495.902  1.00 96.52           C  
ATOM    366  CE2 PHE B  44    -281.270-463.361 498.233  1.00 96.52           C  
ATOM    367  CZ  PHE B  44    -280.554-462.832 497.170  1.00 96.52           C  
ATOM    368  N   SER B  45    -286.076-463.070 498.815  1.00 91.86           N  
ATOM    369  CA  SER B  45    -286.108-462.404 500.113  1.00 91.86           C  
ATOM    370  C   SER B  45    -285.341-463.201 501.162  1.00 91.86           C  
ATOM    371  CB  SER B  45    -287.552-462.197 500.574  1.00 91.86           C  
ATOM    372  O   SER B  45    -285.276-464.430 501.092  1.00 91.86           O  
ATOM    373  OG  SER B  45    -288.266-461.399 499.647  1.00 91.86           O  
ATOM    374  N   VAL B  46    -284.713-462.417 502.098  1.00 89.19           N  
ATOM    375  CA  VAL B  46    -283.979-463.035 503.197  1.00 89.19           C  
ATOM    376  C   VAL B  46    -284.426-462.427 504.525  1.00 89.19           C  
ATOM    377  CB  VAL B  46    -282.452-462.871 503.024  1.00 89.19           C  
ATOM    378  O   VAL B  46    -284.675-461.222 504.610  1.00 89.19           O  
ATOM    379  CG1 VAL B  46    -281.709-463.405 504.247  1.00 89.19           C  
ATOM    380  CG2 VAL B  46    -281.981-463.582 501.757  1.00 89.19           C  
ATOM    381  N   PHE B  47    -284.539-463.188 505.606  1.00 81.50           N  
ATOM    382  CA  PHE B  47    -284.785-462.670 506.947  1.00 81.50           C  
ATOM    383  C   PHE B  47    -283.507-462.097 507.548  1.00 81.50           C  
ATOM    384  CB  PHE B  47    -285.345-463.769 507.855  1.00 81.50           C  
ATOM    385  O   PHE B  47    -282.431-462.680 507.405  1.00 81.50           O  
ATOM    386  CG  PHE B  47    -286.763-464.156 507.536  1.00 81.50           C  
ATOM    387  CD1 PHE B  47    -287.807-463.267 507.755  1.00 81.50           C  
ATOM    388  CD2 PHE B  47    -287.053-465.412 507.015  1.00 81.50           C  
ATOM    389  CE1 PHE B  47    -289.122-463.622 507.460  1.00 81.50           C  
ATOM    390  CE2 PHE B  47    -288.364-465.774 506.718  1.00 81.50           C  
ATOM    391  CZ  PHE B  47    -289.396-464.878 506.942  1.00 81.50           C  
ATOM    392  N   LYS B  48    -283.609-460.893 508.242  1.00 80.71           N  
ATOM    393  CA  LYS B  48    -282.484-460.274 508.937  1.00 80.71           C  
ATOM    394  C   LYS B  48    -282.203-460.978 510.262  1.00 80.71           C  
ATOM    395  CB  LYS B  48    -282.755-458.789 509.181  1.00 80.71           C  
ATOM    396  O   LYS B  48    -282.676-460.544 511.314  1.00 80.71           O  
ATOM    397  CG  LYS B  48    -282.882-457.965 507.908  1.00 80.71           C  
ATOM    398  CD  LYS B  48    -283.009-456.479 508.214  1.00 80.71           C  
ATOM    399  CE  LYS B  48    -283.157-455.656 506.941  1.00 80.71           C  
ATOM    400  NZ  LYS B  48    -283.208-454.192 507.230  1.00 80.71           N  
ATOM    401  N   LYS B  49    -281.610-462.167 510.255  1.00 70.74           N  
ATOM    402  CA  LYS B  49    -281.342-462.967 511.447  1.00 70.74           C  
ATOM    403  C   LYS B  49    -279.847-463.219 511.615  1.00 70.74           C  
ATOM    404  CB  LYS B  49    -282.094-464.298 511.380  1.00 70.74           C  
ATOM    405  O   LYS B  49    -279.110-463.300 510.629  1.00 70.74           O  
ATOM    406  CG  LYS B  49    -281.685-465.182 510.211  1.00 70.74           C  
ATOM    407  CD  LYS B  49    -282.495-466.471 510.176  1.00 70.74           C  
ATOM    408  CE  LYS B  49    -282.064-467.372 509.026  1.00 70.74           C  
ATOM    409  NZ  LYS B  49    -282.868-468.630 508.977  1.00 70.74           N  
ATOM    410  N   SER B  50    -279.420-463.184 512.960  1.00 64.39           N  
ATOM    411  CA  SER B  50    -278.046-463.587 513.241  1.00 64.39           C  
ATOM    412  C   SER B  50    -277.857-465.087 513.035  1.00 64.39           C  
ATOM    413  CB  SER B  50    -277.658-463.208 514.671  1.00 64.39           C  
ATOM    414  O   SER B  50    -278.780-465.871 513.264  1.00 64.39           O  
ATOM    415  OG  SER B  50    -277.768-461.809 514.867  1.00 64.39           O  
ATOM    416  N   ILE B  51    -276.724-465.487 512.427  1.00 64.61           N  
ATOM    417  CA  ILE B  51    -276.416-466.900 512.237  1.00 64.61           C  
ATOM    418  C   ILE B  51    -275.211-467.287 513.092  1.00 64.61           C  
ATOM    419  CB  ILE B  51    -276.145-467.225 510.752  1.00 64.61           C  
ATOM    420  O   ILE B  51    -274.513-466.418 513.621  1.00 64.61           O  
ATOM    421  CG1 ILE B  51    -275.023-466.334 510.206  1.00 64.61           C  
ATOM    422  CG2 ILE B  51    -277.423-467.068 509.922  1.00 64.61           C  
ATOM    423  CD1 ILE B  51    -274.606-466.667 508.780  1.00 64.61           C  
ATOM    424  N   THR B  52    -274.980-468.514 513.383  1.00 57.03           N  
ATOM    425  CA  THR B  52    -273.993-469.058 514.311  1.00 57.03           C  
ATOM    426  C   THR B  52    -272.593-468.562 513.962  1.00 57.03           C  
ATOM    427  CB  THR B  52    -274.012-470.598 514.307  1.00 57.03           C  
ATOM    428  O   THR B  52    -271.793-468.267 514.854  1.00 57.03           O  
ATOM    429  CG2 THR B  52    -275.230-471.135 515.052  1.00 57.03           C  
ATOM    430  OG1 THR B  52    -274.049-471.065 512.953  1.00 57.03           O  
ATOM    431  N   SER B  53    -272.295-468.322 512.674  1.00 62.08           N  
ATOM    432  CA  SER B  53    -270.970-467.938 512.200  1.00 62.08           C  
ATOM    433  C   SER B  53    -270.724-466.446 512.399  1.00 62.08           C  
ATOM    434  CB  SER B  53    -270.803-468.297 510.723  1.00 62.08           C  
ATOM    435  O   SER B  53    -269.616-465.957 512.167  1.00 62.08           O  
ATOM    436  OG  SER B  53    -271.759-467.617 509.929  1.00 62.08           O  
ATOM    437  N   ASN B  54    -271.710-465.669 512.875  1.00 58.46           N  
ATOM    438  CA  ASN B  54    -271.628-464.220 513.019  1.00 58.46           C  
ATOM    439  C   ASN B  54    -270.737-463.823 514.193  1.00 58.46           C  
ATOM    440  CB  ASN B  54    -273.025-463.616 513.183  1.00 58.46           C  
ATOM    441  O   ASN B  54    -270.624-462.640 514.520  1.00 58.46           O  
ATOM    442  CG  ASN B  54    -273.765-463.490 511.866  1.00 58.46           C  
ATOM    443  ND2 ASN B  54    -275.059-463.206 511.939  1.00 58.46           N  
ATOM    444  OD1 ASN B  54    -273.177-463.646 510.792  1.00 58.46           O  
ATOM    445  N   TYR B  55    -269.899-464.745 514.840  1.00 54.44           N  
ATOM    446  CA  TYR B  55    -269.157-464.516 516.074  1.00 54.44           C  
ATOM    447  C   TYR B  55    -268.011-463.538 515.847  1.00 54.44           C  
ATOM    448  CB  TYR B  55    -268.616-465.836 516.631  1.00 54.44           C  
ATOM    449  O   TYR B  55    -267.676-462.746 516.732  1.00 54.44           O  
ATOM    450  CG  TYR B  55    -268.581-465.890 518.139  1.00 54.44           C  
ATOM    451  CD1 TYR B  55    -267.425-465.559 518.840  1.00 54.44           C  
ATOM    452  CD2 TYR B  55    -269.704-466.274 518.864  1.00 54.44           C  
ATOM    453  CE1 TYR B  55    -267.387-465.610 520.230  1.00 54.44           C  
ATOM    454  CE2 TYR B  55    -269.678-466.328 520.254  1.00 54.44           C  
ATOM    455  OH  TYR B  55    -268.486-466.047 522.303  1.00 54.44           O  
ATOM    456  CZ  TYR B  55    -268.518-465.994 520.927  1.00 54.44           C  
ATOM    457  N   ASN B  56    -267.737-462.989 514.553  1.00 52.45           N  
ATOM    458  CA  ASN B  56    -266.587-462.109 514.374  1.00 52.45           C  
ATOM    459  C   ASN B  56    -266.942-460.886 513.533  1.00 52.45           C  
ATOM    460  CB  ASN B  56    -265.422-462.871 513.738  1.00 52.45           C  
ATOM    461  O   ASN B  56    -266.125-459.978 513.375  1.00 52.45           O  
ATOM    462  CG  ASN B  56    -264.870-463.954 514.643  1.00 52.45           C  
ATOM    463  ND2 ASN B  56    -264.315-465.002 514.043  1.00 52.45           N  
ATOM    464  OD1 ASN B  56    -264.941-463.851 515.870  1.00 52.45           O  
ATOM    465  N   VAL B  57    -268.020-460.001 513.753  1.00 52.16           N  
ATOM    466  CA  VAL B  57    -268.246-458.562 513.846  1.00 52.16           C  
ATOM    467  C   VAL B  57    -269.148-458.107 512.701  1.00 52.16           C  
ATOM    468  CB  VAL B  57    -266.915-457.776 513.822  1.00 52.16           C  
ATOM    469  O   VAL B  57    -270.046-457.285 512.900  1.00 52.16           O  
ATOM    470  CG1 VAL B  57    -267.161-456.292 514.089  1.00 52.16           C  
ATOM    471  CG2 VAL B  57    -265.938-458.352 514.846  1.00 52.16           C  
ATOM    472  N   GLU B  58    -269.763-459.008 511.700  1.00 61.05           N  
ATOM    473  CA  GLU B  58    -270.791-458.457 510.821  1.00 61.05           C  
ATOM    474  C   GLU B  58    -271.842-459.507 510.475  1.00 61.05           C  
ATOM    475  CB  GLU B  58    -270.163-457.900 509.541  1.00 61.05           C  
ATOM    476  O   GLU B  58    -271.513-460.676 510.261  1.00 61.05           O  
ATOM    477  CG  GLU B  58    -269.950-456.394 509.565  1.00 61.05           C  
ATOM    478  CD  GLU B  58    -269.346-455.852 508.279  1.00 61.05           C  
ATOM    479  OE1 GLU B  58    -269.090-454.630 508.196  1.00 61.05           O  
ATOM    480  OE2 GLU B  58    -269.129-456.657 507.347  1.00 61.05           O  
ATOM    481  N   THR B  59    -273.059-459.190 510.756  1.00 74.70           N  
ATOM    482  CA  THR B  59    -274.170-460.053 510.371  1.00 74.70           C  
ATOM    483  C   THR B  59    -274.142-460.335 508.871  1.00 74.70           C  
ATOM    484  CB  THR B  59    -275.524-459.427 510.752  1.00 74.70           C  
ATOM    485  O   THR B  59    -273.926-459.425 508.067  1.00 74.70           O  
ATOM    486  CG2 THR B  59    -276.633-460.473 510.754  1.00 74.70           C  
ATOM    487  OG1 THR B  59    -275.425-458.850 512.060  1.00 74.70           O  
ATOM    488  N   ALA B  60    -274.034-461.590 508.418  1.00 84.34           N  
ATOM    489  CA  ALA B  60    -273.974-462.113 507.056  1.00 84.34           C  
ATOM    490  C   ALA B  60    -274.950-461.378 506.142  1.00 84.34           C  
ATOM    491  CB  ALA B  60    -274.269-463.611 507.047  1.00 84.34           C  
ATOM    492  O   ALA B  60    -274.610-461.032 505.009  1.00 84.34           O  
ATOM    493  N   TYR B  61    -276.185-461.095 506.607  1.00 86.29           N  
ATOM    494  CA  TYR B  61    -277.206-460.511 505.745  1.00 86.29           C  
ATOM    495  C   TYR B  61    -276.812-459.106 505.306  1.00 86.29           C  
ATOM    496  CB  TYR B  61    -278.559-460.473 506.464  1.00 86.29           C  
ATOM    497  O   TYR B  61    -277.339-458.587 504.320  1.00 86.29           O  
ATOM    498  CG  TYR B  61    -278.577-459.572 507.675  1.00 86.29           C  
ATOM    499  CD1 TYR B  61    -278.460-460.097 508.960  1.00 86.29           C  
ATOM    500  CD2 TYR B  61    -278.712-458.195 507.538  1.00 86.29           C  
ATOM    501  CE1 TYR B  61    -278.478-459.271 510.079  1.00 86.29           C  
ATOM    502  CE2 TYR B  61    -278.732-457.359 508.649  1.00 86.29           C  
ATOM    503  OH  TYR B  61    -278.633-457.082 511.017  1.00 86.29           O  
ATOM    504  CZ  TYR B  61    -278.614-457.905 509.913  1.00 86.29           C  
ATOM    505  N   LYS B  62    -275.873-458.419 506.053  1.00 88.69           N  
ATOM    506  CA  LYS B  62    -275.449-457.053 505.759  1.00 88.69           C  
ATOM    507  C   LYS B  62    -274.676-456.988 504.444  1.00 88.69           C  
ATOM    508  CB  LYS B  62    -274.592-456.499 506.898  1.00 88.69           C  
ATOM    509  O   LYS B  62    -274.567-455.922 503.835  1.00 88.69           O  
ATOM    510  CG  LYS B  62    -275.378-456.161 508.156  1.00 88.69           C  
ATOM    511  CD  LYS B  62    -274.514-455.431 509.176  1.00 88.69           C  
ATOM    512  CE  LYS B  62    -275.317-455.031 510.407  1.00 88.69           C  
ATOM    513  NZ  LYS B  62    -274.465-454.353 511.428  1.00 88.69           N  
ATOM    514  N   TYR B  63    -274.158-458.158 504.023  1.00 89.96           N  
ATOM    515  CA  TYR B  63    -273.434-458.191 502.758  1.00 89.96           C  
ATOM    516  C   TYR B  63    -274.399-458.188 501.578  1.00 89.96           C  
ATOM    517  CB  TYR B  63    -272.528-459.423 502.688  1.00 89.96           C  
ATOM    518  O   TYR B  63    -273.988-457.987 500.432  1.00 89.96           O  
ATOM    519  CG  TYR B  63    -271.325-459.344 503.597  1.00 89.96           C  
ATOM    520  CD1 TYR B  63    -270.285-458.457 503.332  1.00 89.96           C  
ATOM    521  CD2 TYR B  63    -271.226-460.158 504.720  1.00 89.96           C  
ATOM    522  CE1 TYR B  63    -269.174-458.382 504.167  1.00 89.96           C  
ATOM    523  CE2 TYR B  63    -270.120-460.092 505.560  1.00 89.96           C  
ATOM    524  OH  TYR B  63    -268.003-459.132 506.105  1.00 89.96           O  
ATOM    525  CZ  TYR B  63    -269.100-459.201 505.276  1.00 89.96           C  
ATOM    526  N   LEU B  64    -275.673-458.408 501.827  1.00 90.77           N  
ATOM    527  CA  LEU B  64    -276.695-458.340 500.789  1.00 90.77           C  
ATOM    528  C   LEU B  64    -277.207-456.913 500.622  1.00 90.77           C  
ATOM    529  CB  LEU B  64    -277.861-459.276 501.122  1.00 90.77           C  
ATOM    530  O   LEU B  64    -278.189-456.522 501.257  1.00 90.77           O  
ATOM    531  CG  LEU B  64    -278.787-459.645 499.963  1.00 90.77           C  
ATOM    532  CD1 LEU B  64    -278.030-460.455 498.916  1.00 90.77           C  
ATOM    533  CD2 LEU B  64    -279.999-460.418 500.471  1.00 90.77           C  
ATOM    534  N   ASN B  65    -276.543-456.110 499.805  1.00 91.93           N  
ATOM    535  CA  ASN B  65    -276.838-454.711 499.516  1.00 91.93           C  
ATOM    536  C   ASN B  65    -276.713-454.407 498.026  1.00 91.93           C  
ATOM    537  CB  ASN B  65    -275.917-453.791 500.323  1.00 91.93           C  
ATOM    538  O   ASN B  65    -276.454-455.307 497.224  1.00 91.93           O  
ATOM    539  CG  ASN B  65    -274.449-454.075 500.079  1.00 91.93           C  
ATOM    540  ND2 ASN B  65    -273.702-454.301 501.153  1.00 91.93           N  
ATOM    541  OD1 ASN B  65    -273.988-454.091 498.934  1.00 91.93           O  
ATOM    542  N   GLU B  66    -276.948-453.181 497.641  1.00 92.02           N  
ATOM    543  CA  GLU B  66    -277.079-452.800 496.238  1.00 92.02           C  
ATOM    544  C   GLU B  66    -275.742-452.902 495.512  1.00 92.02           C  
ATOM    545  CB  GLU B  66    -277.638-451.379 496.116  1.00 92.02           C  
ATOM    546  O   GLU B  66    -275.689-452.826 494.282  1.00 92.02           O  
ATOM    547  CG  GLU B  66    -276.615-450.291 496.402  1.00 92.02           C  
ATOM    548  CD  GLU B  66    -276.296-450.140 497.882  1.00 92.02           C  
ATOM    549  OE1 GLU B  66    -275.420-449.318 498.233  1.00 92.02           O  
ATOM    550  OE2 GLU B  66    -276.928-450.851 498.695  1.00 92.02           O  
ATOM    551  N   ARG B  67    -274.672-453.187 496.216  1.00 91.87           N  
ATOM    552  CA  ARG B  67    -273.350-453.310 495.612  1.00 91.87           C  
ATOM    553  C   ARG B  67    -272.943-454.773 495.477  1.00 91.87           C  
ATOM    554  CB  ARG B  67    -272.310-452.551 496.439  1.00 91.87           C  
ATOM    555  O   ARG B  67    -271.891-455.081 494.913  1.00 91.87           O  
ATOM    556  CG  ARG B  67    -272.533-451.047 496.480  1.00 91.87           C  
ATOM    557  CD  ARG B  67    -271.470-450.342 497.312  1.00 91.87           C  
ATOM    558  NE  ARG B  67    -271.640-448.893 497.286  1.00 91.87           N  
ATOM    559  NH1 ARG B  67    -270.720-448.539 499.375  1.00 91.87           N  
ATOM    560  NH2 ARG B  67    -271.479-446.766 498.137  1.00 91.87           N  
ATOM    561  CZ  ARG B  67    -271.280-448.069 498.267  1.00 91.87           C  
ATOM    562  N   ALA B  68    -273.743-455.579 496.005  1.00 93.70           N  
ATOM    563  CA  ALA B  68    -273.403-456.998 496.075  1.00 93.70           C  
ATOM    564  C   ALA B  68    -273.753-457.710 494.772  1.00 93.70           C  
ATOM    565  CB  ALA B  68    -274.120-457.659 497.249  1.00 93.70           C  
ATOM    566  O   ALA B  68    -274.495-457.176 493.945  1.00 93.70           O  
ATOM    567  N   PHE B  69    -273.130-458.903 494.627  1.00 95.25           N  
ATOM    568  CA  PHE B  69    -273.476-459.892 493.612  1.00 95.25           C  
ATOM    569  C   PHE B  69    -273.933-461.193 494.259  1.00 95.25           C  
ATOM    570  CB  PHE B  69    -272.283-460.155 492.687  1.00 95.25           C  
ATOM    571  O   PHE B  69    -273.495-461.533 495.360  1.00 95.25           O  
ATOM    572  CG  PHE B  69    -271.777-458.924 491.983  1.00 95.25           C  
ATOM    573  CD1 PHE B  69    -272.210-458.614 490.700  1.00 95.25           C  
ATOM    574  CD2 PHE B  69    -270.869-458.078 492.606  1.00 95.25           C  
ATOM    575  CE1 PHE B  69    -271.743-457.476 490.046  1.00 95.25           C  
ATOM    576  CE2 PHE B  69    -270.399-456.939 491.959  1.00 95.25           C  
ATOM    577  CZ  PHE B  69    -270.837-456.640 490.679  1.00 95.25           C  
ATOM    578  N   VAL B  70    -274.865-461.801 493.515  1.00 95.51           N  
ATOM    579  CA  VAL B  70    -275.300-463.123 493.952  1.00 95.51           C  
ATOM    580  C   VAL B  70    -275.113-464.129 492.818  1.00 95.51           C  
ATOM    581  CB  VAL B  70    -276.773-463.112 494.416  1.00 95.51           C  
ATOM    582  O   VAL B  70    -275.405-463.827 491.658  1.00 95.51           O  
ATOM    583  CG1 VAL B  70    -277.225-464.516 494.812  1.00 95.51           C  
ATOM    584  CG2 VAL B  70    -276.957-462.140 495.581  1.00 95.51           C  
ATOM    585  N   SER B  71    -274.561-465.320 493.202  1.00 95.15           N  
ATOM    586  CA  SER B  71    -274.378-466.342 492.175  1.00 95.15           C  
ATOM    587  C   SER B  71    -274.894-467.697 492.645  1.00 95.15           C  
ATOM    588  CB  SER B  71    -272.903-466.454 491.788  1.00 95.15           C  
ATOM    589  O   SER B  71    -275.012-467.939 493.848  1.00 95.15           O  
ATOM    590  OG  SER B  71    -272.135-466.948 492.872  1.00 95.15           O  
ATOM    591  N   PHE B  72    -275.256-468.518 491.756  1.00 95.01           N  
ATOM    592  CA  PHE B  72    -275.588-469.912 492.026  1.00 95.01           C  
ATOM    593  C   PHE B  72    -275.302-470.783 490.808  1.00 95.01           C  
ATOM    594  CB  PHE B  72    -277.059-470.047 492.433  1.00 95.01           C  
ATOM    595  O   PHE B  72    -275.079-470.270 489.709  1.00 95.01           O  
ATOM    596  CG  PHE B  72    -278.024-469.542 491.396  1.00 95.01           C  
ATOM    597  CD1 PHE B  72    -278.595-468.280 491.513  1.00 95.01           C  
ATOM    598  CD2 PHE B  72    -278.363-470.330 490.303  1.00 95.01           C  
ATOM    599  CE1 PHE B  72    -279.490-467.810 490.554  1.00 95.01           C  
ATOM    600  CE2 PHE B  72    -279.256-469.867 489.341  1.00 95.01           C  
ATOM    601  CZ  PHE B  72    -279.819-468.607 489.468  1.00 95.01           C  
ATOM    602  N   LYS B  73    -275.206-472.109 491.040  1.00 92.71           N  
ATOM    603  CA  LYS B  73    -275.031-473.085 489.968  1.00 92.71           C  
ATOM    604  C   LYS B  73    -276.329-473.839 489.694  1.00 92.71           C  
ATOM    605  CB  LYS B  73    -273.915-474.071 490.315  1.00 92.71           C  
ATOM    606  O   LYS B  73    -277.004-474.281 490.625  1.00 92.71           O  
ATOM    607  CG  LYS B  73    -272.519-473.467 490.268  1.00 92.71           C  
ATOM    608  CD  LYS B  73    -271.442-474.539 490.385  1.00 92.71           C  
ATOM    609  CE  LYS B  73    -270.045-473.939 490.314  1.00 92.71           C  
ATOM    610  NZ  LYS B  73    -268.986-474.990 490.384  1.00 92.71           N  
ATOM    611  N   TYR B  74    -276.660-473.871 488.500  1.00 92.85           N  
ATOM    612  CA  TYR B  74    -277.847-474.604 488.072  1.00 92.85           C  
ATOM    613  C   TYR B  74    -277.558-475.428 486.824  1.00 92.85           C  
ATOM    614  CB  TYR B  74    -279.007-473.640 487.804  1.00 92.85           C  
ATOM    615  O   TYR B  74    -277.124-474.889 485.803  1.00 92.85           O  
ATOM    616  CG  TYR B  74    -280.289-474.329 487.403  1.00 92.85           C  
ATOM    617  CD1 TYR B  74    -280.714-474.334 486.077  1.00 92.85           C  
ATOM    618  CD2 TYR B  74    -281.077-474.977 488.349  1.00 92.85           C  
ATOM    619  CE1 TYR B  74    -281.895-474.966 485.703  1.00 92.85           C  
ATOM    620  CE2 TYR B  74    -282.259-475.612 487.986  1.00 92.85           C  
ATOM    621  OH  TYR B  74    -283.830-476.230 486.298  1.00 92.85           O  
ATOM    622  CZ  TYR B  74    -282.659-475.602 486.663  1.00 92.85           C  
ATOM    623  N   LYS B  75    -277.649-476.758 486.930  1.00 89.85           N  
ATOM    624  CA  LYS B  75    -277.396-477.731 485.872  1.00 89.85           C  
ATOM    625  C   LYS B  75    -275.977-477.595 485.328  1.00 89.85           C  
ATOM    626  CB  LYS B  75    -278.409-477.566 484.738  1.00 89.85           C  
ATOM    627  O   LYS B  75    -275.771-477.573 484.113  1.00 89.85           O  
ATOM    628  CG  LYS B  75    -279.836-477.924 485.126  1.00 89.85           C  
ATOM    629  CD  LYS B  75    -280.759-477.934 483.914  1.00 89.85           C  
ATOM    630  CE  LYS B  75    -282.138-478.477 484.264  1.00 89.85           C  
ATOM    631  NZ  LYS B  75    -283.033-478.528 483.069  1.00 89.85           N  
ATOM    632  N   GLY B  76    -275.069-477.337 486.304  1.00 87.94           N  
ATOM    633  CA  GLY B  76    -273.651-477.340 485.982  1.00 87.94           C  
ATOM    634  C   GLY B  76    -273.154-476.004 485.462  1.00 87.94           C  
ATOM    635  O   GLY B  76    -271.981-475.867 485.108  1.00 87.94           O  
ATOM    636  N   ARG B  77    -274.095-475.001 485.378  1.00 90.45           N  
ATOM    637  CA  ARG B  77    -273.717-473.677 484.895  1.00 90.45           C  
ATOM    638  C   ARG B  77    -273.805-472.641 486.010  1.00 90.45           C  
ATOM    639  CB  ARG B  77    -274.606-473.260 483.720  1.00 90.45           C  
ATOM    640  O   ARG B  77    -274.688-472.716 486.866  1.00 90.45           O  
ATOM    641  CG  ARG B  77    -274.449-474.135 482.488  1.00 90.45           C  
ATOM    642  CD  ARG B  77    -275.320-473.650 481.337  1.00 90.45           C  
ATOM    643  NE  ARG B  77    -275.212-474.525 480.173  1.00 90.45           N  
ATOM    644  NH1 ARG B  77    -275.987-472.956 478.664  1.00 90.45           N  
ATOM    645  NH2 ARG B  77    -275.395-475.051 477.945  1.00 90.45           N  
ATOM    646  CZ  ARG B  77    -275.532-474.176 478.930  1.00 90.45           C  
ATOM    647  N   SER B  78    -272.856-471.692 485.852  1.00 91.97           N  
ATOM    648  CA  SER B  78    -272.824-470.617 486.838  1.00 91.97           C  
ATOM    649  C   SER B  78    -273.646-469.419 486.375  1.00 91.97           C  
ATOM    650  CB  SER B  78    -271.384-470.182 487.109  1.00 91.97           C  
ATOM    651  O   SER B  78    -273.641-469.074 485.191  1.00 91.97           O  
ATOM    652  OG  SER B  78    -270.634-471.246 487.671  1.00 91.97           O  
ATOM    653  N   TYR B  79    -274.393-468.905 487.307  1.00 92.73           N  
ATOM    654  CA  TYR B  79    -275.154-467.679 487.092  1.00 92.73           C  
ATOM    655  C   TYR B  79    -274.764-466.609 488.104  1.00 92.73           C  
ATOM    656  CB  TYR B  79    -276.658-467.958 487.182  1.00 92.73           C  
ATOM    657  O   TYR B  79    -274.732-466.867 489.309  1.00 92.73           O  
ATOM    658  CG  TYR B  79    -277.169-468.888 486.108  1.00 92.73           C  
ATOM    659  CD1 TYR B  79    -277.728-468.389 484.935  1.00 92.73           C  
ATOM    660  CD2 TYR B  79    -277.092-470.267 486.265  1.00 92.73           C  
ATOM    661  CE1 TYR B  79    -278.202-469.242 483.943  1.00 92.73           C  
ATOM    662  CE2 TYR B  79    -277.562-471.131 485.281  1.00 92.73           C  
ATOM    663  OH  TYR B  79    -278.581-471.460 483.148  1.00 92.73           O  
ATOM    664  CZ  TYR B  79    -278.114-470.609 484.125  1.00 92.73           C  
ATOM    665  N   LEU B  80    -274.439-465.476 487.535  1.00 93.31           N  
ATOM    666  CA  LEU B  80    -274.017-464.351 488.363  1.00 93.31           C  
ATOM    667  C   LEU B  80    -274.962-463.167 488.194  1.00 93.31           C  
ATOM    668  CB  LEU B  80    -272.587-463.933 488.008  1.00 93.31           C  
ATOM    669  O   LEU B  80    -275.204-462.715 487.073  1.00 93.31           O  
ATOM    670  CG  LEU B  80    -272.008-462.759 488.800  1.00 93.31           C  
ATOM    671  CD1 LEU B  80    -271.819-463.148 490.262  1.00 93.31           C  
ATOM    672  CD2 LEU B  80    -270.690-462.298 488.188  1.00 93.31           C  
ATOM    673  N   PHE B  81    -275.513-462.635 489.286  1.00 94.82           N  
ATOM    674  CA  PHE B  81    -276.514-461.575 489.257  1.00 94.82           C  
ATOM    675  C   PHE B  81    -276.017-460.342 490.002  1.00 94.82           C  
ATOM    676  CB  PHE B  81    -277.832-462.061 489.867  1.00 94.82           C  
ATOM    677  O   PHE B  81    -275.464-460.453 491.099  1.00 94.82           O  
ATOM    678  CG  PHE B  81    -278.501-463.152 489.076  1.00 94.82           C  
ATOM    679  CD1 PHE B  81    -279.520-462.855 488.179  1.00 94.82           C  
ATOM    680  CD2 PHE B  81    -278.110-464.476 489.228  1.00 94.82           C  
ATOM    681  CE1 PHE B  81    -280.141-463.863 487.445  1.00 94.82           C  
ATOM    682  CE2 PHE B  81    -278.725-465.489 488.498  1.00 94.82           C  
ATOM    683  CZ  PHE B  81    -279.741-465.181 487.608  1.00 94.82           C  
ATOM    684  N   ASN B  82    -276.234-459.210 489.353  1.00 92.96           N  
ATOM    685  CA  ASN B  82    -276.067-457.926 490.025  1.00 92.96           C  
ATOM    686  C   ASN B  82    -277.281-457.581 490.882  1.00 92.96           C  
ATOM    687  CB  ASN B  82    -275.806-456.816 489.004  1.00 92.96           C  
ATOM    688  O   ASN B  82    -278.413-457.577 490.393  1.00 92.96           O  
ATOM    689  CG  ASN B  82    -275.213-455.571 489.635  1.00 92.96           C  
ATOM    690  ND2 ASN B  82    -274.217-454.990 488.976  1.00 92.96           N  
ATOM    691  OD1 ASN B  82    -275.646-455.136 490.705  1.00 92.96           O  
ATOM    692  N   VAL B  83    -277.017-457.341 492.129  1.00 95.15           N  
ATOM    693  CA  VAL B  83    -278.127-456.848 492.937  1.00 95.15           C  
ATOM    694  C   VAL B  83    -278.457-455.410 492.541  1.00 95.15           C  
ATOM    695  CB  VAL B  83    -277.809-456.923 494.447  1.00 95.15           C  
ATOM    696  O   VAL B  83    -277.710-454.483 492.862  1.00 95.15           O  
ATOM    697  CG1 VAL B  83    -278.983-456.403 495.274  1.00 95.15           C  
ATOM    698  CG2 VAL B  83    -277.464-458.357 494.847  1.00 95.15           C  
ATOM    699  N   MET B  84    -279.625-455.252 491.878  1.00 89.44           N  
ATOM    700  CA  MET B  84    -279.985-453.978 491.262  1.00 89.44           C  
ATOM    701  C   MET B  84    -280.803-453.120 492.222  1.00 89.44           C  
ATOM    702  CB  MET B  84    -280.770-454.208 489.969  1.00 89.44           C  
ATOM    703  O   MET B  84    -280.703-451.892 492.201  1.00 89.44           O  
ATOM    704  CG  MET B  84    -280.001-454.992 488.917  1.00 89.44           C  
ATOM    705  SD  MET B  84    -278.436-454.167 488.431  1.00 89.44           S  
ATOM    706  CE  MET B  84    -279.094-452.713 487.569  1.00 89.44           C  
ATOM    707  N   LYS B  85    -281.442-453.885 492.960  1.00 90.70           N  
ATOM    708  CA  LYS B  85    -282.368-453.221 493.874  1.00 90.70           C  
ATOM    709  C   LYS B  85    -282.579-454.048 495.140  1.00 90.70           C  
ATOM    710  CB  LYS B  85    -283.709-452.964 493.186  1.00 90.70           C  
ATOM    711  O   LYS B  85    -282.681-455.275 495.076  1.00 90.70           O  
ATOM    712  CG  LYS B  85    -284.714-452.216 494.050  1.00 90.70           C  
ATOM    713  CD  LYS B  85    -286.038-452.020 493.324  1.00 90.70           C  
ATOM    714  CE  LYS B  85    -287.091-451.403 494.236  1.00 90.70           C  
ATOM    715  NZ  LYS B  85    -288.395-451.219 493.531  1.00 90.70           N  
ATOM    716  N   VAL B  86    -282.634-453.335 496.348  1.00 92.21           N  
ATOM    717  CA  VAL B  86    -282.924-453.981 497.623  1.00 92.21           C  
ATOM    718  C   VAL B  86    -284.062-453.245 498.328  1.00 92.21           C  
ATOM    719  CB  VAL B  86    -281.676-454.026 498.532  1.00 92.21           C  
ATOM    720  O   VAL B  86    -284.063-452.014 498.401  1.00 92.21           O  
ATOM    721  CG1 VAL B  86    -282.035-454.559 499.918  1.00 92.21           C  
ATOM    722  CG2 VAL B  86    -280.582-454.881 497.895  1.00 92.21           C  
ATOM    723  N   GLU B  87    -285.043-453.944 498.739  1.00 92.69           N  
ATOM    724  CA  GLU B  87    -286.099-453.467 499.626  1.00 92.69           C  
ATOM    725  C   GLU B  87    -286.027-454.151 500.988  1.00 92.69           C  
ATOM    726  CB  GLU B  87    -287.476-453.696 498.995  1.00 92.69           C  
ATOM    727  O   GLU B  87    -286.033-455.382 501.071  1.00 92.69           O  
ATOM    728  CG  GLU B  87    -287.709-452.895 497.722  1.00 92.69           C  
ATOM    729  CD  GLU B  87    -289.084-453.122 497.115  1.00 92.69           C  
ATOM    730  OE1 GLU B  87    -289.499-452.329 496.239  1.00 92.69           O  
ATOM    731  OE2 GLU B  87    -289.752-454.099 497.518  1.00 92.69           O  
ATOM    732  N   GLU B  88    -285.883-453.286 501.977  1.00 88.79           N  
ATOM    733  CA  GLU B  88    -285.650-453.915 503.274  1.00 88.79           C  
ATOM    734  C   GLU B  88    -286.523-453.285 504.356  1.00 88.79           C  
ATOM    735  CB  GLU B  88    -284.173-453.813 503.664  1.00 88.79           C  
ATOM    736  O   GLU B  88    -286.799-452.085 504.316  1.00 88.79           O  
ATOM    737  CG  GLU B  88    -283.923-453.936 505.160  1.00 88.79           C  
ATOM    738  CD  GLU B  88    -282.455-453.806 505.535  1.00 88.79           C  
ATOM    739  OE1 GLU B  88    -282.115-453.988 506.726  1.00 88.79           O  
ATOM    740  OE2 GLU B  88    -281.639-453.521 504.631  1.00 88.79           O  
ATOM    741  N   ASP B  89    -287.173-454.019 505.286  1.00 84.54           N  
ATOM    742  CA  ASP B  89    -287.761-453.564 506.542  1.00 84.54           C  
ATOM    743  C   ASP B  89    -287.034-454.171 507.740  1.00 84.54           C  
ATOM    744  CB  ASP B  89    -289.249-453.916 506.595  1.00 84.54           C  
ATOM    745  O   ASP B  89    -285.920-454.679 507.604  1.00 84.54           O  
ATOM    746  CG  ASP B  89    -289.505-455.412 506.606  1.00 84.54           C  
ATOM    747  OD1 ASP B  89    -288.615-456.181 507.031  1.00 84.54           O  
ATOM    748  OD2 ASP B  89    -290.605-455.828 506.183  1.00 84.54           O  
ATOM    749  N   GLU B  90    -287.648-454.012 509.067  1.00 81.58           N  
ATOM    750  CA  GLU B  90    -286.966-454.424 510.290  1.00 81.58           C  
ATOM    751  C   GLU B  90    -286.601-455.906 510.246  1.00 81.58           C  
ATOM    752  CB  GLU B  90    -287.834-454.132 511.515  1.00 81.58           C  
ATOM    753  O   GLU B  90    -285.662-456.339 510.917  1.00 81.58           O  
ATOM    754  CG  GLU B  90    -288.099-452.652 511.744  1.00 81.58           C  
ATOM    755  CD  GLU B  90    -289.249-452.112 510.909  1.00 81.58           C  
ATOM    756  OE1 GLU B  90    -289.540-450.897 510.989  1.00 81.58           O  
ATOM    757  OE2 GLU B  90    -289.865-452.911 510.169  1.00 81.58           O  
ATOM    758  N   ASN B  91    -287.239-456.616 509.232  1.00 82.68           N  
ATOM    759  CA  ASN B  91    -287.123-458.065 509.364  1.00 82.68           C  
ATOM    760  C   ASN B  91    -286.660-458.710 508.060  1.00 82.68           C  
ATOM    761  CB  ASN B  91    -288.452-458.672 509.814  1.00 82.68           C  
ATOM    762  O   ASN B  91    -286.085-459.799 508.072  1.00 82.68           O  
ATOM    763  CG  ASN B  91    -288.907-458.148 511.162  1.00 82.68           C  
ATOM    764  ND2 ASN B  91    -290.161-457.719 511.240  1.00 82.68           N  
ATOM    765  OD1 ASN B  91    -288.136-458.128 512.126  1.00 82.68           O  
ATOM    766  N   ILE B  92    -286.815-458.050 506.923  1.00 86.05           N  
ATOM    767  CA  ILE B  92    -286.642-458.749 505.655  1.00 86.05           C  
ATOM    768  C   ILE B  92    -285.879-457.860 504.675  1.00 86.05           C  
ATOM    769  CB  ILE B  92    -288.002-459.167 505.050  1.00 86.05           C  
ATOM    770  O   ILE B  92    -286.080-456.643 504.645  1.00 86.05           O  
ATOM    771  CG1 ILE B  92    -288.720-460.151 505.981  1.00 86.05           C  
ATOM    772  CG2 ILE B  92    -287.809-459.772 503.656  1.00 86.05           C  
ATOM    773  CD1 ILE B  92    -290.147-460.471 505.560  1.00 86.05           C  
ATOM    774  N   ILE B  93    -285.025-458.495 503.881  1.00 91.65           N  
ATOM    775  CA  ILE B  93    -284.381-457.884 502.725  1.00 91.65           C  
ATOM    776  C   ILE B  93    -284.889-458.541 501.443  1.00 91.65           C  
ATOM    777  CB  ILE B  93    -282.842-457.995 502.810  1.00 91.65           C  
ATOM    778  O   ILE B  93    -284.826-459.764 501.298  1.00 91.65           O  
ATOM    779  CG1 ILE B  93    -282.332-457.355 504.106  1.00 91.65           C  
ATOM    780  CG2 ILE B  93    -282.186-457.350 501.586  1.00 91.65           C  
ATOM    781  CD1 ILE B  93    -280.850-457.583 504.369  1.00 91.65           C  
ATOM    782  N   ARG B  94    -285.430-457.752 500.553  1.00 94.15           N  
ATOM    783  CA  ARG B  94    -285.816-458.236 499.231  1.00 94.15           C  
ATOM    784  C   ARG B  94    -284.854-457.730 498.160  1.00 94.15           C  
ATOM    785  CB  ARG B  94    -287.245-457.804 498.896  1.00 94.15           C  
ATOM    786  O   ARG B  94    -284.591-456.529 498.072  1.00 94.15           O  
ATOM    787  CG  ARG B  94    -287.769-458.370 497.586  1.00 94.15           C  
ATOM    788  CD  ARG B  94    -289.231-458.011 497.361  1.00 94.15           C  
ATOM    789  NE  ARG B  94    -289.732-458.558 496.103  1.00 94.15           N  
ATOM    790  NH1 ARG B  94    -291.672-457.302 496.091  1.00 94.15           N  
ATOM    791  NH2 ARG B  94    -291.240-458.770 494.384  1.00 94.15           N  
ATOM    792  CZ  ARG B  94    -290.881-458.209 495.528  1.00 94.15           C  
ATOM    793  N   CYS B  95    -284.431-458.678 497.337  1.00 95.52           N  
ATOM    794  CA  CYS B  95    -283.425-458.348 496.334  1.00 95.52           C  
ATOM    795  C   CYS B  95    -283.968-458.561 494.926  1.00 95.52           C  
ATOM    796  CB  CYS B  95    -282.166-459.191 496.538  1.00 95.52           C  
ATOM    797  O   CYS B  95    -284.595-459.583 494.646  1.00 95.52           O  
ATOM    798  SG  CYS B  95    -281.360-458.921 498.131  1.00 95.52           S  
ATOM    799  N   TYR B  96    -283.739-457.597 494.090  1.00 95.08           N  
ATOM    800  CA  TYR B  96    -283.922-457.686 492.647  1.00 95.08           C  
ATOM    801  C   TYR B  96    -282.579-457.699 491.926  1.00 95.08           C  
ATOM    802  CB  TYR B  96    -284.775-456.518 492.140  1.00 95.08           C  
ATOM    803  O   TYR B  96    -281.808-456.742 492.019  1.00 95.08           O  
ATOM    804  CG  TYR B  96    -284.929-456.486 490.638  1.00 95.08           C  
ATOM    805  CD1 TYR B  96    -284.060-455.740 489.846  1.00 95.08           C  
ATOM    806  CD2 TYR B  96    -285.943-457.201 490.010  1.00 95.08           C  
ATOM    807  CE1 TYR B  96    -284.199-455.706 488.462  1.00 95.08           C  
ATOM    808  CE2 TYR B  96    -286.091-457.174 488.627  1.00 95.08           C  
ATOM    809  OH  TYR B  96    -285.359-456.394 486.493  1.00 95.08           O  
ATOM    810  CZ  TYR B  96    -285.216-456.425 487.862  1.00 95.08           C  
ATOM    811  N   CYS B  97    -282.399-458.860 491.212  1.00 95.09           N  
ATOM    812  CA  CYS B  97    -281.069-459.046 490.645  1.00 95.09           C  
ATOM    813  C   CYS B  97    -281.148-459.306 489.145  1.00 95.09           C  
ATOM    814  CB  CYS B  97    -280.350-460.204 491.334  1.00 95.09           C  
ATOM    815  O   CYS B  97    -282.109-459.907 488.664  1.00 95.09           O  
ATOM    816  SG  CYS B  97    -280.426-460.138 493.137  1.00 95.09           S  
ATOM    817  N   GLU B  98    -280.092-458.853 488.381  1.00 89.83           N  
ATOM    818  CA  GLU B  98    -279.987-459.091 486.944  1.00 89.83           C  
ATOM    819  C   GLU B  98    -278.644-459.719 486.586  1.00 89.83           C  
ATOM    820  CB  GLU B  98    -280.182-457.787 486.167  1.00 89.83           C  
ATOM    821  O   GLU B  98    -277.613-459.364 487.162  1.00 89.83           O  
ATOM    822  CG  GLU B  98    -281.594-457.226 486.250  1.00 89.83           C  
ATOM    823  CD  GLU B  98    -281.947-456.314 485.086  1.00 89.83           C  
ATOM    824  OE1 GLU B  98    -282.738-455.362 485.279  1.00 89.83           O  
ATOM    825  OE2 GLU B  98    -281.430-456.552 483.973  1.00 89.83           O  
ATOM    826  N   ASN B  99    -278.588-460.637 485.655  1.00 87.87           N  
ATOM    827  CA  ASN B  99    -277.435-461.490 485.387  1.00 87.87           C  
ATOM    828  C   ASN B  99    -276.470-460.834 484.403  1.00 87.87           C  
ATOM    829  CB  ASN B  99    -277.886-462.853 484.859  1.00 87.87           C  
ATOM    830  O   ASN B  99    -275.457-461.429 484.030  1.00 87.87           O  
ATOM    831  CG  ASN B  99    -278.369-462.793 483.423  1.00 87.87           C  
ATOM    832  ND2 ASN B  99    -277.997-463.791 482.630  1.00 87.87           N  
ATOM    833  OD1 ASN B  99    -279.070-461.857 483.030  1.00 87.87           O  
ATOM    834  N   LEU B 100    -276.741-459.616 483.966  1.00 79.26           N  
ATOM    835  CA  LEU B 100    -275.842-458.988 483.003  1.00 79.26           C  
ATOM    836  C   LEU B 100    -275.044-457.865 483.658  1.00 79.26           C  
ATOM    837  CB  LEU B 100    -276.631-458.440 481.811  1.00 79.26           C  
ATOM    838  O   LEU B 100    -275.408-457.384 484.733  1.00 79.26           O  
ATOM    839  CG  LEU B 100    -277.368-459.472 480.955  1.00 79.26           C  
ATOM    840  CD1 LEU B 100    -278.120-458.780 479.823  1.00 79.26           C  
ATOM    841  CD2 LEU B 100    -276.391-460.504 480.402  1.00 79.26           C  
ATOM    842  N   SER B 101    -273.923-457.434 482.916  1.00 79.43           N  
ATOM    843  CA  SER B 101    -273.117-456.316 483.392  1.00 79.43           C  
ATOM    844  C   SER B 101    -273.886-455.003 483.304  1.00 79.43           C  
ATOM    845  CB  SER B 101    -271.819-456.211 482.591  1.00 79.43           C  
ATOM    846  O   SER B 101    -274.801-454.866 482.490  1.00 79.43           O  
ATOM    847  OG  SER B 101    -272.084-455.818 481.255  1.00 79.43           O  
ATOM    848  N   LEU B 102    -273.537-454.056 484.130  1.00 78.94           N  
ATOM    849  CA  LEU B 102    -274.222-452.767 484.137  1.00 78.94           C  
ATOM    850  C   LEU B 102    -273.999-452.026 482.822  1.00 78.94           C  
ATOM    851  CB  LEU B 102    -273.739-451.908 485.308  1.00 78.94           C  
ATOM    852  O   LEU B 102    -274.861-451.261 482.383  1.00 78.94           O  
ATOM    853  CG  LEU B 102    -274.105-452.403 486.708  1.00 78.94           C  
ATOM    854  CD1 LEU B 102    -273.558-451.451 487.767  1.00 78.94           C  
ATOM    855  CD2 LEU B 102    -275.617-452.551 486.845  1.00 78.94           C  
ATOM    856  N   GLU B 103    -272.907-452.353 482.146  1.00 80.81           N  
ATOM    857  CA  GLU B 103    -272.641-451.752 480.842  1.00 80.81           C  
ATOM    858  C   GLU B 103    -273.679-452.185 479.812  1.00 80.81           C  
ATOM    859  CB  GLU B 103    -271.235-452.118 480.359  1.00 80.81           C  
ATOM    860  O   GLU B 103    -274.171-451.363 479.036  1.00 80.81           O  
ATOM    861  CG  GLU B 103    -270.119-451.514 481.199  1.00 80.81           C  
ATOM    862  CD  GLU B 103    -270.079-449.995 481.142  1.00 80.81           C  
ATOM    863  OE1 GLU B 103    -269.473-449.370 482.042  1.00 80.81           O  
ATOM    864  OE2 GLU B 103    -270.659-449.426 480.190  1.00 80.81           O  
ATOM    865  N   LEU B 104    -274.030-453.446 479.814  1.00 83.28           N  
ATOM    866  CA  LEU B 104    -275.025-453.956 478.877  1.00 83.28           C  
ATOM    867  C   LEU B 104    -276.415-453.429 479.220  1.00 83.28           C  
ATOM    868  CB  LEU B 104    -275.032-455.487 478.884  1.00 83.28           C  
ATOM    869  O   LEU B 104    -277.155-452.997 478.333  1.00 83.28           O  
ATOM    870  CG  LEU B 104    -273.799-456.174 478.295  1.00 83.28           C  
ATOM    871  CD1 LEU B 104    -273.910-457.687 478.447  1.00 83.28           C  
ATOM    872  CD2 LEU B 104    -273.621-455.790 476.830  1.00 83.28           C  
ATOM    873  N   LEU B 105    -276.685-453.314 480.494  1.00 78.55           N  
ATOM    874  CA  LEU B 105    -278.048-453.015 480.920  1.00 78.55           C  
ATOM    875  C   LEU B 105    -278.299-451.512 480.923  1.00 78.55           C  
ATOM    876  CB  LEU B 105    -278.313-453.592 482.312  1.00 78.55           C  
ATOM    877  O   LEU B 105    -279.368-451.055 480.511  1.00 78.55           O  
ATOM    878  CG  LEU B 105    -278.374-455.117 482.415  1.00 78.55           C  
ATOM    879  CD1 LEU B 105    -278.439-455.548 483.877  1.00 78.55           C  
ATOM    880  CD2 LEU B 105    -279.571-455.657 481.638  1.00 78.55           C  
ATOM    881  N   LEU B 106    -277.275-450.710 481.217  1.00 78.67           N  
ATOM    882  CA  LEU B 106    -277.612-449.338 481.581  1.00 78.67           C  
ATOM    883  C   LEU B 106    -276.889-448.343 480.678  1.00 78.67           C  
ATOM    884  CB  LEU B 106    -277.256-449.068 483.045  1.00 78.67           C  
ATOM    885  O   LEU B 106    -277.296-447.183 480.575  1.00 78.67           O  
ATOM    886  CG  LEU B 106    -278.026-449.876 484.090  1.00 78.67           C  
ATOM    887  CD1 LEU B 106    -277.609-449.458 485.497  1.00 78.67           C  
ATOM    888  CD2 LEU B 106    -279.529-449.703 483.899  1.00 78.67           C  
ATOM    889  N   GLU B 107    -275.826-448.792 479.915  1.00 84.19           N  
ATOM    890  CA  GLU B 107    -275.099-447.857 479.062  1.00 84.19           C  
ATOM    891  C   GLU B 107    -275.787-447.694 477.710  1.00 84.19           C  
ATOM    892  CB  GLU B 107    -273.653-448.322 478.865  1.00 84.19           C  
ATOM    893  O   GLU B 107    -276.210-448.679 477.101  1.00 84.19           O  
ATOM    894  CG  GLU B 107    -272.765-447.295 478.177  1.00 84.19           C  
ATOM    895  CD  GLU B 107    -271.286-447.641 478.240  1.00 84.19           C  
ATOM    896  OE1 GLU B 107    -270.453-446.828 477.783  1.00 84.19           O  
ATOM    897  OE2 GLU B 107    -270.960-448.736 478.751  1.00 84.19           O  
ATOM    898  N   TYR B 108    -275.844-446.484 477.336  1.00 82.84           N  
ATOM    899  CA  TYR B 108    -276.496-446.157 476.073  1.00 82.84           C  
ATOM    900  C   TYR B 108    -275.470-445.970 474.962  1.00 82.84           C  
ATOM    901  CB  TYR B 108    -277.344-444.889 476.217  1.00 82.84           C  
ATOM    902  O   TYR B 108    -274.342-445.537 475.216  1.00 82.84           O  
ATOM    903  CG  TYR B 108    -278.660-445.117 476.920  1.00 82.84           C  
ATOM    904  CD1 TYR B 108    -279.869-444.955 476.247  1.00 82.84           C  
ATOM    905  CD2 TYR B 108    -278.699-445.492 478.259  1.00 82.84           C  
ATOM    906  CE1 TYR B 108    -281.085-445.163 476.890  1.00 82.84           C  
ATOM    907  CE2 TYR B 108    -279.908-445.702 478.913  1.00 82.84           C  
ATOM    908  OH  TYR B 108    -282.294-445.741 478.864  1.00 82.84           O  
ATOM    909  CZ  TYR B 108    -281.093-445.535 478.221  1.00 82.84           C  
ATOM    910  N   ARG B 109    -276.001-446.302 473.751  1.00 82.84           N  
ATOM    911  CA  ARG B 109    -275.185-446.085 472.560  1.00 82.84           C  
ATOM    912  C   ARG B 109    -275.899-445.175 471.566  1.00 82.84           C  
ATOM    913  CB  ARG B 109    -274.839-447.418 471.895  1.00 82.84           C  
ATOM    914  O   ARG B 109    -277.114-445.276 471.386  1.00 82.84           O  
ATOM    915  CG  ARG B 109    -273.995-448.338 472.762  1.00 82.84           C  
ATOM    916  CD  ARG B 109    -273.254-449.375 471.930  1.00 82.84           C  
ATOM    917  NE  ARG B 109    -272.486-450.292 472.768  1.00 82.84           N  
ATOM    918  NH1 ARG B 109    -270.420-449.536 472.064  1.00 82.84           N  
ATOM    919  NH2 ARG B 109    -270.562-451.220 473.612  1.00 82.84           N  
ATOM    920  CZ  ARG B 109    -271.158-450.347 472.813  1.00 82.84           C  
ATOM    921  N   GLY B 110    -275.095-444.217 471.055  1.00 88.30           N  
ATOM    922  CA  GLY B 110    -275.653-443.271 470.101  1.00 88.30           C  
ATOM    923  C   GLY B 110    -275.806-443.849 468.707  1.00 88.30           C  
ATOM    924  O   GLY B 110    -275.685-445.061 468.515  1.00 88.30           O  
ATOM    925  N   ALA B 111    -276.067-442.998 467.780  1.00 91.64           N  
ATOM    926  CA  ALA B 111    -276.245-443.354 466.374  1.00 91.64           C  
ATOM    927  C   ALA B 111    -274.977-443.985 465.805  1.00 91.64           C  
ATOM    928  CB  ALA B 111    -276.635-442.124 465.559  1.00 91.64           C  
ATOM    929  O   ALA B 111    -273.868-443.654 466.227  1.00 91.64           O  
ATOM    930  N   TYR B 112    -275.159-444.923 464.944  1.00 94.33           N  
ATOM    931  CA  TYR B 112    -274.061-445.649 464.316  1.00 94.33           C  
ATOM    932  C   TYR B 112    -274.375-445.954 462.855  1.00 94.33           C  
ATOM    933  CB  TYR B 112    -273.774-446.950 465.071  1.00 94.33           C  
ATOM    934  O   TYR B 112    -275.484-446.382 462.528  1.00 94.33           O  
ATOM    935  CG  TYR B 112    -272.642-447.757 464.482  1.00 94.33           C  
ATOM    936  CD1 TYR B 112    -272.882-448.712 463.495  1.00 94.33           C  
ATOM    937  CD2 TYR B 112    -271.333-447.567 464.908  1.00 94.33           C  
ATOM    938  CE1 TYR B 112    -271.843-449.459 462.951  1.00 94.33           C  
ATOM    939  CE2 TYR B 112    -270.286-448.308 464.371  1.00 94.33           C  
ATOM    940  OH  TYR B 112    -269.517-449.987 462.858  1.00 94.33           O  
ATOM    941  CZ  TYR B 112    -270.550-449.250 463.394  1.00 94.33           C  
ATOM    942  N   LYS B 113    -273.383-445.630 461.997  1.00 93.06           N  
ATOM    943  CA  LYS B 113    -273.519-445.981 460.586  1.00 93.06           C  
ATOM    944  C   LYS B 113    -272.257-446.659 460.063  1.00 93.06           C  
ATOM    945  CB  LYS B 113    -273.830-444.737 459.752  1.00 93.06           C  
ATOM    946  O   LYS B 113    -271.181-446.058 460.056  1.00 93.06           O  
ATOM    947  CG  LYS B 113    -274.133-445.032 458.291  1.00 93.06           C  
ATOM    948  CD  LYS B 113    -274.536-443.771 457.538  1.00 93.06           C  
ATOM    949  CE  LYS B 113    -274.887-444.073 456.087  1.00 93.06           C  
ATOM    950  NZ  LYS B 113    -275.337-442.848 455.359  1.00 93.06           N  
ATOM    951  N   ALA B 114    -272.481-447.900 459.652  1.00 92.89           N  
ATOM    952  CA  ALA B 114    -271.346-448.645 459.115  1.00 92.89           C  
ATOM    953  C   ALA B 114    -270.977-448.153 457.719  1.00 92.89           C  
ATOM    954  CB  ALA B 114    -271.658-450.140 459.084  1.00 92.89           C  
ATOM    955  O   ALA B 114    -271.854-447.937 456.879  1.00 92.89           O  
ATOM    956  N   SER B 115    -269.727-447.906 457.432  1.00 91.95           N  
ATOM    957  CA  SER B 115    -269.256-447.397 456.148  1.00 91.95           C  
ATOM    958  C   SER B 115    -269.127-448.519 455.123  1.00 91.95           C  
ATOM    959  CB  SER B 115    -267.911-446.689 456.312  1.00 91.95           C  
ATOM    960  O   SER B 115    -269.096-448.265 453.917  1.00 91.95           O  
ATOM    961  OG  SER B 115    -266.951-447.559 456.888  1.00 91.95           O  
ATOM    962  N   LYS B 116    -269.079-449.731 455.592  1.00 91.66           N  
ATOM    963  CA  LYS B 116    -268.923-450.908 454.742  1.00 91.66           C  
ATOM    964  C   LYS B 116    -269.632-452.119 455.345  1.00 91.66           C  
ATOM    965  CB  LYS B 116    -267.442-451.222 454.525  1.00 91.66           C  
ATOM    966  O   LYS B 116    -269.998-452.107 456.521  1.00 91.66           O  
ATOM    967  CG  LYS B 116    -266.699-451.610 455.795  1.00 91.66           C  
ATOM    968  CD  LYS B 116    -265.233-451.914 455.513  1.00 91.66           C  
ATOM    969  CE  LYS B 116    -264.491-452.316 456.781  1.00 91.66           C  
ATOM    970  NZ  LYS B 116    -263.076-452.698 456.497  1.00 91.66           N  
ATOM    971  N   PRO B 117    -269.822-453.196 454.390  1.00 94.40           N  
ATOM    972  CA  PRO B 117    -270.380-454.419 454.971  1.00 94.40           C  
ATOM    973  C   PRO B 117    -269.470-455.037 456.031  1.00 94.40           C  
ATOM    974  CB  PRO B 117    -270.521-455.350 453.764  1.00 94.40           C  
ATOM    975  O   PRO B 117    -268.263-455.174 455.810  1.00 94.40           O  
ATOM    976  CG  PRO B 117    -270.593-454.435 452.583  1.00 94.40           C  
ATOM    977  CD  PRO B 117    -269.750-453.226 452.865  1.00 94.40           C  
ATOM    978  N   MET B 118    -270.005-455.380 457.197  1.00 97.70           N  
ATOM    979  CA  MET B 118    -269.219-455.894 458.314  1.00 97.70           C  
ATOM    980  C   MET B 118    -269.850-457.159 458.888  1.00 97.70           C  
ATOM    981  CB  MET B 118    -269.082-454.835 459.409  1.00 97.70           C  
ATOM    982  O   MET B 118    -271.069-457.330 458.830  1.00 97.70           O  
ATOM    983  CG  MET B 118    -268.247-453.632 458.998  1.00 97.70           C  
ATOM    984  SD  MET B 118    -267.932-452.485 460.395  1.00 97.70           S  
ATOM    985  CE  MET B 118    -269.599-451.814 460.642  1.00 97.70           C  
ATOM    986  N   THR B 119    -268.977-458.004 459.378  1.00 98.29           N  
ATOM    987  CA  THR B 119    -269.443-459.198 460.074  1.00 98.29           C  
ATOM    988  C   THR B 119    -269.929-458.850 461.478  1.00 98.29           C  
ATOM    989  CB  THR B 119    -268.334-460.263 460.161  1.00 98.29           C  
ATOM    990  O   THR B 119    -269.701-457.738 461.962  1.00 98.29           O  
ATOM    991  CG2 THR B 119    -267.777-460.590 458.780  1.00 98.29           C  
ATOM    992  OG1 THR B 119    -267.272-459.772 460.989  1.00 98.29           O  
ATOM    993  N   PHE B 120    -270.595-459.862 462.078  1.00 97.70           N  
ATOM    994  CA  PHE B 120    -271.043-459.689 463.455  1.00 97.70           C  
ATOM    995  C   PHE B 120    -269.875-459.315 464.361  1.00 97.70           C  
ATOM    996  CB  PHE B 120    -271.717-460.965 463.967  1.00 97.70           C  
ATOM    997  O   PHE B 120    -269.968-458.369 465.145  1.00 97.70           O  
ATOM    998  CG  PHE B 120    -272.493-460.771 465.242  1.00 97.70           C  
ATOM    999  CD1 PHE B 120    -271.842-460.732 466.469  1.00 97.70           C  
ATOM   1000  CD2 PHE B 120    -273.874-460.631 465.214  1.00 97.70           C  
ATOM   1001  CE1 PHE B 120    -272.557-460.553 467.650  1.00 97.70           C  
ATOM   1002  CE2 PHE B 120    -274.596-460.452 466.390  1.00 97.70           C  
ATOM   1003  CZ  PHE B 120    -273.936-460.414 467.608  1.00 97.70           C  
ATOM   1004  N   LYS B 121    -268.782-460.014 464.153  1.00 97.90           N  
ATOM   1005  CA  LYS B 121    -267.583-459.786 464.953  1.00 97.90           C  
ATOM   1006  C   LYS B 121    -267.015-458.392 464.709  1.00 97.90           C  
ATOM   1007  CB  LYS B 121    -266.523-460.846 464.646  1.00 97.90           C  
ATOM   1008  O   LYS B 121    -266.566-457.725 465.644  1.00 97.90           O  
ATOM   1009  CG  LYS B 121    -265.281-460.751 465.521  1.00 97.90           C  
ATOM   1010  CD  LYS B 121    -264.324-461.907 465.261  1.00 97.90           C  
ATOM   1011  CE  LYS B 121    -263.105-461.841 466.170  1.00 97.90           C  
ATOM   1012  NZ  LYS B 121    -262.558-460.454 466.261  1.00 97.90           N  
ATOM   1013  N   GLU B 122    -267.016-458.012 463.558  1.00 98.17           N  
ATOM   1014  CA  GLU B 122    -266.489-456.686 463.248  1.00 98.17           C  
ATOM   1015  C   GLU B 122    -267.304-455.594 463.936  1.00 98.17           C  
ATOM   1016  CB  GLU B 122    -266.473-456.455 461.734  1.00 98.17           C  
ATOM   1017  O   GLU B 122    -266.740-454.638 464.473  1.00 98.17           O  
ATOM   1018  CG  GLU B 122    -265.393-457.241 461.005  1.00 98.17           C  
ATOM   1019  CD  GLU B 122    -265.495-457.137 459.492  1.00 98.17           C  
ATOM   1020  OE1 GLU B 122    -264.448-457.194 458.807  1.00 98.17           O  
ATOM   1021  OE2 GLU B 122    -266.631-456.995 458.986  1.00 98.17           O  
ATOM   1022  N   TYR B 123    -268.676-455.706 463.892  1.00 97.93           N  
ATOM   1023  CA  TYR B 123    -269.503-454.774 464.651  1.00 97.93           C  
ATOM   1024  C   TYR B 123    -269.173-454.836 466.138  1.00 97.93           C  
ATOM   1025  CB  TYR B 123    -270.989-455.073 464.433  1.00 97.93           C  
ATOM   1026  O   TYR B 123    -269.011-453.801 466.787  1.00 97.93           O  
ATOM   1027  CG  TYR B 123    -271.540-454.509 463.146  1.00 97.93           C  
ATOM   1028  CD1 TYR B 123    -271.770-453.141 463.005  1.00 97.93           C  
ATOM   1029  CD2 TYR B 123    -271.832-455.340 462.071  1.00 97.93           C  
ATOM   1030  CE1 TYR B 123    -272.279-452.617 461.822  1.00 97.93           C  
ATOM   1031  CE2 TYR B 123    -272.342-454.826 460.882  1.00 97.93           C  
ATOM   1032  OH  TYR B 123    -273.066-452.951 459.594  1.00 97.93           O  
ATOM   1033  CZ  TYR B 123    -272.561-453.466 460.767  1.00 97.93           C  
ATOM   1034  N   PHE B 124    -269.143-456.106 466.619  1.00 96.04           N  
ATOM   1035  CA  PHE B 124    -268.802-456.383 468.010  1.00 96.04           C  
ATOM   1036  C   PHE B 124    -267.499-455.691 468.395  1.00 96.04           C  
ATOM   1037  CB  PHE B 124    -268.685-457.892 468.246  1.00 96.04           C  
ATOM   1038  O   PHE B 124    -267.440-454.987 469.406  1.00 96.04           O  
ATOM   1039  CG  PHE B 124    -268.361-458.260 469.669  1.00 96.04           C  
ATOM   1040  CD1 PHE B 124    -267.042-458.346 470.096  1.00 96.04           C  
ATOM   1041  CD2 PHE B 124    -269.377-458.520 470.579  1.00 96.04           C  
ATOM   1042  CE1 PHE B 124    -266.739-458.687 471.412  1.00 96.04           C  
ATOM   1043  CE2 PHE B 124    -269.083-458.861 471.896  1.00 96.04           C  
ATOM   1044  CZ  PHE B 124    -267.763-458.944 472.310  1.00 96.04           C  
ATOM   1045  N   ASP B 125    -266.474-455.722 467.589  1.00 95.82           N  
ATOM   1046  CA  ASP B 125    -265.158-455.141 467.837  1.00 95.82           C  
ATOM   1047  C   ASP B 125    -265.189-453.622 467.686  1.00 95.82           C  
ATOM   1048  CB  ASP B 125    -264.118-455.743 466.890  1.00 95.82           C  
ATOM   1049  O   ASP B 125    -264.611-452.899 468.500  1.00 95.82           O  
ATOM   1050  CG  ASP B 125    -263.812-457.199 467.193  1.00 95.82           C  
ATOM   1051  OD1 ASP B 125    -264.093-457.659 468.321  1.00 95.82           O  
ATOM   1052  OD2 ASP B 125    -263.281-457.891 466.298  1.00 95.82           O  
ATOM   1053  N   ASP B 126    -265.856-453.175 466.702  1.00 94.82           N  
ATOM   1054  CA  ASP B 126    -265.935-451.743 466.430  1.00 94.82           C  
ATOM   1055  C   ASP B 126    -266.579-450.997 467.596  1.00 94.82           C  
ATOM   1056  CB  ASP B 126    -266.719-451.483 465.142  1.00 94.82           C  
ATOM   1057  O   ASP B 126    -266.172-449.883 467.928  1.00 94.82           O  
ATOM   1058  CG  ASP B 126    -266.510-450.083 464.593  1.00 94.82           C  
ATOM   1059  OD1 ASP B 126    -265.347-449.640 464.478  1.00 94.82           O  
ATOM   1060  OD2 ASP B 126    -267.518-449.415 464.275  1.00 94.82           O  
ATOM   1061  N   TRP B 127    -267.496-451.646 468.233  1.00 92.60           N  
ATOM   1062  CA  TRP B 127    -268.235-451.026 469.328  1.00 92.60           C  
ATOM   1063  C   TRP B 127    -267.481-451.171 470.646  1.00 92.60           C  
ATOM   1064  CB  TRP B 127    -269.629-451.645 469.453  1.00 92.60           C  
ATOM   1065  O   TRP B 127    -267.936-450.688 471.685  1.00 92.60           O  
ATOM   1066  CG  TRP B 127    -270.516-451.392 468.271  1.00 92.60           C  
ATOM   1067  CD1 TRP B 127    -270.369-450.418 467.324  1.00 92.60           C  
ATOM   1068  CD2 TRP B 127    -271.691-452.126 467.913  1.00 92.60           C  
ATOM   1069  CE2 TRP B 127    -272.206-451.540 466.735  1.00 92.60           C  
ATOM   1070  CE3 TRP B 127    -272.359-453.224 468.473  1.00 92.60           C  
ATOM   1071  NE1 TRP B 127    -271.382-450.501 466.397  1.00 92.60           N  
ATOM   1072  CH2 TRP B 127    -273.994-453.091 466.676  1.00 92.60           C  
ATOM   1073  CZ2 TRP B 127    -273.360-452.017 466.107  1.00 92.60           C  
ATOM   1074  CZ3 TRP B 127    -273.506-453.696 467.846  1.00 92.60           C  
ATOM   1075  N   GLY B 128    -266.341-451.883 470.556  1.00 91.23           N  
ATOM   1076  CA  GLY B 128    -265.486-452.038 471.722  1.00 91.23           C  
ATOM   1077  C   GLY B 128    -266.080-452.947 472.781  1.00 91.23           C  
ATOM   1078  O   GLY B 128    -265.897-452.718 473.978  1.00 91.23           O  
ATOM   1079  N   MET B 129    -266.833-453.980 472.376  1.00 90.49           N  
ATOM   1080  CA  MET B 129    -267.561-454.852 473.293  1.00 90.49           C  
ATOM   1081  C   MET B 129    -266.598-455.655 474.160  1.00 90.49           C  
ATOM   1082  CB  MET B 129    -268.482-455.797 472.520  1.00 90.49           C  
ATOM   1083  O   MET B 129    -266.878-455.911 475.333  1.00 90.49           O  
ATOM   1084  CG  MET B 129    -269.630-455.095 471.815  1.00 90.49           C  
ATOM   1085  SD  MET B 129    -270.717-454.183 472.980  1.00 90.49           S  
ATOM   1086  CE  MET B 129    -270.268-452.474 472.565  1.00 90.49           C  
ATOM   1087  N   GLY B 130    -265.557-456.078 473.620  1.00 86.51           N  
ATOM   1088  CA  GLY B 130    -264.554-456.832 474.354  1.00 86.51           C  
ATOM   1089  C   GLY B 130    -263.920-456.040 475.483  1.00 86.51           C  
ATOM   1090  O   GLY B 130    -263.764-456.549 476.594  1.00 86.51           O  
ATOM   1091  N   GLN B 131    -263.649-454.815 475.265  1.00 82.05           N  
ATOM   1092  CA  GLN B 131    -262.924-453.972 476.210  1.00 82.05           C  
ATOM   1093  C   GLN B 131    -263.882-453.270 477.168  1.00 82.05           C  
ATOM   1094  CB  GLN B 131    -262.075-452.941 475.467  1.00 82.05           C  
ATOM   1095  O   GLN B 131    -263.683-453.299 478.384  1.00 82.05           O  
ATOM   1096  CG  GLN B 131    -260.897-453.543 474.710  1.00 82.05           C  
ATOM   1097  CD  GLN B 131    -260.160-452.522 473.863  1.00 82.05           C  
ATOM   1098  NE2 GLN B 131    -259.122-452.970 473.166  1.00 82.05           N  
ATOM   1099  OE1 GLN B 131    -260.523-451.341 473.835  1.00 82.05           O  
ATOM   1100  N   VAL B 132    -265.010-452.783 476.630  1.00 76.52           N  
ATOM   1101  CA  VAL B 132    -265.878-451.910 477.414  1.00 76.52           C  
ATOM   1102  C   VAL B 132    -266.861-452.753 478.224  1.00 76.52           C  
ATOM   1103  CB  VAL B 132    -266.645-450.916 476.513  1.00 76.52           C  
ATOM   1104  O   VAL B 132    -267.081-452.492 479.409  1.00 76.52           O  
ATOM   1105  CG1 VAL B 132    -265.709-449.827 475.993  1.00 76.52           C  
ATOM   1106  CG2 VAL B 132    -267.311-451.653 475.352  1.00 76.52           C  
ATOM   1107  N   ALA B 133    -267.293-453.826 477.627  1.00 77.96           N  
ATOM   1108  CA  ALA B 133    -268.310-454.630 478.298  1.00 77.96           C  
ATOM   1109  C   ALA B 133    -267.722-455.943 478.810  1.00 77.96           C  
ATOM   1110  CB  ALA B 133    -269.478-454.906 477.355  1.00 77.96           C  
ATOM   1111  O   ALA B 133    -268.437-456.769 479.382  1.00 77.96           O  
ATOM   1112  N   LYS B 134    -266.388-456.084 478.627  1.00 84.73           N  
ATOM   1113  CA  LYS B 134    -265.670-457.299 479.001  1.00 84.73           C  
ATOM   1114  C   LYS B 134    -266.378-458.541 478.467  1.00 84.73           C  
ATOM   1115  CB  LYS B 134    -265.523-457.391 480.520  1.00 84.73           C  
ATOM   1116  O   LYS B 134    -266.522-459.535 479.182  1.00 84.73           O  
ATOM   1117  CG  LYS B 134    -264.632-456.315 481.122  1.00 84.73           C  
ATOM   1118  CD  LYS B 134    -263.167-456.543 480.773  1.00 84.73           C  
ATOM   1119  CE  LYS B 134    -262.263-455.530 481.462  1.00 84.73           C  
ATOM   1120  NZ  LYS B 134    -260.864-455.590 480.939  1.00 84.73           N  
ATOM   1121  N   LEU B 135    -266.928-458.449 477.298  1.00 91.15           N  
ATOM   1122  CA  LEU B 135    -267.596-459.557 476.625  1.00 91.15           C  
ATOM   1123  C   LEU B 135    -266.640-460.274 475.677  1.00 91.15           C  
ATOM   1124  CB  LEU B 135    -268.819-459.056 475.851  1.00 91.15           C  
ATOM   1125  O   LEU B 135    -265.871-459.629 474.960  1.00 91.15           O  
ATOM   1126  CG  LEU B 135    -270.054-458.712 476.686  1.00 91.15           C  
ATOM   1127  CD1 LEU B 135    -271.083-457.978 475.832  1.00 91.15           C  
ATOM   1128  CD2 LEU B 135    -270.657-459.974 477.293  1.00 91.15           C  
ATOM   1129  N   THR B 136    -266.695-461.542 475.706  1.00 95.25           N  
ATOM   1130  CA  THR B 136    -265.980-462.371 474.742  1.00 95.25           C  
ATOM   1131  C   THR B 136    -266.956-463.084 473.811  1.00 95.25           C  
ATOM   1132  CB  THR B 136    -265.090-463.410 475.450  1.00 95.25           C  
ATOM   1133  O   THR B 136    -267.968-463.626 474.262  1.00 95.25           O  
ATOM   1134  CG2 THR B 136    -264.315-464.250 474.440  1.00 95.25           C  
ATOM   1135  OG1 THR B 136    -264.161-462.732 476.305  1.00 95.25           O  
ATOM   1136  N   LEU B 137    -266.619-462.927 472.586  1.00 96.61           N  
ATOM   1137  CA  LEU B 137    -267.453-463.632 471.620  1.00 96.61           C  
ATOM   1138  C   LEU B 137    -267.142-465.126 471.621  1.00 96.61           C  
ATOM   1139  CB  LEU B 137    -267.252-463.058 470.215  1.00 96.61           C  
ATOM   1140  O   LEU B 137    -265.993-465.525 471.420  1.00 96.61           O  
ATOM   1141  CG  LEU B 137    -268.288-463.458 469.164  1.00 96.61           C  
ATOM   1142  CD1 LEU B 137    -269.667-462.935 469.554  1.00 96.61           C  
ATOM   1143  CD2 LEU B 137    -267.883-462.938 467.788  1.00 96.61           C  
ATOM   1144  N   GLY B 138    -268.110-465.897 471.974  1.00 96.75           N  
ATOM   1145  CA  GLY B 138    -267.978-467.344 471.916  1.00 96.75           C  
ATOM   1146  C   GLY B 138    -268.374-467.927 470.573  1.00 96.75           C  
ATOM   1147  O   GLY B 138    -267.871-467.499 469.532  1.00 96.75           O  
ATOM   1148  N   VAL B 139    -269.297-468.954 470.624  1.00 97.53           N  
ATOM   1149  CA  VAL B 139    -269.810-469.544 469.391  1.00 97.53           C  
ATOM   1150  C   VAL B 139    -270.393-468.452 468.498  1.00 97.53           C  
ATOM   1151  CB  VAL B 139    -270.876-470.624 469.680  1.00 97.53           C  
ATOM   1152  O   VAL B 139    -271.178-467.619 468.958  1.00 97.53           O  
ATOM   1153  CG1 VAL B 139    -271.494-471.135 468.380  1.00 97.53           C  
ATOM   1154  CG2 VAL B 139    -270.265-471.777 470.475  1.00 97.53           C  
ATOM   1155  N   ASN B 140    -269.975-468.465 467.243  1.00 98.13           N  
ATOM   1156  CA  ASN B 140    -270.495-467.542 466.238  1.00 98.13           C  
ATOM   1157  C   ASN B 140    -270.846-468.266 464.941  1.00 98.13           C  
ATOM   1158  CB  ASN B 140    -269.488-466.423 465.966  1.00 98.13           C  
ATOM   1159  O   ASN B 140    -269.983-468.469 464.086  1.00 98.13           O  
ATOM   1160  CG  ASN B 140    -270.011-465.392 464.986  1.00 98.13           C  
ATOM   1161  ND2 ASN B 140    -269.149-464.467 464.581  1.00 98.13           N  
ATOM   1162  OD1 ASN B 140    -271.183-465.426 464.597  1.00 98.13           O  
ATOM   1163  N   GLU B 141    -272.088-468.615 464.788  1.00 98.02           N  
ATOM   1164  CA  GLU B 141    -272.564-469.424 463.670  1.00 98.02           C  
ATOM   1165  C   GLU B 141    -272.886-468.556 462.457  1.00 98.02           C  
ATOM   1166  CB  GLU B 141    -273.796-470.235 464.078  1.00 98.02           C  
ATOM   1167  O   GLU B 141    -273.193-469.072 461.381  1.00 98.02           O  
ATOM   1168  CG  GLU B 141    -273.502-471.334 465.089  1.00 98.02           C  
ATOM   1169  CD  GLU B 141    -274.731-472.146 465.466  1.00 98.02           C  
ATOM   1170  OE1 GLU B 141    -274.584-473.192 466.137  1.00 98.02           O  
ATOM   1171  OE2 GLU B 141    -275.850-471.733 465.086  1.00 98.02           O  
ATOM   1172  N   VAL B 142    -272.789-467.259 462.694  1.00 96.24           N  
ATOM   1173  CA  VAL B 142    -273.095-466.375 461.575  1.00 96.24           C  
ATOM   1174  C   VAL B 142    -271.832-465.638 461.138  1.00 96.24           C  
ATOM   1175  CB  VAL B 142    -274.203-465.361 461.940  1.00 96.24           C  
ATOM   1176  O   VAL B 142    -271.904-464.516 460.630  1.00 96.24           O  
ATOM   1177  CG1 VAL B 142    -275.527-466.080 462.203  1.00 96.24           C  
ATOM   1178  CG2 VAL B 142    -273.790-464.534 463.156  1.00 96.24           C  
ATOM   1179  N   SER B 143    -270.694-466.225 461.359  1.00 97.63           N  
ATOM   1180  CA  SER B 143    -269.400-465.582 461.154  1.00 97.63           C  
ATOM   1181  C   SER B 143    -269.143-465.316 459.674  1.00 97.63           C  
ATOM   1182  CB  SER B 143    -268.275-466.446 461.728  1.00 97.63           C  
ATOM   1183  O   SER B 143    -268.338-464.450 459.325  1.00 97.63           O  
ATOM   1184  OG  SER B 143    -268.289-467.739 461.148  1.00 97.63           O  
ATOM   1185  N   ASP B 144    -269.786-466.012 458.826  1.00 94.34           N  
ATOM   1186  CA  ASP B 144    -269.545-465.916 457.389  1.00 94.34           C  
ATOM   1187  C   ASP B 144    -270.406-464.823 456.760  1.00 94.34           C  
ATOM   1188  CB  ASP B 144    -269.818-467.258 456.708  1.00 94.34           C  
ATOM   1189  O   ASP B 144    -270.225-464.480 455.590  1.00 94.34           O  
ATOM   1190  CG  ASP B 144    -271.211-467.793 456.988  1.00 94.34           C  
ATOM   1191  OD1 ASP B 144    -271.696-467.662 458.133  1.00 94.34           O  
ATOM   1192  OD2 ASP B 144    -271.828-468.354 456.057  1.00 94.34           O  
ATOM   1193  N   GLN B 145    -271.340-464.196 457.599  1.00 94.36           N  
ATOM   1194  CA  GLN B 145    -272.279-463.212 457.072  1.00 94.36           C  
ATOM   1195  C   GLN B 145    -271.730-461.795 457.213  1.00 94.36           C  
ATOM   1196  CB  GLN B 145    -273.629-463.325 457.780  1.00 94.36           C  
ATOM   1197  O   GLN B 145    -270.974-461.507 458.143  1.00 94.36           O  
ATOM   1198  CG  GLN B 145    -274.282-464.695 457.645  1.00 94.36           C  
ATOM   1199  CD  GLN B 145    -275.613-464.783 458.367  1.00 94.36           C  
ATOM   1200  NE2 GLN B 145    -276.014-465.999 458.724  1.00 94.36           N  
ATOM   1201  OE1 GLN B 145    -276.276-463.768 458.604  1.00 94.36           O  
ATOM   1202  N   LYS B 146    -272.058-460.932 456.212  1.00 94.09           N  
ATOM   1203  CA  LYS B 146    -271.753-459.507 456.290  1.00 94.09           C  
ATOM   1204  C   LYS B 146    -272.988-458.663 455.984  1.00 94.09           C  
ATOM   1205  CB  LYS B 146    -270.621-459.147 455.327  1.00 94.09           C  
ATOM   1206  O   LYS B 146    -273.774-459.002 455.098  1.00 94.09           O  
ATOM   1207  CG  LYS B 146    -269.290-459.804 455.663  1.00 94.09           C  
ATOM   1208  CD  LYS B 146    -268.186-459.346 454.717  1.00 94.09           C  
ATOM   1209  CE  LYS B 146    -266.855-460.004 455.052  1.00 94.09           C  
ATOM   1210  NZ  LYS B 146    -265.742-459.460 454.216  1.00 94.09           N  
ATOM   1211  N   ARG B 147    -273.102-457.578 456.819  1.00 87.61           N  
ATOM   1212  CA  ARG B 147    -274.201-456.640 456.620  1.00 87.61           C  
ATOM   1213  C   ARG B 147    -273.727-455.199 456.781  1.00 87.61           C  
ATOM   1214  CB  ARG B 147    -275.339-456.930 457.601  1.00 87.61           C  
ATOM   1215  O   ARG B 147    -272.783-454.931 457.526  1.00 87.61           O  
ATOM   1216  CG  ARG B 147    -275.810-458.375 457.588  1.00 87.61           C  
ATOM   1217  CD  ARG B 147    -276.692-458.671 456.383  1.00 87.61           C  
ATOM   1218  NE  ARG B 147    -277.298-459.996 456.472  1.00 87.61           N  
ATOM   1219  NH1 ARG B 147    -278.456-459.825 454.481  1.00 87.61           N  
ATOM   1220  NH2 ARG B 147    -278.618-461.730 455.746  1.00 87.61           N  
ATOM   1221  CZ  ARG B 147    -278.123-460.514 455.566  1.00 87.61           C  
ATOM   1222  N   THR B 148    -274.352-454.334 456.015  1.00 92.07           N  
ATOM   1223  CA  THR B 148    -274.161-452.908 456.250  1.00 92.07           C  
ATOM   1224  C   THR B 148    -275.359-452.315 456.986  1.00 92.07           C  
ATOM   1225  CB  THR B 148    -273.940-452.149 454.928  1.00 92.07           C  
ATOM   1226  O   THR B 148    -276.423-452.120 456.395  1.00 92.07           O  
ATOM   1227  CG2 THR B 148    -273.491-450.714 455.187  1.00 92.07           C  
ATOM   1228  OG1 THR B 148    -272.936-452.822 454.159  1.00 92.07           O  
ATOM   1229  N   LEU B 149    -275.137-452.033 458.302  1.00 91.39           N  
ATOM   1230  CA  LEU B 149    -276.273-451.685 459.149  1.00 91.39           C  
ATOM   1231  C   LEU B 149    -276.153-450.254 459.661  1.00 91.39           C  
ATOM   1232  CB  LEU B 149    -276.379-452.654 460.329  1.00 91.39           C  
ATOM   1233  O   LEU B 149    -275.055-449.693 459.696  1.00 91.39           O  
ATOM   1234  CG  LEU B 149    -276.522-454.136 459.979  1.00 91.39           C  
ATOM   1235  CD1 LEU B 149    -276.440-454.990 461.241  1.00 91.39           C  
ATOM   1236  CD2 LEU B 149    -277.833-454.387 459.242  1.00 91.39           C  
ATOM   1237  N   GLU B 150    -277.329-449.720 460.041  1.00 91.98           N  
ATOM   1238  CA  GLU B 150    -277.412-448.375 460.602  1.00 91.98           C  
ATOM   1239  C   GLU B 150    -278.419-448.317 461.748  1.00 91.98           C  
ATOM   1240  CB  GLU B 150    -277.789-447.361 459.518  1.00 91.98           C  
ATOM   1241  O   GLU B 150    -279.486-448.930 461.675  1.00 91.98           O  
ATOM   1242  CG  GLU B 150    -277.946-445.939 460.035  1.00 91.98           C  
ATOM   1243  CD  GLU B 150    -278.372-444.953 458.959  1.00 91.98           C  
ATOM   1244  OE1 GLU B 150    -278.461-443.738 459.248  1.00 91.98           O  
ATOM   1245  OE2 GLU B 150    -278.621-445.401 457.817  1.00 91.98           O  
ATOM   1246  N   TRP B 151    -278.075-447.638 462.798  1.00 86.78           N  
ATOM   1247  CA  TRP B 151    -278.964-447.334 463.914  1.00 86.78           C  
ATOM   1248  C   TRP B 151    -279.103-445.827 464.103  1.00 86.78           C  
ATOM   1249  CB  TRP B 151    -278.446-447.977 465.205  1.00 86.78           C  
ATOM   1250  O   TRP B 151    -278.105-445.115 464.233  1.00 86.78           O  
ATOM   1251  CG  TRP B 151    -278.531-449.474 465.216  1.00 86.78           C  
ATOM   1252  CD1 TRP B 151    -279.524-450.239 465.759  1.00 86.78           C  
ATOM   1253  CD2 TRP B 151    -277.579-450.386 464.659  1.00 86.78           C  
ATOM   1254  CE2 TRP B 151    -278.061-451.691 464.902  1.00 86.78           C  
ATOM   1255  CE3 TRP B 151    -276.365-450.226 463.979  1.00 86.78           C  
ATOM   1256  NE1 TRP B 151    -279.248-451.574 465.573  1.00 86.78           N  
ATOM   1257  CH2 TRP B 151    -276.184-452.647 463.823  1.00 86.78           C  
ATOM   1258  CZ2 TRP B 151    -277.369-452.832 464.487  1.00 86.78           C  
ATOM   1259  CZ3 TRP B 151    -275.678-451.362 463.565  1.00 86.78           C  
ATOM   1260  N   GLU B 152    -280.447-445.471 464.010  1.00 80.37           N  
ATOM   1261  CA  GLU B 152    -280.754-444.066 464.262  1.00 80.37           C  
ATOM   1262  C   GLU B 152    -281.177-443.846 465.712  1.00 80.37           C  
ATOM   1263  CB  GLU B 152    -281.850-443.576 463.313  1.00 80.37           C  
ATOM   1264  O   GLU B 152    -281.725-444.748 466.348  1.00 80.37           O  
ATOM   1265  CG  GLU B 152    -281.481-443.681 461.841  1.00 80.37           C  
ATOM   1266  CD  GLU B 152    -282.592-443.221 460.910  1.00 80.37           C  
ATOM   1267  OE1 GLU B 152    -282.386-443.220 459.674  1.00 80.37           O  
ATOM   1268  OE2 GLU B 152    -283.674-442.858 461.419  1.00 80.37           O  
ATOM   1269  N   GLY B 153    -280.493-443.033 466.466  1.00 72.32           N  
ATOM   1270  CA  GLY B 153    -280.883-442.735 467.834  1.00 72.32           C  
ATOM   1271  C   GLY B 153    -280.076-443.501 468.866  1.00 72.32           C  
ATOM   1272  O   GLY B 153    -279.038-444.083 468.542  1.00 72.32           O  
ATOM   1273  N   GLN B 154    -280.565-443.266 470.135  1.00 81.24           N  
ATOM   1274  CA  GLN B 154    -279.839-443.800 471.282  1.00 81.24           C  
ATOM   1275  C   GLN B 154    -280.573-444.991 471.893  1.00 81.24           C  
ATOM   1276  CB  GLN B 154    -279.629-442.715 472.339  1.00 81.24           C  
ATOM   1277  O   GLN B 154    -281.799-444.973 472.016  1.00 81.24           O  
ATOM   1278  CG  GLN B 154    -278.627-443.095 473.421  1.00 81.24           C  
ATOM   1279  CD  GLN B 154    -278.395-441.981 474.423  1.00 81.24           C  
ATOM   1280  NE2 GLN B 154    -277.153-441.836 474.873  1.00 81.24           N  
ATOM   1281  OE1 GLN B 154    -279.324-441.254 474.790  1.00 81.24           O  
ATOM   1282  N   GLU B 155    -279.897-446.144 472.147  1.00 78.58           N  
ATOM   1283  CA  GLU B 155    -280.432-447.313 472.839  1.00 78.58           C  
ATOM   1284  C   GLU B 155    -279.384-447.937 473.756  1.00 78.58           C  
ATOM   1285  CB  GLU B 155    -280.935-448.350 471.832  1.00 78.58           C  
ATOM   1286  O   GLU B 155    -278.202-447.596 473.680  1.00 78.58           O  
ATOM   1287  CG  GLU B 155    -279.863-448.847 470.873  1.00 78.58           C  
ATOM   1288  CD  GLU B 155    -280.417-449.700 469.744  1.00 78.58           C  
ATOM   1289  OE1 GLU B 155    -279.637-450.114 468.856  1.00 78.58           O  
ATOM   1290  OE2 GLU B 155    -281.643-449.958 469.746  1.00 78.58           O  
ATOM   1291  N   THR B 156    -279.816-448.833 474.660  1.00 84.06           N  
ATOM   1292  CA  THR B 156    -278.856-449.501 475.531  1.00 84.06           C  
ATOM   1293  C   THR B 156    -277.970-450.452 474.731  1.00 84.06           C  
ATOM   1294  CB  THR B 156    -279.568-450.279 476.653  1.00 84.06           C  
ATOM   1295  O   THR B 156    -278.347-450.892 473.643  1.00 84.06           O  
ATOM   1296  CG2 THR B 156    -280.447-449.357 477.491  1.00 84.06           C  
ATOM   1297  OG1 THR B 156    -280.385-451.303 476.073  1.00 84.06           O  
ATOM   1298  N   THR B 157    -276.890-450.721 475.301  1.00 87.13           N  
ATOM   1299  CA  THR B 157    -275.947-451.632 474.661  1.00 87.13           C  
ATOM   1300  C   THR B 157    -276.589-452.996 474.423  1.00 87.13           C  
ATOM   1301  CB  THR B 157    -274.672-451.803 475.508  1.00 87.13           C  
ATOM   1302  O   THR B 157    -276.424-453.587 473.354  1.00 87.13           O  
ATOM   1303  CG2 THR B 157    -273.690-452.757 474.836  1.00 87.13           C  
ATOM   1304  OG1 THR B 157    -274.042-450.527 475.676  1.00 87.13           O  
ATOM   1305  N   LEU B 158    -277.352-453.451 475.414  1.00 85.05           N  
ATOM   1306  CA  LEU B 158    -278.055-454.720 475.262  1.00 85.05           C  
ATOM   1307  C   LEU B 158    -279.025-454.668 474.086  1.00 85.05           C  
ATOM   1308  CB  LEU B 158    -278.812-455.071 476.546  1.00 85.05           C  
ATOM   1309  O   LEU B 158    -279.050-455.580 473.256  1.00 85.05           O  
ATOM   1310  CG  LEU B 158    -279.653-456.347 476.511  1.00 85.05           C  
ATOM   1311  CD1 LEU B 158    -278.772-457.554 476.206  1.00 85.05           C  
ATOM   1312  CD2 LEU B 158    -280.392-456.539 477.831  1.00 85.05           C  
ATOM   1313  N   ALA B 159    -279.773-453.636 474.065  1.00 80.85           N  
ATOM   1314  CA  ALA B 159    -280.739-453.476 472.981  1.00 80.85           C  
ATOM   1315  C   ALA B 159    -280.041-453.437 471.624  1.00 80.85           C  
ATOM   1316  CB  ALA B 159    -281.565-452.208 473.187  1.00 80.85           C  
ATOM   1317  O   ALA B 159    -280.541-453.997 470.645  1.00 80.85           O  
ATOM   1318  N   ARG B 160    -278.924-452.695 471.615  1.00 89.57           N  
ATOM   1319  CA  ARG B 160    -278.146-452.617 470.383  1.00 89.57           C  
ATOM   1320  C   ARG B 160    -277.679-454.001 469.943  1.00 89.57           C  
ATOM   1321  CB  ARG B 160    -276.942-451.692 470.564  1.00 89.57           C  
ATOM   1322  O   ARG B 160    -277.771-454.347 468.763  1.00 89.57           O  
ATOM   1323  CG  ARG B 160    -276.101-451.522 469.309  1.00 89.57           C  
ATOM   1324  CD  ARG B 160    -276.857-450.774 468.220  1.00 89.57           C  
ATOM   1325  NE  ARG B 160    -277.253-449.439 468.659  1.00 89.57           N  
ATOM   1326  NH1 ARG B 160    -275.264-448.427 468.060  1.00 89.57           N  
ATOM   1327  NH2 ARG B 160    -276.947-447.188 469.003  1.00 89.57           N  
ATOM   1328  CZ  ARG B 160    -276.487-448.354 468.572  1.00 89.57           C  
ATOM   1329  N   LEU B 161    -277.216-454.890 470.815  1.00 90.31           N  
ATOM   1330  CA  LEU B 161    -276.739-456.237 470.520  1.00 90.31           C  
ATOM   1331  C   LEU B 161    -277.884-457.128 470.050  1.00 90.31           C  
ATOM   1332  CB  LEU B 161    -276.074-456.852 471.755  1.00 90.31           C  
ATOM   1333  O   LEU B 161    -277.725-457.904 469.105  1.00 90.31           O  
ATOM   1334  CG  LEU B 161    -274.643-456.399 472.050  1.00 90.31           C  
ATOM   1335  CD1 LEU B 161    -274.181-456.947 473.397  1.00 90.31           C  
ATOM   1336  CD2 LEU B 161    -273.701-456.840 470.935  1.00 90.31           C  
ATOM   1337  N   ILE B 162    -278.978-457.015 470.719  1.00 83.87           N  
ATOM   1338  CA  ILE B 162    -280.149-457.786 470.317  1.00 83.87           C  
ATOM   1339  C   ILE B 162    -280.555-457.403 468.896  1.00 83.87           C  
ATOM   1340  CB  ILE B 162    -281.330-457.570 471.289  1.00 83.87           C  
ATOM   1341  O   ILE B 162    -280.859-458.272 468.075  1.00 83.87           O  
ATOM   1342  CG1 ILE B 162    -281.014-458.183 472.658  1.00 83.87           C  
ATOM   1343  CG2 ILE B 162    -282.621-458.157 470.711  1.00 83.87           C  
ATOM   1344  CD1 ILE B 162    -282.020-457.826 473.744  1.00 83.87           C  
ATOM   1345  N   SER B 163    -280.503-456.144 468.634  1.00 83.89           N  
ATOM   1346  CA  SER B 163    -280.816-455.659 467.293  1.00 83.89           C  
ATOM   1347  C   SER B 163    -279.813-456.182 466.269  1.00 83.89           C  
ATOM   1348  CB  SER B 163    -280.834-454.130 467.267  1.00 83.89           C  
ATOM   1349  O   SER B 163    -280.195-456.583 465.168  1.00 83.89           O  
ATOM   1350  OG  SER B 163    -281.105-453.654 465.959  1.00 83.89           O  
ATOM   1351  N   LEU B 164    -278.570-456.095 466.627  1.00 92.18           N  
ATOM   1352  CA  LEU B 164    -277.537-456.650 465.759  1.00 92.18           C  
ATOM   1353  C   LEU B 164    -277.818-458.116 465.447  1.00 92.18           C  
ATOM   1354  CB  LEU B 164    -276.157-456.510 466.409  1.00 92.18           C  
ATOM   1355  O   LEU B 164    -277.787-458.524 464.283  1.00 92.18           O  
ATOM   1356  CG  LEU B 164    -274.976-457.083 465.625  1.00 92.18           C  
ATOM   1357  CD1 LEU B 164    -274.862-456.403 464.265  1.00 92.18           C  
ATOM   1358  CD2 LEU B 164    -273.682-456.927 466.417  1.00 92.18           C  
ATOM   1359  N   ALA B 165    -278.067-458.953 466.445  1.00 89.48           N  
ATOM   1360  CA  ALA B 165    -278.365-460.373 466.275  1.00 89.48           C  
ATOM   1361  C   ALA B 165    -279.562-460.574 465.349  1.00 89.48           C  
ATOM   1362  CB  ALA B 165    -278.629-461.027 467.628  1.00 89.48           C  
ATOM   1363  O   ALA B 165    -279.525-461.420 464.451  1.00 89.48           O  
ATOM   1364  N   ARG B 166    -280.569-459.877 465.542  1.00 83.63           N  
ATOM   1365  CA  ARG B 166    -281.765-459.977 464.712  1.00 83.63           C  
ATOM   1366  C   ARG B 166    -281.437-459.708 463.247  1.00 83.63           C  
ATOM   1367  CB  ARG B 166    -282.840-459.001 465.196  1.00 83.63           C  
ATOM   1368  O   ARG B 166    -281.905-460.425 462.359  1.00 83.63           O  
ATOM   1369  CG  ARG B 166    -283.559-459.455 466.457  1.00 83.63           C  
ATOM   1370  CD  ARG B 166    -284.647-458.473 466.868  1.00 83.63           C  
ATOM   1371  NE  ARG B 166    -285.073-458.687 468.248  1.00 83.63           N  
ATOM   1372  NH1 ARG B 166    -285.925-456.560 468.535  1.00 83.63           N  
ATOM   1373  NH2 ARG B 166    -286.016-458.077 470.251  1.00 83.63           N  
ATOM   1374  CZ  ARG B 166    -285.671-457.774 469.009  1.00 83.63           C  
ATOM   1375  N   ASN B 167    -280.631-458.637 463.022  1.00 87.06           N  
ATOM   1376  CA  ASN B 167    -280.254-458.285 461.658  1.00 87.06           C  
ATOM   1377  C   ASN B 167    -279.418-459.383 461.006  1.00 87.06           C  
ATOM   1378  CB  ASN B 167    -279.495-456.956 461.635  1.00 87.06           C  
ATOM   1379  O   ASN B 167    -279.424-459.531 459.782  1.00 87.06           O  
ATOM   1380  CG  ASN B 167    -280.420-455.756 461.629  1.00 87.06           C  
ATOM   1381  ND2 ASN B 167    -280.521-455.080 462.767  1.00 87.06           N  
ATOM   1382  OD1 ASN B 167    -281.040-455.439 460.610  1.00 87.06           O  
ATOM   1383  N   PHE B 168    -278.819-460.172 461.791  1.00 92.17           N  
ATOM   1384  CA  PHE B 168    -278.000-461.263 461.279  1.00 92.17           C  
ATOM   1385  C   PHE B 168    -278.757-462.584 461.342  1.00 92.17           C  
ATOM   1386  CB  PHE B 168    -276.691-461.371 462.067  1.00 92.17           C  
ATOM   1387  O   PHE B 168    -278.171-463.652 461.153  1.00 92.17           O  
ATOM   1388  CG  PHE B 168    -275.603-460.460 461.567  1.00 92.17           C  
ATOM   1389  CD1 PHE B 168    -274.616-460.937 460.713  1.00 92.17           C  
ATOM   1390  CD2 PHE B 168    -275.569-459.125 461.949  1.00 92.17           C  
ATOM   1391  CE1 PHE B 168    -273.608-460.095 460.246  1.00 92.17           C  
ATOM   1392  CE2 PHE B 168    -274.564-458.279 461.487  1.00 92.17           C  
ATOM   1393  CZ  PHE B 168    -273.585-458.766 460.637  1.00 92.17           C  
ATOM   1394  N   ASP B 169    -280.068-462.522 461.671  1.00 88.52           N  
ATOM   1395  CA  ASP B 169    -280.897-463.716 461.798  1.00 88.52           C  
ATOM   1396  C   ASP B 169    -280.303-464.692 462.810  1.00 88.52           C  
ATOM   1397  CB  ASP B 169    -281.063-464.401 460.440  1.00 88.52           C  
ATOM   1398  O   ASP B 169    -280.155-465.882 462.519  1.00 88.52           O  
ATOM   1399  CG  ASP B 169    -281.718-463.509 459.401  1.00 88.52           C  
ATOM   1400  OD1 ASP B 169    -282.773-462.905 459.693  1.00 88.52           O  
ATOM   1401  OD2 ASP B 169    -281.175-463.409 458.279  1.00 88.52           O  
ATOM   1402  N   ALA B 170    -279.970-464.053 463.883  1.00 90.88           N  
ATOM   1403  CA  ALA B 170    -279.281-464.838 464.905  1.00 90.88           C  
ATOM   1404  C   ALA B 170    -280.001-464.744 466.247  1.00 90.88           C  
ATOM   1405  CB  ALA B 170    -277.834-464.372 465.046  1.00 90.88           C  
ATOM   1406  O   ALA B 170    -280.828-463.854 466.454  1.00 90.88           O  
ATOM   1407  N   GLU B 171    -279.741-465.730 467.125  1.00 92.19           N  
ATOM   1408  CA  GLU B 171    -280.093-465.741 468.542  1.00 92.19           C  
ATOM   1409  C   GLU B 171    -278.849-465.659 469.421  1.00 92.19           C  
ATOM   1410  CB  GLU B 171    -280.897-466.997 468.886  1.00 92.19           C  
ATOM   1411  O   GLU B 171    -277.791-466.181 469.060  1.00 92.19           O  
ATOM   1412  CG  GLU B 171    -282.226-467.098 468.150  1.00 92.19           C  
ATOM   1413  CD  GLU B 171    -283.016-468.347 468.507  1.00 92.19           C  
ATOM   1414  OE1 GLU B 171    -284.130-468.535 467.965  1.00 92.19           O  
ATOM   1415  OE2 GLU B 171    -282.519-469.142 469.334  1.00 92.19           O  
ATOM   1416  N   ILE B 172    -279.011-464.995 470.562  1.00 92.95           N  
ATOM   1417  CA  ILE B 172    -277.807-464.836 471.372  1.00 92.95           C  
ATOM   1418  C   ILE B 172    -278.032-465.449 472.753  1.00 92.95           C  
ATOM   1419  CB  ILE B 172    -277.405-463.351 471.503  1.00 92.95           C  
ATOM   1420  O   ILE B 172    -279.168-465.542 473.220  1.00 92.95           O  
ATOM   1421  CG1 ILE B 172    -278.565-462.532 472.080  1.00 92.95           C  
ATOM   1422  CG2 ILE B 172    -276.962-462.791 470.148  1.00 92.95           C  
ATOM   1423  CD1 ILE B 172    -278.208-461.084 472.388  1.00 92.95           C  
ATOM   1424  N   GLU B 173    -276.995-465.867 473.392  1.00 94.42           N  
ATOM   1425  CA  GLU B 173    -276.950-466.423 474.742  1.00 94.42           C  
ATOM   1426  C   GLU B 173    -275.744-465.896 475.516  1.00 94.42           C  
ATOM   1427  CB  GLU B 173    -276.915-467.953 474.692  1.00 94.42           C  
ATOM   1428  O   GLU B 173    -274.621-465.906 475.008  1.00 94.42           O  
ATOM   1429  CG  GLU B 173    -276.833-468.611 476.062  1.00 94.42           C  
ATOM   1430  CD  GLU B 173    -276.653-470.120 475.993  1.00 94.42           C  
ATOM   1431  OE1 GLU B 173    -277.488-470.856 476.566  1.00 94.42           O  
ATOM   1432  OE2 GLU B 173    -275.670-470.567 475.362  1.00 94.42           O  
ATOM   1433  N   PHE B 174    -276.077-465.417 476.711  1.00 92.70           N  
ATOM   1434  CA  PHE B 174    -274.992-464.988 477.588  1.00 92.70           C  
ATOM   1435  C   PHE B 174    -274.597-466.107 478.545  1.00 92.70           C  
ATOM   1436  CB  PHE B 174    -275.399-463.741 478.378  1.00 92.70           C  
ATOM   1437  O   PHE B 174    -275.460-466.746 479.150  1.00 92.70           O  
ATOM   1438  CG  PHE B 174    -275.640-462.530 477.517  1.00 92.70           C  
ATOM   1439  CD1 PHE B 174    -274.577-461.756 477.067  1.00 92.70           C  
ATOM   1440  CD2 PHE B 174    -276.931-462.164 477.159  1.00 92.70           C  
ATOM   1441  CE1 PHE B 174    -274.798-460.635 476.271  1.00 92.70           C  
ATOM   1442  CE2 PHE B 174    -277.160-461.046 476.364  1.00 92.70           C  
ATOM   1443  CZ  PHE B 174    -276.092-460.282 475.922  1.00 92.70           C  
ATOM   1444  N   GLU B 175    -273.313-466.316 478.607  1.00 92.29           N  
ATOM   1445  CA  GLU B 175    -272.765-467.320 479.513  1.00 92.29           C  
ATOM   1446  C   GLU B 175    -271.716-466.713 480.441  1.00 92.29           C  
ATOM   1447  CB  GLU B 175    -272.158-468.483 478.723  1.00 92.29           C  
ATOM   1448  O   GLU B 175    -270.782-466.052 479.982  1.00 92.29           O  
ATOM   1449  CG  GLU B 175    -271.640-469.616 479.597  1.00 92.29           C  
ATOM   1450  CD  GLU B 175    -271.006-470.746 478.801  1.00 92.29           C  
ATOM   1451  OE1 GLU B 175    -270.665-471.792 479.399  1.00 92.29           O  
ATOM   1452  OE2 GLU B 175    -270.850-470.584 477.571  1.00 92.29           O  
ATOM   1453  N   THR B 176    -271.959-467.006 481.704  1.00 90.28           N  
ATOM   1454  CA  THR B 176    -271.009-466.548 482.712  1.00 90.28           C  
ATOM   1455  C   THR B 176    -270.156-467.708 483.217  1.00 90.28           C  
ATOM   1456  CB  THR B 176    -271.730-465.883 483.899  1.00 90.28           C  
ATOM   1457  O   THR B 176    -270.687-468.718 483.685  1.00 90.28           O  
ATOM   1458  CG2 THR B 176    -270.731-465.366 484.930  1.00 90.28           C  
ATOM   1459  OG1 THR B 176    -272.514-464.783 483.417  1.00 90.28           O  
ATOM   1460  N   LYS B 177    -268.834-467.522 483.085  1.00 91.27           N  
ATOM   1461  CA  LYS B 177    -267.908-468.497 483.656  1.00 91.27           C  
ATOM   1462  C   LYS B 177    -267.159-467.911 484.849  1.00 91.27           C  
ATOM   1463  CB  LYS B 177    -266.913-468.975 482.597  1.00 91.27           C  
ATOM   1464  O   LYS B 177    -266.615-466.808 484.768  1.00 91.27           O  
ATOM   1465  CG  LYS B 177    -267.558-469.698 481.423  1.00 91.27           C  
ATOM   1466  CD  LYS B 177    -266.513-470.235 480.455  1.00 91.27           C  
ATOM   1467  CE  LYS B 177    -267.156-470.967 479.284  1.00 91.27           C  
ATOM   1468  NZ  LYS B 177    -266.135-471.485 478.326  1.00 91.27           N  
ATOM   1469  N   LEU B 178    -267.216-468.656 485.926  1.00 90.59           N  
ATOM   1470  CA  LEU B 178    -266.566-468.186 487.144  1.00 90.59           C  
ATOM   1471  C   LEU B 178    -265.320-469.012 487.449  1.00 90.59           C  
ATOM   1472  CB  LEU B 178    -267.535-468.247 488.327  1.00 90.59           C  
ATOM   1473  O   LEU B 178    -265.252-470.192 487.099  1.00 90.59           O  
ATOM   1474  CG  LEU B 178    -268.820-467.428 488.195  1.00 90.59           C  
ATOM   1475  CD1 LEU B 178    -269.672-467.571 489.451  1.00 90.59           C  
ATOM   1476  CD2 LEU B 178    -268.493-465.962 487.927  1.00 90.59           C  
ATOM   1477  N   GLN B 179    -264.316-468.443 488.065  1.00 89.00           N  
ATOM   1478  CA  GLN B 179    -263.172-469.155 488.624  1.00 89.00           C  
ATOM   1479  C   GLN B 179    -263.570-469.947 489.866  1.00 89.00           C  
ATOM   1480  CB  GLN B 179    -262.045-468.178 488.964  1.00 89.00           C  
ATOM   1481  O   GLN B 179    -264.638-469.720 490.438  1.00 89.00           O  
ATOM   1482  CG  GLN B 179    -261.552-467.368 487.771  1.00 89.00           C  
ATOM   1483  CD  GLN B 179    -260.550-466.299 488.161  1.00 89.00           C  
ATOM   1484  NE2 GLN B 179    -259.764-465.841 487.193  1.00 89.00           N  
ATOM   1485  OE1 GLN B 179    -260.482-465.887 489.324  1.00 89.00           O  
ATOM   1486  N   PRO B 180    -262.724-470.941 490.306  1.00 83.66           N  
ATOM   1487  CA  PRO B 180    -263.031-471.718 491.509  1.00 83.66           C  
ATOM   1488  C   PRO B 180    -263.306-470.837 492.726  1.00 83.66           C  
ATOM   1489  CB  PRO B 180    -261.769-472.559 491.718  1.00 83.66           C  
ATOM   1490  O   PRO B 180    -264.092-471.213 493.600  1.00 83.66           O  
ATOM   1491  CG  PRO B 180    -261.225-472.778 490.343  1.00 83.66           C  
ATOM   1492  CD  PRO B 180    -261.457-471.536 489.534  1.00 83.66           C  
ATOM   1493  N   ASN B 181    -262.763-469.661 492.729  1.00 83.67           N  
ATOM   1494  CA  ASN B 181    -262.975-468.770 493.865  1.00 83.67           C  
ATOM   1495  C   ASN B 181    -264.175-467.856 493.645  1.00 83.67           C  
ATOM   1496  CB  ASN B 181    -261.717-467.941 494.138  1.00 83.67           C  
ATOM   1497  O   ASN B 181    -264.330-466.849 494.340  1.00 83.67           O  
ATOM   1498  CG  ASN B 181    -261.360-467.025 492.983  1.00 83.67           C  
ATOM   1499  ND2 ASN B 181    -260.263-466.291 493.127  1.00 83.67           N  
ATOM   1500  OD1 ASN B 181    -262.065-466.978 491.972  1.00 83.67           O  
ATOM   1501  N   SER B 182    -265.011-468.046 492.530  1.00 83.35           N  
ATOM   1502  CA  SER B 182    -266.298-467.433 492.220  1.00 83.35           C  
ATOM   1503  C   SER B 182    -266.117-466.053 491.597  1.00 83.35           C  
ATOM   1504  CB  SER B 182    -267.156-467.322 493.482  1.00 83.35           C  
ATOM   1505  O   SER B 182    -267.085-465.304 491.442  1.00 83.35           O  
ATOM   1506  OG  SER B 182    -267.498-468.607 493.972  1.00 83.35           O  
ATOM   1507  N   GLN B 183    -264.833-465.703 491.351  1.00 85.14           N  
ATOM   1508  CA  GLN B 183    -264.605-464.478 490.593  1.00 85.14           C  
ATOM   1509  C   GLN B 183    -264.917-464.680 489.113  1.00 85.14           C  
ATOM   1510  CB  GLN B 183    -263.162-464.000 490.764  1.00 85.14           C  
ATOM   1511  O   GLN B 183    -264.858-465.805 488.609  1.00 85.14           O  
ATOM   1512  CG  GLN B 183    -262.866-463.419 492.141  1.00 85.14           C  
ATOM   1513  CD  GLN B 183    -261.495-462.773 492.223  1.00 85.14           C  
ATOM   1514  NE2 GLN B 183    -261.193-462.167 493.365  1.00 85.14           N  
ATOM   1515  OE1 GLN B 183    -260.714-462.821 491.267  1.00 85.14           O  
ATOM   1516  N   LEU B 184    -265.346-463.503 488.529  1.00 86.90           N  
ATOM   1517  CA  LEU B 184    -265.697-463.582 487.114  1.00 86.90           C  
ATOM   1518  C   LEU B 184    -264.480-463.949 486.272  1.00 86.90           C  
ATOM   1519  CB  LEU B 184    -266.283-462.252 486.633  1.00 86.90           C  
ATOM   1520  O   LEU B 184    -263.450-463.275 486.334  1.00 86.90           O  
ATOM   1521  CG  LEU B 184    -266.695-462.186 485.161  1.00 86.90           C  
ATOM   1522  CD1 LEU B 184    -267.882-463.108 484.902  1.00 86.90           C  
ATOM   1523  CD2 LEU B 184    -267.028-460.753 484.763  1.00 86.90           C  
ATOM   1524  N   ASP B 185    -264.454-465.134 485.588  1.00 89.11           N  
ATOM   1525  CA  ASP B 185    -263.419-465.557 484.650  1.00 89.11           C  
ATOM   1526  C   ASP B 185    -263.655-464.959 483.264  1.00 89.11           C  
ATOM   1527  CB  ASP B 185    -263.364-467.083 484.562  1.00 89.11           C  
ATOM   1528  O   ASP B 185    -262.869-464.132 482.797  1.00 89.11           O  
ATOM   1529  CG  ASP B 185    -262.203-467.589 483.723  1.00 89.11           C  
ATOM   1530  OD1 ASP B 185    -261.317-466.785 483.362  1.00 89.11           O  
ATOM   1531  OD2 ASP B 185    -262.175-468.800 483.418  1.00 89.11           O  
ATOM   1532  N   VAL B 186    -264.803-465.264 482.625  1.00 90.41           N  
ATOM   1533  CA  VAL B 186    -265.135-464.746 481.301  1.00 90.41           C  
ATOM   1534  C   VAL B 186    -266.651-464.633 481.155  1.00 90.41           C  
ATOM   1535  CB  VAL B 186    -264.556-465.640 480.181  1.00 90.41           C  
ATOM   1536  O   VAL B 186    -267.396-465.445 481.709  1.00 90.41           O  
ATOM   1537  CG1 VAL B 186    -265.232-467.010 480.181  1.00 90.41           C  
ATOM   1538  CG2 VAL B 186    -264.716-464.961 478.822  1.00 90.41           C  
ATOM   1539  N   PHE B 187    -267.069-463.520 480.546  1.00 91.50           N  
ATOM   1540  CA  PHE B 187    -268.456-463.296 480.156  1.00 91.50           C  
ATOM   1541  C   PHE B 187    -268.620-463.423 478.646  1.00 91.50           C  
ATOM   1542  CB  PHE B 187    -268.929-461.916 480.623  1.00 91.50           C  
ATOM   1543  O   PHE B 187    -268.145-462.573 477.891  1.00 91.50           O  
ATOM   1544  CG  PHE B 187    -270.426-461.761 480.635  1.00 91.50           C  
ATOM   1545  CD1 PHE B 187    -271.021-460.587 480.191  1.00 91.50           C  
ATOM   1546  CD2 PHE B 187    -271.239-462.790 481.093  1.00 91.50           C  
ATOM   1547  CE1 PHE B 187    -272.407-460.440 480.202  1.00 91.50           C  
ATOM   1548  CE2 PHE B 187    -272.623-462.651 481.107  1.00 91.50           C  
ATOM   1549  CZ  PHE B 187    -273.206-461.475 480.661  1.00 91.50           C  
ATOM   1550  N   VAL B 188    -269.337-464.510 478.270  1.00 94.38           N  
ATOM   1551  CA  VAL B 188    -269.317-464.925 476.871  1.00 94.38           C  
ATOM   1552  C   VAL B 188    -270.658-464.602 476.217  1.00 94.38           C  
ATOM   1553  CB  VAL B 188    -269.004-466.432 476.732  1.00 94.38           C  
ATOM   1554  O   VAL B 188    -271.716-464.830 476.808  1.00 94.38           O  
ATOM   1555  CG1 VAL B 188    -268.983-466.844 475.261  1.00 94.38           C  
ATOM   1556  CG2 VAL B 188    -267.673-466.765 477.403  1.00 94.38           C  
ATOM   1557  N   LEU B 189    -270.605-464.048 475.001  1.00 94.88           N  
ATOM   1558  CA  LEU B 189    -271.763-463.920 474.122  1.00 94.88           C  
ATOM   1559  C   LEU B 189    -271.714-464.957 473.004  1.00 94.88           C  
ATOM   1560  CB  LEU B 189    -271.830-462.512 473.525  1.00 94.88           C  
ATOM   1561  O   LEU B 189    -270.833-464.906 472.143  1.00 94.88           O  
ATOM   1562  CG  LEU B 189    -272.959-462.252 472.525  1.00 94.88           C  
ATOM   1563  CD1 LEU B 189    -274.310-462.288 473.232  1.00 94.88           C  
ATOM   1564  CD2 LEU B 189    -272.752-460.916 471.820  1.00 94.88           C  
ATOM   1565  N   ASN B 190    -272.612-465.873 473.064  1.00 97.25           N  
ATOM   1566  CA  ASN B 190    -272.745-466.854 471.992  1.00 97.25           C  
ATOM   1567  C   ASN B 190    -273.794-466.427 470.970  1.00 97.25           C  
ATOM   1568  CB  ASN B 190    -273.089-468.231 472.564  1.00 97.25           C  
ATOM   1569  O   ASN B 190    -274.881-465.978 471.339  1.00 97.25           O  
ATOM   1570  CG  ASN B 190    -272.017-468.762 473.495  1.00 97.25           C  
ATOM   1571  ND2 ASN B 190    -272.397-469.047 474.734  1.00 97.25           N  
ATOM   1572  OD1 ASN B 190    -270.857-468.913 473.103  1.00 97.25           O  
ATOM   1573  N   VAL B 191    -273.450-466.592 469.719  1.00 97.72           N  
ATOM   1574  CA  VAL B 191    -274.320-466.171 468.626  1.00 97.72           C  
ATOM   1575  C   VAL B 191    -274.664-467.372 467.747  1.00 97.72           C  
ATOM   1576  CB  VAL B 191    -273.666-465.059 467.775  1.00 97.72           C  
ATOM   1577  O   VAL B 191    -273.780-467.977 467.138  1.00 97.72           O  
ATOM   1578  CG1 VAL B 191    -274.626-464.574 466.691  1.00 97.72           C  
ATOM   1579  CG2 VAL B 191    -273.228-463.897 468.664  1.00 97.72           C  
ATOM   1580  N   TYR B 192    -275.949-467.705 467.685  1.00 97.60           N  
ATOM   1581  CA  TYR B 192    -276.443-468.851 466.931  1.00 97.60           C  
ATOM   1582  C   TYR B 192    -277.334-468.402 465.779  1.00 97.60           C  
ATOM   1583  CB  TYR B 192    -277.216-469.806 467.846  1.00 97.60           C  
ATOM   1584  O   TYR B 192    -277.986-467.359 465.861  1.00 97.60           O  
ATOM   1585  CG  TYR B 192    -276.422-470.277 469.041  1.00 97.60           C  
ATOM   1586  CD1 TYR B 192    -275.639-471.426 468.972  1.00 97.60           C  
ATOM   1587  CD2 TYR B 192    -276.454-469.573 470.240  1.00 97.60           C  
ATOM   1588  CE1 TYR B 192    -274.908-471.865 470.070  1.00 97.60           C  
ATOM   1589  CE2 TYR B 192    -275.726-470.003 471.345  1.00 97.60           C  
ATOM   1590  OH  TYR B 192    -274.234-471.578 472.341  1.00 97.60           O  
ATOM   1591  CZ  TYR B 192    -274.957-471.148 471.250  1.00 97.60           C  
ATOM   1592  N   LYS B 193    -277.326-469.150 464.789  1.00 94.24           N  
ATOM   1593  CA  LYS B 193    -278.315-468.901 463.744  1.00 94.24           C  
ATOM   1594  C   LYS B 193    -279.733-468.962 464.305  1.00 94.24           C  
ATOM   1595  CB  LYS B 193    -278.158-469.910 462.605  1.00 94.24           C  
ATOM   1596  O   LYS B 193    -280.025-469.777 465.181  1.00 94.24           O  
ATOM   1597  CG  LYS B 193    -276.902-469.710 461.770  1.00 94.24           C  
ATOM   1598  CD  LYS B 193    -276.813-470.728 460.641  1.00 94.24           C  
ATOM   1599  CE  LYS B 193    -275.552-470.535 459.810  1.00 94.24           C  
ATOM   1600  NZ  LYS B 193    -275.414-471.587 458.759  1.00 94.24           N  
ATOM   1601  N   ALA B 194    -280.555-468.113 463.882  1.00 89.66           N  
ATOM   1602  CA  ALA B 194    -281.940-468.073 464.348  1.00 89.66           C  
ATOM   1603  C   ALA B 194    -282.639-469.407 464.103  1.00 89.66           C  
ATOM   1604  CB  ALA B 194    -282.701-466.943 463.657  1.00 89.66           C  
ATOM   1605  O   ALA B 194    -282.338-470.103 463.130  1.00 89.66           O  
ATOM   1606  N   HIS B 195    -283.397-469.820 465.044  1.00 85.78           N  
ATOM   1607  CA  HIS B 195    -284.165-471.053 464.918  1.00 85.78           C  
ATOM   1608  C   HIS B 195    -285.027-471.038 463.660  1.00 85.78           C  
ATOM   1609  CB  HIS B 195    -285.040-471.269 466.152  1.00 85.78           C  
ATOM   1610  O   HIS B 195    -285.777-470.088 463.428  1.00 85.78           O  
ATOM   1611  CG  HIS B 195    -285.931-472.466 466.056  1.00 85.78           C  
ATOM   1612  CD2 HIS B 195    -287.262-472.567 465.833  1.00 85.78           C  
ATOM   1613  ND1 HIS B 195    -285.464-473.754 466.199  1.00 85.78           N  
ATOM   1614  CE1 HIS B 195    -286.473-474.600 466.067  1.00 85.78           C  
ATOM   1615  NE2 HIS B 195    -287.575-473.905 465.843  1.00 85.78           N  
ATOM   1616  N   ASP B 196    -284.843-472.142 462.845  1.00 80.20           N  
ATOM   1617  CA  ASP B 196    -285.693-472.394 461.685  1.00 80.20           C  
ATOM   1618  C   ASP B 196    -285.845-473.891 461.431  1.00 80.20           C  
ATOM   1619  CB  ASP B 196    -285.124-471.704 460.443  1.00 80.20           C  
ATOM   1620  O   ASP B 196    -285.599-474.706 462.322  1.00 80.20           O  
ATOM   1621  CG  ASP B 196    -283.743-472.209 460.064  1.00 80.20           C  
ATOM   1622  OD1 ASP B 196    -283.323-473.273 460.569  1.00 80.20           O  
ATOM   1623  OD2 ASP B 196    -283.067-471.536 459.257  1.00 80.20           O  
ATOM   1624  N   GLY B 197    -286.399-474.354 460.323  1.00 71.93           N  
ATOM   1625  CA  GLY B 197    -286.626-475.756 460.014  1.00 71.93           C  
ATOM   1626  C   GLY B 197    -285.356-476.584 460.033  1.00 71.93           C  
ATOM   1627  O   GLY B 197    -285.395-477.784 460.315  1.00 71.93           O  
ATOM   1628  N   ILE B 198    -284.228-475.870 459.941  1.00 80.36           N  
ATOM   1629  CA  ILE B 198    -282.943-476.550 459.817  1.00 80.36           C  
ATOM   1630  C   ILE B 198    -282.069-476.227 461.027  1.00 80.36           C  
ATOM   1631  CB  ILE B 198    -282.218-476.156 458.511  1.00 80.36           C  
ATOM   1632  O   ILE B 198    -281.447-477.120 461.608  1.00 80.36           O  
ATOM   1633  CG1 ILE B 198    -283.080-476.514 457.294  1.00 80.36           C  
ATOM   1634  CG2 ILE B 198    -280.847-476.833 458.430  1.00 80.36           C  
ATOM   1635  CD1 ILE B 198    -282.540-475.979 455.975  1.00 80.36           C  
ATOM   1636  N   ASN B 199    -282.058-474.981 461.435  1.00 90.25           N  
ATOM   1637  CA  ASN B 199    -281.175-474.534 462.507  1.00 90.25           C  
ATOM   1638  C   ASN B 199    -281.894-474.516 463.853  1.00 90.25           C  
ATOM   1639  CB  ASN B 199    -280.605-473.149 462.191  1.00 90.25           C  
ATOM   1640  O   ASN B 199    -283.016-474.018 463.957  1.00 90.25           O  
ATOM   1641  CG  ASN B 199    -279.831-473.121 460.888  1.00 90.25           C  
ATOM   1642  ND2 ASN B 199    -280.396-472.473 459.876  1.00 90.25           N  
ATOM   1643  OD1 ASN B 199    -278.734-473.678 460.792  1.00 90.25           O  
ATOM   1644  N   GLN B 200    -281.264-474.911 464.897  1.00 92.31           N  
ATOM   1645  CA  GLN B 200    -281.842-475.074 466.226  1.00 92.31           C  
ATOM   1646  C   GLN B 200    -281.879-473.747 466.978  1.00 92.31           C  
ATOM   1647  CB  GLN B 200    -281.056-476.111 467.030  1.00 92.31           C  
ATOM   1648  O   GLN B 200    -282.835-473.464 467.702  1.00 92.31           O  
ATOM   1649  CG  GLN B 200    -281.455-476.182 468.498  1.00 92.31           C  
ATOM   1650  CD  GLN B 200    -282.901-476.599 468.694  1.00 92.31           C  
ATOM   1651  NE2 GLN B 200    -283.478-476.220 469.829  1.00 92.31           N  
ATOM   1652  OE1 GLN B 200    -283.495-477.254 467.831  1.00 92.31           O  
ATOM   1653  N   GLY B 201    -280.965-472.892 466.734  1.00 94.00           N  
ATOM   1654  CA  GLY B 201    -280.770-471.710 467.559  1.00 94.00           C  
ATOM   1655  C   GLY B 201    -280.197-472.025 468.927  1.00 94.00           C  
ATOM   1656  O   GLY B 201    -279.442-472.986 469.084  1.00 94.00           O  
ATOM   1657  N   VAL B 202    -280.523-471.130 469.888  1.00 94.85           N  
ATOM   1658  CA  VAL B 202    -280.090-471.380 471.259  1.00 94.85           C  
ATOM   1659  C   VAL B 202    -280.794-472.619 471.807  1.00 94.85           C  
ATOM   1660  CB  VAL B 202    -280.363-470.164 472.171  1.00 94.85           C  
ATOM   1661  O   VAL B 202    -281.986-472.821 471.565  1.00 94.85           O  
ATOM   1662  CG1 VAL B 202    -280.106-470.517 473.635  1.00 94.85           C  
ATOM   1663  CG2 VAL B 202    -279.503-468.974 471.746  1.00 94.85           C  
ATOM   1664  N   GLY B 203    -280.017-473.481 472.554  1.00 93.91           N  
ATOM   1665  CA  GLY B 203    -280.572-474.681 473.161  1.00 93.91           C  
ATOM   1666  C   GLY B 203    -280.320-475.933 472.344  1.00 93.91           C  
ATOM   1667  O   GLY B 203    -279.516-475.921 471.410  1.00 93.91           O  
ATOM   1668  N   ARG B 204    -280.993-477.014 472.714  1.00 93.71           N  
ATOM   1669  CA  ARG B 204    -280.804-478.313 472.075  1.00 93.71           C  
ATOM   1670  C   ARG B 204    -282.138-478.913 471.647  1.00 93.71           C  
ATOM   1671  CB  ARG B 204    -280.076-479.274 473.017  1.00 93.71           C  
ATOM   1672  O   ARG B 204    -283.184-478.582 472.211  1.00 93.71           O  
ATOM   1673  CG  ARG B 204    -278.744-478.746 473.527  1.00 93.71           C  
ATOM   1674  CD  ARG B 204    -278.160-479.643 474.610  1.00 93.71           C  
ATOM   1675  NE  ARG B 204    -277.754-478.874 475.784  1.00 93.71           N  
ATOM   1676  NH1 ARG B 204    -277.220-480.722 477.064  1.00 93.71           N  
ATOM   1677  NH2 ARG B 204    -276.972-478.613 477.928  1.00 93.71           N  
ATOM   1678  CZ  ARG B 204    -277.316-479.405 476.923  1.00 93.71           C  
ATOM   1679  N   ARG B 205    -281.938-479.803 470.653  1.00 91.32           N  
ATOM   1680  CA  ARG B 205    -283.096-480.635 470.339  1.00 91.32           C  
ATOM   1681  C   ARG B 205    -283.173-481.839 471.271  1.00 91.32           C  
ATOM   1682  CB  ARG B 205    -283.044-481.102 468.883  1.00 91.32           C  
ATOM   1683  O   ARG B 205    -282.254-482.660 471.311  1.00 91.32           O  
ATOM   1684  CG  ARG B 205    -284.364-481.649 468.364  1.00 91.32           C  
ATOM   1685  CD  ARG B 205    -284.265-482.067 466.903  1.00 91.32           C  
ATOM   1686  NE  ARG B 205    -284.086-480.915 466.024  1.00 91.32           N  
ATOM   1687  NH1 ARG B 205    -286.325-480.343 465.976  1.00 91.32           N  
ATOM   1688  NH2 ARG B 205    -284.795-479.102 464.805  1.00 91.32           N  
ATOM   1689  CZ  ARG B 205    -285.069-480.123 465.604  1.00 91.32           C  
ATOM   1690  N   ARG B 206    -284.260-481.913 471.979  1.00 90.88           N  
ATOM   1691  CA  ARG B 206    -284.376-482.959 472.990  1.00 90.88           C  
ATOM   1692  C   ARG B 206    -285.286-484.085 472.510  1.00 90.88           C  
ATOM   1693  CB  ARG B 206    -284.906-482.382 474.304  1.00 90.88           C  
ATOM   1694  O   ARG B 206    -286.463-484.136 472.870  1.00 90.88           O  
ATOM   1695  CG  ARG B 206    -283.977-481.365 474.949  1.00 90.88           C  
ATOM   1696  CD  ARG B 206    -282.690-482.011 475.442  1.00 90.88           C  
ATOM   1697  NE  ARG B 206    -282.955-483.073 476.408  1.00 90.88           N  
ATOM   1698  NH1 ARG B 206    -283.308-481.645 478.191  1.00 90.88           N  
ATOM   1699  NH2 ARG B 206    -283.466-483.913 478.484  1.00 90.88           N  
ATOM   1700  CZ  ARG B 206    -283.242-482.874 477.692  1.00 90.88           C  
ATOM   1701  N   SER B 207    -284.743-485.086 471.771  1.00 84.25           N  
ATOM   1702  CA  SER B 207    -285.531-486.210 471.275  1.00 84.25           C  
ATOM   1703  C   SER B 207    -285.826-487.211 472.388  1.00 84.25           C  
ATOM   1704  CB  SER B 207    -284.804-486.911 470.127  1.00 84.25           C  
ATOM   1705  O   SER B 207    -286.676-488.090 472.229  1.00 84.25           O  
ATOM   1706  OG  SER B 207    -283.465-487.205 470.485  1.00 84.25           O  
ATOM   1707  N   ASP B 208    -285.085-486.973 473.485  1.00 86.34           N  
ATOM   1708  CA  ASP B 208    -285.226-487.854 474.640  1.00 86.34           C  
ATOM   1709  C   ASP B 208    -286.446-487.471 475.477  1.00 86.34           C  
ATOM   1710  CB  ASP B 208    -283.964-487.816 475.504  1.00 86.34           C  
ATOM   1711  O   ASP B 208    -286.853-488.219 476.368  1.00 86.34           O  
ATOM   1712  CG  ASP B 208    -283.608-486.416 475.974  1.00 86.34           C  
ATOM   1713  OD1 ASP B 208    -283.594-485.480 475.145  1.00 86.34           O  
ATOM   1714  OD2 ASP B 208    -283.338-486.249 477.182  1.00 86.34           O  
ATOM   1715  N   VAL B 209    -287.000-486.271 475.180  1.00 85.56           N  
ATOM   1716  CA  VAL B 209    -288.129-485.778 475.962  1.00 85.56           C  
ATOM   1717  C   VAL B 209    -289.345-485.596 475.057  1.00 85.56           C  
ATOM   1718  CB  VAL B 209    -287.789-484.449 476.672  1.00 85.56           C  
ATOM   1719  O   VAL B 209    -289.296-484.838 474.086  1.00 85.56           O  
ATOM   1720  CG1 VAL B 209    -288.984-483.946 477.479  1.00 85.56           C  
ATOM   1721  CG2 VAL B 209    -286.567-484.622 477.572  1.00 85.56           C  
ATOM   1722  N   ILE B 210    -290.398-486.409 475.284  1.00 84.12           N  
ATOM   1723  CA  ILE B 210    -291.667-486.229 474.586  1.00 84.12           C  
ATOM   1724  C   ILE B 210    -292.747-485.810 475.581  1.00 84.12           C  
ATOM   1725  CB  ILE B 210    -292.092-487.518 473.847  1.00 84.12           C  
ATOM   1726  O   ILE B 210    -292.960-486.478 476.596  1.00 84.12           O  
ATOM   1727  CG1 ILE B 210    -291.010-487.940 472.846  1.00 84.12           C  
ATOM   1728  CG2 ILE B 210    -293.438-487.318 473.143  1.00 84.12           C  
ATOM   1729  CD1 ILE B 210    -291.248-489.306 472.216  1.00 84.12           C  
ATOM   1730  N   LEU B 211    -293.354-484.626 475.276  1.00 83.97           N  
ATOM   1731  CA  LEU B 211    -294.445-484.166 476.128  1.00 83.97           C  
ATOM   1732  C   LEU B 211    -295.772-484.776 475.690  1.00 83.97           C  
ATOM   1733  CB  LEU B 211    -294.538-482.638 476.102  1.00 83.97           C  
ATOM   1734  O   LEU B 211    -296.198-484.590 474.548  1.00 83.97           O  
ATOM   1735  CG  LEU B 211    -293.259-481.874 476.446  1.00 83.97           C  
ATOM   1736  CD1 LEU B 211    -293.483-480.373 476.305  1.00 83.97           C  
ATOM   1737  CD2 LEU B 211    -292.791-482.220 477.857  1.00 83.97           C  
ATOM   1738  N   LYS B 212    -296.330-485.538 476.638  1.00 84.25           N  
ATOM   1739  CA  LYS B 212    -297.567-486.237 476.305  1.00 84.25           C  
ATOM   1740  C   LYS B 212    -298.708-485.801 477.219  1.00 84.25           C  
ATOM   1741  CB  LYS B 212    -297.370-487.751 476.400  1.00 84.25           C  
ATOM   1742  O   LYS B 212    -298.526-485.675 478.432  1.00 84.25           O  
ATOM   1743  CG  LYS B 212    -296.416-488.317 475.357  1.00 84.25           C  
ATOM   1744  CD  LYS B 212    -296.347-489.838 475.430  1.00 84.25           C  
ATOM   1745  CE  LYS B 212    -295.390-490.405 474.391  1.00 84.25           C  
ATOM   1746  NZ  LYS B 212    -295.349-491.897 474.431  1.00 84.25           N  
ATOM   1747  N   TYR B 213    -299.867-485.472 476.624  1.00 80.13           N  
ATOM   1748  CA  TYR B 213    -301.079-485.191 477.386  1.00 80.13           C  
ATOM   1749  C   TYR B 213    -301.428-486.356 478.305  1.00 80.13           C  
ATOM   1750  CB  TYR B 213    -302.252-484.901 476.445  1.00 80.13           C  
ATOM   1751  O   TYR B 213    -301.511-487.503 477.860  1.00 80.13           O  
ATOM   1752  CG  TYR B 213    -303.566-484.696 477.157  1.00 80.13           C  
ATOM   1753  CD1 TYR B 213    -304.642-485.553 476.936  1.00 80.13           C  
ATOM   1754  CD2 TYR B 213    -303.736-483.645 478.051  1.00 80.13           C  
ATOM   1755  CE1 TYR B 213    -305.856-485.367 477.588  1.00 80.13           C  
ATOM   1756  CE2 TYR B 213    -304.946-483.449 478.710  1.00 80.13           C  
ATOM   1757  OH  TYR B 213    -307.198-484.126 479.122  1.00 80.13           O  
ATOM   1758  CZ  TYR B 213    -305.998-484.314 478.473  1.00 80.13           C  
ATOM   1759  N   GLY B 214    -301.600-485.996 479.727  1.00 77.98           N  
ATOM   1760  CA  GLY B 214    -301.949-486.990 480.729  1.00 77.98           C  
ATOM   1761  C   GLY B 214    -300.740-487.579 481.431  1.00 77.98           C  
ATOM   1762  O   GLY B 214    -300.882-488.344 482.387  1.00 77.98           O  
ATOM   1763  N   LYS B 215    -299.554-487.278 480.875  1.00 82.18           N  
ATOM   1764  CA  LYS B 215    -298.341-487.742 481.541  1.00 82.18           C  
ATOM   1765  C   LYS B 215    -297.571-486.576 482.157  1.00 82.18           C  
ATOM   1766  CB  LYS B 215    -297.446-488.501 480.561  1.00 82.18           C  
ATOM   1767  O   LYS B 215    -297.790-486.226 483.318  1.00 82.18           O  
ATOM   1768  CG  LYS B 215    -298.013-489.840 480.115  1.00 82.18           C  
ATOM   1769  CD  LYS B 215    -296.963-490.683 479.401  1.00 82.18           C  
ATOM   1770  CE  LYS B 215    -297.512-492.048 479.008  1.00 82.18           C  
ATOM   1771  NZ  LYS B 215    -296.478-492.885 478.328  1.00 82.18           N  
ATOM   1772  N   ASN B 216    -296.777-485.829 481.315  1.00 80.51           N  
ATOM   1773  CA  ASN B 216    -295.932-484.773 481.862  1.00 80.51           C  
ATOM   1774  C   ASN B 216    -296.475-483.389 481.523  1.00 80.51           C  
ATOM   1775  CB  ASN B 216    -294.495-484.919 481.356  1.00 80.51           C  
ATOM   1776  O   ASN B 216    -295.906-482.376 481.934  1.00 80.51           O  
ATOM   1777  CG  ASN B 216    -294.422-485.113 479.853  1.00 80.51           C  
ATOM   1778  ND2 ASN B 216    -293.302-484.723 479.258  1.00 80.51           N  
ATOM   1779  OD1 ASN B 216    -295.367-485.610 479.234  1.00 80.51           O  
ATOM   1780  N   ILE B 217    -297.643-483.332 480.776  1.00 80.89           N  
ATOM   1781  CA  ILE B 217    -298.322-482.052 480.600  1.00 80.89           C  
ATOM   1782  C   ILE B 217    -299.807-482.208 480.921  1.00 80.89           C  
ATOM   1783  CB  ILE B 217    -298.137-481.507 479.166  1.00 80.89           C  
ATOM   1784  O   ILE B 217    -300.380-483.284 480.734  1.00 80.89           O  
ATOM   1785  CG1 ILE B 217    -298.669-482.512 478.139  1.00 80.89           C  
ATOM   1786  CG2 ILE B 217    -296.665-481.178 478.899  1.00 80.89           C  
ATOM   1787  CD1 ILE B 217    -298.720-481.975 476.716  1.00 80.89           C  
ATOM   1788  N   ASN B 218    -300.417-481.140 481.527  1.00 80.88           N  
ATOM   1789  CA  ASN B 218    -301.790-481.155 482.021  1.00 80.88           C  
ATOM   1790  C   ASN B 218    -302.791-480.865 480.907  1.00 80.88           C  
ATOM   1791  CB  ASN B 218    -301.960-480.152 483.163  1.00 80.88           C  
ATOM   1792  O   ASN B 218    -303.904-481.395 480.914  1.00 80.88           O  
ATOM   1793  CG  ASN B 218    -301.194-480.549 484.410  1.00 80.88           C  
ATOM   1794  ND2 ASN B 218    -300.752-479.559 485.176  1.00 80.88           N  
ATOM   1795  OD1 ASN B 218    -301.001-481.737 484.682  1.00 80.88           O  
ATOM   1796  N   GLY B 219    -302.354-480.126 479.914  1.00 81.28           N  
ATOM   1797  CA  GLY B 219    -303.239-479.801 478.808  1.00 81.28           C  
ATOM   1798  C   GLY B 219    -302.623-478.836 477.813  1.00 81.28           C  
ATOM   1799  O   GLY B 219    -301.619-478.185 478.112  1.00 81.28           O  
ATOM   1800  N   ILE B 220    -303.195-478.853 476.579  1.00 81.99           N  
ATOM   1801  CA  ILE B 220    -302.792-477.951 475.505  1.00 81.99           C  
ATOM   1802  C   ILE B 220    -304.007-477.181 474.994  1.00 81.99           C  
ATOM   1803  CB  ILE B 220    -302.117-478.719 474.346  1.00 81.99           C  
ATOM   1804  O   ILE B 220    -305.069-477.765 474.768  1.00 81.99           O  
ATOM   1805  CG1 ILE B 220    -300.856-479.436 474.843  1.00 81.99           C  
ATOM   1806  CG2 ILE B 220    -301.789-477.770 473.190  1.00 81.99           C  
ATOM   1807  CD1 ILE B 220    -300.209-480.339 473.803  1.00 81.99           C  
ATOM   1808  N   LYS B 221    -303.836-475.872 475.092  1.00 80.96           N  
ATOM   1809  CA  LYS B 221    -304.853-475.014 474.489  1.00 80.96           C  
ATOM   1810  C   LYS B 221    -304.378-474.453 473.152  1.00 80.96           C  
ATOM   1811  CB  LYS B 221    -305.221-473.871 475.436  1.00 80.96           C  
ATOM   1812  O   LYS B 221    -303.286-473.890 473.062  1.00 80.96           O  
ATOM   1813  CG  LYS B 221    -306.366-472.999 474.939  1.00 80.96           C  
ATOM   1814  CD  LYS B 221    -306.692-471.889 475.929  1.00 80.96           C  
ATOM   1815  CE  LYS B 221    -307.787-470.971 475.400  1.00 80.96           C  
ATOM   1816  NZ  LYS B 221    -308.120-469.888 476.372  1.00 80.96           N  
ATOM   1817  N   ARG B 222    -305.239-474.796 471.956  1.00 77.98           N  
ATOM   1818  CA  ARG B 222    -304.934-474.302 470.617  1.00 77.98           C  
ATOM   1819  C   ARG B 222    -305.857-473.150 470.235  1.00 77.98           C  
ATOM   1820  CB  ARG B 222    -305.049-475.429 469.588  1.00 77.98           C  
ATOM   1821  O   ARG B 222    -307.078-473.252 470.381  1.00 77.98           O  
ATOM   1822  CG  ARG B 222    -304.709-475.003 468.169  1.00 77.98           C  
ATOM   1823  CD  ARG B 222    -304.867-476.152 467.182  1.00 77.98           C  
ATOM   1824  NE  ARG B 222    -306.272-476.441 466.910  1.00 77.98           N  
ATOM   1825  NH1 ARG B 222    -305.853-478.308 465.616  1.00 77.98           N  
ATOM   1826  NH2 ARG B 222    -308.009-477.628 465.991  1.00 77.98           N  
ATOM   1827  CZ  ARG B 222    -306.708-477.458 466.173  1.00 77.98           C  
ATOM   1828  N   SER B 223    -305.237-471.960 469.945  1.00 71.24           N  
ATOM   1829  CA  SER B 223    -305.989-470.822 469.426  1.00 71.24           C  
ATOM   1830  C   SER B 223    -305.636-470.544 467.968  1.00 71.24           C  
ATOM   1831  CB  SER B 223    -305.725-469.574 470.269  1.00 71.24           C  
ATOM   1832  O   SER B 223    -304.457-470.491 467.609  1.00 71.24           O  
ATOM   1833  OG  SER B 223    -306.205-469.750 471.592  1.00 71.24           O  
ATOM   1834  N   VAL B 224    -306.700-470.451 467.088  1.00 69.20           N  
ATOM   1835  CA  VAL B 224    -306.526-470.139 465.674  1.00 69.20           C  
ATOM   1836  C   VAL B 224    -307.135-468.772 465.367  1.00 69.20           C  
ATOM   1837  CB  VAL B 224    -307.160-471.221 464.771  1.00 69.20           C  
ATOM   1838  O   VAL B 224    -308.314-468.536 465.640  1.00 69.20           O  
ATOM   1839  CG1 VAL B 224    -306.882-470.926 463.298  1.00 69.20           C  
ATOM   1840  CG2 VAL B 224    -306.638-472.605 465.150  1.00 69.20           C  
ATOM   1841  N   ASP B 225    -306.253-467.875 464.854  1.00 67.44           N  
ATOM   1842  CA  ASP B 225    -306.700-466.505 464.621  1.00 67.44           C  
ATOM   1843  C   ASP B 225    -306.388-466.062 463.194  1.00 67.44           C  
ATOM   1844  CB  ASP B 225    -306.047-465.550 465.622  1.00 67.44           C  
ATOM   1845  O   ASP B 225    -305.222-465.905 462.826  1.00 67.44           O  
ATOM   1846  CG  ASP B 225    -306.586-464.133 465.530  1.00 67.44           C  
ATOM   1847  OD1 ASP B 225    -307.340-463.829 464.580  1.00 67.44           O  
ATOM   1848  OD2 ASP B 225    -306.253-463.314 466.412  1.00 67.44           O  
ATOM   1849  N   LYS B 226    -307.383-465.777 462.439  1.00 74.99           N  
ATOM   1850  CA  LYS B 226    -307.167-465.384 461.050  1.00 74.99           C  
ATOM   1851  C   LYS B 226    -307.400-463.889 460.859  1.00 74.99           C  
ATOM   1852  CB  LYS B 226    -308.083-466.181 460.119  1.00 74.99           C  
ATOM   1853  O   LYS B 226    -307.453-463.403 459.727  1.00 74.99           O  
ATOM   1854  CG  LYS B 226    -309.564-465.896 460.316  1.00 74.99           C  
ATOM   1855  CD  LYS B 226    -310.419-466.671 459.321  1.00 74.99           C  
ATOM   1856  CE  LYS B 226    -311.901-466.375 459.508  1.00 74.99           C  
ATOM   1857  NZ  LYS B 226    -312.741-467.106 458.512  1.00 74.99           N  
ATOM   1858  N   THR B 227    -307.518-463.096 461.805  1.00 76.30           N  
ATOM   1859  CA  THR B 227    -307.941-461.700 461.783  1.00 76.30           C  
ATOM   1860  C   THR B 227    -306.883-460.825 461.117  1.00 76.30           C  
ATOM   1861  CB  THR B 227    -308.223-461.178 463.203  1.00 76.30           C  
ATOM   1862  O   THR B 227    -307.192-459.746 460.608  1.00 76.30           O  
ATOM   1863  CG2 THR B 227    -309.408-461.904 463.831  1.00 76.30           C  
ATOM   1864  OG1 THR B 227    -307.063-461.385 464.021  1.00 76.30           O  
ATOM   1865  N   GLN B 228    -305.630-461.382 461.070  1.00 84.32           N  
ATOM   1866  CA  GLN B 228    -304.557-460.526 460.572  1.00 84.32           C  
ATOM   1867  C   GLN B 228    -304.045-461.016 459.221  1.00 84.32           C  
ATOM   1868  CB  GLN B 228    -303.408-460.466 461.580  1.00 84.32           C  
ATOM   1869  O   GLN B 228    -302.982-460.590 458.763  1.00 84.32           O  
ATOM   1870  CG  GLN B 228    -303.792-459.842 462.914  1.00 84.32           C  
ATOM   1871  CD  GLN B 228    -304.093-458.359 462.803  1.00 84.32           C  
ATOM   1872  NE2 GLN B 228    -305.263-457.954 463.285  1.00 84.32           N  
ATOM   1873  OE1 GLN B 228    -303.280-457.583 462.290  1.00 84.32           O  
ATOM   1874  N   ILE B 229    -304.803-461.931 458.463  1.00 83.71           N  
ATOM   1875  CA  ILE B 229    -304.312-462.635 457.283  1.00 83.71           C  
ATOM   1876  C   ILE B 229    -304.234-461.671 456.101  1.00 83.71           C  
ATOM   1877  CB  ILE B 229    -305.209-463.843 456.931  1.00 83.71           C  
ATOM   1878  O   ILE B 229    -305.143-460.865 455.889  1.00 83.71           O  
ATOM   1879  CG1 ILE B 229    -304.862-465.044 457.818  1.00 83.71           C  
ATOM   1880  CG2 ILE B 229    -305.076-464.200 455.448  1.00 83.71           C  
ATOM   1881  CD1 ILE B 229    -305.721-466.274 457.559  1.00 83.71           C  
ATOM   1882  N   TYR B 230    -303.144-461.684 455.437  1.00 92.88           N  
ATOM   1883  CA  TYR B 230    -302.960-461.118 454.106  1.00 92.88           C  
ATOM   1884  C   TYR B 230    -302.034-461.990 453.266  1.00 92.88           C  
ATOM   1885  CB  TYR B 230    -302.396-459.696 454.199  1.00 92.88           C  
ATOM   1886  O   TYR B 230    -301.134-462.643 453.800  1.00 92.88           O  
ATOM   1887  CG  TYR B 230    -301.052-459.620 454.883  1.00 92.88           C  
ATOM   1888  CD1 TYR B 230    -300.959-459.515 456.269  1.00 92.88           C  
ATOM   1889  CD2 TYR B 230    -299.874-459.651 454.144  1.00 92.88           C  
ATOM   1890  CE1 TYR B 230    -299.723-459.444 456.904  1.00 92.88           C  
ATOM   1891  CE2 TYR B 230    -298.633-459.578 454.769  1.00 92.88           C  
ATOM   1892  OH  TYR B 230    -297.342-459.404 456.768  1.00 92.88           O  
ATOM   1893  CZ  TYR B 230    -298.567-459.476 456.146  1.00 92.88           C  
ATOM   1894  N   ASN B 231    -302.370-462.058 451.919  1.00 93.54           N  
ATOM   1895  CA  ASN B 231    -301.638-463.009 451.091  1.00 93.54           C  
ATOM   1896  C   ASN B 231    -300.966-462.321 449.906  1.00 93.54           C  
ATOM   1897  CB  ASN B 231    -302.567-464.122 450.600  1.00 93.54           C  
ATOM   1898  O   ASN B 231    -300.545-462.981 448.955  1.00 93.54           O  
ATOM   1899  CG  ASN B 231    -303.878-463.589 450.059  1.00 93.54           C  
ATOM   1900  ND2 ASN B 231    -304.967-464.294 450.344  1.00 93.54           N  
ATOM   1901  OD1 ASN B 231    -303.913-462.555 449.387  1.00 93.54           O  
ATOM   1902  N   MET B 232    -300.889-460.970 450.024  1.00 96.69           N  
ATOM   1903  CA  MET B 232    -300.124-460.183 449.063  1.00 96.69           C  
ATOM   1904  C   MET B 232    -299.578-458.914 449.710  1.00 96.69           C  
ATOM   1905  CB  MET B 232    -300.988-459.823 447.853  1.00 96.69           C  
ATOM   1906  O   MET B 232    -300.262-458.279 450.515  1.00 96.69           O  
ATOM   1907  CG  MET B 232    -300.243-459.051 446.776  1.00 96.69           C  
ATOM   1908  SD  MET B 232    -301.348-457.952 445.806  1.00 96.69           S  
ATOM   1909  CE  MET B 232    -301.858-456.788 447.101  1.00 96.69           C  
ATOM   1910  N   THR B 233    -298.268-458.617 449.438  1.00 96.41           N  
ATOM   1911  CA  THR B 233    -297.699-457.373 449.947  1.00 96.41           C  
ATOM   1912  C   THR B 233    -296.808-456.715 448.898  1.00 96.41           C  
ATOM   1913  CB  THR B 233    -296.889-457.616 451.234  1.00 96.41           C  
ATOM   1914  O   THR B 233    -296.163-457.404 448.104  1.00 96.41           O  
ATOM   1915  CG2 THR B 233    -295.632-458.431 450.947  1.00 96.41           C  
ATOM   1916  OG1 THR B 233    -296.508-456.354 451.796  1.00 96.41           O  
ATOM   1917  N   THR B 234    -296.848-455.379 448.915  1.00 95.93           N  
ATOM   1918  CA  THR B 234    -295.952-454.571 448.094  1.00 95.93           C  
ATOM   1919  C   THR B 234    -295.052-453.703 448.970  1.00 95.93           C  
ATOM   1920  CB  THR B 234    -296.741-453.678 447.121  1.00 95.93           C  
ATOM   1921  O   THR B 234    -295.436-452.599 449.361  1.00 95.93           O  
ATOM   1922  CG2 THR B 234    -295.811-452.998 446.122  1.00 95.93           C  
ATOM   1923  OG1 THR B 234    -297.688-454.481 446.405  1.00 95.93           O  
ATOM   1924  N   PRO B 235    -293.846-454.182 449.368  1.00 93.22           N  
ATOM   1925  CA  PRO B 235    -292.996-453.433 450.305  1.00 93.22           C  
ATOM   1926  C   PRO B 235    -292.244-452.264 449.656  1.00 93.22           C  
ATOM   1927  CB  PRO B 235    -291.985-454.487 450.775  1.00 93.22           C  
ATOM   1928  O   PRO B 235    -292.245-452.169 448.441  1.00 93.22           O  
ATOM   1929  CG  PRO B 235    -291.817-455.378 449.571  1.00 93.22           C  
ATOM   1930  CD  PRO B 235    -293.200-455.444 448.957  1.00 93.22           C  
ATOM   1931  N   TYR B 236    -291.628-451.411 450.480  1.00 89.50           N  
ATOM   1932  CA  TYR B 236    -290.909-450.222 449.953  1.00 89.50           C  
ATOM   1933  C   TYR B 236    -289.805-449.819 450.935  1.00 89.50           C  
ATOM   1934  CB  TYR B 236    -291.889-449.071 449.710  1.00 89.50           C  
ATOM   1935  O   TYR B 236    -290.022-449.931 452.159  1.00 89.50           O  
ATOM   1936  CG  TYR B 236    -293.165-449.151 450.511  1.00 89.50           C  
ATOM   1937  CD1 TYR B 236    -294.250-449.885 450.062  1.00 89.50           C  
ATOM   1938  CD2 TYR B 236    -293.291-448.490 451.720  1.00 89.50           C  
ATOM   1939  CE1 TYR B 236    -295.422-449.970 450.794  1.00 89.50           C  
ATOM   1940  CE2 TYR B 236    -294.460-448.555 452.460  1.00 89.50           C  
ATOM   1941  OH  TYR B 236    -296.679-449.373 452.728  1.00 89.50           O  
ATOM   1942  CZ  TYR B 236    -295.528-449.302 451.999  1.00 89.50           C  
ATOM   1943  N   GLY B 237    -288.662-449.367 450.412  1.00 82.75           N  
ATOM   1944  CA  GLY B 237    -287.534-448.955 451.270  1.00 82.75           C  
ATOM   1945  C   GLY B 237    -287.181-447.491 451.079  1.00 82.75           C  
ATOM   1946  O   GLY B 237    -288.112-446.682 450.899  1.00 82.75           O  
ATOM   1947  N   ARG B 238    -285.881-447.229 450.914  1.00 75.83           N  
ATOM   1948  CA  ARG B 238    -285.403-445.870 450.571  1.00 75.83           C  
ATOM   1949  C   ARG B 238    -284.770-445.986 449.179  1.00 75.83           C  
ATOM   1950  CB  ARG B 238    -284.383-445.391 451.605  1.00 75.83           C  
ATOM   1951  O   ARG B 238    -284.798-444.986 448.436  1.00 75.83           O  
ATOM   1952  CG  ARG B 238    -284.961-445.155 452.993  1.00 75.83           C  
ATOM   1953  CD  ARG B 238    -284.975-446.393 453.872  1.00 75.83           C  
ATOM   1954  NE  ARG B 238    -286.280-447.037 453.859  1.00 75.83           N  
ATOM   1955  NH1 ARG B 238    -287.253-445.525 455.288  1.00 75.83           N  
ATOM   1956  NH2 ARG B 238    -288.488-447.254 454.444  1.00 75.83           N  
ATOM   1957  CZ  ARG B 238    -287.342-446.603 454.528  1.00 75.83           C  
ATOM   1958  N   LYS B 239    -284.235-447.171 448.838  1.00 60.73           N  
ATOM   1959  CA  LYS B 239    -283.603-447.407 447.507  1.00 60.73           C  
ATOM   1960  C   LYS B 239    -283.864-448.847 447.042  1.00 60.73           C  
ATOM   1961  CB  LYS B 239    -282.092-447.168 447.568  1.00 60.73           C  
ATOM   1962  O   LYS B 239    -284.938-449.382 447.383  1.00 60.73           O  
ATOM   1963  CG  LYS B 239    -281.647-445.861 448.206  1.00 60.73           C  
ATOM   1964  CD  LYS B 239    -280.151-445.797 448.424  1.00 60.73           C  
ATOM   1965  CE  LYS B 239    -279.401-446.876 447.671  1.00 60.73           C  
ATOM   1966  NZ  LYS B 239    -278.996-447.992 448.558  1.00 60.73           N  
ATOM   1967  N   ASP B 240    -282.920-449.447 446.298  1.00 54.74           N  
ATOM   1968  CA  ASP B 240    -283.083-450.834 445.772  1.00 54.74           C  
ATOM   1969  C   ASP B 240    -281.787-451.305 445.095  1.00 54.74           C  
ATOM   1970  CB  ASP B 240    -284.258-450.925 444.797  1.00 54.74           C  
ATOM   1971  O   ASP B 240    -280.745-450.657 445.319  1.00 54.74           O  
ATOM   1972  CG  ASP B 240    -284.399-449.693 443.921  1.00 54.74           C  
ATOM   1973  OD1 ASP B 240    -285.462-449.047 443.987  1.00 54.74           O  
ATOM   1974  OD2 ASP B 240    -283.442-449.387 443.185  1.00 54.74           O  
ATOM   1975  N   ASP B 241    -281.850-452.385 444.298  1.00 48.29           N  
ATOM   1976  CA  ASP B 241    -280.646-452.923 443.596  1.00 48.29           C  
ATOM   1977  C   ASP B 241    -281.044-453.932 442.503  1.00 48.29           C  
ATOM   1978  CB  ASP B 241    -279.642-453.532 444.580  1.00 48.29           C  
ATOM   1979  O   ASP B 241    -281.469-453.484 441.420  1.00 48.29           O  
ATOM   1980  CG  ASP B 241    -280.283-454.139 445.815  1.00 48.29           C  
ATOM   1981  OD1 ASP B 241    -280.374-453.430 446.835  1.00 48.29           O  
ATOM   1982  OD2 ASP B 241    -280.682-455.319 445.746  1.00 48.29           O  
ATOM   1983  N   THR B 242    -280.906-455.237 442.781  1.00 39.44           N  
ATOM   1984  CA  THR B 242    -280.823-456.316 441.750  1.00 39.44           C  
ATOM   1985  C   THR B 242    -282.216-456.907 441.485  1.00 39.44           C  
ATOM   1986  CB  THR B 242    -279.792-457.371 442.180  1.00 39.44           C  
ATOM   1987  O   THR B 242    -283.102-456.676 442.329  1.00 39.44           O  
ATOM   1988  CG2 THR B 242    -280.306-458.793 442.118  1.00 39.44           C  
ATOM   1989  OG1 THR B 242    -278.646-457.226 441.341  1.00 39.44           O  
ATOM   1990  N   LYS B 243    -282.404-457.646 440.378  1.00 39.60           N  
ATOM   1991  CA  LYS B 243    -283.773-458.144 440.030  1.00 39.60           C  
ATOM   1992  C   LYS B 243    -283.642-459.379 439.085  1.00 39.60           C  
ATOM   1993  CB  LYS B 243    -284.596-456.852 439.756  1.00 39.60           C  
ATOM   1994  O   LYS B 243    -282.538-459.932 439.075  1.00 39.60           O  
ATOM   1995  CG  LYS B 243    -285.962-456.801 439.006  1.00 39.60           C  
ATOM   1996  CD  LYS B 243    -286.476-456.309 437.421  1.00 39.60           C  
ATOM   1997  CE  LYS B 243    -285.687-455.552 436.111  1.00 39.60           C  
ATOM   1998  NZ  LYS B 243    -285.043-456.263 434.960  1.00 39.60           N  
ATOM   1999  N   LYS B 244    -284.714-459.914 438.458  1.00 30.11           N  
ATOM   2000  CA  LYS B 244    -284.621-460.972 437.386  1.00 30.11           C  
ATOM   2001  C   LYS B 244    -284.822-460.238 436.045  1.00 30.11           C  
ATOM   2002  CB  LYS B 244    -285.594-462.129 437.643  1.00 30.11           C  
ATOM   2003  O   LYS B 244    -285.887-459.665 435.885  1.00 30.11           O  
ATOM   2004  CG  LYS B 244    -286.741-462.290 436.653  1.00 30.11           C  
ATOM   2005  CD  LYS B 244    -286.367-462.950 435.345  1.00 30.11           C  
ATOM   2006  CE  LYS B 244    -287.375-462.660 434.254  1.00 30.11           C  
ATOM   2007  NZ  LYS B 244    -288.050-461.358 434.466  1.00 30.11           N  
ATOM   2008  N   GLU B 245    -283.882-460.266 435.096  1.00 31.27           N  
ATOM   2009  CA  GLU B 245    -283.871-459.373 433.879  1.00 31.27           C  
ATOM   2010  C   GLU B 245    -285.157-459.135 433.069  1.00 31.27           C  
ATOM   2011  CB  GLU B 245    -282.720-459.810 432.962  1.00 31.27           C  
ATOM   2012  O   GLU B 245    -286.215-459.643 433.476  1.00 31.27           O  
ATOM   2013  CG  GLU B 245    -281.968-458.653 432.335  1.00 31.27           C  
ATOM   2014  CD  GLU B 245    -282.095-458.598 430.823  1.00 31.27           C  
ATOM   2015  OE1 GLU B 245    -281.412-459.393 430.148  1.00 31.27           O  
ATOM   2016  OE2 GLU B 245    -282.883-457.770 430.328  1.00 31.27           O  
ATOM   2017  N   THR B 246    -285.036-458.386 431.958  1.00 29.32           N  
ATOM   2018  CA  THR B 246    -286.148-458.012 431.029  1.00 29.32           C  
ATOM   2019  C   THR B 246    -285.685-456.680 430.418  1.00 29.32           C  
ATOM   2020  CB  THR B 246    -287.532-457.948 431.689  1.00 29.32           C  
ATOM   2021  O   THR B 246    -284.980-455.947 431.137  1.00 29.32           O  
ATOM   2022  CG2 THR B 246    -288.503-457.056 430.946  1.00 29.32           C  
ATOM   2023  OG1 THR B 246    -288.059-459.273 431.744  1.00 29.32           O  
ATOM   2024  N   LYS B 247    -286.013-456.374 429.157  1.00 30.24           N  
ATOM   2025  CA  LYS B 247    -285.436-455.140 428.542  1.00 30.24           C  
ATOM   2026  C   LYS B 247    -286.497-454.274 427.850  1.00 30.24           C  
ATOM   2027  CB  LYS B 247    -284.341-455.521 427.541  1.00 30.24           C  
ATOM   2028  O   LYS B 247    -287.601-454.141 428.412  1.00 30.24           O  
ATOM   2029  CG  LYS B 247    -284.802-456.387 426.376  1.00 30.24           C  
ATOM   2030  CD  LYS B 247    -284.145-456.025 425.064  1.00 30.24           C  
ATOM   2031  CE  LYS B 247    -285.105-455.389 424.081  1.00 30.24           C  
ATOM   2032  NZ  LYS B 247    -286.515-455.700 424.414  1.00 30.24           N  
ATOM   2033  N   ARG B 248    -286.149-453.675 426.702  1.00 32.65           N  
ATOM   2034  CA  ARG B 248    -287.085-452.799 425.943  1.00 32.65           C  
ATOM   2035  C   ARG B 248    -286.353-451.508 425.552  1.00 32.65           C  
ATOM   2036  CB  ARG B 248    -288.331-452.495 426.782  1.00 32.65           C  
ATOM   2037  O   ARG B 248    -286.285-450.602 426.404  1.00 32.65           O  
ATOM   2038  CG  ARG B 248    -288.403-451.062 427.289  1.00 32.65           C  
ATOM   2039  CD  ARG B 248    -289.130-450.149 426.320  1.00 32.65           C  
ATOM   2040  NE  ARG B 248    -289.818-450.898 425.278  1.00 32.65           N  
ATOM   2041  NH1 ARG B 248    -288.342-450.311 423.620  1.00 32.65           N  
ATOM   2042  NH2 ARG B 248    -290.119-451.669 423.139  1.00 32.65           N  
ATOM   2043  CZ  ARG B 248    -289.425-450.960 424.011  1.00 32.65           C  
ATOM   2044  N   ILE B 249    -285.828-451.424 424.320  1.00 32.93           N  
ATOM   2045  CA  ILE B 249    -285.027-450.229 423.900  1.00 32.93           C  
ATOM   2046  C   ILE B 249    -285.066-450.068 422.373  1.00 32.93           C  
ATOM   2047  CB  ILE B 249    -283.576-450.341 424.414  1.00 32.93           C  
ATOM   2048  O   ILE B 249    -285.798-450.838 421.721  1.00 32.93           O  
ATOM   2049  CG1 ILE B 249    -283.178-451.793 424.694  1.00 32.93           C  
ATOM   2050  CG2 ILE B 249    -283.363-449.452 425.630  1.00 32.93           C  
ATOM   2051  CD1 ILE B 249    -281.690-452.044 424.632  1.00 32.93           C  
ATOM   2052  N   SER B 250    -284.306-449.104 421.831  1.00 33.93           N  
ATOM   2053  CA  SER B 250    -284.254-448.868 420.359  1.00 33.93           C  
ATOM   2054  C   SER B 250    -284.339-447.363 420.059  1.00 33.93           C  
ATOM   2055  CB  SER B 250    -285.344-449.630 419.652  1.00 33.93           C  
ATOM   2056  O   SER B 250    -285.149-446.685 420.722  1.00 33.93           O  
ATOM   2057  OG  SER B 250    -286.035-448.792 418.737  1.00 33.93           O  
ATOM   2058  N   ASP B 251    -283.544-446.866 419.098  1.00 28.29           N  
ATOM   2059  CA  ASP B 251    -283.528-445.407 418.784  1.00 28.29           C  
ATOM   2060  C   ASP B 251    -282.664-445.101 417.552  1.00 28.29           C  
ATOM   2061  CB  ASP B 251    -283.041-444.590 419.984  1.00 28.29           C  
ATOM   2062  O   ASP B 251    -281.493-445.528 417.534  1.00 28.29           O  
ATOM   2063  CG  ASP B 251    -281.955-445.291 420.780  1.00 28.29           C  
ATOM   2064  OD1 ASP B 251    -282.305-446.049 421.706  1.00 28.29           O  
ATOM   2065  OD2 ASP B 251    -280.768-445.076 420.465  1.00 28.29           O  
ATOM   2066  N   PRO B 252    -283.182-444.378 416.530  1.00 26.68           N  
ATOM   2067  CA  PRO B 252    -282.388-443.969 415.366  1.00 26.68           C  
ATOM   2068  C   PRO B 252    -281.334-442.919 415.743  1.00 26.68           C  
ATOM   2069  CB  PRO B 252    -283.415-443.332 414.417  1.00 26.68           C  
ATOM   2070  O   PRO B 252    -281.308-442.501 416.887  1.00 26.68           O  
ATOM   2071  CG  PRO B 252    -284.756-443.827 414.919  1.00 26.68           C  
ATOM   2072  CD  PRO B 252    -284.582-443.974 416.416  1.00 26.68           C  
ATOM   2073  N   VAL B 253    -280.504-442.514 414.777  1.00 25.94           N  
ATOM   2074  CA  VAL B 253    -279.428-441.514 415.051  1.00 25.94           C  
ATOM   2075  C   VAL B 253    -279.388-440.492 413.912  1.00 25.94           C  
ATOM   2076  CB  VAL B 253    -278.059-442.197 415.230  1.00 25.94           C  
ATOM   2077  O   VAL B 253    -279.182-440.910 412.756  1.00 25.94           O  
ATOM   2078  CG1 VAL B 253    -276.913-441.207 415.083  1.00 25.94           C  
ATOM   2079  CG2 VAL B 253    -277.964-442.935 416.556  1.00 25.94           C  
ATOM   2080  N   THR B 254    -279.576-439.208 414.229  1.00 22.33           N  
ATOM   2081  CA  THR B 254    -279.490-438.168 413.211  1.00 22.33           C  
ATOM   2082  C   THR B 254    -278.137-438.211 412.506  1.00 22.33           C  
ATOM   2083  CB  THR B 254    -279.711-436.770 413.818  1.00 22.33           C  
ATOM   2084  O   THR B 254    -277.091-438.146 413.156  1.00 22.33           O  
ATOM   2085  CG2 THR B 254    -280.158-435.772 412.756  1.00 22.33           C  
ATOM   2086  OG1 THR B 254    -280.718-436.852 414.835  1.00 22.33           O  
ATOM   2087  N   ILE B 255    -277.910-438.906 411.406  1.00 25.70           N  
ATOM   2088  CA  ILE B 255    -276.737-438.733 410.555  1.00 25.70           C  
ATOM   2089  C   ILE B 255    -277.147-438.075 409.239  1.00 25.70           C  
ATOM   2090  CB  ILE B 255    -276.031-440.080 410.284  1.00 25.70           C  
ATOM   2091  O   ILE B 255    -278.072-438.540 408.568  1.00 25.70           O  
ATOM   2092  CG1 ILE B 255    -275.651-440.759 411.605  1.00 25.70           C  
ATOM   2093  CG2 ILE B 255    -274.798-439.875 409.399  1.00 25.70           C  
ATOM   2094  CD1 ILE B 255    -274.900-442.072 411.434  1.00 25.70           C  
ATOM   2095  N   GLN B 256    -276.859-436.828 409.080  1.00 22.46           N  
ATOM   2096  CA  GLN B 256    -276.482-435.749 408.173  1.00 22.46           C  
ATOM   2097  C   GLN B 256    -275.392-436.201 407.205  1.00 22.46           C  
ATOM   2098  CB  GLN B 256    -276.009-434.525 408.961  1.00 22.46           C  
ATOM   2099  O   GLN B 256    -274.382-436.771 407.621  1.00 22.46           O  
ATOM   2100  CG  GLN B 256    -277.139-433.742 409.615  1.00 22.46           C  
ATOM   2101  CD  GLN B 256    -276.657-432.474 410.296  1.00 22.46           C  
ATOM   2102  NE2 GLN B 256    -277.595-431.677 410.797  1.00 22.46           N  
ATOM   2103  OE1 GLN B 256    -275.452-432.213 410.370  1.00 22.46           O  
ATOM   2104  N   ASN B 257    -275.775-436.604 406.042  1.00 24.55           N  
ATOM   2105  CA  ASN B 257    -275.291-436.416 404.678  1.00 24.55           C  
ATOM   2106  C   ASN B 257    -274.744-437.714 404.092  1.00 24.55           C  
ATOM   2107  CB  ASN B 257    -274.223-435.322 404.635  1.00 24.55           C  
ATOM   2108  O   ASN B 257    -273.860-438.340 404.679  1.00 24.55           O  
ATOM   2109  CG  ASN B 257    -274.816-433.927 404.599  1.00 24.55           C  
ATOM   2110  ND2 ASN B 257    -273.987-432.923 404.860  1.00 24.55           N  
ATOM   2111  OD1 ASN B 257    -276.010-433.754 404.340  1.00 24.55           O  
ATOM   2112  N   PRO B 258    -275.357-438.227 403.007  1.00 24.13           N  
ATOM   2113  CA  PRO B 258    -275.139-439.430 402.200  1.00 24.13           C  
ATOM   2114  C   PRO B 258    -273.918-439.316 401.290  1.00 24.13           C  
ATOM   2115  CB  PRO B 258    -276.425-439.541 401.377  1.00 24.13           C  
ATOM   2116  O   PRO B 258    -273.735-438.295 400.622  1.00 24.13           O  
ATOM   2117  CG  PRO B 258    -277.075-438.201 401.502  1.00 24.13           C  
ATOM   2118  CD  PRO B 258    -276.215-437.333 402.376  1.00 24.13           C  
ATOM   2119  N   VAL B 259    -272.704-439.602 401.798  1.00 22.76           N  
ATOM   2120  CA  VAL B 259    -271.554-439.847 400.933  1.00 22.76           C  
ATOM   2121  C   VAL B 259    -271.668-441.233 400.302  1.00 22.76           C  
ATOM   2122  CB  VAL B 259    -270.224-439.724 401.710  1.00 22.76           C  
ATOM   2123  O   VAL B 259    -272.022-442.202 400.977  1.00 22.76           O  
ATOM   2124  CG1 VAL B 259    -269.035-439.989 400.790  1.00 22.76           C  
ATOM   2125  CG2 VAL B 259    -270.108-438.343 402.354  1.00 22.76           C  
ATOM   2126  N   VAL B 260    -272.158-441.314 399.079  1.00 21.87           N  
ATOM   2127  CA  VAL B 260    -271.995-442.134 397.883  1.00 21.87           C  
ATOM   2128  C   VAL B 260    -270.712-442.954 397.990  1.00 21.87           C  
ATOM   2129  CB  VAL B 260    -271.970-441.269 396.603  1.00 21.87           C  
ATOM   2130  O   VAL B 260    -269.614-442.396 398.066  1.00 21.87           O  
ATOM   2131  CG1 VAL B 260    -271.863-442.149 395.359  1.00 21.87           C  
ATOM   2132  CG2 VAL B 260    -273.215-440.385 396.531  1.00 21.87           C  
ATOM   2133  N   VAL B 261    -270.602-443.933 398.926  1.00 21.99           N  
ATOM   2134  CA  VAL B 261    -269.543-444.917 398.727  1.00 21.99           C  
ATOM   2135  C   VAL B 261    -270.149-446.245 398.279  1.00 21.99           C  
ATOM   2136  CB  VAL B 261    -268.707-445.120 400.011  1.00 21.99           C  
ATOM   2137  O   VAL B 261    -271.159-446.691 398.829  1.00 21.99           O  
ATOM   2138  CG1 VAL B 261    -267.271-445.509 399.664  1.00 21.99           C  
ATOM   2139  CG2 VAL B 261    -268.729-443.854 400.866  1.00 21.99           C  
ATOM   2140  N   PRO B 262    -269.874-446.708 397.014  1.00 24.71           N  
ATOM   2141  CA  PRO B 262    -270.024-448.000 396.340  1.00 24.71           C  
ATOM   2142  C   PRO B 262    -269.893-449.183 397.299  1.00 24.71           C  
ATOM   2143  CB  PRO B 262    -268.886-447.999 395.316  1.00 24.71           C  
ATOM   2144  O   PRO B 262    -269.173-449.096 398.297  1.00 24.71           O  
ATOM   2145  CG  PRO B 262    -268.028-446.838 395.701  1.00 24.71           C  
ATOM   2146  CD  PRO B 262    -268.543-446.269 396.991  1.00 24.71           C  
ATOM   2147  N   SER B 263    -271.019-449.822 397.653  1.00 27.38           N  
ATOM   2148  CA  SER B 263    -271.464-451.183 397.936  1.00 27.38           C  
ATOM   2149  C   SER B 263    -270.825-451.718 399.213  1.00 27.38           C  
ATOM   2150  CB  SER B 263    -271.133-452.109 396.764  1.00 27.38           C  
ATOM   2151  O   SER B 263    -269.600-451.803 399.314  1.00 27.38           O  
ATOM   2152  OG  SER B 263    -269.867-451.791 396.213  1.00 27.38           O  
ATOM   2153  N   ALA B 264    -270.922-451.053 400.332  1.00 30.17           N  
ATOM   2154  CA  ALA B 264    -270.712-451.457 401.720  1.00 30.17           C  
ATOM   2155  C   ALA B 264    -270.955-452.953 401.899  1.00 30.17           C  
ATOM   2156  CB  ALA B 264    -271.621-450.658 402.650  1.00 30.17           C  
ATOM   2157  O   ALA B 264    -271.993-453.473 401.485  1.00 30.17           O  
ATOM   2158  N   ARG B 265    -270.063-453.832 401.420  1.00 35.68           N  
ATOM   2159  CA  ARG B 265    -269.777-455.182 401.893  1.00 35.68           C  
ATOM   2160  C   ARG B 265    -270.288-455.383 403.316  1.00 35.68           C  
ATOM   2161  CB  ARG B 265    -268.274-455.466 401.831  1.00 35.68           C  
ATOM   2162  O   ARG B 265    -270.017-454.569 404.201  1.00 35.68           O  
ATOM   2163  CG  ARG B 265    -267.927-456.810 401.212  1.00 35.68           C  
ATOM   2164  CD  ARG B 265    -266.422-457.023 401.135  1.00 35.68           C  
ATOM   2165  NE  ARG B 265    -266.089-458.289 400.486  1.00 35.68           N  
ATOM   2166  NH1 ARG B 265    -263.916-458.355 401.267  1.00 35.68           N  
ATOM   2167  NH2 ARG B 265    -264.712-460.042 399.933  1.00 35.68           N  
ATOM   2168  CZ  ARG B 265    -264.907-458.892 400.563  1.00 35.68           C  
ATOM   2169  N   VAL B 266    -271.540-455.573 403.597  1.00 37.18           N  
ATOM   2170  CA  VAL B 266    -272.157-456.004 404.847  1.00 37.18           C  
ATOM   2171  C   VAL B 266    -271.118-456.696 405.726  1.00 37.18           C  
ATOM   2172  CB  VAL B 266    -273.354-456.948 404.593  1.00 37.18           C  
ATOM   2173  O   VAL B 266    -270.435-457.620 405.278  1.00 37.18           O  
ATOM   2174  CG1 VAL B 266    -273.982-457.392 405.913  1.00 37.18           C  
ATOM   2175  CG2 VAL B 266    -274.394-456.265 403.707  1.00 37.18           C  
ATOM   2176  N   GLU B 267    -270.172-456.055 406.371  1.00 38.61           N  
ATOM   2177  CA  GLU B 267    -269.322-456.640 407.404  1.00 38.61           C  
ATOM   2178  C   GLU B 267    -270.088-457.668 408.232  1.00 38.61           C  
ATOM   2179  CB  GLU B 267    -268.755-455.549 408.315  1.00 38.61           C  
ATOM   2180  O   GLU B 267    -271.092-457.337 408.868  1.00 38.61           O  
ATOM   2181  CG  GLU B 267    -267.341-455.118 407.951  1.00 38.61           C  
ATOM   2182  CD  GLU B 267    -266.771-454.072 408.896  1.00 38.61           C  
ATOM   2183  OE1 GLU B 267    -265.628-453.612 408.673  1.00 38.61           O  
ATOM   2184  OE2 GLU B 267    -267.472-453.709 409.867  1.00 38.61           O  
ATOM   2185  N   LYS B 268    -270.380-458.816 407.740  1.00 48.54           N  
ATOM   2186  CA  LYS B 268    -271.008-459.835 408.577  1.00 48.54           C  
ATOM   2187  C   LYS B 268    -270.097-460.231 409.737  1.00 48.54           C  
ATOM   2188  CB  LYS B 268    -271.363-461.068 407.747  1.00 48.54           C  
ATOM   2189  O   LYS B 268    -268.897-460.438 409.548  1.00 48.54           O  
ATOM   2190  CG  LYS B 268    -272.539-460.862 406.803  1.00 48.54           C  
ATOM   2191  CD  LYS B 268    -273.007-462.177 406.196  1.00 48.54           C  
ATOM   2192  CE  LYS B 268    -274.141-461.963 405.201  1.00 48.54           C  
ATOM   2193  NZ  LYS B 268    -274.630-463.255 404.634  1.00 48.54           N  
ATOM   2194  N   ARG B 269    -270.508-459.964 410.911  1.00 53.72           N  
ATOM   2195  CA  ARG B 269    -269.876-460.146 412.213  1.00 53.72           C  
ATOM   2196  C   ARG B 269    -270.121-461.551 412.750  1.00 53.72           C  
ATOM   2197  CB  ARG B 269    -270.391-459.107 413.212  1.00 53.72           C  
ATOM   2198  O   ARG B 269    -271.229-462.080 412.639  1.00 53.72           O  
ATOM   2199  CG  ARG B 269    -269.611-457.801 413.201  1.00 53.72           C  
ATOM   2200  CD  ARG B 269    -270.020-456.891 414.350  1.00 53.72           C  
ATOM   2201  NE  ARG B 269    -269.368-455.587 414.263  1.00 53.72           N  
ATOM   2202  NH1 ARG B 269    -270.839-454.526 415.694  1.00 53.72           N  
ATOM   2203  NH2 ARG B 269    -269.105-453.359 414.752  1.00 53.72           N  
ATOM   2204  CZ  ARG B 269    -269.772-454.493 414.903  1.00 53.72           C  
ATOM   2205  N   TYR B 270    -269.013-462.310 412.787  1.00 59.52           N  
ATOM   2206  CA  TYR B 270    -269.049-463.555 413.546  1.00 59.52           C  
ATOM   2207  C   TYR B 270    -269.733-463.353 414.893  1.00 59.52           C  
ATOM   2208  CB  TYR B 270    -267.632-464.099 413.756  1.00 59.52           C  
ATOM   2209  O   TYR B 270    -269.276-462.554 415.714  1.00 59.52           O  
ATOM   2210  CG  TYR B 270    -267.576-465.327 414.632  1.00 59.52           C  
ATOM   2211  CD1 TYR B 270    -266.963-465.288 415.881  1.00 59.52           C  
ATOM   2212  CD2 TYR B 270    -268.137-466.529 414.210  1.00 59.52           C  
ATOM   2213  CE1 TYR B 270    -266.908-466.418 416.691  1.00 59.52           C  
ATOM   2214  CE2 TYR B 270    -268.087-467.664 415.012  1.00 59.52           C  
ATOM   2215  OH  TYR B 270    -267.421-468.721 417.045  1.00 59.52           O  
ATOM   2216  CZ  TYR B 270    -267.472-467.600 416.248  1.00 59.52           C  
ATOM   2217  N   ALA B 271    -270.942-463.893 415.032  1.00 60.66           N  
ATOM   2218  CA  ALA B 271    -271.747-463.740 416.241  1.00 60.66           C  
ATOM   2219  C   ALA B 271    -271.454-464.856 417.239  1.00 60.66           C  
ATOM   2220  CB  ALA B 271    -273.233-463.720 415.892  1.00 60.66           C  
ATOM   2221  O   ALA B 271    -272.010-464.875 418.341  1.00 60.66           O  
ATOM   2222  N   GLY B 272    -270.513-465.791 416.824  1.00 60.55           N  
ATOM   2223  CA  GLY B 272    -270.200-466.879 417.736  1.00 60.55           C  
ATOM   2224  C   GLY B 272    -269.153-466.510 418.770  1.00 60.55           C  
ATOM   2225  O   GLY B 272    -268.606-465.405 418.739  1.00 60.55           O  
ATOM   2226  N   GLY B 273    -269.098-467.294 419.912  1.00 75.02           N  
ATOM   2227  CA  GLY B 273    -268.084-467.189 420.951  1.00 75.02           C  
ATOM   2228  C   GLY B 273    -266.767-467.835 420.565  1.00 75.02           C  
ATOM   2229  O   GLY B 273    -266.516-468.091 419.385  1.00 75.02           O  
ATOM   2230  N   ASP B 274    -265.841-467.932 421.528  1.00 85.82           N  
ATOM   2231  CA  ASP B 274    -264.556-468.608 421.374  1.00 85.82           C  
ATOM   2232  C   ASP B 274    -264.746-470.046 420.898  1.00 85.82           C  
ATOM   2233  CB  ASP B 274    -263.779-468.588 422.693  1.00 85.82           C  
ATOM   2234  O   ASP B 274    -265.757-470.680 421.207  1.00 85.82           O  
ATOM   2235  CG  ASP B 274    -263.437-467.184 423.158  1.00 85.82           C  
ATOM   2236  OD1 ASP B 274    -263.656-466.218 422.395  1.00 85.82           O  
ATOM   2237  OD2 ASP B 274    -262.943-467.042 424.297  1.00 85.82           O  
ATOM   2238  N   LEU B 275    -263.806-470.469 420.122  1.00 83.65           N  
ATOM   2239  CA  LEU B 275    -263.785-471.894 419.810  1.00 83.65           C  
ATOM   2240  C   LEU B 275    -262.926-472.657 420.813  1.00 83.65           C  
ATOM   2241  CB  LEU B 275    -263.261-472.125 418.391  1.00 83.65           C  
ATOM   2242  O   LEU B 275    -261.875-472.169 421.234  1.00 83.65           O  
ATOM   2243  CG  LEU B 275    -264.041-471.450 417.261  1.00 83.65           C  
ATOM   2244  CD1 LEU B 275    -263.435-471.810 415.910  1.00 83.65           C  
ATOM   2245  CD2 LEU B 275    -265.513-471.848 417.317  1.00 83.65           C  
ATOM   2246  N   THR B 276    -263.399-473.898 421.185  1.00 81.32           N  
ATOM   2247  CA  THR B 276    -262.629-474.754 422.081  1.00 81.32           C  
ATOM   2248  C   THR B 276    -262.487-476.158 421.498  1.00 81.32           C  
ATOM   2249  CB  THR B 276    -263.281-474.837 423.473  1.00 81.32           C  
ATOM   2250  O   THR B 276    -263.435-476.695 420.922  1.00 81.32           O  
ATOM   2251  CG2 THR B 276    -263.354-473.462 424.129  1.00 81.32           C  
ATOM   2252  OG1 THR B 276    -264.608-475.362 423.342  1.00 81.32           O  
ATOM   2253  N   TYR B 277    -261.302-476.676 421.599  1.00 83.06           N  
ATOM   2254  CA  TYR B 277    -261.043-478.038 421.147  1.00 83.06           C  
ATOM   2255  C   TYR B 277    -259.815-478.617 421.838  1.00 83.06           C  
ATOM   2256  CB  TYR B 277    -260.854-478.073 419.628  1.00 83.06           C  
ATOM   2257  O   TYR B 277    -258.730-478.033 421.781  1.00 83.06           O  
ATOM   2258  CG  TYR B 277    -260.571-479.452 419.084  1.00 83.06           C  
ATOM   2259  CD1 TYR B 277    -259.441-479.698 418.308  1.00 83.06           C  
ATOM   2260  CD2 TYR B 277    -261.434-480.511 419.343  1.00 83.06           C  
ATOM   2261  CE1 TYR B 277    -259.176-480.967 417.803  1.00 83.06           C  
ATOM   2262  CE2 TYR B 277    -261.181-481.784 418.842  1.00 83.06           C  
ATOM   2263  OH  TYR B 277    -259.795-483.260 417.577  1.00 83.06           O  
ATOM   2264  CZ  TYR B 277    -260.051-482.002 418.075  1.00 83.06           C  
ATOM   2265  N   ALA B 278    -259.977-479.782 422.516  1.00 80.06           N  
ATOM   2266  CA  ALA B 278    -258.934-480.550 423.192  1.00 80.06           C  
ATOM   2267  C   ALA B 278    -258.133-479.667 424.144  1.00 80.06           C  
ATOM   2268  CB  ALA B 278    -258.008-481.205 422.171  1.00 80.06           C  
ATOM   2269  O   ALA B 278    -256.902-479.738 424.177  1.00 80.06           O  
ATOM   2270  N   GLY B 279    -258.876-478.790 424.890  1.00 74.27           N  
ATOM   2271  CA  GLY B 279    -258.284-477.983 425.945  1.00 74.27           C  
ATOM   2272  C   GLY B 279    -257.692-476.681 425.440  1.00 74.27           C  
ATOM   2273  O   GLY B 279    -257.110-475.916 426.212  1.00 74.27           O  
ATOM   2274  N   HIS B 280    -257.767-476.416 424.115  1.00 80.60           N  
ATOM   2275  CA  HIS B 280    -257.230-475.187 423.544  1.00 80.60           C  
ATOM   2276  C   HIS B 280    -258.347-474.273 423.050  1.00 80.60           C  
ATOM   2277  CB  HIS B 280    -256.267-475.504 422.398  1.00 80.60           C  
ATOM   2278  O   HIS B 280    -259.426-474.746 422.687  1.00 80.60           O  
ATOM   2279  CG  HIS B 280    -255.172-476.450 422.779  1.00 80.60           C  
ATOM   2280  CD2 HIS B 280    -254.995-477.764 422.502  1.00 80.60           C  
ATOM   2281  ND1 HIS B 280    -254.091-476.067 423.543  1.00 80.60           N  
ATOM   2282  CE1 HIS B 280    -253.294-477.107 423.720  1.00 80.60           C  
ATOM   2283  NE2 HIS B 280    -253.820-478.149 423.098  1.00 80.60           N  
ATOM   2284  N   THR B 281    -258.080-472.901 423.091  1.00 87.06           N  
ATOM   2285  CA  THR B 281    -259.131-471.948 422.753  1.00 87.06           C  
ATOM   2286  C   THR B 281    -258.665-470.996 421.654  1.00 87.06           C  
ATOM   2287  CB  THR B 281    -259.569-471.137 423.986  1.00 87.06           C  
ATOM   2288  O   THR B 281    -257.516-470.549 421.660  1.00 87.06           O  
ATOM   2289  CG2 THR B 281    -260.684-470.159 423.634  1.00 87.06           C  
ATOM   2290  OG1 THR B 281    -260.038-472.036 425.000  1.00 87.06           O  
ATOM   2291  N   LEU B 282    -259.472-470.786 420.648  1.00 89.41           N  
ATOM   2292  CA  LEU B 282    -259.344-469.727 419.651  1.00 89.41           C  
ATOM   2293  C   LEU B 282    -260.358-468.617 419.903  1.00 89.41           C  
ATOM   2294  CB  LEU B 282    -259.531-470.295 418.241  1.00 89.41           C  
ATOM   2295  O   LEU B 282    -261.568-468.852 419.855  1.00 89.41           O  
ATOM   2296  CG  LEU B 282    -259.236-469.340 417.082  1.00 89.41           C  
ATOM   2297  CD1 LEU B 282    -257.757-468.967 417.066  1.00 89.41           C  
ATOM   2298  CD2 LEU B 282    -259.648-469.967 415.755  1.00 89.41           C  
ATOM   2299  N   SER B 283    -259.885-467.395 420.177  1.00 86.16           N  
ATOM   2300  CA  SER B 283    -260.761-466.305 420.595  1.00 86.16           C  
ATOM   2301  C   SER B 283    -261.727-465.914 419.481  1.00 86.16           C  
ATOM   2302  CB  SER B 283    -259.939-465.088 421.019  1.00 86.16           C  
ATOM   2303  O   SER B 283    -261.413-466.068 418.298  1.00 86.16           O  
ATOM   2304  OG  SER B 283    -259.299-464.500 419.900  1.00 86.16           O  
ATOM   2305  N   ALA B 284    -262.796-465.440 419.820  1.00 80.17           N  
ATOM   2306  CA  ALA B 284    -263.832-464.998 418.890  1.00 80.17           C  
ATOM   2307  C   ALA B 284    -263.298-463.926 417.944  1.00 80.17           C  
ATOM   2308  CB  ALA B 284    -265.045-464.473 419.655  1.00 80.17           C  
ATOM   2309  O   ALA B 284    -263.615-463.927 416.752  1.00 80.17           O  
ATOM   2310  N   SER B 285    -262.553-463.071 418.502  1.00 81.73           N  
ATOM   2311  CA  SER B 285    -261.966-461.998 417.706  1.00 81.73           C  
ATOM   2312  C   SER B 285    -261.058-462.554 416.613  1.00 81.73           C  
ATOM   2313  CB  SER B 285    -261.175-461.040 418.598  1.00 81.73           C  
ATOM   2314  O   SER B 285    -261.079-462.072 415.478  1.00 81.73           O  
ATOM   2315  OG  SER B 285    -260.004-461.666 419.095  1.00 81.73           O  
ATOM   2316  N   LEU B 286    -260.287-463.511 416.930  1.00 86.42           N  
ATOM   2317  CA  LEU B 286    -259.389-464.114 415.950  1.00 86.42           C  
ATOM   2318  C   LEU B 286    -260.172-464.922 414.922  1.00 86.42           C  
ATOM   2319  CB  LEU B 286    -258.359-465.008 416.645  1.00 86.42           C  
ATOM   2320  O   LEU B 286    -259.818-464.941 413.741  1.00 86.42           O  
ATOM   2321  CG  LEU B 286    -257.085-464.320 417.137  1.00 86.42           C  
ATOM   2322  CD1 LEU B 286    -256.309-465.244 418.068  1.00 86.42           C  
ATOM   2323  CD2 LEU B 286    -256.219-463.891 415.957  1.00 86.42           C  
ATOM   2324  N   VAL B 287    -261.169-465.576 415.358  1.00 84.59           N  
ATOM   2325  CA  VAL B 287    -262.037-466.270 414.412  1.00 84.59           C  
ATOM   2326  C   VAL B 287    -262.565-465.281 413.375  1.00 84.59           C  
ATOM   2327  CB  VAL B 287    -263.212-466.971 415.127  1.00 84.59           C  
ATOM   2328  O   VAL B 287    -262.546-465.560 412.174  1.00 84.59           O  
ATOM   2329  CG1 VAL B 287    -264.169-467.593 414.111  1.00 84.59           C  
ATOM   2330  CG2 VAL B 287    -262.690-468.033 416.093  1.00 84.59           C  
ATOM   2331  N   GLN B 288    -262.970-464.187 413.906  1.00 83.16           N  
ATOM   2332  CA  GLN B 288    -263.474-463.137 413.027  1.00 83.16           C  
ATOM   2333  C   GLN B 288    -262.394-462.666 412.057  1.00 83.16           C  
ATOM   2334  CB  GLN B 288    -263.996-461.956 413.847  1.00 83.16           C  
ATOM   2335  O   GLN B 288    -262.650-462.514 410.861  1.00 83.16           O  
ATOM   2336  CG  GLN B 288    -264.622-460.852 413.004  1.00 83.16           C  
ATOM   2337  CD  GLN B 288    -265.889-461.298 412.300  1.00 83.16           C  
ATOM   2338  NE2 GLN B 288    -265.939-461.101 410.987  1.00 83.16           N  
ATOM   2339  OE1 GLN B 288    -266.816-461.816 412.931  1.00 83.16           O  
ATOM   2340  N   THR B 289    -261.301-462.451 412.521  1.00 85.05           N  
ATOM   2341  CA  THR B 289    -260.176-462.019 411.699  1.00 85.05           C  
ATOM   2342  C   THR B 289    -259.885-463.039 410.602  1.00 85.05           C  
ATOM   2343  CB  THR B 289    -258.912-461.803 412.551  1.00 85.05           C  
ATOM   2344  O   THR B 289    -259.747-462.678 409.432  1.00 85.05           O  
ATOM   2345  CG2 THR B 289    -257.726-461.394 411.684  1.00 85.05           C  
ATOM   2346  OG1 THR B 289    -259.163-460.773 413.515  1.00 85.05           O  
ATOM   2347  N   ILE B 290    -259.790-464.260 410.992  1.00 90.28           N  
ATOM   2348  CA  ILE B 290    -259.490-465.336 410.054  1.00 90.28           C  
ATOM   2349  C   ILE B 290    -260.593-465.426 409.001  1.00 90.28           C  
ATOM   2350  CB  ILE B 290    -259.330-466.692 410.779  1.00 90.28           C  
ATOM   2351  O   ILE B 290    -260.311-465.539 407.805  1.00 90.28           O  
ATOM   2352  CG1 ILE B 290    -258.063-466.689 411.642  1.00 90.28           C  
ATOM   2353  CG2 ILE B 290    -259.304-467.844 409.771  1.00 90.28           C  
ATOM   2354  CD1 ILE B 290    -257.986-467.844 412.630  1.00 90.28           C  
ATOM   2355  N   PHE B 291    -261.775-465.371 409.457  1.00 85.93           N  
ATOM   2356  CA  PHE B 291    -262.907-465.433 408.541  1.00 85.93           C  
ATOM   2357  C   PHE B 291    -262.837-464.307 407.517  1.00 85.93           C  
ATOM   2358  CB  PHE B 291    -264.229-465.359 409.312  1.00 85.93           C  
ATOM   2359  O   PHE B 291    -263.012-464.539 406.319  1.00 85.93           O  
ATOM   2360  CG  PHE B 291    -265.449-465.459 408.438  1.00 85.93           C  
ATOM   2361  CD1 PHE B 291    -266.223-464.336 408.169  1.00 85.93           C  
ATOM   2362  CD2 PHE B 291    -265.822-466.676 407.883  1.00 85.93           C  
ATOM   2363  CE1 PHE B 291    -267.353-464.426 407.359  1.00 85.93           C  
ATOM   2364  CE2 PHE B 291    -266.950-466.774 407.074  1.00 85.93           C  
ATOM   2365  CZ  PHE B 291    -267.715-465.647 406.813  1.00 85.93           C  
ATOM   2366  N   ASN B 292    -262.582-463.113 407.926  1.00 83.91           N  
ATOM   2367  CA  ASN B 292    -262.467-461.973 407.025  1.00 83.91           C  
ATOM   2368  C   ASN B 292    -261.357-462.180 405.998  1.00 83.91           C  
ATOM   2369  CB  ASN B 292    -262.224-460.685 407.816  1.00 83.91           C  
ATOM   2370  O   ASN B 292    -261.533-461.870 404.818  1.00 83.91           O  
ATOM   2371  CG  ASN B 292    -263.443-460.245 408.602  1.00 83.91           C  
ATOM   2372  ND2 ASN B 292    -263.244-459.323 409.538  1.00 83.91           N  
ATOM   2373  OD1 ASN B 292    -264.554-460.730 408.373  1.00 83.91           O  
ATOM   2374  N   LEU B 293    -260.303-462.687 406.449  1.00 87.04           N  
ATOM   2375  CA  LEU B 293    -259.186-462.953 405.548  1.00 87.04           C  
ATOM   2376  C   LEU B 293    -259.545-464.047 404.547  1.00 87.04           C  
ATOM   2377  CB  LEU B 293    -257.942-463.358 406.341  1.00 87.04           C  
ATOM   2378  O   LEU B 293    -259.156-463.977 403.379  1.00 87.04           O  
ATOM   2379  CG  LEU B 293    -257.229-462.240 407.102  1.00 87.04           C  
ATOM   2380  CD1 LEU B 293    -256.218-462.826 408.082  1.00 87.04           C  
ATOM   2381  CD2 LEU B 293    -256.546-461.282 406.131  1.00 87.04           C  
ATOM   2382  N   CYS B 294    -260.242-465.014 405.032  1.00 88.53           N  
ATOM   2383  CA  CYS B 294    -260.675-466.092 404.149  1.00 88.53           C  
ATOM   2384  C   CYS B 294    -261.615-465.566 403.069  1.00 88.53           C  
ATOM   2385  CB  CYS B 294    -261.370-467.194 404.948  1.00 88.53           C  
ATOM   2386  O   CYS B 294    -261.514-465.963 401.907  1.00 88.53           O  
ATOM   2387  SG  CYS B 294    -260.239-468.198 405.935  1.00 88.53           S  
ATOM   2388  N   VAL B 295    -262.450-464.666 403.435  1.00 82.51           N  
ATOM   2389  CA  VAL B 295    -263.348-464.044 402.468  1.00 82.51           C  
ATOM   2390  C   VAL B 295    -262.539-463.234 401.457  1.00 82.51           C  
ATOM   2391  CB  VAL B 295    -264.392-463.141 403.161  1.00 82.51           C  
ATOM   2392  O   VAL B 295    -262.749-463.350 400.247  1.00 82.51           O  
ATOM   2393  CG1 VAL B 295    -265.157-462.310 402.132  1.00 82.51           C  
ATOM   2394  CG2 VAL B 295    -265.356-463.984 403.994  1.00 82.51           C  
ATOM   2395  N   GLN B 296    -261.685-462.512 401.942  1.00 82.44           N  
ATOM   2396  CA  GLN B 296    -260.850-461.636 401.127  1.00 82.44           C  
ATOM   2397  C   GLN B 296    -260.005-462.441 400.142  1.00 82.44           C  
ATOM   2398  CB  GLN B 296    -259.946-460.777 402.013  1.00 82.44           C  
ATOM   2399  O   GLN B 296    -259.845-462.044 398.986  1.00 82.44           O  
ATOM   2400  CG  GLN B 296    -259.089-459.784 401.241  1.00 82.44           C  
ATOM   2401  CD  GLN B 296    -258.158-458.990 402.137  1.00 82.44           C  
ATOM   2402  NE2 GLN B 296    -257.295-458.183 401.528  1.00 82.44           N  
ATOM   2403  OE1 GLN B 296    -258.216-459.098 403.365  1.00 82.44           O  
ATOM   2404  N   ARG B 297    -259.558-463.608 400.591  1.00 86.49           N  
ATOM   2405  CA  ARG B 297    -258.576-464.331 399.791  1.00 86.49           C  
ATOM   2406  C   ARG B 297    -259.174-465.608 399.211  1.00 86.49           C  
ATOM   2407  CB  ARG B 297    -257.340-464.666 400.630  1.00 86.49           C  
ATOM   2408  O   ARG B 297    -258.451-466.451 398.675  1.00 86.49           O  
ATOM   2409  CG  ARG B 297    -256.554-463.446 401.083  1.00 86.49           C  
ATOM   2410  CD  ARG B 297    -255.219-463.833 401.704  1.00 86.49           C  
ATOM   2411  NE  ARG B 297    -254.500-462.667 402.207  1.00 86.49           N  
ATOM   2412  NH1 ARG B 297    -253.428-462.211 400.211  1.00 86.49           N  
ATOM   2413  NH2 ARG B 297    -253.063-460.883 402.044  1.00 86.49           N  
ATOM   2414  CZ  ARG B 297    -253.665-461.923 401.486  1.00 86.49           C  
ATOM   2415  N   ASN B 298    -260.425-465.789 399.418  1.00 89.83           N  
ATOM   2416  CA  ASN B 298    -261.174-466.925 398.890  1.00 89.83           C  
ATOM   2417  C   ASN B 298    -260.610-468.250 399.394  1.00 89.83           C  
ATOM   2418  CB  ASN B 298    -261.184-466.899 397.361  1.00 89.83           C  
ATOM   2419  O   ASN B 298    -260.355-469.161 398.604  1.00 89.83           O  
ATOM   2420  CG  ASN B 298    -262.294-467.745 396.769  1.00 89.83           C  
ATOM   2421  ND2 ASN B 298    -262.118-468.166 395.522  1.00 89.83           N  
ATOM   2422  OD1 ASN B 298    -263.301-468.018 397.426  1.00 89.83           O  
ATOM   2423  N   LEU B 299    -260.429-468.295 400.650  1.00 94.51           N  
ATOM   2424  CA  LEU B 299    -259.953-469.501 401.318  1.00 94.51           C  
ATOM   2425  C   LEU B 299    -261.064-470.140 402.143  1.00 94.51           C  
ATOM   2426  CB  LEU B 299    -258.755-469.180 402.215  1.00 94.51           C  
ATOM   2427  O   LEU B 299    -261.900-469.437 402.717  1.00 94.51           O  
ATOM   2428  CG  LEU B 299    -257.479-468.721 401.508  1.00 94.51           C  
ATOM   2429  CD1 LEU B 299    -256.492-468.143 402.515  1.00 94.51           C  
ATOM   2430  CD2 LEU B 299    -256.851-469.876 400.737  1.00 94.51           C  
ATOM   2431  N   LEU B 300    -261.012-471.446 402.238  1.00 95.50           N  
ATOM   2432  CA  LEU B 300    -261.981-472.178 403.046  1.00 95.50           C  
ATOM   2433  C   LEU B 300    -261.715-471.975 404.534  1.00 95.50           C  
ATOM   2434  CB  LEU B 300    -261.943-473.671 402.708  1.00 95.50           C  
ATOM   2435  O   LEU B 300    -260.674-472.395 405.045  1.00 95.50           O  
ATOM   2436  CG  LEU B 300    -263.002-474.546 403.379  1.00 95.50           C  
ATOM   2437  CD1 LEU B 300    -264.385-474.224 402.825  1.00 95.50           C  
ATOM   2438  CD2 LEU B 300    -262.675-476.024 403.189  1.00 95.50           C  
ATOM   2439  N   PRO B 301    -262.690-471.338 405.238  1.00 94.93           N  
ATOM   2440  CA  PRO B 301    -262.480-471.069 406.662  1.00 94.93           C  
ATOM   2441  C   PRO B 301    -262.200-472.336 407.468  1.00 94.93           C  
ATOM   2442  CB  PRO B 301    -263.800-470.426 407.098  1.00 94.93           C  
ATOM   2443  O   PRO B 301    -261.276-472.360 408.285  1.00 94.93           O  
ATOM   2444  CG  PRO B 301    -264.297-469.713 405.882  1.00 94.93           C  
ATOM   2445  CD  PRO B 301    -263.985-470.552 404.676  1.00 94.93           C  
ATOM   2446  N   SER B 302    -262.980-473.306 407.269  1.00 96.40           N  
ATOM   2447  CA  SER B 302    -262.763-474.550 408.000  1.00 96.40           C  
ATOM   2448  C   SER B 302    -261.372-475.113 407.730  1.00 96.40           C  
ATOM   2449  CB  SER B 302    -263.824-475.586 407.624  1.00 96.40           C  
ATOM   2450  O   SER B 302    -260.746-475.690 408.622  1.00 96.40           O  
ATOM   2451  OG  SER B 302    -263.785-475.862 406.234  1.00 96.40           O  
ATOM   2452  N   GLY B 303    -260.937-475.047 406.598  1.00 97.24           N  
ATOM   2453  CA  GLY B 303    -259.603-475.510 406.251  1.00 97.24           C  
ATOM   2454  C   GLY B 303    -258.505-474.775 406.998  1.00 97.24           C  
ATOM   2455  O   GLY B 303    -257.625-475.402 407.592  1.00 97.24           O  
ATOM   2456  N   VAL B 304    -258.573-473.444 406.985  1.00 98.34           N  
ATOM   2457  CA  VAL B 304    -257.557-472.604 407.610  1.00 98.34           C  
ATOM   2458  C   VAL B 304    -257.569-472.817 409.123  1.00 98.34           C  
ATOM   2459  CB  VAL B 304    -257.771-471.110 407.280  1.00 98.34           C  
ATOM   2460  O   VAL B 304    -256.520-473.030 409.735  1.00 98.34           O  
ATOM   2461  CG1 VAL B 304    -256.773-470.240 408.039  1.00 98.34           C  
ATOM   2462  CG2 VAL B 304    -257.654-470.875 405.775  1.00 98.34           C  
ATOM   2463  N   ILE B 305    -258.728-472.821 409.693  1.00 98.28           N  
ATOM   2464  CA  ILE B 305    -258.872-472.937 411.141  1.00 98.28           C  
ATOM   2465  C   ILE B 305    -258.385-474.310 411.599  1.00 98.28           C  
ATOM   2466  CB  ILE B 305    -260.335-472.713 411.583  1.00 98.28           C  
ATOM   2467  O   ILE B 305    -257.668-474.420 412.597  1.00 98.28           O  
ATOM   2468  CG1 ILE B 305    -260.718-471.235 411.432  1.00 98.28           C  
ATOM   2469  CG2 ILE B 305    -260.542-473.187 413.025  1.00 98.28           C  
ATOM   2470  CD1 ILE B 305    -262.198-470.955 411.652  1.00 98.28           C  
ATOM   2471  N   SER B 306    -258.731-475.361 410.938  1.00 98.09           N  
ATOM   2472  CA  SER B 306    -258.286-476.712 411.264  1.00 98.09           C  
ATOM   2473  C   SER B 306    -256.774-476.846 411.116  1.00 98.09           C  
ATOM   2474  CB  SER B 306    -258.987-477.737 410.370  1.00 98.09           C  
ATOM   2475  O   SER B 306    -256.112-477.439 411.970  1.00 98.09           O  
ATOM   2476  OG  SER B 306    -260.387-477.719 410.587  1.00 98.09           O  
ATOM   2477  N   GLN B 307    -256.248-476.280 410.037  1.00 98.00           N  
ATOM   2478  CA  GLN B 307    -254.810-476.336 409.796  1.00 98.00           C  
ATOM   2479  C   GLN B 307    -254.039-475.615 410.897  1.00 98.00           C  
ATOM   2480  CB  GLN B 307    -254.470-475.730 408.433  1.00 98.00           C  
ATOM   2481  O   GLN B 307    -253.021-476.117 411.380  1.00 98.00           O  
ATOM   2482  CG  GLN B 307    -253.023-475.943 408.010  1.00 98.00           C  
ATOM   2483  CD  GLN B 307    -252.749-475.468 406.595  1.00 98.00           C  
ATOM   2484  NE2 GLN B 307    -251.475-475.285 406.267  1.00 98.00           N  
ATOM   2485  OE1 GLN B 307    -253.676-475.270 405.803  1.00 98.00           O  
ATOM   2486  N   LEU B 308    -254.510-474.519 411.363  1.00 98.00           N  
ATOM   2487  CA  LEU B 308    -253.861-473.746 412.417  1.00 98.00           C  
ATOM   2488  C   LEU B 308    -253.858-474.518 413.732  1.00 98.00           C  
ATOM   2489  CB  LEU B 308    -254.566-472.400 412.604  1.00 98.00           C  
ATOM   2490  O   LEU B 308    -252.888-474.453 414.492  1.00 98.00           O  
ATOM   2491  CG  LEU B 308    -254.325-471.352 411.516  1.00 98.00           C  
ATOM   2492  CD1 LEU B 308    -255.264-470.166 411.706  1.00 98.00           C  
ATOM   2493  CD2 LEU B 308    -252.870-470.895 411.525  1.00 98.00           C  
ATOM   2494  N   TYR B 309    -254.913-475.245 413.939  1.00 97.05           N  
ATOM   2495  CA  TYR B 309    -254.914-476.094 415.125  1.00 97.05           C  
ATOM   2496  C   TYR B 309    -253.866-477.195 415.008  1.00 97.05           C  
ATOM   2497  CB  TYR B 309    -256.299-476.712 415.345  1.00 97.05           C  
ATOM   2498  O   TYR B 309    -253.104-477.438 415.946  1.00 97.05           O  
ATOM   2499  CG  TYR B 309    -256.394-477.563 416.588  1.00 97.05           C  
ATOM   2500  CD1 TYR B 309    -256.132-478.930 416.541  1.00 97.05           C  
ATOM   2501  CD2 TYR B 309    -256.746-477.001 417.810  1.00 97.05           C  
ATOM   2502  CE1 TYR B 309    -256.221-479.718 417.685  1.00 97.05           C  
ATOM   2503  CE2 TYR B 309    -256.838-477.779 418.959  1.00 97.05           C  
ATOM   2504  OH  TYR B 309    -256.663-479.909 420.021  1.00 97.05           O  
ATOM   2505  CZ  TYR B 309    -256.574-479.133 418.887  1.00 97.05           C  
ATOM   2506  N   LEU B 310    -253.867-477.830 413.941  1.00 93.20           N  
ATOM   2507  CA  LEU B 310    -252.918-478.913 413.706  1.00 93.20           C  
ATOM   2508  C   LEU B 310    -251.483-478.425 413.879  1.00 93.20           C  
ATOM   2509  CB  LEU B 310    -253.105-479.495 412.302  1.00 93.20           C  
ATOM   2510  O   LEU B 310    -250.658-479.114 414.484  1.00 93.20           O  
ATOM   2511  CG  LEU B 310    -252.163-480.634 411.908  1.00 93.20           C  
ATOM   2512  CD1 LEU B 310    -252.276-481.783 412.904  1.00 93.20           C  
ATOM   2513  CD2 LEU B 310    -252.466-481.114 410.493  1.00 93.20           C  
ATOM   2514  N   GLU B 311    -251.280-477.174 413.540  1.00 91.63           N  
ATOM   2515  CA  GLU B 311    -249.906-476.689 413.470  1.00 91.63           C  
ATOM   2516  C   GLU B 311    -249.443-476.145 414.819  1.00 91.63           C  
ATOM   2517  CB  GLU B 311    -249.772-475.608 412.393  1.00 91.63           C  
ATOM   2518  O   GLU B 311    -248.287-476.330 415.205  1.00 91.63           O  
ATOM   2519  CG  GLU B 311    -250.042-476.110 410.982  1.00 91.63           C  
ATOM   2520  CD  GLU B 311    -249.095-477.217 410.548  1.00 91.63           C  
ATOM   2521  OE1 GLU B 311    -249.527-478.129 409.807  1.00 91.63           O  
ATOM   2522  OE2 GLU B 311    -247.911-477.172 410.951  1.00 91.63           O  
ATOM   2523  N   SER B 312    -250.378-475.694 415.565  1.00 92.35           N  
ATOM   2524  CA  SER B 312    -249.872-475.003 416.746  1.00 92.35           C  
ATOM   2525  C   SER B 312    -250.878-475.055 417.891  1.00 92.35           C  
ATOM   2526  CB  SER B 312    -249.540-473.548 416.414  1.00 92.35           C  
ATOM   2527  O   SER B 312    -250.771-474.293 418.854  1.00 92.35           O  
ATOM   2528  OG  SER B 312    -250.715-472.824 416.093  1.00 92.35           O  
ATOM   2529  N   PHE B 313    -251.778-475.821 417.732  1.00 90.23           N  
ATOM   2530  CA  PHE B 313    -252.849-475.888 418.720  1.00 90.23           C  
ATOM   2531  C   PHE B 313    -253.404-474.500 419.012  1.00 90.23           C  
ATOM   2532  CB  PHE B 313    -252.347-476.536 420.014  1.00 90.23           C  
ATOM   2533  O   PHE B 313    -253.620-474.143 420.171  1.00 90.23           O  
ATOM   2534  CG  PHE B 313    -251.813-477.931 419.828  1.00 90.23           C  
ATOM   2535  CD1 PHE B 313    -252.633-478.945 419.349  1.00 90.23           C  
ATOM   2536  CD2 PHE B 313    -250.491-478.227 420.132  1.00 90.23           C  
ATOM   2537  CE1 PHE B 313    -252.141-480.237 419.176  1.00 90.23           C  
ATOM   2538  CE2 PHE B 313    -249.992-479.515 419.962  1.00 90.23           C  
ATOM   2539  CZ  PHE B 313    -250.820-480.519 419.484  1.00 90.23           C  
ATOM   2540  N   TRP B 314    -253.568-473.719 417.916  1.00 93.72           N  
ATOM   2541  CA  TRP B 314    -254.117-472.367 417.940  1.00 93.72           C  
ATOM   2542  C   TRP B 314    -253.267-471.450 418.813  1.00 93.72           C  
ATOM   2543  CB  TRP B 314    -255.561-472.381 418.448  1.00 93.72           C  
ATOM   2544  O   TRP B 314    -253.799-470.669 419.605  1.00 93.72           O  
ATOM   2545  CG  TRP B 314    -256.543-472.962 417.475  1.00 93.72           C  
ATOM   2546  CD1 TRP B 314    -256.403-473.052 416.118  1.00 93.72           C  
ATOM   2547  CD2 TRP B 314    -257.818-473.531 417.786  1.00 93.72           C  
ATOM   2548  CE2 TRP B 314    -258.399-473.947 416.567  1.00 93.72           C  
ATOM   2549  CE3 TRP B 314    -258.528-473.730 418.978  1.00 93.72           C  
ATOM   2550  NE1 TRP B 314    -257.516-473.644 415.566  1.00 93.72           N  
ATOM   2551  CH2 TRP B 314    -260.329-474.734 417.688  1.00 93.72           C  
ATOM   2552  CZ2 TRP B 314    -259.657-474.552 416.508  1.00 93.72           C  
ATOM   2553  CZ3 TRP B 314    -259.780-474.331 418.916  1.00 93.72           C  
ATOM   2554  N   GLY B 315    -251.902-471.722 418.705  1.00 90.61           N  
ATOM   2555  CA  GLY B 315    -250.976-470.753 419.271  1.00 90.61           C  
ATOM   2556  C   GLY B 315    -250.275-471.257 420.519  1.00 90.61           C  
ATOM   2557  O   GLY B 315    -249.518-470.519 421.152  1.00 90.61           O  
ATOM   2558  N   SER B 316    -250.553-472.464 420.830  1.00 84.14           N  
ATOM   2559  CA  SER B 316    -250.023-472.977 422.090  1.00 84.14           C  
ATOM   2560  C   SER B 316    -248.622-473.551 421.907  1.00 84.14           C  
ATOM   2561  CB  SER B 316    -250.950-474.047 422.666  1.00 84.14           C  
ATOM   2562  O   SER B 316    -247.941-473.862 422.886  1.00 84.14           O  
ATOM   2563  OG  SER B 316    -252.191-473.482 423.051  1.00 84.14           O  
ATOM   2564  N   SER B 317    -248.182-473.684 420.660  1.00 82.77           N  
ATOM   2565  CA  SER B 317    -246.829-474.191 420.457  1.00 82.77           C  
ATOM   2566  C   SER B 317    -245.785-473.148 420.839  1.00 82.77           C  
ATOM   2567  CB  SER B 317    -246.629-474.615 419.001  1.00 82.77           C  
ATOM   2568  O   SER B 317    -246.090-471.956 420.919  1.00 82.77           O  
ATOM   2569  OG  SER B 317    -246.635-473.488 418.143  1.00 82.77           O  
ATOM   2570  N   ASN B 318    -244.611-473.583 421.108  1.00 82.64           N  
ATOM   2571  CA  ASN B 318    -243.529-472.704 421.537  1.00 82.64           C  
ATOM   2572  C   ASN B 318    -243.231-471.631 420.493  1.00 82.64           C  
ATOM   2573  CB  ASN B 318    -242.267-473.515 421.840  1.00 82.64           C  
ATOM   2574  O   ASN B 318    -243.121-470.450 420.826  1.00 82.64           O  
ATOM   2575  CG  ASN B 318    -242.360-474.272 423.150  1.00 82.64           C  
ATOM   2576  ND2 ASN B 318    -241.537-475.304 423.298  1.00 82.64           N  
ATOM   2577  OD1 ASN B 318    -243.164-473.932 424.022  1.00 82.64           O  
ATOM   2578  N   VAL B 319    -243.196-472.009 419.329  1.00 85.42           N  
ATOM   2579  CA  VAL B 319    -242.876-471.085 418.246  1.00 85.42           C  
ATOM   2580  C   VAL B 319    -244.010-470.076 418.074  1.00 85.42           C  
ATOM   2581  CB  VAL B 319    -242.621-471.833 416.918  1.00 85.42           C  
ATOM   2582  O   VAL B 319    -243.765-468.890 417.843  1.00 85.42           O  
ATOM   2583  CG1 VAL B 319    -242.340-470.845 415.787  1.00 85.42           C  
ATOM   2584  CG2 VAL B 319    -241.462-472.815 417.074  1.00 85.42           C  
ATOM   2585  N   ALA B 320    -245.160-470.536 418.187  1.00 90.05           N  
ATOM   2586  CA  ALA B 320    -246.322-469.656 418.091  1.00 90.05           C  
ATOM   2587  C   ALA B 320    -246.290-468.586 419.179  1.00 90.05           C  
ATOM   2588  CB  ALA B 320    -247.612-470.467 418.183  1.00 90.05           C  
ATOM   2589  O   ALA B 320    -246.550-467.411 418.910  1.00 90.05           O  
ATOM   2590  N   ARG B 321    -245.932-468.907 420.395  1.00 89.07           N  
ATOM   2591  CA  ARG B 321    -245.921-467.992 421.531  1.00 89.07           C  
ATOM   2592  C   ARG B 321    -244.742-467.027 421.446  1.00 89.07           C  
ATOM   2593  CB  ARG B 321    -245.868-468.768 422.849  1.00 89.07           C  
ATOM   2594  O   ARG B 321    -244.900-465.826 421.671  1.00 89.07           O  
ATOM   2595  CG  ARG B 321    -247.176-469.452 423.213  1.00 89.07           C  
ATOM   2596  CD  ARG B 321    -247.139-470.024 424.623  1.00 89.07           C  
ATOM   2597  NE  ARG B 321    -246.282-471.204 424.703  1.00 89.07           N  
ATOM   2598  NH1 ARG B 321    -246.948-471.798 426.835  1.00 89.07           N  
ATOM   2599  NH2 ARG B 321    -245.397-473.064 425.719  1.00 89.07           N  
ATOM   2600  CZ  ARG B 321    -246.211-472.019 425.752  1.00 89.07           C  
ATOM   2601  N   ARG B 322    -243.679-467.582 421.059  1.00 87.79           N  
ATOM   2602  CA  ARG B 322    -242.438-466.813 421.082  1.00 87.79           C  
ATOM   2603  C   ARG B 322    -242.322-465.926 419.848  1.00 87.79           C  
ATOM   2604  CB  ARG B 322    -241.229-467.745 421.174  1.00 87.79           C  
ATOM   2605  O   ARG B 322    -241.915-464.766 419.946  1.00 87.79           O  
ATOM   2606  CG  ARG B 322    -239.913-467.025 421.427  1.00 87.79           C  
ATOM   2607  CD  ARG B 322    -238.761-468.003 421.612  1.00 87.79           C  
ATOM   2608  NE  ARG B 322    -237.487-467.309 421.772  1.00 87.79           N  
ATOM   2609  NH1 ARG B 322    -236.185-469.150 421.266  1.00 87.79           N  
ATOM   2610  NH2 ARG B 322    -235.196-467.146 421.776  1.00 87.79           N  
ATOM   2611  CZ  ARG B 322    -236.292-467.870 421.604  1.00 87.79           C  
ATOM   2612  N   ASP B 323    -242.772-466.395 418.714  1.00 94.93           N  
ATOM   2613  CA  ASP B 323    -242.445-465.710 417.466  1.00 94.93           C  
ATOM   2614  C   ASP B 323    -243.711-465.273 416.732  1.00 94.93           C  
ATOM   2615  CB  ASP B 323    -241.600-466.612 416.565  1.00 94.93           C  
ATOM   2616  O   ASP B 323    -243.639-464.745 415.621  1.00 94.93           O  
ATOM   2617  CG  ASP B 323    -240.239-466.935 417.157  1.00 94.93           C  
ATOM   2618  OD1 ASP B 323    -239.516-466.001 417.567  1.00 94.93           O  
ATOM   2619  OD2 ASP B 323    -239.885-468.132 417.211  1.00 94.93           O  
ATOM   2620  N   ASN B 324    -244.850-465.525 417.372  1.00 96.76           N  
ATOM   2621  CA  ASN B 324    -246.130-465.259 416.725  1.00 96.76           C  
ATOM   2622  C   ASN B 324    -246.218-465.933 415.359  1.00 96.76           C  
ATOM   2623  CB  ASN B 324    -246.361-463.753 416.591  1.00 96.76           C  
ATOM   2624  O   ASN B 324    -246.690-465.329 414.394  1.00 96.76           O  
ATOM   2625  CG  ASN B 324    -246.532-463.066 417.931  1.00 96.76           C  
ATOM   2626  ND2 ASN B 324    -246.069-461.825 418.025  1.00 96.76           N  
ATOM   2627  OD1 ASN B 324    -247.075-463.647 418.875  1.00 96.76           O  
ATOM   2628  N   ASN B 325    -245.724-467.128 415.288  1.00 94.83           N  
ATOM   2629  CA  ASN B 325    -245.628-467.958 414.093  1.00 94.83           C  
ATOM   2630  C   ASN B 325    -246.341-469.295 414.279  1.00 94.83           C  
ATOM   2631  CB  ASN B 325    -244.163-468.187 413.715  1.00 94.83           C  
ATOM   2632  O   ASN B 325    -245.753-470.253 414.782  1.00 94.83           O  
ATOM   2633  CG  ASN B 325    -244.007-468.940 412.408  1.00 94.83           C  
ATOM   2634  ND2 ASN B 325    -242.786-468.981 411.889  1.00 94.83           N  
ATOM   2635  OD1 ASN B 325    -244.978-469.478 411.868  1.00 94.83           O  
ATOM   2636  N   TRP B 326    -247.526-469.403 413.833  1.00 95.95           N  
ATOM   2637  CA  TRP B 326    -248.383-470.540 414.151  1.00 95.95           C  
ATOM   2638  C   TRP B 326    -248.213-471.654 413.124  1.00 95.95           C  
ATOM   2639  CB  TRP B 326    -249.850-470.107 414.214  1.00 95.95           C  
ATOM   2640  O   TRP B 326    -248.693-472.773 413.326  1.00 95.95           O  
ATOM   2641  CG  TRP B 326    -250.192-469.287 415.422  1.00 95.95           C  
ATOM   2642  CD1 TRP B 326    -249.333-468.542 416.182  1.00 95.95           C  
ATOM   2643  CD2 TRP B 326    -251.486-469.133 416.011  1.00 95.95           C  
ATOM   2644  CE2 TRP B 326    -251.339-468.280 417.127  1.00 95.95           C  
ATOM   2645  CE3 TRP B 326    -252.758-469.634 415.704  1.00 95.95           C  
ATOM   2646  NE1 TRP B 326    -250.017-467.934 417.209  1.00 95.95           N  
ATOM   2647  CH2 TRP B 326    -253.651-468.420 417.614  1.00 95.95           C  
ATOM   2648  CZ2 TRP B 326    -252.418-467.916 417.937  1.00 95.95           C  
ATOM   2649  CZ3 TRP B 326    -253.831-469.271 416.511  1.00 95.95           C  
ATOM   2650  N   SER B 327    -247.425-471.395 412.162  1.00 92.18           N  
ATOM   2651  CA  SER B 327    -247.251-472.390 411.108  1.00 92.18           C  
ATOM   2652  C   SER B 327    -245.850-472.988 411.138  1.00 92.18           C  
ATOM   2653  CB  SER B 327    -247.520-471.769 409.736  1.00 92.18           C  
ATOM   2654  O   SER B 327    -245.594-474.016 410.508  1.00 92.18           O  
ATOM   2655  OG  SER B 327    -246.505-470.839 409.397  1.00 92.18           O  
ATOM   2656  N   GLY B 328    -245.031-472.299 411.847  1.00 89.73           N  
ATOM   2657  CA  GLY B 328    -243.643-472.725 411.909  1.00 89.73           C  
ATOM   2658  C   GLY B 328    -242.832-472.295 410.700  1.00 89.73           C  
ATOM   2659  O   GLY B 328    -241.847-472.945 410.345  1.00 89.73           O  
ATOM   2660  N   MET B 329    -243.195-471.236 409.977  1.00 92.36           N  
ATOM   2661  CA  MET B 329    -242.483-470.738 408.803  1.00 92.36           C  
ATOM   2662  C   MET B 329    -241.075-470.284 409.174  1.00 92.36           C  
ATOM   2663  CB  MET B 329    -243.251-469.584 408.157  1.00 92.36           C  
ATOM   2664  O   MET B 329    -240.879-469.627 410.198  1.00 92.36           O  
ATOM   2665  CG  MET B 329    -244.571-470.002 407.531  1.00 92.36           C  
ATOM   2666  SD  MET B 329    -245.500-468.582 406.832  1.00 92.36           S  
ATOM   2667  CE  MET B 329    -244.343-468.048 405.540  1.00 92.36           C  
ATOM   2668  N   THR B 330    -240.139-470.672 408.317  1.00 92.28           N  
ATOM   2669  CA  THR B 330    -238.725-470.492 408.628  1.00 92.28           C  
ATOM   2670  C   THR B 330    -238.096-469.452 407.703  1.00 92.28           C  
ATOM   2671  CB  THR B 330    -237.954-471.819 408.511  1.00 92.28           C  
ATOM   2672  O   THR B 330    -238.591-469.216 406.599  1.00 92.28           O  
ATOM   2673  CG2 THR B 330    -238.537-472.878 409.442  1.00 92.28           C  
ATOM   2674  OG1 THR B 330    -238.029-472.293 407.161  1.00 92.28           O  
ATOM   2675  N   GLY B 331    -237.117-468.760 408.165  1.00 88.95           N  
ATOM   2676  CA  GLY B 331    -236.390-467.740 407.426  1.00 88.95           C  
ATOM   2677  C   GLY B 331    -235.827-466.647 408.314  1.00 88.95           C  
ATOM   2678  O   GLY B 331    -235.938-466.717 409.540  1.00 88.95           O  
ATOM   2679  N   GLY B 332    -235.143-465.699 407.707  1.00 87.49           N  
ATOM   2680  CA  GLY B 332    -234.553-464.563 408.396  1.00 87.49           C  
ATOM   2681  C   GLY B 332    -235.318-463.271 408.180  1.00 87.49           C  
ATOM   2682  O   GLY B 332    -236.396-463.274 407.582  1.00 87.49           O  
ATOM   2683  N   ALA B 333    -234.789-462.202 408.763  1.00 94.20           N  
ATOM   2684  CA  ALA B 333    -235.396-460.879 408.647  1.00 94.20           C  
ATOM   2685  C   ALA B 333    -235.575-460.484 407.184  1.00 94.20           C  
ATOM   2686  CB  ALA B 333    -234.549-459.838 409.376  1.00 94.20           C  
ATOM   2687  O   ALA B 333    -234.630-460.558 406.394  1.00 94.20           O  
ATOM   2688  N   GLN B 334    -236.850-460.148 406.880  1.00 94.80           N  
ATOM   2689  CA  GLN B 334    -237.168-459.774 405.506  1.00 94.80           C  
ATOM   2690  C   GLN B 334    -238.571-459.184 405.406  1.00 94.80           C  
ATOM   2691  CB  GLN B 334    -237.040-460.982 404.577  1.00 94.80           C  
ATOM   2692  O   GLN B 334    -239.347-459.248 406.362  1.00 94.80           O  
ATOM   2693  CG  GLN B 334    -238.025-462.101 404.883  1.00 94.80           C  
ATOM   2694  CD  GLN B 334    -237.768-463.352 404.063  1.00 94.80           C  
ATOM   2695  NE2 GLN B 334    -237.517-464.465 404.744  1.00 94.80           N  
ATOM   2696  OE1 GLN B 334    -237.796-463.318 402.830  1.00 94.80           O  
ATOM   2697  N   THR B 335    -238.817-458.537 404.261  1.00 94.94           N  
ATOM   2698  CA  THR B 335    -240.180-458.180 403.881  1.00 94.94           C  
ATOM   2699  C   THR B 335    -240.803-459.271 403.014  1.00 94.94           C  
ATOM   2700  CB  THR B 335    -240.216-456.839 403.126  1.00 94.94           C  
ATOM   2701  O   THR B 335    -240.292-459.583 401.936  1.00 94.94           O  
ATOM   2702  CG2 THR B 335    -241.648-456.437 402.788  1.00 94.94           C  
ATOM   2703  OG1 THR B 335    -239.627-455.820 403.943  1.00 94.94           O  
ATOM   2704  N   ARG B 336    -241.935-459.821 403.575  1.00 94.54           N  
ATOM   2705  CA  ARG B 336    -242.555-460.968 402.921  1.00 94.54           C  
ATOM   2706  C   ARG B 336    -243.394-460.531 401.725  1.00 94.54           C  
ATOM   2707  CB  ARG B 336    -243.423-461.748 403.912  1.00 94.54           C  
ATOM   2708  O   ARG B 336    -243.768-459.361 401.618  1.00 94.54           O  
ATOM   2709  CG  ARG B 336    -242.659-462.281 405.114  1.00 94.54           C  
ATOM   2710  CD  ARG B 336    -241.798-463.482 404.746  1.00 94.54           C  
ATOM   2711  NE  ARG B 336    -242.602-464.580 404.220  1.00 94.54           N  
ATOM   2712  NH1 ARG B 336    -240.836-466.057 404.032  1.00 94.54           N  
ATOM   2713  NH2 ARG B 336    -242.948-466.707 403.423  1.00 94.54           N  
ATOM   2714  CZ  ARG B 336    -242.127-465.779 403.894  1.00 94.54           C  
ATOM   2715  N   PRO B 337    -243.656-461.327 400.777  1.00 91.58           N  
ATOM   2716  CA  PRO B 337    -244.463-460.998 399.601  1.00 91.58           C  
ATOM   2717  C   PRO B 337    -245.830-460.422 399.965  1.00 91.58           C  
ATOM   2718  CB  PRO B 337    -244.612-462.344 398.888  1.00 91.58           C  
ATOM   2719  O   PRO B 337    -246.431-459.698 399.168  1.00 91.58           O  
ATOM   2720  CG  PRO B 337    -243.383-463.111 399.257  1.00 91.58           C  
ATOM   2721  CD  PRO B 337    -243.018-462.772 400.674  1.00 91.58           C  
ATOM   2722  N   SER B 338    -246.308-460.706 401.068  1.00 90.90           N  
ATOM   2723  CA  SER B 338    -247.576-460.145 401.522  1.00 90.90           C  
ATOM   2724  C   SER B 338    -247.418-458.686 401.935  1.00 90.90           C  
ATOM   2725  CB  SER B 338    -248.135-460.956 402.691  1.00 90.90           C  
ATOM   2726  O   SER B 338    -248.410-457.981 402.139  1.00 90.90           O  
ATOM   2727  OG  SER B 338    -247.298-460.840 403.829  1.00 90.90           O  
ATOM   2728  N   GLY B 339    -246.158-458.209 402.108  1.00 90.24           N  
ATOM   2729  CA  GLY B 339    -245.855-456.873 402.596  1.00 90.24           C  
ATOM   2730  C   GLY B 339    -245.549-456.833 404.081  1.00 90.24           C  
ATOM   2731  O   GLY B 339    -245.126-455.801 404.606  1.00 90.24           O  
ATOM   2732  N   VAL B 340    -245.747-457.929 404.765  1.00 94.88           N  
ATOM   2733  CA  VAL B 340    -245.497-458.034 406.199  1.00 94.88           C  
ATOM   2734  C   VAL B 340    -243.995-458.124 406.457  1.00 94.88           C  
ATOM   2735  CB  VAL B 340    -246.217-459.255 406.813  1.00 94.88           C  
ATOM   2736  O   VAL B 340    -243.283-458.859 405.768  1.00 94.88           O  
ATOM   2737  CG1 VAL B 340    -245.762-459.483 408.253  1.00 94.88           C  
ATOM   2738  CG2 VAL B 340    -247.732-459.067 406.752  1.00 94.88           C  
ATOM   2739  N   VAL B 341    -243.558-457.326 407.390  1.00 93.40           N  
ATOM   2740  CA  VAL B 341    -242.142-457.325 407.743  1.00 93.40           C  
ATOM   2741  C   VAL B 341    -241.894-458.305 408.887  1.00 93.40           C  
ATOM   2742  CB  VAL B 341    -241.658-455.912 408.139  1.00 93.40           C  
ATOM   2743  O   VAL B 341    -242.548-458.231 409.930  1.00 93.40           O  
ATOM   2744  CG1 VAL B 341    -240.180-455.936 408.525  1.00 93.40           C  
ATOM   2745  CG2 VAL B 341    -241.898-454.927 406.996  1.00 93.40           C  
ATOM   2746  N   VAL B 342    -240.977-459.251 408.631  1.00 96.68           N  
ATOM   2747  CA  VAL B 342    -240.661-460.217 409.677  1.00 96.68           C  
ATOM   2748  C   VAL B 342    -239.207-460.051 410.112  1.00 96.68           C  
ATOM   2749  CB  VAL B 342    -240.913-461.667 409.205  1.00 96.68           C  
ATOM   2750  O   VAL B 342    -238.361-459.625 409.323  1.00 96.68           O  
ATOM   2751  CG1 VAL B 342    -242.395-461.886 408.907  1.00 96.68           C  
ATOM   2752  CG2 VAL B 342    -240.064-461.983 407.976  1.00 96.68           C  
ATOM   2753  N   THR B 343    -238.894-460.308 411.404  1.00 97.09           N  
ATOM   2754  CA  THR B 343    -237.539-460.336 411.944  1.00 97.09           C  
ATOM   2755  C   THR B 343    -237.096-461.769 412.222  1.00 97.09           C  
ATOM   2756  CB  THR B 343    -237.437-459.504 413.237  1.00 97.09           C  
ATOM   2757  O   THR B 343    -237.876-462.709 412.053  1.00 97.09           O  
ATOM   2758  CG2 THR B 343    -237.777-458.040 412.978  1.00 97.09           C  
ATOM   2759  OG1 THR B 343    -238.347-460.030 414.210  1.00 97.09           O  
ATOM   2760  N   THR B 344    -235.851-461.883 412.530  1.00 96.42           N  
ATOM   2761  CA  THR B 344    -235.309-463.205 412.824  1.00 96.42           C  
ATOM   2762  C   THR B 344    -235.831-463.719 414.162  1.00 96.42           C  
ATOM   2763  CB  THR B 344    -233.770-463.186 412.843  1.00 96.42           C  
ATOM   2764  O   THR B 344    -235.736-463.027 415.178  1.00 96.42           O  
ATOM   2765  CG2 THR B 344    -233.205-464.579 413.108  1.00 96.42           C  
ATOM   2766  OG1 THR B 344    -233.286-462.720 411.577  1.00 96.42           O  
ATOM   2767  N   GLY B 345    -236.469-464.900 414.153  1.00 94.22           N  
ATOM   2768  CA  GLY B 345    -237.074-465.483 415.339  1.00 94.22           C  
ATOM   2769  C   GLY B 345    -236.159-466.456 416.058  1.00 94.22           C  
ATOM   2770  O   GLY B 345    -234.936-466.319 416.008  1.00 94.22           O  
ATOM   2771  N   SER B 346    -236.759-467.372 416.802  1.00 92.38           N  
ATOM   2772  CA  SER B 346    -236.065-468.373 417.606  1.00 92.38           C  
ATOM   2773  C   SER B 346    -235.385-469.415 416.724  1.00 92.38           C  
ATOM   2774  CB  SER B 346    -237.038-469.060 418.564  1.00 92.38           C  
ATOM   2775  O   SER B 346    -235.790-469.626 415.579  1.00 92.38           O  
ATOM   2776  OG  SER B 346    -238.109-469.657 417.852  1.00 92.38           O  
ATOM   2777  N   PRO B 347    -234.269-470.029 417.250  1.00 88.49           N  
ATOM   2778  CA  PRO B 347    -233.578-471.064 416.478  1.00 88.49           C  
ATOM   2779  C   PRO B 347    -234.407-472.336 416.320  1.00 88.49           C  
ATOM   2780  CB  PRO B 347    -232.317-471.335 417.302  1.00 88.49           C  
ATOM   2781  O   PRO B 347    -235.162-472.703 417.225  1.00 88.49           O  
ATOM   2782  CG  PRO B 347    -232.597-470.729 418.640  1.00 88.49           C  
ATOM   2783  CD  PRO B 347    -233.746-469.774 418.499  1.00 88.49           C  
ATOM   2784  N   ARG B 348    -234.301-473.009 415.170  1.00 85.60           N  
ATOM   2785  CA  ARG B 348    -234.897-474.324 414.961  1.00 85.60           C  
ATOM   2786  C   ARG B 348    -234.063-475.416 415.625  1.00 85.60           C  
ATOM   2787  CB  ARG B 348    -235.049-474.616 413.467  1.00 85.60           C  
ATOM   2788  O   ARG B 348    -232.920-475.176 416.018  1.00 85.60           O  
ATOM   2789  CG  ARG B 348    -236.038-473.704 412.759  1.00 85.60           C  
ATOM   2790  CD  ARG B 348    -236.106-473.996 411.266  1.00 85.60           C  
ATOM   2791  NE  ARG B 348    -236.664-475.319 411.000  1.00 85.60           N  
ATOM   2792  NH1 ARG B 348    -236.350-475.220 408.714  1.00 85.60           N  
ATOM   2793  NH2 ARG B 348    -237.292-477.080 409.666  1.00 85.60           N  
ATOM   2794  CZ  ARG B 348    -236.768-475.870 409.793  1.00 85.60           C  
ATOM   2795  N   PRO B 349    -234.690-476.530 415.778  1.00 80.29           N  
ATOM   2796  CA  PRO B 349    -233.902-477.630 416.339  1.00 80.29           C  
ATOM   2797  C   PRO B 349    -232.572-477.832 415.613  1.00 80.29           C  
ATOM   2798  CB  PRO B 349    -234.814-478.846 416.156  1.00 80.29           C  
ATOM   2799  O   PRO B 349    -232.501-477.671 414.392  1.00 80.29           O  
ATOM   2800  CG  PRO B 349    -236.192-478.279 416.052  1.00 80.29           C  
ATOM   2801  CD  PRO B 349    -236.099-476.913 415.434  1.00 80.29           C  
ATOM   2802  N   ALA B 350    -231.541-478.014 416.338  1.00 76.31           N  
ATOM   2803  CA  ALA B 350    -230.159-478.061 415.868  1.00 76.31           C  
ATOM   2804  C   ALA B 350    -230.023-478.973 414.652  1.00 76.31           C  
ATOM   2805  CB  ALA B 350    -229.232-478.529 416.986  1.00 76.31           C  
ATOM   2806  O   ALA B 350    -229.271-478.670 413.722  1.00 76.31           O  
ATOM   2807  N   SER B 351    -230.851-480.019 414.523  1.00 71.53           N  
ATOM   2808  CA  SER B 351    -230.771-481.010 413.454  1.00 71.53           C  
ATOM   2809  C   SER B 351    -231.269-480.439 412.131  1.00 71.53           C  
ATOM   2810  CB  SER B 351    -231.577-482.258 413.817  1.00 71.53           C  
ATOM   2811  O   SER B 351    -230.859-480.891 411.060  1.00 71.53           O  
ATOM   2812  OG  SER B 351    -232.936-481.927 414.052  1.00 71.53           O  
ATOM   2813  N   GLU B 352    -232.105-479.429 412.140  1.00 76.48           N  
ATOM   2814  CA  GLU B 352    -232.703-478.867 410.933  1.00 76.48           C  
ATOM   2815  C   GLU B 352    -231.945-477.626 410.469  1.00 76.48           C  
ATOM   2816  CB  GLU B 352    -234.176-478.526 411.171  1.00 76.48           C  
ATOM   2817  O   GLU B 352    -231.902-477.330 409.273  1.00 76.48           O  
ATOM   2818  CG  GLU B 352    -235.056-479.741 411.419  1.00 76.48           C  
ATOM   2819  CD  GLU B 352    -236.516-479.388 411.658  1.00 76.48           C  
ATOM   2820  OE1 GLU B 352    -237.142-479.974 412.569  1.00 76.48           O  
ATOM   2821  OE2 GLU B 352    -237.038-478.516 410.926  1.00 76.48           O  
ATOM   2822  N   GLY B 353    -231.148-476.964 411.397  1.00 79.80           N  
ATOM   2823  CA  GLY B 353    -230.465-475.723 411.066  1.00 79.80           C  
ATOM   2824  C   GLY B 353    -231.408-474.629 410.603  1.00 79.80           C  
ATOM   2825  O   GLY B 353    -232.568-474.896 410.281  1.00 79.80           O  
ATOM   2826  N   GLY B 354    -231.075-473.269 410.973  1.00 90.11           N  
ATOM   2827  CA  GLY B 354    -231.820-472.090 410.559  1.00 90.11           C  
ATOM   2828  C   GLY B 354    -232.663-471.496 411.671  1.00 90.11           C  
ATOM   2829  O   GLY B 354    -232.505-471.858 412.839  1.00 90.11           O  
ATOM   2830  N   THR B 355    -233.462-470.491 411.244  1.00 93.92           N  
ATOM   2831  CA  THR B 355    -234.274-469.802 412.240  1.00 93.92           C  
ATOM   2832  C   THR B 355    -235.731-469.730 411.795  1.00 93.92           C  
ATOM   2833  CB  THR B 355    -233.745-468.381 412.506  1.00 93.92           C  
ATOM   2834  O   THR B 355    -236.029-469.847 410.604  1.00 93.92           O  
ATOM   2835  CG2 THR B 355    -232.347-468.418 413.116  1.00 93.92           C  
ATOM   2836  OG1 THR B 355    -233.693-467.658 411.269  1.00 93.92           O  
ATOM   2837  N   TYR B 356    -236.616-469.677 412.824  1.00 95.05           N  
ATOM   2838  CA  TYR B 356    -238.009-469.361 412.526  1.00 95.05           C  
ATOM   2839  C   TYR B 356    -238.183-467.874 412.245  1.00 95.05           C  
ATOM   2840  CB  TYR B 356    -238.917-469.783 413.685  1.00 95.05           C  
ATOM   2841  O   TYR B 356    -237.359-467.056 412.663  1.00 95.05           O  
ATOM   2842  CG  TYR B 356    -238.960-471.276 413.910  1.00 95.05           C  
ATOM   2843  CD1 TYR B 356    -239.550-472.124 412.975  1.00 95.05           C  
ATOM   2844  CD2 TYR B 356    -238.411-471.840 415.055  1.00 95.05           C  
ATOM   2845  CE1 TYR B 356    -239.594-473.499 413.179  1.00 95.05           C  
ATOM   2846  CE2 TYR B 356    -238.449-473.215 415.270  1.00 95.05           C  
ATOM   2847  OH  TYR B 356    -239.082-475.395 414.533  1.00 95.05           O  
ATOM   2848  CZ  TYR B 356    -239.041-474.034 414.327  1.00 95.05           C  
ATOM   2849  N   MET B 357    -239.201-467.543 411.546  1.00 97.79           N  
ATOM   2850  CA  MET B 357    -239.574-466.145 411.362  1.00 97.79           C  
ATOM   2851  C   MET B 357    -240.315-465.614 412.586  1.00 97.79           C  
ATOM   2852  CB  MET B 357    -240.442-465.979 410.113  1.00 97.79           C  
ATOM   2853  O   MET B 357    -241.138-466.319 413.172  1.00 97.79           O  
ATOM   2854  CG  MET B 357    -239.723-466.321 408.818  1.00 97.79           C  
ATOM   2855  SD  MET B 357    -240.833-466.250 407.359  1.00 97.79           S  
ATOM   2856  CE  MET B 357    -239.673-466.733 406.051  1.00 97.79           C  
ATOM   2857  N   HIS B 358    -240.030-464.322 413.002  1.00 97.71           N  
ATOM   2858  CA  HIS B 358    -240.770-463.645 414.061  1.00 97.71           C  
ATOM   2859  C   HIS B 358    -241.664-462.547 413.493  1.00 97.71           C  
ATOM   2860  CB  HIS B 358    -239.808-463.056 415.095  1.00 97.71           C  
ATOM   2861  O   HIS B 358    -241.186-461.648 412.799  1.00 97.71           O  
ATOM   2862  CG  HIS B 358    -240.490-462.271 416.170  1.00 97.71           C  
ATOM   2863  CD2 HIS B 358    -240.790-460.953 416.254  1.00 97.71           C  
ATOM   2864  ND1 HIS B 358    -240.947-462.845 417.336  1.00 97.71           N  
ATOM   2865  CE1 HIS B 358    -241.500-461.913 418.092  1.00 97.71           C  
ATOM   2866  NE2 HIS B 358    -241.417-460.755 417.459  1.00 97.71           N  
ATOM   2867  N   TYR B 359    -242.972-462.654 413.875  1.00 97.63           N  
ATOM   2868  CA  TYR B 359    -243.931-461.648 413.435  1.00 97.63           C  
ATOM   2869  C   TYR B 359    -244.202-460.633 414.539  1.00 97.63           C  
ATOM   2870  CB  TYR B 359    -245.243-462.309 413.002  1.00 97.63           C  
ATOM   2871  O   TYR B 359    -244.158-460.969 415.724  1.00 97.63           O  
ATOM   2872  CG  TYR B 359    -245.116-463.148 411.752  1.00 97.63           C  
ATOM   2873  CD1 TYR B 359    -245.485-462.642 410.509  1.00 97.63           C  
ATOM   2874  CD2 TYR B 359    -244.627-464.449 411.814  1.00 97.63           C  
ATOM   2875  CE1 TYR B 359    -245.372-463.411 409.356  1.00 97.63           C  
ATOM   2876  CE2 TYR B 359    -244.510-465.228 410.669  1.00 97.63           C  
ATOM   2877  OH  TYR B 359    -244.770-465.469 408.308  1.00 97.63           O  
ATOM   2878  CZ  TYR B 359    -244.884-464.701 409.446  1.00 97.63           C  
ATOM   2879  N   ALA B 360    -244.459-459.453 414.205  1.00 93.80           N  
ATOM   2880  CA  ALA B 360    -244.723-458.383 415.163  1.00 93.80           C  
ATOM   2881  C   ALA B 360    -245.996-458.661 415.959  1.00 93.80           C  
ATOM   2882  CB  ALA B 360    -244.833-457.040 414.444  1.00 93.80           C  
ATOM   2883  O   ALA B 360    -246.093-458.297 417.133  1.00 93.80           O  
ATOM   2884  N   SER B 361    -246.981-459.320 415.295  1.00 93.66           N  
ATOM   2885  CA  SER B 361    -248.251-459.667 415.925  1.00 93.66           C  
ATOM   2886  C   SER B 361    -248.880-460.890 415.267  1.00 93.66           C  
ATOM   2887  CB  SER B 361    -249.222-458.486 415.859  1.00 93.66           C  
ATOM   2888  O   SER B 361    -248.500-461.267 414.156  1.00 93.66           O  
ATOM   2889  OG  SER B 361    -249.664-458.273 414.529  1.00 93.66           O  
ATOM   2890  N   VAL B 362    -249.769-461.489 415.956  1.00 92.52           N  
ATOM   2891  CA  VAL B 362    -250.493-462.634 415.417  1.00 92.52           C  
ATOM   2892  C   VAL B 362    -251.300-462.207 414.193  1.00 92.52           C  
ATOM   2893  CB  VAL B 362    -251.425-463.266 416.476  1.00 92.52           C  
ATOM   2894  O   VAL B 362    -251.418-462.961 413.225  1.00 92.52           O  
ATOM   2895  CG1 VAL B 362    -252.321-464.328 415.842  1.00 92.52           C  
ATOM   2896  CG2 VAL B 362    -250.606-463.865 417.617  1.00 92.52           C  
ATOM   2897  N   ASP B 363    -251.762-460.991 414.133  1.00 89.87           N  
ATOM   2898  CA  ASP B 363    -252.497-460.454 412.992  1.00 89.87           C  
ATOM   2899  C   ASP B 363    -251.612-460.389 411.749  1.00 89.87           C  
ATOM   2900  CB  ASP B 363    -253.051-459.065 413.316  1.00 89.87           C  
ATOM   2901  O   ASP B 363    -252.056-460.715 410.647  1.00 89.87           O  
ATOM   2902  CG  ASP B 363    -254.242-459.106 414.257  1.00 89.87           C  
ATOM   2903  OD1 ASP B 363    -254.950-460.135 414.300  1.00 89.87           O  
ATOM   2904  OD2 ASP B 363    -254.475-458.100 414.960  1.00 89.87           O  
ATOM   2905  N   ASP B 364    -250.361-459.923 411.979  1.00 93.61           N  
ATOM   2906  CA  ASP B 364    -249.406-459.895 410.877  1.00 93.61           C  
ATOM   2907  C   ASP B 364    -249.154-461.300 410.332  1.00 93.61           C  
ATOM   2908  CB  ASP B 364    -248.088-459.261 411.324  1.00 93.61           C  
ATOM   2909  O   ASP B 364    -249.074-461.496 409.118  1.00 93.61           O  
ATOM   2910  CG  ASP B 364    -248.135-457.743 411.339  1.00 93.61           C  
ATOM   2911  OD1 ASP B 364    -249.123-457.159 410.842  1.00 93.61           O  
ATOM   2912  OD2 ASP B 364    -247.176-457.125 411.848  1.00 93.61           O  
ATOM   2913  N   PHE B 365    -249.021-462.230 411.252  1.00 97.99           N  
ATOM   2914  CA  PHE B 365    -248.847-463.617 410.838  1.00 97.99           C  
ATOM   2915  C   PHE B 365    -250.035-464.087 410.007  1.00 97.99           C  
ATOM   2916  CB  PHE B 365    -248.666-464.526 412.057  1.00 97.99           C  
ATOM   2917  O   PHE B 365    -249.858-464.689 408.946  1.00 97.99           O  
ATOM   2918  CG  PHE B 365    -248.914-465.982 411.771  1.00 97.99           C  
ATOM   2919  CD1 PHE B 365    -250.112-466.584 412.141  1.00 97.99           C  
ATOM   2920  CD2 PHE B 365    -247.950-466.751 411.132  1.00 97.99           C  
ATOM   2921  CE1 PHE B 365    -250.344-467.932 411.878  1.00 97.99           C  
ATOM   2922  CE2 PHE B 365    -248.175-468.098 410.866  1.00 97.99           C  
ATOM   2923  CZ  PHE B 365    -249.373-468.687 411.240  1.00 97.99           C  
ATOM   2924  N   MET B 366    -251.264-463.839 410.501  1.00 96.65           N  
ATOM   2925  CA  MET B 366    -252.468-464.300 409.814  1.00 96.65           C  
ATOM   2926  C   MET B 366    -252.548-463.718 408.407  1.00 96.65           C  
ATOM   2927  CB  MET B 366    -253.720-463.922 410.608  1.00 96.65           C  
ATOM   2928  O   MET B 366    -252.895-464.423 407.458  1.00 96.65           O  
ATOM   2929  CG  MET B 366    -253.862-464.674 411.921  1.00 96.65           C  
ATOM   2930  SD  MET B 366    -253.906-466.493 411.689  1.00 96.65           S  
ATOM   2931  CE  MET B 366    -253.749-467.040 413.413  1.00 96.65           C  
ATOM   2932  N   LYS B 367    -252.230-462.458 408.270  1.00 93.23           N  
ATOM   2933  CA  LYS B 367    -252.205-461.785 406.975  1.00 93.23           C  
ATOM   2934  C   LYS B 367    -251.215-462.454 406.026  1.00 93.23           C  
ATOM   2935  CB  LYS B 367    -251.850-460.306 407.144  1.00 93.23           C  
ATOM   2936  O   LYS B 367    -251.548-462.744 404.875  1.00 93.23           O  
ATOM   2937  CG  LYS B 367    -251.989-459.487 405.870  1.00 93.23           C  
ATOM   2938  CD  LYS B 367    -251.664-458.018 406.112  1.00 93.23           C  
ATOM   2939  CE  LYS B 367    -251.643-457.228 404.811  1.00 93.23           C  
ATOM   2940  NZ  LYS B 367    -251.334-455.786 405.044  1.00 93.23           N  
ATOM   2941  N   ASP B 368    -250.022-462.702 406.540  1.00 97.38           N  
ATOM   2942  CA  ASP B 368    -248.961-463.302 405.736  1.00 97.38           C  
ATOM   2943  C   ASP B 368    -249.290-464.751 405.385  1.00 97.38           C  
ATOM   2944  CB  ASP B 368    -247.623-463.230 406.474  1.00 97.38           C  
ATOM   2945  O   ASP B 368    -249.131-465.168 404.235  1.00 97.38           O  
ATOM   2946  CG  ASP B 368    -246.433-463.510 405.574  1.00 97.38           C  
ATOM   2947  OD1 ASP B 368    -246.492-463.190 404.367  1.00 97.38           O  
ATOM   2948  OD2 ASP B 368    -245.428-464.059 406.075  1.00 97.38           O  
ATOM   2949  N   TYR B 369    -249.711-465.475 406.332  1.00 97.82           N  
ATOM   2950  CA  TYR B 369    -249.993-466.895 406.159  1.00 97.82           C  
ATOM   2951  C   TYR B 369    -251.098-467.111 405.132  1.00 97.82           C  
ATOM   2952  CB  TYR B 369    -250.392-467.531 407.495  1.00 97.82           C  
ATOM   2953  O   TYR B 369    -250.968-467.950 404.238  1.00 97.82           O  
ATOM   2954  CG  TYR B 369    -250.590-469.025 407.420  1.00 97.82           C  
ATOM   2955  CD1 TYR B 369    -251.837-469.595 407.666  1.00 97.82           C  
ATOM   2956  CD2 TYR B 369    -249.531-469.870 407.106  1.00 97.82           C  
ATOM   2957  CE1 TYR B 369    -252.023-470.972 407.601  1.00 97.82           C  
ATOM   2958  CE2 TYR B 369    -249.706-471.249 407.038  1.00 97.82           C  
ATOM   2959  OH  TYR B 369    -251.133-473.153 407.220  1.00 97.82           O  
ATOM   2960  CZ  TYR B 369    -250.954-471.789 407.287  1.00 97.82           C  
ATOM   2961  N   THR B 370    -252.203-466.400 405.264  1.00 95.98           N  
ATOM   2962  CA  THR B 370    -253.302-466.557 404.316  1.00 95.98           C  
ATOM   2963  C   THR B 370    -252.876-466.117 402.918  1.00 95.98           C  
ATOM   2964  CB  THR B 370    -254.538-465.752 404.757  1.00 95.98           C  
ATOM   2965  O   THR B 370    -253.328-466.683 401.920  1.00 95.98           O  
ATOM   2966  CG2 THR B 370    -255.162-466.345 406.016  1.00 95.98           C  
ATOM   2967  OG1 THR B 370    -254.150-464.398 405.022  1.00 95.98           O  
ATOM   2968  N   TYR B 371    -252.031-465.140 402.800  1.00 95.23           N  
ATOM   2969  CA  TYR B 371    -251.455-464.748 401.519  1.00 95.23           C  
ATOM   2970  C   TYR B 371    -250.623-465.879 400.926  1.00 95.23           C  
ATOM   2971  CB  TYR B 371    -250.590-463.494 401.678  1.00 95.23           C  
ATOM   2972  O   TYR B 371    -250.744-466.191 399.739  1.00 95.23           O  
ATOM   2973  CG  TYR B 371    -250.025-462.977 400.379  1.00 95.23           C  
ATOM   2974  CD1 TYR B 371    -248.812-463.455 399.884  1.00 95.23           C  
ATOM   2975  CD2 TYR B 371    -250.699-462.008 399.643  1.00 95.23           C  
ATOM   2976  CE1 TYR B 371    -248.286-462.979 398.688  1.00 95.23           C  
ATOM   2977  CE2 TYR B 371    -250.181-461.526 398.444  1.00 95.23           C  
ATOM   2978  OH  TYR B 371    -248.461-461.543 396.791  1.00 95.23           O  
ATOM   2979  CZ  TYR B 371    -248.977-462.017 397.976  1.00 95.23           C  
ATOM   2980  N   LEU B 372    -249.806-466.454 401.781  1.00 95.74           N  
ATOM   2981  CA  LEU B 372    -248.990-467.587 401.358  1.00 95.74           C  
ATOM   2982  C   LEU B 372    -249.860-468.697 400.779  1.00 95.74           C  
ATOM   2983  CB  LEU B 372    -248.168-468.125 402.532  1.00 95.74           C  
ATOM   2984  O   LEU B 372    -249.575-469.216 399.697  1.00 95.74           O  
ATOM   2985  CG  LEU B 372    -247.436-469.447 402.299  1.00 95.74           C  
ATOM   2986  CD1 LEU B 372    -246.274-469.245 401.330  1.00 95.74           C  
ATOM   2987  CD2 LEU B 372    -246.942-470.027 403.620  1.00 95.74           C  
ATOM   2988  N   LEU B 373    -250.914-468.980 401.439  1.00 96.43           N  
ATOM   2989  CA  LEU B 373    -251.782-470.080 401.032  1.00 96.43           C  
ATOM   2990  C   LEU B 373    -252.502-469.750 399.729  1.00 96.43           C  
ATOM   2991  CB  LEU B 373    -252.803-470.390 402.130  1.00 96.43           C  
ATOM   2992  O   LEU B 373    -252.661-470.617 398.867  1.00 96.43           O  
ATOM   2993  CG  LEU B 373    -252.246-470.971 403.430  1.00 96.43           C  
ATOM   2994  CD1 LEU B 373    -253.364-471.155 404.451  1.00 96.43           C  
ATOM   2995  CD2 LEU B 373    -251.536-472.294 403.163  1.00 96.43           C  
ATOM   2996  N   ALA B 374    -252.762-468.451 399.543  1.00 93.44           N  
ATOM   2997  CA  ALA B 374    -253.691-468.098 398.472  1.00 93.44           C  
ATOM   2998  C   ALA B 374    -252.947-467.520 397.272  1.00 93.44           C  
ATOM   2999  CB  ALA B 374    -254.734-467.104 398.978  1.00 93.44           C  
ATOM   3000  O   ALA B 374    -253.286-467.814 396.123  1.00 93.44           O  
ATOM   3001  N   GLU B 375    -251.846-466.748 397.538  1.00 91.25           N  
ATOM   3002  CA  GLU B 375    -251.411-465.872 396.455  1.00 91.25           C  
ATOM   3003  C   GLU B 375    -249.927-466.063 396.155  1.00 91.25           C  
ATOM   3004  CB  GLU B 375    -251.694-464.408 396.802  1.00 91.25           C  
ATOM   3005  O   GLU B 375    -249.475-465.793 395.040  1.00 91.25           O  
ATOM   3006  CG  GLU B 375    -253.161-464.114 397.078  1.00 91.25           C  
ATOM   3007  CD  GLU B 375    -254.034-464.200 395.837  1.00 91.25           C  
ATOM   3008  OE1 GLU B 375    -255.272-464.050 395.953  1.00 91.25           O  
ATOM   3009  OE2 GLU B 375    -253.477-464.420 394.739  1.00 91.25           O  
ATOM   3010  N   GLN B 376    -249.154-466.480 397.114  1.00 92.79           N  
ATOM   3011  CA  GLN B 376    -247.706-466.478 396.937  1.00 92.79           C  
ATOM   3012  C   GLN B 376    -247.281-467.483 395.870  1.00 92.79           C  
ATOM   3013  CB  GLN B 376    -247.002-466.787 398.258  1.00 92.79           C  
ATOM   3014  O   GLN B 376    -247.744-468.625 395.865  1.00 92.79           O  
ATOM   3015  CG  GLN B 376    -245.493-466.591 398.213  1.00 92.79           C  
ATOM   3016  CD  GLN B 376    -244.863-466.563 399.593  1.00 92.79           C  
ATOM   3017  NE2 GLN B 376    -243.585-466.921 399.669  1.00 92.79           N  
ATOM   3018  OE1 GLN B 376    -245.518-466.221 400.582  1.00 92.79           O  
ATOM   3019  N   THR B 377    -246.403-467.051 394.964  1.00 90.92           N  
ATOM   3020  CA  THR B 377    -245.897-467.871 393.869  1.00 90.92           C  
ATOM   3021  C   THR B 377    -244.372-467.921 393.889  1.00 90.92           C  
ATOM   3022  CB  THR B 377    -246.378-467.341 392.506  1.00 90.92           C  
ATOM   3023  O   THR B 377    -243.724-467.030 394.443  1.00 90.92           O  
ATOM   3024  CG2 THR B 377    -247.901-467.309 392.434  1.00 90.92           C  
ATOM   3025  OG1 THR B 377    -245.874-466.013 392.312  1.00 90.92           O  
ATOM   3026  N   SER B 378    -243.796-468.937 393.472  1.00 86.22           N  
ATOM   3027  CA  SER B 378    -242.377-469.130 393.192  1.00 86.22           C  
ATOM   3028  C   SER B 378    -242.163-469.732 391.807  1.00 86.22           C  
ATOM   3029  CB  SER B 378    -241.738-470.029 394.252  1.00 86.22           C  
ATOM   3030  O   SER B 378    -242.650-470.826 391.519  1.00 86.22           O  
ATOM   3031  OG  SER B 378    -240.340-470.131 394.049  1.00 86.22           O  
ATOM   3032  N   GLY B 379    -241.423-468.974 390.968  1.00 81.86           N  
ATOM   3033  CA  GLY B 379    -241.192-469.372 389.589  1.00 81.86           C  
ATOM   3034  C   GLY B 379    -242.464-469.432 388.764  1.00 81.86           C  
ATOM   3035  O   GLY B 379    -242.605-470.291 387.891  1.00 81.86           O  
ATOM   3036  N   GLY B 380    -243.439-468.610 389.136  1.00 80.95           N  
ATOM   3037  CA  GLY B 380    -244.676-468.521 388.375  1.00 80.95           C  
ATOM   3038  C   GLY B 380    -245.709-469.550 388.797  1.00 80.95           C  
ATOM   3039  O   GLY B 380    -246.818-469.579 388.258  1.00 80.95           O  
ATOM   3040  N   ARG B 381    -245.295-470.434 389.735  1.00 84.33           N  
ATOM   3041  CA  ARG B 381    -246.219-471.452 390.223  1.00 84.33           C  
ATOM   3042  C   ARG B 381    -246.673-471.142 391.646  1.00 84.33           C  
ATOM   3043  CB  ARG B 381    -245.572-472.837 390.169  1.00 84.33           C  
ATOM   3044  O   ARG B 381    -245.901-470.613 392.447  1.00 84.33           O  
ATOM   3045  CG  ARG B 381    -245.186-473.283 388.767  1.00 84.33           C  
ATOM   3046  CD  ARG B 381    -244.498-474.640 388.777  1.00 84.33           C  
ATOM   3047  NE  ARG B 381    -245.426-475.714 389.119  1.00 84.33           N  
ATOM   3048  NH1 ARG B 381    -243.785-477.304 389.463  1.00 84.33           N  
ATOM   3049  NH2 ARG B 381    -245.995-477.853 389.732  1.00 84.33           N  
ATOM   3050  CZ  ARG B 381    -245.067-476.954 389.437  1.00 84.33           C  
ATOM   3051  N   LYS B 382    -247.842-471.466 391.969  1.00 87.37           N  
ATOM   3052  CA  LYS B 382    -248.427-471.233 393.287  1.00 87.37           C  
ATOM   3053  C   LYS B 382    -247.792-472.138 394.339  1.00 87.37           C  
ATOM   3054  CB  LYS B 382    -249.940-471.453 393.249  1.00 87.37           C  
ATOM   3055  O   LYS B 382    -247.630-473.339 394.114  1.00 87.37           O  
ATOM   3056  CG  LYS B 382    -250.696-470.418 392.430  1.00 87.37           C  
ATOM   3057  CD  LYS B 382    -252.203-470.617 392.530  1.00 87.37           C  
ATOM   3058  CE  LYS B 382    -252.961-469.589 391.701  1.00 87.37           C  
ATOM   3059  NZ  LYS B 382    -254.439-469.729 391.861  1.00 87.37           N  
ATOM   3060  N   MET B 383    -247.442-471.490 395.407  1.00 92.83           N  
ATOM   3061  CA  MET B 383    -246.876-472.293 396.488  1.00 92.83           C  
ATOM   3062  C   MET B 383    -247.861-473.365 396.943  1.00 92.83           C  
ATOM   3063  CB  MET B 383    -246.486-471.405 397.671  1.00 92.83           C  
ATOM   3064  O   MET B 383    -247.477-474.516 397.160  1.00 92.83           O  
ATOM   3065  CG  MET B 383    -245.251-470.555 397.418  1.00 92.83           C  
ATOM   3066  SD  MET B 383    -243.703-471.541 397.434  1.00 92.83           S  
ATOM   3067  CE  MET B 383    -242.482-470.222 397.187  1.00 92.83           C  
ATOM   3068  N   TYR B 384    -249.132-472.944 397.105  1.00 96.72           N  
ATOM   3069  CA  TYR B 384    -250.185-473.893 397.447  1.00 96.72           C  
ATOM   3070  C   TYR B 384    -251.424-473.666 396.590  1.00 96.72           C  
ATOM   3071  CB  TYR B 384    -250.550-473.780 398.931  1.00 96.72           C  
ATOM   3072  O   TYR B 384    -251.686-472.544 396.152  1.00 96.72           O  
ATOM   3073  CG  TYR B 384    -249.393-474.051 399.863  1.00 96.72           C  
ATOM   3074  CD1 TYR B 384    -248.873-475.335 400.004  1.00 96.72           C  
ATOM   3075  CD2 TYR B 384    -248.819-473.023 400.603  1.00 96.72           C  
ATOM   3076  CE1 TYR B 384    -247.809-475.589 400.863  1.00 96.72           C  
ATOM   3077  CE2 TYR B 384    -247.754-473.266 401.465  1.00 96.72           C  
ATOM   3078  OH  TYR B 384    -246.203-474.796 402.439  1.00 96.72           O  
ATOM   3079  CZ  TYR B 384    -247.256-474.550 401.587  1.00 96.72           C  
ATOM   3080  N   GLY B 385    -252.201-474.762 396.390  1.00 92.45           N  
ATOM   3081  CA  GLY B 385    -253.366-474.716 395.521  1.00 92.45           C  
ATOM   3082  C   GLY B 385    -254.679-474.766 396.280  1.00 92.45           C  
ATOM   3083  O   GLY B 385    -255.615-475.456 395.866  1.00 92.45           O  
ATOM   3084  N   VAL B 386    -254.733-473.972 397.320  1.00 95.52           N  
ATOM   3085  CA  VAL B 386    -255.871-474.125 398.221  1.00 95.52           C  
ATOM   3086  C   VAL B 386    -256.936-473.082 397.890  1.00 95.52           C  
ATOM   3087  CB  VAL B 386    -255.443-473.998 399.701  1.00 95.52           C  
ATOM   3088  O   VAL B 386    -258.101-473.235 398.264  1.00 95.52           O  
ATOM   3089  CG1 VAL B 386    -254.486-475.125 400.084  1.00 95.52           C  
ATOM   3090  CG2 VAL B 386    -254.800-472.637 399.955  1.00 95.52           C  
ATOM   3091  N   LYS B 387    -256.640-472.012 397.298  1.00 92.18           N  
ATOM   3092  CA  LYS B 387    -257.560-470.927 396.974  1.00 92.18           C  
ATOM   3093  C   LYS B 387    -258.780-471.448 396.218  1.00 92.18           C  
ATOM   3094  CB  LYS B 387    -256.854-469.851 396.149  1.00 92.18           C  
ATOM   3095  O   LYS B 387    -258.643-472.191 395.245  1.00 92.18           O  
ATOM   3096  CG  LYS B 387    -257.713-468.629 395.857  1.00 92.18           C  
ATOM   3097  CD  LYS B 387    -256.925-467.553 395.122  1.00 92.18           C  
ATOM   3098  CE  LYS B 387    -257.773-466.314 394.867  1.00 92.18           C  
ATOM   3099  NZ  LYS B 387    -256.970-465.210 394.259  1.00 92.18           N  
ATOM   3100  N   GLY B 388    -260.003-471.171 396.780  1.00 87.59           N  
ATOM   3101  CA  GLY B 388    -261.252-471.485 396.105  1.00 87.59           C  
ATOM   3102  C   GLY B 388    -261.728-472.903 396.361  1.00 87.59           C  
ATOM   3103  O   GLY B 388    -262.759-473.322 395.829  1.00 87.59           O  
ATOM   3104  N   LYS B 389    -260.905-473.670 397.082  1.00 90.62           N  
ATOM   3105  CA  LYS B 389    -261.314-475.041 397.373  1.00 90.62           C  
ATOM   3106  C   LYS B 389    -262.500-475.068 398.334  1.00 90.62           C  
ATOM   3107  CB  LYS B 389    -260.148-475.838 397.959  1.00 90.62           C  
ATOM   3108  O   LYS B 389    -262.556-474.282 399.283  1.00 90.62           O  
ATOM   3109  CG  LYS B 389    -258.917-475.881 397.064  1.00 90.62           C  
ATOM   3110  CD  LYS B 389    -259.216-476.562 395.735  1.00 90.62           C  
ATOM   3111  CE  LYS B 389    -257.982-476.619 394.845  1.00 90.62           C  
ATOM   3112  NZ  LYS B 389    -258.305-477.143 393.484  1.00 90.62           N  
ATOM   3113  N   GLN B 390    -263.393-475.969 398.083  1.00 86.12           N  
ATOM   3114  CA  GLN B 390    -264.734-475.850 398.646  1.00 86.12           C  
ATOM   3115  C   GLN B 390    -264.917-476.790 399.835  1.00 86.12           C  
ATOM   3116  CB  GLN B 390    -265.791-476.139 397.580  1.00 86.12           C  
ATOM   3117  O   GLN B 390    -265.888-476.668 400.585  1.00 86.12           O  
ATOM   3118  CG  GLN B 390    -265.795-475.141 396.431  1.00 86.12           C  
ATOM   3119  CD  GLN B 390    -266.241-473.755 396.858  1.00 86.12           C  
ATOM   3120  NE2 GLN B 390    -265.525-472.734 396.399  1.00 86.12           N  
ATOM   3121  OE1 GLN B 390    -267.221-473.603 397.593  1.00 86.12           O  
ATOM   3122  N   ASN B 391    -264.042-477.692 399.897  1.00 88.10           N  
ATOM   3123  CA  ASN B 391    -264.180-478.619 401.015  1.00 88.10           C  
ATOM   3124  C   ASN B 391    -262.822-479.001 401.597  1.00 88.10           C  
ATOM   3125  CB  ASN B 391    -264.944-479.872 400.582  1.00 88.10           C  
ATOM   3126  O   ASN B 391    -261.781-478.659 401.032  1.00 88.10           O  
ATOM   3127  CG  ASN B 391    -264.293-480.578 399.409  1.00 88.10           C  
ATOM   3128  ND2 ASN B 391    -265.029-480.708 398.312  1.00 88.10           N  
ATOM   3129  OD1 ASN B 391    -263.137-481.003 399.489  1.00 88.10           O  
ATOM   3130  N   ILE B 392    -262.866-479.701 402.784  1.00 90.55           N  
ATOM   3131  CA  ILE B 392    -261.660-479.962 403.562  1.00 90.55           C  
ATOM   3132  C   ILE B 392    -260.724-480.875 402.774  1.00 90.55           C  
ATOM   3133  CB  ILE B 392    -261.997-480.592 404.932  1.00 90.55           C  
ATOM   3134  O   ILE B 392    -259.501-480.732 402.847  1.00 90.55           O  
ATOM   3135  CG1 ILE B 392    -260.805-480.463 405.887  1.00 90.55           C  
ATOM   3136  CG2 ILE B 392    -262.408-482.057 404.765  1.00 90.55           C  
ATOM   3137  CD1 ILE B 392    -260.518-479.035 406.328  1.00 90.55           C  
ATOM   3138  N   GLU B 393    -261.274-481.733 401.959  1.00 88.42           N  
ATOM   3139  CA  GLU B 393    -260.471-482.673 401.184  1.00 88.42           C  
ATOM   3140  C   GLU B 393    -259.672-481.955 400.100  1.00 88.42           C  
ATOM   3141  CB  GLU B 393    -261.360-483.750 400.556  1.00 88.42           C  
ATOM   3142  O   GLU B 393    -258.454-482.122 400.005  1.00 88.42           O  
ATOM   3143  CG  GLU B 393    -261.908-484.756 401.557  1.00 88.42           C  
ATOM   3144  CD  GLU B 393    -263.079-484.221 402.366  1.00 88.42           C  
ATOM   3145  OE1 GLU B 393    -263.542-484.917 403.297  1.00 88.42           O  
ATOM   3146  OE2 GLU B 393    -263.537-483.096 402.064  1.00 88.42           O  
ATOM   3147  N   GLU B 394    -260.387-481.121 399.356  1.00 91.43           N  
ATOM   3148  CA  GLU B 394    -259.746-480.389 398.267  1.00 91.43           C  
ATOM   3149  C   GLU B 394    -258.765-479.351 398.803  1.00 91.43           C  
ATOM   3150  CB  GLU B 394    -260.796-479.713 397.381  1.00 91.43           C  
ATOM   3151  O   GLU B 394    -257.699-479.137 398.223  1.00 91.43           O  
ATOM   3152  CG  GLU B 394    -261.687-480.691 396.629  1.00 91.43           C  
ATOM   3153  CD  GLU B 394    -260.917-481.603 395.688  1.00 91.43           C  
ATOM   3154  OE1 GLU B 394    -261.151-482.833 395.706  1.00 91.43           O  
ATOM   3155  OE2 GLU B 394    -260.071-481.083 394.926  1.00 91.43           O  
ATOM   3156  N   TYR B 395    -259.245-478.751 399.841  1.00 97.30           N  
ATOM   3157  CA  TYR B 395    -258.355-477.796 400.491  1.00 97.30           C  
ATOM   3158  C   TYR B 395    -257.041-478.459 400.887  1.00 97.30           C  
ATOM   3159  CB  TYR B 395    -259.026-477.188 401.726  1.00 97.30           C  
ATOM   3160  O   TYR B 395    -255.963-477.950 400.572  1.00 97.30           O  
ATOM   3161  CG  TYR B 395    -258.145-476.227 402.484  1.00 97.30           C  
ATOM   3162  CD1 TYR B 395    -257.269-476.683 403.468  1.00 97.30           C  
ATOM   3163  CD2 TYR B 395    -258.186-474.863 402.222  1.00 97.30           C  
ATOM   3164  CE1 TYR B 395    -256.456-475.800 404.171  1.00 97.30           C  
ATOM   3165  CE2 TYR B 395    -257.378-473.971 402.919  1.00 97.30           C  
ATOM   3166  OH  TYR B 395    -255.714-473.570 404.584  1.00 97.30           O  
ATOM   3167  CZ  TYR B 395    -256.517-474.448 403.891  1.00 97.30           C  
ATOM   3168  N   THR B 396    -257.104-479.634 401.580  1.00 94.60           N  
ATOM   3169  CA  THR B 396    -255.923-480.328 402.079  1.00 94.60           C  
ATOM   3170  C   THR B 396    -255.058-480.824 400.924  1.00 94.60           C  
ATOM   3171  CB  THR B 396    -256.312-481.515 402.980  1.00 94.60           C  
ATOM   3172  O   THR B 396    -253.830-480.725 400.974  1.00 94.60           O  
ATOM   3173  CG2 THR B 396    -255.078-482.158 403.605  1.00 94.60           C  
ATOM   3174  OG1 THR B 396    -257.178-481.053 404.024  1.00 94.60           O  
ATOM   3175  N   LYS B 397    -255.727-481.348 399.927  1.00 93.55           N  
ATOM   3176  CA  LYS B 397    -255.001-481.780 398.736  1.00 93.55           C  
ATOM   3177  C   LYS B 397    -254.190-480.633 398.139  1.00 93.55           C  
ATOM   3178  CB  LYS B 397    -255.968-482.337 397.690  1.00 93.55           C  
ATOM   3179  O   LYS B 397    -253.057-480.831 397.696  1.00 93.55           O  
ATOM   3180  CG  LYS B 397    -255.311-483.247 396.663  1.00 93.55           C  
ATOM   3181  CD  LYS B 397    -256.348-483.943 395.788  1.00 93.55           C  
ATOM   3182  CE  LYS B 397    -255.710-485.003 394.901  1.00 93.55           C  
ATOM   3183  NZ  LYS B 397    -256.732-485.749 394.108  1.00 93.55           N  
ATOM   3184  N   GLY B 398    -254.779-479.428 398.124  1.00 96.47           N  
ATOM   3185  CA  GLY B 398    -254.127-478.240 397.597  1.00 96.47           C  
ATOM   3186  C   GLY B 398    -252.872-477.860 398.361  1.00 96.47           C  
ATOM   3187  O   GLY B 398    -252.062-477.066 397.877  1.00 96.47           O  
ATOM   3188  N   LEU B 399    -252.689-478.406 399.497  1.00 97.14           N  
ATOM   3189  CA  LEU B 399    -251.490-478.138 400.283  1.00 97.14           C  
ATOM   3190  C   LEU B 399    -250.313-478.968 399.783  1.00 97.14           C  
ATOM   3191  CB  LEU B 399    -251.744-478.433 401.764  1.00 97.14           C  
ATOM   3192  O   LEU B 399    -249.169-478.736 400.180  1.00 97.14           O  
ATOM   3193  CG  LEU B 399    -252.734-477.511 402.479  1.00 97.14           C  
ATOM   3194  CD1 LEU B 399    -253.014-478.024 403.887  1.00 97.14           C  
ATOM   3195  CD2 LEU B 399    -252.202-476.083 402.520  1.00 97.14           C  
ATOM   3196  N   PHE B 400    -250.595-479.900 398.934  1.00 96.27           N  
ATOM   3197  CA  PHE B 400    -249.561-480.825 398.484  1.00 96.27           C  
ATOM   3198  C   PHE B 400    -249.463-480.830 396.964  1.00 96.27           C  
ATOM   3199  CB  PHE B 400    -249.846-482.241 398.997  1.00 96.27           C  
ATOM   3200  O   PHE B 400    -250.370-480.356 396.276  1.00 96.27           O  
ATOM   3201  CG  PHE B 400    -249.877-482.349 400.498  1.00 96.27           C  
ATOM   3202  CD1 PHE B 400    -248.737-482.707 401.207  1.00 96.27           C  
ATOM   3203  CD2 PHE B 400    -251.047-482.092 401.199  1.00 96.27           C  
ATOM   3204  CE1 PHE B 400    -248.763-482.807 402.596  1.00 96.27           C  
ATOM   3205  CE2 PHE B 400    -251.082-482.190 402.588  1.00 96.27           C  
ATOM   3206  CZ  PHE B 400    -249.939-482.548 403.283  1.00 96.27           C  
ATOM   3207  N   ARG B 401    -248.415-481.334 396.417  1.00 92.75           N  
ATOM   3208  CA  ARG B 401    -248.174-481.363 394.979  1.00 92.75           C  
ATOM   3209  C   ARG B 401    -249.314-482.060 394.245  1.00 92.75           C  
ATOM   3210  CB  ARG B 401    -246.848-482.063 394.670  1.00 92.75           C  
ATOM   3211  O   ARG B 401    -249.678-481.666 393.135  1.00 92.75           O  
ATOM   3212  CG  ARG B 401    -245.620-481.241 395.026  1.00 92.75           C  
ATOM   3213  CD  ARG B 401    -244.332-481.946 394.621  1.00 92.75           C  
ATOM   3214  NE  ARG B 401    -243.154-481.161 394.977  1.00 92.75           N  
ATOM   3215  NH1 ARG B 401    -242.500-482.543 396.709  1.00 92.75           N  
ATOM   3216  NH2 ARG B 401    -241.269-480.678 396.198  1.00 92.75           N  
ATOM   3217  CZ  ARG B 401    -242.311-481.462 395.961  1.00 92.75           C  
ATOM   3218  N   ILE B 402    -249.830-482.999 394.949  1.00 87.49           N  
ATOM   3219  CA  ILE B 402    -250.909-483.767 394.338  1.00 87.49           C  
ATOM   3220  C   ILE B 402    -252.112-482.860 394.088  1.00 87.49           C  
ATOM   3221  CB  ILE B 402    -251.318-484.968 395.220  1.00 87.49           C  
ATOM   3222  O   ILE B 402    -252.966-483.167 393.253  1.00 87.49           O  
ATOM   3223  CG1 ILE B 402    -252.243-485.912 394.442  1.00 87.49           C  
ATOM   3224  CG2 ILE B 402    -251.985-484.488 396.511  1.00 87.49           C  
ATOM   3225  CD1 ILE B 402    -252.516-487.232 395.148  1.00 87.49           C  
ATOM   3226  N   GLY B 403    -252.255-481.763 394.780  1.00 88.36           N  
ATOM   3227  CA  GLY B 403    -253.345-480.813 394.620  1.00 88.36           C  
ATOM   3228  C   GLY B 403    -252.931-479.548 393.891  1.00 88.36           C  
ATOM   3229  O   GLY B 403    -253.662-478.556 393.894  1.00 88.36           O  
ATOM   3230  N   GLY B 404    -251.727-479.561 393.292  1.00 88.12           N  
ATOM   3231  CA  GLY B 404    -251.268-478.465 392.455  1.00 88.12           C  
ATOM   3232  C   GLY B 404    -250.303-477.534 393.164  1.00 88.12           C  
ATOM   3233  O   GLY B 404    -249.980-476.459 392.654  1.00 88.12           O  
ATOM   3234  N   ALA B 405    -249.921-477.886 394.356  1.00 93.82           N  
ATOM   3235  CA  ALA B 405    -248.965-477.061 395.090  1.00 93.82           C  
ATOM   3236  C   ALA B 405    -247.548-477.258 394.558  1.00 93.82           C  
ATOM   3237  CB  ALA B 405    -249.019-477.385 396.581  1.00 93.82           C  
ATOM   3238  O   ALA B 405    -247.230-478.308 393.993  1.00 93.82           O  
ATOM   3239  N   LEU B 406    -246.745-476.260 394.658  1.00 92.18           N  
ATOM   3240  CA  LEU B 406    -245.346-476.341 394.253  1.00 92.18           C  
ATOM   3241  C   LEU B 406    -244.572-477.294 395.159  1.00 92.18           C  
ATOM   3242  CB  LEU B 406    -244.699-474.954 394.279  1.00 92.18           C  
ATOM   3243  O   LEU B 406    -243.745-478.075 394.682  1.00 92.18           O  
ATOM   3244  CG  LEU B 406    -243.263-474.866 393.759  1.00 92.18           C  
ATOM   3245  CD1 LEU B 406    -243.201-475.301 392.298  1.00 92.18           C  
ATOM   3246  CD2 LEU B 406    -242.721-473.451 393.924  1.00 92.18           C  
ATOM   3247  N   TYR B 407    -244.847-477.250 396.459  1.00 86.74           N  
ATOM   3248  CA  TYR B 407    -244.218-478.109 397.456  1.00 86.74           C  
ATOM   3249  C   TYR B 407    -245.265-478.773 398.342  1.00 86.74           C  
ATOM   3250  CB  TYR B 407    -243.239-477.305 398.318  1.00 86.74           C  
ATOM   3251  O   TYR B 407    -246.360-478.238 398.527  1.00 86.74           O  
ATOM   3252  CG  TYR B 407    -242.176-476.587 397.521  1.00 86.74           C  
ATOM   3253  CD1 TYR B 407    -241.101-477.282 396.973  1.00 86.74           C  
ATOM   3254  CD2 TYR B 407    -242.247-475.214 397.315  1.00 86.74           C  
ATOM   3255  CE1 TYR B 407    -240.119-476.625 396.239  1.00 86.74           C  
ATOM   3256  CE2 TYR B 407    -241.270-474.546 396.583  1.00 86.74           C  
ATOM   3257  OH  TYR B 407    -239.242-474.603 395.324  1.00 86.74           O  
ATOM   3258  CZ  TYR B 407    -240.212-475.259 396.049  1.00 86.74           C  
ATOM   3259  N   ASP B 408    -244.809-479.968 398.822  1.00 91.44           N  
ATOM   3260  CA  ASP B 408    -245.652-480.580 399.843  1.00 91.44           C  
ATOM   3261  C   ASP B 408    -245.562-479.815 401.161  1.00 91.44           C  
ATOM   3262  CB  ASP B 408    -245.259-482.043 400.057  1.00 91.44           C  
ATOM   3263  O   ASP B 408    -244.465-479.559 401.663  1.00 91.44           O  
ATOM   3264  CG  ASP B 408    -245.621-482.933 398.880  1.00 91.44           C  
ATOM   3265  OD1 ASP B 408    -246.555-482.590 398.122  1.00 91.44           O  
ATOM   3266  OD2 ASP B 408    -244.969-483.986 398.710  1.00 91.44           O  
ATOM   3267  N   TYR B 409    -246.640-479.451 401.628  1.00 91.39           N  
ATOM   3268  CA  TYR B 409    -246.738-478.640 402.837  1.00 91.39           C  
ATOM   3269  C   TYR B 409    -246.095-479.348 404.023  1.00 91.39           C  
ATOM   3270  CB  TYR B 409    -248.203-478.319 403.152  1.00 91.39           C  
ATOM   3271  O   TYR B 409    -245.418-478.719 404.838  1.00 91.39           O  
ATOM   3272  CG  TYR B 409    -248.381-477.397 404.334  1.00 91.39           C  
ATOM   3273  CD1 TYR B 409    -248.591-477.906 405.613  1.00 91.39           C  
ATOM   3274  CD2 TYR B 409    -248.341-476.016 404.173  1.00 91.39           C  
ATOM   3275  CE1 TYR B 409    -248.758-477.061 406.705  1.00 91.39           C  
ATOM   3276  CE2 TYR B 409    -248.506-475.161 405.258  1.00 91.39           C  
ATOM   3277  OH  TYR B 409    -248.878-474.850 407.595  1.00 91.39           O  
ATOM   3278  CZ  TYR B 409    -248.714-475.692 406.518  1.00 91.39           C  
ATOM   3279  N   ALA B 410    -246.335-480.718 404.184  1.00 84.82           N  
ATOM   3280  CA  ALA B 410    -245.796-481.526 405.274  1.00 84.82           C  
ATOM   3281  C   ALA B 410    -245.070-482.756 404.738  1.00 84.82           C  
ATOM   3282  CB  ALA B 410    -246.912-481.945 406.229  1.00 84.82           C  
ATOM   3283  O   ALA B 410    -245.510-483.370 403.763  1.00 84.82           O  
ATOM   3284  N   ALA B 411    -244.038-483.146 405.483  1.00 78.09           N  
ATOM   3285  CA  ALA B 411    -243.197-484.261 405.055  1.00 78.09           C  
ATOM   3286  C   ALA B 411    -243.973-485.574 405.079  1.00 78.09           C  
ATOM   3287  CB  ALA B 411    -241.956-484.362 405.940  1.00 78.09           C  
ATOM   3288  O   ALA B 411    -243.721-486.466 404.266  1.00 78.09           O  
ATOM   3289  N   ALA B 412    -244.943-485.612 405.944  1.00 76.61           N  
ATOM   3290  CA  ALA B 412    -245.701-486.846 406.139  1.00 76.61           C  
ATOM   3291  C   ALA B 412    -246.558-487.162 404.917  1.00 76.61           C  
ATOM   3292  CB  ALA B 412    -246.575-486.743 407.386  1.00 76.61           C  
ATOM   3293  O   ALA B 412    -246.935-488.316 404.696  1.00 76.61           O  
ATOM   3294  N   GLY B 413    -246.803-486.195 404.089  1.00 80.85           N  
ATOM   3295  CA  GLY B 413    -247.569-486.402 402.870  1.00 80.85           C  
ATOM   3296  C   GLY B 413    -249.060-486.184 403.058  1.00 80.85           C  
ATOM   3297  O   GLY B 413    -249.536-486.059 404.188  1.00 80.85           O  
ATOM   3298  N   TYR B 414    -249.852-486.131 401.933  1.00 86.47           N  
ATOM   3299  CA  TYR B 414    -251.272-485.803 401.870  1.00 86.47           C  
ATOM   3300  C   TYR B 414    -252.103-486.825 402.637  1.00 86.47           C  
ATOM   3301  CB  TYR B 414    -251.744-485.733 400.415  1.00 86.47           C  
ATOM   3302  O   TYR B 414    -252.959-486.457 403.445  1.00 86.47           O  
ATOM   3303  CG  TYR B 414    -253.242-485.829 400.257  1.00 86.47           C  
ATOM   3304  CD1 TYR B 414    -253.834-486.969 399.718  1.00 86.47           C  
ATOM   3305  CD2 TYR B 414    -254.068-484.779 400.645  1.00 86.47           C  
ATOM   3306  CE1 TYR B 414    -255.215-487.060 399.570  1.00 86.47           C  
ATOM   3307  CE2 TYR B 414    -255.449-484.859 400.500  1.00 86.47           C  
ATOM   3308  OH  TYR B 414    -257.379-486.088 399.818  1.00 86.47           O  
ATOM   3309  CZ  TYR B 414    -256.013-486.003 399.963  1.00 86.47           C  
ATOM   3310  N   ASN B 415    -251.882-488.165 402.434  1.00 79.36           N  
ATOM   3311  CA  ASN B 415    -252.721-489.212 403.006  1.00 79.36           C  
ATOM   3312  C   ASN B 415    -252.710-489.169 404.531  1.00 79.36           C  
ATOM   3313  CB  ASN B 415    -252.274-490.590 402.511  1.00 79.36           C  
ATOM   3314  O   ASN B 415    -253.747-489.356 405.170  1.00 79.36           O  
ATOM   3315  CG  ASN B 415    -252.674-490.850 401.072  1.00 79.36           C  
ATOM   3316  ND2 ASN B 415    -251.780-491.471 400.312  1.00 79.36           N  
ATOM   3317  OD1 ASN B 415    -253.777-490.496 400.648  1.00 79.36           O  
ATOM   3318  N   HIS B 416    -251.542-488.873 405.034  1.00 71.29           N  
ATOM   3319  CA  HIS B 416    -251.437-488.760 406.484  1.00 71.29           C  
ATOM   3320  C   HIS B 416    -252.082-487.472 406.986  1.00 71.29           C  
ATOM   3321  CB  HIS B 416    -249.972-488.819 406.920  1.00 71.29           C  
ATOM   3322  O   HIS B 416    -252.864-487.495 407.939  1.00 71.29           O  
ATOM   3323  CG  HIS B 416    -249.784-488.735 408.402  1.00 71.29           C  
ATOM   3324  CD2 HIS B 416    -249.315-487.734 409.183  1.00 71.29           C  
ATOM   3325  ND1 HIS B 416    -250.092-489.775 409.251  1.00 71.29           N  
ATOM   3326  CE1 HIS B 416    -249.821-489.416 410.496  1.00 71.29           C  
ATOM   3327  NE2 HIS B 416    -249.348-488.181 410.481  1.00 71.29           N  
ATOM   3328  N   TYR B 417    -251.944-486.442 406.281  1.00 86.12           N  
ATOM   3329  CA  TYR B 417    -252.379-485.115 406.701  1.00 86.12           C  
ATOM   3330  C   TYR B 417    -253.896-484.995 406.644  1.00 86.12           C  
ATOM   3331  CB  TYR B 417    -251.736-484.036 405.824  1.00 86.12           C  
ATOM   3332  O   TYR B 417    -254.517-484.442 407.555  1.00 86.12           O  
ATOM   3333  CG  TYR B 417    -251.680-482.677 406.477  1.00 86.12           C  
ATOM   3334  CD1 TYR B 417    -252.734-481.775 406.344  1.00 86.12           C  
ATOM   3335  CD2 TYR B 417    -250.574-482.290 407.226  1.00 86.12           C  
ATOM   3336  CE1 TYR B 417    -252.686-480.520 406.942  1.00 86.12           C  
ATOM   3337  CE2 TYR B 417    -250.515-481.038 407.828  1.00 86.12           C  
ATOM   3338  OH  TYR B 417    -251.522-478.920 408.276  1.00 86.12           O  
ATOM   3339  CZ  TYR B 417    -251.575-480.162 407.681  1.00 86.12           C  
ATOM   3340  N   ILE B 418    -254.525-485.529 405.692  1.00 91.73           N  
ATOM   3341  CA  ILE B 418    -255.962-485.374 405.492  1.00 91.73           C  
ATOM   3342  C   ILE B 418    -256.717-486.088 406.611  1.00 91.73           C  
ATOM   3343  CB  ILE B 418    -256.403-485.920 404.115  1.00 91.73           C  
ATOM   3344  O   ILE B 418    -257.744-485.597 407.087  1.00 91.73           O  
ATOM   3345  CG1 ILE B 418    -257.891-485.639 403.881  1.00 91.73           C  
ATOM   3346  CG2 ILE B 418    -256.104-487.418 404.007  1.00 91.73           C  
ATOM   3347  CD1 ILE B 418    -258.260-484.162 403.941  1.00 91.73           C  
ATOM   3348  N   TYR B 419    -256.224-487.251 407.114  1.00 69.88           N  
ATOM   3349  CA  TYR B 419    -256.875-487.945 408.219  1.00 69.88           C  
ATOM   3350  C   TYR B 419    -256.892-487.080 409.473  1.00 69.88           C  
ATOM   3351  CB  TYR B 419    -256.169-489.273 408.511  1.00 69.88           C  
ATOM   3352  O   TYR B 419    -257.903-487.014 410.176  1.00 69.88           O  
ATOM   3353  CG  TYR B 419    -256.466-490.353 407.499  1.00 69.88           C  
ATOM   3354  CD1 TYR B 419    -257.767-490.802 407.290  1.00 69.88           C  
ATOM   3355  CD2 TYR B 419    -255.444-490.927 406.750  1.00 69.88           C  
ATOM   3356  CE1 TYR B 419    -258.045-491.798 406.360  1.00 69.88           C  
ATOM   3357  CE2 TYR B 419    -255.709-491.924 405.818  1.00 69.88           C  
ATOM   3358  OH  TYR B 419    -257.279-493.340 404.708  1.00 69.88           O  
ATOM   3359  CZ  TYR B 419    -257.011-492.353 405.630  1.00 69.88           C  
ATOM   3360  N   LEU B 420    -255.797-486.364 409.683  1.00 78.95           N  
ATOM   3361  CA  LEU B 420    -255.719-485.483 410.843  1.00 78.95           C  
ATOM   3362  C   LEU B 420    -256.654-484.289 410.683  1.00 78.95           C  
ATOM   3363  CB  LEU B 420    -254.282-484.997 411.050  1.00 78.95           C  
ATOM   3364  O   LEU B 420    -257.374-483.929 411.617  1.00 78.95           O  
ATOM   3365  CG  LEU B 420    -253.251-486.065 411.420  1.00 78.95           C  
ATOM   3366  CD1 LEU B 420    -251.848-485.467 411.426  1.00 78.95           C  
ATOM   3367  CD2 LEU B 420    -253.582-486.680 412.775  1.00 78.95           C  
ATOM   3368  N   MET B 421    -256.669-483.699 409.509  1.00 93.80           N  
ATOM   3369  CA  MET B 421    -257.533-482.557 409.222  1.00 93.80           C  
ATOM   3370  C   MET B 421    -259.000-482.923 409.419  1.00 93.80           C  
ATOM   3371  CB  MET B 421    -257.306-482.056 407.796  1.00 93.80           C  
ATOM   3372  O   MET B 421    -259.752-482.174 410.047  1.00 93.80           O  
ATOM   3373  CG  MET B 421    -255.971-481.356 407.597  1.00 93.80           C  
ATOM   3374  SD  MET B 421    -255.896-479.731 408.447  1.00 93.80           S  
ATOM   3375  CE  MET B 421    -257.046-478.778 407.417  1.00 93.80           C  
ATOM   3376  N   ARG B 422    -259.397-484.166 408.971  1.00 90.23           N  
ATOM   3377  CA  ARG B 422    -260.776-484.624 409.110  1.00 90.23           C  
ATOM   3378  C   ARG B 422    -261.166-484.746 410.579  1.00 90.23           C  
ATOM   3379  CB  ARG B 422    -260.971-485.967 408.403  1.00 90.23           C  
ATOM   3380  O   ARG B 422    -262.232-484.277 410.985  1.00 90.23           O  
ATOM   3381  CG  ARG B 422    -261.070-485.858 406.889  1.00 90.23           C  
ATOM   3382  CD  ARG B 422    -261.113-487.227 406.227  1.00 90.23           C  
ATOM   3383  NE  ARG B 422    -261.244-487.120 404.777  1.00 90.23           N  
ATOM   3384  NH1 ARG B 422    -260.788-489.347 404.364  1.00 90.23           N  
ATOM   3385  NH2 ARG B 422    -261.230-487.921 402.624  1.00 90.23           N  
ATOM   3386  CZ  ARG B 422    -261.086-488.130 403.924  1.00 90.23           C  
ATOM   3387  N   ASP B 423    -260.243-485.374 411.215  1.00 71.52           N  
ATOM   3388  CA  ASP B 423    -260.484-485.639 412.629  1.00 71.52           C  
ATOM   3389  C   ASP B 423    -260.592-484.339 413.422  1.00 71.52           C  
ATOM   3390  CB  ASP B 423    -259.372-486.516 413.208  1.00 71.52           C  
ATOM   3391  O   ASP B 423    -261.516-484.166 414.220  1.00 71.52           O  
ATOM   3392  CG  ASP B 423    -259.696-487.048 414.594  1.00 71.52           C  
ATOM   3393  OD1 ASP B 423    -260.802-487.596 414.794  1.00 71.52           O  
ATOM   3394  OD2 ASP B 423    -258.839-486.916 415.494  1.00 71.52           O  
ATOM   3395  N   ILE B 424    -259.682-483.435 413.136  1.00 89.64           N  
ATOM   3396  CA  ILE B 424    -259.654-482.160 413.845  1.00 89.64           C  
ATOM   3397  C   ILE B 424    -260.909-481.357 413.510  1.00 89.64           C  
ATOM   3398  CB  ILE B 424    -258.389-481.346 413.495  1.00 89.64           C  
ATOM   3399  O   ILE B 424    -261.581-480.843 414.407  1.00 89.64           O  
ATOM   3400  CG1 ILE B 424    -257.149-481.986 414.132  1.00 89.64           C  
ATOM   3401  CG2 ILE B 424    -258.544-479.889 413.941  1.00 89.64           C  
ATOM   3402  CD1 ILE B 424    -255.831-481.465 413.578  1.00 89.64           C  
ATOM   3403  N   ARG B 425    -261.186-481.196 412.267  1.00 95.37           N  
ATOM   3404  CA  ARG B 425    -262.377-480.468 411.844  1.00 95.37           C  
ATOM   3405  C   ARG B 425    -263.628-481.029 412.512  1.00 95.37           C  
ATOM   3406  CB  ARG B 425    -262.527-480.521 410.323  1.00 95.37           C  
ATOM   3407  O   ARG B 425    -264.433-480.277 413.065  1.00 95.37           O  
ATOM   3408  CG  ARG B 425    -263.782-479.837 409.803  1.00 95.37           C  
ATOM   3409  CD  ARG B 425    -263.905-479.958 408.290  1.00 95.37           C  
ATOM   3410  NE  ARG B 425    -265.110-479.301 407.793  1.00 95.37           N  
ATOM   3411  NH1 ARG B 425    -266.517-481.073 408.263  1.00 95.37           N  
ATOM   3412  NH2 ARG B 425    -267.353-479.160 407.316  1.00 95.37           N  
ATOM   3413  CZ  ARG B 425    -266.324-479.846 407.793  1.00 95.37           C  
ATOM   3414  N   SER B 426    -263.742-482.377 412.452  1.00 76.50           N  
ATOM   3415  CA  SER B 426    -264.899-483.021 413.064  1.00 76.50           C  
ATOM   3416  C   SER B 426    -264.930-482.786 414.571  1.00 76.50           C  
ATOM   3417  CB  SER B 426    -264.891-484.522 412.775  1.00 76.50           C  
ATOM   3418  O   SER B 426    -265.989-482.517 415.140  1.00 76.50           O  
ATOM   3419  OG  SER B 426    -265.068-484.769 411.390  1.00 76.50           O  
ATOM   3420  N   GLY B 427    -263.823-482.924 415.150  1.00 66.23           N  
ATOM   3421  CA  GLY B 427    -263.710-482.686 416.581  1.00 66.23           C  
ATOM   3422  C   GLY B 427    -264.104-481.277 416.983  1.00 66.23           C  
ATOM   3423  O   GLY B 427    -264.831-481.086 417.961  1.00 66.23           O  
ATOM   3424  N   ILE B 428    -263.708-480.259 416.267  1.00 83.66           N  
ATOM   3425  CA  ILE B 428    -264.066-478.872 416.536  1.00 83.66           C  
ATOM   3426  C   ILE B 428    -265.576-478.691 416.397  1.00 83.66           C  
ATOM   3427  CB  ILE B 428    -263.321-477.901 415.591  1.00 83.66           C  
ATOM   3428  O   ILE B 428    -266.214-478.065 417.247  1.00 83.66           O  
ATOM   3429  CG1 ILE B 428    -261.819-477.906 415.898  1.00 83.66           C  
ATOM   3430  CG2 ILE B 428    -263.900-476.488 415.703  1.00 83.66           C  
ATOM   3431  CD1 ILE B 428    -260.974-477.178 414.861  1.00 83.66           C  
ATOM   3432  N   ASN B 429    -266.151-479.159 415.420  1.00 86.04           N  
ATOM   3433  CA  ASN B 429    -267.593-479.055 415.227  1.00 86.04           C  
ATOM   3434  C   ASN B 429    -268.360-479.713 416.372  1.00 86.04           C  
ATOM   3435  CB  ASN B 429    -268.002-479.677 413.890  1.00 86.04           C  
ATOM   3436  O   ASN B 429    -269.359-479.171 416.848  1.00 86.04           O  
ATOM   3437  CG  ASN B 429    -267.929-478.689 412.741  1.00 86.04           C  
ATOM   3438  ND2 ASN B 429    -267.890-479.204 411.519  1.00 86.04           N  
ATOM   3439  OD1 ASN B 429    -267.907-477.474 412.952  1.00 86.04           O  
ATOM   3440  N   ARG B 430    -267.878-480.841 416.779  1.00 76.54           N  
ATOM   3441  CA  ARG B 430    -268.546-481.555 417.861  1.00 76.54           C  
ATOM   3442  C   ARG B 430    -268.560-480.725 419.139  1.00 76.54           C  
ATOM   3443  CB  ARG B 430    -267.864-482.902 418.119  1.00 76.54           C  
ATOM   3444  O   ARG B 430    -269.549-480.723 419.875  1.00 76.54           O  
ATOM   3445  CG  ARG B 430    -268.268-483.993 417.140  1.00 76.54           C  
ATOM   3446  CD  ARG B 430    -267.847-485.372 417.628  1.00 76.54           C  
ATOM   3447  NE  ARG B 430    -266.400-485.463 417.802  1.00 76.54           N  
ATOM   3448  NH1 ARG B 430    -266.048-486.767 415.927  1.00 76.54           N  
ATOM   3449  NH2 ARG B 430    -264.278-486.141 417.243  1.00 76.54           N  
ATOM   3450  CZ  ARG B 430    -265.579-486.124 416.990  1.00 76.54           C  
ATOM   3451  N   SER B 431    -267.531-479.930 419.328  1.00 67.75           N  
ATOM   3452  CA  SER B 431    -267.369-479.203 420.583  1.00 67.75           C  
ATOM   3453  C   SER B 431    -267.978-477.807 420.496  1.00 67.75           C  
ATOM   3454  CB  SER B 431    -265.889-479.100 420.956  1.00 67.75           C  
ATOM   3455  O   SER B 431    -268.168-477.141 421.516  1.00 67.75           O  
ATOM   3456  OG  SER B 431    -265.338-480.385 421.183  1.00 67.75           O  
ATOM   3457  N   ASN B 432    -268.311-477.447 419.219  1.00 75.87           N  
ATOM   3458  CA  ASN B 432    -268.689-476.045 419.079  1.00 75.87           C  
ATOM   3459  C   ASN B 432    -269.954-475.885 418.241  1.00 75.87           C  
ATOM   3460  CB  ASN B 432    -267.541-475.238 418.466  1.00 75.87           C  
ATOM   3461  O   ASN B 432    -270.140-474.865 417.577  1.00 75.87           O  
ATOM   3462  CG  ASN B 432    -266.298-475.239 419.333  1.00 75.87           C  
ATOM   3463  ND2 ASN B 432    -265.373-476.149 419.044  1.00 75.87           N  
ATOM   3464  OD1 ASN B 432    -266.169-474.431 420.256  1.00 75.87           O  
ATOM   3465  N   GLY B 433    -270.801-476.938 418.211  1.00 72.14           N  
ATOM   3466  CA  GLY B 433    -272.102-476.845 417.569  1.00 72.14           C  
ATOM   3467  C   GLY B 433    -272.016-476.701 416.061  1.00 72.14           C  
ATOM   3468  O   GLY B 433    -272.733-475.894 415.467  1.00 72.14           O  
ATOM   3469  N   ASN B 434    -271.086-477.410 415.448  1.00 72.07           N  
ATOM   3470  CA  ASN B 434    -270.893-477.461 414.003  1.00 72.07           C  
ATOM   3471  C   ASN B 434    -270.546-476.087 413.435  1.00 72.07           C  
ATOM   3472  CB  ASN B 434    -272.139-478.020 413.314  1.00 72.07           C  
ATOM   3473  O   ASN B 434    -271.009-475.723 412.352  1.00 72.07           O  
ATOM   3474  CG  ASN B 434    -272.417-479.463 413.690  1.00 72.07           C  
ATOM   3475  ND2 ASN B 434    -273.691-479.799 413.850  1.00 72.07           N  
ATOM   3476  OD1 ASN B 434    -271.493-480.268 413.837  1.00 72.07           O  
ATOM   3477  N   ILE B 435    -269.918-475.258 414.067  1.00 80.24           N  
ATOM   3478  CA  ILE B 435    -269.606-473.867 413.762  1.00 80.24           C  
ATOM   3479  C   ILE B 435    -268.799-473.790 412.468  1.00 80.24           C  
ATOM   3480  CB  ILE B 435    -268.831-473.194 414.917  1.00 80.24           C  
ATOM   3481  O   ILE B 435    -268.966-472.859 411.678  1.00 80.24           O  
ATOM   3482  CG1 ILE B 435    -268.698-471.688 414.665  1.00 80.24           C  
ATOM   3483  CG2 ILE B 435    -267.455-473.843 415.094  1.00 80.24           C  
ATOM   3484  CD1 ILE B 435    -270.030-470.953 414.594  1.00 80.24           C  
ATOM   3485  N   LEU B 436    -267.857-474.710 412.248  1.00 85.36           N  
ATOM   3486  CA  LEU B 436    -267.055-474.640 411.032  1.00 85.36           C  
ATOM   3487  C   LEU B 436    -267.929-474.822 409.795  1.00 85.36           C  
ATOM   3488  CB  LEU B 436    -265.955-475.704 411.054  1.00 85.36           C  
ATOM   3489  O   LEU B 436    -267.693-474.186 408.765  1.00 85.36           O  
ATOM   3490  CG  LEU B 436    -264.885-475.549 412.135  1.00 85.36           C  
ATOM   3491  CD1 LEU B 436    -263.772-476.573 411.930  1.00 85.36           C  
ATOM   3492  CD2 LEU B 436    -264.321-474.132 412.133  1.00 85.36           C  
ATOM   3493  N   ASP B 437    -268.936-475.662 409.912  1.00 82.67           N  
ATOM   3494  CA  ASP B 437    -269.905-475.791 408.827  1.00 82.67           C  
ATOM   3495  C   ASP B 437    -270.594-474.457 408.547  1.00 82.67           C  
ATOM   3496  CB  ASP B 437    -270.945-476.860 409.161  1.00 82.67           C  
ATOM   3497  O   ASP B 437    -270.752-474.065 407.388  1.00 82.67           O  
ATOM   3498  CG  ASP B 437    -270.365-478.264 409.193  1.00 82.67           C  
ATOM   3499  OD1 ASP B 437    -269.235-478.467 408.698  1.00 82.67           O  
ATOM   3500  OD2 ASP B 437    -271.045-479.174 409.712  1.00 82.67           O  
ATOM   3501  N   LYS B 438    -270.975-473.828 409.528  1.00 81.66           N  
ATOM   3502  CA  LYS B 438    -271.676-472.552 409.425  1.00 81.66           C  
ATOM   3503  C   LYS B 438    -270.776-471.477 408.821  1.00 81.66           C  
ATOM   3504  CB  LYS B 438    -272.179-472.103 410.797  1.00 81.66           C  
ATOM   3505  O   LYS B 438    -271.214-470.696 407.974  1.00 81.66           O  
ATOM   3506  CG  LYS B 438    -273.272-472.989 411.376  1.00 81.66           C  
ATOM   3507  CD  LYS B 438    -273.710-472.509 412.754  1.00 81.66           C  
ATOM   3508  CE  LYS B 438    -274.745-473.443 413.369  1.00 81.66           C  
ATOM   3509  NZ  LYS B 438    -275.098-473.037 414.762  1.00 81.66           N  
ATOM   3510  N   LEU B 439    -269.566-471.480 409.240  1.00 81.42           N  
ATOM   3511  CA  LEU B 439    -268.613-470.519 408.696  1.00 81.42           C  
ATOM   3512  C   LEU B 439    -268.382-470.765 407.208  1.00 81.42           C  
ATOM   3513  CB  LEU B 439    -267.283-470.596 409.450  1.00 81.42           C  
ATOM   3514  O   LEU B 439    -268.335-469.819 406.418  1.00 81.42           O  
ATOM   3515  CG  LEU B 439    -267.269-470.009 410.861  1.00 81.42           C  
ATOM   3516  CD1 LEU B 439    -265.935-470.295 411.542  1.00 81.42           C  
ATOM   3517  CD2 LEU B 439    -267.544-468.509 410.821  1.00 81.42           C  
ATOM   3518  N   ASP B 440    -268.177-472.020 406.899  1.00 86.94           N  
ATOM   3519  CA  ASP B 440    -267.993-472.356 405.490  1.00 86.94           C  
ATOM   3520  C   ASP B 440    -269.217-471.959 404.666  1.00 86.94           C  
ATOM   3521  CB  ASP B 440    -267.713-473.851 405.328  1.00 86.94           C  
ATOM   3522  O   ASP B 440    -269.082-471.421 403.565  1.00 86.94           O  
ATOM   3523  CG  ASP B 440    -266.305-474.239 405.744  1.00 86.94           C  
ATOM   3524  OD1 ASP B 440    -265.466-473.340 405.970  1.00 86.94           O  
ATOM   3525  OD2 ASP B 440    -266.030-475.454 405.843  1.00 86.94           O  
ATOM   3526  N   ASP B 441    -270.390-472.224 405.222  1.00 79.94           N  
ATOM   3527  CA  ASP B 441    -271.631-471.865 404.541  1.00 79.94           C  
ATOM   3528  C   ASP B 441    -271.736-470.353 404.352  1.00 79.94           C  
ATOM   3529  CB  ASP B 441    -272.841-472.383 405.322  1.00 79.94           C  
ATOM   3530  O   ASP B 441    -272.110-469.881 403.276  1.00 79.94           O  
ATOM   3531  CG  ASP B 441    -273.016-473.888 405.214  1.00 79.94           C  
ATOM   3532  OD1 ASP B 441    -272.396-474.512 404.327  1.00 79.94           O  
ATOM   3533  OD2 ASP B 441    -273.784-474.453 406.022  1.00 79.94           O  
ATOM   3534  N   LEU B 442    -271.424-469.692 405.418  1.00 75.02           N  
ATOM   3535  CA  LEU B 442    -271.427-468.234 405.360  1.00 75.02           C  
ATOM   3536  C   LEU B 442    -270.441-467.730 404.312  1.00 75.02           C  
ATOM   3537  CB  LEU B 442    -271.081-467.641 406.729  1.00 75.02           C  
ATOM   3538  O   LEU B 442    -270.748-466.803 403.559  1.00 75.02           O  
ATOM   3539  CG  LEU B 442    -271.258-466.130 406.877  1.00 75.02           C  
ATOM   3540  CD1 LEU B 442    -272.726-465.749 406.715  1.00 75.02           C  
ATOM   3541  CD2 LEU B 442    -270.725-465.659 408.226  1.00 75.02           C  
ATOM   3542  N   TRP B 443    -269.241-468.223 404.318  1.00 81.23           N  
ATOM   3543  CA  TRP B 443    -268.194-467.879 403.362  1.00 81.23           C  
ATOM   3544  C   TRP B 443    -268.650-468.155 401.933  1.00 81.23           C  
ATOM   3545  CB  TRP B 443    -266.913-468.662 403.664  1.00 81.23           C  
ATOM   3546  O   TRP B 443    -268.360-467.377 401.022  1.00 81.23           O  
ATOM   3547  CG  TRP B 443    -265.860-468.537 402.603  1.00 81.23           C  
ATOM   3548  CD1 TRP B 443    -265.048-467.462 402.372  1.00 81.23           C  
ATOM   3549  CD2 TRP B 443    -265.509-469.523 401.628  1.00 81.23           C  
ATOM   3550  CE2 TRP B 443    -264.474-468.977 400.836  1.00 81.23           C  
ATOM   3551  CE3 TRP B 443    -265.968-470.817 401.348  1.00 81.23           C  
ATOM   3552  NE1 TRP B 443    -264.212-467.720 401.310  1.00 81.23           N  
ATOM   3553  CH2 TRP B 443    -264.359-470.946 399.528  1.00 81.23           C  
ATOM   3554  CZ2 TRP B 443    -263.891-469.683 399.781  1.00 81.23           C  
ATOM   3555  CZ3 TRP B 443    -265.386-471.517 400.297  1.00 81.23           C  
ATOM   3556  N   ARG B 444    -269.485-469.169 401.765  1.00 80.70           N  
ATOM   3557  CA  ARG B 444    -269.914-469.603 400.439  1.00 80.70           C  
ATOM   3558  C   ARG B 444    -271.045-468.724 399.915  1.00 80.70           C  
ATOM   3559  CB  ARG B 444    -270.360-471.067 400.470  1.00 80.70           C  
ATOM   3560  O   ARG B 444    -271.323-468.712 398.713  1.00 80.70           O  
ATOM   3561  CG  ARG B 444    -269.209-472.061 400.465  1.00 80.70           C  
ATOM   3562  CD  ARG B 444    -269.705-473.497 400.364  1.00 80.70           C  
ATOM   3563  NE  ARG B 444    -270.344-473.934 401.602  1.00 80.70           N  
ATOM   3564  NH1 ARG B 444    -268.405-474.752 402.556  1.00 80.70           N  
ATOM   3565  NH2 ARG B 444    -270.391-474.878 403.695  1.00 80.70           N  
ATOM   3566  CZ  ARG B 444    -269.712-474.520 402.615  1.00 80.70           C  
ATOM   3567  N   GLN B 445    -271.607-467.935 400.800  1.00 66.80           N  
ATOM   3568  CA  GLN B 445    -272.691-467.052 400.382  1.00 66.80           C  
ATOM   3569  C   GLN B 445    -272.197-466.008 399.386  1.00 66.80           C  
ATOM   3570  CB  GLN B 445    -273.322-466.365 401.593  1.00 66.80           C  
ATOM   3571  O   GLN B 445    -271.089-465.484 399.524  1.00 66.80           O  
ATOM   3572  CG  GLN B 445    -274.133-467.303 402.479  1.00 66.80           C  
ATOM   3573  CD  GLN B 445    -274.820-466.581 403.623  1.00 66.80           C  
ATOM   3574  NE2 GLN B 445    -275.612-467.316 404.397  1.00 66.80           N  
ATOM   3575  OE1 GLN B 445    -274.641-465.374 403.810  1.00 66.80           O  
ATOM   3576  N   PRO B 446    -272.921-465.808 398.287  1.00 56.92           N  
ATOM   3577  CA  PRO B 446    -272.548-464.915 397.187  1.00 56.92           C  
ATOM   3578  C   PRO B 446    -272.085-463.543 397.674  1.00 56.92           C  
ATOM   3579  CB  PRO B 446    -273.840-464.798 396.375  1.00 56.92           C  
ATOM   3580  O   PRO B 446    -271.160-462.961 397.101  1.00 56.92           O  
ATOM   3581  CG  PRO B 446    -274.725-465.879 396.907  1.00 56.92           C  
ATOM   3582  CD  PRO B 446    -274.176-466.337 398.227  1.00 56.92           C  
ATOM   3583  N   ASP B 447    -272.800-463.044 398.758  1.00 57.66           N  
ATOM   3584  CA  ASP B 447    -272.466-461.705 399.231  1.00 57.66           C  
ATOM   3585  C   ASP B 447    -271.056-461.666 399.818  1.00 57.66           C  
ATOM   3586  CB  ASP B 447    -273.483-461.233 400.272  1.00 57.66           C  
ATOM   3587  O   ASP B 447    -270.443-460.601 399.903  1.00 57.66           O  
ATOM   3588  CG  ASP B 447    -274.921-461.404 399.817  1.00 57.66           C  
ATOM   3589  OD1 ASP B 447    -275.156-461.631 398.610  1.00 57.66           O  
ATOM   3590  OD2 ASP B 447    -275.828-461.307 400.671  1.00 57.66           O  
ATOM   3591  N   ASN B 448    -270.434-462.917 400.055  1.00 52.26           N  
ATOM   3592  CA  ASN B 448    -269.138-462.979 400.722  1.00 52.26           C  
ATOM   3593  C   ASN B 448    -268.042-463.458 399.776  1.00 52.26           C  
ATOM   3594  CB  ASN B 448    -269.212-463.887 401.953  1.00 52.26           C  
ATOM   3595  O   ASN B 448    -266.882-463.582 400.175  1.00 52.26           O  
ATOM   3596  CG  ASN B 448    -270.057-463.296 403.064  1.00 52.26           C  
ATOM   3597  ND2 ASN B 448    -270.662-464.160 403.871  1.00 52.26           N  
ATOM   3598  OD1 ASN B 448    -270.167-462.074 403.195  1.00 52.26           O  
ATOM   3599  N   GLN B 449    -268.351-463.791 398.521  1.00 49.39           N  
ATOM   3600  CA  GLN B 449    -267.355-464.206 397.538  1.00 49.39           C  
ATOM   3601  C   GLN B 449    -266.859-463.016 396.724  1.00 49.39           C  
ATOM   3602  CB  GLN B 449    -267.931-465.275 396.608  1.00 49.39           C  
ATOM   3603  O   GLN B 449    -267.639-462.132 396.364  1.00 49.39           O  
ATOM   3604  CG  GLN B 449    -268.264-466.586 397.307  1.00 49.39           C  
ATOM   3605  CD  GLN B 449    -268.136-467.788 396.392  1.00 49.39           C  
ATOM   3606  NE2 GLN B 449    -268.134-468.981 396.976  1.00 49.39           N  
ATOM   3607  OE1 GLN B 449    -268.041-467.647 395.168  1.00 49.39           O  
ATOM   3608  N   VAL B 450    -265.619-462.510 396.812  1.00 46.38           N  
ATOM   3609  CA  VAL B 450    -264.946-461.489 396.015  1.00 46.38           C  
ATOM   3610  C   VAL B 450    -265.118-461.796 394.529  1.00 46.38           C  
ATOM   3611  CB  VAL B 450    -263.446-461.391 396.370  1.00 46.38           C  
ATOM   3612  O   VAL B 450    -264.847-462.914 394.085  1.00 46.38           O  
ATOM   3613  CG1 VAL B 450    -262.804-460.194 395.672  1.00 46.38           C  
ATOM   3614  CG2 VAL B 450    -263.260-461.294 397.883  1.00 46.38           C  
ATOM   3615  N   THR B 451    -266.335-461.419 393.983  1.00 36.39           N  
ATOM   3616  CA  THR B 451    -266.697-461.496 392.572  1.00 36.39           C  
ATOM   3617  C   THR B 451    -265.765-460.633 391.726  1.00 36.39           C  
ATOM   3618  CB  THR B 451    -268.155-461.056 392.345  1.00 36.39           C  
ATOM   3619  O   THR B 451    -265.407-459.522 392.124  1.00 36.39           O  
ATOM   3620  CG2 THR B 451    -269.120-462.219 392.554  1.00 36.39           C  
ATOM   3621  OG1 THR B 451    -268.482-460.008 393.267  1.00 36.39           O  
ATOM   3622  N   GLN B 452    -264.689-461.083 391.014  1.00 31.32           N  
ATOM   3623  CA  GLN B 452    -264.346-460.618 389.675  1.00 31.32           C  
ATOM   3624  C   GLN B 452    -265.594-460.212 388.896  1.00 31.32           C  
ATOM   3625  CB  GLN B 452    -263.579-461.698 388.911  1.00 31.32           C  
ATOM   3626  O   GLN B 452    -266.636-460.863 389.001  1.00 31.32           O  
ATOM   3627  CG  GLN B 452    -262.112-461.808 389.306  1.00 31.32           C  
ATOM   3628  CD  GLN B 452    -261.247-462.375 388.197  1.00 31.32           C  
ATOM   3629  NE2 GLN B 452    -260.104-462.944 388.569  1.00 31.32           N  
ATOM   3630  OE1 GLN B 452    -261.601-462.304 387.016  1.00 31.32           O  
ATOM   3631  N   PRO B 453    -265.691-458.822 388.587  1.00 31.92           N  
ATOM   3632  CA  PRO B 453    -266.776-458.118 387.899  1.00 31.92           C  
ATOM   3633  C   PRO B 453    -267.140-458.758 386.560  1.00 31.92           C  
ATOM   3634  CB  PRO B 453    -266.209-456.711 387.694  1.00 31.92           C  
ATOM   3635  O   PRO B 453    -266.261-459.249 385.848  1.00 31.92           O  
ATOM   3636  CG  PRO B 453    -264.764-456.825 388.054  1.00 31.92           C  
ATOM   3637  CD  PRO B 453    -264.481-458.247 388.446  1.00 31.92           C  
ATOM   3638  N   ASN B 454    -267.753-459.864 386.532  1.00 33.68           N  
ATOM   3639  CA  ASN B 454    -268.621-460.149 385.395  1.00 33.68           C  
ATOM   3640  C   ASN B 454    -268.831-461.650 385.212  1.00 33.68           C  
ATOM   3641  CB  ASN B 454    -268.051-459.534 384.115  1.00 33.68           C  
ATOM   3642  O   ASN B 454    -269.382-462.086 384.199  1.00 33.68           O  
ATOM   3643  CG  ASN B 454    -268.689-458.201 383.773  1.00 33.68           C  
ATOM   3644  ND2 ASN B 454    -268.228-457.583 382.691  1.00 33.68           N  
ATOM   3645  OD1 ASN B 454    -269.588-457.731 384.475  1.00 33.68           O  
ATOM   3646  N   GLN B 455    -269.077-462.353 386.384  1.00 31.44           N  
ATOM   3647  CA  GLN B 455    -269.530-463.708 386.087  1.00 31.44           C  
ATOM   3648  C   GLN B 455    -270.748-464.077 386.928  1.00 31.44           C  
ATOM   3649  CB  GLN B 455    -268.404-464.716 386.323  1.00 31.44           C  
ATOM   3650  O   GLN B 455    -270.867-463.651 388.079  1.00 31.44           O  
ATOM   3651  CG  GLN B 455    -267.292-464.650 385.285  1.00 31.44           C  
ATOM   3652  CD  GLN B 455    -267.437-465.702 384.202  1.00 31.44           C  
ATOM   3653  NE2 GLN B 455    -266.940-465.396 383.008  1.00 31.44           N  
ATOM   3654  OE1 GLN B 455    -267.992-466.780 384.435  1.00 31.44           O  
ATOM   3655  N   PRO B 456    -271.855-464.331 386.381  1.00 35.14           N  
ATOM   3656  CA  PRO B 456    -273.124-464.817 386.928  1.00 35.14           C  
ATOM   3657  C   PRO B 456    -272.947-465.593 388.230  1.00 35.14           C  
ATOM   3658  CB  PRO B 456    -273.661-465.724 385.819  1.00 35.14           C  
ATOM   3659  O   PRO B 456    -271.941-466.285 388.408  1.00 35.14           O  
ATOM   3660  CG  PRO B 456    -272.593-465.725 384.774  1.00 35.14           C  
ATOM   3661  CD  PRO B 456    -271.468-464.845 385.241  1.00 35.14           C  
ATOM   3662  N   ILE B 457    -273.394-465.011 389.375  1.00 36.71           N  
ATOM   3663  CA  ILE B 457    -273.518-465.501 390.743  1.00 36.71           C  
ATOM   3664  C   ILE B 457    -273.926-466.973 390.728  1.00 36.71           C  
ATOM   3665  CB  ILE B 457    -274.540-464.670 391.551  1.00 36.71           C  
ATOM   3666  O   ILE B 457    -274.935-467.337 390.120  1.00 36.71           O  
ATOM   3667  CG1 ILE B 457    -274.143-463.189 391.551  1.00 36.71           C  
ATOM   3668  CG2 ILE B 457    -274.660-465.204 392.981  1.00 36.71           C  
ATOM   3669  CD1 ILE B 457    -275.231-462.256 392.064  1.00 36.71           C  
ATOM   3670  N   THR B 458    -272.962-467.831 390.806  1.00 40.13           N  
ATOM   3671  CA  THR B 458    -273.175-469.272 390.879  1.00 40.13           C  
ATOM   3672  C   THR B 458    -273.255-469.733 392.332  1.00 40.13           C  
ATOM   3673  CB  THR B 458    -272.052-470.040 390.157  1.00 40.13           C  
ATOM   3674  O   THR B 458    -272.568-469.191 393.201  1.00 40.13           O  
ATOM   3675  CG2 THR B 458    -272.155-469.871 388.644  1.00 40.13           C  
ATOM   3676  OG1 THR B 458    -270.782-469.543 390.596  1.00 40.13           O  
ATOM   3677  N   ARG B 459    -274.359-470.130 392.875  1.00 49.38           N  
ATOM   3678  CA  ARG B 459    -274.628-470.823 394.130  1.00 49.38           C  
ATOM   3679  C   ARG B 459    -274.397-472.323 393.987  1.00 49.38           C  
ATOM   3680  CB  ARG B 459    -276.062-470.556 394.597  1.00 49.38           C  
ATOM   3681  O   ARG B 459    -274.858-472.939 393.025  1.00 49.38           O  
ATOM   3682  CG  ARG B 459    -276.391-471.160 395.952  1.00 49.38           C  
ATOM   3683  CD  ARG B 459    -277.821-470.849 396.375  1.00 49.38           C  
ATOM   3684  NE  ARG B 459    -278.241-471.676 397.502  1.00 49.38           N  
ATOM   3685  NH1 ARG B 459    -280.491-471.205 397.276  1.00 49.38           N  
ATOM   3686  NH2 ARG B 459    -279.770-472.605 398.942  1.00 49.38           N  
ATOM   3687  CZ  ARG B 459    -279.500-471.827 397.904  1.00 49.38           C  
ATOM   3688  N   THR B 460    -273.430-472.868 394.789  1.00 52.37           N  
ATOM   3689  CA  THR B 460    -273.268-474.314 394.899  1.00 52.37           C  
ATOM   3690  C   THR B 460    -274.259-474.895 395.904  1.00 52.37           C  
ATOM   3691  CB  THR B 460    -271.833-474.685 395.317  1.00 52.37           C  
ATOM   3692  O   THR B 460    -274.317-474.452 397.053  1.00 52.37           O  
ATOM   3693  CG2 THR B 460    -271.615-476.194 395.256  1.00 52.37           C  
ATOM   3694  OG1 THR B 460    -270.903-474.043 394.436  1.00 52.37           O  
ATOM   3695  N   VAL B 461    -275.200-475.517 395.492  1.00 64.51           N  
ATOM   3696  CA  VAL B 461    -276.210-476.229 396.268  1.00 64.51           C  
ATOM   3697  C   VAL B 461    -275.765-477.670 396.500  1.00 64.51           C  
ATOM   3698  CB  VAL B 461    -277.587-476.202 395.566  1.00 64.51           C  
ATOM   3699  O   VAL B 461    -275.521-478.412 395.545  1.00 64.51           O  
ATOM   3700  CG1 VAL B 461    -278.667-476.790 396.474  1.00 64.51           C  
ATOM   3701  CG2 VAL B 461    -277.948-474.776 395.155  1.00 64.51           C  
ATOM   3702  N   LYS B 462    -275.420-477.992 397.841  1.00 81.96           N  
ATOM   3703  CA  LYS B 462    -275.050-479.352 398.222  1.00 81.96           C  
ATOM   3704  C   LYS B 462    -276.174-480.030 398.999  1.00 81.96           C  
ATOM   3705  CB  LYS B 462    -273.767-479.346 399.055  1.00 81.96           C  
ATOM   3706  O   LYS B 462    -277.024-479.357 399.585  1.00 81.96           O  
ATOM   3707  CG  LYS B 462    -272.524-478.940 398.276  1.00 81.96           C  
ATOM   3708  CD  LYS B 462    -271.259-479.131 399.103  1.00 81.96           C  
ATOM   3709  CE  LYS B 462    -270.008-478.819 398.292  1.00 81.96           C  
ATOM   3710  NZ  LYS B 462    -268.763-479.079 399.074  1.00 81.96           N  
ATOM   3711  N   ALA B 463    -276.077-481.337 398.963  1.00 84.13           N  
ATOM   3712  CA  ALA B 463    -277.003-482.162 399.734  1.00 84.13           C  
ATOM   3713  C   ALA B 463    -276.529-482.316 401.177  1.00 84.13           C  
ATOM   3714  CB  ALA B 463    -277.166-483.532 399.081  1.00 84.13           C  
ATOM   3715  O   ALA B 463    -275.960-483.346 401.543  1.00 84.13           O  
ATOM   3716  N   GLU B 464    -276.682-481.354 402.026  1.00 82.07           N  
ATOM   3717  CA  GLU B 464    -276.056-481.209 403.337  1.00 82.07           C  
ATOM   3718  C   GLU B 464    -276.503-482.316 404.287  1.00 82.07           C  
ATOM   3719  CB  GLU B 464    -276.379-479.838 403.938  1.00 82.07           C  
ATOM   3720  O   GLU B 464    -275.689-482.872 405.028  1.00 82.07           O  
ATOM   3721  CG  GLU B 464    -275.747-478.674 403.189  1.00 82.07           C  
ATOM   3722  CD  GLU B 464    -275.971-477.332 403.867  1.00 82.07           C  
ATOM   3723  OE1 GLU B 464    -275.521-476.296 403.327  1.00 82.07           O  
ATOM   3724  OE2 GLU B 464    -276.599-477.317 404.949  1.00 82.07           O  
ATOM   3725  N   LYS B 465    -277.797-482.584 404.285  1.00 81.39           N  
ATOM   3726  CA  LYS B 465    -278.306-483.637 405.160  1.00 81.39           C  
ATOM   3727  C   LYS B 465    -277.731-484.997 404.775  1.00 81.39           C  
ATOM   3728  CB  LYS B 465    -279.834-483.683 405.112  1.00 81.39           C  
ATOM   3729  O   LYS B 465    -277.348-485.783 405.644  1.00 81.39           O  
ATOM   3730  CG  LYS B 465    -280.510-482.493 405.777  1.00 81.39           C  
ATOM   3731  CD  LYS B 465    -282.027-482.618 405.740  1.00 81.39           C  
ATOM   3732  CE  LYS B 465    -282.706-481.387 406.325  1.00 81.39           C  
ATOM   3733  NZ  LYS B 465    -284.193-481.471 406.220  1.00 81.39           N  
ATOM   3734  N   VAL B 466    -277.639-485.222 403.463  1.00 89.18           N  
ATOM   3735  CA  VAL B 466    -277.088-486.475 402.959  1.00 89.18           C  
ATOM   3736  C   VAL B 466    -275.613-486.582 403.342  1.00 89.18           C  
ATOM   3737  CB  VAL B 466    -277.249-486.590 401.426  1.00 89.18           C  
ATOM   3738  O   VAL B 466    -275.161-487.632 403.805  1.00 89.18           O  
ATOM   3739  CG1 VAL B 466    -276.538-487.835 400.900  1.00 89.18           C  
ATOM   3740  CG2 VAL B 466    -278.729-486.615 401.047  1.00 89.18           C  
ATOM   3741  N   ILE B 467    -274.890-485.541 403.242  1.00 82.42           N  
ATOM   3742  CA  ILE B 467    -273.469-485.496 403.568  1.00 82.42           C  
ATOM   3743  C   ILE B 467    -273.268-485.834 405.044  1.00 82.42           C  
ATOM   3744  CB  ILE B 467    -272.858-484.115 403.246  1.00 82.42           C  
ATOM   3745  O   ILE B 467    -272.412-486.651 405.390  1.00 82.42           O  
ATOM   3746  CG1 ILE B 467    -272.824-483.887 401.730  1.00 82.42           C  
ATOM   3747  CG2 ILE B 467    -271.456-483.990 403.849  1.00 82.42           C  
ATOM   3748  CD1 ILE B 467    -272.489-482.457 401.327  1.00 82.42           C  
ATOM   3749  N   ALA B 468    -274.007-485.233 405.893  1.00 76.13           N  
ATOM   3750  CA  ALA B 468    -273.930-485.476 407.331  1.00 76.13           C  
ATOM   3751  C   ALA B 468    -274.176-486.948 407.654  1.00 76.13           C  
ATOM   3752  CB  ALA B 468    -274.932-484.597 408.074  1.00 76.13           C  
ATOM   3753  O   ALA B 468    -273.442-487.547 408.443  1.00 76.13           O  
ATOM   3754  N   VAL B 469    -275.156-487.518 407.027  1.00 84.80           N  
ATOM   3755  CA  VAL B 469    -275.517-488.906 407.296  1.00 84.80           C  
ATOM   3756  C   VAL B 469    -274.442-489.837 406.740  1.00 84.80           C  
ATOM   3757  CB  VAL B 469    -276.894-489.261 406.691  1.00 84.80           C  
ATOM   3758  O   VAL B 469    -274.089-490.835 407.373  1.00 84.80           O  
ATOM   3759  CG1 VAL B 469    -277.149-490.765 406.775  1.00 84.80           C  
ATOM   3760  CG2 VAL B 469    -278.003-488.487 407.400  1.00 84.80           C  
ATOM   3761  N   LEU B 470    -273.909-489.588 405.558  1.00 89.98           N  
ATOM   3762  CA  LEU B 470    -272.822-490.391 405.005  1.00 89.98           C  
ATOM   3763  C   LEU B 470    -271.615-490.385 405.936  1.00 89.98           C  
ATOM   3764  CB  LEU B 470    -272.421-489.871 403.623  1.00 89.98           C  
ATOM   3765  O   LEU B 470    -270.957-491.412 406.113  1.00 89.98           O  
ATOM   3766  CG  LEU B 470    -273.400-490.150 402.482  1.00 89.98           C  
ATOM   3767  CD1 LEU B 470    -272.856-489.596 401.169  1.00 89.98           C  
ATOM   3768  CD2 LEU B 470    -273.672-491.646 402.365  1.00 89.98           C  
ATOM   3769  N   ASN B 471    -271.304-489.221 406.539  1.00 81.56           N  
ATOM   3770  CA  ASN B 471    -270.200-489.120 407.487  1.00 81.56           C  
ATOM   3771  C   ASN B 471    -270.440-489.985 408.721  1.00 81.56           C  
ATOM   3772  CB  ASN B 471    -269.973-487.664 407.895  1.00 81.56           C  
ATOM   3773  O   ASN B 471    -269.523-490.650 409.207  1.00 81.56           O  
ATOM   3774  CG  ASN B 471    -269.314-486.846 406.802  1.00 81.56           C  
ATOM   3775  ND2 ASN B 471    -269.506-485.533 406.846  1.00 81.56           N  
ATOM   3776  OD1 ASN B 471    -268.639-487.390 405.924  1.00 81.56           O  
ATOM   3777  N   GLU B 472    -271.612-489.956 409.143  1.00 84.02           N  
ATOM   3778  CA  GLU B 472    -271.977-490.831 410.254  1.00 84.02           C  
ATOM   3779  C   GLU B 472    -271.856-492.301 409.862  1.00 84.02           C  
ATOM   3780  CB  GLU B 472    -273.400-490.528 410.732  1.00 84.02           C  
ATOM   3781  O   GLU B 472    -271.385-493.122 410.651  1.00 84.02           O  
ATOM   3782  CG  GLU B 472    -273.777-491.234 412.027  1.00 84.02           C  
ATOM   3783  CD  GLU B 472    -275.135-490.813 412.566  1.00 84.02           C  
ATOM   3784  OE1 GLU B 472    -275.653-491.479 413.491  1.00 84.02           O  
ATOM   3785  OE2 GLU B 472    -275.686-489.811 412.058  1.00 84.02           O  
ATOM   3786  N   MET B 473    -272.287-492.545 408.662  1.00 89.02           N  
ATOM   3787  CA  MET B 473    -272.281-493.921 408.173  1.00 89.02           C  
ATOM   3788  C   MET B 473    -270.858-494.461 408.081  1.00 89.02           C  
ATOM   3789  CB  MET B 473    -272.963-494.009 406.806  1.00 89.02           C  
ATOM   3790  O   MET B 473    -270.623-495.648 408.316  1.00 89.02           O  
ATOM   3791  CG  MET B 473    -273.428-495.409 406.442  1.00 89.02           C  
ATOM   3792  SD  MET B 473    -274.445-495.437 404.915  1.00 89.02           S  
ATOM   3793  CE  MET B 473    -274.870-497.200 404.845  1.00 89.02           C  
ATOM   3794  N   GLN B 474    -269.926-493.633 407.769  1.00 82.50           N  
ATOM   3795  CA  GLN B 474    -268.518-494.016 407.717  1.00 82.50           C  
ATOM   3796  C   GLN B 474    -268.035-494.520 409.073  1.00 82.50           C  
ATOM   3797  CB  GLN B 474    -267.659-492.838 407.256  1.00 82.50           C  
ATOM   3798  O   GLN B 474    -267.216-495.439 409.144  1.00 82.50           O  
ATOM   3799  CG  GLN B 474    -267.791-492.523 405.772  1.00 82.50           C  
ATOM   3800  CD  GLN B 474    -267.076-493.532 404.892  1.00 82.50           C  
ATOM   3801  NE2 GLN B 474    -267.088-493.293 403.586  1.00 82.50           N  
ATOM   3802  OE1 GLN B 474    -266.518-494.518 405.384  1.00 82.50           O  
ATOM   3803  N   GLY B 475    -268.520-493.974 410.109  1.00 81.50           N  
ATOM   3804  CA  GLY B 475    -268.164-494.411 411.449  1.00 81.50           C  
ATOM   3805  C   GLY B 475    -268.703-495.786 411.793  1.00 81.50           C  
ATOM   3806  O   GLY B 475    -268.335-496.364 412.817  1.00 81.50           O  
ATOM   3807  N   LEU B 476    -269.537-496.323 410.871  1.00 88.50           N  
ATOM   3808  CA  LEU B 476    -270.140-497.627 411.128  1.00 88.50           C  
ATOM   3809  C   LEU B 476    -269.281-498.746 410.550  1.00 88.50           C  
ATOM   3810  CB  LEU B 476    -271.550-497.691 410.535  1.00 88.50           C  
ATOM   3811  O   LEU B 476    -269.555-499.926 410.779  1.00 88.50           O  
ATOM   3812  CG  LEU B 476    -272.584-496.742 411.142  1.00 88.50           C  
ATOM   3813  CD1 LEU B 476    -273.916-496.872 410.410  1.00 88.50           C  
ATOM   3814  CD2 LEU B 476    -272.757-497.020 412.631  1.00 88.50           C  
ATOM   3815  N   LYS B 477    -268.238-498.396 409.868  1.00 87.28           N  
ATOM   3816  CA  LYS B 477    -267.339-499.412 409.326  1.00 87.28           C  
ATOM   3817  C   LYS B 477    -266.820-500.332 410.427  1.00 87.28           C  
ATOM   3818  CB  LYS B 477    -266.167-498.758 408.594  1.00 87.28           C  
ATOM   3819  O   LYS B 477    -266.395-499.864 411.485  1.00 87.28           O  
ATOM   3820  CG  LYS B 477    -266.560-498.050 407.305  1.00 87.28           C  
ATOM   3821  CD  LYS B 477    -265.392-497.266 406.720  1.00 87.28           C  
ATOM   3822  CE  LYS B 477    -264.214-498.175 406.396  1.00 87.28           C  
ATOM   3823  NZ  LYS B 477    -263.026-497.397 405.932  1.00 87.28           N  
ATOM   3824  N   GLY B 478    -266.929-501.559 410.076  1.00 83.31           N  
ATOM   3825  CA  GLY B 478    -266.456-502.575 411.004  1.00 83.31           C  
ATOM   3826  C   GLY B 478    -267.499-502.975 412.031  1.00 83.31           C  
ATOM   3827  O   GLY B 478    -267.266-503.877 412.839  1.00 83.31           O  
ATOM   3828  N   ARG B 479    -268.660-502.262 411.867  1.00 88.88           N  
ATOM   3829  CA  ARG B 479    -269.737-502.514 412.819  1.00 88.88           C  
ATOM   3830  C   ARG B 479    -270.949-503.128 412.126  1.00 88.88           C  
ATOM   3831  CB  ARG B 479    -270.140-501.220 413.530  1.00 88.88           C  
ATOM   3832  O   ARG B 479    -271.226-502.825 410.963  1.00 88.88           O  
ATOM   3833  CG  ARG B 479    -269.026-500.598 414.355  1.00 88.88           C  
ATOM   3834  CD  ARG B 479    -269.493-499.343 415.080  1.00 88.88           C  
ATOM   3835  NE  ARG B 479    -268.387-498.662 415.747  1.00 88.88           N  
ATOM   3836  NH1 ARG B 479    -269.721-497.115 416.827  1.00 88.88           N  
ATOM   3837  NH2 ARG B 479    -267.447-497.077 417.116  1.00 88.88           N  
ATOM   3838  CZ  ARG B 479    -268.521-497.620 416.562  1.00 88.88           C  
ATOM   3839  N   ARG B 480    -271.543-504.005 412.747  1.00 94.59           N  
ATOM   3840  CA  ARG B 480    -272.790-504.581 412.253  1.00 94.59           C  
ATOM   3841  C   ARG B 480    -273.964-503.641 412.504  1.00 94.59           C  
ATOM   3842  CB  ARG B 480    -273.054-505.937 412.912  1.00 94.59           C  
ATOM   3843  O   ARG B 480    -274.127-503.124 413.611  1.00 94.59           O  
ATOM   3844  CG  ARG B 480    -274.334-506.611 412.442  1.00 94.59           C  
ATOM   3845  CD  ARG B 480    -274.501-507.993 413.058  1.00 94.59           C  
ATOM   3846  NE  ARG B 480    -275.575-508.743 412.412  1.00 94.59           N  
ATOM   3847  NH1 ARG B 480    -276.360-509.699 414.364  1.00 94.59           N  
ATOM   3848  NH2 ARG B 480    -277.371-510.173 412.361  1.00 94.59           N  
ATOM   3849  CZ  ARG B 480    -276.433-509.537 413.047  1.00 94.59           C  
ATOM   3850  N   VAL B 481    -274.761-503.418 411.479  1.00 91.34           N  
ATOM   3851  CA  VAL B 481    -275.988-502.632 411.560  1.00 91.34           C  
ATOM   3852  C   VAL B 481    -277.200-503.548 411.407  1.00 91.34           C  
ATOM   3853  CB  VAL B 481    -276.022-501.520 410.488  1.00 91.34           C  
ATOM   3854  O   VAL B 481    -277.250-504.374 410.492  1.00 91.34           O  
ATOM   3855  CG1 VAL B 481    -277.361-500.784 410.515  1.00 91.34           C  
ATOM   3856  CG2 VAL B 481    -274.867-500.542 410.698  1.00 91.34           C  
ATOM   3857  N   GLY B 482    -278.166-503.326 412.296  1.00 92.86           N  
ATOM   3858  CA  GLY B 482    -279.385-504.119 412.244  1.00 92.86           C  
ATOM   3859  C   GLY B 482    -279.124-505.614 412.258  1.00 92.86           C  
ATOM   3860  O   GLY B 482    -278.330-506.103 413.064  1.00 92.86           O  
ATOM   3861  N   ASN B 483    -279.783-506.295 411.544  1.00 93.56           N  
ATOM   3862  CA  ASN B 483    -279.708-507.751 411.602  1.00 93.56           C  
ATOM   3863  C   ASN B 483    -278.557-508.288 410.756  1.00 93.56           C  
ATOM   3864  CB  ASN B 483    -281.032-508.375 411.155  1.00 93.56           C  
ATOM   3865  O   ASN B 483    -278.430-509.499 410.570  1.00 93.56           O  
ATOM   3866  CG  ASN B 483    -281.377-508.043 409.717  1.00 93.56           C  
ATOM   3867  ND2 ASN B 483    -282.578-508.420 409.294  1.00 93.56           N  
ATOM   3868  OD1 ASN B 483    -280.572-507.454 408.992  1.00 93.56           O  
ATOM   3869  N   GLY B 484    -277.660-507.341 410.274  1.00 91.62           N  
ATOM   3870  CA  GLY B 484    -276.449-507.725 409.568  1.00 91.62           C  
ATOM   3871  C   GLY B 484    -276.677-507.996 408.092  1.00 91.62           C  
ATOM   3872  O   GLY B 484    -275.725-508.211 407.341  1.00 91.62           O  
ATOM   3873  N   GLN B 485    -277.975-508.033 407.573  1.00 93.68           N  
ATOM   3874  CA  GLN B 485    -278.299-508.201 406.160  1.00 93.68           C  
ATOM   3875  C   GLN B 485    -278.009-506.926 405.374  1.00 93.68           C  
ATOM   3876  CB  GLN B 485    -279.765-508.603 405.988  1.00 93.68           C  
ATOM   3877  O   GLN B 485    -277.839-505.854 405.959  1.00 93.68           O  
ATOM   3878  CG  GLN B 485    -280.121-509.929 406.646  1.00 93.68           C  
ATOM   3879  CD  GLN B 485    -279.404-511.108 406.016  1.00 93.68           C  
ATOM   3880  NE2 GLN B 485    -279.009-512.072 406.841  1.00 93.68           N  
ATOM   3881  OE1 GLN B 485    -279.206-511.153 404.798  1.00 93.68           O  
ATOM   3882  N   CYS B 486    -277.898-507.218 404.054  1.00 94.35           N  
ATOM   3883  CA  CYS B 486    -277.499-506.087 403.224  1.00 94.35           C  
ATOM   3884  C   CYS B 486    -278.502-504.945 403.339  1.00 94.35           C  
ATOM   3885  CB  CYS B 486    -277.365-506.515 401.764  1.00 94.35           C  
ATOM   3886  O   CYS B 486    -278.114-503.777 403.393  1.00 94.35           O  
ATOM   3887  SG  CYS B 486    -278.854-507.285 401.091  1.00 94.35           S  
ATOM   3888  N   TYR B 487    -279.809-505.211 403.455  1.00 94.90           N  
ATOM   3889  CA  TYR B 487    -280.804-504.144 403.443  1.00 94.90           C  
ATOM   3890  C   TYR B 487    -280.916-503.486 404.813  1.00 94.90           C  
ATOM   3891  CB  TYR B 487    -282.171-504.688 403.012  1.00 94.90           C  
ATOM   3892  O   TYR B 487    -281.621-502.487 404.974  1.00 94.90           O  
ATOM   3893  CG  TYR B 487    -282.754-505.693 403.976  1.00 94.90           C  
ATOM   3894  CD1 TYR B 487    -282.403-507.040 403.906  1.00 94.90           C  
ATOM   3895  CD2 TYR B 487    -283.659-505.299 404.955  1.00 94.90           C  
ATOM   3896  CE1 TYR B 487    -282.940-507.969 404.790  1.00 94.90           C  
ATOM   3897  CE2 TYR B 487    -284.203-506.221 405.844  1.00 94.90           C  
ATOM   3898  OH  TYR B 487    -284.372-508.468 406.632  1.00 94.90           O  
ATOM   3899  CZ  TYR B 487    -283.838-507.551 405.754  1.00 94.90           C  
ATOM   3900  N   ALA B 488    -280.266-504.058 405.948  1.00 96.70           N  
ATOM   3901  CA  ALA B 488    -280.217-503.392 407.248  1.00 96.70           C  
ATOM   3902  C   ALA B 488    -279.506-502.046 407.148  1.00 96.70           C  
ATOM   3903  CB  ALA B 488    -279.523-504.283 408.275  1.00 96.70           C  
ATOM   3904  O   ALA B 488    -279.938-501.063 407.753  1.00 96.70           O  
ATOM   3905  N   LEU B 489    -278.413-502.098 406.452  1.00 97.59           N  
ATOM   3906  CA  LEU B 489    -277.719-500.833 406.245  1.00 97.59           C  
ATOM   3907  C   LEU B 489    -278.589-499.857 405.458  1.00 97.59           C  
ATOM   3908  CB  LEU B 489    -276.396-501.061 405.509  1.00 97.59           C  
ATOM   3909  O   LEU B 489    -278.620-498.663 405.762  1.00 97.59           O  
ATOM   3910  CG  LEU B 489    -275.485-499.841 405.356  1.00 97.59           C  
ATOM   3911  CD1 LEU B 489    -275.123-499.276 406.726  1.00 97.59           C  
ATOM   3912  CD2 LEU B 489    -274.229-500.206 404.575  1.00 97.59           C  
ATOM   3913  N   ALA B 490    -279.328-500.310 404.459  1.00 97.54           N  
ATOM   3914  CA  ALA B 490    -280.286-499.498 403.715  1.00 97.54           C  
ATOM   3915  C   ALA B 490    -281.365-498.937 404.638  1.00 97.54           C  
ATOM   3916  CB  ALA B 490    -280.923-500.319 402.595  1.00 97.54           C  
ATOM   3917  O   ALA B 490    -281.736-497.766 404.530  1.00 97.54           O  
ATOM   3918  N   ALA B 491    -281.787-499.782 405.562  1.00 97.42           N  
ATOM   3919  CA  ALA B 491    -282.804-499.377 406.529  1.00 97.42           C  
ATOM   3920  C   ALA B 491    -282.289-498.257 407.429  1.00 97.42           C  
ATOM   3921  CB  ALA B 491    -283.242-500.573 407.371  1.00 97.42           C  
ATOM   3922  O   ALA B 491    -283.001-497.282 407.686  1.00 97.42           O  
ATOM   3923  N   TRP B 492    -281.143-498.398 407.969  1.00 97.30           N  
ATOM   3924  CA  TRP B 492    -280.494-497.385 408.796  1.00 97.30           C  
ATOM   3925  C   TRP B 492    -280.376-496.063 408.045  1.00 97.30           C  
ATOM   3926  CB  TRP B 492    -279.108-497.860 409.239  1.00 97.30           C  
ATOM   3927  O   TRP B 492    -280.707-495.004 408.584  1.00 97.30           O  
ATOM   3928  CG  TRP B 492    -278.423-496.930 410.195  1.00 97.30           C  
ATOM   3929  CD1 TRP B 492    -278.476-496.965 411.560  1.00 97.30           C  
ATOM   3930  CD2 TRP B 492    -277.584-495.821 409.855  1.00 97.30           C  
ATOM   3931  CE2 TRP B 492    -277.162-495.229 411.066  1.00 97.30           C  
ATOM   3932  CE3 TRP B 492    -277.147-495.271 408.642  1.00 97.30           C  
ATOM   3933  NE1 TRP B 492    -277.719-495.946 412.090  1.00 97.30           N  
ATOM   3934  CH2 TRP B 492    -275.910-493.595 409.899  1.00 97.30           C  
ATOM   3935  CZ2 TRP B 492    -276.323-494.113 411.098  1.00 97.30           C  
ATOM   3936  CZ3 TRP B 492    -276.312-494.160 408.677  1.00 97.30           C  
ATOM   3937  N   TYR B 493    -279.914-496.210 406.777  1.00 98.04           N  
ATOM   3938  CA  TYR B 493    -279.740-495.031 405.937  1.00 98.04           C  
ATOM   3939  C   TYR B 493    -281.077-494.350 405.671  1.00 98.04           C  
ATOM   3940  CB  TYR B 493    -279.073-495.409 404.611  1.00 98.04           C  
ATOM   3941  O   TYR B 493    -281.203-493.133 405.828  1.00 98.04           O  
ATOM   3942  CG  TYR B 493    -278.663-494.220 403.777  1.00 98.04           C  
ATOM   3943  CD1 TYR B 493    -279.250-493.979 402.538  1.00 98.04           C  
ATOM   3944  CD2 TYR B 493    -277.687-493.337 404.227  1.00 98.04           C  
ATOM   3945  CE1 TYR B 493    -278.874-492.885 401.765  1.00 98.04           C  
ATOM   3946  CE2 TYR B 493    -277.303-492.240 403.461  1.00 98.04           C  
ATOM   3947  OH  TYR B 493    -277.526-490.938 401.473  1.00 98.04           O  
ATOM   3948  CZ  TYR B 493    -277.903-492.022 402.234  1.00 98.04           C  
ATOM   3949  N   SER B 494    -282.069-495.084 405.269  1.00 96.82           N  
ATOM   3950  CA  SER B 494    -283.422-494.590 405.040  1.00 96.82           C  
ATOM   3951  C   SER B 494    -283.977-493.899 406.281  1.00 96.82           C  
ATOM   3952  CB  SER B 494    -284.349-495.734 404.626  1.00 96.82           C  
ATOM   3953  O   SER B 494    -284.569-492.821 406.187  1.00 96.82           O  
ATOM   3954  OG  SER B 494    -285.669-495.263 404.419  1.00 96.82           O  
ATOM   3955  N   MET B 495    -283.780-494.424 407.546  1.00 94.79           N  
ATOM   3956  CA  MET B 495    -284.242-493.883 408.821  1.00 94.79           C  
ATOM   3957  C   MET B 495    -283.604-492.524 409.098  1.00 94.79           C  
ATOM   3958  CB  MET B 495    -283.927-494.851 409.963  1.00 94.79           C  
ATOM   3959  O   MET B 495    -284.294-491.575 409.473  1.00 94.79           O  
ATOM   3960  CG  MET B 495    -284.291-494.316 411.338  1.00 94.79           C  
ATOM   3961  SD  MET B 495    -283.730-495.420 412.693  1.00 94.79           S  
ATOM   3962  CE  MET B 495    -281.936-495.163 412.592  1.00 94.79           C  
ATOM   3963  N   LYS B 496    -282.341-492.423 408.791  1.00 89.16           N  
ATOM   3964  CA  LYS B 496    -281.599-491.204 409.098  1.00 89.16           C  
ATOM   3965  C   LYS B 496    -282.035-490.053 408.196  1.00 89.16           C  
ATOM   3966  CB  LYS B 496    -280.095-491.442 408.953  1.00 89.16           C  
ATOM   3967  O   LYS B 496    -282.003-488.891 408.606  1.00 89.16           O  
ATOM   3968  CG  LYS B 496    -279.496-492.304 410.055  1.00 89.16           C  
ATOM   3969  CD  LYS B 496    -279.588-491.619 411.413  1.00 89.16           C  
ATOM   3970  CE  LYS B 496    -278.866-492.416 412.491  1.00 89.16           C  
ATOM   3971  NZ  LYS B 496    -278.974-491.761 413.829  1.00 89.16           N  
ATOM   3972  N   LEU B 497    -282.571-490.398 406.991  1.00 90.24           N  
ATOM   3973  CA  LEU B 497    -282.874-489.342 406.032  1.00 90.24           C  
ATOM   3974  C   LEU B 497    -284.378-489.224 405.809  1.00 90.24           C  
ATOM   3975  CB  LEU B 497    -282.169-489.608 404.700  1.00 90.24           C  
ATOM   3976  O   LEU B 497    -284.820-488.567 404.864  1.00 90.24           O  
ATOM   3977  CG  LEU B 497    -280.654-489.396 404.680  1.00 90.24           C  
ATOM   3978  CD1 LEU B 497    -280.067-489.885 403.360  1.00 90.24           C  
ATOM   3979  CD2 LEU B 497    -280.317-487.926 404.908  1.00 90.24           C  
ATOM   3980  N   GLY B 498    -285.172-489.848 406.627  1.00 88.85           N  
ATOM   3981  CA  GLY B 498    -286.623-489.745 406.602  1.00 88.85           C  
ATOM   3982  C   GLY B 498    -287.260-490.559 405.490  1.00 88.85           C  
ATOM   3983  O   GLY B 498    -288.239-490.124 404.880  1.00 88.85           O  
ATOM   3984  N   GLY B 499    -286.811-491.783 405.142  1.00 93.81           N  
ATOM   3985  CA  GLY B 499    -287.392-492.700 404.174  1.00 93.81           C  
ATOM   3986  C   GLY B 499    -288.280-493.754 404.808  1.00 93.81           C  
ATOM   3987  O   GLY B 499    -288.589-493.678 405.998  1.00 93.81           O  
ATOM   3988  N   PRO B 500    -288.840-494.674 403.950  1.00 92.36           N  
ATOM   3989  CA  PRO B 500    -289.669-495.740 404.520  1.00 92.36           C  
ATOM   3990  C   PRO B 500    -288.894-496.640 405.480  1.00 92.36           C  
ATOM   3991  CB  PRO B 500    -290.132-496.522 403.290  1.00 92.36           C  
ATOM   3992  O   PRO B 500    -287.665-496.715 405.404  1.00 92.36           O  
ATOM   3993  CG  PRO B 500    -289.072-496.284 402.263  1.00 92.36           C  
ATOM   3994  CD  PRO B 500    -288.489-494.918 402.489  1.00 92.36           C  
ATOM   3995  N   GLY B 501    -289.630-497.229 406.435  1.00 92.90           N  
ATOM   3996  CA  GLY B 501    -289.065-498.251 407.302  1.00 92.90           C  
ATOM   3997  C   GLY B 501    -288.871-499.583 406.604  1.00 92.90           C  
ATOM   3998  O   GLY B 501    -289.835-500.192 406.137  1.00 92.90           O  
ATOM   3999  N   LEU B 502    -287.657-500.006 406.536  1.00 94.91           N  
ATOM   4000  CA  LEU B 502    -287.351-501.177 405.720  1.00 94.91           C  
ATOM   4001  C   LEU B 502    -287.189-502.418 406.591  1.00 94.91           C  
ATOM   4002  CB  LEU B 502    -286.078-500.943 404.902  1.00 94.91           C  
ATOM   4003  O   LEU B 502    -286.864-503.496 406.087  1.00 94.91           O  
ATOM   4004  CG  LEU B 502    -286.068-499.705 404.003  1.00 94.91           C  
ATOM   4005  CD1 LEU B 502    -284.743-499.604 403.255  1.00 94.91           C  
ATOM   4006  CD2 LEU B 502    -287.238-499.745 403.024  1.00 94.91           C  
ATOM   4007  N   GLY B 503    -287.312-502.249 407.840  1.00 89.95           N  
ATOM   4008  CA  GLY B 503    -287.156-503.380 408.741  1.00 89.95           C  
ATOM   4009  C   GLY B 503    -285.707-503.763 408.972  1.00 89.95           C  
ATOM   4010  O   GLY B 503    -284.836-502.894 409.060  1.00 89.95           O  
ATOM   4011  N   ALA B 504    -285.359-505.013 409.326  1.00 88.99           N  
ATOM   4012  CA  ALA B 504    -284.039-505.626 409.463  1.00 88.99           C  
ATOM   4013  C   ALA B 504    -283.431-505.317 410.827  1.00 88.99           C  
ATOM   4014  CB  ALA B 504    -283.111-505.146 408.349  1.00 88.99           C  
ATOM   4015  O   ALA B 504    -282.208-505.218 410.961  1.00 88.99           O  
ATOM   4016  N   GLY B 505    -284.299-505.083 411.838  1.00 86.49           N  
ATOM   4017  CA  GLY B 505    -283.813-504.778 413.175  1.00 86.49           C  
ATOM   4018  C   GLY B 505    -283.410-503.327 413.346  1.00 86.49           C  
ATOM   4019  O   GLY B 505    -282.801-502.961 414.355  1.00 86.49           O  
ATOM   4020  N   VAL B 506    -283.644-502.523 412.300  1.00 88.92           N  
ATOM   4021  CA  VAL B 506    -283.299-501.107 412.370  1.00 88.92           C  
ATOM   4022  C   VAL B 506    -284.566-500.274 412.551  1.00 88.92           C  
ATOM   4023  CB  VAL B 506    -282.534-500.646 411.109  1.00 88.92           C  
ATOM   4024  O   VAL B 506    -284.649-499.451 413.466  1.00 88.92           O  
ATOM   4025  CG1 VAL B 506    -282.196-499.158 411.195  1.00 88.92           C  
ATOM   4026  CG2 VAL B 506    -281.266-501.477 410.921  1.00 88.92           C  
ATOM   4027  N   THR B 507    -285.567-500.475 411.719  1.00 85.60           N  
ATOM   4028  CA  THR B 507    -286.869-499.818 411.761  1.00 85.60           C  
ATOM   4029  C   THR B 507    -287.995-500.837 411.609  1.00 85.60           C  
ATOM   4030  CB  THR B 507    -286.991-498.748 410.661  1.00 85.60           C  
ATOM   4031  O   THR B 507    -287.746-502.001 411.289  1.00 85.60           O  
ATOM   4032  CG2 THR B 507    -285.841-497.747 410.739  1.00 85.60           C  
ATOM   4033  OG1 THR B 507    -286.970-499.385 409.378  1.00 85.60           O  
ATOM   4034  N   GLY B 508    -289.234-500.498 412.040  1.00 83.36           N  
ATOM   4035  CA  GLY B 508    -290.394-501.215 411.533  1.00 83.36           C  
ATOM   4036  C   GLY B 508    -290.627-500.999 410.050  1.00 83.36           C  
ATOM   4037  O   GLY B 508    -290.034-500.104 409.447  1.00 83.36           O  
ATOM   4038  N   LYS B 509    -291.452-501.934 409.394  1.00 88.77           N  
ATOM   4039  CA  LYS B 509    -291.733-501.758 407.972  1.00 88.77           C  
ATOM   4040  C   LYS B 509    -292.804-500.694 407.752  1.00 88.77           C  
ATOM   4041  CB  LYS B 509    -292.171-503.080 407.344  1.00 88.77           C  
ATOM   4042  O   LYS B 509    -293.850-500.713 408.405  1.00 88.77           O  
ATOM   4043  CG  LYS B 509    -291.066-504.124 407.264  1.00 88.77           C  
ATOM   4044  CD  LYS B 509    -291.512-505.351 406.479  1.00 88.77           C  
ATOM   4045  CE  LYS B 509    -290.395-506.379 406.365  1.00 88.77           C  
ATOM   4046  NZ  LYS B 509    -290.805-507.555 405.541  1.00 88.77           N  
ATOM   4047  N   SER B 510    -292.565-499.707 407.011  1.00 88.28           N  
ATOM   4048  CA  SER B 510    -293.486-498.662 406.575  1.00 88.28           C  
ATOM   4049  C   SER B 510    -293.287-498.331 405.101  1.00 88.28           C  
ATOM   4050  CB  SER B 510    -293.303-497.400 407.420  1.00 88.28           C  
ATOM   4051  O   SER B 510    -292.192-498.502 404.562  1.00 88.28           O  
ATOM   4052  OG  SER B 510    -292.021-496.835 407.208  1.00 88.28           O  
ATOM   4053  N   GLY B 511    -294.397-498.064 404.428  1.00 88.76           N  
ATOM   4054  CA  GLY B 511    -294.389-497.650 403.033  1.00 88.76           C  
ATOM   4055  C   GLY B 511    -294.341-498.818 402.065  1.00 88.76           C  
ATOM   4056  O   GLY B 511    -293.938-498.659 400.912  1.00 88.76           O  
ATOM   4057  N   VAL B 512    -294.681-500.020 402.508  1.00 93.32           N  
ATOM   4058  CA  VAL B 512    -294.608-501.217 401.677  1.00 93.32           C  
ATOM   4059  C   VAL B 512    -295.733-501.202 400.646  1.00 93.32           C  
ATOM   4060  CB  VAL B 512    -294.682-502.505 402.528  1.00 93.32           C  
ATOM   4061  O   VAL B 512    -296.905-501.055 401.000  1.00 93.32           O  
ATOM   4062  CG1 VAL B 512    -294.557-503.744 401.644  1.00 93.32           C  
ATOM   4063  CG2 VAL B 512    -293.595-502.499 403.601  1.00 93.32           C  
ATOM   4064  N   ILE B 513    -295.598-501.322 399.386  1.00 91.83           N  
ATOM   4065  CA  ILE B 513    -296.615-501.354 398.340  1.00 91.83           C  
ATOM   4066  C   ILE B 513    -296.428-502.601 397.478  1.00 91.83           C  
ATOM   4067  CB  ILE B 513    -296.564-500.084 397.463  1.00 91.83           C  
ATOM   4068  O   ILE B 513    -297.235-502.873 396.585  1.00 91.83           O  
ATOM   4069  CG1 ILE B 513    -295.162-499.898 396.871  1.00 91.83           C  
ATOM   4070  CG2 ILE B 513    -296.986-498.853 398.271  1.00 91.83           C  
ATOM   4071  CD1 ILE B 513    -295.068-498.783 395.839  1.00 91.83           C  
ATOM   4072  N   GLY B 514    -295.380-503.295 397.729  1.00 89.36           N  
ATOM   4073  CA  GLY B 514    -295.105-504.577 397.099  1.00 89.36           C  
ATOM   4074  C   GLY B 514    -294.778-505.673 398.094  1.00 89.36           C  
ATOM   4075  O   GLY B 514    -295.302-505.682 399.210  1.00 89.36           O  
ATOM   4076  N   ALA B 515    -294.024-506.695 397.623  1.00 86.06           N  
ATOM   4077  CA  ALA B 515    -293.769-507.865 398.460  1.00 86.06           C  
ATOM   4078  C   ALA B 515    -292.918-507.497 399.672  1.00 86.06           C  
ATOM   4079  CB  ALA B 515    -293.084-508.962 397.646  1.00 86.06           C  
ATOM   4080  O   ALA B 515    -293.067-508.088 400.744  1.00 86.06           O  
ATOM   4081  N   GLY B 516    -291.967-506.504 399.464  1.00 83.15           N  
ATOM   4082  CA  GLY B 516    -291.114-505.994 400.526  1.00 83.15           C  
ATOM   4083  C   GLY B 516    -290.128-507.024 401.045  1.00 83.15           C  
ATOM   4084  O   GLY B 516    -289.647-506.916 402.175  1.00 83.15           O  
ATOM   4085  N   MET B 517    -289.789-508.051 400.212  1.00 83.35           N  
ATOM   4086  CA  MET B 517    -289.041-509.193 400.729  1.00 83.35           C  
ATOM   4087  C   MET B 517    -287.634-509.233 400.142  1.00 83.35           C  
ATOM   4088  CB  MET B 517    -289.774-510.500 400.423  1.00 83.35           C  
ATOM   4089  O   MET B 517    -286.686-509.636 400.816  1.00 83.35           O  
ATOM   4090  CG  MET B 517    -291.062-510.680 401.209  1.00 83.35           C  
ATOM   4091  SD  MET B 517    -291.926-512.245 400.797  1.00 83.35           S  
ATOM   4092  CE  MET B 517    -290.792-513.444 401.550  1.00 83.35           C  
ATOM   4093  N   ALA B 518    -287.457-508.604 398.945  1.00 91.76           N  
ATOM   4094  CA  ALA B 518    -286.196-508.750 398.225  1.00 91.76           C  
ATOM   4095  C   ALA B 518    -285.404-507.446 398.234  1.00 91.76           C  
ATOM   4096  CB  ALA B 518    -286.451-509.203 396.789  1.00 91.76           C  
ATOM   4097  O   ALA B 518    -285.964-506.371 398.004  1.00 91.76           O  
ATOM   4098  N   ALA B 519    -284.091-507.591 398.508  1.00 95.40           N  
ATOM   4099  CA  ALA B 519    -283.214-506.422 398.521  1.00 95.40           C  
ATOM   4100  C   ALA B 519    -283.216-505.721 397.167  1.00 95.40           C  
ATOM   4101  CB  ALA B 519    -281.794-506.829 398.905  1.00 95.40           C  
ATOM   4102  O   ALA B 519    -283.221-504.489 397.098  1.00 95.40           O  
ATOM   4103  N   ALA B 520    -283.291-506.505 396.123  1.00 96.71           N  
ATOM   4104  CA  ALA B 520    -283.231-505.977 394.761  1.00 96.71           C  
ATOM   4105  C   ALA B 520    -284.473-505.152 394.438  1.00 96.71           C  
ATOM   4106  CB  ALA B 520    -283.076-507.115 393.756  1.00 96.71           C  
ATOM   4107  O   ALA B 520    -284.446-504.299 393.548  1.00 96.71           O  
ATOM   4108  N   LYS B 521    -285.542-505.405 395.194  1.00 97.29           N  
ATOM   4109  CA  LYS B 521    -286.829-504.825 394.821  1.00 97.29           C  
ATOM   4110  C   LYS B 521    -287.235-503.718 395.789  1.00 97.29           C  
ATOM   4111  CB  LYS B 521    -287.911-505.906 394.777  1.00 97.29           C  
ATOM   4112  O   LYS B 521    -288.373-503.244 395.756  1.00 97.29           O  
ATOM   4113  CG  LYS B 521    -287.678-506.974 393.720  1.00 97.29           C  
ATOM   4114  CD  LYS B 521    -287.707-506.387 392.316  1.00 97.29           C  
ATOM   4115  CE  LYS B 521    -287.545-507.466 391.253  1.00 97.29           C  
ATOM   4116  NZ  LYS B 521    -287.491-506.886 389.878  1.00 97.29           N  
ATOM   4117  N   ILE B 522    -286.354-503.326 396.649  1.00 97.05           N  
ATOM   4118  CA  ILE B 522    -286.661-502.305 397.645  1.00 97.05           C  
ATOM   4119  C   ILE B 522    -287.133-501.031 396.949  1.00 97.05           C  
ATOM   4120  CB  ILE B 522    -285.440-502.005 398.542  1.00 97.05           C  
ATOM   4121  O   ILE B 522    -288.037-500.348 397.438  1.00 97.05           O  
ATOM   4122  CG1 ILE B 522    -285.275-503.098 399.604  1.00 97.05           C  
ATOM   4123  CG2 ILE B 522    -285.573-500.625 399.193  1.00 97.05           C  
ATOM   4124  CD1 ILE B 522    -284.079-502.894 400.524  1.00 97.05           C  
ATOM   4125  N   GLY B 523    -286.554-500.745 395.876  1.00 95.94           N  
ATOM   4126  CA  GLY B 523    -286.930-499.557 395.129  1.00 95.94           C  
ATOM   4127  C   GLY B 523    -288.365-499.591 394.638  1.00 95.94           C  
ATOM   4128  O   GLY B 523    -289.038-498.559 394.600  1.00 95.94           O  
ATOM   4129  N   THR B 524    -288.949-500.765 394.330  1.00 96.38           N  
ATOM   4130  CA  THR B 524    -290.287-500.878 393.760  1.00 96.38           C  
ATOM   4131  C   THR B 524    -291.281-501.371 394.808  1.00 96.38           C  
ATOM   4132  CB  THR B 524    -290.301-501.829 392.550  1.00 96.38           C  
ATOM   4133  O   THR B 524    -292.493-501.209 394.646  1.00 96.38           O  
ATOM   4134  CG2 THR B 524    -289.507-501.247 391.384  1.00 96.38           C  
ATOM   4135  OG1 THR B 524    -289.720-503.084 392.929  1.00 96.38           O  
ATOM   4136  N   ASP B 525    -290.787-501.863 395.910  1.00 97.38           N  
ATOM   4137  CA  ASP B 525    -291.670-502.494 396.887  1.00 97.38           C  
ATOM   4138  C   ASP B 525    -292.091-501.503 397.968  1.00 97.38           C  
ATOM   4139  CB  ASP B 525    -290.988-503.708 397.522  1.00 97.38           C  
ATOM   4140  O   ASP B 525    -292.950-501.809 398.798  1.00 97.38           O  
ATOM   4141  CG  ASP B 525    -291.008-504.935 396.627  1.00 97.38           C  
ATOM   4142  OD1 ASP B 525    -291.662-504.903 395.562  1.00 97.38           O  
ATOM   4143  OD2 ASP B 525    -290.365-505.943 396.991  1.00 97.38           O  
ATOM   4144  N   TYR B 526    -291.545-500.340 397.920  1.00 97.18           N  
ATOM   4145  CA  TYR B 526    -291.906-499.307 398.884  1.00 97.18           C  
ATOM   4146  C   TYR B 526    -292.261-498.003 398.178  1.00 97.18           C  
ATOM   4147  CB  TYR B 526    -290.760-499.069 399.873  1.00 97.18           C  
ATOM   4148  O   TYR B 526    -291.734-497.708 397.103  1.00 97.18           O  
ATOM   4149  CG  TYR B 526    -290.486-500.246 400.777  1.00 97.18           C  
ATOM   4150  CD1 TYR B 526    -290.977-500.278 402.080  1.00 97.18           C  
ATOM   4151  CD2 TYR B 526    -289.733-501.327 400.332  1.00 97.18           C  
ATOM   4152  CE1 TYR B 526    -290.725-501.359 402.917  1.00 97.18           C  
ATOM   4153  CE2 TYR B 526    -289.475-502.414 401.160  1.00 97.18           C  
ATOM   4154  OH  TYR B 526    -289.722-503.494 403.275  1.00 97.18           O  
ATOM   4155  CZ  TYR B 526    -289.974-502.420 402.450  1.00 97.18           C  
ATOM   4156  N   ALA B 527    -293.192-497.304 398.811  1.00 93.45           N  
ATOM   4157  CA  ALA B 527    -293.677-496.036 398.270  1.00 93.45           C  
ATOM   4158  C   ALA B 527    -292.719-494.896 398.604  1.00 93.45           C  
ATOM   4159  CB  ALA B 527    -295.073-495.729 398.805  1.00 93.45           C  
ATOM   4160  O   ALA B 527    -293.050-494.013 399.399  1.00 93.45           O  
ATOM   4161  N   TRP B 528    -291.558-494.770 398.036  1.00 96.75           N  
ATOM   4162  CA  TRP B 528    -290.495-493.816 398.336  1.00 96.75           C  
ATOM   4163  C   TRP B 528    -290.967-492.385 398.101  1.00 96.75           C  
ATOM   4164  CB  TRP B 528    -289.256-494.104 397.485  1.00 96.75           C  
ATOM   4165  O   TRP B 528    -290.621-491.478 398.863  1.00 96.75           O  
ATOM   4166  CG  TRP B 528    -288.509-495.338 397.897  1.00 96.75           C  
ATOM   4167  CD1 TRP B 528    -288.697-496.609 397.431  1.00 96.75           C  
ATOM   4168  CD2 TRP B 528    -287.456-495.415 398.863  1.00 96.75           C  
ATOM   4169  CE2 TRP B 528    -287.052-496.768 398.932  1.00 96.75           C  
ATOM   4170  CE3 TRP B 528    -286.815-494.473 399.678  1.00 96.75           C  
ATOM   4171  NE1 TRP B 528    -287.823-497.473 398.049  1.00 96.75           N  
ATOM   4172  CH2 TRP B 528    -285.422-496.256 400.571  1.00 96.75           C  
ATOM   4173  CZ2 TRP B 528    -286.033-497.199 399.784  1.00 96.75           C  
ATOM   4174  CZ3 TRP B 528    -285.802-494.904 400.526  1.00 96.75           C  
ATOM   4175  N   ASP B 529    -291.765-492.202 397.151  1.00 90.91           N  
ATOM   4176  CA  ASP B 529    -292.255-490.873 396.800  1.00 90.91           C  
ATOM   4177  C   ASP B 529    -293.037-490.253 397.957  1.00 90.91           C  
ATOM   4178  CB  ASP B 529    -293.131-490.936 395.547  1.00 90.91           C  
ATOM   4179  O   ASP B 529    -293.041-489.031 398.126  1.00 90.91           O  
ATOM   4180  CG  ASP B 529    -294.324-491.864 395.704  1.00 90.91           C  
ATOM   4181  OD1 ASP B 529    -294.127-493.073 395.954  1.00 90.91           O  
ATOM   4182  OD2 ASP B 529    -295.470-491.381 395.575  1.00 90.91           O  
ATOM   4183  N   ARG B 530    -293.704-491.034 398.810  1.00 90.36           N  
ATOM   4184  CA  ARG B 530    -294.460-490.550 399.961  1.00 90.36           C  
ATOM   4185  C   ARG B 530    -293.530-489.972 401.023  1.00 90.36           C  
ATOM   4186  CB  ARG B 530    -295.305-491.675 400.562  1.00 90.36           C  
ATOM   4187  O   ARG B 530    -293.961-489.194 401.876  1.00 90.36           O  
ATOM   4188  CG  ARG B 530    -296.509-492.060 399.715  1.00 90.36           C  
ATOM   4189  CD  ARG B 530    -297.315-493.180 400.358  1.00 90.36           C  
ATOM   4190  NE  ARG B 530    -298.566-493.420 399.646  1.00 90.36           N  
ATOM   4191  NH1 ARG B 530    -299.182-495.245 400.920  1.00 90.36           N  
ATOM   4192  NH2 ARG B 530    -300.534-494.523 399.215  1.00 90.36           N  
ATOM   4193  CZ  ARG B 530    -299.425-494.396 399.929  1.00 90.36           C  
ATOM   4194  N   PHE B 531    -292.273-490.315 400.865  1.00 90.24           N  
ATOM   4195  CA  PHE B 531    -291.298-489.874 401.854  1.00 90.24           C  
ATOM   4196  C   PHE B 531    -290.348-488.842 401.257  1.00 90.24           C  
ATOM   4197  CB  PHE B 531    -290.502-491.066 402.397  1.00 90.24           C  
ATOM   4198  O   PHE B 531    -289.336-488.495 401.867  1.00 90.24           O  
ATOM   4199  CG  PHE B 531    -291.345-492.073 403.132  1.00 90.24           C  
ATOM   4200  CD1 PHE B 531    -291.462-492.024 404.517  1.00 90.24           C  
ATOM   4201  CD2 PHE B 531    -292.021-493.068 402.440  1.00 90.24           C  
ATOM   4202  CE1 PHE B 531    -292.240-492.954 405.201  1.00 90.24           C  
ATOM   4203  CE2 PHE B 531    -292.801-494.002 403.117  1.00 90.24           C  
ATOM   4204  CZ  PHE B 531    -292.909-493.943 404.496  1.00 90.24           C  
ATOM   4205  N   GLY B 532    -290.645-488.390 400.129  1.00 87.17           N  
ATOM   4206  CA  GLY B 532    -289.889-487.323 399.494  1.00 87.17           C  
ATOM   4207  C   GLY B 532    -288.700-487.828 398.697  1.00 87.17           C  
ATOM   4208  O   GLY B 532    -287.823-487.047 398.320  1.00 87.17           O  
ATOM   4209  N   TRP B 533    -288.655-489.181 398.437  1.00 97.74           N  
ATOM   4210  CA  TRP B 533    -287.588-489.803 397.661  1.00 97.74           C  
ATOM   4211  C   TRP B 533    -288.039-490.068 396.229  1.00 97.74           C  
ATOM   4212  CB  TRP B 533    -287.135-491.110 398.318  1.00 97.74           C  
ATOM   4213  O   TRP B 533    -289.238-490.086 395.943  1.00 97.74           O  
ATOM   4214  CG  TRP B 533    -286.462-490.923 399.644  1.00 97.74           C  
ATOM   4215  CD1 TRP B 533    -286.972-490.295 400.747  1.00 97.74           C  
ATOM   4216  CD2 TRP B 533    -285.150-491.365 400.005  1.00 97.74           C  
ATOM   4217  CE2 TRP B 533    -284.930-490.972 401.344  1.00 97.74           C  
ATOM   4218  CE3 TRP B 533    -284.138-492.057 399.326  1.00 97.74           C  
ATOM   4219  NE1 TRP B 533    -286.056-490.322 401.773  1.00 97.74           N  
ATOM   4220  CH2 TRP B 533    -282.765-491.926 401.331  1.00 97.74           C  
ATOM   4221  CZ2 TRP B 533    -283.738-491.248 402.018  1.00 97.74           C  
ATOM   4222  CZ3 TRP B 533    -282.952-492.332 399.999  1.00 97.74           C  
ATOM   4223  N   SER B 534    -287.092-490.257 395.367  1.00 95.35           N  
ATOM   4224  CA  SER B 534    -287.394-490.727 394.018  1.00 95.35           C  
ATOM   4225  C   SER B 534    -286.660-492.026 393.707  1.00 95.35           C  
ATOM   4226  CB  SER B 534    -287.022-489.663 392.984  1.00 95.35           C  
ATOM   4227  O   SER B 534    -285.592-492.292 394.264  1.00 95.35           O  
ATOM   4228  OG  SER B 534    -285.626-489.414 392.997  1.00 95.35           O  
ATOM   4229  N   VAL B 535    -287.277-492.807 392.880  1.00 98.25           N  
ATOM   4230  CA  VAL B 535    -286.702-494.080 392.454  1.00 98.25           C  
ATOM   4231  C   VAL B 535    -286.497-494.074 390.942  1.00 98.25           C  
ATOM   4232  CB  VAL B 535    -287.595-495.271 392.867  1.00 98.25           C  
ATOM   4233  O   VAL B 535    -287.400-493.702 390.188  1.00 98.25           O  
ATOM   4234  CG1 VAL B 535    -286.981-496.592 392.406  1.00 98.25           C  
ATOM   4235  CG2 VAL B 535    -287.811-495.278 394.379  1.00 98.25           C  
ATOM   4236  N   ILE B 536    -285.294-494.480 390.519  1.00 97.49           N  
ATOM   4237  CA  ILE B 536    -285.034-494.546 389.085  1.00 97.49           C  
ATOM   4238  C   ILE B 536    -284.311-495.851 388.753  1.00 97.49           C  
ATOM   4239  CB  ILE B 536    -284.203-493.337 388.605  1.00 97.49           C  
ATOM   4240  O   ILE B 536    -283.734-496.490 389.635  1.00 97.49           O  
ATOM   4241  CG1 ILE B 536    -282.797-493.376 389.217  1.00 97.49           C  
ATOM   4242  CG2 ILE B 536    -284.913-492.023 388.947  1.00 97.49           C  
ATOM   4243  CD1 ILE B 536    -281.792-492.473 388.517  1.00 97.49           C  
ATOM   4244  N   ARG B 537    -284.386-496.167 387.481  1.00 97.75           N  
ATOM   4245  CA  ARG B 537    -283.514-497.181 386.897  1.00 97.75           C  
ATOM   4246  C   ARG B 537    -282.384-496.539 386.100  1.00 97.75           C  
ATOM   4247  CB  ARG B 537    -284.315-498.128 386.001  1.00 97.75           C  
ATOM   4248  O   ARG B 537    -282.618-495.964 385.034  1.00 97.75           O  
ATOM   4249  CG  ARG B 537    -285.327-498.979 386.752  1.00 97.75           C  
ATOM   4250  CD  ARG B 537    -285.986-500.006 385.843  1.00 97.75           C  
ATOM   4251  NE  ARG B 537    -287.071-500.709 386.522  1.00 97.75           N  
ATOM   4252  NH1 ARG B 537    -285.830-502.602 386.989  1.00 97.75           N  
ATOM   4253  NH2 ARG B 537    -288.022-502.472 387.645  1.00 97.75           N  
ATOM   4254  CZ  ARG B 537    -286.972-501.926 387.050  1.00 97.75           C  
ATOM   4255  N   PRO B 538    -281.215-496.591 386.636  1.00 97.09           N  
ATOM   4256  CA  PRO B 538    -280.132-495.805 386.042  1.00 97.09           C  
ATOM   4257  C   PRO B 538    -279.750-496.289 384.645  1.00 97.09           C  
ATOM   4258  CB  PRO B 538    -278.973-496.002 387.022  1.00 97.09           C  
ATOM   4259  O   PRO B 538    -279.718-497.496 384.392  1.00 97.09           O  
ATOM   4260  CG  PRO B 538    -279.211-497.347 387.629  1.00 97.09           C  
ATOM   4261  CD  PRO B 538    -280.692-497.552 387.770  1.00 97.09           C  
ATOM   4262  N   THR B 539    -279.439-495.349 383.634  1.00 95.01           N  
ATOM   4263  CA  THR B 539    -279.073-495.672 382.258  1.00 95.01           C  
ATOM   4264  C   THR B 539    -277.665-495.176 381.943  1.00 95.01           C  
ATOM   4265  CB  THR B 539    -280.072-495.061 381.257  1.00 95.01           C  
ATOM   4266  O   THR B 539    -277.110-495.498 380.891  1.00 95.01           O  
ATOM   4267  CG2 THR B 539    -281.447-495.707 381.389  1.00 95.01           C  
ATOM   4268  OG1 THR B 539    -280.190-493.655 381.506  1.00 95.01           O  
ATOM   4269  N   SER B 540    -277.101-494.408 382.841  1.00 95.08           N  
ATOM   4270  CA  SER B 540    -275.755-493.891 382.623  1.00 95.08           C  
ATOM   4271  C   SER B 540    -274.987-493.774 383.936  1.00 95.08           C  
ATOM   4272  CB  SER B 540    -275.807-492.528 381.932  1.00 95.08           C  
ATOM   4273  O   SER B 540    -275.590-493.642 385.003  1.00 95.08           O  
ATOM   4274  OG  SER B 540    -276.267-491.529 382.825  1.00 95.08           O  
ATOM   4275  N   VAL B 541    -273.635-493.847 383.870  1.00 92.99           N  
ATOM   4276  CA  VAL B 541    -272.747-493.799 385.026  1.00 92.99           C  
ATOM   4277  C   VAL B 541    -272.925-492.473 385.761  1.00 92.99           C  
ATOM   4278  CB  VAL B 541    -271.269-493.985 384.614  1.00 92.99           C  
ATOM   4279  O   VAL B 541    -272.734-492.399 386.977  1.00 92.99           O  
ATOM   4280  CG1 VAL B 541    -270.338-493.686 385.789  1.00 92.99           C  
ATOM   4281  CG2 VAL B 541    -271.035-495.402 384.091  1.00 92.99           C  
ATOM   4282  N   ASP B 542    -273.411-491.468 385.189  1.00 90.65           N  
ATOM   4283  CA  ASP B 542    -273.587-490.145 385.778  1.00 90.65           C  
ATOM   4284  C   ASP B 542    -274.766-490.127 386.748  1.00 90.65           C  
ATOM   4285  CB  ASP B 542    -273.790-489.093 384.684  1.00 90.65           C  
ATOM   4286  O   ASP B 542    -274.872-489.232 387.589  1.00 90.65           O  
ATOM   4287  CG  ASP B 542    -272.532-488.830 383.875  1.00 90.65           C  
ATOM   4288  OD1 ASP B 542    -271.425-489.179 384.337  1.00 90.65           O  
ATOM   4289  OD2 ASP B 542    -272.650-488.265 382.766  1.00 90.65           O  
ATOM   4290  N   GLN B 543    -275.564-491.148 386.583  1.00 96.21           N  
ATOM   4291  CA  GLN B 543    -276.718-491.229 387.473  1.00 96.21           C  
ATOM   4292  C   GLN B 543    -276.352-491.910 388.788  1.00 96.21           C  
ATOM   4293  CB  GLN B 543    -277.867-491.978 386.796  1.00 96.21           C  
ATOM   4294  O   GLN B 543    -277.147-491.920 389.730  1.00 96.21           O  
ATOM   4295  CG  GLN B 543    -278.491-491.223 385.630  1.00 96.21           C  
ATOM   4296  CD  GLN B 543    -279.608-491.999 384.958  1.00 96.21           C  
ATOM   4297  NE2 GLN B 543    -280.740-491.339 384.741  1.00 96.21           N  
ATOM   4298  OE1 GLN B 543    -279.454-493.182 384.638  1.00 96.21           O  
ATOM   4299  N   LEU B 544    -275.195-492.538 388.883  1.00 97.47           N  
ATOM   4300  CA  LEU B 544    -274.695-493.132 390.118  1.00 97.47           C  
ATOM   4301  C   LEU B 544    -274.165-492.058 391.062  1.00 97.47           C  
ATOM   4302  CB  LEU B 544    -273.592-494.150 389.814  1.00 97.47           C  
ATOM   4303  O   LEU B 544    -272.952-491.870 391.177  1.00 97.47           O  
ATOM   4304  CG  LEU B 544    -273.923-495.218 388.770  1.00 97.47           C  
ATOM   4305  CD1 LEU B 544    -272.762-496.196 388.625  1.00 97.47           C  
ATOM   4306  CD2 LEU B 544    -275.205-495.953 389.146  1.00 97.47           C  
ATOM   4307  N   LYS B 545    -275.105-491.432 391.763  1.00 94.18           N  
ATOM   4308  CA  LYS B 545    -274.767-490.266 392.574  1.00 94.18           C  
ATOM   4309  C   LYS B 545    -274.479-490.666 394.019  1.00 94.18           C  
ATOM   4310  CB  LYS B 545    -275.897-489.236 392.531  1.00 94.18           C  
ATOM   4311  O   LYS B 545    -275.201-491.481 394.597  1.00 94.18           O  
ATOM   4312  CG  LYS B 545    -276.205-488.713 391.136  1.00 94.18           C  
ATOM   4313  CD  LYS B 545    -277.363-487.724 391.152  1.00 94.18           C  
ATOM   4314  CE  LYS B 545    -277.727-487.264 389.747  1.00 94.18           C  
ATOM   4315  NZ  LYS B 545    -278.783-486.208 389.767  1.00 94.18           N  
ATOM   4316  N   PRO B 546    -273.291-490.098 394.583  1.00 96.09           N  
ATOM   4317  CA  PRO B 546    -273.112-490.296 396.024  1.00 96.09           C  
ATOM   4318  C   PRO B 546    -274.346-489.901 396.832  1.00 96.09           C  
ATOM   4319  CB  PRO B 546    -271.926-489.387 396.359  1.00 96.09           C  
ATOM   4320  O   PRO B 546    -274.925-488.837 396.601  1.00 96.09           O  
ATOM   4321  CG  PRO B 546    -271.140-489.301 395.091  1.00 96.09           C  
ATOM   4322  CD  PRO B 546    -272.099-489.288 393.935  1.00 96.09           C  
ATOM   4323  N   GLY B 547    -274.701-490.828 397.672  1.00 96.14           N  
ATOM   4324  CA  GLY B 547    -275.898-490.670 398.483  1.00 96.14           C  
ATOM   4325  C   GLY B 547    -277.050-491.543 398.023  1.00 96.14           C  
ATOM   4326  O   GLY B 547    -278.008-491.758 398.767  1.00 96.14           O  
ATOM   4327  N   ALA B 548    -276.926-492.040 396.871  1.00 98.38           N  
ATOM   4328  CA  ALA B 548    -277.981-492.898 396.336  1.00 98.38           C  
ATOM   4329  C   ALA B 548    -277.952-494.276 396.991  1.00 98.38           C  
ATOM   4330  CB  ALA B 548    -277.842-493.030 394.821  1.00 98.38           C  
ATOM   4331  O   ALA B 548    -276.879-494.843 397.211  1.00 98.38           O  
ATOM   4332  N   LEU B 549    -279.137-494.724 397.302  1.00 98.61           N  
ATOM   4333  CA  LEU B 549    -279.312-496.116 397.703  1.00 98.61           C  
ATOM   4334  C   LEU B 549    -279.443-497.022 396.483  1.00 98.61           C  
ATOM   4335  CB  LEU B 549    -280.544-496.266 398.599  1.00 98.61           C  
ATOM   4336  O   LEU B 549    -280.376-496.870 395.691  1.00 98.61           O  
ATOM   4337  CG  LEU B 549    -280.758-497.641 399.234  1.00 98.61           C  
ATOM   4338  CD1 LEU B 549    -281.629-497.520 400.479  1.00 98.61           C  
ATOM   4339  CD2 LEU B 549    -281.384-498.602 398.228  1.00 98.61           C  
ATOM   4340  N   ALA B 550    -278.491-497.918 396.335  1.00 98.62           N  
ATOM   4341  CA  ALA B 550    -278.429-498.767 395.148  1.00 98.62           C  
ATOM   4342  C   ALA B 550    -278.980-500.160 395.439  1.00 98.62           C  
ATOM   4343  CB  ALA B 550    -276.994-498.862 394.636  1.00 98.62           C  
ATOM   4344  O   ALA B 550    -278.450-500.878 396.289  1.00 98.62           O  
ATOM   4345  N   ASN B 551    -280.026-500.472 394.668  1.00 98.42           N  
ATOM   4346  CA  ASN B 551    -280.595-501.814 394.738  1.00 98.42           C  
ATOM   4347  C   ASN B 551    -280.079-502.701 393.609  1.00 98.42           C  
ATOM   4348  CB  ASN B 551    -282.124-501.751 394.709  1.00 98.42           C  
ATOM   4349  O   ASN B 551    -280.320-502.420 392.433  1.00 98.42           O  
ATOM   4350  CG  ASN B 551    -282.692-500.858 395.794  1.00 98.42           C  
ATOM   4351  ND2 ASN B 551    -283.526-499.902 395.399  1.00 98.42           N  
ATOM   4352  OD1 ASN B 551    -282.384-501.023 396.977  1.00 98.42           O  
ATOM   4353  N   ILE B 552    -279.454-503.781 394.002  1.00 97.84           N  
ATOM   4354  CA  ILE B 552    -278.721-504.598 393.041  1.00 97.84           C  
ATOM   4355  C   ILE B 552    -279.580-505.783 392.609  1.00 97.84           C  
ATOM   4356  CB  ILE B 552    -277.380-505.093 393.627  1.00 97.84           C  
ATOM   4357  O   ILE B 552    -280.255-506.402 393.436  1.00 97.84           O  
ATOM   4358  CG1 ILE B 552    -276.611-503.928 394.261  1.00 97.84           C  
ATOM   4359  CG2 ILE B 552    -276.540-505.782 392.547  1.00 97.84           C  
ATOM   4360  CD1 ILE B 552    -276.303-502.792 393.295  1.00 97.84           C  
ATOM   4361  N   LYS B 553    -279.534-506.142 391.216  1.00 97.81           N  
ATOM   4362  CA  LYS B 553    -280.368-507.174 390.608  1.00 97.81           C  
ATOM   4363  C   LYS B 553    -280.135-508.529 391.269  1.00 97.81           C  
ATOM   4364  CB  LYS B 553    -280.097-507.269 389.106  1.00 97.81           C  
ATOM   4365  O   LYS B 553    -279.012-508.846 391.669  1.00 97.81           O  
ATOM   4366  CG  LYS B 553    -280.523-506.037 388.320  1.00 97.81           C  
ATOM   4367  CD  LYS B 553    -280.108-506.135 386.859  1.00 97.81           C  
ATOM   4368  CE  LYS B 553    -280.471-504.874 386.087  1.00 97.81           C  
ATOM   4369  NZ  LYS B 553    -279.932-504.901 384.695  1.00 97.81           N  
ATOM   4370  N   ALA B 554    -281.161-509.222 391.347  1.00 96.04           N  
ATOM   4371  CA  ALA B 554    -281.078-510.622 391.753  1.00 96.04           C  
ATOM   4372  C   ALA B 554    -280.287-511.442 390.738  1.00 96.04           C  
ATOM   4373  CB  ALA B 554    -282.477-511.208 391.933  1.00 96.04           C  
ATOM   4374  O   ALA B 554    -280.316-511.152 389.540  1.00 96.04           O  
ATOM   4375  N   TYR B 555    -279.540-512.435 391.123  1.00 94.36           N  
ATOM   4376  CA  TYR B 555    -278.740-513.340 390.305  1.00 94.36           C  
ATOM   4377  C   TYR B 555    -277.797-512.564 389.395  1.00 94.36           C  
ATOM   4378  CB  TYR B 555    -279.646-514.247 389.466  1.00 94.36           C  
ATOM   4379  O   TYR B 555    -277.621-512.916 388.226  1.00 94.36           O  
ATOM   4380  CG  TYR B 555    -280.514-515.167 390.290  1.00 94.36           C  
ATOM   4381  CD1 TYR B 555    -279.961-516.233 390.995  1.00 94.36           C  
ATOM   4382  CD2 TYR B 555    -281.889-514.972 390.363  1.00 94.36           C  
ATOM   4383  CE1 TYR B 555    -280.758-517.084 391.754  1.00 94.36           C  
ATOM   4384  CE2 TYR B 555    -282.696-515.817 391.118  1.00 94.36           C  
ATOM   4385  OH  TYR B 555    -282.917-517.707 392.558  1.00 94.36           O  
ATOM   4386  CZ  TYR B 555    -282.122-516.868 391.809  1.00 94.36           C  
ATOM   4387  N   ASN B 556    -277.267-511.490 389.893  1.00 94.69           N  
ATOM   4388  CA  ASN B 556    -276.310-510.729 389.095  1.00 94.69           C  
ATOM   4389  C   ASN B 556    -274.923-511.364 389.129  1.00 94.69           C  
ATOM   4390  CB  ASN B 556    -276.244-509.279 389.577  1.00 94.69           C  
ATOM   4391  O   ASN B 556    -274.366-511.591 390.203  1.00 94.69           O  
ATOM   4392  CG  ASN B 556    -275.267-508.441 388.774  1.00 94.69           C  
ATOM   4393  ND2 ASN B 556    -275.768-507.773 387.742  1.00 94.69           N  
ATOM   4394  OD1 ASN B 556    -274.072-508.397 389.079  1.00 94.69           O  
ATOM   4395  N   SER B 557    -274.328-511.748 388.073  1.00 88.50           N  
ATOM   4396  CA  SER B 557    -273.077-512.488 387.950  1.00 88.50           C  
ATOM   4397  C   SER B 557    -271.883-511.625 388.349  1.00 88.50           C  
ATOM   4398  CB  SER B 557    -272.893-512.998 386.520  1.00 88.50           C  
ATOM   4399  O   SER B 557    -270.936-512.114 388.966  1.00 88.50           O  
ATOM   4400  OG  SER B 557    -272.978-511.931 385.591  1.00 88.50           O  
ATOM   4401  N   PHE B 558    -271.958-510.329 388.069  1.00 91.49           N  
ATOM   4402  CA  PHE B 558    -270.851-509.411 388.316  1.00 91.49           C  
ATOM   4403  C   PHE B 558    -270.602-509.255 389.812  1.00 91.49           C  
ATOM   4404  CB  PHE B 558    -271.134-508.043 387.686  1.00 91.49           C  
ATOM   4405  O   PHE B 558    -269.466-509.381 390.274  1.00 91.49           O  
ATOM   4406  CG  PHE B 558    -270.135-506.984 388.062  1.00 91.49           C  
ATOM   4407  CD1 PHE B 558    -270.504-505.917 388.874  1.00 91.49           C  
ATOM   4408  CD2 PHE B 558    -268.825-507.053 387.605  1.00 91.49           C  
ATOM   4409  CE1 PHE B 558    -269.580-504.934 389.223  1.00 91.49           C  
ATOM   4410  CE2 PHE B 558    -267.897-506.075 387.951  1.00 91.49           C  
ATOM   4411  CZ  PHE B 558    -268.277-505.016 388.759  1.00 91.49           C  
ATOM   4412  N   LEU B 559    -271.690-509.073 390.561  1.00 89.88           N  
ATOM   4413  CA  LEU B 559    -271.524-508.835 391.991  1.00 89.88           C  
ATOM   4414  C   LEU B 559    -271.820-510.099 392.792  1.00 89.88           C  
ATOM   4415  CB  LEU B 559    -272.440-507.698 392.455  1.00 89.88           C  
ATOM   4416  O   LEU B 559    -271.736-510.094 394.022  1.00 89.88           O  
ATOM   4417  CG  LEU B 559    -272.056-506.290 391.997  1.00 89.88           C  
ATOM   4418  CD1 LEU B 559    -273.072-505.272 392.507  1.00 89.88           C  
ATOM   4419  CD2 LEU B 559    -270.651-505.936 392.476  1.00 89.88           C  
ATOM   4420  N   GLY B 560    -272.182-511.120 392.023  1.00 87.37           N  
ATOM   4421  CA  GLY B 560    -272.429-512.405 392.656  1.00 87.37           C  
ATOM   4422  C   GLY B 560    -273.584-512.374 393.639  1.00 87.37           C  
ATOM   4423  O   GLY B 560    -273.445-512.815 394.782  1.00 87.37           O  
ATOM   4424  N   THR B 561    -274.765-511.865 393.137  1.00 92.30           N  
ATOM   4425  CA  THR B 561    -275.901-511.737 394.042  1.00 92.30           C  
ATOM   4426  C   THR B 561    -276.789-512.976 393.971  1.00 92.30           C  
ATOM   4427  CB  THR B 561    -276.737-510.485 393.717  1.00 92.30           C  
ATOM   4428  O   THR B 561    -276.751-513.720 392.989  1.00 92.30           O  
ATOM   4429  CG2 THR B 561    -275.918-509.212 393.910  1.00 92.30           C  
ATOM   4430  OG1 THR B 561    -277.179-510.553 392.355  1.00 92.30           O  
ATOM   4431  N   THR B 562    -277.561-513.286 395.022  1.00 92.37           N  
ATOM   4432  CA  THR B 562    -278.548-514.358 395.101  1.00 92.37           C  
ATOM   4433  C   THR B 562    -279.881-513.909 394.510  1.00 92.37           C  
ATOM   4434  CB  THR B 562    -278.757-514.818 396.555  1.00 92.37           C  
ATOM   4435  O   THR B 562    -279.950-512.885 393.827  1.00 92.37           O  
ATOM   4436  CG2 THR B 562    -277.424-515.114 397.236  1.00 92.37           C  
ATOM   4437  OG1 THR B 562    -279.436-513.788 397.284  1.00 92.37           O  
ATOM   4438  N   VAL B 563    -280.908-514.770 394.879  1.00 93.43           N  
ATOM   4439  CA  VAL B 563    -282.253-514.528 394.365  1.00 93.43           C  
ATOM   4440  C   VAL B 563    -282.820-513.254 394.986  1.00 93.43           C  
ATOM   4441  CB  VAL B 563    -283.192-515.722 394.647  1.00 93.43           C  
ATOM   4442  O   VAL B 563    -283.764-512.664 394.453  1.00 93.43           O  
ATOM   4443  CG1 VAL B 563    -282.686-516.984 393.949  1.00 93.43           C  
ATOM   4444  CG2 VAL B 563    -283.321-515.955 396.151  1.00 93.43           C  
ATOM   4445  N   TRP B 564    -282.176-512.781 396.007  1.00 93.29           N  
ATOM   4446  CA  TRP B 564    -282.746-511.657 396.743  1.00 93.29           C  
ATOM   4447  C   TRP B 564    -282.153-510.337 396.264  1.00 93.29           C  
ATOM   4448  CB  TRP B 564    -282.508-511.823 398.247  1.00 93.29           C  
ATOM   4449  O   TRP B 564    -282.778-509.282 396.400  1.00 93.29           O  
ATOM   4450  CG  TRP B 564    -283.087-513.081 398.820  1.00 93.29           C  
ATOM   4451  CD1 TRP B 564    -282.400-514.174 399.269  1.00 93.29           C  
ATOM   4452  CD2 TRP B 564    -284.475-513.376 399.002  1.00 93.29           C  
ATOM   4453  CE2 TRP B 564    -284.558-514.668 399.567  1.00 93.29           C  
ATOM   4454  CE3 TRP B 564    -285.659-512.673 398.742  1.00 93.29           C  
ATOM   4455  NE1 TRP B 564    -283.278-515.133 399.720  1.00 93.29           N  
ATOM   4456  CH2 TRP B 564    -286.921-514.562 399.613  1.00 93.29           C  
ATOM   4457  CZ2 TRP B 564    -285.779-515.272 399.877  1.00 93.29           C  
ATOM   4458  CZ3 TRP B 564    -286.874-513.276 399.051  1.00 93.29           C  
ATOM   4459  N   GLY B 565    -281.026-510.428 395.651  1.00 95.33           N  
ATOM   4460  CA  GLY B 565    -280.301-509.228 395.264  1.00 95.33           C  
ATOM   4461  C   GLY B 565    -279.427-508.675 396.373  1.00 95.33           C  
ATOM   4462  O   GLY B 565    -279.023-509.409 397.278  1.00 95.33           O  
ATOM   4463  N   HIS B 566    -278.958-507.359 396.290  1.00 97.10           N  
ATOM   4464  CA  HIS B 566    -278.072-506.704 397.246  1.00 97.10           C  
ATOM   4465  C   HIS B 566    -278.362-505.208 397.332  1.00 97.10           C  
ATOM   4466  CB  HIS B 566    -276.609-506.934 396.865  1.00 97.10           C  
ATOM   4467  O   HIS B 566    -279.037-504.652 396.463  1.00 97.10           O  
ATOM   4468  CG  HIS B 566    -275.646-506.620 397.966  1.00 97.10           C  
ATOM   4469  CD2 HIS B 566    -274.540-505.838 397.984  1.00 97.10           C  
ATOM   4470  ND1 HIS B 566    -275.771-507.141 399.236  1.00 97.10           N  
ATOM   4471  CE1 HIS B 566    -274.781-506.691 399.989  1.00 97.10           C  
ATOM   4472  NE2 HIS B 566    -274.020-505.899 399.253  1.00 97.10           N  
ATOM   4473  N   ASN B 567    -278.018-504.658 398.479  1.00 97.51           N  
ATOM   4474  CA  ASN B 567    -278.120-503.214 398.657  1.00 97.51           C  
ATOM   4475  C   ASN B 567    -276.772-502.597 399.018  1.00 97.51           C  
ATOM   4476  CB  ASN B 567    -279.161-502.876 399.726  1.00 97.51           C  
ATOM   4477  O   ASN B 567    -275.971-503.214 399.725  1.00 97.51           O  
ATOM   4478  CG  ASN B 567    -280.523-503.468 399.421  1.00 97.51           C  
ATOM   4479  ND2 ASN B 567    -281.132-503.021 398.329  1.00 97.51           N  
ATOM   4480  OD1 ASN B 567    -281.024-504.319 400.160  1.00 97.51           O  
ATOM   4481  N   SER B 568    -276.603-501.438 398.533  1.00 97.73           N  
ATOM   4482  CA  SER B 568    -275.442-500.641 398.913  1.00 97.73           C  
ATOM   4483  C   SER B 568    -275.741-499.148 398.815  1.00 97.73           C  
ATOM   4484  CB  SER B 568    -274.242-500.987 398.031  1.00 97.73           C  
ATOM   4485  O   SER B 568    -276.733-498.747 398.203  1.00 97.73           O  
ATOM   4486  OG  SER B 568    -274.525-500.722 396.668  1.00 97.73           O  
ATOM   4487  N   ILE B 569    -274.895-498.344 399.601  1.00 98.61           N  
ATOM   4488  CA  ILE B 569    -274.998-496.890 399.533  1.00 98.61           C  
ATOM   4489  C   ILE B 569    -273.761-496.317 398.844  1.00 98.61           C  
ATOM   4490  CB  ILE B 569    -275.165-496.269 400.938  1.00 98.61           C  
ATOM   4491  O   ILE B 569    -272.632-496.578 399.265  1.00 98.61           O  
ATOM   4492  CG1 ILE B 569    -276.563-496.568 401.491  1.00 98.61           C  
ATOM   4493  CG2 ILE B 569    -274.905-494.760 400.895  1.00 98.61           C  
ATOM   4494  CD1 ILE B 569    -276.721-497.977 402.046  1.00 98.61           C  
ATOM   4495  N   ILE B 570    -273.999-495.596 397.813  1.00 98.28           N  
ATOM   4496  CA  ILE B 570    -272.908-494.998 397.052  1.00 98.28           C  
ATOM   4497  C   ILE B 570    -272.334-493.809 397.819  1.00 98.28           C  
ATOM   4498  CB  ILE B 570    -273.376-494.554 395.647  1.00 98.28           C  
ATOM   4499  O   ILE B 570    -273.061-492.871 398.158  1.00 98.28           O  
ATOM   4500  CG1 ILE B 570    -273.893-495.758 394.851  1.00 98.28           C  
ATOM   4501  CG2 ILE B 570    -272.241-493.849 394.898  1.00 98.28           C  
ATOM   4502  CD1 ILE B 570    -274.487-495.396 393.497  1.00 98.28           C  
ATOM   4503  N   ILE B 571    -271.016-493.823 398.089  1.00 94.15           N  
ATOM   4504  CA  ILE B 571    -270.464-492.728 398.880  1.00 94.15           C  
ATOM   4505  C   ILE B 571    -269.514-491.898 398.020  1.00 94.15           C  
ATOM   4506  CB  ILE B 571    -269.731-493.251 400.135  1.00 94.15           C  
ATOM   4507  O   ILE B 571    -269.153-490.777 398.388  1.00 94.15           O  
ATOM   4508  CG1 ILE B 571    -268.635-494.247 399.738  1.00 94.15           C  
ATOM   4509  CG2 ILE B 571    -270.723-493.890 401.112  1.00 94.15           C  
ATOM   4510  CD1 ILE B 571    -267.715-494.645 400.884  1.00 94.15           C  
ATOM   4511  N   ALA B 572    -269.169-492.479 396.848  1.00 89.79           N  
ATOM   4512  CA  ALA B 572    -268.350-491.723 395.903  1.00 89.79           C  
ATOM   4513  C   ALA B 572    -268.424-492.329 394.505  1.00 89.79           C  
ATOM   4514  CB  ALA B 572    -266.900-491.671 396.380  1.00 89.79           C  
ATOM   4515  O   ALA B 572    -268.565-493.545 394.355  1.00 89.79           O  
ATOM   4516  N   ASN B 573    -268.311-491.500 393.438  1.00 89.09           N  
ATOM   4517  CA  ASN B 573    -268.221-491.878 392.031  1.00 89.09           C  
ATOM   4518  C   ASN B 573    -267.345-490.906 391.245  1.00 89.09           C  
ATOM   4519  CB  ASN B 573    -269.616-491.959 391.407  1.00 89.09           C  
ATOM   4520  O   ASN B 573    -267.710-489.745 391.060  1.00 89.09           O  
ATOM   4521  CG  ASN B 573    -269.582-492.402 389.957  1.00 89.09           C  
ATOM   4522  ND2 ASN B 573    -270.722-492.312 389.283  1.00 89.09           N  
ATOM   4523  OD1 ASN B 573    -268.539-492.820 389.448  1.00 89.09           O  
ATOM   4524  N   ASN B 574    -266.235-491.408 390.715  1.00 82.28           N  
ATOM   4525  CA  ASN B 574    -265.339-490.519 389.982  1.00 82.28           C  
ATOM   4526  C   ASN B 574    -265.448-490.730 388.475  1.00 82.28           C  
ATOM   4527  CB  ASN B 574    -263.894-490.714 390.443  1.00 82.28           C  
ATOM   4528  O   ASN B 574    -264.615-490.239 387.713  1.00 82.28           O  
ATOM   4529  CG  ASN B 574    -263.378-492.113 390.167  1.00 82.28           C  
ATOM   4530  ND2 ASN B 574    -262.322-492.505 390.870  1.00 82.28           N  
ATOM   4531  OD1 ASN B 574    -263.923-492.835 389.328  1.00 82.28           O  
ATOM   4532  N   GLY B 575    -266.474-491.482 388.034  1.00 80.01           N  
ATOM   4533  CA  GLY B 575    -266.711-491.729 386.620  1.00 80.01           C  
ATOM   4534  C   GLY B 575    -266.212-493.086 386.161  1.00 80.01           C  
ATOM   4535  O   GLY B 575    -266.796-493.696 385.263  1.00 80.01           O  
ATOM   4536  N   SER B 576    -265.214-493.537 386.784  1.00 80.66           N  
ATOM   4537  CA  SER B 576    -264.646-494.833 386.425  1.00 80.66           C  
ATOM   4538  C   SER B 576    -264.894-495.868 387.518  1.00 80.66           C  
ATOM   4539  CB  SER B 576    -263.144-494.706 386.163  1.00 80.66           C  
ATOM   4540  O   SER B 576    -265.134-497.041 387.225  1.00 80.66           O  
ATOM   4541  OG  SER B 576    -262.480-494.169 387.294  1.00 80.66           O  
ATOM   4542  N   THR B 577    -264.823-495.440 388.749  1.00 88.79           N  
ATOM   4543  CA  THR B 577    -264.975-496.308 389.912  1.00 88.79           C  
ATOM   4544  C   THR B 577    -266.046-495.765 390.854  1.00 88.79           C  
ATOM   4545  CB  THR B 577    -263.646-496.461 390.673  1.00 88.79           C  
ATOM   4546  O   THR B 577    -266.125-494.556 391.080  1.00 88.79           O  
ATOM   4547  CG2 THR B 577    -263.790-497.429 391.842  1.00 88.79           C  
ATOM   4548  OG1 THR B 577    -262.643-496.955 389.778  1.00 88.79           O  
ATOM   4549  N   VAL B 578    -266.861-496.664 391.353  1.00 95.00           N  
ATOM   4550  CA  VAL B 578    -267.843-496.314 392.374  1.00 95.00           C  
ATOM   4551  C   VAL B 578    -267.454-496.951 393.706  1.00 95.00           C  
ATOM   4552  CB  VAL B 578    -269.267-496.756 391.967  1.00 95.00           C  
ATOM   4553  O   VAL B 578    -267.044-498.113 393.748  1.00 95.00           O  
ATOM   4554  CG1 VAL B 578    -269.398-498.276 392.026  1.00 95.00           C  
ATOM   4555  CG2 VAL B 578    -270.308-496.092 392.866  1.00 95.00           C  
ATOM   4556  N   THR B 579    -267.473-496.134 394.737  1.00 94.30           N  
ATOM   4557  CA  THR B 579    -267.228-496.609 396.094  1.00 94.30           C  
ATOM   4558  C   THR B 579    -268.529-496.670 396.889  1.00 94.30           C  
ATOM   4559  CB  THR B 579    -266.218-495.706 396.827  1.00 94.30           C  
ATOM   4560  O   THR B 579    -269.323-495.728 396.864  1.00 94.30           O  
ATOM   4561  CG2 THR B 579    -265.843-496.290 398.185  1.00 94.30           C  
ATOM   4562  OG1 THR B 579    -265.033-495.579 396.031  1.00 94.30           O  
ATOM   4563  N   VAL B 580    -268.658-497.768 397.590  1.00 98.03           N  
ATOM   4564  CA  VAL B 580    -269.928-497.947 398.283  1.00 98.03           C  
ATOM   4565  C   VAL B 580    -269.675-498.436 399.708  1.00 98.03           C  
ATOM   4566  CB  VAL B 580    -270.848-498.938 397.535  1.00 98.03           C  
ATOM   4567  O   VAL B 580    -268.618-499.001 399.998  1.00 98.03           O  
ATOM   4568  CG1 VAL B 580    -271.096-498.468 396.103  1.00 98.03           C  
ATOM   4569  CG2 VAL B 580    -270.240-500.340 397.543  1.00 98.03           C  
ATOM   4570  N   LEU B 581    -270.593-498.169 400.546  1.00 97.07           N  
ATOM   4571  CA  LEU B 581    -270.714-498.870 401.819  1.00 97.07           C  
ATOM   4572  C   LEU B 581    -271.798-499.941 401.750  1.00 97.07           C  
ATOM   4573  CB  LEU B 581    -271.028-497.883 402.948  1.00 97.07           C  
ATOM   4574  O   LEU B 581    -272.909-499.677 401.284  1.00 97.07           O  
ATOM   4575  CG  LEU B 581    -269.889-496.957 403.373  1.00 97.07           C  
ATOM   4576  CD1 LEU B 581    -270.394-495.917 404.367  1.00 97.07           C  
ATOM   4577  CD2 LEU B 581    -268.739-497.760 403.971  1.00 97.07           C  
ATOM   4578  N   GLU B 582    -271.426-501.008 402.145  1.00 97.13           N  
ATOM   4579  CA  GLU B 582    -272.368-502.120 402.065  1.00 97.13           C  
ATOM   4580  C   GLU B 582    -272.152-503.109 403.207  1.00 97.13           C  
ATOM   4581  CB  GLU B 582    -272.243-502.837 400.719  1.00 97.13           C  
ATOM   4582  O   GLU B 582    -271.145-503.038 403.915  1.00 97.13           O  
ATOM   4583  CG  GLU B 582    -270.843-503.359 400.428  1.00 97.13           C  
ATOM   4584  CD  GLU B 582    -270.697-503.937 399.029  1.00 97.13           C  
ATOM   4585  OE1 GLU B 582    -269.557-504.008 398.518  1.00 97.13           O  
ATOM   4586  OE2 GLU B 582    -271.732-504.322 398.439  1.00 97.13           O  
ATOM   4587  N   GLN B 583    -273.200-503.899 403.456  1.00 96.74           N  
ATOM   4588  CA  GLN B 583    -273.170-504.908 404.510  1.00 96.74           C  
ATOM   4589  C   GLN B 583    -273.585-506.275 403.974  1.00 96.74           C  
ATOM   4590  CB  GLN B 583    -274.080-504.502 405.671  1.00 96.74           C  
ATOM   4591  O   GLN B 583    -274.393-506.366 403.047  1.00 96.74           O  
ATOM   4592  CG  GLN B 583    -274.086-505.495 406.824  1.00 96.74           C  
ATOM   4593  CD  GLN B 583    -274.772-504.950 408.063  1.00 96.74           C  
ATOM   4594  NE2 GLN B 583    -276.038-505.310 408.247  1.00 96.74           N  
ATOM   4595  OE1 GLN B 583    -274.168-504.213 408.850  1.00 96.74           O  
ATOM   4596  N   ASN B 584    -272.936-507.164 404.505  1.00 92.18           N  
ATOM   4597  CA  ASN B 584    -273.118-508.563 404.131  1.00 92.18           C  
ATOM   4598  C   ASN B 584    -272.497-508.865 402.771  1.00 92.18           C  
ATOM   4599  CB  ASN B 584    -274.604-508.929 404.130  1.00 92.18           C  
ATOM   4600  O   ASN B 584    -273.106-509.544 401.943  1.00 92.18           O  
ATOM   4601  CG  ASN B 584    -274.837-510.427 404.132  1.00 92.18           C  
ATOM   4602  ND2 ASN B 584    -276.016-510.844 403.688  1.00 92.18           N  
ATOM   4603  OD1 ASN B 584    -273.964-511.202 404.531  1.00 92.18           O  
ATOM   4604  N   TYR B 585    -271.478-508.206 402.487  1.00 85.14           N  
ATOM   4605  CA  TYR B 585    -270.648-508.478 401.319  1.00 85.14           C  
ATOM   4606  C   TYR B 585    -269.750-509.686 401.557  1.00 85.14           C  
ATOM   4607  CB  TYR B 585    -269.795-507.255 400.969  1.00 85.14           C  
ATOM   4608  O   TYR B 585    -268.957-509.700 402.501  1.00 85.14           O  
ATOM   4609  CG  TYR B 585    -268.858-507.480 399.807  1.00 85.14           C  
ATOM   4610  CD1 TYR B 585    -267.504-507.729 400.016  1.00 85.14           C  
ATOM   4611  CD2 TYR B 585    -269.325-507.443 398.497  1.00 85.14           C  
ATOM   4612  CE1 TYR B 585    -266.638-507.935 398.948  1.00 85.14           C  
ATOM   4613  CE2 TYR B 585    -268.468-507.648 397.422  1.00 85.14           C  
ATOM   4614  OH  TYR B 585    -266.273-508.096 396.596  1.00 85.14           O  
ATOM   4615  CZ  TYR B 585    -267.127-507.894 397.657  1.00 85.14           C  
ATOM   4616  N   ALA B 586    -269.941-510.667 400.707  1.00 81.65           N  
ATOM   4617  CA  ALA B 586    -269.174-511.906 400.803  1.00 81.65           C  
ATOM   4618  C   ALA B 586    -269.385-512.577 402.157  1.00 81.65           C  
ATOM   4619  CB  ALA B 586    -267.689-511.632 400.575  1.00 81.65           C  
ATOM   4620  O   ALA B 586    -268.455-513.159 402.720  1.00 81.65           O  
ATOM   4621  N   GLY B 587    -270.545-512.198 402.713  1.00 83.17           N  
ATOM   4622  CA  GLY B 587    -270.915-512.872 403.947  1.00 83.17           C  
ATOM   4623  C   GLY B 587    -270.533-512.093 405.192  1.00 83.17           C  
ATOM   4624  O   GLY B 587    -270.838-512.511 406.311  1.00 83.17           O  
ATOM   4625  N   ARG B 588    -269.849-511.028 404.990  1.00 87.18           N  
ATOM   4626  CA  ARG B 588    -269.477-510.179 406.118  1.00 87.18           C  
ATOM   4627  C   ARG B 588    -270.650-509.312 406.561  1.00 87.18           C  
ATOM   4628  CB  ARG B 588    -268.281-509.296 405.754  1.00 87.18           C  
ATOM   4629  O   ARG B 588    -271.045-508.384 405.853  1.00 87.18           O  
ATOM   4630  CG  ARG B 588    -267.009-510.075 405.456  1.00 87.18           C  
ATOM   4631  CD  ARG B 588    -265.892-509.163 404.967  1.00 87.18           C  
ATOM   4632  NE  ARG B 588    -264.705-509.924 404.583  1.00 87.18           N  
ATOM   4633  NH1 ARG B 588    -263.586-508.115 403.682  1.00 87.18           N  
ATOM   4634  NH2 ARG B 588    -262.612-510.191 403.676  1.00 87.18           N  
ATOM   4635  CZ  ARG B 588    -263.637-509.409 403.981  1.00 87.18           C  
ATOM   4636  N   GLN B 589    -271.148-509.600 407.691  1.00 92.51           N  
ATOM   4637  CA  GLN B 589    -272.363-508.946 408.168  1.00 92.51           C  
ATOM   4638  C   GLN B 589    -272.032-507.692 408.972  1.00 92.51           C  
ATOM   4639  CB  GLN B 589    -273.194-509.910 409.016  1.00 92.51           C  
ATOM   4640  O   GLN B 589    -272.718-507.374 409.946  1.00 92.51           O  
ATOM   4641  CG  GLN B 589    -273.762-511.085 408.232  1.00 92.51           C  
ATOM   4642  CD  GLN B 589    -274.703-511.941 409.059  1.00 92.51           C  
ATOM   4643  NE2 GLN B 589    -275.917-512.143 408.558  1.00 92.51           N  
ATOM   4644  OE1 GLN B 589    -274.342-512.420 410.139  1.00 92.51           O  
ATOM   4645  N   TYR B 590    -271.016-507.087 408.755  1.00 90.90           N  
ATOM   4646  CA  TYR B 590    -270.679-505.750 409.226  1.00 90.90           C  
ATOM   4647  C   TYR B 590    -270.370-504.820 408.058  1.00 90.90           C  
ATOM   4648  CB  TYR B 590    -269.483-505.802 410.182  1.00 90.90           C  
ATOM   4649  O   TYR B 590    -270.115-505.281 406.943  1.00 90.90           O  
ATOM   4650  CG  TYR B 590    -268.268-506.480 409.597  1.00 90.90           C  
ATOM   4651  CD1 TYR B 590    -268.029-507.835 409.817  1.00 90.90           C  
ATOM   4652  CD2 TYR B 590    -267.357-505.768 408.825  1.00 90.90           C  
ATOM   4653  CE1 TYR B 590    -266.910-508.464 409.281  1.00 90.90           C  
ATOM   4654  CE2 TYR B 590    -266.234-506.387 408.285  1.00 90.90           C  
ATOM   4655  OH  TYR B 590    -264.910-508.351 407.986  1.00 90.90           O  
ATOM   4656  CZ  TYR B 590    -266.020-507.733 408.518  1.00 90.90           C  
ATOM   4657  N   VAL B 591    -270.430-503.563 408.345  1.00 93.16           N  
ATOM   4658  CA  VAL B 591    -270.295-502.541 407.312  1.00 93.16           C  
ATOM   4659  C   VAL B 591    -268.866-502.538 406.772  1.00 93.16           C  
ATOM   4660  CB  VAL B 591    -270.665-501.140 407.848  1.00 93.16           C  
ATOM   4661  O   VAL B 591    -267.905-502.532 407.543  1.00 93.16           O  
ATOM   4662  CG1 VAL B 591    -270.430-500.074 406.779  1.00 93.16           C  
ATOM   4663  CG2 VAL B 591    -272.118-501.117 408.320  1.00 93.16           C  
ATOM   4664  N   VAL B 592    -268.783-502.693 405.470  1.00 93.47           N  
ATOM   4665  CA  VAL B 592    -267.495-502.619 404.787  1.00 93.47           C  
ATOM   4666  C   VAL B 592    -267.574-501.607 403.646  1.00 93.47           C  
ATOM   4667  CB  VAL B 592    -267.059-503.999 404.248  1.00 93.47           C  
ATOM   4668  O   VAL B 592    -268.665-501.270 403.181  1.00 93.47           O  
ATOM   4669  CG1 VAL B 592    -266.860-504.988 405.394  1.00 93.47           C  
ATOM   4670  CG2 VAL B 592    -268.087-504.530 403.250  1.00 93.47           C  
ATOM   4671  N   GLN B 593    -266.451-501.211 403.296  1.00 96.30           N  
ATOM   4672  CA  GLN B 593    -266.291-500.329 402.146  1.00 96.30           C  
ATOM   4673  C   GLN B 593    -265.672-501.071 400.964  1.00 96.30           C  
ATOM   4674  CB  GLN B 593    -265.433-499.117 402.513  1.00 96.30           C  
ATOM   4675  O   GLN B 593    -264.645-501.736 401.112  1.00 96.30           O  
ATOM   4676  CG  GLN B 593    -265.234-498.134 401.366  1.00 96.30           C  
ATOM   4677  CD  GLN B 593    -264.353-496.959 401.748  1.00 96.30           C  
ATOM   4678  NE2 GLN B 593    -263.241-496.797 401.039  1.00 96.30           N  
ATOM   4679  OE1 GLN B 593    -264.670-496.202 402.671  1.00 96.30           O  
ATOM   4680  N   ASN B 594    -266.362-500.918 399.801  1.00 94.55           N  
ATOM   4681  CA  ASN B 594    -265.838-501.534 398.587  1.00 94.55           C  
ATOM   4682  C   ASN B 594    -265.914-500.582 397.396  1.00 94.55           C  
ATOM   4683  CB  ASN B 594    -266.587-502.832 398.278  1.00 94.55           C  
ATOM   4684  O   ASN B 594    -266.680-499.617 397.416  1.00 94.55           O  
ATOM   4685  CG  ASN B 594    -266.241-503.949 399.243  1.00 94.55           C  
ATOM   4686  ND2 ASN B 594    -267.250-504.704 399.663  1.00 94.55           N  
ATOM   4687  OD1 ASN B 594    -265.077-504.133 399.607  1.00 94.55           O  
ATOM   4688  N   SER B 595    -265.134-500.957 396.370  1.00 94.49           N  
ATOM   4689  CA  SER B 595    -265.105-500.172 395.140  1.00 94.49           C  
ATOM   4690  C   SER B 595    -265.302-501.057 393.914  1.00 94.49           C  
ATOM   4691  CB  SER B 595    -263.784-499.411 395.022  1.00 94.49           C  
ATOM   4692  O   SER B 595    -264.841-502.201 393.887  1.00 94.49           O  
ATOM   4693  OG  SER B 595    -263.645-498.476 396.077  1.00 94.49           O  
ATOM   4694  N   TYR B 596    -266.093-500.528 392.892  1.00 93.86           N  
ATOM   4695  CA  TYR B 596    -266.398-501.255 391.664  1.00 93.86           C  
ATOM   4696  C   TYR B 596    -266.183-500.373 390.441  1.00 93.86           C  
ATOM   4697  CB  TYR B 596    -267.841-501.771 391.689  1.00 93.86           C  
ATOM   4698  O   TYR B 596    -266.302-499.148 390.522  1.00 93.86           O  
ATOM   4699  CG  TYR B 596    -268.172-502.589 392.913  1.00 93.86           C  
ATOM   4700  CD1 TYR B 596    -267.911-503.956 392.953  1.00 93.86           C  
ATOM   4701  CD2 TYR B 596    -268.747-501.996 394.032  1.00 93.86           C  
ATOM   4702  CE1 TYR B 596    -268.216-504.714 394.079  1.00 93.86           C  
ATOM   4703  CE2 TYR B 596    -269.057-502.744 395.163  1.00 93.86           C  
ATOM   4704  OH  TYR B 596    -269.093-504.846 396.294  1.00 93.86           O  
ATOM   4705  CZ  TYR B 596    -268.788-504.100 395.177  1.00 93.86           C  
ATOM   4706  N   PRO B 597    -265.832-501.084 389.348  1.00 95.88           N  
ATOM   4707  CA  PRO B 597    -265.883-500.309 388.106  1.00 95.88           C  
ATOM   4708  C   PRO B 597    -267.278-499.765 387.807  1.00 95.88           C  
ATOM   4709  CB  PRO B 597    -265.453-501.321 387.041  1.00 95.88           C  
ATOM   4710  O   PRO B 597    -268.258-500.513 387.843  1.00 95.88           O  
ATOM   4711  CG  PRO B 597    -264.684-502.362 387.791  1.00 95.88           C  
ATOM   4712  CD  PRO B 597    -265.294-502.514 389.155  1.00 95.88           C  
ATOM   4713  N   ALA B 598    -267.373-498.484 387.595  1.00 94.45           N  
ATOM   4714  CA  ALA B 598    -268.642-497.765 387.511  1.00 94.45           C  
ATOM   4715  C   ALA B 598    -269.537-498.359 386.427  1.00 94.45           C  
ATOM   4716  CB  ALA B 598    -268.398-496.283 387.242  1.00 94.45           C  
ATOM   4717  O   ALA B 598    -270.731-498.577 386.649  1.00 94.45           O  
ATOM   4718  N   SER B 599    -268.956-498.662 385.296  1.00 92.81           N  
ATOM   4719  CA  SER B 599    -269.722-499.194 384.173  1.00 92.81           C  
ATOM   4720  C   SER B 599    -270.282-500.575 384.493  1.00 92.81           C  
ATOM   4721  CB  SER B 599    -268.852-499.265 382.918  1.00 92.81           C  
ATOM   4722  O   SER B 599    -271.444-500.864 384.193  1.00 92.81           O  
ATOM   4723  OG  SER B 599    -268.509-497.964 382.468  1.00 92.81           O  
ATOM   4724  N   ALA B 600    -269.490-501.398 385.075  1.00 94.26           N  
ATOM   4725  CA  ALA B 600    -269.935-502.736 385.456  1.00 94.26           C  
ATOM   4726  C   ALA B 600    -270.996-502.670 386.551  1.00 94.26           C  
ATOM   4727  CB  ALA B 600    -268.750-503.580 385.919  1.00 94.26           C  
ATOM   4728  O   ALA B 600    -271.989-503.399 386.507  1.00 94.26           O  
ATOM   4729  N   TYR B 601    -270.740-501.814 387.481  1.00 97.85           N  
ATOM   4730  CA  TYR B 601    -271.671-501.609 388.584  1.00 97.85           C  
ATOM   4731  C   TYR B 601    -273.027-501.132 388.073  1.00 97.85           C  
ATOM   4732  CB  TYR B 601    -271.105-500.599 389.586  1.00 97.85           C  
ATOM   4733  O   TYR B 601    -274.070-501.580 388.553  1.00 97.85           O  
ATOM   4734  CG  TYR B 601    -271.849-500.564 390.899  1.00 97.85           C  
ATOM   4735  CD1 TYR B 601    -272.664-499.485 391.232  1.00 97.85           C  
ATOM   4736  CD2 TYR B 601    -271.737-501.609 391.809  1.00 97.85           C  
ATOM   4737  CE1 TYR B 601    -273.349-499.447 392.443  1.00 97.85           C  
ATOM   4738  CE2 TYR B 601    -272.417-501.583 393.023  1.00 97.85           C  
ATOM   4739  OH  TYR B 601    -273.896-500.468 394.529  1.00 97.85           O  
ATOM   4740  CZ  TYR B 601    -273.220-500.500 393.328  1.00 97.85           C  
ATOM   4741  N   LEU B 602    -273.023-500.201 387.132  1.00 97.66           N  
ATOM   4742  CA  LEU B 602    -274.246-499.693 386.520  1.00 97.66           C  
ATOM   4743  C   LEU B 602    -275.093-500.834 385.968  1.00 97.66           C  
ATOM   4744  CB  LEU B 602    -273.913-498.701 385.401  1.00 97.66           C  
ATOM   4745  O   LEU B 602    -276.310-500.861 386.166  1.00 97.66           O  
ATOM   4746  CG  LEU B 602    -275.095-498.184 384.580  1.00 97.66           C  
ATOM   4747  CD1 LEU B 602    -276.040-497.375 385.463  1.00 97.66           C  
ATOM   4748  CD2 LEU B 602    -274.604-497.346 383.405  1.00 97.66           C  
ATOM   4749  N   GLY B 603    -274.443-501.812 385.321  1.00 95.27           N  
ATOM   4750  CA  GLY B 603    -275.134-502.957 384.750  1.00 95.27           C  
ATOM   4751  C   GLY B 603    -275.743-503.869 385.799  1.00 95.27           C  
ATOM   4752  O   GLY B 603    -276.670-504.628 385.506  1.00 95.27           O  
ATOM   4753  N   ALA B 604    -275.319-503.709 387.043  1.00 97.38           N  
ATOM   4754  CA  ALA B 604    -275.754-504.612 388.105  1.00 97.38           C  
ATOM   4755  C   ALA B 604    -276.952-504.038 388.856  1.00 97.38           C  
ATOM   4756  CB  ALA B 604    -274.605-504.887 389.073  1.00 97.38           C  
ATOM   4757  O   ALA B 604    -277.644-504.760 389.577  1.00 97.38           O  
ATOM   4758  N   ILE B 605    -277.258-502.786 388.686  1.00 98.37           N  
ATOM   4759  CA  ILE B 605    -278.225-502.052 389.495  1.00 98.37           C  
ATOM   4760  C   ILE B 605    -279.628-502.255 388.930  1.00 98.37           C  
ATOM   4761  CB  ILE B 605    -277.884-500.547 389.558  1.00 98.37           C  
ATOM   4762  O   ILE B 605    -279.840-502.139 387.720  1.00 98.37           O  
ATOM   4763  CG1 ILE B 605    -276.601-500.323 390.368  1.00 98.37           C  
ATOM   4764  CG2 ILE B 605    -279.052-499.754 390.152  1.00 98.37           C  
ATOM   4765  CD1 ILE B 605    -276.070-498.898 390.305  1.00 98.37           C  
ATOM   4766  N   GLU B 606    -280.519-502.566 389.762  1.00 97.86           N  
ATOM   4767  CA  GLU B 606    -281.938-502.623 389.421  1.00 97.86           C  
ATOM   4768  C   GLU B 606    -282.588-501.247 389.532  1.00 97.86           C  
ATOM   4769  CB  GLU B 606    -282.667-503.624 390.322  1.00 97.86           C  
ATOM   4770  O   GLU B 606    -283.238-500.785 388.591  1.00 97.86           O  
ATOM   4771  CG  GLU B 606    -284.154-503.751 390.023  1.00 97.86           C  
ATOM   4772  CD  GLU B 606    -284.443-504.453 388.706  1.00 97.86           C  
ATOM   4773  OE1 GLU B 606    -285.605-504.416 388.241  1.00 97.86           O  
ATOM   4774  OE2 GLU B 606    -283.501-505.045 388.135  1.00 97.86           O  
ATOM   4775  N   THR B 607    -282.484-500.639 390.680  1.00 98.54           N  
ATOM   4776  CA  THR B 607    -283.007-499.296 390.907  1.00 98.54           C  
ATOM   4777  C   THR B 607    -282.069-498.495 391.807  1.00 98.54           C  
ATOM   4778  CB  THR B 607    -284.411-499.343 391.537  1.00 98.54           C  
ATOM   4779  O   THR B 607    -281.281-499.071 392.560  1.00 98.54           O  
ATOM   4780  CG2 THR B 607    -285.412-500.014 390.601  1.00 98.54           C  
ATOM   4781  OG1 THR B 607    -284.353-500.079 392.765  1.00 98.54           O  
ATOM   4782  N   LEU B 608    -282.153-497.197 391.668  1.00 98.70           N  
ATOM   4783  CA  LEU B 608    -281.574-496.245 392.610  1.00 98.70           C  
ATOM   4784  C   LEU B 608    -282.666-495.476 393.346  1.00 98.70           C  
ATOM   4785  CB  LEU B 608    -280.646-495.268 391.883  1.00 98.70           C  
ATOM   4786  O   LEU B 608    -283.624-495.007 392.728  1.00 98.70           O  
ATOM   4787  CG  LEU B 608    -279.375-495.863 391.276  1.00 98.70           C  
ATOM   4788  CD1 LEU B 608    -278.652-494.819 390.432  1.00 98.70           C  
ATOM   4789  CD2 LEU B 608    -278.460-496.400 392.371  1.00 98.70           C  
ATOM   4790  N   CYS B 609    -282.480-495.361 394.626  1.00 98.53           N  
ATOM   4791  CA  CYS B 609    -283.362-494.501 395.408  1.00 98.53           C  
ATOM   4792  C   CYS B 609    -282.642-493.226 395.835  1.00 98.53           C  
ATOM   4793  CB  CYS B 609    -283.878-495.242 396.641  1.00 98.53           C  
ATOM   4794  O   CYS B 609    -281.669-493.280 396.589  1.00 98.53           O  
ATOM   4795  SG  CYS B 609    -284.716-496.796 396.258  1.00 98.53           S  
ATOM   4796  N   TYR B 610    -283.189-492.097 395.400  1.00 98.28           N  
ATOM   4797  CA  TYR B 610    -282.604-490.801 395.723  1.00 98.28           C  
ATOM   4798  C   TYR B 610    -283.293-490.176 396.930  1.00 98.28           C  
ATOM   4799  CB  TYR B 610    -282.697-489.855 394.523  1.00 98.28           C  
ATOM   4800  O   TYR B 610    -284.509-489.968 396.919  1.00 98.28           O  
ATOM   4801  CG  TYR B 610    -281.801-490.243 393.372  1.00 98.28           C  
ATOM   4802  CD1 TYR B 610    -280.659-491.015 393.582  1.00 98.28           C  
ATOM   4803  CD2 TYR B 610    -282.092-489.840 392.074  1.00 98.28           C  
ATOM   4804  CE1 TYR B 610    -279.829-491.374 392.526  1.00 98.28           C  
ATOM   4805  CE2 TYR B 610    -281.268-490.193 391.009  1.00 98.28           C  
ATOM   4806  OH  TYR B 610    -279.323-491.313 390.195  1.00 98.28           O  
ATOM   4807  CZ  TYR B 610    -280.142-490.959 391.245  1.00 98.28           C  
ATOM   4808  N   PRO B 611    -282.491-489.852 397.956  1.00 96.61           N  
ATOM   4809  CA  PRO B 611    -283.117-489.093 399.040  1.00 96.61           C  
ATOM   4810  C   PRO B 611    -283.591-487.710 398.595  1.00 96.61           C  
ATOM   4811  CB  PRO B 611    -282.002-488.978 400.081  1.00 96.61           C  
ATOM   4812  O   PRO B 611    -283.247-487.260 397.499  1.00 96.61           O  
ATOM   4813  CG  PRO B 611    -280.738-489.199 399.313  1.00 96.61           C  
ATOM   4814  CD  PRO B 611    -281.064-489.983 398.074  1.00 96.61           C  
ATOM   4815  N   PRO B 612    -284.396-487.010 399.416  1.00 92.71           N  
ATOM   4816  CA  PRO B 612    -285.067-485.765 399.036  1.00 92.71           C  
ATOM   4817  C   PRO B 612    -284.102-484.725 398.468  1.00 92.71           C  
ATOM   4818  CB  PRO B 612    -285.679-485.279 400.352  1.00 92.71           C  
ATOM   4819  O   PRO B 612    -284.405-484.083 397.459  1.00 92.71           O  
ATOM   4820  CG  PRO B 612    -286.008-486.528 401.104  1.00 92.71           C  
ATOM   4821  CD  PRO B 612    -284.919-487.532 400.859  1.00 92.71           C  
ATOM   4822  N   GLU B 613    -282.827-484.657 399.032  1.00 89.20           N  
ATOM   4823  CA  GLU B 613    -281.913-483.633 398.535  1.00 89.20           C  
ATOM   4824  C   GLU B 613    -281.398-483.982 397.142  1.00 89.20           C  
ATOM   4825  CB  GLU B 613    -280.739-483.446 399.499  1.00 89.20           C  
ATOM   4826  O   GLU B 613    -281.264-483.104 396.287  1.00 89.20           O  
ATOM   4827  CG  GLU B 613    -281.101-482.696 400.773  1.00 89.20           C  
ATOM   4828  CD  GLU B 613    -279.897-482.369 401.640  1.00 89.20           C  
ATOM   4829  OE1 GLU B 613    -279.909-481.323 402.328  1.00 89.20           O  
ATOM   4830  OE2 GLU B 613    -278.932-483.166 401.633  1.00 89.20           O  
ATOM   4831  N   LEU B 614    -281.180-485.258 396.835  1.00 91.96           N  
ATOM   4832  CA  LEU B 614    -280.748-485.682 395.508  1.00 91.96           C  
ATOM   4833  C   LEU B 614    -281.890-485.573 394.503  1.00 91.96           C  
ATOM   4834  CB  LEU B 614    -280.222-487.120 395.548  1.00 91.96           C  
ATOM   4835  O   LEU B 614    -281.670-485.217 393.344  1.00 91.96           O  
ATOM   4836  CG  LEU B 614    -278.728-487.288 395.831  1.00 91.96           C  
ATOM   4837  CD1 LEU B 614    -278.370-486.664 397.175  1.00 91.96           C  
ATOM   4838  CD2 LEU B 614    -278.341-488.763 395.799  1.00 91.96           C  
ATOM   4839  N   ARG B 615    -283.071-485.892 394.969  1.00 90.00           N  
ATOM   4840  CA  ARG B 615    -284.258-485.758 394.132  1.00 90.00           C  
ATOM   4841  C   ARG B 615    -284.438-484.317 393.663  1.00 90.00           C  
ATOM   4842  CB  ARG B 615    -285.505-486.221 394.888  1.00 90.00           C  
ATOM   4843  O   ARG B 615    -284.795-484.075 392.509  1.00 90.00           O  
ATOM   4844  CG  ARG B 615    -286.793-486.091 394.091  1.00 90.00           C  
ATOM   4845  CD  ARG B 615    -288.016-486.408 394.942  1.00 90.00           C  
ATOM   4846  NE  ARG B 615    -289.246-486.359 394.156  1.00 90.00           N  
ATOM   4847  NH1 ARG B 615    -290.581-485.657 395.904  1.00 90.00           N  
ATOM   4848  NH2 ARG B 615    -291.490-485.996 393.827  1.00 90.00           N  
ATOM   4849  CZ  ARG B 615    -290.436-486.004 394.631  1.00 90.00           C  
ATOM   4850  N   GLU B 616    -284.097-483.343 394.598  1.00 86.71           N  
ATOM   4851  CA  GLU B 616    -284.241-481.915 394.331  1.00 86.71           C  
ATOM   4852  C   GLU B 616    -283.126-481.410 393.419  1.00 86.71           C  
ATOM   4853  CB  GLU B 616    -284.250-481.121 395.640  1.00 86.71           C  
ATOM   4854  O   GLU B 616    -283.106-480.235 393.046  1.00 86.71           O  
ATOM   4855  CG  GLU B 616    -285.489-481.353 396.490  1.00 86.71           C  
ATOM   4856  CD  GLU B 616    -285.412-480.689 397.856  1.00 86.71           C  
ATOM   4857  OE1 GLU B 616    -286.328-480.896 398.685  1.00 86.71           O  
ATOM   4858  OE2 GLU B 616    -284.429-479.954 398.099  1.00 86.71           O  
ATOM   4859  N   GLY B 617    -282.235-482.406 393.161  1.00 82.66           N  
ATOM   4860  CA  GLY B 617    -281.166-482.061 392.238  1.00 82.66           C  
ATOM   4861  C   GLY B 617    -279.880-481.659 392.937  1.00 82.66           C  
ATOM   4862  O   GLY B 617    -278.900-481.293 392.284  1.00 82.66           O  
ATOM   4863  N   LYS B 618    -279.888-481.660 394.276  1.00 85.12           N  
ATOM   4864  CA  LYS B 618    -278.668-481.382 395.029  1.00 85.12           C  
ATOM   4865  C   LYS B 618    -277.710-482.569 394.979  1.00 85.12           C  
ATOM   4866  CB  LYS B 618    -279.001-481.037 396.482  1.00 85.12           C  
ATOM   4867  O   LYS B 618    -278.134-483.708 394.778  1.00 85.12           O  
ATOM   4868  CG  LYS B 618    -279.906-479.824 396.639  1.00 85.12           C  
ATOM   4869  CD  LYS B 618    -280.159-479.502 398.106  1.00 85.12           C  
ATOM   4870  CE  LYS B 618    -281.140-478.348 398.264  1.00 85.12           C  
ATOM   4871  NZ  LYS B 618    -281.406-478.042 399.701  1.00 85.12           N  
ATOM   4872  N   THR B 619    -276.423-482.311 395.023  1.00 86.66           N  
ATOM   4873  CA  THR B 619    -275.464-483.408 394.966  1.00 86.66           C  
ATOM   4874  C   THR B 619    -274.468-483.317 396.119  1.00 86.66           C  
ATOM   4875  CB  THR B 619    -274.703-483.415 393.627  1.00 86.66           C  
ATOM   4876  O   THR B 619    -274.258-482.239 396.681  1.00 86.66           O  
ATOM   4877  CG2 THR B 619    -275.665-483.507 392.448  1.00 86.66           C  
ATOM   4878  OG1 THR B 619    -273.937-482.210 393.512  1.00 86.66           O  
ATOM   4879  N   VAL B 620    -273.898-484.469 396.558  1.00 77.99           N  
ATOM   4880  CA  VAL B 620    -272.879-484.558 397.600  1.00 77.99           C  
ATOM   4881  C   VAL B 620    -271.624-483.807 397.162  1.00 77.99           C  
ATOM   4882  CB  VAL B 620    -272.533-486.027 397.932  1.00 77.99           C  
ATOM   4883  O   VAL B 620    -270.980-483.137 397.972  1.00 77.99           O  
ATOM   4884  CG1 VAL B 620    -271.342-486.098 398.886  1.00 77.99           C  
ATOM   4885  CG2 VAL B 620    -273.745-486.738 398.531  1.00 77.99           C  
ATOM   4886  N   GLU B 621    -271.448-483.838 395.923  1.00 75.48           N  
ATOM   4887  CA  GLU B 621    -270.264-483.181 395.379  1.00 75.48           C  
ATOM   4888  C   GLU B 621    -270.501-481.685 395.190  1.00 75.48           C  
ATOM   4889  CB  GLU B 621    -269.857-483.821 394.049  1.00 75.48           C  
ATOM   4890  O   GLU B 621    -269.553-480.898 395.170  1.00 75.48           O  
ATOM   4891  CG  GLU B 621    -269.424-485.274 394.174  1.00 75.48           C  
ATOM   4892  CD  GLU B 621    -269.272-485.972 392.832  1.00 75.48           C  
ATOM   4893  OE1 GLU B 621    -268.728-487.099 392.792  1.00 75.48           O  
ATOM   4894  OE2 GLU B 621    -269.701-485.387 391.812  1.00 75.48           O  
ATOM   4895  N   GLY B 622    -271.825-481.249 395.155  1.00 69.87           N  
ATOM   4896  CA  GLY B 622    -272.187-479.856 394.944  1.00 69.87           C  
ATOM   4897  C   GLY B 622    -272.454-479.523 393.489  1.00 69.87           C  
ATOM   4898  O   GLY B 622    -271.849-480.112 392.591  1.00 69.87           O  
ATOM   4899  N   ARG B 623    -273.623-478.795 393.153  1.00 59.58           N  
ATOM   4900  CA  ARG B 623    -274.034-478.263 391.857  1.00 59.58           C  
ATOM   4901  C   ARG B 623    -274.074-476.738 391.881  1.00 59.58           C  
ATOM   4902  CB  ARG B 623    -275.401-478.817 391.456  1.00 59.58           C  
ATOM   4903  O   ARG B 623    -274.419-476.136 392.899  1.00 59.58           O  
ATOM   4904  CG  ARG B 623    -275.965-478.206 390.182  1.00 59.58           C  
ATOM   4905  CD  ARG B 623    -277.390-478.669 389.917  1.00 59.58           C  
ATOM   4906  NE  ARG B 623    -277.944-478.047 388.717  1.00 59.58           N  
ATOM   4907  NH1 ARG B 623    -280.102-478.785 389.081  1.00 59.58           N  
ATOM   4908  NH2 ARG B 623    -279.617-477.513 387.237  1.00 59.58           N  
ATOM   4909  CZ  ARG B 623    -279.220-478.116 388.348  1.00 59.58           C  
ATOM   4910  N   THR B 624    -273.536-476.134 390.763  1.00 49.31           N  
ATOM   4911  CA  THR B 624    -273.522-474.687 390.587  1.00 49.31           C  
ATOM   4912  C   THR B 624    -274.804-474.212 389.906  1.00 49.31           C  
ATOM   4913  CB  THR B 624    -272.303-474.235 389.762  1.00 49.31           C  
ATOM   4914  O   THR B 624    -275.215-474.770 388.888  1.00 49.31           O  
ATOM   4915  CG2 THR B 624    -272.175-472.715 389.754  1.00 49.31           C  
ATOM   4916  OG1 THR B 624    -271.115-474.800 390.330  1.00 49.31           O  
ATOM   4917  N   GLU B 625    -275.709-473.488 390.633  1.00 49.34           N  
ATOM   4918  CA  GLU B 625    -276.878-472.828 390.060  1.00 49.34           C  
ATOM   4919  C   GLU B 625    -276.619-471.340 389.842  1.00 49.34           C  
ATOM   4920  CB  GLU B 625    -278.101-473.022 390.961  1.00 49.34           C  
ATOM   4921  O   GLU B 625    -275.916-470.704 390.631  1.00 49.34           O  
ATOM   4922  CG  GLU B 625    -278.635-474.447 390.973  1.00 49.34           C  
ATOM   4923  CD  GLU B 625    -279.917-474.601 391.775  1.00 49.34           C  
ATOM   4924  OE1 GLU B 625    -280.491-475.714 391.796  1.00 49.34           O  
ATOM   4925  OE2 GLU B 625    -280.353-473.600 392.387  1.00 49.34           O  
ATOM   4926  N   THR B 626    -277.053-470.852 388.573  1.00 42.12           N  
ATOM   4927  CA  THR B 626    -277.038-469.452 388.163  1.00 42.12           C  
ATOM   4928  C   THR B 626    -278.318-468.747 388.602  1.00 42.12           C  
ATOM   4929  CB  THR B 626    -276.875-469.318 386.637  1.00 42.12           C  
ATOM   4930  O   THR B 626    -279.418-469.265 388.404  1.00 42.12           O  
ATOM   4931  CG2 THR B 626    -275.958-468.152 386.283  1.00 42.12           C  
ATOM   4932  OG1 THR B 626    -276.313-470.529 386.115  1.00 42.12           O  
ATOM   4933  N   VAL B 627    -278.295-468.017 389.695  1.00 42.22           N  
ATOM   4934  CA  VAL B 627    -279.425-467.213 390.147  1.00 42.22           C  
ATOM   4935  C   VAL B 627    -279.630-466.030 389.203  1.00 42.22           C  
ATOM   4936  CB  VAL B 627    -279.222-466.711 391.594  1.00 42.22           C  
ATOM   4937  O   VAL B 627    -278.672-465.341 388.845  1.00 42.22           O  
ATOM   4938  CG1 VAL B 627    -280.528-466.160 392.163  1.00 42.22           C
[truncated: 3,310,880 more chars]
