# Supplementary material for: A structural discovery journey of streptococcal phages adhesion devices by AlphaFold2
Source: Front Mol Biosci. 2022 Aug 19;9:960325. doi: 10.3389/fmolb.2022.960325 (PMC9437275; doi:10.3389/fmolb.2022.960325)
Supplement: Supplementary file 2 [file DataSheet3.ZIP › PDBs/Tals/SW13_Tal_1_1609.pdb]

ATOM      1  N   MET A   1    -214.785 -21.191 -52.042  1.00 87.88           N  
ATOM      2  CA  MET A   1    -213.421 -21.559 -51.677  1.00 87.88           C  
ATOM      3  C   MET A   1    -213.413 -22.757 -50.733  1.00 87.88           C  
ATOM      4  CB  MET A   1    -212.700 -20.377 -51.026  1.00 87.88           C  
ATOM      5  O   MET A   1    -214.158 -22.784 -49.752  1.00 87.88           O  
ATOM      6  CG  MET A   1    -211.287 -20.697 -50.565  1.00 87.88           C  
ATOM      7  SD  MET A   1    -210.045 -20.458 -51.896  1.00 87.88           S  
ATOM      8  CE  MET A   1    -209.598 -18.724 -51.611  1.00 87.88           C  
ATOM      9  N   LEU A   2    -212.652 -23.792 -51.087  1.00 91.74           N  
ATOM     10  CA  LEU A   2    -212.524 -24.990 -50.266  1.00 91.74           C  
ATOM     11  C   LEU A   2    -211.260 -24.935 -49.414  1.00 91.74           C  
ATOM     12  CB  LEU A   2    -212.506 -26.244 -51.145  1.00 91.74           C  
ATOM     13  O   LEU A   2    -210.153 -24.831 -49.946  1.00 91.74           O  
ATOM     14  CG  LEU A   2    -212.277 -27.574 -50.425  1.00 91.74           C  
ATOM     15  CD1 LEU A   2    -213.481 -27.917 -49.552  1.00 91.74           C  
ATOM     16  CD2 LEU A   2    -212.005 -28.686 -51.430  1.00 91.74           C  
ATOM     17  N   LEU A   3    -211.480 -24.921 -48.020  1.00 94.20           N  
ATOM     18  CA  LEU A   3    -210.361 -25.074 -47.098  1.00 94.20           C  
ATOM     19  C   LEU A   3    -210.186 -26.533 -46.692  1.00 94.20           C  
ATOM     20  CB  LEU A   3    -210.568 -24.208 -45.853  1.00 94.20           C  
ATOM     21  O   LEU A   3    -211.167 -27.227 -46.412  1.00 94.20           O  
ATOM     22  CG  LEU A   3    -210.849 -22.725 -46.097  1.00 94.20           C  
ATOM     23  CD1 LEU A   3    -211.002 -21.988 -44.771  1.00 94.20           C  
ATOM     24  CD2 LEU A   3    -209.738 -22.102 -46.936  1.00 94.20           C  
ATOM     25  N   THR A   4    -208.952 -27.003 -46.782  1.00 93.51           N  
ATOM     26  CA  THR A   4    -208.623 -28.343 -46.308  1.00 93.51           C  
ATOM     27  C   THR A   4    -207.877 -28.276 -44.978  1.00 93.51           C  
ATOM     28  CB  THR A   4    -207.775 -29.109 -47.338  1.00 93.51           C  
ATOM     29  O   THR A   4    -206.888 -27.550 -44.850  1.00 93.51           O  
ATOM     30  CG2 THR A   4    -207.519 -30.544 -46.884  1.00 93.51           C  
ATOM     31  OG1 THR A   4    -208.464 -29.133 -48.594  1.00 93.51           O  
ATOM     32  N   ILE A   5    -208.379 -28.965 -43.946  1.00 92.97           N  
ATOM     33  CA  ILE A   5    -207.717 -29.061 -42.651  1.00 92.97           C  
ATOM     34  C   ILE A   5    -206.772 -30.260 -42.643  1.00 92.97           C  
ATOM     35  CB  ILE A   5    -208.739 -29.175 -41.499  1.00 92.97           C  
ATOM     36  O   ILE A   5    -207.158 -31.365 -43.034  1.00 92.97           O  
ATOM     37  CG1 ILE A   5    -209.743 -28.018 -41.560  1.00 92.97           C  
ATOM     38  CG2 ILE A   5    -208.025 -29.210 -40.145  1.00 92.97           C  
ATOM     39  CD1 ILE A   5    -210.878 -28.129 -40.551  1.00 92.97           C  
ATOM     40  N   HIS A   6    -205.522 -30.017 -42.259  1.00 93.19           N  
ATOM     41  CA  HIS A   6    -204.528 -31.077 -42.136  1.00 93.19           C  
ATOM     42  C   HIS A   6    -204.086 -31.254 -40.688  1.00 93.19           C  
ATOM     43  CB  HIS A   6    -203.317 -30.781 -43.023  1.00 93.19           C  
ATOM     44  O   HIS A   6    -204.019 -30.281 -39.931  1.00 93.19           O  
ATOM     45  CG  HIS A   6    -203.679 -30.342 -44.406  1.00 93.19           C  
ATOM     46  CD2 HIS A   6    -204.013 -29.124 -44.893  1.00 93.19           C  
ATOM     47  ND1 HIS A   6    -203.728 -31.212 -45.474  1.00 93.19           N  
ATOM     48  CE1 HIS A   6    -204.076 -30.544 -46.562  1.00 93.19           C  
ATOM     49  NE2 HIS A   6    -204.255 -29.276 -46.236  1.00 93.19           N  
ATOM     50  N   ASP A   7    -203.862 -32.446 -40.283  1.00 91.62           N  
ATOM     51  CA  ASP A   7    -203.340 -32.692 -38.942  1.00 91.62           C  
ATOM     52  C   ASP A   7    -201.836 -32.436 -38.882  1.00 91.62           C  
ATOM     53  CB  ASP A   7    -203.649 -34.122 -38.498  1.00 91.62           C  
ATOM     54  O   ASP A   7    -201.258 -31.873 -39.815  1.00 91.62           O  
ATOM     55  CG  ASP A   7    -202.941 -35.170 -39.340  1.00 91.62           C  
ATOM     56  OD1 ASP A   7    -201.998 -34.820 -40.082  1.00 91.62           O  
ATOM     57  OD2 ASP A   7    -203.333 -36.354 -39.262  1.00 91.62           O  
ATOM     58  N   ASN A   8    -201.149 -32.704 -37.814  1.00 90.21           N  
ATOM     59  CA  ASN A   8    -199.750 -32.352 -37.588  1.00 90.21           C  
ATOM     60  C   ASN A   8    -198.816 -33.182 -38.463  1.00 90.21           C  
ATOM     61  CB  ASN A   8    -199.385 -32.520 -36.112  1.00 90.21           C  
ATOM     62  O   ASN A   8    -197.625 -32.879 -38.568  1.00 90.21           O  
ATOM     63  CG  ASN A   8    -199.552 -33.947 -35.628  1.00 90.21           C  
ATOM     64  ND2 ASN A   8    -198.908 -34.275 -34.516  1.00 90.21           N  
ATOM     65  OD1 ASN A   8    -200.256 -34.748 -36.250  1.00 90.21           O  
ATOM     66  N   ASN A   9    -199.402 -34.195 -39.128  1.00 89.97           N  
ATOM     67  CA  ASN A   9    -198.623 -34.985 -40.076  1.00 89.97           C  
ATOM     68  C   ASN A   9    -198.954 -34.612 -41.519  1.00 89.97           C  
ATOM     69  CB  ASN A   9    -198.852 -36.479 -39.847  1.00 89.97           C  
ATOM     70  O   ASN A   9    -198.609 -35.344 -42.447  1.00 89.97           O  
ATOM     71  CG  ASN A   9    -198.339 -36.948 -38.500  1.00 89.97           C  
ATOM     72  ND2 ASN A   9    -199.100 -37.816 -37.844  1.00 89.97           N  
ATOM     73  OD1 ASN A   9    -197.267 -36.533 -38.052  1.00 89.97           O  
ATOM     74  N   LEU A  10    -199.759 -33.537 -41.751  1.00 91.04           N  
ATOM     75  CA  LEU A  10    -200.210 -33.010 -43.034  1.00 91.04           C  
ATOM     76  C   LEU A  10    -201.133 -34.002 -43.735  1.00 91.04           C  
ATOM     77  CB  LEU A  10    -199.012 -32.688 -43.931  1.00 91.04           C  
ATOM     78  O   LEU A  10    -201.147 -34.081 -44.966  1.00 91.04           O  
ATOM     79  CG  LEU A  10    -198.305 -31.358 -43.666  1.00 91.04           C  
ATOM     80  CD1 LEU A  10    -197.095 -31.210 -44.583  1.00 91.04           C  
ATOM     81  CD2 LEU A  10    -199.269 -30.191 -43.853  1.00 91.04           C  
ATOM     82  N   GLN A  11    -201.802 -34.828 -42.911  1.00 90.30           N  
ATOM     83  CA  GLN A  11    -202.865 -35.673 -43.446  1.00 90.30           C  
ATOM     84  C   GLN A  11    -204.197 -34.928 -43.475  1.00 90.30           C  
ATOM     85  CB  GLN A  11    -202.997 -36.955 -42.625  1.00 90.30           C  
ATOM     86  O   GLN A  11    -204.547 -34.234 -42.518  1.00 90.30           O  
ATOM     87  CG  GLN A  11    -201.714 -37.771 -42.546  1.00 90.30           C  
ATOM     88  CD  GLN A  11    -201.282 -38.317 -43.893  1.00 90.30           C  
ATOM     89  NE2 GLN A  11    -199.992 -38.204 -44.193  1.00 90.30           N  
ATOM     90  OE1 GLN A  11    -202.100 -38.834 -44.660  1.00 90.30           O  
ATOM     91  N   LYS A  12    -204.917 -35.056 -44.609  1.00 91.68           N  
ATOM     92  CA  LYS A  12    -206.220 -34.404 -44.714  1.00 91.68           C  
ATOM     93  C   LYS A  12    -207.215 -35.003 -43.724  1.00 91.68           C  
ATOM     94  CB  LYS A  12    -206.765 -34.521 -46.139  1.00 91.68           C  
ATOM     95  O   LYS A  12    -207.456 -36.211 -43.730  1.00 91.68           O  
ATOM     96  CG  LYS A  12    -205.890 -33.857 -47.192  1.00 91.68           C  
ATOM     97  CD  LYS A  12    -206.455 -34.054 -48.593  1.00 91.68           C  
ATOM     98  CE  LYS A  12    -205.526 -33.484 -49.657  1.00 91.68           C  
ATOM     99  NZ  LYS A  12    -206.036 -33.748 -51.036  1.00 91.68           N  
ATOM    100  N   VAL A  13    -207.830 -34.130 -42.907  1.00 89.74           N  
ATOM    101  CA  VAL A  13    -208.658 -34.694 -41.847  1.00 89.74           C  
ATOM    102  C   VAL A  13    -210.065 -34.106 -41.923  1.00 89.74           C  
ATOM    103  CB  VAL A  13    -208.048 -34.437 -40.451  1.00 89.74           C  
ATOM    104  O   VAL A  13    -211.013 -34.676 -41.380  1.00 89.74           O  
ATOM    105  CG1 VAL A  13    -206.776 -35.261 -40.259  1.00 89.74           C  
ATOM    106  CG2 VAL A  13    -207.757 -32.950 -40.262  1.00 89.74           C  
ATOM    107  N   ALA A  14    -210.239 -32.968 -42.577  1.00 88.70           N  
ATOM    108  CA  ALA A  14    -211.551 -32.342 -42.708  1.00 88.70           C  
ATOM    109  C   ALA A  14    -211.534 -31.248 -43.772  1.00 88.70           C  
ATOM    110  CB  ALA A  14    -212.004 -31.768 -41.367  1.00 88.70           C  
ATOM    111  O   ALA A  14    -210.468 -30.861 -44.256  1.00 88.70           O  
ATOM    112  N   TYR A  15    -212.726 -30.867 -44.226  1.00 89.33           N  
ATOM    113  CA  TYR A  15    -212.880 -29.790 -45.196  1.00 89.33           C  
ATOM    114  C   TYR A  15    -213.804 -28.701 -44.663  1.00 89.33           C  
ATOM    115  CB  TYR A  15    -213.425 -30.334 -46.520  1.00 89.33           C  
ATOM    116  O   TYR A  15    -214.710 -28.981 -43.874  1.00 89.33           O  
ATOM    117  CG  TYR A  15    -212.558 -31.403 -47.141  1.00 89.33           C  
ATOM    118  CD1 TYR A  15    -211.471 -31.066 -47.944  1.00 89.33           C  
ATOM    119  CD2 TYR A  15    -212.825 -32.751 -46.924  1.00 89.33           C  
ATOM    120  CE1 TYR A  15    -210.670 -32.048 -48.518  1.00 89.33           C  
ATOM    121  CE2 TYR A  15    -212.031 -33.741 -47.494  1.00 89.33           C  
ATOM    122  OH  TYR A  15    -210.169 -34.357 -48.853  1.00 89.33           O  
ATOM    123  CZ  TYR A  15    -210.958 -33.381 -48.288  1.00 89.33           C  
ATOM    124  N   ILE A  16    -213.465 -27.416 -44.991  1.00 89.69           N  
ATOM    125  CA  ILE A  16    -214.356 -26.282 -44.774  1.00 89.69           C  
ATOM    126  C   ILE A  16    -214.820 -25.727 -46.119  1.00 89.69           C  
ATOM    127  CB  ILE A  16    -213.670 -25.174 -43.944  1.00 89.69           C  
ATOM    128  O   ILE A  16    -214.004 -25.287 -46.931  1.00 89.69           O  
ATOM    129  CG1 ILE A  16    -213.104 -25.753 -42.643  1.00 89.69           C  
ATOM    130  CG2 ILE A  16    -214.648 -24.031 -43.656  1.00 89.69           C  
ATOM    131  CD1 ILE A  16    -212.293 -24.759 -41.824  1.00 89.69           C  
ATOM    132  N   ASP A  17    -216.174 -25.912 -46.309  1.00 89.48           N  
ATOM    133  CA  ASP A  17    -216.751 -25.486 -47.580  1.00 89.48           C  
ATOM    134  C   ASP A  17    -218.058 -24.726 -47.363  1.00 89.48           C  
ATOM    135  CB  ASP A  17    -216.989 -26.692 -48.492  1.00 89.48           C  
ATOM    136  O   ASP A  17    -219.057 -25.309 -46.932  1.00 89.48           O  
ATOM    137  CG  ASP A  17    -217.350 -26.297 -49.913  1.00 89.48           C  
ATOM    138  OD1 ASP A  17    -217.828 -25.162 -50.128  1.00 89.48           O  
ATOM    139  OD2 ASP A  17    -217.160 -27.130 -50.826  1.00 89.48           O  
ATOM    140  N   ASN A  18    -218.015 -23.371 -47.651  1.00 87.96           N  
ATOM    141  CA  ASN A  18    -219.175 -22.519 -47.419  1.00 87.96           C  
ATOM    142  C   ASN A  18    -220.317 -22.852 -48.377  1.00 87.96           C  
ATOM    143  CB  ASN A  18    -218.792 -21.043 -47.542  1.00 87.96           C  
ATOM    144  O   ASN A  18    -221.439 -22.376 -48.202  1.00 87.96           O  
ATOM    145  CG  ASN A  18    -218.129 -20.505 -46.290  1.00 87.96           C  
ATOM    146  ND2 ASN A  18    -217.808 -19.217 -46.295  1.00 87.96           N  
ATOM    147  OD1 ASN A  18    -217.905 -21.242 -45.325  1.00 87.96           O  
ATOM    148  N   GLU A  19    -220.092 -23.722 -49.505  1.00 86.21           N  
ATOM    149  CA  GLU A  19    -221.131 -24.026 -50.486  1.00 86.21           C  
ATOM    150  C   GLU A  19    -221.764 -25.388 -50.216  1.00 86.21           C  
ATOM    151  CB  GLU A  19    -220.558 -23.985 -51.905  1.00 86.21           C  
ATOM    152  O   GLU A  19    -222.750 -25.757 -50.854  1.00 86.21           O  
ATOM    153  CG  GLU A  19    -220.078 -22.606 -52.335  1.00 86.21           C  
ATOM    154  CD  GLU A  19    -219.664 -22.543 -53.798  1.00 86.21           C  
ATOM    155  OE1 GLU A  19    -219.389 -21.431 -54.303  1.00 86.21           O  
ATOM    156  OE2 GLU A  19    -219.617 -23.615 -54.442  1.00 86.21           O  
ATOM    157  N   LYS A  20    -221.226 -26.164 -49.269  1.00 79.59           N  
ATOM    158  CA  LYS A  20    -221.753 -27.497 -48.995  1.00 79.59           C  
ATOM    159  C   LYS A  20    -222.377 -27.567 -47.604  1.00 79.59           C  
ATOM    160  CB  LYS A  20    -220.651 -28.550 -49.129  1.00 79.59           C  
ATOM    161  O   LYS A  20    -221.768 -27.136 -46.623  1.00 79.59           O  
ATOM    162  CG  LYS A  20    -220.123 -28.715 -50.547  1.00 79.59           C  
ATOM    163  CD  LYS A  20    -219.191 -29.915 -50.659  1.00 79.59           C  
ATOM    164  CE  LYS A  20    -218.687 -30.099 -52.083  1.00 79.59           C  
ATOM    165  NZ  LYS A  20    -217.767 -31.271 -52.198  1.00 79.59           N  
ATOM    166  N   GLN A  21    -223.575 -28.009 -47.425  1.00 69.14           N  
ATOM    167  CA  GLN A  21    -224.403 -28.020 -46.222  1.00 69.14           C  
ATOM    168  C   GLN A  21    -223.840 -28.979 -45.177  1.00 69.14           C  
ATOM    169  CB  GLN A  21    -225.844 -28.405 -46.565  1.00 69.14           C  
ATOM    170  O   GLN A  21    -223.966 -28.739 -43.975  1.00 69.14           O  
ATOM    171  CG  GLN A  21    -226.709 -27.227 -46.991  1.00 69.14           C  
ATOM    172  CD  GLN A  21    -228.175 -27.595 -47.125  1.00 69.14           C  
ATOM    173  NE2 GLN A  21    -228.984 -26.648 -47.588  1.00 69.14           N  
ATOM    174  OE1 GLN A  21    -228.577 -28.720 -46.814  1.00 69.14           O  
ATOM    175  N   SER A  22    -222.991 -29.943 -45.461  1.00 68.40           N  
ATOM    176  CA  SER A  22    -222.548 -30.969 -44.523  1.00 68.40           C  
ATOM    177  C   SER A  22    -221.059 -30.832 -44.217  1.00 68.40           C  
ATOM    178  CB  SER A  22    -222.836 -32.365 -45.077  1.00 68.40           C  
ATOM    179  O   SER A  22    -220.409 -31.804 -43.827  1.00 68.40           O  
ATOM    180  OG  SER A  22    -224.220 -32.525 -45.339  1.00 68.40           O  
ATOM    181  N   THR A  23    -220.524 -29.609 -44.491  1.00 74.83           N  
ATOM    182  CA  THR A  23    -219.136 -29.298 -44.164  1.00 74.83           C  
ATOM    183  C   THR A  23    -219.054 -28.084 -43.245  1.00 74.83           C  
ATOM    184  CB  THR A  23    -218.309 -29.037 -45.438  1.00 74.83           C  
ATOM    185  O   THR A  23    -220.050 -27.382 -43.047  1.00 74.83           O  
ATOM    186  CG2 THR A  23    -218.376 -30.226 -46.391  1.00 74.83           C  
ATOM    187  OG1 THR A  23    -218.822 -27.875 -46.104  1.00 74.83           O  
ATOM    188  N   LEU A  24    -217.972 -27.918 -42.500  1.00 84.85           N  
ATOM    189  CA  LEU A  24    -217.743 -26.670 -41.781  1.00 84.85           C  
ATOM    190  C   LEU A  24    -217.774 -25.480 -42.735  1.00 84.85           C  
ATOM    191  CB  LEU A  24    -216.401 -26.713 -41.045  1.00 84.85           C  
ATOM    192  O   LEU A  24    -217.463 -25.620 -43.919  1.00 84.85           O  
ATOM    193  CG  LEU A  24    -216.302 -27.693 -39.874  1.00 84.85           C  
ATOM    194  CD1 LEU A  24    -214.868 -27.760 -39.359  1.00 84.85           C  
ATOM    195  CD2 LEU A  24    -217.258 -27.291 -38.757  1.00 84.85           C  
ATOM    196  N   ASN A  25    -218.342 -24.409 -42.219  1.00 87.07           N  
ATOM    197  CA  ASN A  25    -218.327 -23.137 -42.935  1.00 87.07           C  
ATOM    198  C   ASN A  25    -217.416 -22.120 -42.253  1.00 87.07           C  
ATOM    199  CB  ASN A  25    -219.745 -22.577 -43.062  1.00 87.07           C  
ATOM    200  O   ASN A  25    -217.196 -22.192 -41.043  1.00 87.07           O  
ATOM    201  CG  ASN A  25    -220.703 -23.554 -43.715  1.00 87.07           C  
ATOM    202  ND2 ASN A  25    -220.650 -23.642 -45.040  1.00 87.07           N  
ATOM    203  OD1 ASN A  25    -221.485 -24.224 -43.035  1.00 87.07           O  
ATOM    204  N   PHE A  26    -216.761 -21.232 -43.002  1.00 91.54           N  
ATOM    205  CA  PHE A  26    -215.931 -20.201 -42.389  1.00 91.54           C  
ATOM    206  C   PHE A  26    -216.484 -18.813 -42.686  1.00 91.54           C  
ATOM    207  CB  PHE A  26    -214.485 -20.308 -42.882  1.00 91.54           C  
ATOM    208  O   PHE A  26    -217.244 -18.634 -43.641  1.00 91.54           O  
ATOM    209  CG  PHE A  26    -214.304 -19.915 -44.324  1.00 91.54           C  
ATOM    210  CD1 PHE A  26    -214.533 -20.833 -45.341  1.00 91.54           C  
ATOM    211  CD2 PHE A  26    -213.907 -18.628 -44.659  1.00 91.54           C  
ATOM    212  CE1 PHE A  26    -214.366 -20.471 -46.678  1.00 91.54           C  
ATOM    213  CE2 PHE A  26    -213.739 -18.260 -45.992  1.00 91.54           C  
ATOM    214  CZ  PHE A  26    -213.968 -19.183 -47.000  1.00 91.54           C  
ATOM    215  N   PHE A  27    -216.242 -17.904 -41.782  1.00 92.47           N  
ATOM    216  CA  PHE A  27    -216.649 -16.510 -41.918  1.00 92.47           C  
ATOM    217  C   PHE A  27    -215.597 -15.579 -41.328  1.00 92.47           C  
ATOM    218  CB  PHE A  27    -218.001 -16.276 -41.235  1.00 92.47           C  
ATOM    219  O   PHE A  27    -214.568 -16.035 -40.826  1.00 92.47           O  
ATOM    220  CG  PHE A  27    -218.011 -16.631 -39.773  1.00 92.47           C  
ATOM    221  CD1 PHE A  27    -218.206 -17.944 -39.363  1.00 92.47           C  
ATOM    222  CD2 PHE A  27    -217.827 -15.649 -38.806  1.00 92.47           C  
ATOM    223  CE1 PHE A  27    -218.216 -18.275 -38.010  1.00 92.47           C  
ATOM    224  CE2 PHE A  27    -217.836 -15.972 -37.453  1.00 92.47           C  
ATOM    225  CZ  PHE A  27    -218.031 -17.286 -37.057  1.00 92.47           C  
ATOM    226  N   ASN A  28    -215.726 -14.247 -41.592  1.00 93.14           N  
ATOM    227  CA  ASN A  28    -214.774 -13.235 -41.144  1.00 93.14           C  
ATOM    228  C   ASN A  28    -213.358 -13.551 -41.616  1.00 93.14           C  
ATOM    229  CB  ASN A  28    -214.810 -13.102 -39.620  1.00 93.14           C  
ATOM    230  O   ASN A  28    -212.404 -13.449 -40.843  1.00 93.14           O  
ATOM    231  CG  ASN A  28    -216.069 -12.420 -39.122  1.00 93.14           C  
ATOM    232  ND2 ASN A  28    -216.287 -12.461 -37.814  1.00 93.14           N  
ATOM    233  OD1 ASN A  28    -216.839 -11.864 -39.907  1.00 93.14           O  
ATOM    234  N   ASP A  29    -213.266 -14.106 -42.856  1.00 94.83           N  
ATOM    235  CA  ASP A  29    -211.959 -14.496 -43.376  1.00 94.83           C  
ATOM    236  C   ASP A  29    -211.232 -13.298 -43.985  1.00 94.83           C  
ATOM    237  CB  ASP A  29    -212.104 -15.608 -44.417  1.00 94.83           C  
ATOM    238  O   ASP A  29    -211.865 -12.393 -44.532  1.00 94.83           O  
ATOM    239  CG  ASP A  29    -212.940 -15.194 -45.615  1.00 94.83           C  
ATOM    240  OD1 ASP A  29    -214.142 -14.893 -45.447  1.00 94.83           O  
ATOM    241  OD2 ASP A  29    -212.393 -15.171 -46.738  1.00 94.83           O  
ATOM    242  N   LYS A  30    -209.974 -13.343 -43.797  1.00 95.36           N  
ATOM    243  CA  LYS A  30    -209.093 -12.323 -44.357  1.00 95.36           C  
ATOM    244  C   LYS A  30    -207.745 -12.918 -44.754  1.00 95.36           C  
ATOM    245  CB  LYS A  30    -208.889 -11.182 -43.358  1.00 95.36           C  
ATOM    246  O   LYS A  30    -207.031 -13.468 -43.913  1.00 95.36           O  
ATOM    247  CG  LYS A  30    -208.110 -10.001 -43.918  1.00 95.36           C  
ATOM    248  CD  LYS A  30    -208.046  -8.850 -42.922  1.00 95.36           C  
ATOM    249  CE  LYS A  30    -207.185  -9.202 -41.715  1.00 95.36           C  
ATOM    250  NZ  LYS A  30    -207.076  -8.059 -40.761  1.00 95.36           N  
ATOM    251  N   TRP A  31    -207.455 -12.883 -46.043  1.00 95.91           N  
ATOM    252  CA  TRP A  31    -206.160 -13.315 -46.560  1.00 95.91           C  
ATOM    253  C   TRP A  31    -205.302 -12.116 -46.952  1.00 95.91           C  
ATOM    254  CB  TRP A  31    -206.344 -14.244 -47.762  1.00 95.91           C  
ATOM    255  O   TRP A  31    -205.617 -11.410 -47.911  1.00 95.91           O  
ATOM    256  CG  TRP A  31    -205.058 -14.774 -48.325  1.00 95.91           C  
ATOM    257  CD1 TRP A  31    -203.863 -14.897 -47.674  1.00 95.91           C  
ATOM    258  CD2 TRP A  31    -204.842 -15.249 -49.657  1.00 95.91           C  
ATOM    259  CE2 TRP A  31    -203.489 -15.646 -49.743  1.00 95.91           C  
ATOM    260  CE3 TRP A  31    -205.660 -15.379 -50.787  1.00 95.91           C  
ATOM    261  NE1 TRP A  31    -202.915 -15.421 -48.522  1.00 95.91           N  
ATOM    262  CH2 TRP A  31    -203.759 -16.280 -52.007  1.00 95.91           C  
ATOM    263  CZ2 TRP A  31    -202.936 -16.165 -50.917  1.00 95.91           C  
ATOM    264  CZ3 TRP A  31    -205.109 -15.895 -51.954  1.00 95.91           C  
ATOM    265  N   THR A  32    -204.150 -11.919 -46.220  1.00 93.85           N  
ATOM    266  CA  THR A  32    -203.252 -10.792 -46.442  1.00 93.85           C  
ATOM    267  C   THR A  32    -201.926 -11.266 -47.032  1.00 93.85           C  
ATOM    268  CB  THR A  32    -202.989 -10.022 -45.135  1.00 93.85           C  
ATOM    269  O   THR A  32    -201.276 -12.154 -46.477  1.00 93.85           O  
ATOM    270  CG2 THR A  32    -202.123  -8.791 -45.387  1.00 93.85           C  
ATOM    271  OG1 THR A  32    -204.240  -9.605 -44.573  1.00 93.85           O  
ATOM    272  N   ARG A  33    -201.563 -10.662 -48.110  1.00 92.61           N  
ATOM    273  CA  ARG A  33    -200.310 -10.984 -48.784  1.00 92.61           C  
ATOM    274  C   ARG A  33    -199.426  -9.749 -48.916  1.00 92.61           C  
ATOM    275  CB  ARG A  33    -200.582 -11.585 -50.166  1.00 92.61           C  
ATOM    276  O   ARG A  33    -199.918  -8.653 -49.188  1.00 92.61           O  
ATOM    277  CG  ARG A  33    -201.534 -12.770 -50.146  1.00 92.61           C  
ATOM    278  CD  ARG A  33    -202.032 -13.116 -51.542  1.00 92.61           C  
ATOM    279  NE  ARG A  33    -200.952 -13.607 -52.393  1.00 92.61           N  
ATOM    280  NH1 ARG A  33    -202.051 -13.190 -54.382  1.00 92.61           N  
ATOM    281  NH2 ARG A  33    -199.948 -14.100 -54.399  1.00 92.61           N  
ATOM    282  CZ  ARG A  33    -200.986 -13.631 -53.723  1.00 92.61           C  
ATOM    283  N   SER A  34    -198.038 -10.015 -48.712  1.00 90.53           N  
ATOM    284  CA  SER A  34    -197.109  -8.890 -48.757  1.00 90.53           C  
ATOM    285  C   SER A  34    -195.968  -9.153 -49.733  1.00 90.53           C  
ATOM    286  CB  SER A  34    -196.544  -8.604 -47.365  1.00 90.53           C  
ATOM    287  O   SER A  34    -195.281 -10.171 -49.634  1.00 90.53           O  
ATOM    288  OG  SER A  34    -195.514  -7.633 -47.430  1.00 90.53           O  
ATOM    289  N   LEU A  35    -195.779  -8.192 -50.731  1.00 91.59           N  
ATOM    290  CA  LEU A  35    -194.659  -8.276 -51.664  1.00 91.59           C  
ATOM    291  C   LEU A  35    -193.330  -8.127 -50.931  1.00 91.59           C  
ATOM    292  CB  LEU A  35    -194.783  -7.203 -52.747  1.00 91.59           C  
ATOM    293  O   LEU A  35    -192.378  -8.861 -51.210  1.00 91.59           O  
ATOM    294  CG  LEU A  35    -193.662  -7.159 -53.789  1.00 91.59           C  
ATOM    295  CD1 LEU A  35    -193.598  -8.476 -54.553  1.00 91.59           C  
ATOM    296  CD2 LEU A  35    -193.866  -5.988 -54.744  1.00 91.59           C  
ATOM    297  N   GLU A  36    -193.289  -7.259 -49.937  1.00 84.56           N  
ATOM    298  CA  GLU A  36    -192.064  -6.915 -49.220  1.00 84.56           C  
ATOM    299  C   GLU A  36    -191.496  -8.125 -48.485  1.00 84.56           C  
ATOM    300  CB  GLU A  36    -192.321  -5.774 -48.234  1.00 84.56           C  
ATOM    301  O   GLU A  36    -190.298  -8.402 -48.566  1.00 84.56           O  
ATOM    302  CG  GLU A  36    -191.064  -5.264 -47.542  1.00 84.56           C  
ATOM    303  CD  GLU A  36    -191.322  -4.079 -46.626  1.00 84.56           C  
ATOM    304  OE1 GLU A  36    -190.361  -3.570 -46.008  1.00 84.56           O  
ATOM    305  OE2 GLU A  36    -192.495  -3.656 -46.525  1.00 84.56           O  
ATOM    306  N   SER A  37    -192.343  -8.835 -47.776  1.00 83.46           N  
ATOM    307  CA  SER A  37    -191.866  -9.953 -46.968  1.00 83.46           C  
ATOM    308  C   SER A  37    -192.007 -11.274 -47.717  1.00 83.46           C  
ATOM    309  CB  SER A  37    -192.629 -10.024 -45.645  1.00 83.46           C  
ATOM    310  O   SER A  37    -191.367 -12.266 -47.360  1.00 83.46           O  
ATOM    311  OG  SER A  37    -194.009 -10.253 -45.872  1.00 83.46           O  
ATOM    312  N   GLY A  38    -192.801 -11.297 -48.774  1.00 87.10           N  
ATOM    313  CA  GLY A  38    -193.123 -12.507 -49.514  1.00 87.10           C  
ATOM    314  C   GLY A  38    -193.982 -13.477 -48.728  1.00 87.10           C  
ATOM    315  O   GLY A  38    -194.020 -14.671 -49.035  1.00 87.10           O  
ATOM    316  N   THR A  39    -194.623 -12.977 -47.611  1.00 89.88           N  
ATOM    317  CA  THR A  39    -195.382 -13.832 -46.704  1.00 89.88           C  
ATOM    318  C   THR A  39    -196.881 -13.634 -46.901  1.00 89.88           C  
ATOM    319  CB  THR A  39    -195.012 -13.554 -45.236  1.00 89.88           C  
ATOM    320  O   THR A  39    -197.308 -12.649 -47.507  1.00 89.88           O  
ATOM    321  CG2 THR A  39    -193.515 -13.721 -45.003  1.00 89.88           C  
ATOM    322  OG1 THR A  39    -195.391 -12.213 -44.899  1.00 89.88           O  
ATOM    323  N   SER A  40    -197.696 -14.629 -46.417  1.00 93.40           N  
ATOM    324  CA  SER A  40    -199.154 -14.600 -46.457  1.00 93.40           C  
ATOM    325  C   SER A  40    -199.752 -15.043 -45.126  1.00 93.40           C  
ATOM    326  CB  SER A  40    -199.678 -15.491 -47.585  1.00 93.40           C  
ATOM    327  O   SER A  40    -199.239 -15.963 -44.486  1.00 93.40           O  
ATOM    328  OG  SER A  40    -201.091 -15.422 -47.665  1.00 93.40           O  
ATOM    329  N   VAL A  41    -200.765 -14.217 -44.710  1.00 95.38           N  
ATOM    330  CA  VAL A  41    -201.519 -14.527 -43.500  1.00 95.38           C  
ATOM    331  C   VAL A  41    -202.982 -14.778 -43.850  1.00 95.38           C  
ATOM    332  CB  VAL A  41    -201.408 -13.391 -42.457  1.00 95.38           C  
ATOM    333  O   VAL A  41    -203.575 -14.037 -44.639  1.00 95.38           O  
ATOM    334  CG1 VAL A  41    -202.301 -13.677 -41.251  1.00 95.38           C  
ATOM    335  CG2 VAL A  41    -199.956 -13.208 -42.020  1.00 95.38           C  
ATOM    336  N   PHE A  42    -203.518 -15.877 -43.319  1.00 97.21           N  
ATOM    337  CA  PHE A  42    -204.930 -16.180 -43.522  1.00 97.21           C  
ATOM    338  C   PHE A  42    -205.650 -16.322 -42.187  1.00 97.21           C  
ATOM    339  CB  PHE A  42    -205.092 -17.462 -44.346  1.00 97.21           C  
ATOM    340  O   PHE A  42    -205.283 -17.164 -41.364  1.00 97.21           O  
ATOM    341  CG  PHE A  42    -206.519 -17.774 -44.707  1.00 97.21           C  
ATOM    342  CD1 PHE A  42    -207.078 -19.006 -44.394  1.00 97.21           C  
ATOM    343  CD2 PHE A  42    -207.302 -16.833 -45.365  1.00 97.21           C  
ATOM    344  CE1 PHE A  42    -208.399 -19.297 -44.727  1.00 97.21           C  
ATOM    345  CE2 PHE A  42    -208.622 -17.115 -45.702  1.00 97.21           C  
ATOM    346  CZ  PHE A  42    -209.169 -18.350 -45.383  1.00 97.21           C  
ATOM    347  N   GLU A  43    -206.608 -15.436 -41.968  1.00 97.56           N  
ATOM    348  CA  GLU A  43    -207.434 -15.465 -40.764  1.00 97.56           C  
ATOM    349  C   GLU A  43    -208.882 -15.816 -41.095  1.00 97.56           C  
ATOM    350  CB  GLU A  43    -207.374 -14.120 -40.036  1.00 97.56           C  
ATOM    351  O   GLU A  43    -209.434 -15.328 -42.084  1.00 97.56           O  
ATOM    352  CG  GLU A  43    -205.964 -13.691 -39.655  1.00 97.56           C  
ATOM    353  CD  GLU A  43    -205.909 -12.314 -39.014  1.00 97.56           C  
ATOM    354  OE1 GLU A  43    -205.446 -11.355 -39.671  1.00 97.56           O  
ATOM    355  OE2 GLU A  43    -206.331 -12.194 -37.841  1.00 97.56           O  
ATOM    356  N   PHE A  44    -209.458 -16.718 -40.242  1.00 96.90           N  
ATOM    357  CA  PHE A  44    -210.858 -17.059 -40.462  1.00 96.90           C  
ATOM    358  C   PHE A  44    -211.489 -17.605 -39.186  1.00 96.90           C  
ATOM    359  CB  PHE A  44    -210.994 -18.081 -41.595  1.00 96.90           C  
ATOM    360  O   PHE A  44    -210.782 -17.951 -38.237  1.00 96.90           O  
ATOM    361  CG  PHE A  44    -210.375 -19.416 -41.285  1.00 96.90           C  
ATOM    362  CD1 PHE A  44    -209.006 -19.613 -41.425  1.00 96.90           C  
ATOM    363  CD2 PHE A  44    -211.161 -20.475 -40.852  1.00 96.90           C  
ATOM    364  CE1 PHE A  44    -208.429 -20.849 -41.138  1.00 96.90           C  
ATOM    365  CE2 PHE A  44    -210.592 -21.713 -40.563  1.00 96.90           C  
ATOM    366  CZ  PHE A  44    -209.227 -21.897 -40.709  1.00 96.90           C  
ATOM    367  N   SER A  45    -212.799 -17.590 -39.147  1.00 94.86           N  
ATOM    368  CA  SER A  45    -213.555 -18.131 -38.022  1.00 94.86           C  
ATOM    369  C   SER A  45    -214.484 -19.254 -38.472  1.00 94.86           C  
ATOM    370  CB  SER A  45    -214.366 -17.030 -37.340  1.00 94.86           C  
ATOM    371  O   SER A  45    -214.929 -19.277 -39.622  1.00 94.86           O  
ATOM    372  OG  SER A  45    -213.515 -16.006 -36.856  1.00 94.86           O  
ATOM    373  N   VAL A  46    -214.678 -20.189 -37.630  1.00 91.38           N  
ATOM    374  CA  VAL A  46    -215.616 -21.278 -37.885  1.00 91.38           C  
ATOM    375  C   VAL A  46    -216.571 -21.425 -36.702  1.00 91.38           C  
ATOM    376  CB  VAL A  46    -214.880 -22.611 -38.145  1.00 91.38           C  
ATOM    377  O   VAL A  46    -216.185 -21.198 -35.552  1.00 91.38           O  
ATOM    378  CG1 VAL A  46    -214.041 -22.525 -39.418  1.00 91.38           C  
ATOM    379  CG2 VAL A  46    -214.005 -22.980 -36.948  1.00 91.38           C  
ATOM    380  N   PHE A  47    -217.831 -21.774 -36.918  1.00 86.19           N  
ATOM    381  CA  PHE A  47    -218.759 -22.139 -35.854  1.00 86.19           C  
ATOM    382  C   PHE A  47    -218.498 -23.560 -35.371  1.00 86.19           C  
ATOM    383  CB  PHE A  47    -220.208 -22.006 -36.333  1.00 86.19           C  
ATOM    384  O   PHE A  47    -218.232 -24.455 -36.176  1.00 86.19           O  
ATOM    385  CG  PHE A  47    -220.658 -20.581 -36.515  1.00 86.19           C  
ATOM    386  CD1 PHE A  47    -220.852 -19.753 -35.415  1.00 86.19           C  
ATOM    387  CD2 PHE A  47    -220.889 -20.070 -37.785  1.00 86.19           C  
ATOM    388  CE1 PHE A  47    -221.269 -18.434 -35.580  1.00 86.19           C  
ATOM    389  CE2 PHE A  47    -221.306 -18.753 -37.958  1.00 86.19           C  
ATOM    390  CZ  PHE A  47    -221.496 -17.937 -36.853  1.00 86.19           C  
ATOM    391  N   LYS A  48    -218.504 -23.716 -34.046  1.00 81.29           N  
ATOM    392  CA  LYS A  48    -218.411 -25.070 -33.506  1.00 81.29           C  
ATOM    393  C   LYS A  48    -219.710 -25.841 -33.727  1.00 81.29           C  
ATOM    394  CB  LYS A  48    -218.072 -25.032 -32.015  1.00 81.29           C  
ATOM    395  O   LYS A  48    -220.653 -25.717 -32.942  1.00 81.29           O  
ATOM    396  CG  LYS A  48    -216.706 -24.438 -31.706  1.00 81.29           C  
ATOM    397  CD  LYS A  48    -216.378 -24.534 -30.222  1.00 81.29           C  
ATOM    398  CE  LYS A  48    -215.014 -23.933 -29.909  1.00 81.29           C  
ATOM    399  NZ  LYS A  48    -214.680 -24.039 -28.457  1.00 81.29           N  
ATOM    400  N   LYS A  49    -220.042 -26.232 -34.954  1.00 67.77           N  
ATOM    401  CA  LYS A  49    -221.277 -26.918 -35.318  1.00 67.77           C  
ATOM    402  C   LYS A  49    -221.040 -28.413 -35.510  1.00 67.77           C  
ATOM    403  CB  LYS A  49    -221.871 -26.316 -36.593  1.00 67.77           C  
ATOM    404  O   LYS A  49    -219.962 -28.825 -35.946  1.00 67.77           O  
ATOM    405  CG  LYS A  49    -222.455 -24.923 -36.405  1.00 67.77           C  
ATOM    406  CD  LYS A  49    -223.101 -24.410 -37.686  1.00 67.77           C  
ATOM    407  CE  LYS A  49    -223.655 -23.003 -37.509  1.00 67.77           C  
ATOM    408  NZ  LYS A  49    -224.290 -22.497 -38.763  1.00 67.77           N  
ATOM    409  N   SER A  50    -222.013 -29.185 -34.916  1.00 55.38           N  
ATOM    410  CA  SER A  50    -222.048 -30.613 -35.215  1.00 55.38           C  
ATOM    411  C   SER A  50    -222.435 -30.863 -36.669  1.00 55.38           C  
ATOM    412  CB  SER A  50    -223.029 -31.332 -34.288  1.00 55.38           C  
ATOM    413  O   SER A  50    -223.339 -30.212 -37.196  1.00 55.38           O  
ATOM    414  OG  SER A  50    -224.307 -30.724 -34.338  1.00 55.38           O  
ATOM    415  N   ILE A  51    -221.491 -31.282 -37.452  1.00 56.08           N  
ATOM    416  CA  ILE A  51    -221.791 -31.639 -38.834  1.00 56.08           C  
ATOM    417  C   ILE A  51    -222.320 -33.070 -38.894  1.00 56.08           C  
ATOM    418  CB  ILE A  51    -220.548 -31.489 -39.740  1.00 56.08           C  
ATOM    419  O   ILE A  51    -221.778 -33.967 -38.242  1.00 56.08           O  
ATOM    420  CG1 ILE A  51    -219.829 -30.167 -39.446  1.00 56.08           C  
ATOM    421  CG2 ILE A  51    -220.943 -31.580 -41.217  1.00 56.08           C  
ATOM    422  CD1 ILE A  51    -218.513 -29.999 -40.192  1.00 56.08           C  
ATOM    423  N   LYS A  52    -223.600 -33.330 -39.021  1.00 45.80           N  
ATOM    424  CA  LYS A  52    -224.257 -34.621 -39.193  1.00 45.80           C  
ATOM    425  C   LYS A  52    -223.598 -35.430 -40.308  1.00 45.80           C  
ATOM    426  CB  LYS A  52    -225.744 -34.429 -39.495  1.00 45.80           C  
ATOM    427  O   LYS A  52    -223.568 -34.997 -41.461  1.00 45.80           O  
ATOM    428  CG  LYS A  52    -226.612 -34.266 -38.257  1.00 45.80           C  
ATOM    429  CD  LYS A  52    -228.093 -34.245 -38.609  1.00 45.80           C  
ATOM    430  CE  LYS A  52    -228.959 -34.005 -37.379  1.00 45.80           C  
ATOM    431  NZ  LYS A  52    -230.414 -34.041 -37.712  1.00 45.80           N  
ATOM    432  N   SER A  53    -222.289 -35.844 -40.127  1.00 44.58           N  
ATOM    433  CA  SER A  53    -221.786 -36.808 -41.100  1.00 44.58           C  
ATOM    434  C   SER A  53    -221.912 -38.236 -40.578  1.00 44.58           C  
ATOM    435  CB  SER A  53    -220.327 -36.510 -41.447  1.00 44.58           C  
ATOM    436  O   SER A  53    -221.795 -38.476 -39.375  1.00 44.58           O  
ATOM    437  OG  SER A  53    -219.453 -37.123 -40.515  1.00 44.58           O  
ATOM    438  N   LYS A  54    -222.847 -38.962 -41.025  1.00 40.80           N  
ATOM    439  CA  LYS A  54    -223.199 -40.372 -41.167  1.00 40.80           C  
ATOM    440  C   LYS A  54    -222.147 -41.269 -40.523  1.00 40.80           C  
ATOM    441  CB  LYS A  54    -223.366 -40.736 -42.643  1.00 40.80           C  
ATOM    442  O   LYS A  54    -220.957 -41.156 -40.827  1.00 40.80           O  
ATOM    443  CG  LYS A  54    -224.787 -40.571 -43.163  1.00 40.80           C  
ATOM    444  CD  LYS A  54    -224.908 -41.031 -44.611  1.00 40.80           C  
ATOM    445  CE  LYS A  54    -226.319 -40.825 -45.148  1.00 40.80           C  
ATOM    446  NZ  LYS A  54    -226.426 -41.213 -46.586  1.00 40.80           N  
ATOM    447  N   SER A  55    -221.948 -41.184 -39.167  1.00 41.19           N  
ATOM    448  CA  SER A  55    -221.542 -42.324 -38.350  1.00 41.19           C  
ATOM    449  C   SER A  55    -220.300 -41.999 -37.528  1.00 41.19           C  
ATOM    450  CB  SER A  55    -221.275 -43.546 -39.230  1.00 41.19           C  
ATOM    451  O   SER A  55    -219.950 -42.736 -36.603  1.00 41.19           O  
ATOM    452  OG  SER A  55    -220.167 -43.322 -40.081  1.00 41.19           O  
ATOM    453  N   ASN A  56    -220.289 -40.979 -36.730  1.00 41.10           N  
ATOM    454  CA  ASN A  56    -219.432 -40.586 -35.616  1.00 41.10           C  
ATOM    455  C   ASN A  56    -219.287 -39.070 -35.527  1.00 41.10           C  
ATOM    456  CB  ASN A  56    -218.056 -41.245 -35.739  1.00 41.10           C  
ATOM    457  O   ASN A  56    -219.094 -38.400 -36.544  1.00 41.10           O  
ATOM    458  CG  ASN A  56    -218.093 -42.731 -35.445  1.00 41.10           C  
ATOM    459  ND2 ASN A  56    -217.115 -43.463 -35.968  1.00 41.10           N  
ATOM    460  OD1 ASN A  56    -218.992 -43.220 -34.756  1.00 41.10           O  
ATOM    461  N   VAL A  57    -220.365 -38.415 -34.844  1.00 46.09           N  
ATOM    462  CA  VAL A  57    -220.243 -36.990 -34.564  1.00 46.09           C  
ATOM    463  C   VAL A  57    -218.773 -36.578 -34.615  1.00 46.09           C  
ATOM    464  CB  VAL A  57    -220.852 -36.626 -33.192  1.00 46.09           C  
ATOM    465  O   VAL A  57    -217.981 -36.978 -33.759  1.00 46.09           O  
ATOM    466  CG1 VAL A  57    -220.998 -35.112 -33.051  1.00 46.09           C  
ATOM    467  CG2 VAL A  57    -222.204 -37.314 -33.010  1.00 46.09           C  
ATOM    468  N   ASP A  58    -218.134 -36.813 -35.785  1.00 56.00           N  
ATOM    469  CA  ASP A  58    -216.786 -36.280 -35.953  1.00 56.00           C  
ATOM    470  C   ASP A  58    -216.798 -34.754 -35.983  1.00 56.00           C  
ATOM    471  CB  ASP A  58    -216.150 -36.825 -37.234  1.00 56.00           C  
ATOM    472  O   ASP A  58    -217.612 -34.147 -36.683  1.00 56.00           O  
ATOM    473  CG  ASP A  58    -215.134 -37.923 -36.971  1.00 56.00           C  
ATOM    474  OD1 ASP A  58    -214.779 -38.156 -35.796  1.00 56.00           O  
ATOM    475  OD2 ASP A  58    -214.683 -38.560 -37.948  1.00 56.00           O  
ATOM    476  N   PHE A  59    -216.530 -34.122 -34.817  1.00 69.51           N  
ATOM    477  CA  PHE A  59    -216.506 -32.666 -34.745  1.00 69.51           C  
ATOM    478  C   PHE A  59    -215.348 -32.104 -35.560  1.00 69.51           C  
ATOM    479  CB  PHE A  59    -216.399 -32.199 -33.290  1.00 69.51           C  
ATOM    480  O   PHE A  59    -214.226 -31.991 -35.060  1.00 69.51           O  
ATOM    481  CG  PHE A  59    -217.553 -32.631 -32.427  1.00 69.51           C  
ATOM    482  CD1 PHE A  59    -218.798 -32.024 -32.551  1.00 69.51           C  
ATOM    483  CD2 PHE A  59    -217.395 -33.646 -31.493  1.00 69.51           C  
ATOM    484  CE1 PHE A  59    -219.868 -32.422 -31.754  1.00 69.51           C  
ATOM    485  CE2 PHE A  59    -218.460 -34.051 -30.693  1.00 69.51           C  
ATOM    486  CZ  PHE A  59    -219.696 -33.437 -30.824  1.00 69.51           C  
ATOM    487  N   ALA A  60    -215.427 -32.141 -36.942  1.00 79.65           N  
ATOM    488  CA  ALA A  60    -214.450 -31.625 -37.895  1.00 79.65           C  
ATOM    489  C   ALA A  60    -213.732 -30.400 -37.335  1.00 79.65           C  
ATOM    490  CB  ALA A  60    -215.127 -31.282 -39.220  1.00 79.65           C  
ATOM    491  O   ALA A  60    -212.517 -30.259 -37.492  1.00 79.65           O  
ATOM    492  N   TYR A  61    -214.508 -29.526 -36.549  1.00 83.88           N  
ATOM    493  CA  TYR A  61    -213.923 -28.289 -36.045  1.00 83.88           C  
ATOM    494  C   TYR A  61    -212.815 -28.579 -35.040  1.00 83.88           C  
ATOM    495  CB  TYR A  61    -214.998 -27.410 -35.398  1.00 83.88           C  
ATOM    496  O   TYR A  61    -211.980 -27.715 -34.762  1.00 83.88           O  
ATOM    497  CG  TYR A  61    -215.638 -28.032 -34.180  1.00 83.88           C  
ATOM    498  CD1 TYR A  61    -216.852 -28.709 -34.276  1.00 83.88           C  
ATOM    499  CD2 TYR A  61    -215.030 -27.945 -32.933  1.00 83.88           C  
ATOM    500  CE1 TYR A  61    -217.446 -29.281 -33.155  1.00 83.88           C  
ATOM    501  CE2 TYR A  61    -215.615 -28.513 -31.805  1.00 83.88           C  
ATOM    502  OH  TYR A  61    -217.404 -29.744 -30.816  1.00 83.88           O  
ATOM    503  CZ  TYR A  61    -216.821 -29.180 -31.928  1.00 83.88           C  
ATOM    504  N   LYS A  62    -212.786 -29.872 -34.444  1.00 86.70           N  
ATOM    505  CA  LYS A  62    -211.816 -30.263 -33.426  1.00 86.70           C  
ATOM    506  C   LYS A  62    -210.416 -30.389 -34.020  1.00 86.70           C  
ATOM    507  CB  LYS A  62    -212.227 -31.582 -32.771  1.00 86.70           C  
ATOM    508  O   LYS A  62    -209.420 -30.336 -33.294  1.00 86.70           O  
ATOM    509  CG  LYS A  62    -213.427 -31.465 -31.842  1.00 86.70           C  
ATOM    510  CD  LYS A  62    -213.709 -32.779 -31.125  1.00 86.70           C  
ATOM    511  CE  LYS A  62    -214.861 -32.641 -30.137  1.00 86.70           C  
ATOM    512  NZ  LYS A  62    -215.118 -33.917 -29.405  1.00 86.70           N  
ATOM    513  N   TYR A  63    -210.432 -30.517 -35.325  1.00 88.81           N  
ATOM    514  CA  TYR A  63    -209.130 -30.661 -35.969  1.00 88.81           C  
ATOM    515  C   TYR A  63    -208.473 -29.304 -36.182  1.00 88.81           C  
ATOM    516  CB  TYR A  63    -209.273 -31.387 -37.311  1.00 88.81           C  
ATOM    517  O   TYR A  63    -207.294 -29.226 -36.530  1.00 88.81           O  
ATOM    518  CG  TYR A  63    -209.643 -32.844 -37.177  1.00 88.81           C  
ATOM    519  CD1 TYR A  63    -208.726 -33.774 -36.690  1.00 88.81           C  
ATOM    520  CD2 TYR A  63    -210.908 -33.295 -37.536  1.00 88.81           C  
ATOM    521  CE1 TYR A  63    -209.061 -35.118 -36.566  1.00 88.81           C  
ATOM    522  CE2 TYR A  63    -211.254 -34.637 -37.416  1.00 88.81           C  
ATOM    523  OH  TYR A  63    -210.664 -36.869 -36.810  1.00 88.81           O  
ATOM    524  CZ  TYR A  63    -210.326 -35.539 -36.932  1.00 88.81           C  
ATOM    525  N   LEU A  64    -209.256 -28.227 -35.999  1.00 90.25           N  
ATOM    526  CA  LEU A  64    -208.694 -26.883 -36.087  1.00 90.25           C  
ATOM    527  C   LEU A  64    -208.062 -26.472 -34.761  1.00 90.25           C  
ATOM    528  CB  LEU A  64    -209.776 -25.875 -36.482  1.00 90.25           C  
ATOM    529  O   LEU A  64    -208.747 -25.961 -33.873  1.00 90.25           O  
ATOM    530  CG  LEU A  64    -210.207 -25.885 -37.950  1.00 90.25           C  
ATOM    531  CD1 LEU A  64    -211.453 -25.028 -38.142  1.00 90.25           C  
ATOM    532  CD2 LEU A  64    -209.073 -25.398 -38.845  1.00 90.25           C  
ATOM    533  N   ASN A  65    -206.850 -26.738 -34.534  1.00 90.58           N  
ATOM    534  CA  ASN A  65    -206.066 -26.433 -33.341  1.00 90.58           C  
ATOM    535  C   ASN A  65    -204.655 -25.975 -33.699  1.00 90.58           C  
ATOM    536  CB  ASN A  65    -206.010 -27.645 -32.410  1.00 90.58           C  
ATOM    537  O   ASN A  65    -204.325 -25.831 -34.876  1.00 90.58           O  
ATOM    538  CG  ASN A  65    -205.413 -28.868 -33.078  1.00 90.58           C  
ATOM    539  ND2 ASN A  65    -206.154 -29.970 -33.073  1.00 90.58           N  
ATOM    540  OD1 ASN A  65    -204.292 -28.824 -33.594  1.00 90.58           O  
ATOM    541  N   GLU A  66    -203.828 -25.641 -32.650  1.00 90.58           N  
ATOM    542  CA  GLU A  66    -202.542 -24.979 -32.845  1.00 90.58           C  
ATOM    543  C   GLU A  66    -201.549 -25.898 -33.550  1.00 90.58           C  
ATOM    544  CB  GLU A  66    -201.967 -24.514 -31.504  1.00 90.58           C  
ATOM    545  O   GLU A  66    -200.496 -25.449 -34.008  1.00 90.58           O  
ATOM    546  CG  GLU A  66    -201.278 -25.618 -30.715  1.00 90.58           C  
ATOM    547  CD  GLU A  66    -202.252 -26.589 -30.066  1.00 90.58           C  
ATOM    548  OE1 GLU A  66    -201.802 -27.538 -29.387  1.00 90.58           O  
ATOM    549  OE2 GLU A  66    -203.478 -26.398 -30.239  1.00 90.58           O  
ATOM    550  N   ARG A  67    -201.948 -27.166 -33.773  1.00 92.23           N  
ATOM    551  CA  ARG A  67    -201.042 -28.116 -34.412  1.00 92.23           C  
ATOM    552  C   ARG A  67    -201.444 -28.366 -35.861  1.00 92.23           C  
ATOM    553  CB  ARG A  67    -201.017 -29.436 -33.640  1.00 92.23           C  
ATOM    554  O   ARG A  67    -200.742 -29.068 -36.593  1.00 92.23           O  
ATOM    555  CG  ARG A  67    -200.457 -29.317 -32.232  1.00 92.23           C  
ATOM    556  CD  ARG A  67    -200.419 -30.663 -31.523  1.00 92.23           C  
ATOM    557  NE  ARG A  67    -199.724 -30.579 -30.241  1.00 92.23           N  
ATOM    558  NH1 ARG A  67    -200.941 -32.266 -29.236  1.00 92.23           N  
ATOM    559  NH2 ARG A  67    -199.294 -31.180 -28.068  1.00 92.23           N  
ATOM    560  CZ  ARG A  67    -199.987 -31.342 -29.185  1.00 92.23           C  
ATOM    561  N   SER A  68    -202.560 -27.814 -36.261  1.00 92.66           N  
ATOM    562  CA  SER A  68    -203.139 -28.102 -37.569  1.00 92.66           C  
ATOM    563  C   SER A  68    -202.565 -27.179 -38.641  1.00 92.66           C  
ATOM    564  CB  SER A  68    -204.661 -27.961 -37.525  1.00 92.66           C  
ATOM    565  O   SER A  68    -201.903 -26.190 -38.326  1.00 92.66           O  
ATOM    566  OG  SER A  68    -205.211 -28.761 -36.493  1.00 92.66           O  
ATOM    567  N   PHE A  69    -202.694 -27.617 -39.899  1.00 95.84           N  
ATOM    568  CA  PHE A  69    -202.453 -26.820 -41.095  1.00 95.84           C  
ATOM    569  C   PHE A  69    -203.742 -26.618 -41.882  1.00 95.84           C  
ATOM    570  CB  PHE A  69    -201.396 -27.486 -41.982  1.00 95.84           C  
ATOM    571  O   PHE A  69    -204.658 -27.441 -41.805  1.00 95.84           O  
ATOM    572  CG  PHE A  69    -200.083 -27.725 -41.288  1.00 95.84           C  
ATOM    573  CD1 PHE A  69    -199.035 -26.825 -41.424  1.00 95.84           C  
ATOM    574  CD2 PHE A  69    -199.898 -28.852 -40.496  1.00 95.84           C  
ATOM    575  CE1 PHE A  69    -197.817 -27.042 -40.782  1.00 95.84           C  
ATOM    576  CE2 PHE A  69    -198.685 -29.077 -39.850  1.00 95.84           C  
ATOM    577  CZ  PHE A  69    -197.645 -28.172 -39.996  1.00 95.84           C  
ATOM    578  N   VAL A  70    -203.818 -25.448 -42.513  1.00 95.39           N  
ATOM    579  CA  VAL A  70    -204.920 -25.179 -43.430  1.00 95.39           C  
ATOM    580  C   VAL A  70    -204.372 -24.841 -44.815  1.00 95.39           C  
ATOM    581  CB  VAL A  70    -205.817 -24.031 -42.917  1.00 95.39           C  
ATOM    582  O   VAL A  70    -203.376 -24.123 -44.935  1.00 95.39           O  
ATOM    583  CG1 VAL A  70    -206.906 -23.699 -43.937  1.00 95.39           C  
ATOM    584  CG2 VAL A  70    -206.437 -24.400 -41.570  1.00 95.39           C  
ATOM    585  N   SER A  71    -204.993 -25.515 -45.820  1.00 95.55           N  
ATOM    586  CA  SER A  71    -204.545 -25.220 -47.177  1.00 95.55           C  
ATOM    587  C   SER A  71    -205.722 -24.891 -48.090  1.00 95.55           C  
ATOM    588  CB  SER A  71    -203.758 -26.399 -47.752  1.00 95.55           C  
ATOM    589  O   SER A  71    -206.861 -25.257 -47.797  1.00 95.55           O  
ATOM    590  OG  SER A  71    -204.595 -27.531 -47.912  1.00 95.55           O  
ATOM    591  N   PHE A  72    -205.532 -24.122 -49.113  1.00 94.83           N  
ATOM    592  CA  PHE A  72    -206.486 -23.876 -50.187  1.00 94.83           C  
ATOM    593  C   PHE A  72    -205.766 -23.584 -51.497  1.00 94.83           C  
ATOM    594  CB  PHE A  72    -207.414 -22.711 -49.827  1.00 94.83           C  
ATOM    595  O   PHE A  72    -204.554 -23.354 -51.506  1.00 94.83           O  
ATOM    596  CG  PHE A  72    -206.692 -21.411 -49.594  1.00 94.83           C  
ATOM    597  CD1 PHE A  72    -206.329 -21.022 -48.312  1.00 94.83           C  
ATOM    598  CD2 PHE A  72    -206.378 -20.577 -50.659  1.00 94.83           C  
ATOM    599  CE1 PHE A  72    -205.662 -19.818 -48.092  1.00 94.83           C  
ATOM    600  CE2 PHE A  72    -205.713 -19.375 -50.450  1.00 94.83           C  
ATOM    601  CZ  PHE A  72    -205.356 -18.995 -49.166  1.00 94.83           C  
ATOM    602  N   LYS A  73    -206.465 -23.731 -52.619  1.00 93.02           N  
ATOM    603  CA  LYS A  73    -205.943 -23.399 -53.942  1.00 93.02           C  
ATOM    604  C   LYS A  73    -206.525 -22.080 -54.445  1.00 93.02           C  
ATOM    605  CB  LYS A  73    -206.248 -24.519 -54.936  1.00 93.02           C  
ATOM    606  O   LYS A  73    -207.717 -21.817 -54.277  1.00 93.02           O  
ATOM    607  CG  LYS A  73    -205.455 -25.796 -54.693  1.00 93.02           C  
ATOM    608  CD  LYS A  73    -205.663 -26.805 -55.814  1.00 93.02           C  
ATOM    609  CE  LYS A  73    -204.827 -28.060 -55.600  1.00 93.02           C  
ATOM    610  NZ  LYS A  73    -205.000 -29.038 -56.715  1.00 93.02           N  
ATOM    611  N   HIS A  74    -205.684 -21.260 -54.846  1.00 92.24           N  
ATOM    612  CA  HIS A  74    -206.057 -19.999 -55.476  1.00 92.24           C  
ATOM    613  C   HIS A  74    -205.245 -19.753 -56.743  1.00 92.24           C  
ATOM    614  CB  HIS A  74    -205.870 -18.835 -54.500  1.00 92.24           C  
ATOM    615  O   HIS A  74    -204.014 -19.788 -56.712  1.00 92.24           O  
ATOM    616  CG  HIS A  74    -206.280 -17.510 -55.058  1.00 92.24           C  
ATOM    617  CD2 HIS A  74    -205.542 -16.448 -55.463  1.00 92.24           C  
ATOM    618  ND1 HIS A  74    -207.598 -17.160 -55.251  1.00 92.24           N  
ATOM    619  CE1 HIS A  74    -207.654 -15.938 -55.753  1.00 92.24           C  
ATOM    620  NE2 HIS A  74    -206.420 -15.485 -55.890  1.00 92.24           N  
ATOM    621  N   LYS A  75    -205.904 -19.600 -57.941  1.00 90.03           N  
ATOM    622  CA  LYS A  75    -205.301 -19.418 -59.259  1.00 90.03           C  
ATOM    623  C   LYS A  75    -204.296 -20.525 -59.561  1.00 90.03           C  
ATOM    624  CB  LYS A  75    -204.620 -18.052 -59.353  1.00 90.03           C  
ATOM    625  O   LYS A  75    -203.172 -20.252 -59.988  1.00 90.03           O  
ATOM    626  CG  LYS A  75    -205.581 -16.875 -59.288  1.00 90.03           C  
ATOM    627  CD  LYS A  75    -204.876 -15.558 -59.590  1.00 90.03           C  
ATOM    628  CE  LYS A  75    -205.863 -14.406 -59.701  1.00 90.03           C  
ATOM    629  NZ  LYS A  75    -205.177 -13.113 -59.998  1.00 90.03           N  
ATOM    630  N   ARG A  76    -204.690 -21.788 -59.231  1.00 89.21           N  
ATOM    631  CA  ARG A  76    -203.996 -23.027 -59.566  1.00 89.21           C  
ATOM    632  C   ARG A  76    -202.760 -23.216 -58.691  1.00 89.21           C  
ATOM    633  CB  ARG A  76    -203.598 -23.037 -61.043  1.00 89.21           C  
ATOM    634  O   ARG A  76    -201.903 -24.049 -58.992  1.00 89.21           O  
ATOM    635  CG  ARG A  76    -204.780 -23.038 -62.000  1.00 89.21           C  
ATOM    636  CD  ARG A  76    -204.332 -23.156 -63.449  1.00 89.21           C  
ATOM    637  NE  ARG A  76    -205.458 -23.044 -64.372  1.00 89.21           N  
ATOM    638  NH1 ARG A  76    -204.169 -23.165 -66.286  1.00 89.21           N  
ATOM    639  NH2 ARG A  76    -206.445 -22.944 -66.444  1.00 89.21           N  
ATOM    640  CZ  ARG A  76    -205.355 -23.051 -65.699  1.00 89.21           C  
ATOM    641  N   ARG A  77    -202.611 -22.294 -57.616  1.00 90.79           N  
ATOM    642  CA  ARG A  77    -201.506 -22.444 -56.675  1.00 90.79           C  
ATOM    643  C   ARG A  77    -202.010 -22.880 -55.305  1.00 90.79           C  
ATOM    644  CB  ARG A  77    -200.722 -21.137 -56.554  1.00 90.79           C  
ATOM    645  O   ARG A  77    -203.070 -22.436 -54.856  1.00 90.79           O  
ATOM    646  CG  ARG A  77    -200.001 -20.729 -57.829  1.00 90.79           C  
ATOM    647  CD  ARG A  77    -199.124 -19.503 -57.615  1.00 90.79           C  
ATOM    648  NE  ARG A  77    -198.401 -19.140 -58.830  1.00 90.79           N  
ATOM    649  NH1 ARG A  77    -197.264 -17.371 -57.871  1.00 90.79           N  
ATOM    650  NH2 ARG A  77    -196.930 -17.892 -60.079  1.00 90.79           N  
ATOM    651  CZ  ARG A  77    -197.533 -18.135 -58.924  1.00 90.79           C  
ATOM    652  N   SER A  78    -201.183 -23.730 -54.722  1.00 92.47           N  
ATOM    653  CA  SER A  78    -201.507 -24.225 -53.388  1.00 92.47           C  
ATOM    654  C   SER A  78    -200.912 -23.331 -52.306  1.00 92.47           C  
ATOM    655  CB  SER A  78    -201.004 -25.658 -53.211  1.00 92.47           C  
ATOM    656  O   SER A  78    -199.786 -22.848 -52.444  1.00 92.47           O  
ATOM    657  OG  SER A  78    -201.648 -26.533 -54.122  1.00 92.47           O  
ATOM    658  N   TYR A  79    -201.706 -23.033 -51.342  1.00 93.62           N  
ATOM    659  CA  TYR A  79    -201.278 -22.315 -50.146  1.00 93.62           C  
ATOM    660  C   TYR A  79    -201.484 -23.164 -48.898  1.00 93.62           C  
ATOM    661  CB  TYR A  79    -202.040 -20.993 -50.011  1.00 93.62           C  
ATOM    662  O   TYR A  79    -202.574 -23.694 -48.672  1.00 93.62           O  
ATOM    663  CG  TYR A  79    -201.736 -20.001 -51.109  1.00 93.62           C  
ATOM    664  CD1 TYR A  79    -200.782 -19.002 -50.925  1.00 93.62           C  
ATOM    665  CD2 TYR A  79    -202.401 -20.062 -52.328  1.00 93.62           C  
ATOM    666  CE1 TYR A  79    -200.500 -18.086 -51.933  1.00 93.62           C  
ATOM    667  CE2 TYR A  79    -202.126 -19.151 -53.342  1.00 93.62           C  
ATOM    668  OH  TYR A  79    -200.900 -17.263 -54.136  1.00 93.62           O  
ATOM    669  CZ  TYR A  79    -201.176 -18.168 -53.136  1.00 93.62           C  
ATOM    670  N   LEU A  80    -200.402 -23.308 -48.229  1.00 95.03           N  
ATOM    671  CA  LEU A  80    -200.424 -24.067 -46.982  1.00 95.03           C  
ATOM    672  C   LEU A  80    -200.112 -23.165 -45.791  1.00 95.03           C  
ATOM    673  CB  LEU A  80    -199.421 -25.221 -47.039  1.00 95.03           C  
ATOM    674  O   LEU A  80    -199.083 -22.486 -45.775  1.00 95.03           O  
ATOM    675  CG  LEU A  80    -199.340 -26.111 -45.798  1.00 95.03           C  
ATOM    676  CD1 LEU A  80    -200.640 -26.885 -45.613  1.00 95.03           C  
ATOM    677  CD2 LEU A  80    -198.153 -27.064 -45.900  1.00 95.03           C  
ATOM    678  N   PHE A  81    -200.963 -23.115 -44.792  1.00 95.93           N  
ATOM    679  CA  PHE A  81    -200.837 -22.226 -43.643  1.00 95.93           C  
ATOM    680  C   PHE A  81    -200.706 -23.024 -42.352  1.00 95.93           C  
ATOM    681  CB  PHE A  81    -202.042 -21.282 -43.558  1.00 95.93           C  
ATOM    682  O   PHE A  81    -201.454 -23.979 -42.128  1.00 95.93           O  
ATOM    683  CG  PHE A  81    -202.139 -20.316 -44.707  1.00 95.93           C  
ATOM    684  CD1 PHE A  81    -201.575 -19.049 -44.619  1.00 95.93           C  
ATOM    685  CD2 PHE A  81    -202.794 -20.675 -45.879  1.00 95.93           C  
ATOM    686  CE1 PHE A  81    -201.662 -18.153 -45.681  1.00 95.93           C  
ATOM    687  CE2 PHE A  81    -202.887 -19.784 -46.944  1.00 95.93           C  
ATOM    688  CZ  PHE A  81    -202.321 -18.524 -46.843  1.00 95.93           C  
ATOM    689  N   ASN A  82    -199.705 -22.635 -41.529  1.00 94.70           N  
ATOM    690  CA  ASN A  82    -199.586 -23.112 -40.156  1.00 94.70           C  
ATOM    691  C   ASN A  82    -200.551 -22.383 -39.224  1.00 94.70           C  
ATOM    692  CB  ASN A  82    -198.148 -22.961 -39.654  1.00 94.70           C  
ATOM    693  O   ASN A  82    -200.566 -21.153 -39.178  1.00 94.70           O  
ATOM    694  CG  ASN A  82    -197.864 -23.808 -38.431  1.00 94.70           C  
ATOM    695  ND2 ASN A  82    -196.720 -24.481 -38.430  1.00 94.70           N  
ATOM    696  OD1 ASN A  82    -198.665 -23.858 -37.496  1.00 94.70           O  
ATOM    697  N   VAL A  83    -201.387 -23.155 -38.558  1.00 95.57           N  
ATOM    698  CA  VAL A  83    -202.217 -22.504 -37.549  1.00 95.57           C  
ATOM    699  C   VAL A  83    -201.350 -22.068 -36.369  1.00 95.57           C  
ATOM    700  CB  VAL A  83    -203.352 -23.433 -37.062  1.00 95.57           C  
ATOM    701  O   VAL A  83    -200.830 -22.908 -35.629  1.00 95.57           O  
ATOM    702  CG1 VAL A  83    -204.191 -22.743 -35.988  1.00 95.57           C  
ATOM    703  CG2 VAL A  83    -204.229 -23.863 -38.236  1.00 95.57           C  
ATOM    704  N   MET A  84    -201.203 -20.743 -36.209  1.00 93.77           N  
ATOM    705  CA  MET A  84    -200.290 -20.175 -35.221  1.00 93.77           C  
ATOM    706  C   MET A  84    -201.011 -19.917 -33.902  1.00 93.77           C  
ATOM    707  CB  MET A  84    -199.673 -18.877 -35.742  1.00 93.77           C  
ATOM    708  O   MET A  84    -200.451 -20.150 -32.828  1.00 93.77           O  
ATOM    709  CG  MET A  84    -198.922 -19.039 -37.053  1.00 93.77           C  
ATOM    710  SD  MET A  84    -197.545 -20.244 -36.932  1.00 93.77           S  
ATOM    711  CE  MET A  84    -196.394 -19.311 -35.883  1.00 93.77           C  
ATOM    712  N   LYS A  85    -202.171 -19.444 -34.038  1.00 93.65           N  
ATOM    713  CA  LYS A  85    -202.974 -19.072 -32.878  1.00 93.65           C  
ATOM    714  C   LYS A  85    -204.442 -19.440 -33.082  1.00 93.65           C  
ATOM    715  CB  LYS A  85    -202.844 -17.575 -32.592  1.00 93.65           C  
ATOM    716  O   LYS A  85    -204.979 -19.279 -34.179  1.00 93.65           O  
ATOM    717  CG  LYS A  85    -203.509 -17.131 -31.297  1.00 93.65           C  
ATOM    718  CD  LYS A  85    -203.311 -15.642 -31.049  1.00 93.65           C  
ATOM    719  CE  LYS A  85    -204.028 -15.184 -29.786  1.00 93.65           C  
ATOM    720  NZ  LYS A  85    -203.829 -13.726 -29.533  1.00 93.65           N  
ATOM    721  N   VAL A  86    -205.100 -20.011 -32.000  1.00 92.54           N  
ATOM    722  CA  VAL A  86    -206.526 -20.325 -31.992  1.00 92.54           C  
ATOM    723  C   VAL A  86    -207.198 -19.641 -30.805  1.00 92.54           C  
ATOM    724  CB  VAL A  86    -206.771 -21.850 -31.939  1.00 92.54           C  
ATOM    725  O   VAL A  86    -206.719 -19.739 -29.671  1.00 92.54           O  
ATOM    726  CG1 VAL A  86    -208.265 -22.154 -31.855  1.00 92.54           C  
ATOM    727  CG2 VAL A  86    -206.153 -22.531 -33.159  1.00 92.54           C  
ATOM    728  N   GLU A  87    -208.169 -18.859 -31.096  1.00 92.24           N  
ATOM    729  CA  GLU A  87    -209.056 -18.282 -30.090  1.00 92.24           C  
ATOM    730  C   GLU A  87    -210.460 -18.875 -30.186  1.00 92.24           C  
ATOM    731  CB  GLU A  87    -209.119 -16.760 -30.238  1.00 92.24           C  
ATOM    732  O   GLU A  87    -211.069 -18.870 -31.256  1.00 92.24           O  
ATOM    733  CG  GLU A  87    -207.777 -16.068 -30.048  1.00 92.24           C  
ATOM    734  CD  GLU A  87    -207.834 -14.569 -30.295  1.00 92.24           C  
ATOM    735  OE1 GLU A  87    -206.801 -13.883 -30.110  1.00 92.24           O  
ATOM    736  OE2 GLU A  87    -208.918 -14.075 -30.673  1.00 92.24           O  
ATOM    737  N   GLU A  88    -210.905 -19.456 -29.090  1.00 90.22           N  
ATOM    738  CA  GLU A  88    -212.184 -20.155 -29.173  1.00 90.22           C  
ATOM    739  C   GLU A  88    -213.073 -19.822 -27.980  1.00 90.22           C  
ATOM    740  CB  GLU A  88    -211.965 -21.667 -29.260  1.00 90.22           C  
ATOM    741  O   GLU A  88    -212.577 -19.561 -26.881  1.00 90.22           O  
ATOM    742  CG  GLU A  88    -211.394 -22.280 -27.989  1.00 90.22           C  
ATOM    743  CD  GLU A  88    -211.252 -23.793 -28.064  1.00 90.22           C  
ATOM    744  OE1 GLU A  88    -210.911 -24.422 -27.036  1.00 90.22           O  
ATOM    745  OE2 GLU A  88    -211.484 -24.354 -29.157  1.00 90.22           O  
ATOM    746  N   ASP A  89    -214.411 -19.621 -28.197  1.00 85.31           N  
ATOM    747  CA  ASP A  89    -215.448 -19.645 -27.172  1.00 85.31           C  
ATOM    748  C   ASP A  89    -216.454 -20.765 -27.433  1.00 85.31           C  
ATOM    749  CB  ASP A  89    -216.169 -18.297 -27.107  1.00 85.31           C  
ATOM    750  O   ASP A  89    -216.173 -21.692 -28.196  1.00 85.31           O  
ATOM    751  CG  ASP A  89    -216.943 -17.976 -28.373  1.00 85.31           C  
ATOM    752  OD1 ASP A  89    -217.305 -18.911 -29.120  1.00 85.31           O  
ATOM    753  OD2 ASP A  89    -217.191 -16.777 -28.629  1.00 85.31           O  
ATOM    754  N   GLU A  90    -217.624 -20.772 -26.688  1.00 82.72           N  
ATOM    755  CA  GLU A  90    -218.581 -21.872 -26.764  1.00 82.72           C  
ATOM    756  C   GLU A  90    -219.128 -22.032 -28.179  1.00 82.72           C  
ATOM    757  CB  GLU A  90    -219.731 -21.653 -25.777  1.00 82.72           C  
ATOM    758  O   GLU A  90    -219.660 -23.088 -28.529  1.00 82.72           O  
ATOM    759  CG  GLU A  90    -220.512 -20.370 -26.018  1.00 82.72           C  
ATOM    760  CD  GLU A  90    -219.901 -19.157 -25.334  1.00 82.72           C  
ATOM    761  OE1 GLU A  90    -220.492 -18.056 -25.407  1.00 82.72           O  
ATOM    762  OE2 GLU A  90    -218.821 -19.310 -24.718  1.00 82.72           O  
ATOM    763  N   HIS A  91    -218.893 -21.002 -29.078  1.00 83.24           N  
ATOM    764  CA  HIS A  91    -219.616 -20.997 -30.345  1.00 83.24           C  
ATOM    765  C   HIS A  91    -218.655 -20.935 -31.526  1.00 83.24           C  
ATOM    766  CB  HIS A  91    -220.591 -19.820 -30.400  1.00 83.24           C  
ATOM    767  O   HIS A  91    -218.953 -21.456 -32.603  1.00 83.24           O  
ATOM    768  CG  HIS A  91    -221.606 -19.829 -29.299  1.00 83.24           C  
ATOM    769  CD2 HIS A  91    -221.838 -18.949 -28.297  1.00 83.24           C  
ATOM    770  ND1 HIS A  91    -222.528 -20.842 -29.146  1.00 83.24           N  
ATOM    771  CE1 HIS A  91    -223.286 -20.582 -28.093  1.00 83.24           C  
ATOM    772  NE2 HIS A  91    -222.888 -19.440 -27.561  1.00 83.24           N  
ATOM    773  N   ILE A  92    -217.440 -20.374 -31.300  1.00 88.55           N  
ATOM    774  CA  ILE A  92    -216.656 -20.034 -32.482  1.00 88.55           C  
ATOM    775  C   ILE A  92    -215.184 -20.359 -32.234  1.00 88.55           C  
ATOM    776  CB  ILE A  92    -216.819 -18.546 -32.861  1.00 88.55           C  
ATOM    777  O   ILE A  92    -214.696 -20.238 -31.109  1.00 88.55           O  
ATOM    778  CG1 ILE A  92    -218.279 -18.243 -33.217  1.00 88.55           C  
ATOM    779  CG2 ILE A  92    -215.886 -18.178 -34.018  1.00 88.55           C  
ATOM    780  CD1 ILE A  92    -218.598 -16.757 -33.312  1.00 88.55           C  
ATOM    781  N   ILE A  93    -214.491 -20.789 -33.261  1.00 92.27           N  
ATOM    782  CA  ILE A  93    -213.037 -20.912 -33.295  1.00 92.27           C  
ATOM    783  C   ILE A  93    -212.457 -19.904 -34.286  1.00 92.27           C  
ATOM    784  CB  ILE A  93    -212.599 -22.344 -33.672  1.00 92.27           C  
ATOM    785  O   ILE A  93    -212.846 -19.878 -35.455  1.00 92.27           O  
ATOM    786  CG1 ILE A  93    -213.210 -23.362 -32.701  1.00 92.27           C  
ATOM    787  CG2 ILE A  93    -211.072 -22.455 -33.693  1.00 92.27           C  
ATOM    788  CD1 ILE A  93    -212.985 -24.813 -33.102  1.00 92.27           C  
ATOM    789  N   ARG A  94    -211.586 -19.034 -33.793  1.00 95.56           N  
ATOM    790  CA  ARG A  94    -210.859 -18.115 -34.663  1.00 95.56           C  
ATOM    791  C   ARG A  94    -209.418 -18.572 -34.862  1.00 95.56           C  
ATOM    792  CB  ARG A  94    -210.884 -16.695 -34.088  1.00 95.56           C  
ATOM    793  O   ARG A  94    -208.703 -18.832 -33.892  1.00 95.56           O  
ATOM    794  CG  ARG A  94    -210.240 -15.655 -34.989  1.00 95.56           C  
ATOM    795  CD  ARG A  94    -210.303 -14.263 -34.376  1.00 95.56           C  
ATOM    796  NE  ARG A  94    -209.569 -13.288 -35.177  1.00 95.56           N  
ATOM    797  NH1 ARG A  94    -209.905 -11.528 -33.717  1.00 95.56           N  
ATOM    798  NH2 ARG A  94    -208.712 -11.209 -35.649  1.00 95.56           N  
ATOM    799  CZ  ARG A  94    -209.397 -12.010 -34.846  1.00 95.56           C  
ATOM    800  N   CYS A  95    -209.036 -18.599 -36.157  1.00 95.31           N  
ATOM    801  CA  CYS A  95    -207.703 -19.100 -36.475  1.00 95.31           C  
ATOM    802  C   CYS A  95    -206.854 -18.014 -37.125  1.00 95.31           C  
ATOM    803  CB  CYS A  95    -207.793 -20.312 -37.402  1.00 95.31           C  
ATOM    804  O   CYS A  95    -207.312 -17.326 -38.038  1.00 95.31           O  
ATOM    805  SG  CYS A  95    -208.667 -21.718 -36.678  1.00 95.31           S  
ATOM    806  N   TYR A  96    -205.675 -17.795 -36.639  1.00 96.37           N  
ATOM    807  CA  TYR A  96    -204.596 -17.028 -37.251  1.00 96.37           C  
ATOM    808  C   TYR A  96    -203.525 -17.952 -37.819  1.00 96.37           C  
ATOM    809  CB  TYR A  96    -203.970 -16.071 -36.232  1.00 96.37           C  
ATOM    810  O   TYR A  96    -202.894 -18.709 -37.078  1.00 96.37           O  
ATOM    811  CG  TYR A  96    -202.787 -15.303 -36.767  1.00 96.37           C  
ATOM    812  CD1 TYR A  96    -201.493 -15.805 -36.644  1.00 96.37           C  
ATOM    813  CD2 TYR A  96    -202.957 -14.074 -37.395  1.00 96.37           C  
ATOM    814  CE1 TYR A  96    -200.398 -15.100 -37.132  1.00 96.37           C  
ATOM    815  CE2 TYR A  96    -201.869 -13.361 -37.889  1.00 96.37           C  
ATOM    816  OH  TYR A  96    -199.515 -13.180 -38.239  1.00 96.37           O  
ATOM    817  CZ  TYR A  96    -200.595 -13.881 -37.753  1.00 96.37           C  
ATOM    818  N   CYS A  97    -203.413 -17.850 -39.143  1.00 96.54           N  
ATOM    819  CA  CYS A  97    -202.536 -18.805 -39.811  1.00 96.54           C  
ATOM    820  C   CYS A  97    -201.456 -18.087 -40.614  1.00 96.54           C  
ATOM    821  CB  CYS A  97    -203.343 -19.722 -40.729  1.00 96.54           C  
ATOM    822  O   CYS A  97    -201.691 -16.998 -41.141  1.00 96.54           O  
ATOM    823  SG  CYS A  97    -204.801 -20.440 -39.942  1.00 96.54           S  
ATOM    824  N   GLU A  98    -200.227 -18.654 -40.699  1.00 93.95           N  
ATOM    825  CA  GLU A  98    -199.124 -18.129 -41.499  1.00 93.95           C  
ATOM    826  C   GLU A  98    -198.634 -19.162 -42.510  1.00 93.95           C  
ATOM    827  CB  GLU A  98    -197.969 -17.687 -40.597  1.00 93.95           C  
ATOM    828  O   GLU A  98    -198.632 -20.361 -42.228  1.00 93.95           O  
ATOM    829  CG  GLU A  98    -198.297 -16.488 -39.720  1.00 93.95           C  
ATOM    830  CD  GLU A  98    -197.063 -15.746 -39.231  1.00 93.95           C  
ATOM    831  OE1 GLU A  98    -197.166 -14.984 -38.243  1.00 93.95           O  
ATOM    832  OE2 GLU A  98    -195.987 -15.927 -39.841  1.00 93.95           O  
ATOM    833  N   ASN A  99    -198.169 -18.790 -43.807  1.00 92.57           N  
ATOM    834  CA  ASN A  99    -197.894 -19.690 -44.922  1.00 92.57           C  
ATOM    835  C   ASN A  99    -196.436 -20.139 -44.935  1.00 92.57           C  
ATOM    836  CB  ASN A  99    -198.255 -19.021 -46.252  1.00 92.57           C  
ATOM    837  O   ASN A  99    -195.991 -20.789 -45.882  1.00 92.57           O  
ATOM    838  CG  ASN A  99    -197.217 -18.013 -46.700  1.00 92.57           C  
ATOM    839  ND2 ASN A  99    -196.825 -18.088 -47.966  1.00 92.57           N  
ATOM    840  OD1 ASN A  99    -196.770 -17.173 -45.914  1.00 92.57           O  
ATOM    841  N   LEU A 100    -195.662 -19.795 -43.825  1.00 86.75           N  
ATOM    842  CA  LEU A 100    -194.255 -20.182 -43.807  1.00 86.75           C  
ATOM    843  C   LEU A 100    -193.996 -21.235 -42.734  1.00 86.75           C  
ATOM    844  CB  LEU A 100    -193.367 -18.960 -43.564  1.00 86.75           C  
ATOM    845  O   LEU A 100    -194.813 -21.420 -41.830  1.00 86.75           O  
ATOM    846  CG  LEU A 100    -193.413 -17.864 -44.631  1.00 86.75           C  
ATOM    847  CD1 LEU A 100    -192.494 -16.710 -44.245  1.00 86.75           C  
ATOM    848  CD2 LEU A 100    -193.029 -18.430 -45.994  1.00 86.75           C  
ATOM    849  N   SER A 101    -192.827 -21.938 -42.828  1.00 86.44           N  
ATOM    850  CA  SER A 101    -192.401 -22.922 -41.837  1.00 86.44           C  
ATOM    851  C   SER A 101    -191.992 -22.248 -40.531  1.00 86.44           C  
ATOM    852  CB  SER A 101    -191.237 -23.757 -42.376  1.00 86.44           C  
ATOM    853  O   SER A 101    -191.575 -21.088 -40.528  1.00 86.44           O  
ATOM    854  OG  SER A 101    -190.051 -22.984 -42.441  1.00 86.44           O  
ATOM    855  N   LEU A 102    -192.195 -22.860 -39.392  1.00 89.71           N  
ATOM    856  CA  LEU A 102    -191.802 -22.314 -38.099  1.00 89.71           C  
ATOM    857  C   LEU A 102    -190.298 -22.066 -38.047  1.00 89.71           C  
ATOM    858  CB  LEU A 102    -192.213 -23.265 -36.969  1.00 89.71           C  
ATOM    859  O   LEU A 102    -189.835 -21.177 -37.332  1.00 89.71           O  
ATOM    860  CG  LEU A 102    -193.715 -23.416 -36.725  1.00 89.71           C  
ATOM    861  CD1 LEU A 102    -193.968 -24.358 -35.552  1.00 89.71           C  
ATOM    862  CD2 LEU A 102    -194.358 -22.057 -36.474  1.00 89.71           C  
ATOM    863  N   GLU A 103    -189.482 -22.866 -38.922  1.00 90.61           N  
ATOM    864  CA  GLU A 103    -188.044 -22.643 -39.047  1.00 90.61           C  
ATOM    865  C   GLU A 103    -187.747 -21.237 -39.563  1.00 90.61           C  
ATOM    866  CB  GLU A 103    -187.417 -23.687 -39.975  1.00 90.61           C  
ATOM    867  O   GLU A 103    -186.908 -20.529 -39.002  1.00 90.61           O  
ATOM    868  CG  GLU A 103    -185.911 -23.535 -40.141  1.00 90.61           C  
ATOM    869  CD  GLU A 103    -185.120 -24.107 -38.975  1.00 90.61           C  
ATOM    870  OE1 GLU A 103    -183.923 -23.769 -38.830  1.00 90.61           O  
ATOM    871  OE2 GLU A 103    -185.700 -24.901 -38.202  1.00 90.61           O  
ATOM    872  N   LEU A 104    -188.520 -20.779 -40.567  1.00 92.93           N  
ATOM    873  CA  LEU A 104    -188.311 -19.463 -41.160  1.00 92.93           C  
ATOM    874  C   LEU A 104    -188.814 -18.362 -40.233  1.00 92.93           C  
ATOM    875  CB  LEU A 104    -189.016 -19.367 -42.516  1.00 92.93           C  
ATOM    876  O   LEU A 104    -188.154 -17.334 -40.067  1.00 92.93           O  
ATOM    877  CG  LEU A 104    -188.503 -20.297 -43.614  1.00 92.93           C  
ATOM    878  CD1 LEU A 104    -189.280 -20.069 -44.907  1.00 92.93           C  
ATOM    879  CD2 LEU A 104    -187.009 -20.088 -43.839  1.00 92.93           C  
ATOM    880  N   LEU A 105    -189.902 -18.707 -39.498  1.00 89.76           N  
ATOM    881  CA  LEU A 105    -190.584 -17.668 -38.735  1.00 89.76           C  
ATOM    882  C   LEU A 105    -189.937 -17.485 -37.366  1.00 89.76           C  
ATOM    883  CB  LEU A 105    -192.066 -18.012 -38.569  1.00 89.76           C  
ATOM    884  O   LEU A 105    -189.785 -16.356 -36.893  1.00 89.76           O  
ATOM    885  CG  LEU A 105    -192.918 -17.975 -39.838  1.00 89.76           C  
ATOM    886  CD1 LEU A 105    -194.310 -18.532 -39.561  1.00 89.76           C  
ATOM    887  CD2 LEU A 105    -193.004 -16.554 -40.385  1.00 89.76           C  
ATOM    888  N   LEU A 106    -189.415 -18.562 -36.740  1.00 88.95           N  
ATOM    889  CA  LEU A 106    -189.144 -18.455 -35.310  1.00 88.95           C  
ATOM    890  C   LEU A 106    -187.679 -18.755 -35.011  1.00 88.95           C  
ATOM    891  CB  LEU A 106    -190.044 -19.411 -34.522  1.00 88.95           C  
ATOM    892  O   LEU A 106    -187.156 -18.341 -33.973  1.00 88.95           O  
ATOM    893  CG  LEU A 106    -191.550 -19.163 -34.623  1.00 88.95           C  
ATOM    894  CD1 LEU A 106    -192.310 -20.162 -33.758  1.00 88.95           C  
ATOM    895  CD2 LEU A 106    -191.885 -17.732 -34.217  1.00 88.95           C  
ATOM    896  N   GLU A 107    -186.924 -19.450 -35.958  1.00 91.28           N  
ATOM    897  CA  GLU A 107    -185.527 -19.763 -35.674  1.00 91.28           C  
ATOM    898  C   GLU A 107    -184.637 -18.537 -35.864  1.00 91.28           C  
ATOM    899  CB  GLU A 107    -185.041 -20.908 -36.566  1.00 91.28           C  
ATOM    900  O   GLU A 107    -184.775 -17.809 -36.847  1.00 91.28           O  
ATOM    901  CG  GLU A 107    -183.610 -21.341 -36.286  1.00 91.28           C  
ATOM    902  CD  GLU A 107    -183.486 -22.266 -35.088  1.00 91.28           C  
ATOM    903  OE1 GLU A 107    -182.360 -22.448 -34.573  1.00 91.28           O  
ATOM    904  OE2 GLU A 107    -184.526 -22.817 -34.659  1.00 91.28           O  
ATOM    905  N   TYR A 108    -183.861 -18.303 -34.915  1.00 90.28           N  
ATOM    906  CA  TYR A 108    -182.926 -17.185 -34.996  1.00 90.28           C  
ATOM    907  C   TYR A 108    -181.605 -17.624 -35.616  1.00 90.28           C  
ATOM    908  CB  TYR A 108    -182.679 -16.589 -33.607  1.00 90.28           C  
ATOM    909  O   TYR A 108    -181.180 -18.768 -35.444  1.00 90.28           O  
ATOM    910  CG  TYR A 108    -183.780 -15.670 -33.137  1.00 90.28           C  
ATOM    911  CD1 TYR A 108    -183.619 -14.287 -33.164  1.00 90.28           C  
ATOM    912  CD2 TYR A 108    -184.984 -16.183 -32.662  1.00 90.28           C  
ATOM    913  CE1 TYR A 108    -184.630 -13.436 -32.730  1.00 90.28           C  
ATOM    914  CE2 TYR A 108    -186.000 -15.341 -32.225  1.00 90.28           C  
ATOM    915  OH  TYR A 108    -186.820 -13.133 -31.832  1.00 90.28           O  
ATOM    916  CZ  TYR A 108    -185.815 -13.972 -32.263  1.00 90.28           C  
ATOM    917  N   ARG A 109    -181.067 -16.691 -36.435  1.00 88.90           N  
ATOM    918  CA  ARG A 109    -179.719 -16.882 -36.960  1.00 88.90           C  
ATOM    919  C   ARG A 109    -178.749 -15.870 -36.360  1.00 88.90           C  
ATOM    920  CB  ARG A 109    -179.715 -16.769 -38.486  1.00 88.90           C  
ATOM    921  O   ARG A 109    -179.081 -14.690 -36.220  1.00 88.90           O  
ATOM    922  CG  ARG A 109    -180.618 -17.775 -39.180  1.00 88.90           C  
ATOM    923  CD  ARG A 109    -179.822 -18.921 -39.792  1.00 88.90           C  
ATOM    924  NE  ARG A 109    -180.645 -19.734 -40.683  1.00 88.90           N  
ATOM    925  NH1 ARG A 109    -179.354 -21.638 -40.474  1.00 88.90           N  
ATOM    926  NH2 ARG A 109    -181.217 -21.652 -41.808  1.00 88.90           N  
ATOM    927  CZ  ARG A 109    -180.404 -21.006 -40.986  1.00 88.90           C  
ATOM    928  N   GLY A 110    -177.629 -16.348 -35.820  1.00 87.93           N  
ATOM    929  CA  GLY A 110    -176.629 -15.503 -35.189  1.00 87.93           C  
ATOM    930  C   GLY A 110    -175.846 -14.661 -36.179  1.00 87.93           C  
ATOM    931  O   GLY A 110    -176.202 -14.590 -37.357  1.00 87.93           O  
ATOM    932  N   ALA A 111    -174.824 -14.002 -35.750  1.00 90.34           N  
ATOM    933  CA  ALA A 111    -173.927 -13.193 -36.570  1.00 90.34           C  
ATOM    934  C   ALA A 111    -173.276 -14.032 -37.664  1.00 90.34           C  
ATOM    935  CB  ALA A 111    -172.858 -12.537 -35.699  1.00 90.34           C  
ATOM    936  O   ALA A 111    -173.048 -15.231 -37.483  1.00 90.34           O  
ATOM    937  N   TYR A 112    -173.102 -13.424 -38.874  1.00 92.67           N  
ATOM    938  CA  TYR A 112    -172.528 -14.093 -40.036  1.00 92.67           C  
ATOM    939  C   TYR A 112    -171.631 -13.143 -40.823  1.00 92.67           C  
ATOM    940  CB  TYR A 112    -173.632 -14.639 -40.943  1.00 92.67           C  
ATOM    941  O   TYR A 112    -172.007 -11.998 -41.083  1.00 92.67           O  
ATOM    942  CG  TYR A 112    -173.115 -15.410 -42.135  1.00 92.67           C  
ATOM    943  CD1 TYR A 112    -172.781 -14.755 -43.318  1.00 92.67           C  
ATOM    944  CD2 TYR A 112    -172.960 -16.790 -42.079  1.00 92.67           C  
ATOM    945  CE1 TYR A 112    -172.305 -15.461 -44.420  1.00 92.67           C  
ATOM    946  CE2 TYR A 112    -172.485 -17.505 -43.175  1.00 92.67           C  
ATOM    947  OH  TYR A 112    -171.690 -17.534 -45.425  1.00 92.67           O  
ATOM    948  CZ  TYR A 112    -172.160 -16.832 -44.338  1.00 92.67           C  
ATOM    949  N   LYS A 113    -170.389 -13.610 -41.067  1.00 92.69           N  
ATOM    950  CA  LYS A 113    -169.469 -12.840 -41.900  1.00 92.69           C  
ATOM    951  C   LYS A 113    -168.874 -13.704 -43.008  1.00 92.69           C  
ATOM    952  CB  LYS A 113    -168.352 -12.236 -41.049  1.00 92.69           C  
ATOM    953  O   LYS A 113    -168.160 -14.670 -42.732  1.00 92.69           O  
ATOM    954  CG  LYS A 113    -167.443 -11.280 -41.808  1.00 92.69           C  
ATOM    955  CD  LYS A 113    -166.417 -10.633 -40.886  1.00 92.69           C  
ATOM    956  CE  LYS A 113    -165.551  -9.627 -41.632  1.00 92.69           C  
ATOM    957  NZ  LYS A 113    -164.574  -8.956 -40.723  1.00 92.69           N  
ATOM    958  N   ALA A 114    -169.166 -13.297 -44.271  1.00 93.27           N  
ATOM    959  CA  ALA A 114    -168.637 -14.036 -45.414  1.00 93.27           C  
ATOM    960  C   ALA A 114    -167.158 -13.728 -45.629  1.00 93.27           C  
ATOM    961  CB  ALA A 114    -169.434 -13.708 -46.674  1.00 93.27           C  
ATOM    962  O   ALA A 114    -166.743 -12.569 -45.562  1.00 93.27           O  
ATOM    963  N   SER A 115    -166.311 -14.719 -45.840  1.00 91.59           N  
ATOM    964  CA  SER A 115    -164.871 -14.572 -46.027  1.00 91.59           C  
ATOM    965  C   SER A 115    -164.535 -14.222 -47.472  1.00 91.59           C  
ATOM    966  CB  SER A 115    -164.143 -15.852 -45.621  1.00 91.59           C  
ATOM    967  O   SER A 115    -163.425 -13.772 -47.765  1.00 91.59           O  
ATOM    968  OG  SER A 115    -164.629 -16.963 -46.357  1.00 91.59           O  
ATOM    969  N   LYS A 116    -165.473 -14.363 -48.400  1.00 93.52           N  
ATOM    970  CA  LYS A 116    -165.320 -14.118 -49.830  1.00 93.52           C  
ATOM    971  C   LYS A 116    -166.644 -13.697 -50.461  1.00 93.52           C  
ATOM    972  CB  LYS A 116    -164.776 -15.362 -50.534  1.00 93.52           C  
ATOM    973  O   LYS A 116    -167.702 -13.834 -49.845  1.00 93.52           O  
ATOM    974  CG  LYS A 116    -165.715 -16.559 -50.486  1.00 93.52           C  
ATOM    975  CD  LYS A 116    -165.110 -17.771 -51.181  1.00 93.52           C  
ATOM    976  CE  LYS A 116    -166.053 -18.967 -51.146  1.00 93.52           C  
ATOM    977  NZ  LYS A 116    -165.475 -20.149 -51.851  1.00 93.52           N  
ATOM    978  N   PRO A 117    -166.472 -13.016 -51.700  1.00 95.41           N  
ATOM    979  CA  PRO A 117    -167.736 -12.752 -52.391  1.00 95.41           C  
ATOM    980  C   PRO A 117    -168.516 -14.026 -52.700  1.00 95.41           C  
ATOM    981  CB  PRO A 117    -167.293 -12.056 -53.681  1.00 95.41           C  
ATOM    982  O   PRO A 117    -167.941 -15.009 -53.173  1.00 95.41           O  
ATOM    983  CG  PRO A 117    -165.945 -11.493 -53.368  1.00 95.41           C  
ATOM    984  CD  PRO A 117    -165.255 -12.415 -52.404  1.00 95.41           C  
ATOM    985  N   MET A 118    -169.819 -14.113 -52.368  1.00 97.32           N  
ATOM    986  CA  MET A 118    -170.658 -15.295 -52.551  1.00 97.32           C  
ATOM    987  C   MET A 118    -171.941 -14.941 -53.295  1.00 97.32           C  
ATOM    988  CB  MET A 118    -170.996 -15.929 -51.200  1.00 97.32           C  
ATOM    989  O   MET A 118    -172.426 -13.811 -53.203  1.00 97.32           O  
ATOM    990  CG  MET A 118    -169.781 -16.450 -50.447  1.00 97.32           C  
ATOM    991  SD  MET A 118    -170.202 -17.052 -48.766  1.00 97.32           S  
ATOM    992  CE  MET A 118    -171.195 -18.511 -49.186  1.00 97.32           C  
ATOM    993  N   THR A 119    -172.466 -15.821 -54.120  1.00 98.14           N  
ATOM    994  CA  THR A 119    -173.754 -15.664 -54.788  1.00 98.14           C  
ATOM    995  C   THR A 119    -174.901 -15.805 -53.791  1.00 98.14           C  
ATOM    996  CB  THR A 119    -173.924 -16.692 -55.920  1.00 98.14           C  
ATOM    997  O   THR A 119    -174.690 -16.218 -52.648  1.00 98.14           O  
ATOM    998  CG2 THR A 119    -172.757 -16.630 -56.899  1.00 98.14           C  
ATOM    999  OG1 THR A 119    -173.993 -18.007 -55.359  1.00 98.14           O  
ATOM   1000  N   PHE A 120    -176.134 -15.422 -54.259  1.00 97.65           N  
ATOM   1001  CA  PHE A 120    -177.324 -15.589 -53.436  1.00 97.65           C  
ATOM   1002  C   PHE A 120    -177.465 -17.036 -52.977  1.00 97.65           C  
ATOM   1003  CB  PHE A 120    -178.577 -15.158 -54.204  1.00 97.65           C  
ATOM   1004  O   PHE A 120    -177.649 -17.301 -51.788  1.00 97.65           O  
ATOM   1005  CG  PHE A 120    -179.797 -14.999 -53.338  1.00 97.65           C  
ATOM   1006  CD1 PHE A 120    -180.493 -16.112 -52.883  1.00 97.65           C  
ATOM   1007  CD2 PHE A 120    -180.247 -13.736 -52.978  1.00 97.65           C  
ATOM   1008  CE1 PHE A 120    -181.624 -15.969 -52.081  1.00 97.65           C  
ATOM   1009  CE2 PHE A 120    -181.375 -13.584 -52.176  1.00 97.65           C  
ATOM   1010  CZ  PHE A 120    -182.062 -14.701 -51.729  1.00 97.65           C  
ATOM   1011  N   LYS A 121    -177.265 -17.998 -53.930  1.00 97.58           N  
ATOM   1012  CA  LYS A 121    -177.391 -19.428 -53.664  1.00 97.58           C  
ATOM   1013  C   LYS A 121    -176.307 -19.906 -52.703  1.00 97.58           C  
ATOM   1014  CB  LYS A 121    -177.324 -20.225 -54.968  1.00 97.58           C  
ATOM   1015  O   LYS A 121    -176.562 -20.752 -51.842  1.00 97.58           O  
ATOM   1016  CG  LYS A 121    -177.546 -21.720 -54.793  1.00 97.58           C  
ATOM   1017  CD  LYS A 121    -177.642 -22.431 -56.136  1.00 97.58           C  
ATOM   1018  CE  LYS A 121    -177.979 -23.907 -55.964  1.00 97.58           C  
ATOM   1019  NZ  LYS A 121    -177.294 -24.497 -54.774  1.00 97.58           N  
ATOM   1020  N   GLU A 122    -175.160 -19.428 -52.813  1.00 97.73           N  
ATOM   1021  CA  GLU A 122    -174.082 -19.832 -51.916  1.00 97.73           C  
ATOM   1022  C   GLU A 122    -174.389 -19.444 -50.473  1.00 97.73           C  
ATOM   1023  CB  GLU A 122    -172.754 -19.209 -52.357  1.00 97.73           C  
ATOM   1024  O   GLU A 122    -174.169 -20.232 -49.552  1.00 97.73           O  
ATOM   1025  CG  GLU A 122    -172.157 -19.849 -53.600  1.00 97.73           C  
ATOM   1026  CD  GLU A 122    -170.926 -19.122 -54.118  1.00 97.73           C  
ATOM   1027  OE1 GLU A 122    -170.017 -19.785 -54.668  1.00 97.73           O  
ATOM   1028  OE2 GLU A 122    -170.869 -17.881 -53.970  1.00 97.73           O  
ATOM   1029  N   TYR A 123    -174.863 -18.155 -50.267  1.00 97.68           N  
ATOM   1030  CA  TYR A 123    -175.309 -17.778 -48.931  1.00 97.68           C  
ATOM   1031  C   TYR A 123    -176.411 -18.708 -48.440  1.00 97.68           C  
ATOM   1032  CB  TYR A 123    -175.805 -16.329 -48.919  1.00 97.68           C  
ATOM   1033  O   TYR A 123    -176.357 -19.204 -47.312  1.00 97.68           O  
ATOM   1034  CG  TYR A 123    -174.696 -15.308 -48.841  1.00 97.68           C  
ATOM   1035  CD1 TYR A 123    -174.018 -15.077 -47.647  1.00 97.68           C  
ATOM   1036  CD2 TYR A 123    -174.326 -14.570 -49.961  1.00 97.68           C  
ATOM   1037  CE1 TYR A 123    -172.997 -14.136 -47.569  1.00 97.68           C  
ATOM   1038  CE2 TYR A 123    -173.306 -13.626 -49.895  1.00 97.68           C  
ATOM   1039  OH  TYR A 123    -171.638 -12.484 -48.626  1.00 97.68           O  
ATOM   1040  CZ  TYR A 123    -172.648 -13.417 -48.698  1.00 97.68           C  
ATOM   1041  N   PHE A 124    -177.405 -18.919 -49.339  1.00 96.78           N  
ATOM   1042  CA  PHE A 124    -178.558 -19.779 -49.095  1.00 96.78           C  
ATOM   1043  C   PHE A 124    -178.115 -21.176 -48.679  1.00 96.78           C  
ATOM   1044  CB  PHE A 124    -179.444 -19.858 -50.343  1.00 96.78           C  
ATOM   1045  O   PHE A 124    -178.566 -21.697 -47.657  1.00 96.78           O  
ATOM   1046  CG  PHE A 124    -180.705 -20.655 -50.143  1.00 96.78           C  
ATOM   1047  CD1 PHE A 124    -180.710 -22.033 -50.324  1.00 96.78           C  
ATOM   1048  CD2 PHE A 124    -181.886 -20.025 -49.772  1.00 96.78           C  
ATOM   1049  CE1 PHE A 124    -181.875 -22.772 -50.139  1.00 96.78           C  
ATOM   1050  CE2 PHE A 124    -183.055 -20.758 -49.587  1.00 96.78           C  
ATOM   1051  CZ  PHE A 124    -183.048 -22.130 -49.771  1.00 96.78           C  
ATOM   1052  N   ASP A 125    -177.151 -21.764 -49.295  1.00 96.30           N  
ATOM   1053  CA  ASP A 125    -176.624 -23.100 -49.032  1.00 96.30           C  
ATOM   1054  C   ASP A 125    -175.807 -23.125 -47.742  1.00 96.30           C  
ATOM   1055  CB  ASP A 125    -175.770 -23.582 -50.207  1.00 96.30           C  
ATOM   1056  O   ASP A 125    -175.923 -24.059 -46.946  1.00 96.30           O  
ATOM   1057  CG  ASP A 125    -176.591 -23.906 -51.442  1.00 96.30           C  
ATOM   1058  OD1 ASP A 125    -177.826 -24.069 -51.330  1.00 96.30           O  
ATOM   1059  OD2 ASP A 125    -175.998 -24.004 -52.538  1.00 96.30           O  
ATOM   1060  N   ASP A 126    -175.042 -22.123 -47.587  1.00 95.50           N  
ATOM   1061  CA  ASP A 126    -174.194 -22.042 -46.402  1.00 95.50           C  
ATOM   1062  C   ASP A 126    -175.032 -22.038 -45.125  1.00 95.50           C  
ATOM   1063  CB  ASP A 126    -173.314 -20.791 -46.458  1.00 95.50           C  
ATOM   1064  O   ASP A 126    -174.636 -22.625 -44.116  1.00 95.50           O  
ATOM   1065  CG  ASP A 126    -172.165 -20.829 -45.464  1.00 95.50           C  
ATOM   1066  OD1 ASP A 126    -171.417 -21.830 -45.436  1.00 95.50           O  
ATOM   1067  OD2 ASP A 126    -172.008 -19.851 -44.703  1.00 95.50           O  
ATOM   1068  N   TRP A 127    -176.193 -21.490 -45.173  1.00 94.32           N  
ATOM   1069  CA  TRP A 127    -177.078 -21.388 -44.018  1.00 94.32           C  
ATOM   1070  C   TRP A 127    -177.895 -22.664 -43.843  1.00 94.32           C  
ATOM   1071  CB  TRP A 127    -178.014 -20.185 -44.164  1.00 94.32           C  
ATOM   1072  O   TRP A 127    -178.674 -22.785 -42.894  1.00 94.32           O  
ATOM   1073  CG  TRP A 127    -177.309 -18.862 -44.156  1.00 94.32           C  
ATOM   1074  CD1 TRP A 127    -176.052 -18.599 -43.688  1.00 94.32           C  
ATOM   1075  CD2 TRP A 127    -177.826 -17.617 -44.637  1.00 94.32           C  
ATOM   1076  CE2 TRP A 127    -176.827 -16.640 -44.429  1.00 94.32           C  
ATOM   1077  CE3 TRP A 127    -179.039 -17.232 -45.226  1.00 94.32           C  
ATOM   1078  NE1 TRP A 127    -175.756 -17.265 -43.850  1.00 94.32           N  
ATOM   1079  CH2 TRP A 127    -178.199 -14.953 -45.363  1.00 94.32           C  
ATOM   1080  CZ2 TRP A 127    -177.003 -15.303 -44.790  1.00 94.32           C  
ATOM   1081  CZ3 TRP A 127    -179.212 -15.900 -45.584  1.00 94.32           C  
ATOM   1082  N   GLY A 128    -177.749 -23.595 -44.722  1.00 94.30           N  
ATOM   1083  CA  GLY A 128    -178.396 -24.895 -44.637  1.00 94.30           C  
ATOM   1084  C   GLY A 128    -179.896 -24.832 -44.858  1.00 94.30           C  
ATOM   1085  O   GLY A 128    -180.655 -25.556 -44.210  1.00 94.30           O  
ATOM   1086  N   MET A 129    -180.349 -23.954 -45.833  1.00 94.52           N  
ATOM   1087  CA  MET A 129    -181.773 -23.687 -46.014  1.00 94.52           C  
ATOM   1088  C   MET A 129    -182.490 -24.912 -46.572  1.00 94.52           C  
ATOM   1089  CB  MET A 129    -181.982 -22.491 -46.943  1.00 94.52           C  
ATOM   1090  O   MET A 129    -183.625 -25.202 -46.187  1.00 94.52           O  
ATOM   1091  CG  MET A 129    -181.550 -21.163 -46.341  1.00 94.52           C  
ATOM   1092  SD  MET A 129    -182.444 -20.773 -44.787  1.00 94.52           S  
ATOM   1093  CE  MET A 129    -181.198 -21.274 -43.567  1.00 94.52           C  
ATOM   1094  N   GLU A 130    -181.844 -25.591 -47.409  1.00 92.63           N  
ATOM   1095  CA  GLU A 130    -182.452 -26.797 -47.963  1.00 92.63           C  
ATOM   1096  C   GLU A 130    -182.581 -27.886 -46.903  1.00 92.63           C  
ATOM   1097  CB  GLU A 130    -181.636 -27.313 -49.152  1.00 92.63           C  
ATOM   1098  O   GLU A 130    -183.644 -28.495 -46.759  1.00 92.63           O  
ATOM   1099  CG  GLU A 130    -182.290 -28.472 -49.890  1.00 92.63           C  
ATOM   1100  CD  GLU A 130    -181.577 -28.840 -51.181  1.00 92.63           C  
ATOM   1101  OE1 GLU A 130    -181.979 -29.829 -51.836  1.00 92.63           O  
ATOM   1102  OE2 GLU A 130    -180.607 -28.136 -51.539  1.00 92.63           O  
ATOM   1103  N   ARG A 131    -181.557 -27.993 -46.106  1.00 90.69           N  
ATOM   1104  CA  ARG A 131    -181.497 -29.063 -45.118  1.00 90.69           C  
ATOM   1105  C   ARG A 131    -182.427 -28.780 -43.944  1.00 90.69           C  
ATOM   1106  CB  ARG A 131    -180.063 -29.251 -44.615  1.00 90.69           C  
ATOM   1107  O   ARG A 131    -183.181 -29.655 -43.518  1.00 90.69           O  
ATOM   1108  CG  ARG A 131    -179.913 -30.353 -43.578  1.00 90.69           C  
ATOM   1109  CD  ARG A 131    -178.464 -30.526 -43.146  1.00 90.69           C  
ATOM   1110  NE  ARG A 131    -178.332 -31.535 -42.098  1.00 90.69           N  
ATOM   1111  NH1 ARG A 131    -176.059 -31.235 -41.810  1.00 90.69           N  
ATOM   1112  NH2 ARG A 131    -177.186 -32.783 -40.547  1.00 90.69           N  
ATOM   1113  CZ  ARG A 131    -177.192 -31.850 -41.487  1.00 90.69           C  
ATOM   1114  N   PHE A 132    -182.458 -27.559 -43.505  1.00 89.66           N  
ATOM   1115  CA  PHE A 132    -183.130 -27.286 -42.239  1.00 89.66           C  
ATOM   1116  C   PHE A 132    -184.545 -26.771 -42.478  1.00 89.66           C  
ATOM   1117  CB  PHE A 132    -182.333 -26.271 -41.415  1.00 89.66           C  
ATOM   1118  O   PHE A 132    -185.446 -27.028 -41.677  1.00 89.66           O  
ATOM   1119  CG  PHE A 132    -180.947 -26.734 -41.055  1.00 89.66           C  
ATOM   1120  CD1 PHE A 132    -180.758 -27.871 -40.280  1.00 89.66           C  
ATOM   1121  CD2 PHE A 132    -179.832 -26.031 -41.495  1.00 89.66           C  
ATOM   1122  CE1 PHE A 132    -179.476 -28.302 -39.947  1.00 89.66           C  
ATOM   1123  CE2 PHE A 132    -178.548 -26.455 -41.164  1.00 89.66           C  
ATOM   1124  CZ  PHE A 132    -178.372 -27.591 -40.389  1.00 89.66           C  
ATOM   1125  N   ALA A 133    -184.804 -26.088 -43.619  1.00 90.00           N  
ATOM   1126  CA  ALA A 133    -186.106 -25.465 -43.842  1.00 90.00           C  
ATOM   1127  C   ALA A 133    -186.835 -26.119 -45.011  1.00 90.00           C  
ATOM   1128  CB  ALA A 133    -185.941 -23.968 -44.091  1.00 90.00           C  
ATOM   1129  O   ALA A 133    -187.966 -25.744 -45.333  1.00 90.00           O  
ATOM   1130  N   LYS A 134    -186.197 -27.161 -45.654  1.00 91.81           N  
ATOM   1131  CA  LYS A 134    -186.728 -27.806 -46.852  1.00 91.81           C  
ATOM   1132  C   LYS A 134    -187.097 -26.775 -47.914  1.00 91.81           C  
ATOM   1133  CB  LYS A 134    -187.947 -28.662 -46.505  1.00 91.81           C  
ATOM   1134  O   LYS A 134    -188.114 -26.915 -48.595  1.00 91.81           O  
ATOM   1135  CG  LYS A 134    -188.330 -29.660 -47.588  1.00 91.81           C  
ATOM   1136  CD  LYS A 134    -188.472 -31.068 -47.024  1.00 91.81           C  
ATOM   1137  CE  LYS A 134    -188.844 -32.071 -48.108  1.00 91.81           C  
ATOM   1138  NZ  LYS A 134    -188.662 -33.479 -47.648  1.00 91.81           N  
ATOM   1139  N   LEU A 135    -186.329 -25.721 -47.863  1.00 95.60           N  
ATOM   1140  CA  LEU A 135    -186.506 -24.632 -48.817  1.00 95.60           C  
ATOM   1141  C   LEU A 135    -185.501 -24.741 -49.959  1.00 95.60           C  
ATOM   1142  CB  LEU A 135    -186.355 -23.277 -48.119  1.00 95.60           C  
ATOM   1143  O   LEU A 135    -184.292 -24.815 -49.724  1.00 95.60           O  
ATOM   1144  CG  LEU A 135    -186.762 -22.047 -48.931  1.00 95.60           C  
ATOM   1145  CD1 LEU A 135    -188.253 -22.089 -49.246  1.00 95.60           C  
ATOM   1146  CD2 LEU A 135    -186.404 -20.768 -48.181  1.00 95.60           C  
ATOM   1147  N   THR A 136    -185.977 -24.775 -51.194  1.00 96.76           N  
ATOM   1148  CA  THR A 136    -185.134 -24.834 -52.383  1.00 96.76           C  
ATOM   1149  C   THR A 136    -185.273 -23.559 -53.209  1.00 96.76           C  
ATOM   1150  CB  THR A 136    -185.483 -26.055 -53.257  1.00 96.76           C  
ATOM   1151  O   THR A 136    -186.270 -22.844 -53.093  1.00 96.76           O  
ATOM   1152  CG2 THR A 136    -185.252 -27.357 -52.497  1.00 96.76           C  
ATOM   1153  OG1 THR A 136    -186.859 -25.979 -53.645  1.00 96.76           O  
ATOM   1154  N   ILE A 137    -184.253 -23.248 -53.989  1.00 97.20           N  
ATOM   1155  CA  ILE A 137    -184.280 -22.075 -54.856  1.00 97.20           C  
ATOM   1156  C   ILE A 137    -184.937 -22.432 -56.187  1.00 97.20           C  
ATOM   1157  CB  ILE A 137    -182.859 -21.514 -55.094  1.00 97.20           C  
ATOM   1158  O   ILE A 137    -184.582 -23.434 -56.813  1.00 97.20           O  
ATOM   1159  CG1 ILE A 137    -182.300 -20.911 -53.800  1.00 97.20           C  
ATOM   1160  CG2 ILE A 137    -182.871 -20.478 -56.221  1.00 97.20           C  
ATOM   1161  CD1 ILE A 137    -182.994 -19.628 -53.364  1.00 97.20           C  
ATOM   1162  N   GLY A 138    -186.020 -21.774 -56.533  1.00 97.15           N  
ATOM   1163  CA  GLY A 138    -186.594 -21.856 -57.865  1.00 97.15           C  
ATOM   1164  C   GLY A 138    -185.964 -20.886 -58.848  1.00 97.15           C  
ATOM   1165  O   GLY A 138    -184.769 -20.980 -59.140  1.00 97.15           O  
ATOM   1166  N   VAL A 139    -186.754 -19.916 -59.315  1.00 96.98           N  
ATOM   1167  CA  VAL A 139    -186.217 -18.884 -60.195  1.00 96.98           C  
ATOM   1168  C   VAL A 139    -185.159 -18.070 -59.451  1.00 96.98           C  
ATOM   1169  CB  VAL A 139    -187.331 -17.953 -60.724  1.00 96.98           C  
ATOM   1170  O   VAL A 139    -185.367 -17.675 -58.301  1.00 96.98           O  
ATOM   1171  CG1 VAL A 139    -186.735 -16.805 -61.536  1.00 96.98           C  
ATOM   1172  CG2 VAL A 139    -188.330 -18.744 -61.565  1.00 96.98           C  
ATOM   1173  N   ASN A 140    -184.003 -17.872 -60.087  1.00 97.91           N  
ATOM   1174  CA  ASN A 140    -182.916 -17.053 -59.560  1.00 97.91           C  
ATOM   1175  C   ASN A 140    -182.343 -16.128 -60.630  1.00 97.91           C  
ATOM   1176  CB  ASN A 140    -181.812 -17.936 -58.977  1.00 97.91           C  
ATOM   1177  O   ASN A 140    -181.438 -16.514 -61.372  1.00 97.91           O  
ATOM   1178  CG  ASN A 140    -180.719 -17.135 -58.298  1.00 97.91           C  
ATOM   1179  ND2 ASN A 140    -179.684 -17.821 -57.829  1.00 97.91           N  
ATOM   1180  OD1 ASN A 140    -180.806 -15.908 -58.195  1.00 97.91           O  
ATOM   1181  N   GLU A 141    -182.831 -14.957 -60.675  1.00 97.87           N  
ATOM   1182  CA  GLU A 141    -182.488 -14.001 -61.724  1.00 97.87           C  
ATOM   1183  C   GLU A 141    -181.227 -13.219 -61.367  1.00 97.87           C  
ATOM   1184  CB  GLU A 141    -183.651 -13.038 -61.973  1.00 97.87           C  
ATOM   1185  O   GLU A 141    -180.717 -12.448 -62.183  1.00 97.87           O  
ATOM   1186  CG  GLU A 141    -184.873 -13.698 -62.600  1.00 97.87           C  
ATOM   1187  CD  GLU A 141    -186.003 -12.721 -62.883  1.00 97.87           C  
ATOM   1188  OE1 GLU A 141    -186.992 -13.115 -63.541  1.00 97.87           O  
ATOM   1189  OE2 GLU A 141    -185.898 -11.554 -62.443  1.00 97.87           O  
ATOM   1190  N   VAL A 142    -180.719 -13.454 -60.129  1.00 96.23           N  
ATOM   1191  CA  VAL A 142    -179.522 -12.724 -59.725  1.00 96.23           C  
ATOM   1192  C   VAL A 142    -178.365 -13.699 -59.527  1.00 96.23           C  
ATOM   1193  CB  VAL A 142    -179.763 -11.912 -58.432  1.00 96.23           C  
ATOM   1194  O   VAL A 142    -177.487 -13.468 -58.691  1.00 96.23           O  
ATOM   1195  CG1 VAL A 142    -180.769 -10.789 -58.678  1.00 96.23           C  
ATOM   1196  CG2 VAL A 142    -180.245 -12.829 -57.309  1.00 96.23           C  
ATOM   1197  N   SER A 143    -178.431 -14.841 -60.216  1.00 97.02           N  
ATOM   1198  CA  SER A 143    -177.498 -15.946 -60.023  1.00 97.02           C  
ATOM   1199  C   SER A 143    -176.078 -15.546 -60.412  1.00 97.02           C  
ATOM   1200  CB  SER A 143    -177.934 -17.165 -60.835  1.00 97.02           C  
ATOM   1201  O   SER A 143    -175.109 -16.159 -59.963  1.00 97.02           O  
ATOM   1202  OG  SER A 143    -178.015 -16.848 -62.214  1.00 97.02           O  
ATOM   1203  N   ASP A 144    -175.927 -14.539 -61.182  1.00 94.29           N  
ATOM   1204  CA  ASP A 144    -174.630 -14.133 -61.713  1.00 94.29           C  
ATOM   1205  C   ASP A 144    -173.955 -13.116 -60.795  1.00 94.29           C  
ATOM   1206  CB  ASP A 144    -174.784 -13.550 -63.119  1.00 94.29           C  
ATOM   1207  O   ASP A 144    -172.783 -12.782 -60.984  1.00 94.29           O  
ATOM   1208  CG  ASP A 144    -175.761 -12.388 -63.175  1.00 94.29           C  
ATOM   1209  OD1 ASP A 144    -176.787 -12.418 -62.463  1.00 94.29           O  
ATOM   1210  OD2 ASP A 144    -175.502 -11.435 -63.941  1.00 94.29           O  
ATOM   1211  N   GLN A 145    -174.704 -12.603 -59.700  1.00 95.01           N  
ATOM   1212  CA  GLN A 145    -174.180 -11.564 -58.818  1.00 95.01           C  
ATOM   1213  C   GLN A 145    -173.436 -12.171 -57.633  1.00 95.01           C  
ATOM   1214  CB  GLN A 145    -175.311 -10.661 -58.321  1.00 95.01           C  
ATOM   1215  O   GLN A 145    -173.774 -13.266 -57.175  1.00 95.01           O  
ATOM   1216  CG  GLN A 145    -176.084  -9.973 -59.438  1.00 95.01           C  
ATOM   1217  CD  GLN A 145    -177.192  -9.074 -58.918  1.00 95.01           C  
ATOM   1218  NE2 GLN A 145    -178.180  -8.803 -59.763  1.00 95.01           N  
ATOM   1219  OE1 GLN A 145    -177.157  -8.630 -57.766  1.00 95.01           O  
ATOM   1220  N   LYS A 146    -172.353 -11.571 -57.253  1.00 96.06           N  
ATOM   1221  CA  LYS A 146    -171.620 -11.930 -56.042  1.00 96.06           C  
ATOM   1222  C   LYS A 146    -171.430 -10.718 -55.134  1.00 96.06           C  
ATOM   1223  CB  LYS A 146    -170.261 -12.536 -56.396  1.00 96.06           C  
ATOM   1224  O   LYS A 146    -171.173  -9.611 -55.613  1.00 96.06           O  
ATOM   1225  CG  LYS A 146    -170.350 -13.863 -57.138  1.00 96.06           C  
ATOM   1226  CD  LYS A 146    -168.972 -14.467 -57.371  1.00 96.06           C  
ATOM   1227  CE  LYS A 146    -169.062 -15.816 -58.071  1.00 96.06           C  
ATOM   1228  NZ  LYS A 146    -167.724 -16.467 -58.195  1.00 96.06           N  
ATOM   1229  N   ARG A 147    -171.690 -10.999 -53.769  1.00 91.15           N  
ATOM   1230  CA  ARG A 147    -171.497  -9.948 -52.776  1.00 91.15           C  
ATOM   1231  C   ARG A 147    -170.770 -10.481 -51.547  1.00 91.15           C  
ATOM   1232  CB  ARG A 147    -172.842  -9.341 -52.369  1.00 91.15           C  
ATOM   1233  O   ARG A 147    -170.836 -11.675 -51.250  1.00 91.15           O  
ATOM   1234  CG  ARG A 147    -173.648  -8.791 -53.534  1.00 91.15           C  
ATOM   1235  CD  ARG A 147    -173.156  -7.414 -53.961  1.00 91.15           C  
ATOM   1236  NE  ARG A 147    -174.084  -6.774 -54.888  1.00 91.15           N  
ATOM   1237  NH1 ARG A 147    -172.746  -7.054 -56.749  1.00 91.15           N  
ATOM   1238  NH2 ARG A 147    -174.783  -6.019 -56.942  1.00 91.15           N  
ATOM   1239  CZ  ARG A 147    -173.869  -6.617 -56.190  1.00 91.15           C  
ATOM   1240  N   THR A 148    -170.023  -9.630 -50.922  1.00 93.43           N  
ATOM   1241  CA  THR A 148    -169.471  -9.922 -49.604  1.00 93.43           C  
ATOM   1242  C   THR A 148    -170.276  -9.222 -48.514  1.00 93.43           C  
ATOM   1243  CB  THR A 148    -167.995  -9.494 -49.510  1.00 93.43           C  
ATOM   1244  O   THR A 148    -170.178  -8.005 -48.346  1.00 93.43           O  
ATOM   1245  CG2 THR A 148    -167.349 -10.026 -48.234  1.00 93.43           C  
ATOM   1246  OG1 THR A 148    -167.281 -10.007 -50.642  1.00 93.43           O  
ATOM   1247  N   LEU A 149    -171.071 -10.154 -47.772  1.00 92.58           N  
ATOM   1248  CA  LEU A 149    -172.031  -9.560 -46.848  1.00 92.58           C  
ATOM   1249  C   LEU A 149    -171.707  -9.945 -45.408  1.00 92.58           C  
ATOM   1250  CB  LEU A 149    -173.456 -10.000 -47.198  1.00 92.58           C  
ATOM   1251  O   LEU A 149    -171.028 -10.946 -45.166  1.00 92.58           O  
ATOM   1252  CG  LEU A 149    -173.928  -9.693 -48.620  1.00 92.58           C  
ATOM   1253  CD1 LEU A 149    -175.297 -10.318 -48.868  1.00 92.58           C  
ATOM   1254  CD2 LEU A 149    -173.972  -8.188 -48.856  1.00 92.58           C  
ATOM   1255  N   GLU A 150    -172.159  -9.119 -44.477  1.00 92.31           N  
ATOM   1256  CA  GLU A 150    -172.005  -9.361 -43.046  1.00 92.31           C  
ATOM   1257  C   GLU A 150    -173.269  -8.976 -42.283  1.00 92.31           C  
ATOM   1258  CB  GLU A 150    -170.803  -8.589 -42.497  1.00 92.31           C  
ATOM   1259  O   GLU A 150    -173.963  -8.028 -42.658  1.00 92.31           O  
ATOM   1260  CG  GLU A 150    -170.624  -8.719 -40.991  1.00 92.31           C  
ATOM   1261  CD  GLU A 150    -169.455  -7.910 -40.451  1.00 92.31           C  
ATOM   1262  OE1 GLU A 150    -169.193  -7.960 -39.229  1.00 92.31           O  
ATOM   1263  OE2 GLU A 150    -168.795  -7.220 -41.261  1.00 92.31           O  
ATOM   1264  N   TRP A 151    -173.612  -9.821 -41.314  1.00 90.69           N  
ATOM   1265  CA  TRP A 151    -174.702  -9.542 -40.386  1.00 90.69           C  
ATOM   1266  C   TRP A 151    -174.210  -9.565 -38.943  1.00 90.69           C  
ATOM   1267  CB  TRP A 151    -175.836 -10.555 -40.568  1.00 90.69           C  
ATOM   1268  O   TRP A 151    -173.564 -10.526 -38.517  1.00 90.69           O  
ATOM   1269  CG  TRP A 151    -176.600 -10.392 -41.848  1.00 90.69           C  
ATOM   1270  CD1 TRP A 151    -177.766  -9.701 -42.030  1.00 90.69           C  
ATOM   1271  CD2 TRP A 151    -176.252 -10.935 -43.125  1.00 90.69           C  
ATOM   1272  CE2 TRP A 151    -177.253 -10.533 -44.037  1.00 90.69           C  
ATOM   1273  CE3 TRP A 151    -175.189 -11.723 -43.588  1.00 90.69           C  
ATOM   1274  NE1 TRP A 151    -178.163  -9.782 -43.344  1.00 90.69           N  
ATOM   1275  CH2 TRP A 151    -176.172 -11.664 -45.812  1.00 90.69           C  
ATOM   1276  CZ2 TRP A 151    -177.222 -10.893 -45.386  1.00 90.69           C  
ATOM   1277  CZ3 TRP A 151    -175.160 -12.081 -44.931  1.00 90.69           C  
ATOM   1278  N   GLU A 152    -174.508  -8.428 -38.256  1.00 78.53           N  
ATOM   1279  CA  GLU A 152    -174.163  -8.353 -36.840  1.00 78.53           C  
ATOM   1280  C   GLU A 152    -175.374  -8.648 -35.960  1.00 78.53           C  
ATOM   1281  CB  GLU A 152    -173.588  -6.977 -36.498  1.00 78.53           C  
ATOM   1282  O   GLU A 152    -176.507  -8.318 -36.321  1.00 78.53           O  
ATOM   1283  CG  GLU A 152    -172.302  -6.646 -37.244  1.00 78.53           C  
ATOM   1284  CD  GLU A 152    -171.751  -5.269 -36.908  1.00 78.53           C  
ATOM   1285  OE1 GLU A 152    -170.640  -4.929 -37.375  1.00 78.53           O  
ATOM   1286  OE2 GLU A 152    -172.436  -4.524 -36.171  1.00 78.53           O  
ATOM   1287  N   GLY A 153    -175.447  -9.639 -35.013  1.00 76.97           N  
ATOM   1288  CA  GLY A 153    -176.556  -9.936 -34.119  1.00 76.97           C  
ATOM   1289  C   GLY A 153    -177.414 -11.093 -34.597  1.00 76.97           C  
ATOM   1290  O   GLY A 153    -176.979 -11.895 -35.425  1.00 76.97           O  
ATOM   1291  N   GLN A 154    -178.473 -11.244 -33.858  1.00 85.46           N  
ATOM   1292  CA  GLN A 154    -179.375 -12.354 -34.148  1.00 85.46           C  
ATOM   1293  C   GLN A 154    -180.674 -11.855 -34.776  1.00 85.46           C  
ATOM   1294  CB  GLN A 154    -179.678 -13.147 -32.877  1.00 85.46           C  
ATOM   1295  O   GLN A 154    -181.161 -10.775 -34.436  1.00 85.46           O  
ATOM   1296  CG  GLN A 154    -178.476 -13.899 -32.321  1.00 85.46           C  
ATOM   1297  CD  GLN A 154    -178.832 -14.788 -31.144  1.00 85.46           C  
ATOM   1298  NE2 GLN A 154    -178.094 -15.881 -30.982  1.00 85.46           N  
ATOM   1299  OE1 GLN A 154    -179.764 -14.495 -30.387  1.00 85.46           O  
ATOM   1300  N   GLU A 155    -181.155 -12.421 -35.919  1.00 87.19           N  
ATOM   1301  CA  GLU A 155    -182.461 -12.195 -36.529  1.00 87.19           C  
ATOM   1302  C   GLU A 155    -183.104 -13.509 -36.962  1.00 87.19           C  
ATOM   1303  CB  GLU A 155    -182.340 -11.249 -37.727  1.00 87.19           C  
ATOM   1304  O   GLU A 155    -182.438 -14.547 -37.007  1.00 87.19           O  
ATOM   1305  CG  GLU A 155    -181.406 -11.756 -38.817  1.00 87.19           C  
ATOM   1306  CD  GLU A 155    -181.131 -10.724 -39.899  1.00 87.19           C  
ATOM   1307  OE1 GLU A 155    -180.330 -11.005 -40.819  1.00 87.19           O  
ATOM   1308  OE2 GLU A 155    -181.723  -9.623 -39.826  1.00 87.19           O  
ATOM   1309  N   THR A 156    -184.417 -13.518 -37.200  1.00 91.62           N  
ATOM   1310  CA  THR A 156    -185.083 -14.724 -37.682  1.00 91.62           C  
ATOM   1311  C   THR A 156    -184.572 -15.105 -39.069  1.00 91.62           C  
ATOM   1312  CB  THR A 156    -186.611 -14.538 -37.728  1.00 91.62           C  
ATOM   1313  O   THR A 156    -184.030 -14.264 -39.790  1.00 91.62           O  
ATOM   1314  CG2 THR A 156    -187.164 -14.192 -36.349  1.00 91.62           C  
ATOM   1315  OG1 THR A 156    -186.931 -13.481 -38.640  1.00 91.62           O  
ATOM   1316  N   THR A 157    -184.718 -16.351 -39.413  1.00 94.57           N  
ATOM   1317  CA  THR A 157    -184.284 -16.841 -40.716  1.00 94.57           C  
ATOM   1318  C   THR A 157    -184.970 -16.072 -41.840  1.00 94.57           C  
ATOM   1319  CB  THR A 157    -184.571 -18.347 -40.870  1.00 94.57           C  
ATOM   1320  O   THR A 157    -184.327 -15.690 -42.822  1.00 94.57           O  
ATOM   1321  CG2 THR A 157    -184.109 -18.858 -42.231  1.00 94.57           C  
ATOM   1322  OG1 THR A 157    -183.880 -19.067 -39.842  1.00 94.57           O  
ATOM   1323  N   LEU A 158    -186.257 -15.755 -41.694  1.00 93.68           N  
ATOM   1324  CA  LEU A 158    -187.006 -14.995 -42.687  1.00 93.68           C  
ATOM   1325  C   LEU A 158    -186.397 -13.611 -42.885  1.00 93.68           C  
ATOM   1326  CB  LEU A 158    -188.473 -14.864 -42.268  1.00 93.68           C  
ATOM   1327  O   LEU A 158    -186.175 -13.183 -44.019  1.00 93.68           O  
ATOM   1328  CG  LEU A 158    -189.366 -14.018 -43.176  1.00 93.68           C  
ATOM   1329  CD1 LEU A 158    -189.412 -14.613 -44.579  1.00 93.68           C  
ATOM   1330  CD2 LEU A 158    -190.769 -13.904 -42.591  1.00 93.68           C  
ATOM   1331  N   ALA A 159    -186.135 -12.945 -41.761  1.00 92.62           N  
ATOM   1332  CA  ALA A 159    -185.550 -11.608 -41.823  1.00 92.62           C  
ATOM   1333  C   ALA A 159    -184.189 -11.637 -42.513  1.00 92.62           C  
ATOM   1334  CB  ALA A 159    -185.420 -11.019 -40.422  1.00 92.62           C  
ATOM   1335  O   ALA A 159    -183.855 -10.732 -43.282  1.00 92.62           O  
ATOM   1336  N   ARG A 160    -183.443 -12.726 -42.182  1.00 94.16           N  
ATOM   1337  CA  ARG A 160    -182.130 -12.872 -42.801  1.00 94.16           C  
ATOM   1338  C   ARG A 160    -182.253 -13.046 -44.312  1.00 94.16           C  
ATOM   1339  CB  ARG A 160    -181.380 -14.060 -42.196  1.00 94.16           C  
ATOM   1340  O   ARG A 160    -181.503 -12.434 -45.074  1.00 94.16           O  
ATOM   1341  CG  ARG A 160    -179.970 -14.239 -42.739  1.00 94.16           C  
ATOM   1342  CD  ARG A 160    -179.057 -13.092 -42.327  1.00 94.16           C  
ATOM   1343  NE  ARG A 160    -178.860 -13.052 -40.880  1.00 94.16           N  
ATOM   1344  NH1 ARG A 160    -176.628 -13.644 -40.962  1.00 94.16           N  
ATOM   1345  NH2 ARG A 160    -177.642 -13.250 -38.944  1.00 94.16           N  
ATOM   1346  CZ  ARG A 160    -177.710 -13.316 -40.266  1.00 94.16           C  
ATOM   1347  N   LEU A 161    -183.191 -13.768 -44.824  1.00 95.60           N  
ATOM   1348  CA  LEU A 161    -183.420 -14.005 -46.246  1.00 95.60           C  
ATOM   1349  C   LEU A 161    -183.880 -12.729 -46.943  1.00 95.60           C  
ATOM   1350  CB  LEU A 161    -184.459 -15.111 -46.445  1.00 95.60           C  
ATOM   1351  O   LEU A 161    -183.428 -12.422 -48.049  1.00 95.60           O  
ATOM   1352  CG  LEU A 161    -183.981 -16.542 -46.198  1.00 95.60           C  
ATOM   1353  CD1 LEU A 161    -185.161 -17.507 -46.221  1.00 95.60           C  
ATOM   1354  CD2 LEU A 161    -182.935 -16.944 -47.233  1.00 95.60           C  
ATOM   1355  N   ILE A 162    -184.762 -12.008 -46.277  1.00 93.08           N  
ATOM   1356  CA  ILE A 162    -185.242 -10.749 -46.837  1.00 93.08           C  
ATOM   1357  C   ILE A 162    -184.077  -9.774 -46.986  1.00 93.08           C  
ATOM   1358  CB  ILE A 162    -186.352 -10.127 -45.960  1.00 93.08           C  
ATOM   1359  O   ILE A 162    -183.941  -9.114 -48.020  1.00 93.08           O  
ATOM   1360  CG1 ILE A 162    -187.623 -10.983 -46.021  1.00 93.08           C  
ATOM   1361  CG2 ILE A 162    -186.640  -8.688 -46.394  1.00 93.08           C  
ATOM   1362  CD1 ILE A 162    -188.686 -10.586 -45.006  1.00 93.08           C  
ATOM   1363  N   SER A 163    -183.272  -9.756 -45.983  1.00 93.48           N  
ATOM   1364  CA  SER A 163    -182.096  -8.894 -46.025  1.00 93.48           C  
ATOM   1365  C   SER A 163    -181.140  -9.314 -47.137  1.00 93.48           C  
ATOM   1366  CB  SER A 163    -181.367  -8.916 -44.681  1.00 93.48           C  
ATOM   1367  O   SER A 163    -180.596  -8.467 -47.847  1.00 93.48           O  
ATOM   1368  OG  SER A 163    -180.226  -8.078 -44.712  1.00 93.48           O  
ATOM   1369  N   LEU A 164    -180.974 -10.575 -47.241  1.00 95.69           N  
ATOM   1370  CA  LEU A 164    -180.146 -11.098 -48.322  1.00 95.69           C  
ATOM   1371  C   LEU A 164    -180.675 -10.648 -49.679  1.00 95.69           C  
ATOM   1372  CB  LEU A 164    -180.091 -12.628 -48.265  1.00 95.69           C  
ATOM   1373  O   LEU A 164    -179.916 -10.151 -50.514  1.00 95.69           O  
ATOM   1374  CG  LEU A 164    -179.260 -13.317 -49.347  1.00 95.69           C  
ATOM   1375  CD1 LEU A 164    -177.806 -12.863 -49.268  1.00 95.69           C  
ATOM   1376  CD2 LEU A 164    -179.360 -14.833 -49.213  1.00 95.69           C  
ATOM   1377  N   ALA A 165    -181.945 -10.821 -49.956  1.00 94.61           N  
ATOM   1378  CA  ALA A 165    -182.579 -10.402 -51.204  1.00 94.61           C  
ATOM   1379  C   ALA A 165    -182.347  -8.918 -51.468  1.00 94.61           C  
ATOM   1380  CB  ALA A 165    -184.076 -10.704 -51.166  1.00 94.61           C  
ATOM   1381  O   ALA A 165    -181.984  -8.527 -52.581  1.00 94.61           O  
ATOM   1382  N   ARG A 166    -182.460  -8.084 -50.509  1.00 91.36           N  
ATOM   1383  CA  ARG A 166    -182.270  -6.644 -50.641  1.00 91.36           C  
ATOM   1384  C   ARG A 166    -180.841  -6.316 -51.062  1.00 91.36           C  
ATOM   1385  CB  ARG A 166    -182.604  -5.934 -49.326  1.00 91.36           C  
ATOM   1386  O   ARG A 166    -180.623  -5.463 -51.925  1.00 91.36           O  
ATOM   1387  CG  ARG A 166    -184.094  -5.822 -49.049  1.00 91.36           C  
ATOM   1388  CD  ARG A 166    -184.371  -5.109 -47.733  1.00 91.36           C  
ATOM   1389  NE  ARG A 166    -185.784  -5.172 -47.371  1.00 91.36           N  
ATOM   1390  NH1 ARG A 166    -185.436  -4.825 -45.115  1.00 91.36           N  
ATOM   1391  NH2 ARG A 166    -187.562  -5.113 -45.920  1.00 91.36           N  
ATOM   1392  CZ  ARG A 166    -186.258  -5.037 -46.136  1.00 91.36           C  
ATOM   1393  N   ASN A 167    -179.902  -7.051 -50.448  1.00 92.44           N  
ATOM   1394  CA  ASN A 167    -178.499  -6.814 -50.768  1.00 92.44           C  
ATOM   1395  C   ASN A 167    -178.174  -7.222 -52.201  1.00 92.44           C  
ATOM   1396  CB  ASN A 167    -177.592  -7.560 -49.786  1.00 92.44           C  
ATOM   1397  O   ASN A 167    -177.260  -6.669 -52.817  1.00 92.44           O  
ATOM   1398  CG  ASN A 167    -177.381  -6.798 -48.493  1.00 92.44           C  
ATOM   1399  ND2 ASN A 167    -178.019  -7.257 -47.423  1.00 92.44           N  
ATOM   1400  OD1 ASN A 167    -176.650  -5.803 -48.456  1.00 92.44           O  
ATOM   1401  N   PHE A 168    -178.993  -8.031 -52.701  1.00 93.36           N  
ATOM   1402  CA  PHE A 168    -178.768  -8.501 -54.062  1.00 93.36           C  
ATOM   1403  C   PHE A 168    -179.708  -7.802 -55.039  1.00 93.36           C  
ATOM   1404  CB  PHE A 168    -178.957 -10.019 -54.146  1.00 93.36           C  
ATOM   1405  O   PHE A 168    -179.843  -8.224 -56.189  1.00 93.36           O  
ATOM   1406  CG  PHE A 168    -177.731 -10.804 -53.768  1.00 93.36           C  
ATOM   1407  CD1 PHE A 168    -176.878 -11.303 -54.745  1.00 93.36           C  
ATOM   1408  CD2 PHE A 168    -177.430 -11.045 -52.433  1.00 93.36           C  
ATOM   1409  CE1 PHE A 168    -175.742 -12.032 -54.398  1.00 93.36           C  
ATOM   1410  CE2 PHE A 168    -176.298 -11.772 -52.078  1.00 93.36           C  
ATOM   1411  CZ  PHE A 168    -175.456 -12.265 -53.062  1.00 93.36           C  
ATOM   1412  N   ASP A 169    -180.373  -6.729 -54.604  1.00 90.95           N  
ATOM   1413  CA  ASP A 169    -181.325  -5.986 -55.422  1.00 90.95           C  
ATOM   1414  C   ASP A 169    -182.385  -6.915 -56.011  1.00 90.95           C  
ATOM   1415  CB  ASP A 169    -180.601  -5.239 -56.543  1.00 90.95           C  
ATOM   1416  O   ASP A 169    -182.656  -6.874 -57.213  1.00 90.95           O  
ATOM   1417  CG  ASP A 169    -179.574  -4.244 -56.026  1.00 90.95           C  
ATOM   1418  OD1 ASP A 169    -179.900  -3.448 -55.119  1.00 90.95           O  
ATOM   1419  OD2 ASP A 169    -178.432  -4.257 -56.533  1.00 90.95           O  
ATOM   1420  N   ALA A 170    -182.840  -7.785 -55.078  1.00 93.45           N  
ATOM   1421  CA  ALA A 170    -183.789  -8.803 -55.521  1.00 93.45           C  
ATOM   1422  C   ALA A 170    -185.079  -8.741 -54.706  1.00 93.45           C  
ATOM   1423  CB  ALA A 170    -183.164 -10.192 -55.421  1.00 93.45           C  
ATOM   1424  O   ALA A 170    -185.130  -8.086 -53.664  1.00 93.45           O  
ATOM   1425  N   GLU A 171    -186.199  -9.304 -55.289  1.00 94.85           N  
ATOM   1426  CA  GLU A 171    -187.466  -9.601 -54.629  1.00 94.85           C  
ATOM   1427  C   GLU A 171    -187.680 -11.107 -54.495  1.00 94.85           C  
ATOM   1428  CB  GLU A 171    -188.633  -8.971 -55.396  1.00 94.85           C  
ATOM   1429  O   GLU A 171    -187.244 -11.880 -55.352  1.00 94.85           O  
ATOM   1430  CG  GLU A 171    -188.520  -7.462 -55.553  1.00 94.85           C  
ATOM   1431  CD  GLU A 171    -189.633  -6.862 -56.398  1.00 94.85           C  
ATOM   1432  OE1 GLU A 171    -189.683  -5.620 -56.544  1.00 94.85           O  
ATOM   1433  OE2 GLU A 171    -190.462  -7.641 -56.918  1.00 94.85           O  
ATOM   1434  N   ILE A 172    -188.308 -11.525 -53.402  1.00 95.80           N  
ATOM   1435  CA  ILE A 172    -188.450 -12.964 -53.212  1.00 95.80           C  
ATOM   1436  C   ILE A 172    -189.931 -13.333 -53.149  1.00 95.80           C  
ATOM   1437  CB  ILE A 172    -187.724 -13.440 -51.933  1.00 95.80           C  
ATOM   1438  O   ILE A 172    -190.768 -12.502 -52.792  1.00 95.80           O  
ATOM   1439  CG1 ILE A 172    -188.230 -12.663 -50.712  1.00 95.80           C  
ATOM   1440  CG2 ILE A 172    -186.208 -13.294 -52.086  1.00 95.80           C  
ATOM   1441  CD1 ILE A 172    -187.657 -13.149 -49.389  1.00 95.80           C  
ATOM   1442  N   GLU A 173    -190.304 -14.514 -53.543  1.00 95.41           N  
ATOM   1443  CA  GLU A 173    -191.634 -15.113 -53.489  1.00 95.41           C  
ATOM   1444  C   GLU A 173    -191.566 -16.571 -53.044  1.00 95.41           C  
ATOM   1445  CB  GLU A 173    -192.323 -15.011 -54.852  1.00 95.41           C  
ATOM   1446  O   GLU A 173    -190.776 -17.353 -53.578  1.00 95.41           O  
ATOM   1447  CG  GLU A 173    -193.724 -15.609 -54.879  1.00 95.41           C  
ATOM   1448  CD  GLU A 173    -194.343 -15.623 -56.269  1.00 95.41           C  
ATOM   1449  OE1 GLU A 173    -195.483 -15.132 -56.429  1.00 95.41           O  
ATOM   1450  OE2 GLU A 173    -193.683 -16.132 -57.202  1.00 95.41           O  
ATOM   1451  N   PHE A 174    -192.398 -16.848 -51.995  1.00 95.08           N  
ATOM   1452  CA  PHE A 174    -192.475 -18.233 -51.544  1.00 95.08           C  
ATOM   1453  C   PHE A 174    -193.581 -18.982 -52.276  1.00 95.08           C  
ATOM   1454  CB  PHE A 174    -192.712 -18.294 -50.032  1.00 95.08           C  
ATOM   1455  O   PHE A 174    -194.668 -18.440 -52.489  1.00 95.08           O  
ATOM   1456  CG  PHE A 174    -191.567 -17.759 -49.215  1.00 95.08           C  
ATOM   1457  CD1 PHE A 174    -190.506 -18.582 -48.857  1.00 95.08           C  
ATOM   1458  CD2 PHE A 174    -191.550 -16.433 -48.805  1.00 95.08           C  
ATOM   1459  CE1 PHE A 174    -189.445 -18.091 -48.101  1.00 95.08           C  
ATOM   1460  CE2 PHE A 174    -190.492 -15.934 -48.049  1.00 95.08           C  
ATOM   1461  CZ  PHE A 174    -189.442 -16.765 -47.698  1.00 95.08           C  
ATOM   1462  N   GLU A 175    -193.236 -20.192 -52.678  1.00 94.15           N  
ATOM   1463  CA  GLU A 175    -194.214 -21.059 -53.329  1.00 94.15           C  
ATOM   1464  C   GLU A 175    -194.238 -22.443 -52.688  1.00 94.15           C  
ATOM   1465  CB  GLU A 175    -193.914 -21.179 -54.826  1.00 94.15           C  
ATOM   1466  O   GLU A 175    -193.196 -23.086 -52.545  1.00 94.15           O  
ATOM   1467  CG  GLU A 175    -194.929 -22.013 -55.592  1.00 94.15           C  
ATOM   1468  CD  GLU A 175    -194.613 -22.130 -57.075  1.00 94.15           C  
ATOM   1469  OE1 GLU A 175    -195.385 -22.788 -57.809  1.00 94.15           O  
ATOM   1470  OE2 GLU A 175    -193.585 -21.562 -57.506  1.00 94.15           O  
ATOM   1471  N   THR A 176    -195.461 -22.800 -52.309  1.00 93.78           N  
ATOM   1472  CA  THR A 176    -195.655 -24.135 -51.751  1.00 93.78           C  
ATOM   1473  C   THR A 176    -196.338 -25.050 -52.762  1.00 93.78           C  
ATOM   1474  CB  THR A 176    -196.485 -24.083 -50.456  1.00 93.78           C  
ATOM   1475  O   THR A 176    -197.373 -24.694 -53.328  1.00 93.78           O  
ATOM   1476  CG2 THR A 176    -196.646 -25.474 -49.850  1.00 93.78           C  
ATOM   1477  OG1 THR A 176    -195.827 -23.233 -49.506  1.00 93.78           O  
ATOM   1478  N   LYS A 177    -195.698 -26.173 -53.015  1.00 93.25           N  
ATOM   1479  CA  LYS A 177    -196.296 -27.206 -53.856  1.00 93.25           C  
ATOM   1480  C   LYS A 177    -196.681 -28.431 -53.029  1.00 93.25           C  
ATOM   1481  CB  LYS A 177    -195.336 -27.611 -54.975  1.00 93.25           C  
ATOM   1482  O   LYS A 177    -195.863 -28.958 -52.272  1.00 93.25           O  
ATOM   1483  CG  LYS A 177    -194.981 -26.476 -55.926  1.00 93.25           C  
ATOM   1484  CD  LYS A 177    -194.081 -26.957 -57.057  1.00 93.25           C  
ATOM   1485  CE  LYS A 177    -193.729 -25.824 -58.011  1.00 93.25           C  
ATOM   1486  NZ  LYS A 177    -192.850 -26.291 -59.125  1.00 93.25           N  
ATOM   1487  N   LEU A 178    -197.914 -28.829 -53.133  1.00 92.45           N  
ATOM   1488  CA  LEU A 178    -198.415 -29.969 -52.373  1.00 92.45           C  
ATOM   1489  C   LEU A 178    -198.645 -31.171 -53.284  1.00 92.45           C  
ATOM   1490  CB  LEU A 178    -199.715 -29.603 -51.653  1.00 92.45           C  
ATOM   1491  O   LEU A 178    -198.976 -31.009 -54.461  1.00 92.45           O  
ATOM   1492  CG  LEU A 178    -199.622 -28.485 -50.613  1.00 92.45           C  
ATOM   1493  CD1 LEU A 178    -201.002 -28.179 -50.040  1.00 92.45           C  
ATOM   1494  CD2 LEU A 178    -198.650 -28.865 -49.502  1.00 92.45           C  
ATOM   1495  N   GLN A 179    -198.351 -32.353 -52.833  1.00 92.03           N  
ATOM   1496  CA  GLN A 179    -198.775 -33.572 -53.513  1.00 92.03           C  
ATOM   1497  C   GLN A 179    -200.294 -33.719 -53.487  1.00 92.03           C  
ATOM   1498  CB  GLN A 179    -198.117 -34.798 -52.878  1.00 92.03           C  
ATOM   1499  O   GLN A 179    -200.983 -32.966 -52.796  1.00 92.03           O  
ATOM   1500  CG  GLN A 179    -196.596 -34.757 -52.891  1.00 92.03           C  
ATOM   1501  CD  GLN A 179    -195.970 -35.917 -52.139  1.00 92.03           C  
ATOM   1502  NE2 GLN A 179    -194.651 -36.039 -52.227  1.00 92.03           N  
ATOM   1503  OE1 GLN A 179    -196.669 -36.697 -51.484  1.00 92.03           O  
ATOM   1504  N   ALA A 180    -200.880 -34.648 -54.300  1.00 86.90           N  
ATOM   1505  CA  ALA A 180    -202.316 -34.909 -54.359  1.00 86.90           C  
ATOM   1506  C   ALA A 180    -202.870 -35.236 -52.976  1.00 86.90           C  
ATOM   1507  CB  ALA A 180    -202.610 -36.049 -55.330  1.00 86.90           C  
ATOM   1508  O   ALA A 180    -204.013 -34.893 -52.662  1.00 86.90           O  
ATOM   1509  N   ASN A 181    -202.038 -35.809 -52.110  1.00 86.36           N  
ATOM   1510  CA  ASN A 181    -202.495 -36.187 -50.776  1.00 86.36           C  
ATOM   1511  C   ASN A 181    -202.235 -35.081 -49.758  1.00 86.36           C  
ATOM   1512  CB  ASN A 181    -201.826 -37.488 -50.329  1.00 86.36           C  
ATOM   1513  O   ASN A 181    -202.274 -35.321 -48.551  1.00 86.36           O  
ATOM   1514  CG  ASN A 181    -200.319 -37.361 -50.218  1.00 86.36           C  
ATOM   1515  ND2 ASN A 181    -199.651 -38.468 -49.914  1.00 86.36           N  
ATOM   1516  OD1 ASN A 181    -199.760 -36.278 -50.404  1.00 86.36           O  
ATOM   1517  N   SER A 182    -201.791 -33.860 -50.099  1.00 83.80           N  
ATOM   1518  CA  SER A 182    -201.641 -32.623 -49.339  1.00 83.80           C  
ATOM   1519  C   SER A 182    -200.303 -32.581 -48.610  1.00 83.80           C  
ATOM   1520  CB  SER A 182    -202.784 -32.470 -48.335  1.00 83.80           C  
ATOM   1521  O   SER A 182    -200.034 -31.649 -47.849  1.00 83.80           O  
ATOM   1522  OG  SER A 182    -204.014 -32.244 -49.003  1.00 83.80           O  
ATOM   1523  N   GLN A 183    -199.494 -33.736 -48.838  1.00 89.98           N  
ATOM   1524  CA  GLN A 183    -198.148 -33.677 -48.277  1.00 89.98           C  
ATOM   1525  C   GLN A 183    -197.294 -32.644 -49.007  1.00 89.98           C  
ATOM   1526  CB  GLN A 183    -197.480 -35.050 -48.341  1.00 89.98           C  
ATOM   1527  O   GLN A 183    -197.525 -32.360 -50.184  1.00 89.98           O  
ATOM   1528  CG  GLN A 183    -198.134 -36.095 -47.447  1.00 89.98           C  
ATOM   1529  CD  GLN A 183    -197.972 -35.786 -45.970  1.00 89.98           C  
ATOM   1530  NE2 GLN A 183    -199.050 -35.948 -45.209  1.00 89.98           N  
ATOM   1531  OE1 GLN A 183    -196.887 -35.406 -45.516  1.00 89.98           O  
ATOM   1532  N   LEU A 184    -196.424 -32.066 -48.151  1.00 90.36           N  
ATOM   1533  CA  LEU A 184    -195.535 -31.074 -48.744  1.00 90.36           C  
ATOM   1534  C   LEU A 184    -194.640 -31.709 -49.801  1.00 90.36           C  
ATOM   1535  CB  LEU A 184    -194.678 -30.407 -47.664  1.00 90.36           C  
ATOM   1536  O   LEU A 184    -193.945 -32.690 -49.524  1.00 90.36           O  
ATOM   1537  CG  LEU A 184    -193.719 -29.314 -48.139  1.00 90.36           C  
ATOM   1538  CD1 LEU A 184    -194.502 -28.104 -48.637  1.00 90.36           C  
ATOM   1539  CD2 LEU A 184    -192.766 -28.917 -47.018  1.00 90.36           C  
ATOM   1540  N   ASP A 185    -194.729 -31.311 -51.077  1.00 92.11           N  
ATOM   1541  CA  ASP A 185    -193.867 -31.747 -52.173  1.00 92.11           C  
ATOM   1542  C   ASP A 185    -192.618 -30.875 -52.267  1.00 92.11           C  
ATOM   1543  CB  ASP A 185    -194.631 -31.720 -53.499  1.00 92.11           C  
ATOM   1544  O   ASP A 185    -191.501 -31.358 -52.071  1.00 92.11           O  
ATOM   1545  CG  ASP A 185    -193.841 -32.317 -54.650  1.00 92.11           C  
ATOM   1546  OD1 ASP A 185    -192.832 -33.011 -54.400  1.00 92.11           O  
ATOM   1547  OD2 ASP A 185    -194.229 -32.090 -55.815  1.00 92.11           O  
ATOM   1548  N   GLU A 186    -192.785 -29.519 -52.443  1.00 92.71           N  
ATOM   1549  CA  GLU A 186    -191.696 -28.553 -52.550  1.00 92.71           C  
ATOM   1550  C   GLU A 186    -192.054 -27.239 -51.859  1.00 92.71           C  
ATOM   1551  CB  GLU A 186    -191.345 -28.296 -54.017  1.00 92.71           C  
ATOM   1552  O   GLU A 186    -193.211 -26.816 -51.881  1.00 92.71           O  
ATOM   1553  CG  GLU A 186    -190.781 -29.512 -54.735  1.00 92.71           C  
ATOM   1554  CD  GLU A 186    -190.407 -29.234 -56.184  1.00 92.71           C  
ATOM   1555  OE1 GLU A 186    -190.779 -30.035 -57.071  1.00 92.71           O  
ATOM   1556  OE2 GLU A 186    -189.738 -28.208 -56.432  1.00 92.71           O  
ATOM   1557  N   PHE A 187    -191.100 -26.750 -51.172  1.00 94.56           N  
ATOM   1558  CA  PHE A 187    -191.142 -25.388 -50.653  1.00 94.56           C  
ATOM   1559  C   PHE A 187    -190.054 -24.532 -51.289  1.00 94.56           C  
ATOM   1560  CB  PHE A 187    -190.988 -25.389 -49.128  1.00 94.56           C  
ATOM   1561  O   PHE A 187    -188.871 -24.695 -50.983  1.00 94.56           O  
ATOM   1562  CG  PHE A 187    -191.343 -24.077 -48.482  1.00 94.56           C  
ATOM   1563  CD1 PHE A 187    -190.766 -23.700 -47.276  1.00 94.56           C  
ATOM   1564  CD2 PHE A 187    -192.256 -23.219 -49.083  1.00 94.56           C  
ATOM   1565  CE1 PHE A 187    -191.093 -22.487 -46.675  1.00 94.56           C  
ATOM   1566  CE2 PHE A 187    -192.589 -22.004 -48.489  1.00 94.56           C  
ATOM   1567  CZ  PHE A 187    -192.007 -21.640 -47.286  1.00 94.56           C  
ATOM   1568  N   VAL A 188    -190.514 -23.595 -52.177  1.00 96.12           N  
ATOM   1569  CA  VAL A 188    -189.596 -22.974 -53.127  1.00 96.12           C  
ATOM   1570  C   VAL A 188    -189.467 -21.484 -52.821  1.00 96.12           C  
ATOM   1571  CB  VAL A 188    -190.064 -23.182 -54.585  1.00 96.12           C  
ATOM   1572  O   VAL A 188    -190.458 -20.817 -52.520  1.00 96.12           O  
ATOM   1573  CG1 VAL A 188    -189.089 -22.526 -55.562  1.00 96.12           C  
ATOM   1574  CG2 VAL A 188    -190.211 -24.670 -54.891  1.00 96.12           C  
ATOM   1575  N   LEU A 189    -188.286 -20.945 -52.845  1.00 96.95           N  
ATOM   1576  CA  LEU A 189    -187.999 -19.515 -52.825  1.00 96.95           C  
ATOM   1577  C   LEU A 189    -187.594 -19.023 -54.211  1.00 96.95           C  
ATOM   1578  CB  LEU A 189    -186.892 -19.202 -51.816  1.00 96.95           C  
ATOM   1579  O   LEU A 189    -186.561 -19.437 -54.743  1.00 96.95           O  
ATOM   1580  CG  LEU A 189    -186.523 -17.728 -51.650  1.00 96.95           C  
ATOM   1581  CD1 LEU A 189    -187.603 -16.998 -50.859  1.00 96.95           C  
ATOM   1582  CD2 LEU A 189    -185.167 -17.590 -50.966  1.00 96.95           C  
ATOM   1583  N   ASN A 190    -188.433 -18.234 -54.814  1.00 97.27           N  
ATOM   1584  CA  ASN A 190    -188.097 -17.596 -56.082  1.00 97.27           C  
ATOM   1585  C   ASN A 190    -187.433 -16.239 -55.870  1.00 97.27           C  
ATOM   1586  CB  ASN A 190    -189.345 -17.446 -56.955  1.00 97.27           C  
ATOM   1587  O   ASN A 190    -187.904 -15.432 -55.066  1.00 97.27           O  
ATOM   1588  CG  ASN A 190    -189.972 -18.778 -57.314  1.00 97.27           C  
ATOM   1589  ND2 ASN A 190    -191.252 -18.938 -56.998  1.00 97.27           N  
ATOM   1590  OD1 ASN A 190    -189.310 -19.658 -57.871  1.00 97.27           O  
ATOM   1591  N   VAL A 191    -186.343 -15.997 -56.542  1.00 97.69           N  
ATOM   1592  CA  VAL A 191    -185.568 -14.768 -56.401  1.00 97.69           C  
ATOM   1593  C   VAL A 191    -185.560 -14.009 -57.726  1.00 97.69           C  
ATOM   1594  CB  VAL A 191    -184.122 -15.059 -55.944  1.00 97.69           C  
ATOM   1595  O   VAL A 191    -185.001 -14.483 -58.718  1.00 97.69           O  
ATOM   1596  CG1 VAL A 191    -183.365 -13.757 -55.686  1.00 97.69           C  
ATOM   1597  CG2 VAL A 191    -184.124 -15.937 -54.695  1.00 97.69           C  
ATOM   1598  N   TYR A 192    -186.203 -12.856 -57.763  1.00 97.53           N  
ATOM   1599  CA  TYR A 192    -186.318 -12.026 -58.955  1.00 97.53           C  
ATOM   1600  C   TYR A 192    -185.497 -10.750 -58.813  1.00 97.53           C  
ATOM   1601  CB  TYR A 192    -187.785 -11.673 -59.226  1.00 97.53           C  
ATOM   1602  O   TYR A 192    -185.298 -10.252 -57.703  1.00 97.53           O  
ATOM   1603  CG  TYR A 192    -188.687 -12.878 -59.334  1.00 97.53           C  
ATOM   1604  CD1 TYR A 192    -188.918 -13.491 -60.564  1.00 97.53           C  
ATOM   1605  CD2 TYR A 192    -189.311 -13.405 -58.209  1.00 97.53           C  
ATOM   1606  CE1 TYR A 192    -189.752 -14.600 -60.669  1.00 97.53           C  
ATOM   1607  CE2 TYR A 192    -190.145 -14.515 -58.303  1.00 97.53           C  
ATOM   1608  OH  TYR A 192    -191.185 -16.202 -59.633  1.00 97.53           O  
ATOM   1609  CZ  TYR A 192    -190.359 -15.104 -59.534  1.00 97.53           C  
ATOM   1610  N   LYS A 193    -185.013 -10.254 -59.843  1.00 95.26           N  
ATOM   1611  CA  LYS A 193    -184.441  -8.911 -59.808  1.00 95.26           C  
ATOM   1612  C   LYS A 193    -185.460  -7.892 -59.307  1.00 95.26           C  
ATOM   1613  CB  LYS A 193    -183.936  -8.508 -61.195  1.00 95.26           C  
ATOM   1614  O   LYS A 193    -186.658  -8.026 -59.565  1.00 95.26           O  
ATOM   1615  CG  LYS A 193    -182.680  -9.247 -61.635  1.00 95.26           C  
ATOM   1616  CD  LYS A 193    -182.207  -8.777 -63.004  1.00 95.26           C  
ATOM   1617  CE  LYS A 193    -180.958  -9.527 -63.452  1.00 95.26           C  
ATOM   1618  NZ  LYS A 193    -180.533  -9.124 -64.826  1.00 95.26           N  
ATOM   1619  N   SER A 194    -185.069  -6.962 -58.581  1.00 92.06           N  
ATOM   1620  CA  SER A 194    -185.949  -5.909 -58.085  1.00 92.06           C  
ATOM   1621  C   SER A 194    -186.657  -5.195 -59.231  1.00 92.06           C  
ATOM   1622  CB  SER A 194    -185.159  -4.898 -57.252  1.00 92.06           C  
ATOM   1623  O   SER A 194    -186.110  -5.077 -60.329  1.00 92.06           O  
ATOM   1624  OG  SER A 194    -184.715  -5.482 -56.041  1.00 92.06           O  
ATOM   1625  N   HIS A 195    -187.852  -4.801 -58.976  1.00 90.11           N  
ATOM   1626  CA  HIS A 195    -188.647  -4.091 -59.971  1.00 90.11           C  
ATOM   1627  C   HIS A 195    -188.000  -2.765 -60.352  1.00 90.11           C  
ATOM   1628  CB  HIS A 195    -190.067  -3.852 -59.450  1.00 90.11           C  
ATOM   1629  O   HIS A 195    -187.636  -1.973 -59.479  1.00 90.11           O  
ATOM   1630  CG  HIS A 195    -190.919  -3.052 -60.381  1.00 90.11           C  
ATOM   1631  CD2 HIS A 195    -191.380  -1.781 -60.295  1.00 90.11           C  
ATOM   1632  ND1 HIS A 195    -191.402  -3.558 -61.570  1.00 90.11           N  
ATOM   1633  CE1 HIS A 195    -192.121  -2.628 -62.176  1.00 90.11           C  
ATOM   1634  NE2 HIS A 195    -192.125  -1.542 -61.424  1.00 90.11           N  
ATOM   1635  N   ASP A 196    -187.751  -2.557 -61.636  1.00 84.97           N  
ATOM   1636  CA  ASP A 196    -187.346  -1.285 -62.225  1.00 84.97           C  
ATOM   1637  C   ASP A 196    -187.907  -1.129 -63.637  1.00 84.97           C  
ATOM   1638  CB  ASP A 196    -185.821  -1.164 -62.248  1.00 84.97           C  
ATOM   1639  O   ASP A 196    -188.854  -1.823 -64.014  1.00 84.97           O  
ATOM   1640  CG  ASP A 196    -185.155  -2.241 -63.085  1.00 84.97           C  
ATOM   1641  OD1 ASP A 196    -185.818  -2.822 -63.972  1.00 84.97           O  
ATOM   1642  OD2 ASP A 196    -183.956  -2.513 -62.855  1.00 84.97           O  
ATOM   1643  N   ASP A 197    -187.433  -0.157 -64.376  1.00 78.84           N  
ATOM   1644  CA  ASP A 197    -187.962   0.123 -65.708  1.00 78.84           C  
ATOM   1645  C   ASP A 197    -187.754  -1.065 -66.642  1.00 78.84           C  
ATOM   1646  CB  ASP A 197    -187.305   1.374 -66.295  1.00 78.84           C  
ATOM   1647  O   ASP A 197    -188.529  -1.270 -67.580  1.00 78.84           O  
ATOM   1648  CG  ASP A 197    -187.698   2.647 -65.566  1.00 78.84           C  
ATOM   1649  OD1 ASP A 197    -188.721   2.648 -64.848  1.00 78.84           O  
ATOM   1650  OD2 ASP A 197    -186.979   3.658 -65.712  1.00 78.84           O  
ATOM   1651  N   LYS A 198    -186.792  -1.900 -66.325  1.00 87.97           N  
ATOM   1652  CA  LYS A 198    -186.408  -2.991 -67.216  1.00 87.97           C  
ATOM   1653  C   LYS A 198    -186.859  -4.339 -66.659  1.00 87.97           C  
ATOM   1654  CB  LYS A 198    -184.896  -2.994 -67.439  1.00 87.97           C  
ATOM   1655  O   LYS A 198    -187.072  -5.288 -67.416  1.00 87.97           O  
ATOM   1656  CG  LYS A 198    -184.376  -1.773 -68.183  1.00 87.97           C  
ATOM   1657  CD  LYS A 198    -182.870  -1.845 -68.397  1.00 87.97           C  
ATOM   1658  CE  LYS A 198    -182.340  -0.591 -69.077  1.00 87.97           C  
ATOM   1659  NZ  LYS A 198    -180.857  -0.639 -69.248  1.00 87.97           N  
ATOM   1660  N   ASN A 199    -186.980  -4.368 -65.381  1.00 92.05           N  
ATOM   1661  CA  ASN A 199    -187.288  -5.634 -64.726  1.00 92.05           C  
ATOM   1662  C   ASN A 199    -188.621  -5.574 -63.986  1.00 92.05           C  
ATOM   1663  CB  ASN A 199    -186.164  -6.027 -63.764  1.00 92.05           C  
ATOM   1664  O   ASN A 199    -188.896  -4.608 -63.272  1.00 92.05           O  
ATOM   1665  CG  ASN A 199    -184.817  -6.134 -64.451  1.00 92.05           C  
ATOM   1666  ND2 ASN A 199    -183.936  -5.180 -64.180  1.00 92.05           N  
ATOM   1667  OD1 ASN A 199    -184.571  -7.067 -65.221  1.00 92.05           O  
ATOM   1668  N   GLN A 200    -189.442  -6.575 -64.066  1.00 93.58           N  
ATOM   1669  CA  GLN A 200    -190.783  -6.613 -63.491  1.00 93.58           C  
ATOM   1670  C   GLN A 200    -190.736  -6.981 -62.011  1.00 93.58           C  
ATOM   1671  CB  GLN A 200    -191.667  -7.603 -64.251  1.00 93.58           C  
ATOM   1672  O   GLN A 200    -191.531  -6.477 -61.215  1.00 93.58           O  
ATOM   1673  CG  GLN A 200    -193.033  -7.819 -63.618  1.00 93.58           C  
ATOM   1674  CD  GLN A 200    -193.862  -6.549 -63.562  1.00 93.58           C  
ATOM   1675  NE2 GLN A 200    -194.872  -6.537 -62.697  1.00 93.58           N  
ATOM   1676  OE1 GLN A 200    -193.597  -5.588 -64.289  1.00 93.58           O  
ATOM   1677  N   GLY A 201    -189.736  -7.733 -61.598  1.00 94.63           N  
ATOM   1678  CA  GLY A 201    -189.736  -8.323 -60.269  1.00 94.63           C  
ATOM   1679  C   GLY A 201    -190.797  -9.393 -60.092  1.00 94.63           C  
ATOM   1680  O   GLY A 201    -191.129 -10.108 -61.040  1.00 94.63           O  
ATOM   1681  N   VAL A 202    -191.269  -9.561 -58.873  1.00 95.07           N  
ATOM   1682  CA  VAL A 202    -192.330 -10.528 -58.604  1.00 95.07           C  
ATOM   1683  C   VAL A 202    -193.621 -10.077 -59.280  1.00 95.07           C  
ATOM   1684  CB  VAL A 202    -192.557 -10.713 -57.087  1.00 95.07           C  
ATOM   1685  O   VAL A 202    -193.942  -8.886 -59.289  1.00 95.07           O  
ATOM   1686  CG1 VAL A 202    -193.808 -11.549 -56.828  1.00 95.07           C  
ATOM   1687  CG2 VAL A 202    -191.334 -11.358 -56.440  1.00 95.07           C  
ATOM   1688  N   GLY A 203    -194.374 -10.999 -59.976  1.00 93.75           N  
ATOM   1689  CA  GLY A 203    -195.649 -10.702 -60.609  1.00 93.75           C  
ATOM   1690  C   GLY A 203    -195.547 -10.543 -62.114  1.00 93.75           C  
ATOM   1691  O   GLY A 203    -194.518 -10.868 -62.708  1.00 93.75           O  
ATOM   1692  N   LEU A 204    -196.602 -10.192 -62.764  1.00 92.97           N  
ATOM   1693  CA  LEU A 204    -196.692 -10.038 -64.214  1.00 92.97           C  
ATOM   1694  C   LEU A 204    -197.048  -8.603 -64.586  1.00 92.97           C  
ATOM   1695  CB  LEU A 204    -197.734 -11.000 -64.790  1.00 92.97           C  
ATOM   1696  O   LEU A 204    -197.708  -7.901 -63.814  1.00 92.97           O  
ATOM   1697  CG  LEU A 204    -197.526 -12.485 -64.488  1.00 92.97           C  
ATOM   1698  CD1 LEU A 204    -198.730 -13.295 -64.959  1.00 92.97           C  
ATOM   1699  CD2 LEU A 204    -196.245 -12.991 -65.144  1.00 92.97           C  
ATOM   1700  N   ARG A 205    -196.493  -8.213 -65.773  1.00 93.12           N  
ATOM   1701  CA  ARG A 205    -197.036  -7.004 -66.386  1.00 93.12           C  
ATOM   1702  C   ARG A 205    -198.399  -7.274 -67.015  1.00 93.12           C  
ATOM   1703  CB  ARG A 205    -196.072  -6.458 -67.442  1.00 93.12           C  
ATOM   1704  O   ARG A 205    -198.499  -7.995 -68.009  1.00 93.12           O  
ATOM   1705  CG  ARG A 205    -194.779  -5.903 -66.867  1.00 93.12           C  
ATOM   1706  CD  ARG A 205    -193.900  -5.286 -67.946  1.00 93.12           C  
ATOM   1707  NE  ARG A 205    -192.556  -5.007 -67.451  1.00 93.12           N  
ATOM   1708  NH1 ARG A 205    -192.955  -2.773 -67.016  1.00 93.12           N  
ATOM   1709  NH2 ARG A 205    -190.891  -3.677 -66.592  1.00 93.12           N  
ATOM   1710  CZ  ARG A 205    -192.137  -3.819 -67.022  1.00 93.12           C  
ATOM   1711  N   ARG A 206    -199.511  -6.730 -66.465  1.00 91.34           N  
ATOM   1712  CA  ARG A 206    -200.871  -7.011 -66.916  1.00 91.34           C  
ATOM   1713  C   ARG A 206    -201.352  -5.947 -67.896  1.00 91.34           C  
ATOM   1714  CB  ARG A 206    -201.826  -7.095 -65.724  1.00 91.34           C  
ATOM   1715  O   ARG A 206    -202.227  -5.143 -67.570  1.00 91.34           O  
ATOM   1716  CG  ARG A 206    -201.539  -8.256 -64.784  1.00 91.34           C  
ATOM   1717  CD  ARG A 206    -201.825  -9.598 -65.443  1.00 91.34           C  
ATOM   1718  NE  ARG A 206    -203.227  -9.721 -65.830  1.00 91.34           N  
ATOM   1719  NH1 ARG A 206    -203.982 -10.233 -63.707  1.00 91.34           N  
ATOM   1720  NH2 ARG A 206    -205.460 -10.108 -65.456  1.00 91.34           N  
ATOM   1721  CZ  ARG A 206    -204.219 -10.021 -64.996  1.00 91.34           C  
ATOM   1722  N   SER A 207    -200.771  -6.053 -69.135  1.00 86.27           N  
ATOM   1723  CA  SER A 207    -201.175  -5.087 -70.151  1.00 86.27           C  
ATOM   1724  C   SER A 207    -202.581  -5.381 -70.665  1.00 86.27           C  
ATOM   1725  CB  SER A 207    -200.186  -5.092 -71.318  1.00 86.27           C  
ATOM   1726  O   SER A 207    -203.186  -4.547 -71.343  1.00 86.27           O  
ATOM   1727  OG  SER A 207    -198.880  -5.411 -70.870  1.00 86.27           O  
ATOM   1728  N   ASP A 208    -203.055  -6.606 -70.273  1.00 88.04           N  
ATOM   1729  CA  ASP A 208    -204.385  -7.050 -70.681  1.00 88.04           C  
ATOM   1730  C   ASP A 208    -205.467  -6.404 -69.821  1.00 88.04           C  
ATOM   1731  CB  ASP A 208    -204.489  -8.575 -70.600  1.00 88.04           C  
ATOM   1732  O   ASP A 208    -206.655  -6.485 -70.144  1.00 88.04           O  
ATOM   1733  CG  ASP A 208    -204.174  -9.119 -69.218  1.00 88.04           C  
ATOM   1734  OD1 ASP A 208    -203.164  -8.698 -68.614  1.00 88.04           O  
ATOM   1735  OD2 ASP A 208    -204.942  -9.976 -68.731  1.00 88.04           O  
ATOM   1736  N   ILE A 209    -205.026  -5.755 -68.721  1.00 85.53           N  
ATOM   1737  CA  ILE A 209    -205.970  -5.120 -67.808  1.00 85.53           C  
ATOM   1738  C   ILE A 209    -205.697  -3.619 -67.744  1.00 85.53           C  
ATOM   1739  CB  ILE A 209    -205.891  -5.739 -66.393  1.00 85.53           C  
ATOM   1740  O   ILE A 209    -204.568  -3.198 -67.485  1.00 85.53           O  
ATOM   1741  CG1 ILE A 209    -206.208  -7.238 -66.448  1.00 85.53           C  
ATOM   1742  CG2 ILE A 209    -206.839  -5.013 -65.433  1.00 85.53           C  
ATOM   1743  CD1 ILE A 209    -206.006  -7.962 -65.124  1.00 85.53           C  
ATOM   1744  N   VAL A 210    -206.598  -2.794 -68.145  1.00 84.10           N  
ATOM   1745  CA  VAL A 210    -206.506  -1.347 -67.969  1.00 84.10           C  
ATOM   1746  C   VAL A 210    -207.615  -0.868 -67.036  1.00 84.10           C  
ATOM   1747  CB  VAL A 210    -206.589  -0.605 -69.322  1.00 84.10           C  
ATOM   1748  O   VAL A 210    -208.795  -1.145 -67.270  1.00 84.10           O  
ATOM   1749  CG1 VAL A 210    -206.455   0.903 -69.119  1.00 84.10           C  
ATOM   1750  CG2 VAL A 210    -205.512  -1.117 -70.277  1.00 84.10           C  
ATOM   1751  N   LEU A 211    -207.155  -0.309 -65.862  1.00 81.63           N  
ATOM   1752  CA  LEU A 211    -208.143   0.258 -64.950  1.00 81.63           C  
ATOM   1753  C   LEU A 211    -208.589   1.638 -65.421  1.00 81.63           C  
ATOM   1754  CB  LEU A 211    -207.574   0.349 -63.531  1.00 81.63           C  
ATOM   1755  O   LEU A 211    -207.771   2.555 -65.537  1.00 81.63           O  
ATOM   1756  CG  LEU A 211    -207.074  -0.959 -62.917  1.00 81.63           C  
ATOM   1757  CD1 LEU A 211    -206.457  -0.699 -61.547  1.00 81.63           C  
ATOM   1758  CD2 LEU A 211    -208.211  -1.971 -62.813  1.00 81.63           C  
ATOM   1759  N   LYS A 212    -209.902   1.681 -65.795  1.00 83.60           N  
ATOM   1760  CA  LYS A 212    -210.425   2.921 -66.362  1.00 83.60           C  
ATOM   1761  C   LYS A 212    -211.517   3.512 -65.475  1.00 83.60           C  
ATOM   1762  CB  LYS A 212    -210.970   2.678 -67.771  1.00 83.60           C  
ATOM   1763  O   LYS A 212    -212.399   2.794 -65.001  1.00 83.60           O  
ATOM   1764  CG  LYS A 212    -209.898   2.337 -68.797  1.00 83.60           C  
ATOM   1765  CD  LYS A 212    -210.488   2.199 -70.196  1.00 83.60           C  
ATOM   1766  CE  LYS A 212    -209.424   1.822 -71.217  1.00 83.60           C  
ATOM   1767  NZ  LYS A 212    -209.996   1.690 -72.590  1.00 83.60           N  
ATOM   1768  N   TYR A 213    -211.389   4.848 -65.196  1.00 80.56           N  
ATOM   1769  CA  TYR A 213    -212.446   5.556 -64.483  1.00 80.56           C  
ATOM   1770  C   TYR A 213    -213.790   5.377 -65.180  1.00 80.56           C  
ATOM   1771  CB  TYR A 213    -212.112   7.047 -64.369  1.00 80.56           C  
ATOM   1772  O   TYR A 213    -213.887   5.521 -66.401  1.00 80.56           O  
ATOM   1773  CG  TYR A 213    -213.187   7.860 -63.693  1.00 80.56           C  
ATOM   1774  CD1 TYR A 213    -213.963   8.765 -64.415  1.00 80.56           C  
ATOM   1775  CD2 TYR A 213    -213.430   7.728 -62.329  1.00 80.56           C  
ATOM   1776  CE1 TYR A 213    -214.954   9.517 -63.795  1.00 80.56           C  
ATOM   1777  CE2 TYR A 213    -214.419   8.476 -61.699  1.00 80.56           C  
ATOM   1778  OH  TYR A 213    -216.154  10.110 -61.819  1.00 80.56           O  
ATOM   1779  CZ  TYR A 213    -215.174   9.367 -62.439  1.00 80.56           C  
ATOM   1780  N   ASP A 214    -214.914   4.930 -64.475  1.00 77.56           N  
ATOM   1781  CA  ASP A 214    -216.302   4.748 -64.887  1.00 77.56           C  
ATOM   1782  C   ASP A 214    -216.496   3.405 -65.589  1.00 77.56           C  
ATOM   1783  CB  ASP A 214    -216.744   5.890 -65.804  1.00 77.56           C  
ATOM   1784  O   ASP A 214    -217.446   3.230 -66.354  1.00 77.56           O  
ATOM   1785  CG  ASP A 214    -218.251   6.075 -65.838  1.00 77.56           C  
ATOM   1786  OD1 ASP A 214    -218.943   5.607 -64.909  1.00 77.56           O  
ATOM   1787  OD2 ASP A 214    -218.749   6.695 -66.803  1.00 77.56           O  
ATOM   1788  N   LYS A 215    -215.418   2.536 -65.540  1.00 82.12           N  
ATOM   1789  CA  LYS A 215    -215.553   1.152 -65.984  1.00 82.12           C  
ATOM   1790  C   LYS A 215    -215.292   0.179 -64.839  1.00 82.12           C  
ATOM   1791  CB  LYS A 215    -214.598   0.863 -67.144  1.00 82.12           C  
ATOM   1792  O   LYS A 215    -216.228  -0.390 -64.274  1.00 82.12           O  
ATOM   1793  CG  LYS A 215    -214.994   1.533 -68.452  1.00 82.12           C  
ATOM   1794  CD  LYS A 215    -214.173   1.003 -69.621  1.00 82.12           C  
ATOM   1795  CE  LYS A 215    -214.602   1.635 -70.939  1.00 82.12           C  
ATOM   1796  NZ  LYS A 215    -213.829   1.089 -72.093  1.00 82.12           N  
ATOM   1797  N   ASN A 216    -213.952   0.042 -64.447  1.00 81.44           N  
ATOM   1798  CA  ASN A 216    -213.651  -0.916 -63.388  1.00 81.44           C  
ATOM   1799  C   ASN A 216    -213.069  -0.227 -62.157  1.00 81.44           C  
ATOM   1800  CB  ASN A 216    -212.692  -1.995 -63.896  1.00 81.44           C  
ATOM   1801  O   ASN A 216    -212.732  -0.887 -61.172  1.00 81.44           O  
ATOM   1802  CG  ASN A 216    -211.493  -1.417 -64.622  1.00 81.44           C  
ATOM   1803  ND2 ASN A 216    -210.387  -2.152 -64.619  1.00 81.44           N  
ATOM   1804  OD1 ASN A 216    -211.561  -0.318 -65.180  1.00 81.44           O  
ATOM   1805  N   ILE A 217    -213.017   1.079 -62.130  1.00 80.57           N  
ATOM   1806  CA  ILE A 217    -212.591   1.844 -60.963  1.00 80.57           C  
ATOM   1807  C   ILE A 217    -213.609   2.943 -60.666  1.00 80.57           C  
ATOM   1808  CB  ILE A 217    -211.187   2.454 -61.169  1.00 80.57           C  
ATOM   1809  O   ILE A 217    -214.155   3.556 -61.587  1.00 80.57           O  
ATOM   1810  CG1 ILE A 217    -211.189   3.405 -62.371  1.00 80.57           C  
ATOM   1811  CG2 ILE A 217    -210.140   1.350 -61.345  1.00 80.57           C  
ATOM   1812  CD1 ILE A 217    -209.898   4.195 -62.538  1.00 80.57           C  
ATOM   1813  N   LYS A 218    -213.974   3.136 -59.389  1.00 81.51           N  
ATOM   1814  CA  LYS A 218    -214.952   4.127 -58.951  1.00 81.51           C  
ATOM   1815  C   LYS A 218    -214.323   5.514 -58.855  1.00 81.51           C  
ATOM   1816  CB  LYS A 218    -215.555   3.730 -57.603  1.00 81.51           C  
ATOM   1817  O   LYS A 218    -214.940   6.511 -59.234  1.00 81.51           O  
ATOM   1818  CG  LYS A 218    -216.499   2.538 -57.675  1.00 81.51           C  
ATOM   1819  CD  LYS A 218    -217.124   2.239 -56.318  1.00 81.51           C  
ATOM   1820  CE  LYS A 218    -218.004   0.998 -56.369  1.00 81.51           C  
ATOM   1821  NZ  LYS A 218    -218.620   0.700 -55.041  1.00 81.51           N  
ATOM   1822  N   SER A 219    -213.169   5.627 -58.303  1.00 82.17           N  
ATOM   1823  CA  SER A 219    -212.524   6.924 -58.117  1.00 82.17           C  
ATOM   1824  C   SER A 219    -211.018   6.769 -57.923  1.00 82.17           C  
ATOM   1825  CB  SER A 219    -213.128   7.656 -56.919  1.00 82.17           C  
ATOM   1826  O   SER A 219    -210.542   5.693 -57.555  1.00 82.17           O  
ATOM   1827  OG  SER A 219    -212.755   7.028 -55.704  1.00 82.17           O  
ATOM   1828  N   ILE A 220    -210.258   7.722 -58.344  1.00 81.23           N  
ATOM   1829  CA  ILE A 220    -208.835   7.842 -58.047  1.00 81.23           C  
ATOM   1830  C   ILE A 220    -208.575   9.137 -57.283  1.00 81.23           C  
ATOM   1831  CB  ILE A 220    -207.984   7.800 -59.336  1.00 81.23           C  
ATOM   1832  O   ILE A 220    -209.046  10.205 -57.679  1.00 81.23           O  
ATOM   1833  CG1 ILE A 220    -208.197   6.474 -60.075  1.00 81.23           C  
ATOM   1834  CG2 ILE A 220    -206.502   8.013 -59.011  1.00 81.23           C  
ATOM   1835  CD1 ILE A 220    -207.473   6.386 -61.412  1.00 81.23           C  
ATOM   1836  N   LYS A 221    -208.026   8.954 -56.014  1.00 81.49           N  
ATOM   1837  CA  LYS A 221    -207.594  10.115 -55.241  1.00 81.49           C  
ATOM   1838  C   LYS A 221    -206.080  10.287 -55.308  1.00 81.49           C  
ATOM   1839  CB  LYS A 221    -208.045   9.988 -53.785  1.00 81.49           C  
ATOM   1840  O   LYS A 221    -205.331   9.338 -55.069  1.00 81.49           O  
ATOM   1841  CG  LYS A 221    -207.722  11.205 -52.930  1.00 81.49           C  
ATOM   1842  CD  LYS A 221    -208.213  11.027 -51.498  1.00 81.49           C  
ATOM   1843  CE  LYS A 221    -207.845  12.222 -50.629  1.00 81.49           C  
ATOM   1844  NZ  LYS A 221    -208.332  12.056 -49.226  1.00 81.49           N  
ATOM   1845  N   ARG A 222    -205.657  11.521 -55.878  1.00 83.00           N  
ATOM   1846  CA  ARG A 222    -204.236  11.855 -55.931  1.00 83.00           C  
ATOM   1847  C   ARG A 222    -203.853  12.796 -54.794  1.00 83.00           C  
ATOM   1848  CB  ARG A 222    -203.883  12.488 -57.278  1.00 83.00           C  
ATOM   1849  O   ARG A 222    -204.545  13.785 -54.540  1.00 83.00           O  
ATOM   1850  CG  ARG A 222    -202.411  12.839 -57.427  1.00 83.00           C  
ATOM   1851  CD  ARG A 222    -202.104  13.415 -58.802  1.00 83.00           C  
ATOM   1852  NE  ARG A 222    -202.535  14.805 -58.912  1.00 83.00           N  
ATOM   1853  NH1 ARG A 222    -201.844  15.063 -61.102  1.00 83.00           N  
ATOM   1854  NH2 ARG A 222    -202.830  16.810 -59.993  1.00 83.00           N  
ATOM   1855  CZ  ARG A 222    -202.402  15.556 -60.002  1.00 83.00           C  
ATOM   1856  N   SER A 223    -202.824  12.382 -53.984  1.00 83.02           N  
ATOM   1857  CA  SER A 223    -202.249  13.235 -52.949  1.00 83.02           C  
ATOM   1858  C   SER A 223    -200.806  13.605 -53.275  1.00 83.02           C  
ATOM   1859  CB  SER A 223    -202.311  12.541 -51.588  1.00 83.02           C  
ATOM   1860  O   SER A 223    -200.005  12.742 -53.638  1.00 83.02           O  
ATOM   1861  OG  SER A 223    -203.655  12.351 -51.181  1.00 83.02           O  
ATOM   1862  N   VAL A 224    -200.483  14.885 -53.304  1.00 86.12           N  
ATOM   1863  CA  VAL A 224    -199.127  15.390 -53.501  1.00 86.12           C  
ATOM   1864  C   VAL A 224    -198.617  16.021 -52.208  1.00 86.12           C  
ATOM   1865  CB  VAL A 224    -199.067  16.416 -54.655  1.00 86.12           C  
ATOM   1866  O   VAL A 224    -199.258  16.914 -51.650  1.00 86.12           O  
ATOM   1867  CG1 VAL A 224    -197.624  16.840 -54.925  1.00 86.12           C  
ATOM   1868  CG2 VAL A 224    -199.703  15.838 -55.917  1.00 86.12           C  
ATOM   1869  N   ASP A 225    -197.490  15.459 -51.681  1.00 83.91           N  
ATOM   1870  CA  ASP A 225    -196.987  15.859 -50.369  1.00 83.91           C  
ATOM   1871  C   ASP A 225    -195.514  16.254 -50.444  1.00 83.91           C  
ATOM   1872  CB  ASP A 225    -197.178  14.729 -49.355  1.00 83.91           C  
ATOM   1873  O   ASP A 225    -194.653  15.413 -50.708  1.00 83.91           O  
ATOM   1874  CG  ASP A 225    -196.813  15.138 -47.939  1.00 83.91           C  
ATOM   1875  OD1 ASP A 225    -196.197  16.209 -47.752  1.00 83.91           O  
ATOM   1876  OD2 ASP A 225    -197.143  14.380 -47.001  1.00 83.91           O  
ATOM   1877  N   LYS A 226    -195.155  17.453 -50.154  1.00 89.78           N  
ATOM   1878  CA  LYS A 226    -193.766  17.899 -50.229  1.00 89.78           C  
ATOM   1879  C   LYS A 226    -193.157  18.039 -48.837  1.00 89.78           C  
ATOM   1880  CB  LYS A 226    -193.668  19.227 -50.982  1.00 89.78           C  
ATOM   1881  O   LYS A 226    -192.062  18.583 -48.684  1.00 89.78           O  
ATOM   1882  CG  LYS A 226    -194.349  20.389 -50.275  1.00 89.78           C  
ATOM   1883  CD  LYS A 226    -194.183  21.689 -51.050  1.00 89.78           C  
ATOM   1884  CE  LYS A 226    -194.835  22.860 -50.328  1.00 89.78           C  
ATOM   1885  NZ  LYS A 226    -194.637  24.145 -51.064  1.00 89.78           N  
ATOM   1886  N   THR A 227    -193.783  17.586 -47.805  1.00 88.30           N  
ATOM   1887  CA  THR A 227    -193.438  17.814 -46.406  1.00 88.30           C  
ATOM   1888  C   THR A 227    -192.128  17.116 -46.052  1.00 88.30           C  
ATOM   1889  CB  THR A 227    -194.555  17.322 -45.467  1.00 88.30           C  
ATOM   1890  O   THR A 227    -191.479  17.466 -45.065  1.00 88.30           O  
ATOM   1891  CG2 THR A 227    -195.840  18.115 -45.680  1.00 88.30           C  
ATOM   1892  OG1 THR A 227    -194.814  15.937 -45.727  1.00 88.30           O  
ATOM   1893  N   GLN A 228    -191.641  16.193 -46.940  1.00 88.19           N  
ATOM   1894  CA  GLN A 228    -190.475  15.415 -46.540  1.00 88.19           C  
ATOM   1895  C   GLN A 228    -189.316  15.620 -47.511  1.00 88.19           C  
ATOM   1896  CB  GLN A 228    -190.825  13.929 -46.446  1.00 88.19           C  
ATOM   1897  O   GLN A 228    -188.378  14.820 -47.543  1.00 88.19           O  
ATOM   1898  CG  GLN A 228    -191.877  13.610 -45.392  1.00 88.19           C  
ATOM   1899  CD  GLN A 228    -191.361  13.791 -43.977  1.00 88.19           C  
ATOM   1900  NE2 GLN A 228    -192.143  14.470 -43.143  1.00 88.19           N  
ATOM   1901  OE1 GLN A 228    -190.271  13.324 -43.635  1.00 88.19           O  
ATOM   1902  N   ILE A 229    -189.396  16.706 -48.414  1.00 92.52           N  
ATOM   1903  CA  ILE A 229    -188.447  16.876 -49.510  1.00 92.52           C  
ATOM   1904  C   ILE A 229    -187.084  17.284 -48.954  1.00 92.52           C  
ATOM   1905  CB  ILE A 229    -188.945  17.921 -50.532  1.00 92.52           C  
ATOM   1906  O   ILE A 229    -187.000  18.141 -48.071  1.00 92.52           O  
ATOM   1907  CG1 ILE A 229    -190.072  17.335 -51.391  1.00 92.52           C  
ATOM   1908  CG2 ILE A 229    -187.789  18.413 -51.408  1.00 92.52           C  
ATOM   1909  CD1 ILE A 229    -190.626  18.301 -52.429  1.00 92.52           C  
ATOM   1910  N   TYR A 230    -185.984  16.640 -49.439  1.00 96.18           N  
ATOM   1911  CA  TYR A 230    -184.586  17.054 -49.381  1.00 96.18           C  
ATOM   1912  C   TYR A 230    -183.873  16.752 -50.694  1.00 96.18           C  
ATOM   1913  CB  TYR A 230    -183.867  16.355 -48.224  1.00 96.18           C  
ATOM   1914  O   TYR A 230    -184.227  15.801 -51.395  1.00 96.18           O  
ATOM   1915  CG  TYR A 230    -184.102  14.866 -48.174  1.00 96.18           C  
ATOM   1916  CD1 TYR A 230    -185.094  14.324 -47.359  1.00 96.18           C  
ATOM   1917  CD2 TYR A 230    -183.333  13.995 -48.940  1.00 96.18           C  
ATOM   1918  CE1 TYR A 230    -185.313  12.952 -47.307  1.00 96.18           C  
ATOM   1919  CE2 TYR A 230    -183.544  12.621 -48.896  1.00 96.18           C  
ATOM   1920  OH  TYR A 230    -184.748  10.749 -48.032  1.00 96.18           O  
ATOM   1921  CZ  TYR A 230    -184.535  12.110 -48.080  1.00 96.18           C  
ATOM   1922  N   ASN A 231    -183.018  17.724 -51.062  1.00 96.17           N  
ATOM   1923  CA  ASN A 231    -182.381  17.605 -52.369  1.00 96.17           C  
ATOM   1924  C   ASN A 231    -180.867  17.473 -52.246  1.00 96.17           C  
ATOM   1925  CB  ASN A 231    -182.739  18.804 -53.252  1.00 96.17           C  
ATOM   1926  O   ASN A 231    -180.137  17.710 -53.209  1.00 96.17           O  
ATOM   1927  CG  ASN A 231    -182.492  20.131 -52.561  1.00 96.17           C  
ATOM   1928  ND2 ASN A 231    -183.225  21.159 -52.974  1.00 96.17           N  
ATOM   1929  OD1 ASN A 231    -181.651  20.231 -51.665  1.00 96.17           O  
ATOM   1930  N   MET A 232    -180.435  17.167 -50.995  1.00 97.21           N  
ATOM   1931  CA  MET A 232    -179.031  16.868 -50.727  1.00 97.21           C  
ATOM   1932  C   MET A 232    -178.897  15.869 -49.581  1.00 97.21           C  
ATOM   1933  CB  MET A 232    -178.261  18.148 -50.398  1.00 97.21           C  
ATOM   1934  O   MET A 232    -179.554  16.011 -48.548  1.00 97.21           O  
ATOM   1935  CG  MET A 232    -176.794  17.914 -50.078  1.00 97.21           C  
ATOM   1936  SD  MET A 232    -175.953  19.434 -49.484  1.00 97.21           S  
ATOM   1937  CE  MET A 232    -174.330  18.752 -49.047  1.00 97.21           C  
ATOM   1938  N   ILE A 233    -178.075  14.727 -49.830  1.00 97.06           N  
ATOM   1939  CA  ILE A 233    -177.835  13.750 -48.774  1.00 97.06           C  
ATOM   1940  C   ILE A 233    -176.334  13.626 -48.518  1.00 97.06           C  
ATOM   1941  CB  ILE A 233    -178.432  12.371 -49.133  1.00 97.06           C  
ATOM   1942  O   ILE A 233    -175.544  13.516 -49.461  1.00 97.06           O  
ATOM   1943  CG1 ILE A 233    -179.964  12.423 -49.078  1.00 97.06           C  
ATOM   1944  CG2 ILE A 233    -177.887  11.286 -48.199  1.00 97.06           C  
ATOM   1945  CD1 ILE A 233    -180.640  11.098 -49.407  1.00 97.06           C  
ATOM   1946  N   THR A 234    -175.999  13.673 -47.281  1.00 95.68           N  
ATOM   1947  CA  THR A 234    -174.635  13.377 -46.856  1.00 95.68           C  
ATOM   1948  C   THR A 234    -174.587  12.076 -46.061  1.00 95.68           C  
ATOM   1949  CB  THR A 234    -174.054  14.524 -46.008  1.00 95.68           C  
ATOM   1950  O   THR A 234    -174.874  12.064 -44.862  1.00 95.68           O  
ATOM   1951  CG2 THR A 234    -172.597  14.255 -45.647  1.00 95.68           C  
ATOM   1952  OG1 THR A 234    -174.133  15.748 -46.749  1.00 95.68           O  
ATOM   1953  N   PRO A 235    -174.176  10.900 -46.805  1.00 92.31           N  
ATOM   1954  CA  PRO A 235    -174.176   9.603 -46.124  1.00 92.31           C  
ATOM   1955  C   PRO A 235    -172.912   9.369 -45.300  1.00 92.31           C  
ATOM   1956  CB  PRO A 235    -174.271   8.599 -47.274  1.00 92.31           C  
ATOM   1957  O   PRO A 235    -171.842   9.874 -45.649  1.00 92.31           O  
ATOM   1958  CG  PRO A 235    -173.561   9.256 -48.414  1.00 92.31           C  
ATOM   1959  CD  PRO A 235    -173.811  10.735 -48.341  1.00 92.31           C  
ATOM   1960  N   TYR A 236    -173.026   8.558 -44.247  1.00 89.05           N  
ATOM   1961  CA  TYR A 236    -171.823   8.200 -43.448  1.00 89.05           C  
ATOM   1962  C   TYR A 236    -171.908   6.714 -43.088  1.00 89.05           C  
ATOM   1963  CB  TYR A 236    -171.683   9.098 -42.216  1.00 89.05           C  
ATOM   1964  O   TYR A 236    -172.954   6.286 -42.560  1.00 89.05           O  
ATOM   1965  CG  TYR A 236    -172.970   9.678 -41.687  1.00 89.05           C  
ATOM   1966  CD1 TYR A 236    -173.600  10.732 -42.327  1.00 89.05           C  
ATOM   1967  CD2 TYR A 236    -173.550   9.184 -40.533  1.00 89.05           C  
ATOM   1968  CE1 TYR A 236    -174.779  11.270 -41.843  1.00 89.05           C  
ATOM   1969  CE2 TYR A 236    -174.726   9.714 -40.030  1.00 89.05           C  
ATOM   1970  OH  TYR A 236    -176.509  11.277 -40.200  1.00 89.05           O  
ATOM   1971  CZ  TYR A 236    -175.348  10.757 -40.692  1.00 89.05           C  
ATOM   1972  N   GLY A 237    -170.850   5.954 -43.386  1.00 77.64           N  
ATOM   1973  CA  GLY A 237    -170.857   4.502 -43.124  1.00 77.64           C  
ATOM   1974  C   GLY A 237    -170.267   4.166 -41.768  1.00 77.64           C  
ATOM   1975  O   GLY A 237    -169.475   4.978 -41.249  1.00 77.64           O  
ATOM   1976  N   ARG A 238    -170.649   3.016 -41.209  1.00 67.02           N  
ATOM   1977  CA  ARG A 238    -170.111   2.583 -39.893  1.00 67.02           C  
ATOM   1978  C   ARG A 238    -168.674   2.092 -40.080  1.00 67.02           C  
ATOM   1979  CB  ARG A 238    -170.994   1.483 -39.295  1.00 67.02           C  
ATOM   1980  O   ARG A 238    -168.487   1.066 -40.763  1.00 67.02           O  
ATOM   1981  CG  ARG A 238    -172.382   1.952 -38.886  1.00 67.02           C  
ATOM   1982  CD  ARG A 238    -172.425   3.405 -38.454  1.00 67.02           C  
ATOM   1983  NE  ARG A 238    -172.798   4.287 -39.549  1.00 67.02           N  
ATOM   1984  NH1 ARG A 238    -171.293   5.921 -38.975  1.00 67.02           N  
ATOM   1985  NH2 ARG A 238    -172.647   6.204 -40.797  1.00 67.02           N  
ATOM   1986  CZ  ARG A 238    -172.248   5.473 -39.772  1.00 67.02           C  
ATOM   1987  N   LYS A 239    -167.701   2.804 -39.503  1.00 57.53           N  
ATOM   1988  CA  LYS A 239    -166.282   2.368 -39.581  1.00 57.53           C  
ATOM   1989  C   LYS A 239    -165.692   2.382 -38.167  1.00 57.53           C  
ATOM   1990  CB  LYS A 239    -165.502   3.259 -40.553  1.00 57.53           C  
ATOM   1991  O   LYS A 239    -164.815   3.223 -37.898  1.00 57.53           O  
ATOM   1992  CG  LYS A 239    -164.103   2.777 -40.908  1.00 57.53           C  
ATOM   1993  CD  LYS A 239    -163.062   3.870 -40.810  1.00 57.53           C  
ATOM   1994  CE  LYS A 239    -163.354   5.042 -41.720  1.00 57.53           C  
ATOM   1995  NZ  LYS A 239    -162.536   4.982 -42.955  1.00 57.53           N  
ATOM   1996  N   THR A 240    -166.179   1.494 -37.295  1.00 48.91           N  
ATOM   1997  CA  THR A 240    -165.654   1.405 -35.907  1.00 48.91           C  
ATOM   1998  C   THR A 240    -164.321   0.653 -35.928  1.00 48.91           C  
ATOM   1999  CB  THR A 240    -166.651   0.703 -34.976  1.00 48.91           C  
ATOM   2000  O   THR A 240    -164.346  -0.571 -36.155  1.00 48.91           O  
ATOM   2001  CG2 THR A 240    -166.630   1.252 -33.567  1.00 48.91           C  
ATOM   2002  OG1 THR A 240    -167.960   0.835 -35.530  1.00 48.91           O  
ATOM   2003  N   GLU A 241    -163.209   1.360 -35.707  1.00 47.02           N  
ATOM   2004  CA  GLU A 241    -161.866   0.719 -35.764  1.00 47.02           C  
ATOM   2005  C   GLU A 241    -160.864   1.556 -34.962  1.00 47.02           C  
ATOM   2006  CB  GLU A 241    -161.411   0.568 -37.216  1.00 47.02           C  
ATOM   2007  O   GLU A 241    -161.293   2.531 -34.314  1.00 47.02           O  
ATOM   2008  CG  GLU A 241    -162.023   1.594 -38.151  1.00 47.02           C  
ATOM   2009  CD  GLU A 241    -161.629   3.029 -37.852  1.00 47.02           C  
ATOM   2010  OE1 GLU A 241    -160.738   3.548 -38.548  1.00 47.02           O  
ATOM   2011  OE2 GLU A 241    -162.207   3.616 -36.917  1.00 47.02           O  
ATOM   2012  N   THR A 242    -159.581   1.179 -35.010  1.00 38.66           N  
ATOM   2013  CA  THR A 242    -158.937   0.707 -36.266  1.00 38.66           C  
ATOM   2014  C   THR A 242    -157.990   1.796 -36.783  1.00 38.66           C  
ATOM   2015  CB  THR A 242    -159.991   0.296 -37.303  1.00 38.66           C  
ATOM   2016  O   THR A 242    -156.996   1.443 -37.451  1.00 38.66           O  
ATOM   2017  CG2 THR A 242    -159.486   0.352 -38.728  1.00 38.66           C  
ATOM   2018  OG1 THR A 242    -160.415  -1.032 -36.992  1.00 38.66           O  
ATOM   2019  N   ASN A 243    -158.423   3.023 -37.059  1.00 42.01           N  
ATOM   2020  CA  ASN A 243    -157.522   4.017 -37.748  1.00 42.01           C  
ATOM   2021  C   ASN A 243    -157.694   3.942 -39.265  1.00 42.01           C  
ATOM   2022  CB  ASN A 243    -156.016   3.905 -37.445  1.00 42.01           C  
ATOM   2023  O   ASN A 243    -156.716   3.586 -39.944  1.00 42.01           O  
ATOM   2024  CG  ASN A 243    -155.637   3.639 -36.002  1.00 42.01           C  
ATOM   2025  ND2 ASN A 243    -155.684   4.664 -35.167  1.00 42.01           N  
ATOM   2026  OD1 ASN A 243    -155.282   2.518 -35.644  1.00 42.01           O  
ATOM   2027  N   LYS A 244    -158.868   4.319 -39.766  1.00 39.56           N  
ATOM   2028  CA  LYS A 244    -159.158   4.254 -41.218  1.00 39.56           C  
ATOM   2029  C   LYS A 244    -159.954   5.507 -41.585  1.00 39.56           C  
ATOM   2030  CB  LYS A 244    -159.966   2.987 -41.514  1.00 39.56           C  
ATOM   2031  O   LYS A 244    -160.196   5.714 -42.786  1.00 39.56           O  
ATOM   2032  CG  LYS A 244    -159.230   1.842 -42.199  1.00 39.56           C  
ATOM   2033  CD  LYS A 244    -157.938   1.432 -41.534  1.00 39.56           C  
ATOM   2034  CE  LYS A 244    -156.737   1.543 -42.449  1.00 39.56           C  
ATOM   2035  NZ  LYS A 244    -156.164   2.910 -42.438  1.00 39.56           N  
ATOM   2036  N   GLU A 245    -160.340   6.307 -40.587  1.00 39.37           N  
ATOM   2037  CA  GLU A 245    -161.178   7.517 -40.826  1.00 39.37           C  
ATOM   2038  C   GLU A 245    -160.973   8.056 -42.246  1.00 39.37           C  
ATOM   2039  CB  GLU A 245    -160.859   8.605 -39.801  1.00 39.37           C  
ATOM   2040  O   GLU A 245    -159.844   8.473 -42.561  1.00 39.37           O  
ATOM   2041  CG  GLU A 245    -161.852   9.752 -39.817  1.00 39.37           C  
ATOM   2042  CD  GLU A 245    -163.230   9.408 -40.359  1.00 39.37           C  
ATOM   2043  OE1 GLU A 245    -163.502   9.737 -41.530  1.00 39.37           O  
ATOM   2044  OE2 GLU A 245    -164.029   8.818 -39.608  1.00 39.37           O  
ATOM   2045  N   THR A 246    -162.034   8.062 -43.056  1.00 35.42           N  
ATOM   2046  CA  THR A 246    -161.951   8.638 -44.424  1.00 35.42           C  
ATOM   2047  C   THR A 246    -161.801  10.157 -44.308  1.00 35.42           C  
ATOM   2048  CB  THR A 246    -163.194   8.279 -45.250  1.00 35.42           C  
ATOM   2049  O   THR A 246    -162.838  10.837 -44.182  1.00 35.42           O  
ATOM   2050  CG2 THR A 246    -162.872   7.967 -46.695  1.00 35.42           C  
ATOM   2051  OG1 THR A 246    -163.835   7.155 -44.645  1.00 35.42           O  
ATOM   2052  N   LYS A 247    -160.565  10.665 -44.349  1.00 39.71           N  
ATOM   2053  CA  LYS A 247    -160.331  12.126 -44.176  1.00 39.71           C  
ATOM   2054  C   LYS A 247    -160.853  12.887 -45.399  1.00 39.71           C  
ATOM   2055  CB  LYS A 247    -158.841  12.418 -43.972  1.00 39.71           C  
ATOM   2056  O   LYS A 247    -161.425  12.234 -46.290  1.00 39.71           O  
ATOM   2057  CG  LYS A 247    -158.348  12.324 -42.536  1.00 39.71           C  
ATOM   2058  CD  LYS A 247    -158.046  10.909 -42.109  1.00 39.71           C  
ATOM   2059  CE  LYS A 247    -158.263  10.675 -40.630  1.00 39.71           C  
ATOM   2060  NZ  LYS A 247    -159.134  11.714 -40.032  1.00 39.71           N  
ATOM   2061  N   ARG A 248    -160.652  14.209 -45.434  1.00 34.72           N  
ATOM   2062  CA  ARG A 248    -161.134  15.053 -46.563  1.00 34.72           C  
ATOM   2063  C   ARG A 248    -160.508  16.446 -46.436  1.00 34.72           C  
ATOM   2064  CB  ARG A 248    -162.663  15.137 -46.548  1.00 34.72           C  
ATOM   2065  O   ARG A 248    -161.272  17.428 -46.363  1.00 34.72           O  
ATOM   2066  CG  ARG A 248    -163.350  14.156 -47.486  1.00 34.72           C  
ATOM   2067  CD  ARG A 248    -164.341  13.239 -46.796  1.00 34.72           C  
ATOM   2068  NE  ARG A 248    -165.656  13.846 -46.659  1.00 34.72           N  
ATOM   2069  NH1 ARG A 248    -167.661  14.646 -47.442  1.00 34.72           N  
ATOM   2070  NH2 ARG A 248    -166.135  13.773 -48.903  1.00 34.72           N  
ATOM   2071  CZ  ARG A 248    -166.484  14.088 -47.669  1.00 34.72           C  
ATOM   2072  N   ILE A 249    -159.174  16.526 -46.407  1.00 34.85           N  
ATOM   2073  CA  ILE A 249    -158.466  17.829 -46.218  1.00 34.85           C  
ATOM   2074  C   ILE A 249    -158.837  18.793 -47.349  1.00 34.85           C  
ATOM   2075  CB  ILE A 249    -156.943  17.607 -46.147  1.00 34.85           C  
ATOM   2076  O   ILE A 249    -158.145  18.779 -48.386  1.00 34.85           O  
ATOM   2077  CG1 ILE A 249    -156.589  16.372 -45.315  1.00 34.85           C  
ATOM   2078  CG2 ILE A 249    -156.240  18.853 -45.635  1.00 34.85           C  
ATOM   2079  CD1 ILE A 249    -155.129  15.992 -45.382  1.00 34.85           C  
ATOM   2080  N   SER A 250    -159.868  19.616 -47.142  1.00 29.43           N  
ATOM   2081  CA  SER A 250    -160.266  20.623 -48.161  1.00 29.43           C  
ATOM   2082  C   SER A 250    -159.341  21.839 -48.065  1.00 29.43           C  
ATOM   2083  CB  SER A 250    -161.709  21.018 -47.991  1.00 29.43           C  
ATOM   2084  O   SER A 250    -159.748  22.841 -47.448  1.00 29.43           O  
ATOM   2085  OG  SER A 250    -162.434  20.005 -47.307  1.00 29.43           O  
ATOM   2086  N   ASP A 251    -158.142  21.747 -48.648  1.00 30.02           N  
ATOM   2087  CA  ASP A 251    -157.158  22.861 -48.558  1.00 30.02           C  
ATOM   2088  C   ASP A 251    -156.899  23.428 -49.957  1.00 30.02           C  
ATOM   2089  CB  ASP A 251    -155.867  22.404 -47.878  1.00 30.02           C  
ATOM   2090  O   ASP A 251    -156.265  22.730 -50.770  1.00 30.02           O  
ATOM   2091  CG  ASP A 251    -156.027  22.168 -46.386  1.00 30.02           C  
ATOM   2092  OD1 ASP A 251    -154.997  22.127 -45.686  1.00 30.02           O  
ATOM   2093  OD2 ASP A 251    -157.182  22.030 -45.936  1.00 30.02           O  
ATOM   2094  N   PRO A 252    -157.358  24.660 -50.267  1.00 27.56           N  
ATOM   2095  CA  PRO A 252    -156.801  25.449 -51.365  1.00 27.56           C  
ATOM   2096  C   PRO A 252    -155.582  26.270 -50.922  1.00 27.56           C  
ATOM   2097  CB  PRO A 252    -157.959  26.396 -51.692  1.00 27.56           C  
ATOM   2098  O   PRO A 252    -154.931  25.877 -49.971  1.00 27.56           O  
ATOM   2099  CG  PRO A 252    -158.586  26.663 -50.342  1.00 27.56           C  
ATOM   2100  CD  PRO A 252    -158.447  25.360 -49.579  1.00 27.56           C  
ATOM   2101  N   VAL A 253    -155.309  27.381 -51.616  1.00 30.08           N  
ATOM   2102  CA  VAL A 253    -154.147  28.253 -51.265  1.00 30.08           C  
ATOM   2103  C   VAL A 253    -154.531  29.712 -51.531  1.00 30.08           C  
ATOM   2104  CB  VAL A 253    -152.884  27.857 -52.051  1.00 30.08           C  
ATOM   2105  O   VAL A 253    -154.671  30.079 -52.713  1.00 30.08           O  
ATOM   2106  CG1 VAL A 253    -151.951  26.992 -51.219  1.00 30.08           C  
ATOM   2107  CG2 VAL A 253    -153.225  27.172 -53.365  1.00 30.08           C  
ATOM   2108  N   THR A 254    -154.693  30.505 -50.467  1.00 25.42           N  
ATOM   2109  CA  THR A 254    -155.071  31.936 -50.619  1.00 25.42           C  
ATOM   2110  C   THR A 254    -153.959  32.683 -51.359  1.00 25.42           C  
ATOM   2111  CB  THR A 254    -155.358  32.576 -49.256  1.00 25.42           C  
ATOM   2112  O   THR A 254    -154.069  33.919 -51.482  1.00 25.42           O  
ATOM   2113  CG2 THR A 254    -156.069  31.638 -48.305  1.00 25.42           C  
ATOM   2114  OG1 THR A 254    -154.112  32.985 -48.692  1.00 25.42           O  
ATOM   2115  N   ILE A 255    -152.931  31.965 -51.822  1.00 28.71           N  
ATOM   2116  CA  ILE A 255    -151.828  32.594 -52.541  1.00 28.71           C  
ATOM   2117  C   ILE A 255    -152.378  33.574 -53.575  1.00 28.71           C  
ATOM   2118  CB  ILE A 255    -150.926  31.544 -53.224  1.00 28.71           C  
ATOM   2119  O   ILE A 255    -153.248  33.218 -54.374  1.00 28.71           O  
ATOM   2120  CG1 ILE A 255    -150.449  30.504 -52.204  1.00 28.71           C  
ATOM   2121  CG2 ILE A 255    -149.738  32.219 -53.915  1.00 28.71           C  
ATOM   2122  CD1 ILE A 255    -149.471  29.484 -52.769  1.00 28.71           C  
ATOM   2123  N   GLN A 256    -152.335  34.917 -53.334  1.00 25.84           N  
ATOM   2124  CA  GLN A 256    -152.463  36.059 -54.233  1.00 25.84           C  
ATOM   2125  C   GLN A 256    -151.282  36.135 -55.197  1.00 25.84           C  
ATOM   2126  CB  GLN A 256    -152.574  37.359 -53.437  1.00 25.84           C  
ATOM   2127  O   GLN A 256    -150.133  36.259 -54.770  1.00 25.84           O  
ATOM   2128  CG  GLN A 256    -153.972  37.629 -52.892  1.00 25.84           C  
ATOM   2129  CD  GLN A 256    -154.100  39.002 -52.258  1.00 25.84           C  
ATOM   2130  NE2 GLN A 256    -155.322  39.381 -51.906  1.00 25.84           N  
ATOM   2131  OE1 GLN A 256    -153.105  39.715 -52.085  1.00 25.84           O  
ATOM   2132  N   ASN A 257    -151.068  35.127 -56.071  1.00 27.15           N  
ATOM   2133  CA  ASN A 257    -150.419  35.121 -57.378  1.00 27.15           C  
ATOM   2134  C   ASN A 257    -150.008  33.712 -57.793  1.00 27.15           C  
ATOM   2135  CB  ASN A 257    -149.204  36.050 -57.380  1.00 27.15           C  
ATOM   2136  O   ASN A 257    -149.128  33.110 -57.176  1.00 27.15           O  
ATOM   2137  CG  ASN A 257    -149.573  37.493 -57.671  1.00 27.15           C  
ATOM   2138  ND2 ASN A 257    -148.610  38.394 -57.519  1.00 27.15           N  
ATOM   2139  OD1 ASN A 257    -150.715  37.793 -58.029  1.00 27.15           O  
ATOM   2140  N   PRO A 258    -150.644  32.895 -58.637  1.00 26.68           N  
ATOM   2141  CA  PRO A 258    -150.571  31.439 -58.791  1.00 26.68           C  
ATOM   2142  C   PRO A 258    -149.343  30.989 -59.579  1.00 26.68           C  
ATOM   2143  CB  PRO A 258    -151.859  31.100 -59.546  1.00 26.68           C  
ATOM   2144  O   PRO A 258    -148.921  31.674 -60.515  1.00 26.68           O  
ATOM   2145  CG  PRO A 258    -152.208  32.350 -60.287  1.00 26.68           C  
ATOM   2146  CD  PRO A 258    -151.172  33.393 -59.978  1.00 26.68           C  
ATOM   2147  N   VAL A 259    -148.199  30.483 -58.988  1.00 27.74           N  
ATOM   2148  CA  VAL A 259    -147.149  29.710 -59.642  1.00 27.74           C  
ATOM   2149  C   VAL A 259    -147.535  28.231 -59.663  1.00 27.74           C  
ATOM   2150  CB  VAL A 259    -145.785  29.893 -58.939  1.00 27.74           C  
ATOM   2151  O   VAL A 259    -147.951  27.677 -58.643  1.00 27.74           O  
ATOM   2152  CG1 VAL A 259    -144.703  29.072 -59.634  1.00 27.74           C  
ATOM   2153  CG2 VAL A 259    -145.399  31.371 -58.903  1.00 27.74           C  
ATOM   2154  N   VAL A 260    -148.108  27.647 -60.786  1.00 27.68           N  
ATOM   2155  CA  VAL A 260    -148.491  26.394 -61.431  1.00 27.68           C  
ATOM   2156  C   VAL A 260    -147.375  25.365 -61.266  1.00 27.68           C  
ATOM   2157  CB  VAL A 260    -148.807  26.602 -62.929  1.00 27.68           C  
ATOM   2158  O   VAL A 260    -146.236  25.605 -61.672  1.00 27.68           O  
ATOM   2159  CG1 VAL A 260    -149.329  25.311 -63.555  1.00 27.68           C  
ATOM   2160  CG2 VAL A 260    -149.817  27.734 -63.108  1.00 27.68           C  
ATOM   2161  N   VAL A 261    -147.286  24.422 -60.245  1.00 29.70           N  
ATOM   2162  CA  VAL A 261    -146.440  23.246 -60.065  1.00 29.70           C  
ATOM   2163  C   VAL A 261    -147.179  21.999 -60.546  1.00 29.70           C  
ATOM   2164  CB  VAL A 261    -146.011  23.075 -58.590  1.00 29.70           C  
ATOM   2165  O   VAL A 261    -148.338  21.780 -60.186  1.00 29.70           O  
ATOM   2166  CG1 VAL A 261    -144.697  22.303 -58.497  1.00 29.70           C  
ATOM   2167  CG2 VAL A 261    -145.883  24.438 -57.911  1.00 29.70           C  
ATOM   2168  N   PRO A 262    -146.782  21.249 -61.771  1.00 28.86           N  
ATOM   2169  CA  PRO A 262    -147.159  19.927 -62.276  1.00 28.86           C  
ATOM   2170  C   PRO A 262    -147.451  18.930 -61.157  1.00 28.86           C  
ATOM   2171  CB  PRO A 262    -145.933  19.496 -63.085  1.00 28.86           C  
ATOM   2172  O   PRO A 262    -146.721  18.879 -60.164  1.00 28.86           O  
ATOM   2173  CG  PRO A 262    -144.923  20.571 -62.849  1.00 28.86           C  
ATOM   2174  CD  PRO A 262    -145.455  21.505 -61.800  1.00 28.86           C  
ATOM   2175  N   SER A 263    -148.600  18.527 -60.730  1.00 26.69           N  
ATOM   2176  CA  SER A 263    -149.334  17.501 -59.997  1.00 26.69           C  
ATOM   2177  C   SER A 263    -149.006  16.107 -60.520  1.00 26.69           C  
ATOM   2178  CB  SER A 263    -150.840  17.749 -60.090  1.00 26.69           C  
ATOM   2179  O   SER A 263    -149.387  15.104 -59.911  1.00 26.69           O  
ATOM   2180  OG  SER A 263    -151.220  18.044 -61.422  1.00 26.69           O  
ATOM   2181  N   THR A 264    -147.685  15.780 -60.600  1.00 28.11           N  
ATOM   2182  CA  THR A 264    -147.205  14.403 -60.527  1.00 28.11           C  
ATOM   2183  C   THR A 264    -145.752  14.359 -60.065  1.00 28.11           C  
ATOM   2184  CB  THR A 264    -147.337  13.693 -61.887  1.00 28.11           C  
ATOM   2185  O   THR A 264    -145.094  13.323 -60.167  1.00 28.11           O  
ATOM   2186  CG2 THR A 264    -148.782  13.287 -62.160  1.00 28.11           C  
ATOM   2187  OG1 THR A 264    -146.897  14.577 -62.925  1.00 28.11           O  
ATOM   2188  N   ARG A 265    -145.250  15.124 -59.044  1.00 36.83           N  
ATOM   2189  CA  ARG A 265    -143.815  15.100 -58.777  1.00 36.83           C  
ATOM   2190  C   ARG A 265    -143.474  14.063 -57.710  1.00 36.83           C  
ATOM   2191  CB  ARG A 265    -143.325  16.480 -58.340  1.00 36.83           C  
ATOM   2192  O   ARG A 265    -144.067  14.059 -56.630  1.00 36.83           O  
ATOM   2193  CG  ARG A 265    -142.422  17.163 -59.354  1.00 36.83           C  
ATOM   2194  CD  ARG A 265    -141.897  18.495 -58.837  1.00 36.83           C  
ATOM   2195  NE  ARG A 265    -141.118  19.199 -59.852  1.00 36.83           N  
ATOM   2196  NH1 ARG A 265    -140.140  20.679 -58.373  1.00 36.83           N  
ATOM   2197  NH2 ARG A 265    -139.641  20.787 -60.607  1.00 36.83           N  
ATOM   2198  CZ  ARG A 265    -140.301  20.220 -59.609  1.00 36.83           C  
ATOM   2199  N   VAL A 266    -143.369  12.797 -57.934  1.00 32.64           N  
ATOM   2200  CA  VAL A 266    -142.604  11.860 -57.119  1.00 32.64           C  
ATOM   2201  C   VAL A 266    -141.584  12.621 -56.275  1.00 32.64           C  
ATOM   2202  CB  VAL A 266    -141.892  10.800 -57.990  1.00 32.64           C  
ATOM   2203  O   VAL A 266    -140.799  13.412 -56.803  1.00 32.64           O  
ATOM   2204  CG1 VAL A 266    -141.179   9.772 -57.113  1.00 32.64           C  
ATOM   2205  CG2 VAL A 266    -142.892  10.114 -58.918  1.00 32.64           C  
ATOM   2206  N   GLU A 267    -141.943  13.345 -55.141  1.00 41.63           N  
ATOM   2207  CA  GLU A 267    -141.068  13.875 -54.099  1.00 41.63           C  
ATOM   2208  C   GLU A 267    -139.673  13.263 -54.185  1.00 41.63           C  
ATOM   2209  CB  GLU A 267    -141.669  13.625 -52.713  1.00 41.63           C  
ATOM   2210  O   GLU A 267    -139.516  12.045 -54.070  1.00 41.63           O  
ATOM   2211  CG  GLU A 267    -142.689  14.670 -52.286  1.00 41.63           C  
ATOM   2212  CD  GLU A 267    -143.226  14.445 -50.882  1.00 41.63           C  
ATOM   2213  OE1 GLU A 267    -144.096  15.224 -50.434  1.00 41.63           O  
ATOM   2214  OE2 GLU A 267    -142.771  13.482 -50.224  1.00 41.63           O  
ATOM   2215  N   LYS A 268    -138.908  13.801 -55.133  1.00 50.25           N  
ATOM   2216  CA  LYS A 268    -137.587  13.181 -55.084  1.00 50.25           C  
ATOM   2217  C   LYS A 268    -136.821  13.621 -53.839  1.00 50.25           C  
ATOM   2218  CB  LYS A 268    -136.785  13.523 -56.339  1.00 50.25           C  
ATOM   2219  O   LYS A 268    -136.745  14.814 -53.540  1.00 50.25           O  
ATOM   2220  CG  LYS A 268    -137.183  12.716 -57.567  1.00 50.25           C  
ATOM   2221  CD  LYS A 268    -136.150  12.845 -58.680  1.00 50.25           C  
ATOM   2222  CE  LYS A 268    -136.591  12.111 -59.939  1.00 50.25           C  
ATOM   2223  NZ  LYS A 268    -135.566  12.205 -61.022  1.00 50.25           N  
ATOM   2224  N   ARG A 269    -136.655  12.815 -52.891  1.00 55.06           N  
ATOM   2225  CA  ARG A 269    -135.999  12.786 -51.587  1.00 55.06           C  
ATOM   2226  C   ARG A 269    -134.482  12.826 -51.738  1.00 55.06           C  
ATOM   2227  CB  ARG A 269    -136.416  11.540 -50.804  1.00 55.06           C  
ATOM   2228  O   ARG A 269    -133.921  12.159 -52.610  1.00 55.06           O  
ATOM   2229  CG  ARG A 269    -137.702  11.711 -50.010  1.00 55.06           C  
ATOM   2230  CD  ARG A 269    -137.950  10.535 -49.077  1.00 55.06           C  
ATOM   2231  NE  ARG A 269    -139.254  10.629 -48.428  1.00 55.06           N  
ATOM   2232  NH1 ARG A 269    -139.065   8.624 -47.295  1.00 55.06           N  
ATOM   2233  NH2 ARG A 269    -140.952   9.904 -47.061  1.00 55.06           N  
ATOM   2234  CZ  ARG A 269    -139.754   9.719 -47.596  1.00 55.06           C  
ATOM   2235  N   TYR A 270    -133.926  13.995 -51.396  1.00 61.28           N  
ATOM   2236  CA  TYR A 270    -132.493  13.940 -51.133  1.00 61.28           C  
ATOM   2237  C   TYR A 270    -132.112  12.630 -50.456  1.00 61.28           C  
ATOM   2238  CB  TYR A 270    -132.061  15.123 -50.263  1.00 61.28           C  
ATOM   2239  O   TYR A 270    -132.658  12.286 -49.404  1.00 61.28           O  
ATOM   2240  CG  TYR A 270    -130.613  15.069 -49.841  1.00 61.28           C  
ATOM   2241  CD1 TYR A 270    -130.263  14.870 -48.507  1.00 61.28           C  
ATOM   2242  CD2 TYR A 270    -129.592  15.217 -50.774  1.00 61.28           C  
ATOM   2243  CE1 TYR A 270    -128.930  14.820 -48.113  1.00 61.28           C  
ATOM   2244  CE2 TYR A 270    -128.255  15.171 -50.390  1.00 61.28           C  
ATOM   2245  OH  TYR A 270    -126.614  14.924 -48.675  1.00 61.28           O  
ATOM   2246  CZ  TYR A 270    -127.935  14.972 -49.060  1.00 61.28           C  
ATOM   2247  N   THR A 271    -131.485  11.759 -51.103  1.00 51.76           N  
ATOM   2248  CA  THR A 271    -131.126  10.432 -50.615  1.00 51.76           C  
ATOM   2249  C   THR A 271    -129.709  10.430 -50.049  1.00 51.76           C  
ATOM   2250  CB  THR A 271    -131.237   9.376 -51.731  1.00 51.76           C  
ATOM   2251  O   THR A 271    -129.211   9.392 -49.607  1.00 51.76           O  
ATOM   2252  CG2 THR A 271    -132.673   9.249 -52.225  1.00 51.76           C  
ATOM   2253  OG1 THR A 271    -130.398   9.760 -52.827  1.00 51.76           O  
ATOM   2254  N   GLY A 272    -129.073  11.665 -50.075  1.00 58.07           N  
ATOM   2255  CA  GLY A 272    -127.741  11.778 -49.501  1.00 58.07           C  
ATOM   2256  C   GLY A 272    -127.755  12.020 -48.004  1.00 58.07           C  
ATOM   2257  O   GLY A 272    -128.811  12.283 -47.422  1.00 58.07           O  
ATOM   2258  N   GLY A 273    -126.715  11.544 -47.270  1.00 70.75           N  
ATOM   2259  CA  GLY A 273    -126.548  11.763 -45.842  1.00 70.75           C  
ATOM   2260  C   GLY A 273    -126.188  13.195 -45.496  1.00 70.75           C  
ATOM   2261  O   GLY A 273    -126.390  14.104 -46.304  1.00 70.75           O  
ATOM   2262  N   ASP A 274    -125.887  13.421 -44.317  1.00 84.97           N  
ATOM   2263  CA  ASP A 274    -125.390  14.709 -43.843  1.00 84.97           C  
ATOM   2264  C   ASP A 274    -124.200  15.178 -44.677  1.00 84.97           C  
ATOM   2265  CB  ASP A 274    -124.998  14.621 -42.366  1.00 84.97           C  
ATOM   2266  O   ASP A 274    -123.444  14.361 -45.207  1.00 84.97           O  
ATOM   2267  CG  ASP A 274    -126.170  14.299 -41.459  1.00 84.97           C  
ATOM   2268  OD1 ASP A 274    -127.332  14.336 -41.925  1.00 84.97           O  
ATOM   2269  OD2 ASP A 274    -125.935  14.004 -40.268  1.00 84.97           O  
ATOM   2270  N   LEU A 275    -124.185  16.456 -44.861  1.00 87.03           N  
ATOM   2271  CA  LEU A 275    -122.985  17.013 -45.475  1.00 87.03           C  
ATOM   2272  C   LEU A 275    -121.969  17.418 -44.412  1.00 87.03           C  
ATOM   2273  CB  LEU A 275    -123.339  18.222 -46.345  1.00 87.03           C  
ATOM   2274  O   LEU A 275    -122.334  18.005 -43.389  1.00 87.03           O  
ATOM   2275  CG  LEU A 275    -124.343  17.974 -47.472  1.00 87.03           C  
ATOM   2276  CD1 LEU A 275    -124.555  19.249 -48.283  1.00 87.03           C  
ATOM   2277  CD2 LEU A 275    -123.868  16.836 -48.370  1.00 87.03           C  
ATOM   2278  N   THR A 276    -120.682  17.043 -44.649  1.00 87.36           N  
ATOM   2279  CA  THR A 276    -119.607  17.439 -43.745  1.00 87.36           C  
ATOM   2280  C   THR A 276    -118.515  18.191 -44.498  1.00 87.36           C  
ATOM   2281  CB  THR A 276    -118.997  16.216 -43.034  1.00 87.36           C  
ATOM   2282  O   THR A 276    -118.159  17.821 -45.619  1.00 87.36           O  
ATOM   2283  CG2 THR A 276    -120.035  15.507 -42.171  1.00 87.36           C  
ATOM   2284  OG1 THR A 276    -118.502  15.299 -44.017  1.00 87.36           O  
ATOM   2285  N   TYR A 277    -118.086  19.231 -43.901  1.00 89.35           N  
ATOM   2286  CA  TYR A 277    -117.004  20.017 -44.479  1.00 89.35           C  
ATOM   2287  C   TYR A 277    -116.281  20.823 -43.407  1.00 89.35           C  
ATOM   2288  CB  TYR A 277    -117.540  20.955 -45.566  1.00 89.35           C  
ATOM   2289  O   TYR A 277    -116.905  21.600 -42.679  1.00 89.35           O  
ATOM   2290  CG  TYR A 277    -116.481  21.833 -46.187  1.00 89.35           C  
ATOM   2291  CD1 TYR A 277    -116.591  23.222 -46.152  1.00 89.35           C  
ATOM   2292  CD2 TYR A 277    -115.370  21.277 -46.812  1.00 89.35           C  
ATOM   2293  CE1 TYR A 277    -115.619  24.034 -46.725  1.00 89.35           C  
ATOM   2294  CE2 TYR A 277    -114.392  22.080 -47.389  1.00 89.35           C  
ATOM   2295  OH  TYR A 277    -113.559  24.255 -47.909  1.00 89.35           O  
ATOM   2296  CZ  TYR A 277    -114.524  23.456 -47.341  1.00 89.35           C  
ATOM   2297  N   ALA A 278    -114.958  20.563 -43.225  1.00 84.56           N  
ATOM   2298  CA  ALA A 278    -114.064  21.274 -42.315  1.00 84.56           C  
ATOM   2299  C   ALA A 278    -114.614  21.273 -40.891  1.00 84.56           C  
ATOM   2300  CB  ALA A 278    -113.844  22.706 -42.796  1.00 84.56           C  
ATOM   2301  O   ALA A 278    -114.624  22.309 -40.222  1.00 84.56           O  
ATOM   2302  N   GLY A 279    -115.173  20.059 -40.391  1.00 79.41           N  
ATOM   2303  CA  GLY A 279    -115.574  19.860 -39.007  1.00 79.41           C  
ATOM   2304  C   GLY A 279    -116.997  20.304 -38.729  1.00 79.41           C  
ATOM   2305  O   GLY A 279    -117.460  20.241 -37.589  1.00 79.41           O  
ATOM   2306  N   HIS A 280    -117.732  20.837 -39.761  1.00 87.35           N  
ATOM   2307  CA  HIS A 280    -119.112  21.283 -39.602  1.00 87.35           C  
ATOM   2308  C   HIS A 280    -120.070  20.405 -40.400  1.00 87.35           C  
ATOM   2309  CB  HIS A 280    -119.255  22.743 -40.033  1.00 87.35           C  
ATOM   2310  O   HIS A 280    -119.707  19.884 -41.456  1.00 87.35           O  
ATOM   2311  CG  HIS A 280    -118.331  23.676 -39.317  1.00 87.35           C  
ATOM   2312  CD2 HIS A 280    -117.205  24.303 -39.729  1.00 87.35           C  
ATOM   2313  ND1 HIS A 280    -118.523  24.051 -38.005  1.00 87.35           N  
ATOM   2314  CE1 HIS A 280    -117.554  24.874 -37.642  1.00 87.35           C  
ATOM   2315  NE2 HIS A 280    -116.740  25.043 -38.670  1.00 87.35           N  
ATOM   2316  N   THR A 281    -121.266  20.210 -39.867  1.00 88.12           N  
ATOM   2317  CA  THR A 281    -122.204  19.275 -40.481  1.00 88.12           C  
ATOM   2318  C   THR A 281    -123.513  19.976 -40.832  1.00 88.12           C  
ATOM   2319  CB  THR A 281    -122.491  18.081 -39.551  1.00 88.12           C  
ATOM   2320  O   THR A 281    -124.017  20.787 -40.054  1.00 88.12           O  
ATOM   2321  CG2 THR A 281    -123.479  17.112 -40.191  1.00 88.12           C  
ATOM   2322  OG1 THR A 281    -121.266  17.388 -39.280  1.00 88.12           O  
ATOM   2323  N   LEU A 282    -124.013  19.821 -42.019  1.00 90.30           N  
ATOM   2324  CA  LEU A 282    -125.360  20.167 -42.458  1.00 90.30           C  
ATOM   2325  C   LEU A 282    -126.234  18.922 -42.569  1.00 90.30           C  
ATOM   2326  CB  LEU A 282    -125.315  20.895 -43.805  1.00 90.30           C  
ATOM   2327  O   LEU A 282    -125.963  18.040 -43.387  1.00 90.30           O  
ATOM   2328  CG  LEU A 282    -126.640  21.461 -44.315  1.00 90.30           C  
ATOM   2329  CD1 LEU A 282    -127.140  22.562 -43.384  1.00 90.30           C  
ATOM   2330  CD2 LEU A 282    -126.485  21.986 -45.738  1.00 90.30           C  
ATOM   2331  N   SER A 283    -127.258  18.855 -41.770  1.00 85.81           N  
ATOM   2332  CA  SER A 283    -128.068  17.644 -41.669  1.00 85.81           C  
ATOM   2333  C   SER A 283    -128.776  17.343 -42.985  1.00 85.81           C  
ATOM   2334  CB  SER A 283    -129.096  17.780 -40.546  1.00 85.81           C  
ATOM   2335  O   SER A 283    -129.088  18.255 -43.753  1.00 85.81           O  
ATOM   2336  OG  SER A 283    -130.087  18.734 -40.884  1.00 85.81           O  
ATOM   2337  N   ALA A 284    -129.041  16.170 -43.275  1.00 79.76           N  
ATOM   2338  CA  ALA A 284    -129.748  15.724 -44.473  1.00 79.76           C  
ATOM   2339  C   ALA A 284    -131.106  16.406 -44.595  1.00 79.76           C  
ATOM   2340  CB  ALA A 284    -129.919  14.207 -44.454  1.00 79.76           C  
ATOM   2341  O   ALA A 284    -131.528  16.771 -45.694  1.00 79.76           O  
ATOM   2342  N   SER A 285    -131.757  16.528 -43.451  1.00 78.99           N  
ATOM   2343  CA  SER A 285    -133.065  17.172 -43.429  1.00 78.99           C  
ATOM   2344  C   SER A 285    -132.977  18.618 -43.907  1.00 78.99           C  
ATOM   2345  CB  SER A 285    -133.664  17.126 -42.025  1.00 78.99           C  
ATOM   2346  O   SER A 285    -133.825  19.077 -44.673  1.00 78.99           O  
ATOM   2347  OG  SER A 285    -132.923  17.943 -41.134  1.00 78.99           O  
ATOM   2348  N   LEU A 286    -132.022  19.301 -43.455  1.00 87.58           N  
ATOM   2349  CA  LEU A 286    -131.847  20.692 -43.860  1.00 87.58           C  
ATOM   2350  C   LEU A 286    -131.434  20.784 -45.325  1.00 87.58           C  
ATOM   2351  CB  LEU A 286    -130.801  21.379 -42.979  1.00 87.58           C  
ATOM   2352  O   LEU A 286    -131.850  21.704 -46.034  1.00 87.58           O  
ATOM   2353  CG  LEU A 286    -131.286  21.892 -41.623  1.00 87.58           C  
ATOM   2354  CD1 LEU A 286    -130.102  22.302 -40.755  1.00 87.58           C  
ATOM   2355  CD2 LEU A 286    -132.250  23.060 -41.807  1.00 87.58           C  
ATOM   2356  N   VAL A 287    -130.659  19.903 -45.764  1.00 85.95           N  
ATOM   2357  CA  VAL A 287    -130.307  19.853 -47.179  1.00 85.95           C  
ATOM   2358  C   VAL A 287    -131.573  19.722 -48.022  1.00 85.95           C  
ATOM   2359  CB  VAL A 287    -129.341  18.686 -47.483  1.00 85.95           C  
ATOM   2360  O   VAL A 287    -131.739  20.431 -49.019  1.00 85.95           O  
ATOM   2361  CG1 VAL A 287    -129.079  18.578 -48.984  1.00 85.95           C  
ATOM   2362  CG2 VAL A 287    -128.030  18.865 -46.721  1.00 85.95           C  
ATOM   2363  N   GLN A 288    -132.341  18.791 -47.564  1.00 85.05           N  
ATOM   2364  CA  GLN A 288    -133.609  18.580 -48.254  1.00 85.05           C  
ATOM   2365  C   GLN A 288    -134.444  19.856 -48.273  1.00 85.05           C  
ATOM   2366  CB  GLN A 288    -134.397  17.446 -47.594  1.00 85.05           C  
ATOM   2367  O   GLN A 288    -134.996  20.228 -49.311  1.00 85.05           O  
ATOM   2368  CG  GLN A 288    -135.693  17.099 -48.315  1.00 85.05           C  
ATOM   2369  CD  GLN A 288    -135.461  16.550 -49.710  1.00 85.05           C  
ATOM   2370  NE2 GLN A 288    -136.039  17.208 -50.709  1.00 85.05           N  
ATOM   2371  OE1 GLN A 288    -134.767  15.545 -49.888  1.00 85.05           O  
ATOM   2372  N   THR A 289    -134.558  20.501 -47.133  1.00 84.55           N  
ATOM   2373  CA  THR A 289    -135.299  21.751 -47.016  1.00 84.55           C  
ATOM   2374  C   THR A 289    -134.764  22.792 -47.995  1.00 84.55           C  
ATOM   2375  CB  THR A 289    -135.235  22.308 -45.583  1.00 84.55           C  
ATOM   2376  O   THR A 289    -135.532  23.418 -48.727  1.00 84.55           O  
ATOM   2377  CG2 THR A 289    -135.946  23.654 -45.483  1.00 84.55           C  
ATOM   2378  OG1 THR A 289    -135.862  21.382 -44.688  1.00 84.55           O  
ATOM   2379  N   ILE A 290    -133.497  22.973 -48.015  1.00 89.91           N  
ATOM   2380  CA  ILE A 290    -132.840  23.945 -48.881  1.00 89.91           C  
ATOM   2381  C   ILE A 290    -133.100  23.592 -50.344  1.00 89.91           C  
ATOM   2382  CB  ILE A 290    -131.321  24.013 -48.609  1.00 89.91           C  
ATOM   2383  O   ILE A 290    -133.426  24.465 -51.152  1.00 89.91           O  
ATOM   2384  CG1 ILE A 290    -131.053  24.599 -47.217  1.00 89.91           C  
ATOM   2385  CG2 ILE A 290    -130.612  24.829 -49.693  1.00 89.91           C  
ATOM   2386  CD1 ILE A 290    -129.623  24.407 -46.729  1.00 89.91           C  
ATOM   2387  N   PHE A 291    -132.985  22.373 -50.633  1.00 87.38           N  
ATOM   2388  CA  PHE A 291    -133.215  21.899 -51.993  1.00 87.38           C  
ATOM   2389  C   PHE A 291    -134.633  22.229 -52.448  1.00 87.38           C  
ATOM   2390  CB  PHE A 291    -132.972  20.389 -52.087  1.00 87.38           C  
ATOM   2391  O   PHE A 291    -134.832  22.738 -53.553  1.00 87.38           O  
ATOM   2392  CG  PHE A 291    -133.077  19.843 -53.485  1.00 87.38           C  
ATOM   2393  CD1 PHE A 291    -134.062  18.919 -53.814  1.00 87.38           C  
ATOM   2394  CD2 PHE A 291    -132.192  20.256 -54.473  1.00 87.38           C  
ATOM   2395  CE1 PHE A 291    -134.162  18.412 -55.107  1.00 87.38           C  
ATOM   2396  CE2 PHE A 291    -132.284  19.753 -55.768  1.00 87.38           C  
ATOM   2397  CZ  PHE A 291    -133.270  18.831 -56.082  1.00 87.38           C  
ATOM   2398  N   ASN A 292    -135.606  21.986 -51.625  1.00 82.20           N  
ATOM   2399  CA  ASN A 292    -136.999  22.274 -51.953  1.00 82.20           C  
ATOM   2400  C   ASN A 292    -137.218  23.763 -52.202  1.00 82.20           C  
ATOM   2401  CB  ASN A 292    -137.925  21.777 -50.842  1.00 82.20           C  
ATOM   2402  O   ASN A 292    -137.909  24.142 -53.149  1.00 82.20           O  
ATOM   2403  CG  ASN A 292    -138.031  20.266 -50.801  1.00 82.20           C  
ATOM   2404  ND2 ASN A 292    -138.512  19.734 -49.683  1.00 82.20           N  
ATOM   2405  OD1 ASN A 292    -137.681  19.580 -51.765  1.00 82.20           O  
ATOM   2406  N   LEU A 293    -136.625  24.514 -51.369  1.00 85.34           N  
ATOM   2407  CA  LEU A 293    -136.748  25.959 -51.509  1.00 85.34           C  
ATOM   2408  C   LEU A 293    -136.073  26.442 -52.788  1.00 85.34           C  
ATOM   2409  CB  LEU A 293    -136.137  26.670 -50.297  1.00 85.34           C  
ATOM   2410  O   LEU A 293    -136.563  27.361 -53.447  1.00 85.34           O  
ATOM   2411  CG  LEU A 293    -136.932  26.587 -48.993  1.00 85.34           C  
ATOM   2412  CD1 LEU A 293    -136.074  27.052 -47.819  1.00 85.34           C  
ATOM   2413  CD2 LEU A 293    -138.207  27.418 -49.090  1.00 85.34           C  
ATOM   2414  N   CYS A 294    -134.978  25.884 -53.103  1.00 89.54           N  
ATOM   2415  CA  CYS A 294    -134.273  26.225 -54.332  1.00 89.54           C  
ATOM   2416  C   CYS A 294    -135.119  25.898 -55.557  1.00 89.54           C  
ATOM   2417  CB  CYS A 294    -132.940  25.482 -54.410  1.00 89.54           C  
ATOM   2418  O   CYS A 294    -135.154  26.668 -56.518  1.00 89.54           O  
ATOM   2419  SG  CYS A 294    -131.687  26.113 -53.272  1.00 89.54           S  
ATOM   2420  N   ILE A 295    -135.806  24.842 -55.486  1.00 82.03           N  
ATOM   2421  CA  ILE A 295    -136.698  24.466 -56.577  1.00 82.03           C  
ATOM   2422  C   ILE A 295    -137.830  25.485 -56.692  1.00 82.03           C  
ATOM   2423  CB  ILE A 295    -137.274  23.048 -56.373  1.00 82.03           C  
ATOM   2424  O   ILE A 295    -138.124  25.975 -57.786  1.00 82.03           O  
ATOM   2425  CG1 ILE A 295    -136.173  21.994 -56.549  1.00 82.03           C  
ATOM   2426  CG2 ILE A 295    -138.434  22.792 -57.340  1.00 82.03           C  
ATOM   2427  CD1 ILE A 295    -136.617  20.575 -56.224  1.00 82.03           C  
ATOM   2428  N   GLN A 296    -138.368  25.758 -55.545  1.00 79.22           N  
ATOM   2429  CA  GLN A 296    -139.501  26.676 -55.471  1.00 79.22           C  
ATOM   2430  C   GLN A 296    -139.121  28.062 -55.985  1.00 79.22           C  
ATOM   2431  CB  GLN A 296    -140.020  26.771 -54.035  1.00 79.22           C  
ATOM   2432  O   GLN A 296    -139.920  28.722 -56.653  1.00 79.22           O  
ATOM   2433  CG  GLN A 296    -141.281  27.614 -53.893  1.00 79.22           C  
ATOM   2434  CD  GLN A 296    -141.764  27.709 -52.459  1.00 79.22           C  
ATOM   2435  NE2 GLN A 296    -142.788  28.525 -52.231  1.00 79.22           N  
ATOM   2436  OE1 GLN A 296    -141.222  27.056 -51.562  1.00 79.22           O  
ATOM   2437  N   ARG A 297    -137.870  28.436 -55.780  1.00 83.43           N  
ATOM   2438  CA  ARG A 297    -137.484  29.817 -56.050  1.00 83.43           C  
ATOM   2439  C   ARG A 297    -136.494  29.894 -57.208  1.00 83.43           C  
ATOM   2440  CB  ARG A 297    -136.879  30.461 -54.801  1.00 83.43           C  
ATOM   2441  O   ARG A 297    -135.936  30.956 -57.486  1.00 83.43           O  
ATOM   2442  CG  ARG A 297    -137.827  30.510 -53.612  1.00 83.43           C  
ATOM   2443  CD  ARG A 297    -138.829  31.648 -53.738  1.00 83.43           C  
ATOM   2444  NE  ARG A 297    -139.601  31.825 -52.512  1.00 83.43           N  
ATOM   2445  NH1 ARG A 297    -141.276  33.072 -53.498  1.00 83.43           N  
ATOM   2446  NH2 ARG A 297    -141.365  32.595 -51.259  1.00 83.43           N  
ATOM   2447  CZ  ARG A 297    -140.746  32.496 -52.426  1.00 83.43           C  
ATOM   2448  N   ASN A 298    -136.236  28.769 -57.823  1.00 87.47           N  
ATOM   2449  CA  ASN A 298    -135.332  28.664 -58.964  1.00 87.47           C  
ATOM   2450  C   ASN A 298    -133.932  29.164 -58.617  1.00 87.47           C  
ATOM   2451  CB  ASN A 298    -135.888  29.433 -60.164  1.00 87.47           C  
ATOM   2452  O   ASN A 298    -133.343  29.943 -59.368  1.00 87.47           O  
ATOM   2453  CG  ASN A 298    -135.258  29.006 -61.475  1.00 87.47           C  
ATOM   2454  ND2 ASN A 298    -135.286  29.892 -62.463  1.00 87.47           N  
ATOM   2455  OD1 ASN A 298    -134.751  27.888 -61.598  1.00 87.47           O  
ATOM   2456  N   LEU A 299    -133.432  28.727 -57.586  1.00 92.83           N  
ATOM   2457  CA  LEU A 299    -132.085  29.052 -57.134  1.00 92.83           C  
ATOM   2458  C   LEU A 299    -131.158  27.850 -57.273  1.00 92.83           C  
ATOM   2459  CB  LEU A 299    -132.109  29.526 -55.677  1.00 92.83           C  
ATOM   2460  O   LEU A 299    -131.586  26.706 -57.103  1.00 92.83           O  
ATOM   2461  CG  LEU A 299    -132.810  30.859 -55.409  1.00 92.83           C  
ATOM   2462  CD1 LEU A 299    -133.019  31.055 -53.910  1.00 92.83           C  
ATOM   2463  CD2 LEU A 299    -132.006  32.012 -55.998  1.00 92.83           C  
ATOM   2464  N   LEU A 300    -129.866  28.108 -57.586  1.00 94.84           N  
ATOM   2465  CA  LEU A 300    -128.847  27.066 -57.670  1.00 94.84           C  
ATOM   2466  C   LEU A 300    -128.552  26.484 -56.293  1.00 94.84           C  
ATOM   2467  CB  LEU A 300    -127.562  27.622 -58.290  1.00 94.84           C  
ATOM   2468  O   LEU A 300    -128.047  27.186 -55.413  1.00 94.84           O  
ATOM   2469  CG  LEU A 300    -126.431  26.618 -58.517  1.00 94.84           C  
ATOM   2470  CD1 LEU A 300    -126.814  25.626 -59.609  1.00 94.84           C  
ATOM   2471  CD2 LEU A 300    -125.137  27.342 -58.874  1.00 94.84           C  
ATOM   2472  N   PRO A 301    -128.879  25.168 -56.063  1.00 94.96           N  
ATOM   2473  CA  PRO A 301    -128.661  24.544 -54.756  1.00 94.96           C  
ATOM   2474  C   PRO A 301    -127.215  24.662 -54.279  1.00 94.96           C  
ATOM   2475  CB  PRO A 301    -129.039  23.080 -54.995  1.00 94.96           C  
ATOM   2476  O   PRO A 301    -126.969  25.012 -53.122  1.00 94.96           O  
ATOM   2477  CG  PRO A 301    -130.084  23.125 -56.063  1.00 94.96           C  
ATOM   2478  CD  PRO A 301    -129.714  24.198 -57.048  1.00 94.96           C  
ATOM   2479  N   SER A 302    -126.327  24.302 -55.126  1.00 96.45           N  
ATOM   2480  CA  SER A 302    -124.916  24.386 -54.764  1.00 96.45           C  
ATOM   2481  C   SER A 302    -124.531  25.806 -54.360  1.00 96.45           C  
ATOM   2482  CB  SER A 302    -124.035  23.920 -55.923  1.00 96.45           C  
ATOM   2483  O   SER A 302    -123.694  26.000 -53.477  1.00 96.45           O  
ATOM   2484  OG  SER A 302    -124.249  24.725 -57.071  1.00 96.45           O  
ATOM   2485  N   GLY A 303    -125.051  26.737 -54.970  1.00 97.13           N  
ATOM   2486  CA  GLY A 303    -124.799  28.129 -54.631  1.00 97.13           C  
ATOM   2487  C   GLY A 303    -125.272  28.499 -53.239  1.00 97.13           C  
ATOM   2488  O   GLY A 303    -124.525  29.097 -52.462  1.00 97.13           O  
ATOM   2489  N   VAL A 304    -126.489  28.114 -52.939  1.00 97.60           N  
ATOM   2490  CA  VAL A 304    -127.103  28.453 -51.659  1.00 97.60           C  
ATOM   2491  C   VAL A 304    -126.383  27.720 -50.529  1.00 97.60           C  
ATOM   2492  CB  VAL A 304    -128.609  28.109 -51.645  1.00 97.60           C  
ATOM   2493  O   VAL A 304    -126.039  28.324 -49.511  1.00 97.60           O  
ATOM   2494  CG1 VAL A 304    -129.201  28.335 -50.253  1.00 97.60           C  
ATOM   2495  CG2 VAL A 304    -129.356  28.938 -52.688  1.00 97.60           C  
ATOM   2496  N   ILE A 305    -126.125  26.497 -50.723  1.00 97.76           N  
ATOM   2497  CA  ILE A 305    -125.501  25.658 -49.706  1.00 97.76           C  
ATOM   2498  C   ILE A 305    -124.088  26.164 -49.415  1.00 97.76           C  
ATOM   2499  CB  ILE A 305    -125.461  24.176 -50.142  1.00 97.76           C  
ATOM   2500  O   ILE A 305    -123.688  26.273 -48.255  1.00 97.76           O  
ATOM   2501  CG1 ILE A 305    -126.865  23.564 -50.079  1.00 97.76           C  
ATOM   2502  CG2 ILE A 305    -124.478  23.386 -49.275  1.00 97.76           C  
ATOM   2503  CD1 ILE A 305    -126.961  22.173 -50.692  1.00 97.76           C  
ATOM   2504  N   SER A 306    -123.327  26.446 -50.416  1.00 97.46           N  
ATOM   2505  CA  SER A 306    -121.973  26.969 -50.268  1.00 97.46           C  
ATOM   2506  C   SER A 306    -121.976  28.327 -49.574  1.00 97.46           C  
ATOM   2507  CB  SER A 306    -121.291  27.086 -51.632  1.00 97.46           C  
ATOM   2508  O   SER A 306    -121.141  28.588 -48.706  1.00 97.46           O  
ATOM   2509  OG  SER A 306    -121.156  25.812 -52.238  1.00 97.46           O  
ATOM   2510  N   GLN A 307    -122.918  29.159 -49.942  1.00 97.10           N  
ATOM   2511  CA  GLN A 307    -123.033  30.481 -49.336  1.00 97.10           C  
ATOM   2512  C   GLN A 307    -123.343  30.376 -47.845  1.00 97.10           C  
ATOM   2513  CB  GLN A 307    -124.112  31.304 -50.041  1.00 97.10           C  
ATOM   2514  O   GLN A 307    -122.755  31.093 -47.032  1.00 97.10           O  
ATOM   2515  CG  GLN A 307    -124.171  32.757 -49.588  1.00 97.10           C  
ATOM   2516  CD  GLN A 307    -125.080  33.605 -50.456  1.00 97.10           C  
ATOM   2517  NE2 GLN A 307    -125.696  34.619 -49.856  1.00 97.10           N  
ATOM   2518  OE1 GLN A 307    -125.229  33.352 -51.657  1.00 97.10           O  
ATOM   2519  N   LEU A 308    -124.189  29.516 -47.494  1.00 96.85           N  
ATOM   2520  CA  LEU A 308    -124.570  29.338 -46.098  1.00 96.85           C  
ATOM   2521  C   LEU A 308    -123.392  28.832 -45.274  1.00 96.85           C  
ATOM   2522  CB  LEU A 308    -125.745  28.363 -45.983  1.00 96.85           C  
ATOM   2523  O   LEU A 308    -123.232  29.214 -44.112  1.00 96.85           O  
ATOM   2524  CG  LEU A 308    -127.119  28.907 -46.382  1.00 96.85           C  
ATOM   2525  CD1 LEU A 308    -128.140  27.774 -46.440  1.00 96.85           C  
ATOM   2526  CD2 LEU A 308    -127.568  29.991 -45.409  1.00 96.85           C  
ATOM   2527  N   TYR A 309    -122.597  27.983 -45.888  1.00 96.76           N  
ATOM   2528  CA  TYR A 309    -121.382  27.567 -45.196  1.00 96.76           C  
ATOM   2529  C   TYR A 309    -120.448  28.750 -44.975  1.00 96.76           C  
ATOM   2530  CB  TYR A 309    -120.661  26.473 -45.989  1.00 96.76           C  
ATOM   2531  O   TYR A 309    -119.927  28.941 -43.874  1.00 96.76           O  
ATOM   2532  CG  TYR A 309    -119.443  25.919 -45.288  1.00 96.76           C  
ATOM   2533  CD1 TYR A 309    -118.183  26.480 -45.493  1.00 96.76           C  
ATOM   2534  CD2 TYR A 309    -119.547  24.836 -44.424  1.00 96.76           C  
ATOM   2535  CE1 TYR A 309    -117.058  25.972 -44.852  1.00 96.76           C  
ATOM   2536  CE2 TYR A 309    -118.430  24.320 -43.777  1.00 96.76           C  
ATOM   2537  OH  TYR A 309    -116.081  24.388 -43.359  1.00 96.76           O  
ATOM   2538  CZ  TYR A 309    -117.191  24.894 -43.997  1.00 96.76           C  
ATOM   2539  N   LEU A 310    -120.236  29.459 -45.985  1.00 93.72           N  
ATOM   2540  CA  LEU A 310    -119.355  30.620 -45.925  1.00 93.72           C  
ATOM   2541  C   LEU A 310    -119.817  31.599 -44.851  1.00 93.72           C  
ATOM   2542  CB  LEU A 310    -119.298  31.323 -47.283  1.00 93.72           C  
ATOM   2543  O   LEU A 310    -118.999  32.147 -44.110  1.00 93.72           O  
ATOM   2544  CG  LEU A 310    -118.409  32.564 -47.369  1.00 93.72           C  
ATOM   2545  CD1 LEU A 310    -116.970  32.211 -47.008  1.00 93.72           C  
ATOM   2546  CD2 LEU A 310    -118.481  33.180 -48.761  1.00 93.72           C  
ATOM   2547  N   GLU A 311    -121.158  31.675 -44.645  1.00 92.11           N  
ATOM   2548  CA  GLU A 311    -121.711  32.730 -43.800  1.00 92.11           C  
ATOM   2549  C   GLU A 311    -121.772  32.291 -42.340  1.00 92.11           C  
ATOM   2550  CB  GLU A 311    -123.106  33.132 -44.288  1.00 92.11           C  
ATOM   2551  O   GLU A 311    -121.560  33.101 -41.434  1.00 92.11           O  
ATOM   2552  CG  GLU A 311    -123.117  33.755 -45.674  1.00 92.11           C  
ATOM   2553  CD  GLU A 311    -122.301  35.036 -45.763  1.00 92.11           C  
ATOM   2554  OE1 GLU A 311    -121.756  35.334 -46.850  1.00 92.11           O  
ATOM   2555  OE2 GLU A 311    -122.207  35.746 -44.737  1.00 92.11           O  
ATOM   2556  N   SER A 312    -121.868  31.016 -42.113  1.00 91.43           N  
ATOM   2557  CA  SER A 312    -122.133  30.661 -40.723  1.00 91.43           C  
ATOM   2558  C   SER A 312    -121.606  29.266 -40.400  1.00 91.43           C  
ATOM   2559  CB  SER A 312    -123.631  30.729 -40.427  1.00 91.43           C  
ATOM   2560  O   SER A 312    -121.905  28.714 -39.339  1.00 91.43           O  
ATOM   2561  OG  SER A 312    -124.334  29.739 -41.158  1.00 91.43           O  
ATOM   2562  N   PHE A 313    -120.849  28.747 -41.283  1.00 90.67           N  
ATOM   2563  CA  PHE A 313    -120.382  27.377 -41.103  1.00 90.67           C  
ATOM   2564  C   PHE A 313    -121.548  26.441 -40.812  1.00 90.67           C  
ATOM   2565  CB  PHE A 313    -119.356  27.304 -39.968  1.00 90.67           C  
ATOM   2566  O   PHE A 313    -121.469  25.602 -39.913  1.00 90.67           O  
ATOM   2567  CG  PHE A 313    -118.129  28.145 -40.203  1.00 90.67           C  
ATOM   2568  CD1 PHE A 313    -117.401  28.025 -41.380  1.00 90.67           C  
ATOM   2569  CD2 PHE A 313    -117.706  29.059 -39.245  1.00 90.67           C  
ATOM   2570  CE1 PHE A 313    -116.267  28.801 -41.600  1.00 90.67           C  
ATOM   2571  CE2 PHE A 313    -116.573  29.839 -39.458  1.00 90.67           C  
ATOM   2572  CZ  PHE A 313    -115.855  29.708 -40.635  1.00 90.67           C  
ATOM   2573  N   TRP A 314    -122.683  26.762 -41.619  1.00 94.07           N  
ATOM   2574  CA  TRP A 314    -123.894  25.952 -41.535  1.00 94.07           C  
ATOM   2575  C   TRP A 314    -124.474  25.984 -40.125  1.00 94.07           C  
ATOM   2576  CB  TRP A 314    -123.605  24.507 -41.950  1.00 94.07           C  
ATOM   2577  O   TRP A 314    -124.813  24.939 -39.563  1.00 94.07           O  
ATOM   2578  CG  TRP A 314    -123.349  24.335 -43.417  1.00 94.07           C  
ATOM   2579  CD1 TRP A 314    -123.777  25.146 -44.431  1.00 94.07           C  
ATOM   2580  CD2 TRP A 314    -122.608  23.278 -44.036  1.00 94.07           C  
ATOM   2581  CE2 TRP A 314    -122.625  23.515 -45.429  1.00 94.07           C  
ATOM   2582  CE3 TRP A 314    -121.927  22.154 -43.548  1.00 94.07           C  
ATOM   2583  NE1 TRP A 314    -123.346  24.659 -45.641  1.00 94.07           N  
ATOM   2584  CH2 TRP A 314    -121.333  21.574 -45.834  1.00 94.07           C  
ATOM   2585  CZ2 TRP A 314    -121.990  22.667 -46.339  1.00 94.07           C  
ATOM   2586  CZ3 TRP A 314    -121.295  21.312 -44.455  1.00 94.07           C  
ATOM   2587  N   GLY A 315    -124.413  27.217 -39.572  1.00 90.55           N  
ATOM   2588  CA  GLY A 315    -125.140  27.458 -38.336  1.00 90.55           C  
ATOM   2589  C   GLY A 315    -124.244  27.484 -37.113  1.00 90.55           C  
ATOM   2590  O   GLY A 315    -124.725  27.631 -35.988  1.00 90.55           O  
ATOM   2591  N   SER A 316    -122.986  27.329 -37.320  1.00 84.98           N  
ATOM   2592  CA  SER A 316    -122.058  27.215 -36.199  1.00 84.98           C  
ATOM   2593  C   SER A 316    -121.630  28.589 -35.694  1.00 84.98           C  
ATOM   2594  CB  SER A 316    -120.826  26.406 -36.603  1.00 84.98           C  
ATOM   2595  O   SER A 316    -121.033  28.704 -34.622  1.00 84.98           O  
ATOM   2596  OG  SER A 316    -121.173  25.056 -36.859  1.00 84.98           O  
ATOM   2597  N   SER A 317    -121.958  29.646 -36.385  1.00 85.43           N  
ATOM   2598  CA  SER A 317    -121.589  30.979 -35.920  1.00 85.43           C  
ATOM   2599  C   SER A 317    -122.459  31.413 -34.744  1.00 85.43           C  
ATOM   2600  CB  SER A 317    -121.711  31.996 -37.057  1.00 85.43           C  
ATOM   2601  O   SER A 317    -123.533  30.854 -34.519  1.00 85.43           O  
ATOM   2602  OG  SER A 317    -123.071  32.239 -37.370  1.00 85.43           O  
ATOM   2603  N   ASN A 318    -121.984  32.316 -33.994  1.00 85.20           N  
ATOM   2604  CA  ASN A 318    -122.686  32.804 -32.813  1.00 85.20           C  
ATOM   2605  C   ASN A 318    -124.071  33.337 -33.163  1.00 85.20           C  
ATOM   2606  CB  ASN A 318    -121.863  33.887 -32.109  1.00 85.20           C  
ATOM   2607  O   ASN A 318    -125.054  33.006 -32.499  1.00 85.20           O  
ATOM   2608  CG  ASN A 318    -120.729  33.315 -31.281  1.00 85.20           C  
ATOM   2609  ND2 ASN A 318    -119.758  34.155 -30.945  1.00 85.20           N  
ATOM   2610  OD1 ASN A 318    -120.726  32.127 -30.949  1.00 85.20           O  
ATOM   2611  N   VAL A 319    -124.174  34.090 -34.172  1.00 87.28           N  
ATOM   2612  CA  VAL A 319    -125.438  34.693 -34.580  1.00 87.28           C  
ATOM   2613  C   VAL A 319    -126.406  33.604 -35.040  1.00 87.28           C  
ATOM   2614  CB  VAL A 319    -125.235  35.734 -35.703  1.00 87.28           C  
ATOM   2615  O   VAL A 319    -127.598  33.656 -34.733  1.00 87.28           O  
ATOM   2616  CG1 VAL A 319    -126.572  36.331 -36.136  1.00 87.28           C  
ATOM   2617  CG2 VAL A 319    -124.280  36.834 -35.243  1.00 87.28           C  
ATOM   2618  N   ALA A 320    -125.942  32.670 -35.724  1.00 89.38           N  
ATOM   2619  CA  ALA A 320    -126.745  31.549 -36.205  1.00 89.38           C  
ATOM   2620  C   ALA A 320    -127.355  30.771 -35.042  1.00 89.38           C  
ATOM   2621  CB  ALA A 320    -125.901  30.622 -37.077  1.00 89.38           C  
ATOM   2622  O   ALA A 320    -128.538  30.424 -35.071  1.00 89.38           O  
ATOM   2623  N   ARG A 321    -126.592  30.561 -34.045  1.00 89.79           N  
ATOM   2624  CA  ARG A 321    -127.029  29.770 -32.900  1.00 89.79           C  
ATOM   2625  C   ARG A 321    -128.013  30.553 -32.037  1.00 89.79           C  
ATOM   2626  CB  ARG A 321    -125.829  29.330 -32.058  1.00 89.79           C  
ATOM   2627  O   ARG A 321    -129.031  30.011 -31.599  1.00 89.79           O  
ATOM   2628  CG  ARG A 321    -125.013  28.212 -32.687  1.00 89.79           C  
ATOM   2629  CD  ARG A 321    -123.976  27.659 -31.720  1.00 89.79           C  
ATOM   2630  NE  ARG A 321    -122.874  28.596 -31.518  1.00 89.79           N  
ATOM   2631  NH1 ARG A 321    -121.612  27.153 -30.229  1.00 89.79           N  
ATOM   2632  NH2 ARG A 321    -120.836  29.259 -30.693  1.00 89.79           N  
ATOM   2633  CZ  ARG A 321    -121.777  28.334 -30.813  1.00 89.79           C  
ATOM   2634  N   ARG A 322    -127.714  31.812 -31.905  1.00 90.13           N  
ATOM   2635  CA  ARG A 322    -128.485  32.640 -30.983  1.00 90.13           C  
ATOM   2636  C   ARG A 322    -129.770  33.137 -31.637  1.00 90.13           C  
ATOM   2637  CB  ARG A 322    -127.648  33.827 -30.500  1.00 90.13           C  
ATOM   2638  O   ARG A 322    -130.821  33.179 -30.995  1.00 90.13           O  
ATOM   2639  CG  ARG A 322    -128.288  34.611 -29.364  1.00 90.13           C  
ATOM   2640  CD  ARG A 322    -127.428  35.792 -28.940  1.00 90.13           C  
ATOM   2641  NE  ARG A 322    -128.167  36.715 -28.082  1.00 90.13           N  
ATOM   2642  NH1 ARG A 322    -126.642  38.440 -28.276  1.00 90.13           N  
ATOM   2643  NH2 ARG A 322    -128.525  38.706 -26.996  1.00 90.13           N  
ATOM   2644  CZ  ARG A 322    -127.776  37.952 -27.786  1.00 90.13           C  
ATOM   2645  N   ASP A 323    -129.677  33.415 -32.885  1.00 93.66           N  
ATOM   2646  CA  ASP A 323    -130.788  34.146 -33.487  1.00 93.66           C  
ATOM   2647  C   ASP A 323    -131.396  33.361 -34.648  1.00 93.66           C  
ATOM   2648  CB  ASP A 323    -130.324  35.522 -33.968  1.00 93.66           C  
ATOM   2649  O   ASP A 323    -132.282  33.861 -35.344  1.00 93.66           O  
ATOM   2650  CG  ASP A 323    -129.887  36.431 -32.833  1.00 93.66           C  
ATOM   2651  OD1 ASP A 323    -130.603  36.520 -31.811  1.00 93.66           O  
ATOM   2652  OD2 ASP A 323    -128.818  37.066 -32.960  1.00 93.66           O  
ATOM   2653  N   ASN A 324    -130.939  32.143 -34.845  1.00 95.00           N  
ATOM   2654  CA  ASN A 324    -131.349  31.362 -36.008  1.00 95.00           C  
ATOM   2655  C   ASN A 324    -131.202  32.161 -37.299  1.00 95.00           C  
ATOM   2656  CB  ASN A 324    -132.790  30.874 -35.844  1.00 95.00           C  
ATOM   2657  O   ASN A 324    -132.079  32.114 -38.166  1.00 95.00           O  
ATOM   2658  CG  ASN A 324    -132.941  29.860 -34.729  1.00 95.00           C  
ATOM   2659  ND2 ASN A 324    -134.111  29.840 -34.101  1.00 95.00           N  
ATOM   2660  OD1 ASN A 324    -132.013  29.103 -34.432  1.00 95.00           O  
ATOM   2661  N   ASN A 325    -130.170  32.890 -37.369  1.00 93.70           N  
ATOM   2662  CA  ASN A 325    -129.809  33.783 -38.465  1.00 93.70           C  
ATOM   2663  C   ASN A 325    -128.469  33.400 -39.084  1.00 93.70           C  
ATOM   2664  CB  ASN A 325    -129.776  35.236 -37.985  1.00 93.70           C  
ATOM   2665  O   ASN A 325    -127.420  33.880 -38.652  1.00 93.70           O  
ATOM   2666  CG  ASN A 325    -129.629  36.225 -39.124  1.00 93.70           C  
ATOM   2667  ND2 ASN A 325    -129.878  37.498 -38.841  1.00 93.70           N  
ATOM   2668  OD1 ASN A 325    -129.294  35.848 -40.249  1.00 93.70           O  
ATOM   2669  N   TRP A 326    -128.480  32.714 -40.138  1.00 94.76           N  
ATOM   2670  CA  TRP A 326    -127.278  32.085 -40.677  1.00 94.76           C  
ATOM   2671  C   TRP A 326    -126.582  33.004 -41.673  1.00 94.76           C  
ATOM   2672  CB  TRP A 326    -127.624  30.753 -41.348  1.00 94.76           C  
ATOM   2673  O   TRP A 326    -125.415  32.793 -42.013  1.00 94.76           O  
ATOM   2674  CG  TRP A 326    -127.961  29.655 -40.384  1.00 94.76           C  
ATOM   2675  CD1 TRP A 326    -128.414  29.794 -39.101  1.00 94.76           C  
ATOM   2676  CD2 TRP A 326    -127.866  28.248 -40.625  1.00 94.76           C  
ATOM   2677  CE2 TRP A 326    -128.279  27.593 -39.443  1.00 94.76           C  
ATOM   2678  CE3 TRP A 326    -127.473  27.476 -41.727  1.00 94.76           C  
ATOM   2679  NE1 TRP A 326    -128.608  28.558 -38.530  1.00 94.76           N  
ATOM   2680  CH2 TRP A 326    -127.920  25.470 -40.426  1.00 94.76           C  
ATOM   2681  CZ2 TRP A 326    -128.310  26.200 -39.334  1.00 94.76           C  
ATOM   2682  CZ3 TRP A 326    -127.504  26.091 -41.615  1.00 94.76           C  
ATOM   2683  N   SER A 327    -127.197  34.074 -41.953  1.00 91.22           N  
ATOM   2684  CA  SER A 327    -126.622  34.953 -42.966  1.00 91.22           C  
ATOM   2685  C   SER A 327    -126.137  36.262 -42.350  1.00 91.22           C  
ATOM   2686  CB  SER A 327    -127.642  35.245 -44.066  1.00 91.22           C  
ATOM   2687  O   SER A 327    -125.402  37.020 -42.986  1.00 91.22           O  
ATOM   2688  OG  SER A 327    -128.697  36.052 -43.573  1.00 91.22           O  
ATOM   2689  N   GLY A 328    -126.621  36.454 -41.136  1.00 89.24           N  
ATOM   2690  CA  GLY A 328    -126.270  37.696 -40.464  1.00 89.24           C  
ATOM   2691  C   GLY A 328    -127.159  38.861 -40.859  1.00 89.24           C  
ATOM   2692  O   GLY A 328    -126.729  40.014 -40.834  1.00 89.24           O  
ATOM   2693  N   MET A 329    -128.357  38.666 -41.295  1.00 91.17           N  
ATOM   2694  CA  MET A 329    -129.289  39.719 -41.691  1.00 91.17           C  
ATOM   2695  C   MET A 329    -129.628  40.619 -40.507  1.00 91.17           C  
ATOM   2696  CB  MET A 329    -130.568  39.117 -42.274  1.00 91.17           C  
ATOM   2697  O   MET A 329    -129.838  40.134 -39.394  1.00 91.17           O  
ATOM   2698  CG  MET A 329    -130.361  38.406 -43.602  1.00 91.17           C  
ATOM   2699  SD  MET A 329    -131.902  37.634 -44.234  1.00 91.17           S  
ATOM   2700  CE  MET A 329    -132.930  39.112 -44.462  1.00 91.17           C  
ATOM   2701  N   THR A 330    -129.649  41.917 -40.782  1.00 92.18           N  
ATOM   2702  CA  THR A 330    -129.764  42.929 -39.739  1.00 92.18           C  
ATOM   2703  C   THR A 330    -131.137  43.596 -39.782  1.00 92.18           C  
ATOM   2704  CB  THR A 330    -128.666  43.999 -39.874  1.00 92.18           C  
ATOM   2705  O   THR A 330    -131.793  43.611 -40.824  1.00 92.18           O  
ATOM   2706  CG2 THR A 330    -127.279  43.366 -39.878  1.00 92.18           C  
ATOM   2707  OG1 THR A 330    -128.855  44.718 -41.099  1.00 92.18           O  
ATOM   2708  N   GLY A 331    -131.645  43.972 -38.701  1.00 89.57           N  
ATOM   2709  CA  GLY A 331    -132.916  44.667 -38.576  1.00 89.57           C  
ATOM   2710  C   GLY A 331    -133.583  44.453 -37.229  1.00 89.57           C  
ATOM   2711  O   GLY A 331    -133.035  43.771 -36.361  1.00 89.57           O  
ATOM   2712  N   GLY A 332    -134.693  45.067 -36.990  1.00 89.04           N  
ATOM   2713  CA  GLY A 332    -135.504  44.916 -35.792  1.00 89.04           C  
ATOM   2714  C   GLY A 332    -136.760  44.097 -36.022  1.00 89.04           C  
ATOM   2715  O   GLY A 332    -136.902  43.446 -37.058  1.00 89.04           O  
ATOM   2716  N   ALA A 333    -137.599  44.033 -35.044  1.00 93.93           N  
ATOM   2717  CA  ALA A 333    -138.865  43.309 -35.113  1.00 93.93           C  
ATOM   2718  C   ALA A 333    -139.731  43.823 -36.259  1.00 93.93           C  
ATOM   2719  CB  ALA A 333    -139.617  43.426 -33.788  1.00 93.93           C  
ATOM   2720  O   ALA A 333    -139.971  45.027 -36.371  1.00 93.93           O  
ATOM   2721  N   GLN A 334    -140.067  42.886 -37.127  1.00 93.99           N  
ATOM   2722  CA  GLN A 334    -140.878  43.243 -38.285  1.00 93.99           C  
ATOM   2723  C   GLN A 334    -141.411  41.999 -38.990  1.00 93.99           C  
ATOM   2724  CB  GLN A 334    -140.068  44.094 -39.266  1.00 93.99           C  
ATOM   2725  O   GLN A 334    -140.979  40.881 -38.697  1.00 93.99           O  
ATOM   2726  CG  GLN A 334    -138.882  43.364 -39.879  1.00 93.99           C  
ATOM   2727  CD  GLN A 334    -138.031  44.263 -40.758  1.00 93.99           C  
ATOM   2728  NE2 GLN A 334    -136.717  44.198 -40.574  1.00 93.99           N  
ATOM   2729  OE1 GLN A 334    -138.551  45.007 -41.594  1.00 93.99           O  
ATOM   2730  N   THR A 335    -142.382  42.220 -39.827  1.00 93.22           N  
ATOM   2731  CA  THR A 335    -142.786  41.215 -40.803  1.00 93.22           C  
ATOM   2732  C   THR A 335    -142.041  41.410 -42.122  1.00 93.22           C  
ATOM   2733  CB  THR A 335    -144.304  41.260 -41.057  1.00 93.22           C  
ATOM   2734  O   THR A 335    -142.164  42.457 -42.760  1.00 93.22           O  
ATOM   2735  CG2 THR A 335    -144.729  40.177 -42.045  1.00 93.22           C  
ATOM   2736  OG1 THR A 335    -144.995  41.061 -39.819  1.00 93.22           O  
ATOM   2737  N   ARG A 336    -141.321  40.388 -42.506  1.00 92.46           N  
ATOM   2738  CA  ARG A 336    -140.464  40.489 -43.683  1.00 92.46           C  
ATOM   2739  C   ARG A 336    -141.267  40.283 -44.963  1.00 92.46           C  
ATOM   2740  CB  ARG A 336    -139.326  39.468 -43.608  1.00 92.46           C  
ATOM   2741  O   ARG A 336    -142.352  39.698 -44.936  1.00 92.46           O  
ATOM   2742  CG  ARG A 336    -138.411  39.653 -42.408  1.00 92.46           C  
ATOM   2743  CD  ARG A 336    -137.428  40.798 -42.619  1.00 92.46           C  
ATOM   2744  NE  ARG A 336    -136.585  40.575 -43.790  1.00 92.46           N  
ATOM   2745  NH1 ARG A 336    -135.819  42.750 -43.910  1.00 92.46           N  
ATOM   2746  NH2 ARG A 336    -135.110  41.196 -45.437  1.00 92.46           N  
ATOM   2747  CZ  ARG A 336    -135.840  41.507 -44.376  1.00 92.46           C  
ATOM   2748  N   PRO A 337    -140.822  40.783 -46.053  1.00 89.38           N  
ATOM   2749  CA  PRO A 337    -141.508  40.604 -47.334  1.00 89.38           C  
ATOM   2750  C   PRO A 337    -141.801  39.139 -47.647  1.00 89.38           C  
ATOM   2751  CB  PRO A 337    -140.523  41.192 -48.348  1.00 89.38           C  
ATOM   2752  O   PRO A 337    -142.732  38.838 -48.397  1.00 89.38           O  
ATOM   2753  CG  PRO A 337    -139.780  42.246 -47.590  1.00 89.38           C  
ATOM   2754  CD  PRO A 337    -139.582  41.768 -46.180  1.00 89.38           C  
ATOM   2755  N   SER A 338    -141.075  38.256 -47.125  1.00 88.36           N  
ATOM   2756  CA  SER A 338    -141.313  36.828 -47.306  1.00 88.36           C  
ATOM   2757  C   SER A 338    -142.534  36.367 -46.515  1.00 88.36           C  
ATOM   2758  CB  SER A 338    -140.087  36.021 -46.882  1.00 88.36           C  
ATOM   2759  O   SER A 338    -143.020  35.250 -46.710  1.00 88.36           O  
ATOM   2760  OG  SER A 338    -139.861  36.142 -45.489  1.00 88.36           O  
ATOM   2761  N   GLY A 339    -143.044  37.173 -45.543  1.00 89.26           N  
ATOM   2762  CA  GLY A 339    -144.139  36.834 -44.648  1.00 89.26           C  
ATOM   2763  C   GLY A 339    -143.669  36.329 -43.297  1.00 89.26           C  
ATOM   2764  O   GLY A 339    -144.478  36.125 -42.390  1.00 89.26           O  
ATOM   2765  N   VAL A 340    -142.418  36.105 -43.164  1.00 89.65           N  
ATOM   2766  CA  VAL A 340    -141.820  35.612 -41.927  1.00 89.65           C  
ATOM   2767  C   VAL A 340    -141.763  36.737 -40.897  1.00 89.65           C  
ATOM   2768  CB  VAL A 340    -140.406  35.038 -42.169  1.00 89.65           C  
ATOM   2769  O   VAL A 340    -141.383  37.865 -41.220  1.00 89.65           O  
ATOM   2770  CG1 VAL A 340    -139.713  34.732 -40.843  1.00 89.65           C  
ATOM   2771  CG2 VAL A 340    -140.483  33.783 -43.037  1.00 89.65           C  
ATOM   2772  N   ILE A 341    -142.237  36.404 -39.727  1.00 92.30           N  
ATOM   2773  CA  ILE A 341    -142.195  37.364 -38.629  1.00 92.30           C  
ATOM   2774  C   ILE A 341    -140.884  37.211 -37.860  1.00 92.30           C  
ATOM   2775  CB  ILE A 341    -143.400  37.188 -37.677  1.00 92.30           C  
ATOM   2776  O   ILE A 341    -140.549  36.115 -37.406  1.00 92.30           O  
ATOM   2777  CG1 ILE A 341    -144.715  37.381 -38.440  1.00 92.30           C  
ATOM   2778  CG2 ILE A 341    -143.302  38.159 -36.498  1.00 92.30           C  
ATOM   2779  CD1 ILE A 341    -145.957  37.066 -37.618  1.00 92.30           C  
ATOM   2780  N   VAL A 342    -140.174  38.290 -37.807  1.00 93.64           N  
ATOM   2781  CA  VAL A 342    -138.908  38.226 -37.085  1.00 93.64           C  
ATOM   2782  C   VAL A 342    -138.952  39.161 -35.879  1.00 93.64           C  
ATOM   2783  CB  VAL A 342    -137.716  38.591 -37.998  1.00 93.64           C  
ATOM   2784  O   VAL A 342    -139.663  40.169 -35.892  1.00 93.64           O  
ATOM   2785  CG1 VAL A 342    -137.574  37.577 -39.131  1.00 93.64           C  
ATOM   2786  CG2 VAL A 342    -137.886  40.002 -38.558  1.00 93.64           C  
ATOM   2787  N   THR A 343    -138.238  38.819 -34.768  1.00 96.78           N  
ATOM   2788  CA  THR A 343    -138.051  39.673 -33.599  1.00 96.78           C  
ATOM   2789  C   THR A 343    -136.624  40.212 -33.547  1.00 96.78           C  
ATOM   2790  CB  THR A 343    -138.364  38.913 -32.296  1.00 96.78           C  
ATOM   2791  O   THR A 343    -135.782  39.835 -34.364  1.00 96.78           O  
ATOM   2792  CG2 THR A 343    -139.818  38.455 -32.263  1.00 96.78           C  
ATOM   2793  OG1 THR A 343    -137.510  37.767 -32.202  1.00 96.78           O  
ATOM   2794  N   THR A 344    -136.422  41.184 -32.654  1.00 94.79           N  
ATOM   2795  CA  THR A 344    -135.103  41.787 -32.496  1.00 94.79           C  
ATOM   2796  C   THR A 344    -134.134  40.805 -31.842  1.00 94.79           C  
ATOM   2797  CB  THR A 344    -135.176  43.075 -31.656  1.00 94.79           C  
ATOM   2798  O   THR A 344    -134.431  40.241 -30.787  1.00 94.79           O  
ATOM   2799  CG2 THR A 344    -133.800  43.720 -31.518  1.00 94.79           C  
ATOM   2800  OG1 THR A 344    -136.064  44.003 -32.294  1.00 94.79           O  
ATOM   2801  N   GLY A 345    -133.001  40.509 -32.527  1.00 93.10           N  
ATOM   2802  CA  GLY A 345    -132.002  39.558 -32.069  1.00 93.10           C  
ATOM   2803  C   GLY A 345    -130.847  40.212 -31.336  1.00 93.10           C  
ATOM   2804  O   GLY A 345    -131.035  41.204 -30.628  1.00 93.10           O  
ATOM   2805  N   SER A 346    -129.692  39.600 -31.428  1.00 91.73           N  
ATOM   2806  CA  SER A 346    -128.466  39.995 -30.743  1.00 91.73           C  
ATOM   2807  C   SER A 346    -127.888  41.273 -31.340  1.00 91.73           C  
ATOM   2808  CB  SER A 346    -127.428  38.876 -30.810  1.00 91.73           C  
ATOM   2809  O   SER A 346    -128.138  41.590 -32.505  1.00 91.73           O  
ATOM   2810  OG  SER A 346    -127.141  38.537 -32.155  1.00 91.73           O  
ATOM   2811  N   PRO A 347    -127.183  42.099 -30.490  1.00 89.77           N  
ATOM   2812  CA  PRO A 347    -126.549  43.320 -30.996  1.00 89.77           C  
ATOM   2813  C   PRO A 347    -125.423  43.033 -31.984  1.00 89.77           C  
ATOM   2814  CB  PRO A 347    -126.009  43.988 -29.729  1.00 89.77           C  
ATOM   2815  O   PRO A 347    -124.717  42.031 -31.848  1.00 89.77           O  
ATOM   2816  CG  PRO A 347    -125.908  42.883 -28.727  1.00 89.77           C  
ATOM   2817  CD  PRO A 347    -126.892  41.812 -29.100  1.00 89.77           C  
ATOM   2818  N   ARG A 348    -125.276  43.845 -33.018  1.00 85.29           N  
ATOM   2819  CA  ARG A 348    -124.134  43.786 -33.923  1.00 85.29           C  
ATOM   2820  C   ARG A 348    -122.891  44.388 -33.276  1.00 85.29           C  
ATOM   2821  CB  ARG A 348    -124.448  44.516 -35.233  1.00 85.29           C  
ATOM   2822  O   ARG A 348    -122.988  45.093 -32.269  1.00 85.29           O  
ATOM   2823  CG  ARG A 348    -125.540  43.855 -36.059  1.00 85.29           C  
ATOM   2824  CD  ARG A 348    -125.838  44.639 -37.329  1.00 85.29           C  
ATOM   2825  NE  ARG A 348    -124.703  44.628 -38.248  1.00 85.29           N  
ATOM   2826  NH1 ARG A 348    -125.763  45.847 -39.900  1.00 85.29           N  
ATOM   2827  NH2 ARG A 348    -123.606  45.131 -40.203  1.00 85.29           N  
ATOM   2828  CZ  ARG A 348    -124.693  45.201 -39.448  1.00 85.29           C  
ATOM   2829  N   PRO A 349    -121.666  44.017 -33.815  1.00 79.75           N  
ATOM   2830  CA  PRO A 349    -120.459  44.640 -33.269  1.00 79.75           C  
ATOM   2831  C   PRO A 349    -120.553  46.163 -33.212  1.00 79.75           C  
ATOM   2832  CB  PRO A 349    -119.363  44.198 -34.243  1.00 79.75           C  
ATOM   2833  O   PRO A 349    -121.174  46.779 -34.082  1.00 79.75           O  
ATOM   2834  CG  PRO A 349    -119.889  42.946 -34.868  1.00 79.75           C  
ATOM   2835  CD  PRO A 349    -121.386  43.049 -34.954  1.00 79.75           C  
ATOM   2836  N   ALA A 350    -120.136  46.663 -32.165  1.00 76.64           N  
ATOM   2837  CA  ALA A 350    -120.239  48.075 -31.809  1.00 76.64           C  
ATOM   2838  C   ALA A 350    -119.834  48.966 -32.980  1.00 76.64           C  
ATOM   2839  CB  ALA A 350    -119.376  48.380 -30.588  1.00 76.64           C  
ATOM   2840  O   ALA A 350    -120.440  50.015 -33.208  1.00 76.64           O  
ATOM   2841  N   SER A 351    -118.963  48.513 -33.850  1.00 72.23           N  
ATOM   2842  CA  SER A 351    -118.431  49.270 -34.979  1.00 72.23           C  
ATOM   2843  C   SER A 351    -119.447  49.361 -36.112  1.00 72.23           C  
ATOM   2844  CB  SER A 351    -117.139  48.630 -35.491  1.00 72.23           C  
ATOM   2845  O   SER A 351    -119.394  50.284 -36.927  1.00 72.23           O  
ATOM   2846  OG  SER A 351    -117.362  47.285 -35.878  1.00 72.23           O  
ATOM   2847  N   GLU A 352    -120.444  48.542 -36.206  1.00 77.07           N  
ATOM   2848  CA  GLU A 352    -121.429  48.487 -37.281  1.00 77.07           C  
ATOM   2849  C   GLU A 352    -122.765  49.076 -36.837  1.00 77.07           C  
ATOM   2850  CB  GLU A 352    -121.622  47.045 -37.760  1.00 77.07           C  
ATOM   2851  O   GLU A 352    -123.533  49.577 -37.661  1.00 77.07           O  
ATOM   2852  CG  GLU A 352    -120.373  46.428 -38.372  1.00 77.07           C  
ATOM   2853  CD  GLU A 352    -120.579  44.997 -38.842  1.00 77.07           C  
ATOM   2854  OE1 GLU A 352    -119.578  44.266 -39.019  1.00 77.07           O  
ATOM   2855  OE2 GLU A 352    -121.751  44.604 -39.033  1.00 77.07           O  
ATOM   2856  N   GLY A 353    -123.006  49.163 -35.501  1.00 80.41           N  
ATOM   2857  CA  GLY A 353    -124.263  49.677 -34.978  1.00 80.41           C  
ATOM   2858  C   GLY A 353    -125.473  48.905 -35.468  1.00 80.41           C  
ATOM   2859  O   GLY A 353    -125.391  48.174 -36.458  1.00 80.41           O  
ATOM   2860  N   GLY A 354    -126.550  48.644 -34.577  1.00 89.64           N  
ATOM   2861  CA  GLY A 354    -127.802  47.989 -34.925  1.00 89.64           C  
ATOM   2862  C   GLY A 354    -127.929  46.597 -34.336  1.00 89.64           C  
ATOM   2863  O   GLY A 354    -127.198  46.239 -33.409  1.00 89.64           O  
ATOM   2864  N   THR A 355    -129.002  45.852 -34.779  1.00 93.13           N  
ATOM   2865  CA  THR A 355    -129.277  44.526 -34.237  1.00 93.13           C  
ATOM   2866  C   THR A 355    -129.443  43.507 -35.361  1.00 93.13           C  
ATOM   2867  CB  THR A 355    -130.540  44.533 -33.357  1.00 93.13           C  
ATOM   2868  O   THR A 355    -129.719  43.875 -36.505  1.00 93.13           O  
ATOM   2869  CG2 THR A 355    -130.353  45.425 -32.134  1.00 93.13           C  
ATOM   2870  OG1 THR A 355    -131.649  45.019 -34.125  1.00 93.13           O  
ATOM   2871  N   TYR A 356    -129.153  42.258 -35.021  1.00 94.20           N  
ATOM   2872  CA  TYR A 356    -129.482  41.171 -35.936  1.00 94.20           C  
ATOM   2873  C   TYR A 356    -130.955  40.795 -35.832  1.00 94.20           C  
ATOM   2874  CB  TYR A 356    -128.609  39.946 -35.650  1.00 94.20           C  
ATOM   2875  O   TYR A 356    -131.600  41.064 -34.816  1.00 94.20           O  
ATOM   2876  CG  TYR A 356    -127.143  40.161 -35.936  1.00 94.20           C  
ATOM   2877  CD1 TYR A 356    -126.686  40.322 -37.243  1.00 94.20           C  
ATOM   2878  CD2 TYR A 356    -126.213  40.205 -34.905  1.00 94.20           C  
ATOM   2879  CE1 TYR A 356    -125.336  40.520 -37.512  1.00 94.20           C  
ATOM   2880  CE2 TYR A 356    -124.861  40.403 -35.162  1.00 94.20           C  
ATOM   2881  OH  TYR A 356    -123.095  40.755 -36.730  1.00 94.20           O  
ATOM   2882  CZ  TYR A 356    -124.433  40.560 -36.468  1.00 94.20           C  
ATOM   2883  N   MET A 357    -131.488  40.258 -36.824  1.00 96.22           N  
ATOM   2884  CA  MET A 357    -132.831  39.687 -36.796  1.00 96.22           C  
ATOM   2885  C   MET A 357    -132.836  38.344 -36.073  1.00 96.22           C  
ATOM   2886  CB  MET A 357    -133.375  39.519 -38.216  1.00 96.22           C  
ATOM   2887  O   MET A 357    -131.908  37.549 -36.227  1.00 96.22           O  
ATOM   2888  CG  MET A 357    -133.543  40.830 -38.967  1.00 96.22           C  
ATOM   2889  SD  MET A 357    -134.066  40.580 -40.709  1.00 96.22           S  
ATOM   2890  CE  MET A 357    -134.092  42.300 -41.285  1.00 96.22           C  
ATOM   2891  N   HIS A 358    -133.891  38.044 -35.285  1.00 96.44           N  
ATOM   2892  CA  HIS A 358    -134.092  36.743 -34.661  1.00 96.44           C  
ATOM   2893  C   HIS A 358    -135.256  35.996 -35.305  1.00 96.44           C  
ATOM   2894  CB  HIS A 358    -134.336  36.899 -33.159  1.00 96.44           C  
ATOM   2895  O   HIS A 358    -136.386  36.493 -35.320  1.00 96.44           O  
ATOM   2896  CG  HIS A 358    -134.590  35.605 -32.455  1.00 96.44           C  
ATOM   2897  CD2 HIS A 358    -135.747  34.999 -32.099  1.00 96.44           C  
ATOM   2898  ND1 HIS A 358    -133.575  34.777 -32.030  1.00 96.44           N  
ATOM   2899  CE1 HIS A 358    -134.097  33.714 -31.441  1.00 96.44           C  
ATOM   2900  NE2 HIS A 358    -135.414  33.825 -31.470  1.00 96.44           N  
ATOM   2901  N   TYR A 359    -134.958  34.812 -35.793  1.00 95.37           N  
ATOM   2902  CA  TYR A 359    -135.973  33.965 -36.405  1.00 95.37           C  
ATOM   2903  C   TYR A 359    -136.511  32.946 -35.408  1.00 95.37           C  
ATOM   2904  CB  TYR A 359    -135.405  33.244 -37.633  1.00 95.37           C  
ATOM   2905  O   TYR A 359    -135.781  32.490 -34.525  1.00 95.37           O  
ATOM   2906  CG  TYR A 359    -135.028  34.174 -38.761  1.00 95.37           C  
ATOM   2907  CD1 TYR A 359    -135.895  34.392 -39.828  1.00 95.37           C  
ATOM   2908  CD2 TYR A 359    -133.805  34.834 -38.762  1.00 95.37           C  
ATOM   2909  CE1 TYR A 359    -135.552  35.245 -40.872  1.00 95.37           C  
ATOM   2910  CE2 TYR A 359    -133.450  35.690 -39.801  1.00 95.37           C  
ATOM   2911  OH  TYR A 359    -133.984  36.735 -41.879  1.00 95.37           O  
ATOM   2912  CZ  TYR A 359    -134.329  35.889 -40.850  1.00 95.37           C  
ATOM   2913  N   ALA A 360    -137.683  32.584 -35.481  1.00 91.28           N  
ATOM   2914  CA  ALA A 360    -138.327  31.626 -34.588  1.00 91.28           C  
ATOM   2915  C   ALA A 360    -137.725  30.233 -34.752  1.00 91.28           C  
ATOM   2916  CB  ALA A 360    -139.831  31.585 -34.841  1.00 91.28           C  
ATOM   2917  O   ALA A 360    -137.669  29.456 -33.797  1.00 91.28           O  
ATOM   2918  N   SER A 361    -137.279  29.935 -36.042  1.00 90.95           N  
ATOM   2919  CA  SER A 361    -136.679  28.644 -36.362  1.00 90.95           C  
ATOM   2920  C   SER A 361    -135.742  28.753 -37.562  1.00 90.95           C  
ATOM   2921  CB  SER A 361    -137.762  27.603 -36.646  1.00 90.95           C  
ATOM   2922  O   SER A 361    -135.796  29.731 -38.311  1.00 90.95           O  
ATOM   2923  OG  SER A 361    -138.410  27.872 -37.877  1.00 90.95           O  
ATOM   2924  N   VAL A 362    -134.885  27.812 -37.747  1.00 90.00           N  
ATOM   2925  CA  VAL A 362    -133.981  27.754 -38.892  1.00 90.00           C  
ATOM   2926  C   VAL A 362    -134.788  27.653 -40.185  1.00 90.00           C  
ATOM   2927  CB  VAL A 362    -133.002  26.564 -38.782  1.00 90.00           C  
ATOM   2928  O   VAL A 362    -134.418  28.240 -41.204  1.00 90.00           O  
ATOM   2929  CG1 VAL A 362    -132.197  26.405 -40.073  1.00 90.00           C  
ATOM   2930  CG2 VAL A 362    -132.069  26.751 -37.588  1.00 90.00           C  
ATOM   2931  N   ASP A 363    -135.937  27.020 -40.148  1.00 86.16           N  
ATOM   2932  CA  ASP A 363    -136.819  26.899 -41.303  1.00 86.16           C  
ATOM   2933  C   ASP A 363    -137.341  28.265 -41.743  1.00 86.16           C  
ATOM   2934  CB  ASP A 363    -137.990  25.965 -40.989  1.00 86.16           C  
ATOM   2935  O   ASP A 363    -137.388  28.562 -42.938  1.00 86.16           O  
ATOM   2936  CG  ASP A 363    -137.589  24.501 -40.960  1.00 86.16           C  
ATOM   2937  OD1 ASP A 363    -136.475  24.163 -41.415  1.00 86.16           O  
ATOM   2938  OD2 ASP A 363    -138.397  23.675 -40.481  1.00 86.16           O  
ATOM   2939  N   ASP A 364    -137.777  29.061 -40.718  1.00 90.01           N  
ATOM   2940  CA  ASP A 364    -138.232  30.415 -41.013  1.00 90.01           C  
ATOM   2941  C   ASP A 364    -137.121  31.238 -41.662  1.00 90.01           C  
ATOM   2942  CB  ASP A 364    -138.724  31.107 -39.740  1.00 90.01           C  
ATOM   2943  O   ASP A 364    -137.366  31.982 -42.614  1.00 90.01           O  
ATOM   2944  CG  ASP A 364    -140.123  30.677 -39.335  1.00 90.01           C  
ATOM   2945  OD1 ASP A 364    -140.776  29.929 -40.095  1.00 90.01           O  
ATOM   2946  OD2 ASP A 364    -140.577  31.090 -38.247  1.00 90.01           O  
ATOM   2947  N   PHE A 365    -135.949  31.046 -41.126  1.00 96.08           N  
ATOM   2948  CA  PHE A 365    -134.801  31.734 -41.702  1.00 96.08           C  
ATOM   2949  C   PHE A 365    -134.590  31.315 -43.152  1.00 96.08           C  
ATOM   2950  CB  PHE A 365    -133.536  31.449 -40.886  1.00 96.08           C  
ATOM   2951  O   PHE A 365    -134.398  32.163 -44.027  1.00 96.08           O  
ATOM   2952  CG  PHE A 365    -132.259  31.777 -41.610  1.00 96.08           C  
ATOM   2953  CD1 PHE A 365    -131.501  30.773 -42.200  1.00 96.08           C  
ATOM   2954  CD2 PHE A 365    -131.815  33.090 -41.701  1.00 96.08           C  
ATOM   2955  CE1 PHE A 365    -130.317  31.074 -42.871  1.00 96.08           C  
ATOM   2956  CE2 PHE A 365    -130.634  33.398 -42.371  1.00 96.08           C  
ATOM   2957  CZ  PHE A 365    -129.886  32.389 -42.954  1.00 96.08           C  
ATOM   2958  N   MET A 366    -134.605  30.024 -43.471  1.00 93.04           N  
ATOM   2959  CA  MET A 366    -134.354  29.503 -44.813  1.00 93.04           C  
ATOM   2960  C   MET A 366    -135.372  30.049 -45.809  1.00 93.04           C  
ATOM   2961  CB  MET A 366    -134.390  27.973 -44.812  1.00 93.04           C  
ATOM   2962  O   MET A 366    -135.015  30.415 -46.930  1.00 93.04           O  
ATOM   2963  CG  MET A 366    -133.254  27.333 -44.033  1.00 93.04           C  
ATOM   2964  SD  MET A 366    -131.603  27.809 -44.678  1.00 93.04           S  
ATOM   2965  CE  MET A 366    -130.535  26.881 -43.542  1.00 93.04           C  
ATOM   2966  N   LYS A 367    -136.604  30.089 -45.383  1.00 89.77           N  
ATOM   2967  CA  LYS A 367    -137.682  30.627 -46.208  1.00 89.77           C  
ATOM   2968  C   LYS A 367    -137.428  32.090 -46.560  1.00 89.77           C  
ATOM   2969  CB  LYS A 367    -139.028  30.486 -45.493  1.00 89.77           C  
ATOM   2970  O   LYS A 367    -137.535  32.482 -47.725  1.00 89.77           O  
ATOM   2971  CG  LYS A 367    -139.585  29.072 -45.497  1.00 89.77           C  
ATOM   2972  CD  LYS A 367    -140.925  28.995 -44.776  1.00 89.77           C  
ATOM   2973  CE  LYS A 367    -141.419  27.561 -44.658  1.00 89.77           C  
ATOM   2974  NZ  LYS A 367    -142.675  27.469 -43.855  1.00 89.77           N  
ATOM   2975  N   ASP A 368    -137.119  32.837 -45.529  1.00 94.20           N  
ATOM   2976  CA  ASP A 368    -136.885  34.268 -45.700  1.00 94.20           C  
ATOM   2977  C   ASP A 368    -135.631  34.524 -46.534  1.00 94.20           C  
ATOM   2978  CB  ASP A 368    -136.763  34.958 -44.340  1.00 94.20           C  
ATOM   2979  O   ASP A 368    -135.637  35.372 -47.428  1.00 94.20           O  
ATOM   2980  CG  ASP A 368    -136.889  36.469 -44.428  1.00 94.20           C  
ATOM   2981  OD1 ASP A 368    -137.487  36.975 -45.402  1.00 94.20           O  
ATOM   2982  OD2 ASP A 368    -136.382  37.159 -43.518  1.00 94.20           O  
ATOM   2983  N   TYR A 369    -134.572  33.842 -46.215  1.00 96.15           N  
ATOM   2984  CA  TYR A 369    -133.282  33.996 -46.877  1.00 96.15           C  
ATOM   2985  C   TYR A 369    -133.399  33.709 -48.370  1.00 96.15           C  
ATOM   2986  CB  TYR A 369    -132.239  33.068 -46.247  1.00 96.15           C  
ATOM   2987  O   TYR A 369    -132.913  34.484 -49.197  1.00 96.15           O  
ATOM   2988  CG  TYR A 369    -130.872  33.174 -46.877  1.00 96.15           C  
ATOM   2989  CD1 TYR A 369    -130.333  32.112 -47.600  1.00 96.15           C  
ATOM   2990  CD2 TYR A 369    -130.116  34.335 -46.750  1.00 96.15           C  
ATOM   2991  CE1 TYR A 369    -129.072  32.204 -48.181  1.00 96.15           C  
ATOM   2992  CE2 TYR A 369    -128.855  34.437 -47.326  1.00 96.15           C  
ATOM   2993  OH  TYR A 369    -127.095  33.466 -48.613  1.00 96.15           O  
ATOM   2994  CZ  TYR A 369    -128.343  33.369 -48.040  1.00 96.15           C  
ATOM   2995  N   THR A 370    -134.020  32.612 -48.762  1.00 93.79           N  
ATOM   2996  CA  THR A 370    -134.153  32.249 -50.168  1.00 93.79           C  
ATOM   2997  C   THR A 370    -135.062  33.233 -50.896  1.00 93.79           C  
ATOM   2998  CB  THR A 370    -134.708  30.821 -50.324  1.00 93.79           C  
ATOM   2999  O   THR A 370    -134.855  33.520 -52.078  1.00 93.79           O  
ATOM   3000  CG2 THR A 370    -133.713  29.784 -49.815  1.00 93.79           C  
ATOM   3001  OG1 THR A 370    -135.926  30.703 -49.579  1.00 93.79           O  
ATOM   3002  N   TYR A 371    -136.065  33.754 -50.201  1.00 93.42           N  
ATOM   3003  CA  TYR A 371    -136.904  34.802 -50.772  1.00 93.42           C  
ATOM   3004  C   TYR A 371    -136.087  36.053 -51.069  1.00 93.42           C  
ATOM   3005  CB  TYR A 371    -138.058  35.144 -49.824  1.00 93.42           C  
ATOM   3006  O   TYR A 371    -136.211  36.642 -52.145  1.00 93.42           O  
ATOM   3007  CG  TYR A 371    -139.029  36.151 -50.389  1.00 93.42           C  
ATOM   3008  CD1 TYR A 371    -138.815  37.519 -50.235  1.00 93.42           C  
ATOM   3009  CD2 TYR A 371    -140.166  35.737 -51.077  1.00 93.42           C  
ATOM   3010  CE1 TYR A 371    -139.709  38.450 -50.752  1.00 93.42           C  
ATOM   3011  CE2 TYR A 371    -141.066  36.660 -51.599  1.00 93.42           C  
ATOM   3012  OH  TYR A 371    -141.718  38.929 -51.947  1.00 93.42           O  
ATOM   3013  CZ  TYR A 371    -140.830  38.012 -51.432  1.00 93.42           C  
ATOM   3014  N   LEU A 372    -135.295  36.442 -50.120  1.00 94.29           N  
ATOM   3015  CA  LEU A 372    -134.411  37.591 -50.282  1.00 94.29           C  
ATOM   3016  C   LEU A 372    -133.544  37.439 -51.527  1.00 94.29           C  
ATOM   3017  CB  LEU A 372    -133.525  37.766 -49.046  1.00 94.29           C  
ATOM   3018  O   LEU A 372    -133.442  38.364 -52.334  1.00 94.29           O  
ATOM   3019  CG  LEU A 372    -132.430  38.829 -49.139  1.00 94.29           C  
ATOM   3020  CD1 LEU A 372    -133.025  40.220 -48.950  1.00 94.29           C  
ATOM   3021  CD2 LEU A 372    -131.337  38.564 -48.111  1.00 94.29           C  
ATOM   3022  N   LEU A 373    -132.968  36.304 -51.723  1.00 94.96           N  
ATOM   3023  CA  LEU A 373    -132.053  36.042 -52.828  1.00 94.96           C  
ATOM   3024  C   LEU A 373    -132.796  36.034 -54.160  1.00 94.96           C  
ATOM   3025  CB  LEU A 373    -131.335  34.705 -52.624  1.00 94.96           C  
ATOM   3026  O   LEU A 373    -132.288  36.541 -55.163  1.00 94.96           O  
ATOM   3027  CG  LEU A 373    -130.344  34.638 -51.460  1.00 94.96           C  
ATOM   3028  CD1 LEU A 373    -129.756  33.236 -51.345  1.00 94.96           C  
ATOM   3029  CD2 LEU A 373    -129.241  35.675 -51.636  1.00 94.96           C  
ATOM   3030  N   ALA A 374    -134.030  35.553 -54.119  1.00 91.12           N  
ATOM   3031  CA  ALA A 374    -134.697  35.246 -55.383  1.00 91.12           C  
ATOM   3032  C   ALA A 374    -135.695  36.339 -55.755  1.00 91.12           C  
ATOM   3033  CB  ALA A 374    -135.401  33.895 -55.297  1.00 91.12           C  
ATOM   3034  O   ALA A 374    -135.827  36.693 -56.930  1.00 91.12           O  
ATOM   3035  N   GLU A 375    -136.390  36.949 -54.684  1.00 87.82           N  
ATOM   3036  CA  GLU A 375    -137.612  37.658 -55.052  1.00 87.82           C  
ATOM   3037  C   GLU A 375    -137.613  39.082 -54.501  1.00 87.82           C  
ATOM   3038  CB  GLU A 375    -138.846  36.901 -54.555  1.00 87.82           C  
ATOM   3039  O   GLU A 375    -138.307  39.956 -55.024  1.00 87.82           O  
ATOM   3040  CG  GLU A 375    -138.962  35.486 -55.105  1.00 87.82           C  
ATOM   3041  CD  GLU A 375    -139.348  35.444 -56.575  1.00 87.82           C  
ATOM   3042  OE1 GLU A 375    -139.400  34.337 -57.157  1.00 87.82           O  
ATOM   3043  OE2 GLU A 375    -139.598  36.528 -57.149  1.00 87.82           O  
ATOM   3044  N   GLN A 376    -136.882  39.304 -53.475  1.00 88.71           N  
ATOM   3045  CA  GLN A 376    -137.020  40.587 -52.793  1.00 88.71           C  
ATOM   3046  C   GLN A 376    -136.528  41.732 -53.671  1.00 88.71           C  
ATOM   3047  CB  GLN A 376    -136.258  40.575 -51.467  1.00 88.71           C  
ATOM   3048  O   GLN A 376    -135.471  41.630 -54.301  1.00 88.71           O  
ATOM   3049  CG  GLN A 376    -136.551  41.776 -50.578  1.00 88.71           C  
ATOM   3050  CD  GLN A 376    -136.098  41.571 -49.146  1.00 88.71           C  
ATOM   3051  NE2 GLN A 376    -135.824  42.668 -48.448  1.00 88.71           N  
ATOM   3052  OE1 GLN A 376    -135.995  40.435 -48.670  1.00 88.71           O  
ATOM   3053  N   THR A 377    -137.258  42.810 -53.690  1.00 88.10           N  
ATOM   3054  CA  THR A 377    -136.956  43.975 -54.511  1.00 88.10           C  
ATOM   3055  C   THR A 377    -136.879  45.237 -53.654  1.00 88.10           C  
ATOM   3056  CB  THR A 377    -138.009  44.168 -55.618  1.00 88.10           C  
ATOM   3057  O   THR A 377    -137.460  45.290 -52.569  1.00 88.10           O  
ATOM   3058  CG2 THR A 377    -138.078  42.946 -56.529  1.00 88.10           C  
ATOM   3059  OG1 THR A 377    -139.294  44.376 -55.018  1.00 88.10           O  
ATOM   3060  N   SER A 378    -136.104  46.138 -54.005  1.00 84.28           N  
ATOM   3061  CA  SER A 378    -136.024  47.502 -53.493  1.00 84.28           C  
ATOM   3062  C   SER A 378    -136.101  48.522 -54.622  1.00 84.28           C  
ATOM   3063  CB  SER A 378    -134.733  47.703 -52.700  1.00 84.28           C  
ATOM   3064  O   SER A 378    -135.258  48.524 -55.522  1.00 84.28           O  
ATOM   3065  OG  SER A 378    -134.698  48.990 -52.111  1.00 84.28           O  
ATOM   3066  N   GLY A 379    -137.184  49.371 -54.604  1.00 80.21           N  
ATOM   3067  CA  GLY A 379    -137.411  50.336 -55.668  1.00 80.21           C  
ATOM   3068  C   GLY A 379    -137.706  49.689 -57.009  1.00 80.21           C  
ATOM   3069  O   GLY A 379    -137.295  50.197 -58.054  1.00 80.21           O  
ATOM   3070  N   GLY A 380    -138.231  48.442 -56.976  1.00 78.62           N  
ATOM   3071  CA  GLY A 380    -138.640  47.785 -58.207  1.00 78.62           C  
ATOM   3072  C   GLY A 380    -137.537  46.950 -58.829  1.00 78.62           C  
ATOM   3073  O   GLY A 380    -137.742  46.314 -59.866  1.00 78.62           O  
ATOM   3074  N   ARG A 381    -136.360  46.997 -58.227  1.00 81.34           N  
ATOM   3075  CA  ARG A 381    -135.228  46.213 -58.707  1.00 81.34           C  
ATOM   3076  C   ARG A 381    -134.916  45.063 -57.756  1.00 81.34           C  
ATOM   3077  CB  ARG A 381    -133.992  47.102 -58.876  1.00 81.34           C  
ATOM   3078  O   ARG A 381    -135.020  45.213 -56.537  1.00 81.34           O  
ATOM   3079  CG  ARG A 381    -134.147  48.174 -59.943  1.00 81.34           C  
ATOM   3080  CD  ARG A 381    -132.945  49.109 -59.981  1.00 81.34           C  
ATOM   3081  NE  ARG A 381    -131.733  48.410 -60.397  1.00 81.34           N  
ATOM   3082  NH1 ARG A 381    -130.306  50.154 -59.884  1.00 81.34           N  
ATOM   3083  NH2 ARG A 381    -129.473  48.199 -60.747  1.00 81.34           N  
ATOM   3084  CZ  ARG A 381    -130.506  48.922 -60.342  1.00 81.34           C  
ATOM   3085  N   LYS A 382    -134.560  43.960 -58.239  1.00 86.39           N  
ATOM   3086  CA  LYS A 382    -134.177  42.798 -57.443  1.00 86.39           C  
ATOM   3087  C   LYS A 382    -132.905  43.072 -56.646  1.00 86.39           C  
ATOM   3088  CB  LYS A 382    -133.980  41.574 -58.340  1.00 86.39           C  
ATOM   3089  O   LYS A 382    -131.930  43.598 -57.185  1.00 86.39           O  
ATOM   3090  CG  LYS A 382    -135.276  40.991 -58.886  1.00 86.39           C  
ATOM   3091  CD  LYS A 382    -135.040  39.655 -59.577  1.00 86.39           C  
ATOM   3092  CE  LYS A 382    -136.333  39.079 -60.138  1.00 86.39           C  
ATOM   3093  NZ  LYS A 382    -136.126  37.720 -60.721  1.00 86.39           N  
ATOM   3094  N   MET A 383    -133.001  42.683 -55.442  1.00 91.54           N  
ATOM   3095  CA  MET A 383    -131.846  42.901 -54.575  1.00 91.54           C  
ATOM   3096  C   MET A 383    -130.638  42.114 -55.071  1.00 91.54           C  
ATOM   3097  CB  MET A 383    -132.173  42.505 -53.133  1.00 91.54           C  
ATOM   3098  O   MET A 383    -129.518  42.630 -55.082  1.00 91.54           O  
ATOM   3099  CG  MET A 383    -133.116  43.468 -52.433  1.00 91.54           C  
ATOM   3100  SD  MET A 383    -133.164  43.208 -50.616  1.00 91.54           S  
ATOM   3101  CE  MET A 383    -133.920  44.771 -50.089  1.00 91.54           C  
ATOM   3102  N   TYR A 384    -130.827  40.850 -55.488  1.00 95.43           N  
ATOM   3103  CA  TYR A 384    -129.762  40.015 -56.029  1.00 95.43           C  
ATOM   3104  C   TYR A 384    -130.197  39.346 -57.328  1.00 95.43           C  
ATOM   3105  CB  TYR A 384    -129.341  38.951 -55.011  1.00 95.43           C  
ATOM   3106  O   TYR A 384    -131.381  39.060 -57.519  1.00 95.43           O  
ATOM   3107  CG  TYR A 384    -128.891  39.521 -53.687  1.00 95.43           C  
ATOM   3108  CD1 TYR A 384    -127.693  40.225 -53.583  1.00 95.43           C  
ATOM   3109  CD2 TYR A 384    -129.661  39.359 -52.540  1.00 95.43           C  
ATOM   3110  CE1 TYR A 384    -127.271  40.751 -52.366  1.00 95.43           C  
ATOM   3111  CE2 TYR A 384    -129.250  39.881 -51.318  1.00 95.43           C  
ATOM   3112  OH  TYR A 384    -127.644  41.093 -50.035  1.00 95.43           O  
ATOM   3113  CZ  TYR A 384    -128.055  40.574 -51.241  1.00 95.43           C  
ATOM   3114  N   GLY A 385    -129.204  39.106 -58.224  1.00 91.51           N  
ATOM   3115  CA  GLY A 385    -129.457  38.563 -59.548  1.00 91.51           C  
ATOM   3116  C   GLY A 385    -129.108  37.093 -59.668  1.00 91.51           C  
ATOM   3117  O   GLY A 385    -128.531  36.666 -60.670  1.00 91.51           O  
ATOM   3118  N   VAL A 386    -129.504  36.303 -58.704  1.00 94.08           N  
ATOM   3119  CA  VAL A 386    -129.000  34.934 -58.648  1.00 94.08           C  
ATOM   3120  C   VAL A 386    -130.050  33.974 -59.201  1.00 94.08           C  
ATOM   3121  CB  VAL A 386    -128.613  34.529 -57.208  1.00 94.08           C  
ATOM   3122  O   VAL A 386    -129.742  32.823 -59.522  1.00 94.08           O  
ATOM   3123  CG1 VAL A 386    -127.449  35.381 -56.703  1.00 94.08           C  
ATOM   3124  CG2 VAL A 386    -129.817  34.659 -56.276  1.00 94.08           C  
ATOM   3125  N   LYS A 387    -131.265  34.342 -59.224  1.00 90.75           N  
ATOM   3126  CA  LYS A 387    -132.362  33.502 -59.698  1.00 90.75           C  
ATOM   3127  C   LYS A 387    -132.090  32.984 -61.107  1.00 90.75           C  
ATOM   3128  CB  LYS A 387    -133.682  34.276 -59.669  1.00 90.75           C  
ATOM   3129  O   LYS A 387    -131.772  33.762 -62.009  1.00 90.75           O  
ATOM   3130  CG  LYS A 387    -134.901  33.433 -60.015  1.00 90.75           C  
ATOM   3131  CD  LYS A 387    -136.191  34.231 -59.869  1.00 90.75           C  
ATOM   3132  CE  LYS A 387    -137.413  33.385 -60.199  1.00 90.75           C  
ATOM   3133  NZ  LYS A 387    -138.684  34.141 -59.987  1.00 90.75           N  
ATOM   3134  N   GLY A 388    -132.034  31.590 -61.271  1.00 85.59           N  
ATOM   3135  CA  GLY A 388    -131.910  30.960 -62.576  1.00 85.59           C  
ATOM   3136  C   GLY A 388    -130.470  30.730 -62.993  1.00 85.59           C  
ATOM   3137  O   GLY A 388    -130.209  30.190 -64.070  1.00 85.59           O  
ATOM   3138  N   LYS A 389    -129.559  31.236 -62.221  1.00 91.86           N  
ATOM   3139  CA  LYS A 389    -128.156  31.039 -62.570  1.00 91.86           C  
ATOM   3140  C   LYS A 389    -127.763  29.569 -62.460  1.00 91.86           C  
ATOM   3141  CB  LYS A 389    -127.255  31.890 -61.673  1.00 91.86           C  
ATOM   3142  O   LYS A 389    -128.226  28.862 -61.562  1.00 91.86           O  
ATOM   3143  CG  LYS A 389    -127.537  33.383 -61.749  1.00 91.86           C  
ATOM   3144  CD  LYS A 389    -127.292  33.927 -63.150  1.00 91.86           C  
ATOM   3145  CE  LYS A 389    -127.537  35.428 -63.219  1.00 91.86           C  
ATOM   3146  NZ  LYS A 389    -127.431  35.944 -64.617  1.00 91.86           N  
ATOM   3147  N   GLN A 390    -126.878  29.126 -63.347  1.00 86.97           N  
ATOM   3148  CA  GLN A 390    -126.730  27.697 -63.601  1.00 86.97           C  
ATOM   3149  C   GLN A 390    -125.418  27.169 -63.024  1.00 86.97           C  
ATOM   3150  CB  GLN A 390    -126.798  27.408 -65.101  1.00 86.97           C  
ATOM   3151  O   GLN A 390    -125.189  25.958 -62.997  1.00 86.97           O  
ATOM   3152  CG  GLN A 390    -128.131  27.777 -65.738  1.00 86.97           C  
ATOM   3153  CD  GLN A 390    -129.260  26.857 -65.312  1.00 86.97           C  
ATOM   3154  NE2 GLN A 390    -130.427  27.434 -65.051  1.00 86.97           N  
ATOM   3155  OE1 GLN A 390    -129.084  25.639 -65.218  1.00 86.97           O  
ATOM   3156  N   ASN A 391    -124.648  28.005 -62.665  1.00 87.80           N  
ATOM   3157  CA  ASN A 391    -123.381  27.547 -62.106  1.00 87.80           C  
ATOM   3158  C   ASN A 391    -122.872  28.492 -61.021  1.00 87.80           C  
ATOM   3159  CB  ASN A 391    -122.332  27.390 -63.208  1.00 87.80           C  
ATOM   3160  O   ASN A 391    -123.417  29.582 -60.837  1.00 87.80           O  
ATOM   3161  CG  ASN A 391    -122.065  28.688 -63.949  1.00 87.80           C  
ATOM   3162  ND2 ASN A 391    -122.319  28.689 -65.251  1.00 87.80           N  
ATOM   3163  OD1 ASN A 391    -121.634  29.678 -63.352  1.00 87.80           O  
ATOM   3164  N   ILE A 392    -121.841  28.054 -60.299  1.00 91.89           N  
ATOM   3165  CA  ILE A 392    -121.355  28.743 -59.109  1.00 91.89           C  
ATOM   3166  C   ILE A 392    -120.795  30.110 -59.496  1.00 91.89           C  
ATOM   3167  CB  ILE A 392    -120.279  27.912 -58.375  1.00 91.89           C  
ATOM   3168  O   ILE A 392    -120.933  31.079 -58.746  1.00 91.89           O  
ATOM   3169  CG1 ILE A 392    -120.089  28.430 -56.944  1.00 91.89           C  
ATOM   3170  CG2 ILE A 392    -118.957  27.936 -59.147  1.00 91.89           C  
ATOM   3171  CD1 ILE A 392    -121.293  28.207 -56.040  1.00 91.89           C  
ATOM   3172  N   GLU A 393    -120.295  30.205 -60.701  1.00 90.92           N  
ATOM   3173  CA  GLU A 393    -119.705  31.457 -61.161  1.00 90.92           C  
ATOM   3174  C   GLU A 393    -120.772  32.526 -61.373  1.00 90.92           C  
ATOM   3175  CB  GLU A 393    -118.916  31.236 -62.454  1.00 90.92           C  
ATOM   3176  O   GLU A 393    -120.656  33.639 -60.856  1.00 90.92           O  
ATOM   3177  CG  GLU A 393    -117.680  30.365 -62.280  1.00 90.92           C  
ATOM   3178  CD  GLU A 393    -117.988  28.877 -62.289  1.00 90.92           C  
ATOM   3179  OE1 GLU A 393    -117.053  28.063 -62.117  1.00 90.92           O  
ATOM   3180  OE2 GLU A 393    -119.176  28.523 -62.470  1.00 90.92           O  
ATOM   3181  N   GLU A 394    -121.804  32.151 -62.094  1.00 92.09           N  
ATOM   3182  CA  GLU A 394    -122.874  33.092 -62.415  1.00 92.09           C  
ATOM   3183  C   GLU A 394    -123.707  33.421 -61.179  1.00 92.09           C  
ATOM   3184  CB  GLU A 394    -123.771  32.530 -63.520  1.00 92.09           C  
ATOM   3185  O   GLU A 394    -124.140  34.562 -61.001  1.00 92.09           O  
ATOM   3186  CG  GLU A 394    -123.080  32.408 -64.869  1.00 92.09           C  
ATOM   3187  CD  GLU A 394    -122.715  33.751 -65.481  1.00 92.09           C  
ATOM   3188  OE1 GLU A 394    -121.575  33.903 -65.975  1.00 92.09           O  
ATOM   3189  OE2 GLU A 394    -123.576  34.660 -65.464  1.00 92.09           O  
ATOM   3190  N   TYR A 395    -123.884  32.352 -60.426  1.00 96.67           N  
ATOM   3191  CA  TYR A 395    -124.605  32.552 -59.175  1.00 96.67           C  
ATOM   3192  C   TYR A 395    -123.903  33.582 -58.298  1.00 96.67           C  
ATOM   3193  CB  TYR A 395    -124.744  31.228 -58.416  1.00 96.67           C  
ATOM   3194  O   TYR A 395    -124.529  34.529 -57.819  1.00 96.67           O  
ATOM   3195  CG  TYR A 395    -125.465  31.357 -57.097  1.00 96.67           C  
ATOM   3196  CD1 TYR A 395    -124.776  31.684 -55.932  1.00 96.67           C  
ATOM   3197  CD2 TYR A 395    -126.838  31.150 -57.012  1.00 96.67           C  
ATOM   3198  CE1 TYR A 395    -125.436  31.803 -54.713  1.00 96.67           C  
ATOM   3199  CE2 TYR A 395    -127.510  31.265 -55.800  1.00 96.67           C  
ATOM   3200  OH  TYR A 395    -127.461  31.707 -53.454  1.00 96.67           O  
ATOM   3201  CZ  TYR A 395    -126.801  31.591 -54.657  1.00 96.67           C  
ATOM   3202  N   THR A 396    -122.593  33.435 -58.098  1.00 95.36           N  
ATOM   3203  CA  THR A 396    -121.804  34.306 -57.233  1.00 95.36           C  
ATOM   3204  C   THR A 396    -121.744  35.721 -57.801  1.00 95.36           C  
ATOM   3205  CB  THR A 396    -120.373  33.762 -57.050  1.00 95.36           C  
ATOM   3206  O   THR A 396    -121.861  36.698 -57.058  1.00 95.36           O  
ATOM   3207  CG2 THR A 396    -119.587  34.611 -56.058  1.00 95.36           C  
ATOM   3208  OG1 THR A 396    -120.439  32.416 -56.563  1.00 95.36           O  
ATOM   3209  N   LYS A 397    -121.535  35.755 -59.087  1.00 94.45           N  
ATOM   3210  CA  LYS A 397    -121.537  37.052 -59.759  1.00 94.45           C  
ATOM   3211  C   LYS A 397    -122.840  37.804 -59.497  1.00 94.45           C  
ATOM   3212  CB  LYS A 397    -121.326  36.877 -61.264  1.00 94.45           C  
ATOM   3213  O   LYS A 397    -122.828  39.019 -59.281  1.00 94.45           O  
ATOM   3214  CG  LYS A 397    -121.004  38.171 -61.997  1.00 94.45           C  
ATOM   3215  CD  LYS A 397    -120.669  37.914 -63.462  1.00 94.45           C  
ATOM   3216  CE  LYS A 397    -120.277  39.199 -64.179  1.00 94.45           C  
ATOM   3217  NZ  LYS A 397    -119.912  38.947 -65.606  1.00 94.45           N  
ATOM   3218  N   GLY A 398    -124.016  37.111 -59.506  1.00 95.32           N  
ATOM   3219  CA  GLY A 398    -125.335  37.679 -59.281  1.00 95.32           C  
ATOM   3220  C   GLY A 398    -125.515  38.237 -57.881  1.00 95.32           C  
ATOM   3221  O   GLY A 398    -126.451  38.996 -57.625  1.00 95.32           O  
ATOM   3222  N   LEU A 399    -124.639  37.895 -57.042  1.00 95.99           N  
ATOM   3223  CA  LEU A 399    -124.688  38.407 -55.677  1.00 95.99           C  
ATOM   3224  C   LEU A 399    -124.101  39.813 -55.603  1.00 95.99           C  
ATOM   3225  CB  LEU A 399    -123.929  37.474 -54.727  1.00 95.99           C  
ATOM   3226  O   LEU A 399    -124.215  40.484 -54.575  1.00 95.99           O  
ATOM   3227  CG  LEU A 399    -124.578  36.116 -54.452  1.00 95.99           C  
ATOM   3228  CD1 LEU A 399    -123.639  35.240 -53.628  1.00 95.99           C  
ATOM   3229  CD2 LEU A 399    -125.914  36.296 -53.740  1.00 95.99           C  
ATOM   3230  N   PHE A 400    -123.497  40.252 -56.620  1.00 95.27           N  
ATOM   3231  CA  PHE A 400    -122.797  41.531 -56.640  1.00 95.27           C  
ATOM   3232  C   PHE A 400    -123.305  42.408 -57.779  1.00 95.27           C  
ATOM   3233  CB  PHE A 400    -121.286  41.316 -56.775  1.00 95.27           C  
ATOM   3234  O   PHE A 400    -123.919  41.911 -58.725  1.00 95.27           O  
ATOM   3235  CG  PHE A 400    -120.676  40.554 -55.631  1.00 95.27           C  
ATOM   3236  CD1 PHE A 400    -120.147  41.224 -54.534  1.00 95.27           C  
ATOM   3237  CD2 PHE A 400    -120.634  39.166 -55.651  1.00 95.27           C  
ATOM   3238  CE1 PHE A 400    -119.581  40.519 -53.473  1.00 95.27           C  
ATOM   3239  CE2 PHE A 400    -120.071  38.456 -54.593  1.00 95.27           C  
ATOM   3240  CZ  PHE A 400    -119.544  39.135 -53.507  1.00 95.27           C  
ATOM   3241  N   ARG A 401    -123.087  43.652 -57.675  1.00 93.38           N  
ATOM   3242  CA  ARG A 401    -123.530  44.621 -58.673  1.00 93.38           C  
ATOM   3243  C   ARG A 401    -123.013  44.256 -60.059  1.00 93.38           C  
ATOM   3244  CB  ARG A 401    -123.068  46.030 -58.294  1.00 93.38           C  
ATOM   3245  O   ARG A 401    -123.709  44.451 -61.058  1.00 93.38           O  
ATOM   3246  CG  ARG A 401    -123.832  46.638 -57.130  1.00 93.38           C  
ATOM   3247  CD  ARG A 401    -123.358  48.051 -56.819  1.00 93.38           C  
ATOM   3248  NE  ARG A 401    -124.089  48.631 -55.697  1.00 93.38           N  
ATOM   3249  NH1 ARG A 401    -122.451  48.180 -54.130  1.00 93.38           N  
ATOM   3250  NH2 ARG A 401    -124.388  49.230 -53.499  1.00 93.38           N  
ATOM   3251  CZ  ARG A 401    -123.641  48.679 -54.445  1.00 93.38           C  
ATOM   3252  N   ILE A 402    -121.837  43.684 -60.072  1.00 88.43           N  
ATOM   3253  CA  ILE A 402    -121.230  43.293 -61.339  1.00 88.43           C  
ATOM   3254  C   ILE A 402    -122.099  42.240 -62.025  1.00 88.43           C  
ATOM   3255  CB  ILE A 402    -119.796  42.754 -61.135  1.00 88.43           C  
ATOM   3256  O   ILE A 402    -122.023  42.062 -63.242  1.00 88.43           O  
ATOM   3257  CG1 ILE A 402    -119.073  42.638 -62.482  1.00 88.43           C  
ATOM   3258  CG2 ILE A 402    -119.824  41.405 -60.411  1.00 88.43           C  
ATOM   3259  CD1 ILE A 402    -117.590  42.319 -62.363  1.00 88.43           C  
ATOM   3260  N   GLY A 403    -122.907  41.563 -61.334  1.00 85.82           N  
ATOM   3261  CA  GLY A 403    -123.761  40.502 -61.847  1.00 85.82           C  
ATOM   3262  C   GLY A 403    -125.231  40.878 -61.869  1.00 85.82           C  
ATOM   3263  O   GLY A 403    -126.095  40.011 -62.013  1.00 85.82           O  
ATOM   3264  N   GLY A 404    -125.523  42.233 -61.641  1.00 85.81           N  
ATOM   3265  CA  GLY A 404    -126.871  42.756 -61.810  1.00 85.81           C  
ATOM   3266  C   GLY A 404    -127.610  42.935 -60.498  1.00 85.81           C  
ATOM   3267  O   GLY A 404    -128.809  43.226 -60.488  1.00 85.81           O  
ATOM   3268  N   ALA A 405    -126.944  42.721 -59.406  1.00 92.32           N  
ATOM   3269  CA  ALA A 405    -127.536  42.916 -58.085  1.00 92.32           C  
ATOM   3270  C   ALA A 405    -127.624  44.399 -57.737  1.00 92.32           C  
ATOM   3271  CB  ALA A 405    -126.729  42.170 -57.025  1.00 92.32           C  
ATOM   3272  O   ALA A 405    -126.832  45.207 -58.230  1.00 92.32           O  
ATOM   3273  N   LEU A 406    -128.598  44.746 -56.961  1.00 91.86           N  
ATOM   3274  CA  LEU A 406    -128.742  46.111 -56.470  1.00 91.86           C  
ATOM   3275  C   LEU A 406    -127.651  46.443 -55.457  1.00 91.86           C  
ATOM   3276  CB  LEU A 406    -130.121  46.309 -55.834  1.00 91.86           C  
ATOM   3277  O   LEU A 406    -127.149  47.569 -55.424  1.00 91.86           O  
ATOM   3278  CG  LEU A 406    -130.481  47.739 -55.428  1.00 91.86           C  
ATOM   3279  CD1 LEU A 406    -130.454  48.660 -56.644  1.00 91.86           C  
ATOM   3280  CD2 LEU A 406    -131.849  47.775 -54.755  1.00 91.86           C  
ATOM   3281  N   TYR A 407    -127.270  45.501 -54.626  1.00 89.99           N  
ATOM   3282  CA  TYR A 407    -126.240  45.651 -53.605  1.00 89.99           C  
ATOM   3283  C   TYR A 407    -125.174  44.572 -53.743  1.00 89.99           C  
ATOM   3284  CB  TYR A 407    -126.861  45.596 -52.204  1.00 89.99           C  
ATOM   3285  O   TYR A 407    -125.441  43.489 -54.268  1.00 89.99           O  
ATOM   3286  CG  TYR A 407    -127.968  46.599 -51.990  1.00 89.99           C  
ATOM   3287  CD1 TYR A 407    -127.683  47.951 -51.807  1.00 89.99           C  
ATOM   3288  CD2 TYR A 407    -129.299  46.199 -51.972  1.00 89.99           C  
ATOM   3289  CE1 TYR A 407    -128.700  48.879 -51.607  1.00 89.99           C  
ATOM   3290  CE2 TYR A 407    -130.324  47.120 -51.773  1.00 89.99           C  
ATOM   3291  OH  TYR A 407    -131.024  49.370 -51.396  1.00 89.99           O  
ATOM   3292  CZ  TYR A 407    -130.014  48.456 -51.592  1.00 89.99           C  
ATOM   3293  N   ASP A 408    -123.950  44.951 -53.294  1.00 91.26           N  
ATOM   3294  CA  ASP A 408    -122.935  43.917 -53.115  1.00 91.26           C  
ATOM   3295  C   ASP A 408    -123.194  43.105 -51.848  1.00 91.26           C  
ATOM   3296  CB  ASP A 408    -121.538  44.539 -53.065  1.00 91.26           C  
ATOM   3297  O   ASP A 408    -123.298  43.667 -50.756  1.00 91.26           O  
ATOM   3298  CG  ASP A 408    -121.077  45.070 -54.411  1.00 91.26           C  
ATOM   3299  OD1 ASP A 408    -121.620  44.643 -55.453  1.00 91.26           O  
ATOM   3300  OD2 ASP A 408    -120.161  45.921 -54.431  1.00 91.26           O  
ATOM   3301  N   TYR A 409    -123.341  41.879 -52.021  1.00 90.94           N  
ATOM   3302  CA  TYR A 409    -123.689  40.988 -50.921  1.00 90.94           C  
ATOM   3303  C   TYR A 409    -122.653  41.065 -49.807  1.00 90.94           C  
ATOM   3304  CB  TYR A 409    -123.818  39.546 -51.416  1.00 90.94           C  
ATOM   3305  O   TYR A 409    -123.000  41.035 -48.623  1.00 90.94           O  
ATOM   3306  CG  TYR A 409    -124.309  38.582 -50.363  1.00 90.94           C  
ATOM   3307  CD1 TYR A 409    -123.414  37.867 -49.574  1.00 90.94           C  
ATOM   3308  CD2 TYR A 409    -125.671  38.387 -50.156  1.00 90.94           C  
ATOM   3309  CE1 TYR A 409    -123.862  36.976 -48.603  1.00 90.94           C  
ATOM   3310  CE2 TYR A 409    -126.131  37.499 -49.188  1.00 90.94           C  
ATOM   3311  OH  TYR A 409    -125.670  35.920 -47.459  1.00 90.94           O  
ATOM   3312  CZ  TYR A 409    -125.221  36.800 -48.418  1.00 90.94           C  
ATOM   3313  N   ALA A 410    -121.306  41.227 -50.099  1.00 84.73           N  
ATOM   3314  CA  ALA A 410    -120.198  41.286 -49.150  1.00 84.73           C  
ATOM   3315  C   ALA A 410    -119.281  42.468 -49.449  1.00 84.73           C  
ATOM   3316  CB  ALA A 410    -119.407  39.981 -49.178  1.00 84.73           C  
ATOM   3317  O   ALA A 410    -119.004  42.768 -50.613  1.00 84.73           O  
ATOM   3318  N   ALA A 411    -118.781  43.033 -48.363  1.00 81.07           N  
ATOM   3319  CA  ALA A 411    -117.923  44.210 -48.470  1.00 81.07           C  
ATOM   3320  C   ALA A 411    -116.614  43.872 -49.180  1.00 81.07           C  
ATOM   3321  CB  ALA A 411    -117.640  44.790 -47.086  1.00 81.07           C  
ATOM   3322  O   ALA A 411    -116.034  44.720 -49.861  1.00 81.07           O  
ATOM   3323  N   ALA A 412    -116.203  42.622 -49.112  1.00 78.04           N  
ATOM   3324  CA  ALA A 412    -114.937  42.156 -49.674  1.00 78.04           C  
ATOM   3325  C   ALA A 412    -114.955  42.223 -51.198  1.00 78.04           C  
ATOM   3326  CB  ALA A 412    -114.643  40.732 -49.211  1.00 78.04           C  
ATOM   3327  O   ALA A 412    -113.900  42.278 -51.835  1.00 78.04           O  
ATOM   3328  N   GLY A 413    -116.151  42.247 -51.798  1.00 83.03           N  
ATOM   3329  CA  GLY A 413    -116.279  42.334 -53.244  1.00 83.03           C  
ATOM   3330  C   GLY A 413    -116.336  40.979 -53.920  1.00 83.03           C  
ATOM   3331  O   GLY A 413    -116.100  39.950 -53.283  1.00 83.03           O  
ATOM   3332  N   TYR A 414    -116.699  40.932 -55.250  1.00 87.67           N  
ATOM   3333  CA  TYR A 414    -116.924  39.732 -56.049  1.00 87.67           C  
ATOM   3334  C   TYR A 414    -115.643  38.913 -56.175  1.00 87.67           C  
ATOM   3335  CB  TYR A 414    -117.446  40.101 -57.441  1.00 87.67           C  
ATOM   3336  O   TYR A 414    -115.656  37.696 -55.978  1.00 87.67           O  
ATOM   3337  CG  TYR A 414    -117.349  38.977 -58.443  1.00 87.67           C  
ATOM   3338  CD1 TYR A 414    -116.453  39.044 -59.508  1.00 87.67           C  
ATOM   3339  CD2 TYR A 414    -118.153  37.848 -58.328  1.00 87.67           C  
ATOM   3340  CE1 TYR A 414    -116.362  38.011 -60.435  1.00 87.67           C  
ATOM   3341  CE2 TYR A 414    -118.070  36.809 -59.250  1.00 87.67           C  
ATOM   3342  OH  TYR A 414    -117.086  35.875 -61.214  1.00 87.67           O  
ATOM   3343  CZ  TYR A 414    -117.172  36.900 -60.298  1.00 87.67           C  
ATOM   3344  N   ASN A 415    -114.489  39.527 -56.479  1.00 82.65           N  
ATOM   3345  CA  ASN A 415    -113.239  38.828 -56.761  1.00 82.65           C  
ATOM   3346  C   ASN A 415    -112.792  37.979 -55.575  1.00 82.65           C  
ATOM   3347  CB  ASN A 415    -112.143  39.823 -57.147  1.00 82.65           C  
ATOM   3348  O   ASN A 415    -112.328  36.851 -55.753  1.00 82.65           O  
ATOM   3349  CG  ASN A 415    -112.335  40.395 -58.537  1.00 82.65           C  
ATOM   3350  ND2 ASN A 415    -111.895  41.631 -58.736  1.00 82.65           N  
ATOM   3351  OD1 ASN A 415    -112.874  39.731 -59.426  1.00 82.65           O  
ATOM   3352  N   HIS A 416    -112.999  38.523 -54.410  1.00 80.01           N  
ATOM   3353  CA  HIS A 416    -112.632  37.791 -53.203  1.00 80.01           C  
ATOM   3354  C   HIS A 416    -113.660  36.712 -52.880  1.00 80.01           C  
ATOM   3355  CB  HIS A 416    -112.487  38.750 -52.019  1.00 80.01           C  
ATOM   3356  O   HIS A 416    -113.297  35.569 -52.594  1.00 80.01           O  
ATOM   3357  CG  HIS A 416    -112.107  38.072 -50.741  1.00 80.01           C  
ATOM   3358  CD2 HIS A 416    -112.831  37.800 -49.629  1.00 80.01           C  
ATOM   3359  ND1 HIS A 416    -110.838  37.588 -50.504  1.00 80.01           N  
ATOM   3360  CE1 HIS A 416    -110.800  37.045 -49.300  1.00 80.01           C  
ATOM   3361  NE2 HIS A 416    -111.995  37.161 -48.747  1.00 80.01           N  
ATOM   3362  N   TYR A 417    -114.858  37.018 -53.088  1.00 88.97           N  
ATOM   3363  CA  TYR A 417    -115.965  36.155 -52.689  1.00 88.97           C  
ATOM   3364  C   TYR A 417    -116.032  34.912 -53.569  1.00 88.97           C  
ATOM   3365  CB  TYR A 417    -117.292  36.916 -52.760  1.00 88.97           C  
ATOM   3366  O   TYR A 417    -116.259  33.805 -53.075  1.00 88.97           O  
ATOM   3367  CG  TYR A 417    -118.391  36.299 -51.927  1.00 88.97           C  
ATOM   3368  CD1 TYR A 417    -119.261  35.359 -52.475  1.00 88.97           C  
ATOM   3369  CD2 TYR A 417    -118.560  36.655 -50.594  1.00 88.97           C  
ATOM   3370  CE1 TYR A 417    -120.275  34.790 -51.714  1.00 88.97           C  
ATOM   3371  CE2 TYR A 417    -119.572  36.093 -49.823  1.00 88.97           C  
ATOM   3372  OH  TYR A 417    -121.425  34.600 -49.631  1.00 88.97           O  
ATOM   3373  CZ  TYR A 417    -120.422  35.162 -50.390  1.00 88.97           C  
ATOM   3374  N   ILE A 418    -115.791  35.012 -54.818  1.00 92.74           N  
ATOM   3375  CA  ILE A 418    -115.938  33.909 -55.762  1.00 92.74           C  
ATOM   3376  C   ILE A 418    -114.890  32.838 -55.472  1.00 92.74           C  
ATOM   3377  CB  ILE A 418    -115.817  34.396 -57.223  1.00 92.74           C  
ATOM   3378  O   ILE A 418    -115.169  31.642 -55.578  1.00 92.74           O  
ATOM   3379  CG1 ILE A 418    -116.053  33.232 -58.195  1.00 92.74           C  
ATOM   3380  CG2 ILE A 418    -114.451  35.044 -57.465  1.00 92.74           C  
ATOM   3381  CD1 ILE A 418    -117.422  32.581 -58.061  1.00 92.74           C  
ATOM   3382  N   TYR A 419    -113.665  33.248 -55.066  1.00 81.45           N  
ATOM   3383  CA  TYR A 419    -112.634  32.271 -54.739  1.00 81.45           C  
ATOM   3384  C   TYR A 419    -113.052  31.415 -53.547  1.00 81.45           C  
ATOM   3385  CB  TYR A 419    -111.305  32.970 -54.439  1.00 81.45           C  
ATOM   3386  O   TYR A 419    -112.850  30.199 -53.547  1.00 81.45           O  
ATOM   3387  CG  TYR A 419    -110.603  33.490 -55.670  1.00 81.45           C  
ATOM   3388  CD1 TYR A 419    -110.088  32.615 -56.624  1.00 81.45           C  
ATOM   3389  CD2 TYR A 419    -110.451  34.856 -55.881  1.00 81.45           C  
ATOM   3390  CE1 TYR A 419    -109.437  33.090 -57.759  1.00 81.45           C  
ATOM   3391  CE2 TYR A 419    -109.803  35.341 -57.011  1.00 81.45           C  
ATOM   3392  OH  TYR A 419    -108.658  34.928 -59.064  1.00 81.45           O  
ATOM   3393  CZ  TYR A 419    -109.302  34.452 -57.943  1.00 81.45           C  
ATOM   3394  N   LEU A 420    -113.676  32.014 -52.534  1.00 87.89           N  
ATOM   3395  CA  LEU A 420    -114.139  31.299 -51.350  1.00 87.89           C  
ATOM   3396  C   LEU A 420    -115.274  30.343 -51.700  1.00 87.89           C  
ATOM   3397  CB  LEU A 420    -114.600  32.285 -50.273  1.00 87.89           C  
ATOM   3398  O   LEU A 420    -115.294  29.199 -51.240  1.00 87.89           O  
ATOM   3399  CG  LEU A 420    -113.514  33.156 -49.641  1.00 87.89           C  
ATOM   3400  CD1 LEU A 420    -114.135  34.167 -48.682  1.00 87.89           C  
ATOM   3401  CD2 LEU A 420    -112.487  32.290 -48.920  1.00 87.89           C  
ATOM   3402  N   MET A 421    -116.167  30.839 -52.572  1.00 94.47           N  
ATOM   3403  CA  MET A 421    -117.302  30.023 -52.994  1.00 94.47           C  
ATOM   3404  C   MET A 421    -116.830  28.781 -53.744  1.00 94.47           C  
ATOM   3405  CB  MET A 421    -118.250  30.837 -53.876  1.00 94.47           C  
ATOM   3406  O   MET A 421    -117.305  27.675 -53.480  1.00 94.47           O  
ATOM   3407  CG  MET A 421    -119.068  31.864 -53.111  1.00 94.47           C  
ATOM   3408  SD  MET A 421    -120.252  31.093 -51.941  1.00 94.47           S  
ATOM   3409  CE  MET A 421    -121.421  30.350 -53.112  1.00 94.47           C  
ATOM   3410  N   ARG A 422    -115.846  28.986 -54.663  1.00 91.98           N  
ATOM   3411  CA  ARG A 422    -115.296  27.874 -55.429  1.00 91.98           C  
ATOM   3412  C   ARG A 422    -114.663  26.835 -54.510  1.00 91.98           C  
ATOM   3413  CB  ARG A 422    -114.264  28.376 -56.442  1.00 91.98           C  
ATOM   3414  O   ARG A 422    -114.911  25.636 -54.655  1.00 91.98           O  
ATOM   3415  CG  ARG A 422    -114.874  29.060 -57.654  1.00 91.98           C  
ATOM   3416  CD  ARG A 422    -113.804  29.622 -58.581  1.00 91.98           C  
ATOM   3417  NE  ARG A 422    -114.391  30.235 -59.770  1.00 91.98           N  
ATOM   3418  NH1 ARG A 422    -112.423  31.210 -60.490  1.00 91.98           N  
ATOM   3419  NH2 ARG A 422    -114.352  31.485 -61.697  1.00 91.98           N  
ATOM   3420  CZ  ARG A 422    -113.721  30.974 -60.649  1.00 91.98           C  
ATOM   3421  N   ASP A 423    -113.843  27.421 -53.606  1.00 82.23           N  
ATOM   3422  CA  ASP A 423    -113.096  26.571 -52.683  1.00 82.23           C  
ATOM   3423  C   ASP A 423    -114.039  25.764 -51.794  1.00 82.23           C  
ATOM   3424  CB  ASP A 423    -112.155  27.415 -51.820  1.00 82.23           C  
ATOM   3425  O   ASP A 423    -113.860  24.556 -51.626  1.00 82.23           O  
ATOM   3426  CG  ASP A 423    -111.170  26.578 -51.024  1.00 82.23           C  
ATOM   3427  OD1 ASP A 423    -110.463  25.737 -51.620  1.00 82.23           O  
ATOM   3428  OD2 ASP A 423    -111.102  26.758 -49.788  1.00 82.23           O  
ATOM   3429  N   ILE A 424    -115.004  26.459 -51.274  1.00 93.36           N  
ATOM   3430  CA  ILE A 424    -115.960  25.820 -50.376  1.00 93.36           C  
ATOM   3431  C   ILE A 424    -116.759  24.766 -51.138  1.00 93.36           C  
ATOM   3432  CB  ILE A 424    -116.913  26.856 -49.735  1.00 93.36           C  
ATOM   3433  O   ILE A 424    -116.898  23.631 -50.678  1.00 93.36           O  
ATOM   3434  CG1 ILE A 424    -116.159  27.710 -48.709  1.00 93.36           C  
ATOM   3435  CG2 ILE A 424    -118.113  26.157 -49.091  1.00 93.36           C  
ATOM   3436  CD1 ILE A 424    -116.919  28.951 -48.260  1.00 93.36           C  
ATOM   3437  N   ARG A 425    -117.357  25.156 -52.267  1.00 95.64           N  
ATOM   3438  CA  ARG A 425    -118.125  24.220 -53.079  1.00 95.64           C  
ATOM   3439  C   ARG A 425    -117.305  22.976 -53.405  1.00 95.64           C  
ATOM   3440  CB  ARG A 425    -118.598  24.890 -54.372  1.00 95.64           C  
ATOM   3441  O   ARG A 425    -117.777  21.851 -53.229  1.00 95.64           O  
ATOM   3442  CG  ARG A 425    -119.318  23.948 -55.325  1.00 95.64           C  
ATOM   3443  CD  ARG A 425    -119.709  24.648 -56.619  1.00 95.64           C  
ATOM   3444  NE  ARG A 425    -120.466  23.766 -57.501  1.00 95.64           N  
ATOM   3445  NH1 ARG A 425    -118.621  22.608 -58.270  1.00 95.64           N  
ATOM   3446  NH2 ARG A 425    -120.715  22.071 -59.031  1.00 95.64           N  
ATOM   3447  CZ  ARG A 425    -119.932  22.817 -58.265  1.00 95.64           C  
ATOM   3448  N   ASN A 426    -116.051  23.253 -53.889  1.00 85.22           N  
ATOM   3449  CA  ASN A 426    -115.174  22.144 -54.250  1.00 85.22           C  
ATOM   3450  C   ASN A 426    -114.810  21.299 -53.032  1.00 85.22           C  
ATOM   3451  CB  ASN A 426    -113.909  22.662 -54.936  1.00 85.22           C  
ATOM   3452  O   ASN A 426    -114.758  20.072 -53.118  1.00 85.22           O  
ATOM   3453  CG  ASN A 426    -114.178  23.205 -56.325  1.00 85.22           C  
ATOM   3454  ND2 ASN A 426    -113.306  24.087 -56.797  1.00 85.22           N  
ATOM   3455  OD1 ASN A 426    -115.162  22.834 -56.970  1.00 85.22           O  
ATOM   3456  N   GLY A 427    -114.536  21.982 -51.919  1.00 76.70           N  
ATOM   3457  CA  GLY A 427    -114.243  21.280 -50.679  1.00 76.70           C  
ATOM   3458  C   GLY A 427    -115.377  20.385 -50.218  1.00 76.70           C  
ATOM   3459  O   GLY A 427    -115.148  19.244 -49.812  1.00 76.70           O  
ATOM   3460  N   ILE A 428    -116.582  20.872 -50.327  1.00 90.78           N  
ATOM   3461  CA  ILE A 428    -117.751  20.082 -49.955  1.00 90.78           C  
ATOM   3462  C   ILE A 428    -117.864  18.867 -50.873  1.00 90.78           C  
ATOM   3463  CB  ILE A 428    -119.045  20.922 -50.017  1.00 90.78           C  
ATOM   3464  O   ILE A 428    -118.083  17.746 -50.406  1.00 90.78           O  
ATOM   3465  CG1 ILE A 428    -119.033  22.001 -48.927  1.00 90.78           C  
ATOM   3466  CG2 ILE A 428    -120.279  20.025 -49.885  1.00 90.78           C  
ATOM   3467  CD1 ILE A 428    -120.136  23.041 -49.072  1.00 90.78           C  
ATOM   3468  N   ASN A 429    -117.772  19.036 -52.138  1.00 86.05           N  
ATOM   3469  CA  ASN A 429    -117.844  17.924 -53.081  1.00 86.05           C  
ATOM   3470  C   ASN A 429    -116.746  16.898 -52.824  1.00 86.05           C  
ATOM   3471  CB  ASN A 429    -117.764  18.437 -54.521  1.00 86.05           C  
ATOM   3472  O   ASN A 429    -116.997  15.692 -52.862  1.00 86.05           O  
ATOM   3473  CG  ASN A 429    -119.118  18.829 -55.077  1.00 86.05           C  
ATOM   3474  ND2 ASN A 429    -119.116  19.600 -56.158  1.00 86.05           N  
ATOM   3475  OD1 ASN A 429    -120.160  18.443 -54.540  1.00 86.05           O  
ATOM   3476  N   ARG A 430    -115.544  17.415 -52.529  1.00 80.52           N  
ATOM   3477  CA  ARG A 430    -114.426  16.514 -52.265  1.00 80.52           C  
ATOM   3478  C   ARG A 430    -114.708  15.632 -51.055  1.00 80.52           C  
ATOM   3479  CB  ARG A 430    -113.136  17.308 -52.047  1.00 80.52           C  
ATOM   3480  O   ARG A 430    -114.355  14.451 -51.045  1.00 80.52           O  
ATOM   3481  CG  ARG A 430    -112.491  17.801 -53.333  1.00 80.52           C  
ATOM   3482  CD  ARG A 430    -111.068  18.289 -53.099  1.00 80.52           C  
ATOM   3483  NE  ARG A 430    -111.029  19.403 -52.156  1.00 80.52           N  
ATOM   3484  NH1 ARG A 430    -110.137  20.913 -53.660  1.00 80.52           N  
ATOM   3485  NH2 ARG A 430    -110.597  21.564 -51.510  1.00 80.52           N  
ATOM   3486  CZ  ARG A 430    -110.588  20.624 -52.444  1.00 80.52           C  
ATOM   3487  N   SER A 431    -115.461  16.150 -50.033  1.00 76.34           N  
ATOM   3488  CA  SER A 431    -115.692  15.457 -48.771  1.00 76.34           C  
ATOM   3489  C   SER A 431    -116.996  14.666 -48.803  1.00 76.34           C  
ATOM   3490  CB  SER A 431    -115.717  16.452 -47.610  1.00 76.34           C  
ATOM   3491  O   SER A 431    -117.265  13.867 -47.905  1.00 76.34           O  
ATOM   3492  OG  SER A 431    -114.488  17.152 -47.519  1.00 76.34           O  
ATOM   3493  N   ASN A 432    -117.770  14.894 -49.899  1.00 82.20           N  
ATOM   3494  CA  ASN A 432    -119.120  14.341 -49.837  1.00 82.20           C  
ATOM   3495  C   ASN A 432    -119.520  13.686 -51.156  1.00 82.20           C  
ATOM   3496  CB  ASN A 432    -120.127  15.427 -49.456  1.00 82.20           C  
ATOM   3497  O   ASN A 432    -120.701  13.659 -51.508  1.00 82.20           O  
ATOM   3498  CG  ASN A 432    -119.900  15.972 -48.060  1.00 82.20           C  
ATOM   3499  ND2 ASN A 432    -119.170  17.078 -47.967  1.00 82.20           N  
ATOM   3500  OD1 ASN A 432    -120.375  15.403 -47.074  1.00 82.20           O  
ATOM   3501  N   GLY A 433    -118.506  13.155 -51.954  1.00 75.83           N  
ATOM   3502  CA  GLY A 433    -118.798  12.378 -53.149  1.00 75.83           C  
ATOM   3503  C   GLY A 433    -119.471  13.191 -54.238  1.00 75.83           C  
ATOM   3504  O   GLY A 433    -120.407  12.718 -54.885  1.00 75.83           O  
ATOM   3505  N   ASN A 434    -119.130  14.438 -54.444  1.00 82.51           N  
ATOM   3506  CA  ASN A 434    -119.602  15.356 -55.477  1.00 82.51           C  
ATOM   3507  C   ASN A 434    -121.103  15.598 -55.369  1.00 82.51           C  
ATOM   3508  CB  ASN A 434    -119.247  14.826 -56.868  1.00 82.51           C  
ATOM   3509  O   ASN A 434    -121.794  15.706 -56.384  1.00 82.51           O  
ATOM   3510  CG  ASN A 434    -117.752  14.761 -57.105  1.00 82.51           C  
ATOM   3511  ND2 ASN A 434    -117.297  13.687 -57.741  1.00 82.51           N  
ATOM   3512  OD1 ASN A 434    -117.009  15.667 -56.718  1.00 82.51           O  
ATOM   3513  N   ILE A 435    -121.661  15.527 -54.249  1.00 84.92           N  
ATOM   3514  CA  ILE A 435    -123.083  15.596 -53.927  1.00 84.92           C  
ATOM   3515  C   ILE A 435    -123.666  16.908 -54.447  1.00 84.92           C  
ATOM   3516  CB  ILE A 435    -123.324  15.468 -52.406  1.00 84.92           C  
ATOM   3517  O   ILE A 435    -124.809  16.945 -54.909  1.00 84.92           O  
ATOM   3518  CG1 ILE A 435    -124.823  15.331 -52.113  1.00 84.92           C  
ATOM   3519  CG2 ILE A 435    -122.727  16.666 -51.661  1.00 84.92           C  
ATOM   3520  CD1 ILE A 435    -125.465  14.101 -52.738  1.00 84.92           C  
ATOM   3521  N   LEU A 436    -122.998  17.998 -54.325  1.00 90.50           N  
ATOM   3522  CA  LEU A 436    -123.530  19.271 -54.798  1.00 90.50           C  
ATOM   3523  C   LEU A 436    -123.747  19.242 -56.307  1.00 90.50           C  
ATOM   3524  CB  LEU A 436    -122.585  20.419 -54.430  1.00 90.50           C  
ATOM   3525  O   LEU A 436    -124.711  19.825 -56.812  1.00 90.50           O  
ATOM   3526  CG  LEU A 436    -122.411  20.699 -52.936  1.00 90.50           C  
ATOM   3527  CD1 LEU A 436    -121.568  21.954 -52.728  1.00 90.50           C  
ATOM   3528  CD2 LEU A 436    -123.769  20.842 -52.257  1.00 90.50           C  
ATOM   3529  N   ASP A 437    -122.821  18.541 -57.032  1.00 85.08           N  
ATOM   3530  CA  ASP A 437    -123.029  18.322 -58.460  1.00 85.08           C  
ATOM   3531  C   ASP A 437    -124.339  17.580 -58.718  1.00 85.08           C  
ATOM   3532  CB  ASP A 437    -121.856  17.544 -59.061  1.00 85.08           C  
ATOM   3533  O   ASP A 437    -125.096  17.942 -59.620  1.00 85.08           O  
ATOM   3534  CG  ASP A 437    -120.569  18.347 -59.099  1.00 85.08           C  
ATOM   3535  OD1 ASP A 437    -120.618  19.586 -58.935  1.00 85.08           O  
ATOM   3536  OD2 ASP A 437    -119.496  17.737 -59.297  1.00 85.08           O  
ATOM   3537  N   LYS A 438    -124.579  16.662 -57.967  1.00 84.11           N  
ATOM   3538  CA  LYS A 438    -125.777  15.838 -58.105  1.00 84.11           C  
ATOM   3539  C   LYS A 438    -127.038  16.649 -57.820  1.00 84.11           C  
ATOM   3540  CB  LYS A 438    -125.708  14.630 -57.170  1.00 84.11           C  
ATOM   3541  O   LYS A 438    -128.029  16.541 -58.545  1.00 84.11           O  
ATOM   3542  CG  LYS A 438    -124.646  13.610 -57.556  1.00 84.11           C  
ATOM   3543  CD  LYS A 438    -124.627  12.430 -56.592  1.00 84.11           C  
ATOM   3544  CE  LYS A 438    -123.507  11.455 -56.921  1.00 84.11           C  
ATOM   3545  NZ  LYS A 438    -123.452  10.324 -55.948  1.00 84.11           N  
ATOM   3546  N   LEU A 439    -126.998  17.428 -56.798  1.00 86.98           N  
ATOM   3547  CA  LEU A 439    -128.131  18.276 -56.441  1.00 86.98           C  
ATOM   3548  C   LEU A 439    -128.427  19.281 -57.549  1.00 86.98           C  
ATOM   3549  CB  LEU A 439    -127.856  19.011 -55.128  1.00 86.98           C  
ATOM   3550  O   LEU A 439    -129.589  19.511 -57.890  1.00 86.98           O  
ATOM   3551  CG  LEU A 439    -127.989  18.185 -53.846  1.00 86.98           C  
ATOM   3552  CD1 LEU A 439    -127.514  18.992 -52.643  1.00 86.98           C  
ATOM   3553  CD2 LEU A 439    -129.431  17.725 -53.655  1.00 86.98           C  
ATOM   3554  N   ASP A 440    -127.354  19.911 -58.018  1.00 91.08           N  
ATOM   3555  CA  ASP A 440    -127.523  20.851 -59.122  1.00 91.08           C  
ATOM   3556  C   ASP A 440    -128.140  20.164 -60.339  1.00 91.08           C  
ATOM   3557  CB  ASP A 440    -126.181  21.483 -59.499  1.00 91.08           C  
ATOM   3558  O   ASP A 440    -129.028  20.719 -60.988  1.00 91.08           O  
ATOM   3559  CG  ASP A 440    -125.697  22.500 -58.481  1.00 91.08           C  
ATOM   3560  OD1 ASP A 440    -126.459  22.843 -57.552  1.00 91.08           O  
ATOM   3561  OD2 ASP A 440    -124.544  22.966 -58.611  1.00 91.08           O  
ATOM   3562  N   ASP A 441    -127.639  19.005 -60.610  1.00 81.72           N  
ATOM   3563  CA  ASP A 441    -128.153  18.242 -61.744  1.00 81.72           C  
ATOM   3564  C   ASP A 441    -129.634  17.919 -61.561  1.00 81.72           C  
ATOM   3565  CB  ASP A 441    -127.353  16.951 -61.928  1.00 81.72           C  
ATOM   3566  O   ASP A 441    -130.424  18.050 -62.499  1.00 81.72           O  
ATOM   3567  CG  ASP A 441    -125.964  17.191 -62.495  1.00 81.72           C  
ATOM   3568  OD1 ASP A 441    -125.700  18.296 -63.016  1.00 81.72           O  
ATOM   3569  OD2 ASP A 441    -125.129  16.263 -62.424  1.00 81.72           O  
ATOM   3570  N   LEU A 442    -129.917  17.516 -60.355  1.00 80.64           N  
ATOM   3571  CA  LEU A 442    -131.307  17.214 -60.027  1.00 80.64           C  
ATOM   3572  C   LEU A 442    -132.185  18.451 -60.185  1.00 80.64           C  
ATOM   3573  CB  LEU A 442    -131.416  16.675 -58.598  1.00 80.64           C  
ATOM   3574  O   LEU A 442    -133.298  18.365 -60.705  1.00 80.64           O  
ATOM   3575  CG  LEU A 442    -131.000  15.219 -58.389  1.00 80.64           C  
ATOM   3576  CD1 LEU A 442    -130.872  14.912 -56.901  1.00 80.64           C  
ATOM   3577  CD2 LEU A 442    -132.002  14.277 -59.050  1.00 80.64           C  
ATOM   3578  N   TRP A 443    -131.754  19.502 -59.678  1.00 85.15           N  
ATOM   3579  CA  TRP A 443    -132.439  20.789 -59.764  1.00 85.15           C  
ATOM   3580  C   TRP A 443    -132.635  21.205 -61.217  1.00 85.15           C  
ATOM   3581  CB  TRP A 443    -131.653  21.868 -59.012  1.00 85.15           C  
ATOM   3582  O   TRP A 443    -133.688  21.734 -61.582  1.00 85.15           O  
ATOM   3583  CG  TRP A 443    -132.187  23.255 -59.204  1.00 85.15           C  
ATOM   3584  CD1 TRP A 443    -133.289  23.803 -58.607  1.00 85.15           C  
ATOM   3585  CD2 TRP A 443    -131.647  24.270 -60.055  1.00 85.15           C  
ATOM   3586  CE2 TRP A 443    -132.470  25.409 -59.924  1.00 85.15           C  
ATOM   3587  CE3 TRP A 443    -130.542  24.326 -60.917  1.00 85.15           C  
ATOM   3588  NE1 TRP A 443    -133.465  25.099 -59.036  1.00 85.15           N  
ATOM   3589  CH2 TRP A 443    -131.138  26.621 -61.459  1.00 85.15           C  
ATOM   3590  CZ2 TRP A 443    -132.224  26.593 -60.623  1.00 85.15           C  
ATOM   3591  CZ3 TRP A 443    -130.299  25.504 -61.611  1.00 85.15           C  
ATOM   3592  N   ARG A 444    -131.723  20.891 -62.115  1.00 80.66           N  
ATOM   3593  CA  ARG A 444    -131.748  21.297 -63.516  1.00 80.66           C  
ATOM   3594  C   ARG A 444    -132.697  20.420 -64.324  1.00 80.66           C  
ATOM   3595  CB  ARG A 444    -130.341  21.240 -64.118  1.00 80.66           C  
ATOM   3596  O   ARG A 444    -133.050  20.757 -65.457  1.00 80.66           O  
ATOM   3597  CG  ARG A 444    -129.449  22.402 -63.710  1.00 80.66           C  
ATOM   3598  CD  ARG A 444    -128.092  22.339 -64.398  1.00 80.66           C  
ATOM   3599  NE  ARG A 444    -127.073  23.064 -63.645  1.00 80.66           N  
ATOM   3600  NH1 ARG A 444    -125.695  21.233 -63.348  1.00 80.66           N  
ATOM   3601  NH2 ARG A 444    -125.098  23.273 -62.492  1.00 80.66           N  
ATOM   3602  CZ  ARG A 444    -125.958  22.522 -63.164  1.00 80.66           C  
ATOM   3603  N   GLN A 445    -133.082  19.430 -63.749  1.00 68.18           N  
ATOM   3604  CA  GLN A 445    -134.009  18.539 -64.437  1.00 68.18           C  
ATOM   3605  C   GLN A 445    -135.346  19.227 -64.695  1.00 68.18           C  
ATOM   3606  CB  GLN A 445    -134.225  17.259 -63.628  1.00 68.18           C  
ATOM   3607  O   GLN A 445    -135.823  20.001 -63.861  1.00 68.18           O  
ATOM   3608  CG  GLN A 445    -132.992  16.368 -63.545  1.00 68.18           C  
ATOM   3609  CD  GLN A 445    -133.256  15.068 -62.810  1.00 68.18           C  
ATOM   3610  NE2 GLN A 445    -132.193  14.330 -62.512  1.00 68.18           N  
ATOM   3611  OE1 GLN A 445    -134.405  14.731 -62.509  1.00 68.18           O  
ATOM   3612  N   PRO A 446    -135.888  19.163 -65.823  1.00 58.49           N  
ATOM   3613  CA  PRO A 446    -137.097  19.831 -66.312  1.00 58.49           C  
ATOM   3614  C   PRO A 446    -138.271  19.715 -65.343  1.00 58.49           C  
ATOM   3615  CB  PRO A 446    -137.397  19.101 -67.624  1.00 58.49           C  
ATOM   3616  O   PRO A 446    -139.044  20.663 -65.188  1.00 58.49           O  
ATOM   3617  CG  PRO A 446    -136.096  18.483 -68.023  1.00 58.49           C  
ATOM   3618  CD  PRO A 446    -135.272  18.263 -66.787  1.00 58.49           C  
ATOM   3619  N   ASP A 447    -138.300  18.619 -64.647  1.00 53.28           N  
ATOM   3620  CA  ASP A 447    -139.396  18.385 -63.712  1.00 53.28           C  
ATOM   3621  C   ASP A 447    -139.245  19.248 -62.461  1.00 53.28           C  
ATOM   3622  CB  ASP A 447    -139.465  16.906 -63.325  1.00 53.28           C  
ATOM   3623  O   ASP A 447    -140.214  19.466 -61.730  1.00 53.28           O  
ATOM   3624  CG  ASP A 447    -139.830  16.004 -64.492  1.00 53.28           C  
ATOM   3625  OD1 ASP A 447    -140.416  16.494 -65.481  1.00 53.28           O  
ATOM   3626  OD2 ASP A 447    -139.533  14.792 -64.418  1.00 53.28           O  
ATOM   3627  N   ASN A 448    -138.079  19.830 -62.288  1.00 51.07           N  
ATOM   3628  CA  ASN A 448    -137.747  20.557 -61.068  1.00 51.07           C  
ATOM   3629  C   ASN A 448    -137.491  22.036 -61.347  1.00 51.07           C  
ATOM   3630  CB  ASN A 448    -136.533  19.929 -60.382  1.00 51.07           C  
ATOM   3631  O   ASN A 448    -137.158  22.795 -60.436  1.00 51.07           O  
ATOM   3632  CG  ASN A 448    -136.820  18.540 -59.843  1.00 51.07           C  
ATOM   3633  ND2 ASN A 448    -135.806  17.683 -59.843  1.00 51.07           N  
ATOM   3634  OD1 ASN A 448    -137.944  18.241 -59.430  1.00 51.07           O  
ATOM   3635  N   GLN A 449    -137.673  22.486 -62.545  1.00 52.37           N  
ATOM   3636  CA  GLN A 449    -137.501  23.885 -62.923  1.00 52.37           C  
ATOM   3637  C   GLN A 449    -138.849  24.588 -63.057  1.00 52.37           C  
ATOM   3638  CB  GLN A 449    -136.719  23.996 -64.232  1.00 52.37           C  
ATOM   3639  O   GLN A 449    -139.816  23.998 -63.546  1.00 52.37           O  
ATOM   3640  CG  GLN A 449    -135.257  23.586 -64.110  1.00 52.37           C  
ATOM   3641  CD  GLN A 449    -134.312  24.588 -64.746  1.00 52.37           C  
ATOM   3642  NE2 GLN A 449    -133.015  24.402 -64.525  1.00 52.37           N  
ATOM   3643  OE1 GLN A 449    -134.744  25.523 -65.429  1.00 52.37           O  
ATOM   3644  N   ILE A 450    -139.085  25.666 -62.277  1.00 45.94           N  
ATOM   3645  CA  ILE A 450    -140.282  26.494 -62.354  1.00 45.94           C  
ATOM   3646  C   ILE A 450    -140.279  27.285 -63.661  1.00 45.94           C  
ATOM   3647  CB  ILE A 450    -140.385  27.455 -61.148  1.00 45.94           C  
ATOM   3648  O   ILE A 450    -139.279  27.916 -64.009  1.00 45.94           O  
ATOM   3649  CG1 ILE A 450    -140.287  26.673 -59.833  1.00 45.94           C  
ATOM   3650  CG2 ILE A 450    -141.684  28.262 -61.210  1.00 45.94           C  
ATOM   3651  CD1 ILE A 450    -140.458  27.529 -58.587  1.00 45.94           C  
ATOM   3652  N   THR A 451    -141.040  26.825 -64.655  1.00 39.00           N  
ATOM   3653  CA  THR A 451    -141.192  27.496 -65.942  1.00 39.00           C  
ATOM   3654  C   THR A 451    -142.277  28.566 -65.869  1.00 39.00           C  
ATOM   3655  CB  THR A 451    -141.531  26.491 -67.058  1.00 39.00           C  
ATOM   3656  O   THR A 451    -143.259  28.413 -65.139  1.00 39.00           O  
ATOM   3657  CG2 THR A 451    -140.359  26.320 -68.020  1.00 39.00           C  
ATOM   3658  OG1 THR A 451    -141.842  25.220 -66.473  1.00 39.00           O  
ATOM   3659  N   GLN A 452    -142.134  29.833 -66.155  1.00 35.75           N  
ATOM   3660  CA  GLN A 452    -143.064  30.838 -66.661  1.00 35.75           C  
ATOM   3661  C   GLN A 452    -144.039  30.230 -67.664  1.00 35.75           C  
ATOM   3662  CB  GLN A 452    -142.302  31.997 -67.306  1.00 35.75           C  
ATOM   3663  O   GLN A 452    -143.670  29.344 -68.438  1.00 35.75           O  
ATOM   3664  CG  GLN A 452    -141.518  32.847 -66.313  1.00 35.75           C  
ATOM   3665  CD  GLN A 452    -141.529  34.322 -66.665  1.00 35.75           C  
ATOM   3666  NE2 GLN A 452    -140.602  35.077 -66.085  1.00 35.75           N  
ATOM   3667  OE1 GLN A 452    -142.364  34.779 -67.453  1.00 35.75           O  
ATOM   3668  N   PRO A 453    -145.439  30.369 -67.496  1.00 32.92           N  
ATOM   3669  CA  PRO A 453    -146.442  29.890 -68.449  1.00 32.92           C  
ATOM   3670  C   PRO A 453    -146.143  30.314 -69.884  1.00 32.92           C  
ATOM   3671  CB  PRO A 453    -147.738  30.533 -67.949  1.00 32.92           C  
ATOM   3672  O   PRO A 453    -145.629  31.413 -70.114  1.00 32.92           O  
ATOM   3673  CG  PRO A 453    -147.302  31.520 -66.914  1.00 32.92           C  
ATOM   3674  CD  PRO A 453    -145.802  31.511 -66.851  1.00 32.92           C  
ATOM   3675  N   ASN A 454    -145.768  29.241 -70.937  1.00 39.17           N  
ATOM   3676  CA  ASN A 454    -145.767  29.366 -72.390  1.00 39.17           C  
ATOM   3677  C   ASN A 454    -144.380  29.723 -72.921  1.00 39.17           C  
ATOM   3678  CB  ASN A 454    -146.793  30.408 -72.841  1.00 39.17           C  
ATOM   3679  O   ASN A 454    -144.252  30.264 -74.020  1.00 39.17           O  
ATOM   3680  CG  ASN A 454    -148.188  29.833 -72.976  1.00 39.17           C  
ATOM   3681  ND2 ASN A 454    -149.166  30.700 -73.211  1.00 39.17           N  
ATOM   3682  OD1 ASN A 454    -148.386  28.620 -72.869  1.00 39.17           O  
ATOM   3683  N   GLN A 455    -143.293  29.364 -72.262  1.00 37.04           N  
ATOM   3684  CA  GLN A 455    -141.942  29.477 -72.803  1.00 37.04           C  
ATOM   3685  C   GLN A 455    -141.327  28.101 -73.037  1.00 37.04           C  
ATOM   3686  CB  GLN A 455    -141.054  30.297 -71.864  1.00 37.04           C  
ATOM   3687  O   GLN A 455    -141.516  27.185 -72.234  1.00 37.04           O  
ATOM   3688  CG  GLN A 455    -141.224  31.802 -72.017  1.00 37.04           C  
ATOM   3689  CD  GLN A 455    -140.076  32.448 -72.768  1.00 37.04           C  
ATOM   3690  NE2 GLN A 455    -140.358  33.560 -73.441  1.00 37.04           N  
ATOM   3691  OE1 GLN A 455    -138.944  31.955 -72.744  1.00 37.04           O  
ATOM   3692  N   PRO A 456    -141.025  27.861 -74.309  1.00 39.84           N  
ATOM   3693  CA  PRO A 456    -140.297  26.629 -74.619  1.00 39.84           C  
ATOM   3694  C   PRO A 456    -139.268  26.268 -73.551  1.00 39.84           C  
ATOM   3695  CB  PRO A 456    -139.614  26.947 -75.952  1.00 39.84           C  
ATOM   3696  O   PRO A 456    -138.616  27.153 -72.993  1.00 39.84           O  
ATOM   3697  CG  PRO A 456    -139.970  28.371 -76.232  1.00 39.84           C  
ATOM   3698  CD  PRO A 456    -140.828  28.879 -75.108  1.00 39.84           C  
ATOM   3699  N   VAL A 457    -139.491  25.235 -72.730  1.00 39.88           N  
ATOM   3700  CA  VAL A 457    -138.499  24.724 -71.789  1.00 39.88           C  
ATOM   3701  C   VAL A 457    -137.402  23.980 -72.547  1.00 39.88           C  
ATOM   3702  CB  VAL A 457    -139.141  23.797 -70.733  1.00 39.88           C  
ATOM   3703  O   VAL A 457    -137.691  23.134 -73.398  1.00 39.88           O  
ATOM   3704  CG1 VAL A 457    -138.107  23.360 -69.697  1.00 39.88           C  
ATOM   3705  CG2 VAL A 457    -140.320  24.495 -70.057  1.00 39.88           C  
ATOM   3706  N   THR A 458    -136.179  24.648 -72.393  1.00 43.40           N  
ATOM   3707  CA  THR A 458    -134.989  24.040 -72.981  1.00 43.40           C  
ATOM   3708  C   THR A 458    -134.360  23.039 -72.017  1.00 43.40           C  
ATOM   3709  CB  THR A 458    -133.948  25.109 -73.364  1.00 43.40           C  
ATOM   3710  O   THR A 458    -134.157  23.345 -70.840  1.00 43.40           O  
ATOM   3711  CG2 THR A 458    -132.821  24.507 -74.195  1.00 43.40           C  
ATOM   3712  OG1 THR A 458    -134.591  26.140 -74.126  1.00 43.40           O  
ATOM   3713  N   ARG A 459    -134.432  21.751 -72.269  1.00 49.88           N  
ATOM   3714  CA  ARG A 459    -133.710  20.753 -71.486  1.00 49.88           C  
ATOM   3715  C   ARG A 459    -132.448  20.296 -72.211  1.00 49.88           C  
ATOM   3716  CB  ARG A 459    -134.610  19.550 -71.188  1.00 49.88           C  
ATOM   3717  O   ARG A 459    -132.433  20.199 -73.439  1.00 49.88           O  
ATOM   3718  CG  ARG A 459    -133.981  18.527 -70.257  1.00 49.88           C  
ATOM   3719  CD  ARG A 459    -134.927  17.370 -69.968  1.00 49.88           C  
ATOM   3720  NE  ARG A 459    -134.682  16.239 -70.857  1.00 49.88           N  
ATOM   3721  NH1 ARG A 459    -136.380  14.929 -69.995  1.00 49.88           N  
ATOM   3722  NH2 ARG A 459    -135.069  14.139 -71.702  1.00 49.88           N  
ATOM   3723  CZ  ARG A 459    -135.377  15.104 -70.850  1.00 49.88           C  
ATOM   3724  N   THR A 460    -131.330  20.322 -71.408  1.00 53.87           N  
ATOM   3725  CA  THR A 460    -130.117  19.701 -71.931  1.00 53.87           C  
ATOM   3726  C   THR A 460    -130.125  18.197 -71.673  1.00 53.87           C  
ATOM   3727  CB  THR A 460    -128.856  20.326 -71.306  1.00 53.87           C  
ATOM   3728  O   THR A 460    -130.296  17.758 -70.534  1.00 53.87           O  
ATOM   3729  CG2 THR A 460    -127.590  19.745 -71.927  1.00 53.87           C  
ATOM   3730  OG1 THR A 460    -128.873  21.743 -71.523  1.00 53.87           O  
ATOM   3731  N   VAL A 461    -130.200  17.418 -72.613  1.00 69.30           N  
ATOM   3732  CA  VAL A 461    -130.203  15.961 -72.532  1.00 69.30           C  
ATOM   3733  C   VAL A 461    -128.797  15.425 -72.795  1.00 69.30           C  
ATOM   3734  CB  VAL A 461    -131.205  15.339 -73.531  1.00 69.30           C  
ATOM   3735  O   VAL A 461    -128.251  15.604 -73.886  1.00 69.30           O  
ATOM   3736  CG1 VAL A 461    -131.312  13.830 -73.321  1.00 69.30           C  
ATOM   3737  CG2 VAL A 461    -132.575  15.999 -73.391  1.00 69.30           C  
ATOM   3738  N   LYS A 462    -128.104  14.920 -71.678  1.00 78.51           N  
ATOM   3739  CA  LYS A 462    -126.752  14.385 -71.815  1.00 78.51           C  
ATOM   3740  C   LYS A 462    -126.753  12.861 -71.731  1.00 78.51           C  
ATOM   3741  CB  LYS A 462    -125.832  14.968 -70.742  1.00 78.51           C  
ATOM   3742  O   LYS A 462    -127.647  12.268 -71.124  1.00 78.51           O  
ATOM   3743  CG  LYS A 462    -125.543  16.452 -70.915  1.00 78.51           C  
ATOM   3744  CD  LYS A 462    -124.462  16.926 -69.951  1.00 78.51           C  
ATOM   3745  CE  LYS A 462    -124.097  18.385 -70.194  1.00 78.51           C  
ATOM   3746  NZ  LYS A 462    -123.003  18.840 -69.285  1.00 78.51           N  
ATOM   3747  N   ALA A 463    -125.749  12.205 -72.369  1.00 86.46           N  
ATOM   3748  CA  ALA A 463    -125.559  10.759 -72.298  1.00 86.46           C  
ATOM   3749  C   ALA A 463    -124.786  10.367 -71.042  1.00 86.46           C  
ATOM   3750  CB  ALA A 463    -124.832  10.256 -73.543  1.00 86.46           C  
ATOM   3751  O   ALA A 463    -123.575  10.146 -71.095  1.00 86.46           O  
ATOM   3752  N   ASP A 464    -125.420  10.356 -69.809  1.00 82.22           N  
ATOM   3753  CA  ASP A 464    -124.804  10.260 -68.489  1.00 82.22           C  
ATOM   3754  C   ASP A 464    -123.989   8.976 -68.356  1.00 82.22           C  
ATOM   3755  CB  ASP A 464    -125.870  10.324 -67.392  1.00 82.22           C  
ATOM   3756  O   ASP A 464    -122.869   8.995 -67.843  1.00 82.22           O  
ATOM   3757  CG  ASP A 464    -126.528  11.687 -67.283  1.00 82.22           C  
ATOM   3758  OD1 ASP A 464    -125.837  12.714 -67.465  1.00 82.22           O  
ATOM   3759  OD2 ASP A 464    -127.747  11.737 -67.012  1.00 82.22           O  
ATOM   3760  N   LYS A 465    -124.540   7.875 -68.778  1.00 88.25           N  
ATOM   3761  CA  LYS A 465    -123.834   6.602 -68.665  1.00 88.25           C  
ATOM   3762  C   LYS A 465    -122.588   6.585 -69.545  1.00 88.25           C  
ATOM   3763  CB  LYS A 465    -124.757   5.442 -69.040  1.00 88.25           C  
ATOM   3764  O   LYS A 465    -121.529   6.119 -69.122  1.00 88.25           O  
ATOM   3765  CG  LYS A 465    -125.834   5.148 -68.005  1.00 88.25           C  
ATOM   3766  CD  LYS A 465    -126.662   3.931 -68.391  1.00 88.25           C  
ATOM   3767  CE  LYS A 465    -127.795   3.687 -67.403  1.00 88.25           C  
ATOM   3768  NZ  LYS A 465    -128.645   2.528 -67.807  1.00 88.25           N  
ATOM   3769  N   VAL A 466    -122.783   7.110 -70.783  1.00 92.09           N  
ATOM   3770  CA  VAL A 466    -121.670   7.195 -71.723  1.00 92.09           C  
ATOM   3771  C   VAL A 466    -120.573   8.087 -71.147  1.00 92.09           C  
ATOM   3772  CB  VAL A 466    -122.127   7.733 -73.097  1.00 92.09           C  
ATOM   3773  O   VAL A 466    -119.394   7.726 -71.171  1.00 92.09           O  
ATOM   3774  CG1 VAL A 466    -120.927   7.973 -74.010  1.00 92.09           C  
ATOM   3775  CG2 VAL A 466    -123.112   6.762 -73.749  1.00 92.09           C  
ATOM   3776  N   ILE A 467    -120.967   9.206 -70.532  1.00 84.25           N  
ATOM   3777  CA  ILE A 467    -120.025  10.148 -69.939  1.00 84.25           C  
ATOM   3778  C   ILE A 467    -119.240   9.461 -68.824  1.00 84.25           C  
ATOM   3779  CB  ILE A 467    -120.747  11.401 -69.392  1.00 84.25           C  
ATOM   3780  O   ILE A 467    -118.012   9.562 -68.767  1.00 84.25           O  
ATOM   3781  CG1 ILE A 467    -121.303  12.242 -70.547  1.00 84.25           C  
ATOM   3782  CG2 ILE A 467    -119.803  12.228 -68.516  1.00 84.25           C  
ATOM   3783  CD1 ILE A 467    -122.263  13.339 -70.107  1.00 84.25           C  
ATOM   3784  N   ALA A 468    -119.928   8.755 -67.947  1.00 83.97           N  
ATOM   3785  CA  ALA A 468    -119.305   8.049 -66.831  1.00 83.97           C  
ATOM   3786  C   ALA A 468    -118.275   7.038 -67.328  1.00 83.97           C  
ATOM   3787  CB  ALA A 468    -120.365   7.351 -65.984  1.00 83.97           C  
ATOM   3788  O   ALA A 468    -117.157   6.977 -66.811  1.00 83.97           O  
ATOM   3789  N   VAL A 469    -118.622   6.298 -68.371  1.00 91.40           N  
ATOM   3790  CA  VAL A 469    -117.755   5.238 -68.876  1.00 91.40           C  
ATOM   3791  C   VAL A 469    -116.566   5.850 -69.613  1.00 91.40           C  
ATOM   3792  CB  VAL A 469    -118.521   4.274 -69.810  1.00 91.40           C  
ATOM   3793  O   VAL A 469    -115.439   5.362 -69.500  1.00 91.40           O  
ATOM   3794  CG1 VAL A 469    -117.566   3.267 -70.447  1.00 91.40           C  
ATOM   3795  CG2 VAL A 469    -119.626   3.553 -69.039  1.00 91.40           C  
ATOM   3796  N   LEU A 470    -116.779   6.928 -70.412  1.00 90.90           N  
ATOM   3797  CA  LEU A 470    -115.680   7.624 -71.074  1.00 90.90           C  
ATOM   3798  C   LEU A 470    -114.677   8.147 -70.054  1.00 90.90           C  
ATOM   3799  CB  LEU A 470    -116.215   8.780 -71.925  1.00 90.90           C  
ATOM   3800  O   LEU A 470    -113.465   8.078 -70.278  1.00 90.90           O  
ATOM   3801  CG  LEU A 470    -116.936   8.396 -73.217  1.00 90.90           C  
ATOM   3802  CD1 LEU A 470    -117.381   9.645 -73.968  1.00 90.90           C  
ATOM   3803  CD2 LEU A 470    -116.038   7.531 -74.094  1.00 90.90           C  
ATOM   3804  N   ASN A 471    -115.161   8.710 -68.863  1.00 83.90           N  
ATOM   3805  CA  ASN A 471    -114.273   9.202 -67.816  1.00 83.90           C  
ATOM   3806  C   ASN A 471    -113.422   8.078 -67.230  1.00 83.90           C  
ATOM   3807  CB  ASN A 471    -115.077   9.889 -66.710  1.00 83.90           C  
ATOM   3808  O   ASN A 471    -112.231   8.264 -66.979  1.00 83.90           O  
ATOM   3809  CG  ASN A 471    -115.571  11.264 -67.117  1.00 83.90           C  
ATOM   3810  ND2 ASN A 471    -116.639  11.725 -66.475  1.00 83.90           N  
ATOM   3811  OD1 ASN A 471    -115.002  11.906 -68.003  1.00 83.90           O  
ATOM   3812  N   GLU A 472    -114.076   6.972 -67.113  1.00 90.37           N  
ATOM   3813  CA  GLU A 472    -113.344   5.795 -66.659  1.00 90.37           C  
ATOM   3814  C   GLU A 472    -112.297   5.365 -67.683  1.00 90.37           C  
ATOM   3815  CB  GLU A 472    -114.309   4.639 -66.375  1.00 90.37           C  
ATOM   3816  O   GLU A 472    -111.174   5.010 -67.318  1.00 90.37           O  
ATOM   3817  CG  GLU A 472    -113.646   3.427 -65.735  1.00 90.37           C  
ATOM   3818  CD  GLU A 472    -114.631   2.334 -65.357  1.00 90.37           C  
ATOM   3819  OE1 GLU A 472    -114.193   1.205 -65.041  1.00 90.37           O  
ATOM   3820  OE2 GLU A 472    -115.852   2.609 -65.378  1.00 90.37           O  
ATOM   3821  N   MET A 473    -112.672   5.412 -68.985  1.00 91.16           N  
ATOM   3822  CA  MET A 473    -111.807   4.981 -70.079  1.00 91.16           C  
ATOM   3823  C   MET A 473    -110.565   5.860 -70.170  1.00 91.16           C  
ATOM   3824  CB  MET A 473    -112.565   5.008 -71.407  1.00 91.16           C  
ATOM   3825  O   MET A 473    -109.477   5.374 -70.486  1.00 91.16           O  
ATOM   3826  CG  MET A 473    -111.812   4.360 -72.557  1.00 91.16           C  
ATOM   3827  SD  MET A 473    -112.812   4.272 -74.092  1.00 91.16           S  
ATOM   3828  CE  MET A 473    -113.828   2.812 -73.729  1.00 91.16           C  
ATOM   3829  N   GLN A 474    -110.773   7.164 -69.863  1.00 86.10           N  
ATOM   3830  CA  GLN A 474    -109.647   8.092 -69.868  1.00 86.10           C  
ATOM   3831  C   GLN A 474    -108.564   7.649 -68.889  1.00 86.10           C  
ATOM   3832  CB  GLN A 474    -110.115   9.508 -69.528  1.00 86.10           C  
ATOM   3833  O   GLN A 474    -107.373   7.841 -69.143  1.00 86.10           O  
ATOM   3834  CG  GLN A 474    -110.896  10.183 -70.649  1.00 86.10           C  
ATOM   3835  CD  GLN A 474    -109.997  10.763 -71.724  1.00 86.10           C  
ATOM   3836  NE2 GLN A 474    -110.601  11.246 -72.804  1.00 86.10           N  
ATOM   3837  OE1 GLN A 474    -108.770  10.779 -71.584  1.00 86.10           O  
ATOM   3838  N   GLY A 475    -108.926   7.050 -67.768  1.00 86.78           N  
ATOM   3839  CA  GLY A 475    -107.984   6.532 -66.787  1.00 86.78           C  
ATOM   3840  C   GLY A 475    -107.204   5.330 -67.284  1.00 86.78           C  
ATOM   3841  O   GLY A 475    -106.244   4.898 -66.644  1.00 86.78           O  
ATOM   3842  N   LEU A 476    -107.608   4.752 -68.566  1.00 91.48           N  
ATOM   3843  CA  LEU A 476    -106.959   3.563 -69.106  1.00 91.48           C  
ATOM   3844  C   LEU A 476    -105.812   3.945 -70.034  1.00 91.48           C  
ATOM   3845  CB  LEU A 476    -107.971   2.695 -69.857  1.00 91.48           C  
ATOM   3846  O   LEU A 476    -105.088   3.075 -70.527  1.00 91.48           O  
ATOM   3847  CG  LEU A 476    -109.091   2.079 -69.018  1.00 91.48           C  
ATOM   3848  CD1 LEU A 476    -110.039   1.279 -69.904  1.00 91.48           C  
ATOM   3849  CD2 LEU A 476    -108.513   1.200 -67.915  1.00 91.48           C  
ATOM   3850  N   LYS A 477    -105.607   5.254 -70.272  1.00 88.87           N  
ATOM   3851  CA  LYS A 477    -104.512   5.703 -71.127  1.00 88.87           C  
ATOM   3852  C   LYS A 477    -103.167   5.205 -70.607  1.00 88.87           C  
ATOM   3853  CB  LYS A 477    -104.500   7.229 -71.231  1.00 88.87           C  
ATOM   3854  O   LYS A 477    -102.897   5.272 -69.406  1.00 88.87           O  
ATOM   3855  CG  LYS A 477    -105.653   7.804 -72.041  1.00 88.87           C  
ATOM   3856  CD  LYS A 477    -105.495   9.304 -72.251  1.00 88.87           C  
ATOM   3857  CE  LYS A 477    -105.511  10.061 -70.930  1.00 88.87           C  
ATOM   3858  NZ  LYS A 477    -105.333  11.529 -71.129  1.00 88.87           N  
ATOM   3859  N   GLY A 478    -102.417   4.629 -71.466  1.00 90.09           N  
ATOM   3860  CA  GLY A 478    -101.097   4.112 -71.140  1.00 90.09           C  
ATOM   3861  C   GLY A 478    -101.121   2.676 -70.653  1.00 90.09           C  
ATOM   3862  O   GLY A 478    -100.073   2.090 -70.371  1.00 90.09           O  
ATOM   3863  N   ARG A 479    -102.314   2.061 -70.590  1.00 92.32           N  
ATOM   3864  CA  ARG A 479    -102.488   0.693 -70.116  1.00 92.32           C  
ATOM   3865  C   ARG A 479    -103.004  -0.211 -71.230  1.00 92.32           C  
ATOM   3866  CB  ARG A 479    -103.447   0.655 -68.923  1.00 92.32           C  
ATOM   3867  O   ARG A 479    -103.760   0.233 -72.097  1.00 92.32           O  
ATOM   3868  CG  ARG A 479    -102.973   1.462 -67.726  1.00 92.32           C  
ATOM   3869  CD  ARG A 479    -103.944   1.361 -66.558  1.00 92.32           C  
ATOM   3870  NE  ARG A 479    -103.591   2.283 -65.483  1.00 92.32           N  
ATOM   3871  NH1 ARG A 479    -105.136   1.450 -63.980  1.00 92.32           N  
ATOM   3872  NH2 ARG A 479    -103.768   3.188 -63.378  1.00 92.32           N  
ATOM   3873  CZ  ARG A 479    -104.166   2.304 -64.283  1.00 92.32           C  
ATOM   3874  N   ARG A 480    -102.434  -1.382 -71.223  1.00 94.67           N  
ATOM   3875  CA  ARG A 480    -102.921  -2.406 -72.140  1.00 94.67           C  
ATOM   3876  C   ARG A 480    -104.266  -2.959 -71.680  1.00 94.67           C  
ATOM   3877  CB  ARG A 480    -101.904  -3.542 -72.269  1.00 94.67           C  
ATOM   3878  O   ARG A 480    -104.428  -3.321 -70.512  1.00 94.67           O  
ATOM   3879  CG  ARG A 480    -102.293  -4.606 -73.283  1.00 94.67           C  
ATOM   3880  CD  ARG A 480    -101.205  -5.657 -73.444  1.00 94.67           C  
ATOM   3881  NE  ARG A 480    -101.542  -6.629 -74.480  1.00 94.67           N  
ATOM   3882  NH1 ARG A 480     -99.685  -7.957 -74.130  1.00 94.67           N  
ATOM   3883  NH2 ARG A 480    -101.213  -8.517 -75.745  1.00 94.67           N  
ATOM   3884  CZ  ARG A 480    -100.812  -7.699 -74.782  1.00 94.67           C  
ATOM   3885  N   VAL A 481    -105.297  -2.918 -72.568  1.00 93.41           N  
ATOM   3886  CA  VAL A 481    -106.602  -3.517 -72.310  1.00 93.41           C  
ATOM   3887  C   VAL A 481    -106.721  -4.839 -73.063  1.00 93.41           C  
ATOM   3888  CB  VAL A 481    -107.752  -2.568 -72.712  1.00 93.41           C  
ATOM   3889  O   VAL A 481    -106.374  -4.922 -74.244  1.00 93.41           O  
ATOM   3890  CG1 VAL A 481    -109.106  -3.249 -72.522  1.00 93.41           C  
ATOM   3891  CG2 VAL A 481    -107.684  -1.274 -71.902  1.00 93.41           C  
ATOM   3892  N   GLY A 482    -107.202  -5.900 -72.376  1.00 93.09           N  
ATOM   3893  CA  GLY A 482    -107.362  -7.205 -72.996  1.00 93.09           C  
ATOM   3894  C   GLY A 482    -106.100  -7.706 -73.670  1.00 93.09           C  
ATOM   3895  O   GLY A 482    -105.023  -7.696 -73.070  1.00 93.09           O  
ATOM   3896  N   ASN A 483    -106.183  -8.293 -74.726  1.00 94.10           N  
ATOM   3897  CA  ASN A 483    -105.045  -8.921 -75.387  1.00 94.10           C  
ATOM   3898  C   ASN A 483    -104.219  -7.904 -76.171  1.00 94.10           C  
ATOM   3899  CB  ASN A 483    -105.515 -10.046 -76.313  1.00 94.10           C  
ATOM   3900  O   ASN A 483    -103.284  -8.273 -76.883  1.00 94.10           O  
ATOM   3901  CG  ASN A 483    -106.415  -9.548 -77.427  1.00 94.10           C  
ATOM   3902  ND2 ASN A 483    -106.996 -10.477 -78.179  1.00 94.10           N  
ATOM   3903  OD1 ASN A 483    -106.585  -8.341 -77.611  1.00 94.10           O  
ATOM   3904  N   GLY A 484    -104.548  -6.538 -76.026  1.00 92.46           N  
ATOM   3905  CA  GLY A 484    -103.749  -5.466 -76.596  1.00 92.46           C  
ATOM   3906  C   GLY A 484    -104.128  -5.135 -78.028  1.00 92.46           C  
ATOM   3907  O   GLY A 484    -103.602  -4.183 -78.610  1.00 92.46           O  
ATOM   3908  N   GLN A 485    -104.989  -5.901 -78.654  1.00 93.11           N  
ATOM   3909  CA  GLN A 485    -105.446  -5.632 -80.012  1.00 93.11           C  
ATOM   3910  C   GLN A 485    -106.434  -4.470 -80.042  1.00 93.11           C  
ATOM   3911  CB  GLN A 485    -106.088  -6.882 -80.619  1.00 93.11           C  
ATOM   3912  O   GLN A 485    -106.946  -4.058 -78.999  1.00 93.11           O  
ATOM   3913  CG  GLN A 485    -105.134  -8.061 -80.751  1.00 93.11           C  
ATOM   3914  CD  GLN A 485    -103.985  -7.783 -81.702  1.00 93.11           C  
ATOM   3915  NE2 GLN A 485    -102.786  -8.216 -81.326  1.00 93.11           N  
ATOM   3916  OE1 GLN A 485    -104.173  -7.186 -82.766  1.00 93.11           O  
ATOM   3917  N   CYS A 486    -106.631  -3.846 -81.250  1.00 93.00           N  
ATOM   3918  CA  CYS A 486    -107.438  -2.637 -81.376  1.00 93.00           C  
ATOM   3919  C   CYS A 486    -108.860  -2.875 -80.883  1.00 93.00           C  
ATOM   3920  CB  CYS A 486    -107.466  -2.161 -82.829  1.00 93.00           C  
ATOM   3921  O   CYS A 486    -109.466  -1.992 -80.273  1.00 93.00           O  
ATOM   3922  SG  CYS A 486    -108.010  -3.425 -83.998  1.00 93.00           S  
ATOM   3923  N   TYR A 487    -109.430  -4.105 -80.997  1.00 93.35           N  
ATOM   3924  CA  TYR A 487    -110.819  -4.385 -80.646  1.00 93.35           C  
ATOM   3925  C   TYR A 487    -110.955  -4.676 -79.156  1.00 93.35           C  
ATOM   3926  CB  TYR A 487    -111.350  -5.569 -81.459  1.00 93.35           C  
ATOM   3927  O   TYR A 487    -112.069  -4.776 -78.636  1.00 93.35           O  
ATOM   3928  CG  TYR A 487    -110.512  -6.819 -81.333  1.00 93.35           C  
ATOM   3929  CD1 TYR A 487    -109.486  -7.086 -82.236  1.00 93.35           C  
ATOM   3930  CD2 TYR A 487    -110.746  -7.734 -80.311  1.00 93.35           C  
ATOM   3931  CE1 TYR A 487    -108.712  -8.237 -82.125  1.00 93.35           C  
ATOM   3932  CE2 TYR A 487    -109.979  -8.887 -80.191  1.00 93.35           C  
ATOM   3933  OH  TYR A 487    -108.203 -10.272 -80.985  1.00 93.35           O  
ATOM   3934  CZ  TYR A 487    -108.966  -9.130 -81.100  1.00 93.35           C  
ATOM   3935  N   ALA A 488    -109.821  -4.881 -78.380  1.00 95.42           N  
ATOM   3936  CA  ALA A 488    -109.872  -5.115 -76.939  1.00 95.42           C  
ATOM   3937  C   ALA A 488    -110.457  -3.910 -76.207  1.00 95.42           C  
ATOM   3938  CB  ALA A 488    -108.477  -5.434 -76.403  1.00 95.42           C  
ATOM   3939  O   ALA A 488    -111.283  -4.064 -75.306  1.00 95.42           O  
ATOM   3940  N   LEU A 489    -110.084  -2.708 -76.624  1.00 96.11           N  
ATOM   3941  CA  LEU A 489    -110.631  -1.502 -76.010  1.00 96.11           C  
ATOM   3942  C   LEU A 489    -112.117  -1.359 -76.318  1.00 96.11           C  
ATOM   3943  CB  LEU A 489    -109.874  -0.263 -76.498  1.00 96.11           C  
ATOM   3944  O   LEU A 489    -112.908  -1.015 -75.437  1.00 96.11           O  
ATOM   3945  CG  LEU A 489    -110.287   1.071 -75.877  1.00 96.11           C  
ATOM   3946  CD1 LEU A 489    -110.101   1.033 -74.363  1.00 96.11           C  
ATOM   3947  CD2 LEU A 489    -109.489   2.216 -76.489  1.00 96.11           C  
ATOM   3948  N   ALA A 490    -112.489  -1.641 -77.537  1.00 96.56           N  
ATOM   3949  CA  ALA A 490    -113.894  -1.619 -77.936  1.00 96.56           C  
ATOM   3950  C   ALA A 490    -114.703  -2.647 -77.150  1.00 96.56           C  
ATOM   3951  CB  ALA A 490    -114.025  -1.875 -79.435  1.00 96.56           C  
ATOM   3952  O   ALA A 490    -115.833  -2.373 -76.737  1.00 96.56           O  
ATOM   3953  N   ALA A 491    -114.059  -3.855 -76.898  1.00 96.44           N  
ATOM   3954  CA  ALA A 491    -114.712  -4.897 -76.110  1.00 96.44           C  
ATOM   3955  C   ALA A 491    -114.981  -4.419 -74.685  1.00 96.44           C  
ATOM   3956  CB  ALA A 491    -113.861  -6.165 -76.091  1.00 96.44           C  
ATOM   3957  O   ALA A 491    -116.073  -4.624 -74.151  1.00 96.44           O  
ATOM   3958  N   TRP A 492    -114.056  -3.746 -74.084  1.00 96.72           N  
ATOM   3959  CA  TRP A 492    -114.169  -3.187 -72.741  1.00 96.72           C  
ATOM   3960  C   TRP A 492    -115.271  -2.134 -72.679  1.00 96.72           C  
ATOM   3961  CB  TRP A 492    -112.836  -2.575 -72.300  1.00 96.72           C  
ATOM   3962  O   TRP A 492    -116.119  -2.167 -71.785  1.00 96.72           O  
ATOM   3963  CG  TRP A 492    -112.830  -2.090 -70.882  1.00 96.72           C  
ATOM   3964  CD1 TRP A 492    -112.451  -2.793 -69.771  1.00 96.72           C  
ATOM   3965  CD2 TRP A 492    -113.225  -0.795 -70.420  1.00 96.72           C  
ATOM   3966  CE2 TRP A 492    -113.060  -0.781 -69.018  1.00 96.72           C  
ATOM   3967  CE3 TRP A 492    -113.704   0.358 -71.057  1.00 96.72           C  
ATOM   3968  NE1 TRP A 492    -112.586  -2.011 -68.648  1.00 96.72           N  
ATOM   3969  CH2 TRP A 492    -113.822   1.456 -68.891  1.00 96.72           C  
ATOM   3970  CZ2 TRP A 492    -113.357   0.342 -68.241  1.00 96.72           C  
ATOM   3971  CZ3 TRP A 492    -113.998   1.475 -70.283  1.00 96.72           C  
ATOM   3972  N   TYR A 493    -115.236  -1.287 -73.668  1.00 97.35           N  
ATOM   3973  CA  TYR A 493    -116.209  -0.203 -73.751  1.00 97.35           C  
ATOM   3974  C   TYR A 493    -117.618  -0.752 -73.944  1.00 97.35           C  
ATOM   3975  CB  TYR A 493    -115.858   0.750 -74.895  1.00 97.35           C  
ATOM   3976  O   TYR A 493    -118.547  -0.360 -73.233  1.00 97.35           O  
ATOM   3977  CG  TYR A 493    -116.706   1.998 -74.928  1.00 97.35           C  
ATOM   3978  CD1 TYR A 493    -117.530   2.275 -76.018  1.00 97.35           C  
ATOM   3979  CD2 TYR A 493    -116.683   2.904 -73.873  1.00 97.35           C  
ATOM   3980  CE1 TYR A 493    -118.312   3.425 -76.052  1.00 97.35           C  
ATOM   3981  CE2 TYR A 493    -117.460   4.057 -73.898  1.00 97.35           C  
ATOM   3982  OH  TYR A 493    -119.042   5.448 -75.020  1.00 97.35           O  
ATOM   3983  CZ  TYR A 493    -118.271   4.308 -74.990  1.00 97.35           C  
ATOM   3984  N   SER A 494    -117.792  -1.669 -74.914  1.00 96.47           N  
ATOM   3985  CA  SER A 494    -119.071  -2.321 -75.174  1.00 96.47           C  
ATOM   3986  C   SER A 494    -119.600  -3.020 -73.927  1.00 96.47           C  
ATOM   3987  CB  SER A 494    -118.938  -3.329 -76.315  1.00 96.47           C  
ATOM   3988  O   SER A 494    -120.785  -2.917 -73.607  1.00 96.47           O  
ATOM   3989  OG  SER A 494    -120.163  -4.008 -76.535  1.00 96.47           O  
ATOM   3990  N   MET A 495    -118.727  -3.712 -73.105  1.00 95.39           N  
ATOM   3991  CA  MET A 495    -119.083  -4.415 -71.876  1.00 95.39           C  
ATOM   3992  C   MET A 495    -119.612  -3.442 -70.827  1.00 95.39           C  
ATOM   3993  CB  MET A 495    -117.879  -5.177 -71.322  1.00 95.39           C  
ATOM   3994  O   MET A 495    -120.648  -3.691 -70.209  1.00 95.39           O  
ATOM   3995  CG  MET A 495    -118.149  -5.871 -69.998  1.00 95.39           C  
ATOM   3996  SD  MET A 495    -116.635  -6.610 -69.269  1.00 95.39           S  
ATOM   3997  CE  MET A 495    -115.771  -5.106 -68.736  1.00 95.39           C  
ATOM   3998  N   LYS A 496    -118.989  -2.285 -70.732  1.00 96.03           N  
ATOM   3999  CA  LYS A 496    -119.349  -1.306 -69.711  1.00 96.03           C  
ATOM   4000  C   LYS A 496    -120.715  -0.689 -69.997  1.00 96.03           C  
ATOM   4001  CB  LYS A 496    -118.287  -0.208 -69.621  1.00 96.03           C  
ATOM   4002  O   LYS A 496    -121.439  -0.313 -69.073  1.00 96.03           O  
ATOM   4003  CG  LYS A 496    -116.979  -0.664 -68.993  1.00 96.03           C  
ATOM   4004  CD  LYS A 496    -117.161  -1.034 -67.526  1.00 96.03           C  
ATOM   4005  CE  LYS A 496    -115.831  -1.368 -66.863  1.00 96.03           C  
ATOM   4006  NZ  LYS A 496    -116.006  -1.734 -65.425  1.00 96.03           N  
ATOM   4007  N   LEU A 497    -121.097  -0.698 -71.249  1.00 95.11           N  
ATOM   4008  CA  LEU A 497    -122.328  -0.010 -71.623  1.00 95.11           C  
ATOM   4009  C   LEU A 497    -123.404  -1.008 -72.039  1.00 95.11           C  
ATOM   4010  CB  LEU A 497    -122.066   0.980 -72.760  1.00 95.11           C  
ATOM   4011  O   LEU A 497    -124.419  -0.624 -72.625  1.00 95.11           O  
ATOM   4012  CG  LEU A 497    -121.245   2.220 -72.404  1.00 95.11           C  
ATOM   4013  CD1 LEU A 497    -120.955   3.040 -73.656  1.00 95.11           C  
ATOM   4014  CD2 LEU A 497    -121.975   3.064 -71.363  1.00 95.11           C  
ATOM   4015  N   GLY A 498    -123.136  -2.283 -71.778  1.00 92.75           N  
ATOM   4016  CA  GLY A 498    -124.113  -3.339 -71.992  1.00 92.75           C  
ATOM   4017  C   GLY A 498    -124.239  -3.750 -73.446  1.00 92.75           C  
ATOM   4018  O   GLY A 498    -125.332  -4.075 -73.913  1.00 92.75           O  
ATOM   4019  N   GLY A 499    -123.176  -3.678 -74.306  1.00 93.56           N  
ATOM   4020  CA  GLY A 499    -123.161  -4.114 -75.694  1.00 93.56           C  
ATOM   4021  C   GLY A 499    -122.707  -5.551 -75.864  1.00 93.56           C  
ATOM   4022  O   GLY A 499    -122.605  -6.294 -74.886  1.00 93.56           O  
ATOM   4023  N   PRO A 500    -122.625  -6.059 -77.168  1.00 93.78           N  
ATOM   4024  CA  PRO A 500    -122.152  -7.424 -77.414  1.00 93.78           C  
ATOM   4025  C   PRO A 500    -120.735  -7.659 -76.900  1.00 93.78           C  
ATOM   4026  CB  PRO A 500    -122.206  -7.545 -78.940  1.00 93.78           C  
ATOM   4027  O   PRO A 500    -119.956  -6.710 -76.770  1.00 93.78           O  
ATOM   4028  CG  PRO A 500    -122.091  -6.141 -79.439  1.00 93.78           C  
ATOM   4029  CD  PRO A 500    -122.697  -5.220 -78.418  1.00 93.78           C  
ATOM   4030  N   GLY A 501    -120.452  -8.888 -76.480  1.00 93.21           N  
ATOM   4031  CA  GLY A 501    -119.098  -9.292 -76.137  1.00 93.21           C  
ATOM   4032  C   GLY A 501    -118.201  -9.465 -77.348  1.00 93.21           C  
ATOM   4033  O   GLY A 501    -118.506 -10.255 -78.244  1.00 93.21           O  
ATOM   4034  N   LEU A 502    -117.106  -8.755 -77.435  1.00 93.61           N  
ATOM   4035  CA  LEU A 502    -116.279  -8.750 -78.637  1.00 93.61           C  
ATOM   4036  C   LEU A 502    -115.042  -9.620 -78.450  1.00 93.61           C  
ATOM   4037  CB  LEU A 502    -115.864  -7.322 -78.998  1.00 93.61           C  
ATOM   4038  O   LEU A 502    -114.185  -9.687 -79.334  1.00 93.61           O  
ATOM   4039  CG  LEU A 502    -116.997  -6.313 -79.183  1.00 93.61           C  
ATOM   4040  CD1 LEU A 502    -116.434  -4.943 -79.546  1.00 93.61           C  
ATOM   4041  CD2 LEU A 502    -117.974  -6.794 -80.249  1.00 93.61           C  
ATOM   4042  N   GLY A 503    -114.887 -10.275 -77.295  1.00 89.34           N  
ATOM   4043  CA  GLY A 503    -113.723 -11.106 -77.028  1.00 89.34           C  
ATOM   4044  C   GLY A 503    -112.476 -10.300 -76.716  1.00 89.34           C  
ATOM   4045  O   GLY A 503    -112.547  -9.274 -76.037  1.00 89.34           O  
ATOM   4046  N   ALA A 504    -111.235 -10.780 -76.954  1.00 87.62           N  
ATOM   4047  CA  ALA A 504    -109.925 -10.141 -76.874  1.00 87.62           C  
ATOM   4048  C   ALA A 504    -109.400 -10.144 -75.441  1.00 87.62           C  
ATOM   4049  CB  ALA A 504    -109.997  -8.712 -77.407  1.00 87.62           C  
ATOM   4050  O   ALA A 504    -108.628  -9.264 -75.053  1.00 87.62           O  
ATOM   4051  N   GLY A 505    -109.897 -11.138 -74.613  1.00 87.88           N  
ATOM   4052  CA  GLY A 505    -109.463 -11.232 -73.228  1.00 87.88           C  
ATOM   4053  C   GLY A 505    -110.219 -10.301 -72.300  1.00 87.88           C  
ATOM   4054  O   GLY A 505    -109.868 -10.165 -71.127  1.00 87.88           O  
ATOM   4055  N   VAL A 506    -111.261  -9.553 -72.876  1.00 90.21           N  
ATOM   4056  CA  VAL A 506    -112.065  -8.650 -72.057  1.00 90.21           C  
ATOM   4057  C   VAL A 506    -113.437  -9.268 -71.799  1.00 90.21           C  
ATOM   4058  CB  VAL A 506    -112.221  -7.266 -72.725  1.00 90.21           C  
ATOM   4059  O   VAL A 506    -113.879  -9.356 -70.652  1.00 90.21           O  
ATOM   4060  CG1 VAL A 506    -113.107  -6.354 -71.880  1.00 90.21           C  
ATOM   4061  CG2 VAL A 506    -110.852  -6.626 -72.951  1.00 90.21           C  
ATOM   4062  N   THR A 507    -114.097  -9.750 -72.800  1.00 88.78           N  
ATOM   4063  CA  THR A 507    -115.386 -10.428 -72.731  1.00 88.78           C  
ATOM   4064  C   THR A 507    -115.355 -11.734 -73.520  1.00 88.78           C  
ATOM   4065  CB  THR A 507    -116.519  -9.530 -73.264  1.00 88.78           C  
ATOM   4066  O   THR A 507    -114.408 -11.991 -74.266  1.00 88.78           O  
ATOM   4067  CG2 THR A 507    -116.528  -8.179 -72.557  1.00 88.78           C  
ATOM   4068  OG1 THR A 507    -116.331  -9.320 -74.670  1.00 88.78           O  
ATOM   4069  N   GLY A 508    -116.267 -12.716 -73.214  1.00 87.43           N  
ATOM   4070  CA  GLY A 508    -116.585 -13.727 -74.209  1.00 87.43           C  
ATOM   4071  C   GLY A 508    -117.298 -13.164 -75.425  1.00 87.43           C  
ATOM   4072  O   GLY A 508    -117.778 -12.030 -75.399  1.00 87.43           O  
ATOM   4073  N   LYS A 509    -117.200 -13.931 -76.630  1.00 88.59           N  
ATOM   4074  CA  LYS A 509    -117.917 -13.457 -77.810  1.00 88.59           C  
ATOM   4075  C   LYS A 509    -119.417 -13.703 -77.676  1.00 88.59           C  
ATOM   4076  CB  LYS A 509    -117.385 -14.137 -79.072  1.00 88.59           C  
ATOM   4077  O   LYS A 509    -119.842 -14.809 -77.337  1.00 88.59           O  
ATOM   4078  CG  LYS A 509    -116.005 -13.658 -79.499  1.00 88.59           C  
ATOM   4079  CD  LYS A 509    -115.620 -14.209 -80.866  1.00 88.59           C  
ATOM   4080  CE  LYS A 509    -114.263 -13.687 -81.317  1.00 88.59           C  
ATOM   4081  NZ  LYS A 509    -113.807 -14.349 -82.576  1.00 88.59           N  
ATOM   4082  N   SER A 510    -120.230 -12.611 -77.795  1.00 90.96           N  
ATOM   4083  CA  SER A 510    -121.688 -12.671 -77.805  1.00 90.96           C  
ATOM   4084  C   SER A 510    -122.274 -11.726 -78.849  1.00 90.96           C  
ATOM   4085  CB  SER A 510    -122.249 -12.328 -76.425  1.00 90.96           C  
ATOM   4086  O   SER A 510    -121.671 -10.700 -79.173  1.00 90.96           O  
ATOM   4087  OG  SER A 510    -121.919 -10.996 -76.064  1.00 90.96           O  
ATOM   4088  N   GLY A 511    -123.280 -12.168 -79.578  1.00 88.45           N  
ATOM   4089  CA  GLY A 511    -123.996 -11.340 -80.535  1.00 88.45           C  
ATOM   4090  C   GLY A 511    -123.417 -11.404 -81.935  1.00 88.45           C  
ATOM   4091  O   GLY A 511    -123.730 -10.567 -82.782  1.00 88.45           O  
ATOM   4092  N   ALA A 512    -122.489 -12.344 -82.110  1.00 90.94           N  
ATOM   4093  CA  ALA A 512    -121.845 -12.447 -83.417  1.00 90.94           C  
ATOM   4094  C   ALA A 512    -122.826 -12.944 -84.475  1.00 90.94           C  
ATOM   4095  CB  ALA A 512    -120.634 -13.374 -83.341  1.00 90.94           C  
ATOM   4096  O   ALA A 512    -123.498 -13.959 -84.279  1.00 90.94           O  
ATOM   4097  N   ILE A 513    -123.025 -12.335 -85.639  1.00 92.42           N  
ATOM   4098  CA  ILE A 513    -123.863 -12.747 -86.760  1.00 92.42           C  
ATOM   4099  C   ILE A 513    -123.014 -12.860 -88.024  1.00 92.42           C  
ATOM   4100  CB  ILE A 513    -125.031 -11.760 -86.986  1.00 92.42           C  
ATOM   4101  O   ILE A 513    -123.493 -13.329 -89.062  1.00 92.42           O  
ATOM   4102  CG1 ILE A 513    -124.498 -10.335 -87.168  1.00 92.42           C  
ATOM   4103  CG2 ILE A 513    -126.028 -11.829 -85.824  1.00 92.42           C  
ATOM   4104  CD1 ILE A 513    -125.567  -9.318 -87.543  1.00 92.42           C  
ATOM   4105  N   GLY A 514    -121.809 -12.431 -87.938  1.00 87.00           N  
ATOM   4106  CA  GLY A 514    -120.794 -12.555 -88.973  1.00 87.00           C  
ATOM   4107  C   GLY A 514    -119.526 -13.230 -88.487  1.00 87.00           C  
ATOM   4108  O   GLY A 514    -119.540 -13.935 -87.475  1.00 87.00           O  
ATOM   4109  N   SER A 515    -118.430 -13.179 -89.345  1.00 82.31           N  
ATOM   4110  CA  SER A 515    -117.204 -13.917 -89.053  1.00 82.31           C  
ATOM   4111  C   SER A 515    -116.557 -13.425 -87.761  1.00 82.31           C  
ATOM   4112  CB  SER A 515    -116.214 -13.788 -90.210  1.00 82.31           C  
ATOM   4113  O   SER A 515    -115.912 -14.198 -87.052  1.00 82.31           O  
ATOM   4114  OG  SER A 515    -115.855 -12.433 -90.417  1.00 82.31           O  
ATOM   4115  N   GLY A 516    -116.800 -12.064 -87.409  1.00 77.58           N  
ATOM   4116  CA  GLY A 516    -116.256 -11.439 -86.215  1.00 77.58           C  
ATOM   4117  C   GLY A 516    -114.740 -11.428 -86.185  1.00 77.58           C  
ATOM   4118  O   GLY A 516    -114.134 -11.392 -85.111  1.00 77.58           O  
ATOM   4119  N   MET A 517    -114.092 -11.484 -87.398  1.00 81.46           N  
ATOM   4120  CA  MET A 517    -112.642 -11.652 -87.450  1.00 81.46           C  
ATOM   4121  C   MET A 517    -111.948 -10.317 -87.696  1.00 81.46           C  
ATOM   4122  CB  MET A 517    -112.256 -12.651 -88.544  1.00 81.46           C  
ATOM   4123  O   MET A 517    -110.818 -10.109 -87.250  1.00 81.46           O  
ATOM   4124  CG  MET A 517    -112.607 -14.092 -88.209  1.00 81.46           C  
ATOM   4125  SD  MET A 517    -112.084 -15.265 -89.521  1.00 81.46           S  
ATOM   4126  CE  MET A 517    -112.913 -14.529 -90.958  1.00 81.46           C  
ATOM   4127  N   CYS A 518    -112.660  -9.318 -88.291  1.00 90.43           N  
ATOM   4128  CA  CYS A 518    -112.021  -8.075 -88.703  1.00 90.43           C  
ATOM   4129  C   CYS A 518    -112.553  -6.895 -87.898  1.00 90.43           C  
ATOM   4130  CB  CYS A 518    -112.241  -7.826 -90.195  1.00 90.43           C  
ATOM   4131  O   CYS A 518    -113.757  -6.789 -87.665  1.00 90.43           O  
ATOM   4132  SG  CYS A 518    -111.550  -9.113 -91.258  1.00 90.43           S  
ATOM   4133  N   ALA A 519    -111.596  -5.998 -87.399  1.00 93.70           N  
ATOM   4134  CA  ALA A 519    -111.985  -4.812 -86.640  1.00 93.70           C  
ATOM   4135  C   ALA A 519    -112.881  -3.899 -87.472  1.00 93.70           C  
ATOM   4136  CB  ALA A 519    -110.747  -4.053 -86.169  1.00 93.70           C  
ATOM   4137  O   ALA A 519    -113.818  -3.294 -86.946  1.00 93.70           O  
ATOM   4138  N   SER A 520    -112.672  -3.980 -88.838  1.00 95.47           N  
ATOM   4139  CA  SER A 520    -113.411  -3.102 -89.739  1.00 95.47           C  
ATOM   4140  C   SER A 520    -114.871  -3.528 -89.851  1.00 95.47           C  
ATOM   4141  CB  SER A 520    -112.767  -3.092 -91.127  1.00 95.47           C  
ATOM   4142  O   SER A 520    -115.729  -2.728 -90.229  1.00 95.47           O  
ATOM   4143  OG  SER A 520    -112.751  -4.395 -91.684  1.00 95.47           O  
ATOM   4144  N   ASN A 521    -115.124  -4.789 -89.470  1.00 95.74           N  
ATOM   4145  CA  ASN A 521    -116.454  -5.350 -89.686  1.00 95.74           C  
ATOM   4146  C   ASN A 521    -117.225  -5.486 -88.376  1.00 95.74           C  
ATOM   4147  CB  ASN A 521    -116.358  -6.705 -90.389  1.00 95.74           C  
ATOM   4148  O   ASN A 521    -118.299  -6.088 -88.342  1.00 95.74           O  
ATOM   4149  CG  ASN A 521    -115.867  -6.588 -91.819  1.00 95.74           C  
ATOM   4150  ND2 ASN A 521    -115.317  -7.675 -92.347  1.00 95.74           N  
ATOM   4151  OD1 ASN A 521    -115.979  -5.530 -92.443  1.00 95.74           O  
ATOM   4152  N   ILE A 522    -116.660  -4.949 -87.257  1.00 95.61           N  
ATOM   4153  CA  ILE A 522    -117.288  -5.079 -85.947  1.00 95.61           C  
ATOM   4154  C   ILE A 522    -118.730  -4.577 -86.014  1.00 95.61           C  
ATOM   4155  CB  ILE A 522    -116.503  -4.305 -84.863  1.00 95.61           C  
ATOM   4156  O   ILE A 522    -119.637  -5.202 -85.463  1.00 95.61           O  
ATOM   4157  CG1 ILE A 522    -115.209  -5.051 -84.510  1.00 95.61           C  
ATOM   4158  CG2 ILE A 522    -117.368  -4.088 -83.619  1.00 95.61           C  
ATOM   4159  CD1 ILE A 522    -114.290  -4.283 -83.571  1.00 95.61           C  
ATOM   4160  N   GLY A 523    -118.939  -3.512 -86.726  1.00 94.79           N  
ATOM   4161  CA  GLY A 523    -120.264  -2.929 -86.854  1.00 94.79           C  
ATOM   4162  C   GLY A 523    -121.253  -3.842 -87.554  1.00 94.79           C  
ATOM   4163  O   GLY A 523    -122.437  -3.864 -87.212  1.00 94.79           O  
ATOM   4164  N   THR A 524    -120.848  -4.707 -88.474  1.00 95.35           N  
ATOM   4165  CA  THR A 524    -121.740  -5.547 -89.264  1.00 95.35           C  
ATOM   4166  C   THR A 524    -121.693  -6.995 -88.779  1.00 95.35           C  
ATOM   4167  CB  THR A 524    -121.377  -5.494 -90.761  1.00 95.35           C  
ATOM   4168  O   THR A 524    -122.603  -7.778 -89.056  1.00 95.35           O  
ATOM   4169  CG2 THR A 524    -121.651  -4.111 -91.343  1.00 95.35           C  
ATOM   4170  OG1 THR A 524    -119.987  -5.800 -90.920  1.00 95.35           O  
ATOM   4171  N   ASP A 525    -120.673  -7.363 -87.992  1.00 95.56           N  
ATOM   4172  CA  ASP A 525    -120.462  -8.756 -87.608  1.00 95.56           C  
ATOM   4173  C   ASP A 525    -121.156  -9.071 -86.284  1.00 95.56           C  
ATOM   4174  CB  ASP A 525    -118.967  -9.064 -87.505  1.00 95.56           C  
ATOM   4175  O   ASP A 525    -121.228 -10.232 -85.876  1.00 95.56           O  
ATOM   4176  CG  ASP A 525    -118.321  -9.325 -88.854  1.00 95.56           C  
ATOM   4177  OD1 ASP A 525    -119.040  -9.371 -89.875  1.00 95.56           O  
ATOM   4178  OD2 ASP A 525    -117.083  -9.488 -88.895  1.00 95.56           O  
ATOM   4179  N   TYR A 526    -121.766  -8.053 -85.595  1.00 95.30           N  
ATOM   4180  CA  TYR A 526    -122.463  -8.278 -84.333  1.00 95.30           C  
ATOM   4181  C   TYR A 526    -123.855  -7.656 -84.361  1.00 95.30           C  
ATOM   4182  CB  TYR A 526    -121.658  -7.702 -83.165  1.00 95.30           C  
ATOM   4183  O   TYR A 526    -124.073  -6.634 -85.018  1.00 95.30           O  
ATOM   4184  CG  TYR A 526    -120.364  -8.432 -82.902  1.00 95.30           C  
ATOM   4185  CD1 TYR A 526    -120.267  -9.374 -81.882  1.00 95.30           C  
ATOM   4186  CD2 TYR A 526    -119.234  -8.181 -83.674  1.00 95.30           C  
ATOM   4187  CE1 TYR A 526    -119.076 -10.049 -81.635  1.00 95.30           C  
ATOM   4188  CE2 TYR A 526    -118.037  -8.848 -83.436  1.00 95.30           C  
ATOM   4189  OH  TYR A 526    -116.786 -10.443 -82.176  1.00 95.30           O  
ATOM   4190  CZ  TYR A 526    -117.968  -9.779 -82.416  1.00 95.30           C  
ATOM   4191  N   ALA A 527    -124.805  -8.365 -83.771  1.00 94.46           N  
ATOM   4192  CA  ALA A 527    -126.193  -7.918 -83.698  1.00 94.46           C  
ATOM   4193  C   ALA A 527    -126.357  -6.805 -82.665  1.00 94.46           C  
ATOM   4194  CB  ALA A 527    -127.113  -9.090 -83.363  1.00 94.46           C  
ATOM   4195  O   ALA A 527    -126.964  -7.013 -81.612  1.00 94.46           O  
ATOM   4196  N   TRP A 528    -125.915  -5.557 -82.862  1.00 96.09           N  
ATOM   4197  CA  TRP A 528    -125.870  -4.437 -81.931  1.00 96.09           C  
ATOM   4198  C   TRP A 528    -127.274  -4.047 -81.480  1.00 96.09           C  
ATOM   4199  CB  TRP A 528    -125.174  -3.231 -82.571  1.00 96.09           C  
ATOM   4200  O   TRP A 528    -127.486  -3.708 -80.313  1.00 96.09           O  
ATOM   4201  CG  TRP A 528    -123.700  -3.414 -82.768  1.00 96.09           C  
ATOM   4202  CD1 TRP A 528    -123.069  -3.892 -83.882  1.00 96.09           C  
ATOM   4203  CD2 TRP A 528    -122.669  -3.126 -81.817  1.00 96.09           C  
ATOM   4204  CE2 TRP A 528    -121.437  -3.453 -82.425  1.00 96.09           C  
ATOM   4205  CE3 TRP A 528    -122.668  -2.622 -80.511  1.00 96.09           C  
ATOM   4206  NE1 TRP A 528    -121.709  -3.919 -83.683  1.00 96.09           N  
ATOM   4207  CH2 TRP A 528    -120.242  -2.797 -80.492  1.00 96.09           C  
ATOM   4208  CZ2 TRP A 528    -120.214  -3.291 -81.769  1.00 96.09           C  
ATOM   4209  CZ3 TRP A 528    -121.450  -2.461 -79.858  1.00 96.09           C  
ATOM   4210  N   ASP A 529    -128.208  -4.162 -82.338  1.00 94.00           N  
ATOM   4211  CA  ASP A 529    -129.586  -3.776 -82.048  1.00 94.00           C  
ATOM   4212  C   ASP A 529    -130.162  -4.614 -80.907  1.00 94.00           C  
ATOM   4213  CB  ASP A 529    -130.457  -3.919 -83.297  1.00 94.00           C  
ATOM   4214  O   ASP A 529    -131.005  -4.137 -80.145  1.00 94.00           O  
ATOM   4215  CG  ASP A 529    -130.442  -5.322 -83.876  1.00 94.00           C  
ATOM   4216  OD1 ASP A 529    -129.375  -5.974 -83.864  1.00 94.00           O  
ATOM   4217  OD2 ASP A 529    -131.506  -5.780 -84.348  1.00 94.00           O  
ATOM   4218  N   LYS A 530    -129.731  -5.869 -80.696  1.00 92.45           N  
ATOM   4219  CA  LYS A 530    -130.190  -6.741 -79.619  1.00 92.45           C  
ATOM   4220  C   LYS A 530    -129.733  -6.221 -78.259  1.00 92.45           C  
ATOM   4221  CB  LYS A 530    -129.685  -8.169 -79.831  1.00 92.45           C  
ATOM   4222  O   LYS A 530    -130.301  -6.584 -77.227  1.00 92.45           O  
ATOM   4223  CG  LYS A 530    -130.347  -8.894 -80.992  1.00 92.45           C  
ATOM   4224  CD  LYS A 530    -130.069 -10.390 -80.950  1.00 92.45           C  
ATOM   4225  CE  LYS A 530    -130.799 -11.128 -82.066  1.00 92.45           C  
ATOM   4226  NZ  LYS A 530    -130.564 -12.601 -82.001  1.00 92.45           N  
ATOM   4227  N   PHE A 531    -128.763  -5.276 -78.311  1.00 93.96           N  
ATOM   4228  CA  PHE A 531    -128.196  -4.750 -77.076  1.00 93.96           C  
ATOM   4229  C   PHE A 531    -128.539  -3.274 -76.909  1.00 93.96           C  
ATOM   4230  CB  PHE A 531    -126.677  -4.941 -77.054  1.00 93.96           C  
ATOM   4231  O   PHE A 531    -127.962  -2.589 -76.061  1.00 93.96           O  
ATOM   4232  CG  PHE A 531    -126.246  -6.382 -77.110  1.00 93.96           C  
ATOM   4233  CD1 PHE A 531    -125.973  -7.086 -75.943  1.00 93.96           C  
ATOM   4234  CD2 PHE A 531    -126.115  -7.034 -78.329  1.00 93.96           C  
ATOM   4235  CE1 PHE A 531    -125.575  -8.419 -75.991  1.00 93.96           C  
ATOM   4236  CE2 PHE A 531    -125.716  -8.366 -78.385  1.00 93.96           C  
ATOM   4237  CZ  PHE A 531    -125.446  -9.057 -77.215  1.00 93.96           C  
ATOM   4238  N   GLY A 532    -129.489  -2.797 -77.733  1.00 93.06           N  
ATOM   4239  CA  GLY A 532    -129.966  -1.429 -77.615  1.00 93.06           C  
ATOM   4240  C   GLY A 532    -129.078  -0.424 -78.326  1.00 93.06           C  
ATOM   4241  O   GLY A 532    -129.242   0.786 -78.158  1.00 93.06           O  
ATOM   4242  N   TRP A 533    -128.085  -0.991 -79.096  1.00 97.33           N  
ATOM   4243  CA  TRP A 533    -127.180  -0.133 -79.853  1.00 97.33           C  
ATOM   4244  C   TRP A 533    -127.662   0.036 -81.289  1.00 97.33           C  
ATOM   4245  CB  TRP A 533    -125.760  -0.706 -79.841  1.00 97.33           C  
ATOM   4246  O   TRP A 533    -128.558  -0.685 -81.738  1.00 97.33           O  
ATOM   4247  CG  TRP A 533    -125.086  -0.635 -78.504  1.00 97.33           C  
ATOM   4248  CD1 TRP A 533    -125.571  -1.093 -77.311  1.00 97.33           C  
ATOM   4249  CD2 TRP A 533    -123.802  -0.068 -78.224  1.00 97.33           C  
ATOM   4250  CE2 TRP A 533    -123.573  -0.218 -76.838  1.00 97.33           C  
ATOM   4251  CE3 TRP A 533    -122.823   0.551 -79.010  1.00 97.33           C  
ATOM   4252  NE1 TRP A 533    -124.666  -0.846 -76.305  1.00 97.33           N  
ATOM   4253  CH2 TRP A 533    -121.460   0.833 -77.015  1.00 97.33           C  
ATOM   4254  CZ2 TRP A 533    -122.402   0.231 -76.222  1.00 97.33           C  
ATOM   4255  CZ3 TRP A 533    -121.658   0.998 -78.396  1.00 97.33           C  
ATOM   4256  N   SER A 534    -127.140   1.053 -81.991  1.00 96.49           N  
ATOM   4257  CA  SER A 534    -127.402   1.213 -83.417  1.00 96.49           C  
ATOM   4258  C   SER A 534    -126.102   1.333 -84.207  1.00 96.49           C  
ATOM   4259  CB  SER A 534    -128.276   2.445 -83.667  1.00 96.49           C  
ATOM   4260  O   SER A 534    -125.083   1.772 -83.672  1.00 96.49           O  
ATOM   4261  OG  SER A 534    -127.591   3.630 -83.302  1.00 96.49           O  
ATOM   4262  N   VAL A 535    -126.140   0.809 -85.384  1.00 97.17           N  
ATOM   4263  CA  VAL A 535    -125.000   0.887 -86.291  1.00 97.17           C  
ATOM   4264  C   VAL A 535    -125.347   1.774 -87.484  1.00 97.17           C  
ATOM   4265  CB  VAL A 535    -124.566  -0.514 -86.778  1.00 97.17           C  
ATOM   4266  O   VAL A 535    -126.421   1.638 -88.075  1.00 97.17           O  
ATOM   4267  CG1 VAL A 535    -123.366  -0.412 -87.718  1.00 97.17           C  
ATOM   4268  CG2 VAL A 535    -124.240  -1.415 -85.588  1.00 97.17           C  
ATOM   4269  N   VAL A 536    -124.414   2.732 -87.792  1.00 96.22           N  
ATOM   4270  CA  VAL A 536    -124.678   3.614 -88.922  1.00 96.22           C  
ATOM   4271  C   VAL A 536    -123.431   3.719 -89.798  1.00 96.22           C  
ATOM   4272  CB  VAL A 536    -125.120   5.018 -88.456  1.00 96.22           C  
ATOM   4273  O   VAL A 536    -122.313   3.501 -89.328  1.00 96.22           O  
ATOM   4274  CG1 VAL A 536    -126.399   4.933 -87.624  1.00 96.22           C  
ATOM   4275  CG2 VAL A 536    -124.004   5.692 -87.658  1.00 96.22           C  
ATOM   4276  N   ARG A 537    -123.631   3.969 -91.033  1.00 97.03           N  
ATOM   4277  CA  ARG A 537    -122.562   4.389 -91.935  1.00 97.03           C  
ATOM   4278  C   ARG A 537    -122.544   5.906 -92.093  1.00 97.03           C  
ATOM   4279  CB  ARG A 537    -122.720   3.721 -93.304  1.00 97.03           C  
ATOM   4280  O   ARG A 537    -123.420   6.478 -92.744  1.00 97.03           O  
ATOM   4281  CG  ARG A 537    -122.454   2.225 -93.293  1.00 97.03           C  
ATOM   4282  CD  ARG A 537    -122.462   1.641 -94.699  1.00 97.03           C  
ATOM   4283  NE  ARG A 537    -122.125   0.220 -94.694  1.00 97.03           N  
ATOM   4284  NH1 ARG A 537    -124.306  -0.509 -94.469  1.00 97.03           N  
ATOM   4285  NH2 ARG A 537    -122.591  -2.026 -94.591  1.00 97.03           N  
ATOM   4286  CZ  ARG A 537    -123.008  -0.768 -94.586  1.00 97.03           C  
ATOM   4287  N   PRO A 538    -121.580   6.534 -91.446  1.00 96.04           N  
ATOM   4288  CA  PRO A 538    -121.609   7.994 -91.336  1.00 96.04           C  
ATOM   4289  C   PRO A 538    -121.387   8.691 -92.676  1.00 96.04           C  
ATOM   4290  CB  PRO A 538    -120.464   8.298 -90.366  1.00 96.04           C  
ATOM   4291  O   PRO A 538    -120.615   8.207 -93.507  1.00 96.04           O  
ATOM   4292  CG  PRO A 538    -119.470   7.205 -90.595  1.00 96.04           C  
ATOM   4293  CD  PRO A 538    -120.214   5.941 -90.912  1.00 96.04           C  
ATOM   4294  N   SER A 539    -122.102   9.808 -93.032  1.00 95.01           N  
ATOM   4295  CA  SER A 539    -121.969  10.587 -94.259  1.00 95.01           C  
ATOM   4296  C   SER A 539    -121.568  12.028 -93.957  1.00 95.01           C  
ATOM   4297  CB  SER A 539    -123.276  10.568 -95.051  1.00 95.01           C  
ATOM   4298  O   SER A 539    -121.285  12.804 -94.873  1.00 95.01           O  
ATOM   4299  OG  SER A 539    -124.354  11.034 -94.256  1.00 95.01           O  
ATOM   4300  N   SER A 540    -121.525  12.400 -92.658  1.00 94.07           N  
ATOM   4301  CA  SER A 540    -121.199  13.767 -92.262  1.00 94.07           C  
ATOM   4302  C   SER A 540    -120.425  13.792 -90.948  1.00 94.07           C  
ATOM   4303  CB  SER A 540    -122.472  14.605 -92.130  1.00 94.07           C  
ATOM   4304  O   SER A 540    -120.578  12.898 -90.114  1.00 94.07           O  
ATOM   4305  OG  SER A 540    -123.140  14.316 -90.912  1.00 94.07           O  
ATOM   4306  N   VAL A 541    -119.590  14.890 -90.748  1.00 92.23           N  
ATOM   4307  CA  VAL A 541    -118.742  15.031 -89.569  1.00 92.23           C  
ATOM   4308  C   VAL A 541    -119.610  15.150 -88.318  1.00 92.23           C  
ATOM   4309  CB  VAL A 541    -117.805  16.254 -89.686  1.00 92.23           C  
ATOM   4310  O   VAL A 541    -119.168  14.822 -87.215  1.00 92.23           O  
ATOM   4311  CG1 VAL A 541    -116.659  15.966 -90.654  1.00 92.23           C  
ATOM   4312  CG2 VAL A 541    -118.590  17.485 -90.136  1.00 92.23           C  
ATOM   4313  N   ASN A 542    -120.823  15.520 -88.396  1.00 90.04           N  
ATOM   4314  CA  ASN A 542    -121.744  15.699 -87.277  1.00 90.04           C  
ATOM   4315  C   ASN A 542    -122.174  14.361 -86.686  1.00 90.04           C  
ATOM   4316  CB  ASN A 542    -122.969  16.506 -87.715  1.00 90.04           C  
ATOM   4317  O   ASN A 542    -122.672  14.307 -85.559  1.00 90.04           O  
ATOM   4318  CG  ASN A 542    -122.636  17.953 -88.019  1.00 90.04           C  
ATOM   4319  ND2 ASN A 542    -123.526  18.628 -88.738  1.00 90.04           N  
ATOM   4320  OD1 ASN A 542    -121.588  18.461 -87.613  1.00 90.04           O  
ATOM   4321  N   GLN A 543    -121.944  13.339 -87.502  1.00 94.79           N  
ATOM   4322  CA  GLN A 543    -122.331  12.014 -87.030  1.00 94.79           C  
ATOM   4323  C   GLN A 543    -121.224  11.386 -86.187  1.00 94.79           C  
ATOM   4324  CB  GLN A 543    -122.675  11.102 -88.209  1.00 94.79           C  
ATOM   4325  O   GLN A 543    -121.430  10.346 -85.557  1.00 94.79           O  
ATOM   4326  CG  GLN A 543    -123.957  11.491 -88.932  1.00 94.79           C  
ATOM   4327  CD  GLN A 543    -124.271  10.576 -90.101  1.00 94.79           C  
ATOM   4328  NE2 GLN A 543    -125.520  10.128 -90.186  1.00 94.79           N  
ATOM   4329  OE1 GLN A 543    -123.400  10.276 -90.924  1.00 94.79           O  
ATOM   4330  N   LEU A 544    -120.015  11.958 -86.189  1.00 96.01           N  
ATOM   4331  CA  LEU A 544    -118.906  11.518 -85.349  1.00 96.01           C  
ATOM   4332  C   LEU A 544    -119.116  11.951 -83.902  1.00 96.01           C  
ATOM   4333  CB  LEU A 544    -117.581  12.076 -85.875  1.00 96.01           C  
ATOM   4334  O   LEU A 544    -118.448  12.869 -83.422  1.00 96.01           O  
ATOM   4335  CG  LEU A 544    -117.289  11.842 -87.358  1.00 96.01           C  
ATOM   4336  CD1 LEU A 544    -115.925  12.419 -87.725  1.00 96.01           C  
ATOM   4337  CD2 LEU A 544    -117.351  10.355 -87.688  1.00 96.01           C  
ATOM   4338  N   LYS A 545    -120.021  11.308 -83.139  1.00 94.08           N  
ATOM   4339  CA  LYS A 545    -120.453  11.693 -81.798  1.00 94.08           C  
ATOM   4340  C   LYS A 545    -119.557  11.068 -80.732  1.00 94.08           C  
ATOM   4341  CB  LYS A 545    -121.907  11.283 -81.565  1.00 94.08           C  
ATOM   4342  O   LYS A 545    -119.169   9.904 -80.845  1.00 94.08           O  
ATOM   4343  CG  LYS A 545    -122.894  11.927 -82.528  1.00 94.08           C  
ATOM   4344  CD  LYS A 545    -124.317  11.444 -82.276  1.00 94.08           C  
ATOM   4345  CE  LYS A 545    -125.301  12.067 -83.257  1.00 94.08           C  
ATOM   4346  NZ  LYS A 545    -126.688  11.554 -83.051  1.00 94.08           N  
ATOM   4347  N   ALA A 546    -119.180  11.917 -79.754  1.00 94.14           N  
ATOM   4348  CA  ALA A 546    -118.470  11.358 -78.606  1.00 94.14           C  
ATOM   4349  C   ALA A 546    -119.246  10.194 -77.996  1.00 94.14           C  
ATOM   4350  CB  ALA A 546    -118.223  12.437 -77.556  1.00 94.14           C  
ATOM   4351  O   ALA A 546    -120.451  10.299 -77.760  1.00 94.14           O  
ATOM   4352  N   GLY A 547    -118.543   9.085 -77.820  1.00 95.99           N  
ATOM   4353  CA  GLY A 547    -119.152   7.873 -77.294  1.00 95.99           C  
ATOM   4354  C   GLY A 547    -119.325   6.790 -78.341  1.00 95.99           C  
ATOM   4355  O   GLY A 547    -119.550   5.625 -78.004  1.00 95.99           O  
ATOM   4356  N   ALA A 548    -119.205   7.139 -79.605  1.00 97.88           N  
ATOM   4357  CA  ALA A 548    -119.386   6.176 -80.689  1.00 97.88           C  
ATOM   4358  C   ALA A 548    -118.159   5.281 -80.835  1.00 97.88           C  
ATOM   4359  CB  ALA A 548    -119.674   6.899 -82.001  1.00 97.88           C  
ATOM   4360  O   ALA A 548    -117.026   5.735 -80.655  1.00 97.88           O  
ATOM   4361  N   ILE A 549    -118.386   3.956 -81.128  1.00 98.24           N  
ATOM   4362  CA  ILE A 549    -117.316   3.079 -81.590  1.00 98.24           C  
ATOM   4363  C   ILE A 549    -117.123   3.247 -83.095  1.00 98.24           C  
ATOM   4364  CB  ILE A 549    -117.611   1.600 -81.250  1.00 98.24           C  
ATOM   4365  O   ILE A 549    -118.059   3.046 -83.874  1.00 98.24           O  
ATOM   4366  CG1 ILE A 549    -117.672   1.404 -79.730  1.00 98.24           C  
ATOM   4367  CG2 ILE A 549    -116.562   0.680 -81.880  1.00 98.24           C  
ATOM   4368  CD1 ILE A 549    -118.094   0.003 -79.304  1.00 98.24           C  
ATOM   4369  N   ALA A 550    -115.919   3.666 -83.472  1.00 98.01           N  
ATOM   4370  CA  ALA A 550    -115.629   3.923 -84.880  1.00 98.01           C  
ATOM   4371  C   ALA A 550    -114.829   2.778 -85.495  1.00 98.01           C  
ATOM   4372  CB  ALA A 550    -114.872   5.240 -85.035  1.00 98.01           C  
ATOM   4373  O   ALA A 550    -113.674   2.552 -85.126  1.00 98.01           O  
ATOM   4374  N   ASN A 551    -115.487   2.038 -86.416  1.00 97.63           N  
ATOM   4375  CA  ASN A 551    -114.820   0.958 -87.134  1.00 97.63           C  
ATOM   4376  C   ASN A 551    -114.192   1.454 -88.434  1.00 97.63           C  
ATOM   4377  CB  ASN A 551    -115.800  -0.182 -87.419  1.00 97.63           C  
ATOM   4378  O   ASN A 551    -114.890   1.967 -89.310  1.00 97.63           O  
ATOM   4379  CG  ASN A 551    -116.480  -0.694 -86.166  1.00 97.63           C  
ATOM   4380  ND2 ASN A 551    -117.807  -0.730 -86.184  1.00 97.63           N  
ATOM   4381  OD1 ASN A 551    -115.819  -1.053 -85.188  1.00 97.63           O  
ATOM   4382  N   ILE A 552    -112.908   1.276 -88.544  1.00 96.70           N  
ATOM   4383  CA  ILE A 552    -112.135   1.866 -89.630  1.00 96.70           C  
ATOM   4384  C   ILE A 552    -111.948   0.843 -90.747  1.00 96.70           C  
ATOM   4385  CB  ILE A 552    -110.762   2.376 -89.135  1.00 96.70           C  
ATOM   4386  O   ILE A 552    -111.689  -0.334 -90.483  1.00 96.70           O  
ATOM   4387  CG1 ILE A 552    -110.946   3.405 -88.014  1.00 96.70           C  
ATOM   4388  CG2 ILE A 552    -109.953   2.966 -90.293  1.00 96.70           C  
ATOM   4389  CD1 ILE A 552    -109.763   3.501 -87.060  1.00 96.70           C  
ATOM   4390  N   LYS A 553    -112.054   1.287 -92.084  1.00 96.55           N  
ATOM   4391  CA  LYS A 553    -112.014   0.430 -93.265  1.00 96.55           C  
ATOM   4392  C   LYS A 553    -110.695  -0.333 -93.347  1.00 96.55           C  
ATOM   4393  CB  LYS A 553    -112.219   1.256 -94.536  1.00 96.55           C  
ATOM   4394  O   LYS A 553    -109.646   0.187 -92.960  1.00 96.55           O  
ATOM   4395  CG  LYS A 553    -113.601   1.884 -94.650  1.00 96.55           C  
ATOM   4396  CD  LYS A 553    -113.715   2.764 -95.888  1.00 96.55           C  
ATOM   4397  CE  LYS A 553    -115.053   3.488 -95.938  1.00 96.55           C  
ATOM   4398  NZ  LYS A 553    -115.122   4.445 -97.083  1.00 96.55           N  
ATOM   4399  N   ALA A 554    -110.800  -1.531 -93.753  1.00 94.74           N  
ATOM   4400  CA  ALA A 554    -109.604  -2.301 -94.091  1.00 94.74           C  
ATOM   4401  C   ALA A 554    -108.819  -1.628 -95.214  1.00 94.74           C  
ATOM   4402  CB  ALA A 554    -109.983  -3.725 -94.490  1.00 94.74           C  
ATOM   4403  O   ALA A 554    -109.401  -0.978 -96.085  1.00 94.74           O  
ATOM   4404  N   TYR A 555    -107.542  -1.624 -95.276  1.00 94.50           N  
ATOM   4405  CA  TYR A 555    -106.640  -1.059 -96.272  1.00 94.50           C  
ATOM   4406  C   TYR A 555    -106.870   0.439 -96.429  1.00 94.50           C  
ATOM   4407  CB  TYR A 555    -106.819  -1.759 -97.622  1.00 94.50           C  
ATOM   4408  O   TYR A 555    -106.838   0.965 -97.544  1.00 94.50           O  
ATOM   4409  CG  TYR A 555    -106.522  -3.240 -97.582  1.00 94.50           C  
ATOM   4410  CD1 TYR A 555    -105.219  -3.704 -97.417  1.00 94.50           C  
ATOM   4411  CD2 TYR A 555    -107.543  -4.175 -97.708  1.00 94.50           C  
ATOM   4412  CE1 TYR A 555    -104.941  -5.066 -97.381  1.00 94.50           C  
ATOM   4413  CE2 TYR A 555    -107.276  -5.539 -97.673  1.00 94.50           C  
ATOM   4414  OH  TYR A 555    -105.703  -7.324 -97.476  1.00 94.50           O  
ATOM   4415  CZ  TYR A 555    -105.974  -5.975 -97.510  1.00 94.50           C  
ATOM   4416  N   ASN A 556    -107.189   1.112 -95.344  1.00 93.91           N  
ATOM   4417  CA  ASN A 556    -107.354   2.559 -95.421  1.00 93.91           C  
ATOM   4418  C   ASN A 556    -106.007   3.276 -95.461  1.00 93.91           C  
ATOM   4419  CB  ASN A 556    -108.193   3.068 -94.247  1.00 93.91           C  
ATOM   4420  O   ASN A 556    -105.183   3.108 -94.560  1.00 93.91           O  
ATOM   4421  CG  ASN A 556    -108.440   4.562 -94.310  1.00 93.91           C  
ATOM   4422  ND2 ASN A 556    -109.577   4.953 -94.873  1.00 93.91           N  
ATOM   4423  OD1 ASN A 556    -107.614   5.360 -93.856  1.00 93.91           O  
ATOM   4424  N   SER A 557    -105.742   4.007 -96.458  1.00 91.04           N  
ATOM   4425  CA  SER A 557    -104.445   4.626 -96.709  1.00 91.04           C  
ATOM   4426  C   SER A 557    -104.185   5.775 -95.738  1.00 91.04           C  
ATOM   4427  CB  SER A 557    -104.361   5.136 -98.148  1.00 91.04           C  
ATOM   4428  O   SER A 557    -103.048   5.989 -95.316  1.00 91.04           O  
ATOM   4429  OG  SER A 557    -105.418   6.039 -98.423  1.00 91.04           O  
ATOM   4430  N   TYR A 558    -105.232   6.502 -95.299  1.00 91.52           N  
ATOM   4431  CA  TYR A 558    -105.098   7.677 -94.444  1.00 91.52           C  
ATOM   4432  C   TYR A 558    -104.627   7.284 -93.049  1.00 91.52           C  
ATOM   4433  CB  TYR A 558    -106.428   8.431 -94.354  1.00 91.52           C  
ATOM   4434  O   TYR A 558    -103.674   7.865 -92.523  1.00 91.52           O  
ATOM   4435  CG  TYR A 558    -106.390   9.620 -93.425  1.00 91.52           C  
ATOM   4436  CD1 TYR A 558    -107.071   9.602 -92.211  1.00 91.52           C  
ATOM   4437  CD2 TYR A 558    -105.674  10.764 -93.761  1.00 91.52           C  
ATOM   4438  CE1 TYR A 558    -107.041  10.696 -91.353  1.00 91.52           C  
ATOM   4439  CE2 TYR A 558    -105.637  11.864 -92.910  1.00 91.52           C  
ATOM   4440  OH  TYR A 558    -106.287  12.907 -90.865  1.00 91.52           O  
ATOM   4441  CZ  TYR A 558    -106.322  11.820 -91.711  1.00 91.52           C  
ATOM   4442  N   LEU A 559    -105.250   6.221 -92.474  1.00 90.46           N  
ATOM   4443  CA  LEU A 559    -104.917   5.808 -91.116  1.00 90.46           C  
ATOM   4444  C   LEU A 559    -103.948   4.630 -91.128  1.00 90.46           C  
ATOM   4445  CB  LEU A 559    -106.184   5.431 -90.344  1.00 90.46           C  
ATOM   4446  O   LEU A 559    -103.473   4.201 -90.074  1.00 90.46           O  
ATOM   4447  CG  LEU A 559    -107.112   6.586 -89.960  1.00 90.46           C  
ATOM   4448  CD1 LEU A 559    -108.365   6.054 -89.274  1.00 90.46           C  
ATOM   4449  CD2 LEU A 559    -106.385   7.581 -89.061  1.00 90.46           C  
ATOM   4450  N   GLY A 560    -103.630   4.122 -92.401  1.00 88.55           N  
ATOM   4451  CA  GLY A 560    -102.670   3.040 -92.557  1.00 88.55           C  
ATOM   4452  C   GLY A 560    -103.129   1.741 -91.924  1.00 88.55           C  
ATOM   4453  O   GLY A 560    -102.417   1.158 -91.104  1.00 88.55           O  
ATOM   4454  N   THR A 561    -104.311   1.245 -92.310  1.00 91.69           N  
ATOM   4455  CA  THR A 561    -104.828   0.017 -91.712  1.00 91.69           C  
ATOM   4456  C   THR A 561    -104.528  -1.184 -92.604  1.00 91.69           C  
ATOM   4457  CB  THR A 561    -106.345   0.112 -91.466  1.00 91.69           C  
ATOM   4458  O   THR A 561    -104.320  -1.035 -93.810  1.00 91.69           O  
ATOM   4459  CG2 THR A 561    -106.677   1.250 -90.507  1.00 91.69           C  
ATOM   4460  OG1 THR A 561    -107.013   0.344 -92.714  1.00 91.69           O  
ATOM   4461  N   SER A 562    -104.310  -2.419 -92.034  1.00 91.44           N  
ATOM   4462  CA  SER A 562    -104.145  -3.696 -92.722  1.00 91.44           C  
ATOM   4463  C   SER A 562    -105.485  -4.241 -93.203  1.00 91.44           C  
ATOM   4464  CB  SER A 562    -103.469  -4.715 -91.804  1.00 91.44           C  
ATOM   4465  O   SER A 562    -106.470  -3.505 -93.281  1.00 91.44           O  
ATOM   4466  OG  SER A 562    -104.368  -5.166 -90.806  1.00 91.44           O  
ATOM   4467  N   VAL A 563    -105.416  -5.501 -93.602  1.00 93.16           N  
ATOM   4468  CA  VAL A 563    -106.587  -6.195 -94.123  1.00 93.16           C  
ATOM   4469  C   VAL A 563    -107.657  -6.293 -93.037  1.00 93.16           C  
ATOM   4470  CB  VAL A 563    -106.227  -7.604 -94.643  1.00 93.16           C  
ATOM   4471  O   VAL A 563    -108.838  -6.487 -93.336  1.00 93.16           O  
ATOM   4472  CG1 VAL A 563    -105.702  -8.482 -93.508  1.00 93.16           C  
ATOM   4473  CG2 VAL A 563    -107.440  -8.254 -95.308  1.00 93.16           C  
ATOM   4474  N   TRP A 564    -107.284  -6.096 -91.806  1.00 92.78           N  
ATOM   4475  CA  TRP A 564    -108.199  -6.308 -90.689  1.00 92.78           C  
ATOM   4476  C   TRP A 564    -108.933  -5.019 -90.334  1.00 92.78           C  
ATOM   4477  CB  TRP A 564    -107.443  -6.833 -89.464  1.00 92.78           C  
ATOM   4478  O   TRP A 564    -109.996  -5.054 -89.712  1.00 92.78           O  
ATOM   4479  CG  TRP A 564    -106.641  -8.072 -89.731  1.00 92.78           C  
ATOM   4480  CD1 TRP A 564    -105.280  -8.176 -89.800  1.00 92.78           C  
ATOM   4481  CD2 TRP A 564    -107.156  -9.388 -89.965  1.00 92.78           C  
ATOM   4482  CE2 TRP A 564    -106.047 -10.239 -90.169  1.00 92.78           C  
ATOM   4483  CE3 TRP A 564    -108.447  -9.929 -90.021  1.00 92.78           C  
ATOM   4484  NE1 TRP A 564    -104.917  -9.475 -90.064  1.00 92.78           N  
ATOM   4485  CH2 TRP A 564    -107.467 -12.108 -90.477  1.00 92.78           C  
ATOM   4486  CZ2 TRP A 564    -106.193 -11.605 -90.427  1.00 92.78           C  
ATOM   4487  CZ3 TRP A 564    -108.589 -11.288 -90.277  1.00 92.78           C  
ATOM   4488  N   GLY A 565    -108.444  -3.883 -90.819  1.00 94.20           N  
ATOM   4489  CA  GLY A 565    -108.983  -2.590 -90.429  1.00 94.20           C  
ATOM   4490  C   GLY A 565    -108.546  -2.154 -89.043  1.00 94.20           C  
ATOM   4491  O   GLY A 565    -107.453  -2.506 -88.592  1.00 94.20           O  
ATOM   4492  N   HIS A 566    -109.265  -1.173 -88.323  1.00 95.87           N  
ATOM   4493  CA  HIS A 566    -108.983  -0.646 -86.992  1.00 95.87           C  
ATOM   4494  C   HIS A 566    -110.264  -0.202 -86.293  1.00 95.87           C  
ATOM   4495  CB  HIS A 566    -107.998   0.522 -87.075  1.00 95.87           C  
ATOM   4496  O   HIS A 566    -111.313  -0.080 -86.929  1.00 95.87           O  
ATOM   4497  CG  HIS A 566    -107.371   0.872 -85.763  1.00 95.87           C  
ATOM   4498  CD2 HIS A 566    -107.293   2.051 -85.102  1.00 95.87           C  
ATOM   4499  ND1 HIS A 566    -106.720  -0.055 -84.979  1.00 95.87           N  
ATOM   4500  CE1 HIS A 566    -106.270   0.541 -83.887  1.00 95.87           C  
ATOM   4501  NE2 HIS A 566    -106.603   1.818 -83.938  1.00 95.87           N  
ATOM   4502  N   VAL A 567    -110.230  -0.079 -85.007  1.00 96.87           N  
ATOM   4503  CA  VAL A 567    -111.386   0.395 -84.255  1.00 96.87           C  
ATOM   4504  C   VAL A 567    -110.933   1.368 -83.168  1.00 96.87           C  
ATOM   4505  CB  VAL A 567    -112.174  -0.775 -83.625  1.00 96.87           C  
ATOM   4506  O   VAL A 567    -109.859   1.199 -82.584  1.00 96.87           O  
ATOM   4507  CG1 VAL A 567    -111.300  -1.547 -82.639  1.00 96.87           C  
ATOM   4508  CG2 VAL A 567    -113.436  -0.259 -82.937  1.00 96.87           C  
ATOM   4509  N   SER A 568    -111.677   2.447 -83.018  1.00 97.26           N  
ATOM   4510  CA  SER A 568    -111.417   3.445 -81.986  1.00 97.26           C  
ATOM   4511  C   SER A 568    -112.713   3.929 -81.346  1.00 97.26           C  
ATOM   4512  CB  SER A 568    -110.652   4.635 -82.571  1.00 97.26           C  
ATOM   4513  O   SER A 568    -113.804   3.606 -81.819  1.00 97.26           O  
ATOM   4514  OG  SER A 568    -111.393   5.245 -83.612  1.00 97.26           O  
ATOM   4515  N   ILE A 569    -112.587   4.609 -80.105  1.00 98.07           N  
ATOM   4516  CA  ILE A 569    -113.731   5.218 -79.432  1.00 98.07           C  
ATOM   4517  C   ILE A 569    -113.620   6.738 -79.501  1.00 98.07           C  
ATOM   4518  CB  ILE A 569    -113.835   4.752 -77.962  1.00 98.07           C  
ATOM   4519  O   ILE A 569    -112.613   7.313 -79.080  1.00 98.07           O  
ATOM   4520  CG1 ILE A 569    -114.255   3.280 -77.896  1.00 98.07           C  
ATOM   4521  CG2 ILE A 569    -114.814   5.636 -77.184  1.00 98.07           C  
ATOM   4522  CD1 ILE A 569    -113.134   2.300 -78.220  1.00 98.07           C  
ATOM   4523  N   ILE A 570    -114.638   7.386 -80.025  1.00 97.62           N  
ATOM   4524  CA  ILE A 570    -114.639   8.839 -80.156  1.00 97.62           C  
ATOM   4525  C   ILE A 570    -114.933   9.479 -78.800  1.00 97.62           C  
ATOM   4526  CB  ILE A 570    -115.669   9.313 -81.206  1.00 97.62           C  
ATOM   4527  O   ILE A 570    -115.950   9.176 -78.172  1.00 97.62           O  
ATOM   4528  CG1 ILE A 570    -115.336   8.723 -82.583  1.00 97.62           C  
ATOM   4529  CG2 ILE A 570    -115.717  10.842 -81.263  1.00 97.62           C  
ATOM   4530  CD1 ILE A 570    -116.386   9.011 -83.649  1.00 97.62           C  
ATOM   4531  N   ILE A 571    -114.028  10.375 -78.302  1.00 95.61           N  
ATOM   4532  CA  ILE A 571    -114.235  10.947 -76.977  1.00 95.61           C  
ATOM   4533  C   ILE A 571    -114.561  12.434 -77.102  1.00 95.61           C  
ATOM   4534  CB  ILE A 571    -112.998  10.744 -76.074  1.00 95.61           C  
ATOM   4535  O   ILE A 571    -115.049  13.051 -76.153  1.00 95.61           O  
ATOM   4536  CG1 ILE A 571    -111.754  11.362 -76.725  1.00 95.61           C  
ATOM   4537  CG2 ILE A 571    -112.781   9.256 -75.782  1.00 95.61           C  
ATOM   4538  CD1 ILE A 571    -110.539  11.413 -75.811  1.00 95.61           C  
ATOM   4539  N   ALA A 572    -114.352  12.981 -78.277  1.00 90.74           N  
ATOM   4540  CA  ALA A 572    -114.705  14.379 -78.515  1.00 90.74           C  
ATOM   4541  C   ALA A 572    -114.692  14.700 -80.008  1.00 90.74           C  
ATOM   4542  CB  ALA A 572    -113.751  15.305 -77.766  1.00 90.74           C  
ATOM   4543  O   ALA A 572    -113.935  14.098 -80.771  1.00 90.74           O  
ATOM   4544  N   ASN A 573    -115.503  15.594 -80.479  1.00 89.40           N  
ATOM   4545  CA  ASN A 573    -115.554  16.149 -81.827  1.00 89.40           C  
ATOM   4546  C   ASN A 573    -115.991  17.612 -81.814  1.00 89.40           C  
ATOM   4547  CB  ASN A 573    -116.491  15.324 -82.712  1.00 89.40           C  
ATOM   4548  O   ASN A 573    -117.126  17.922 -81.452  1.00 89.40           O  
ATOM   4549  CG  ASN A 573    -116.533  15.823 -84.142  1.00 89.40           C  
ATOM   4550  ND2 ASN A 573    -117.463  15.294 -84.928  1.00 89.40           N  
ATOM   4551  OD1 ASN A 573    -115.737  16.678 -84.538  1.00 89.40           O  
ATOM   4552  N   ASN A 574    -115.138  18.451 -82.261  1.00 84.44           N  
ATOM   4553  CA  ASN A 574    -115.470  19.871 -82.230  1.00 84.44           C  
ATOM   4554  C   ASN A 574    -115.818  20.395 -83.621  1.00 84.44           C  
ATOM   4555  CB  ASN A 574    -114.319  20.681 -81.630  1.00 84.44           C  
ATOM   4556  O   ASN A 574    -115.913  21.606 -83.826  1.00 84.44           O  
ATOM   4557  CG  ASN A 574    -113.052  20.595 -82.458  1.00 84.44           C  
ATOM   4558  ND2 ASN A 574    -111.911  20.833 -81.822  1.00 84.44           N  
ATOM   4559  OD1 ASN A 574    -113.098  20.319 -83.660  1.00 84.44           O  
ATOM   4560  N   GLY A 575    -115.996  19.542 -84.615  1.00 81.62           N  
ATOM   4561  CA  GLY A 575    -116.355  19.905 -85.976  1.00 81.62           C  
ATOM   4562  C   GLY A 575    -115.173  19.892 -86.929  1.00 81.62           C  
ATOM   4563  O   GLY A 575    -115.333  19.618 -88.120  1.00 81.62           O  
ATOM   4564  N   SER A 576    -114.054  20.133 -86.425  1.00 87.16           N  
ATOM   4565  CA  SER A 576    -112.847  20.157 -87.243  1.00 87.16           C  
ATOM   4566  C   SER A 576    -111.906  19.015 -86.875  1.00 87.16           C  
ATOM   4567  CB  SER A 576    -112.122  21.495 -87.091  1.00 87.16           C  
ATOM   4568  O   SER A 576    -111.224  18.462 -87.740  1.00 87.16           O  
ATOM   4569  OG  SER A 576    -111.800  21.740 -85.733  1.00 87.16           O  
ATOM   4570  N   THR A 577    -111.909  18.718 -85.581  1.00 86.69           N  
ATOM   4571  CA  THR A 577    -110.996  17.716 -85.043  1.00 86.69           C  
ATOM   4572  C   THR A 577    -111.756  16.680 -84.219  1.00 86.69           C  
ATOM   4573  CB  THR A 577    -109.904  18.365 -84.173  1.00 86.69           C  
ATOM   4574  O   THR A 577    -112.639  17.029 -83.433  1.00 86.69           O  
ATOM   4575  CG2 THR A 577    -108.908  17.324 -83.674  1.00 86.69           C  
ATOM   4576  OG1 THR A 577    -109.203  19.346 -84.950  1.00 86.69           O  
ATOM   4577  N   VAL A 578    -111.487  15.446 -84.497  1.00 94.00           N  
ATOM   4578  CA  VAL A 578    -112.047  14.366 -83.690  1.00 94.00           C  
ATOM   4579  C   VAL A 578    -110.950  13.743 -82.830  1.00 94.00           C  
ATOM   4580  CB  VAL A 578    -112.712  13.286 -84.571  1.00 94.00           C  
ATOM   4581  O   VAL A 578    -109.837  13.506 -83.307  1.00 94.00           O  
ATOM   4582  CG1 VAL A 578    -111.665  12.541 -85.397  1.00 94.00           C  
ATOM   4583  CG2 VAL A 578    -113.508  12.309 -83.707  1.00 94.00           C  
ATOM   4584  N   THR A 579    -111.257  13.606 -81.535  1.00 93.42           N  
ATOM   4585  CA  THR A 579    -110.349  12.959 -80.594  1.00 93.42           C  
ATOM   4586  C   THR A 579    -110.847  11.561 -80.235  1.00 93.42           C  
ATOM   4587  CB  THR A 579    -110.190  13.794 -79.309  1.00 93.42           C  
ATOM   4588  O   THR A 579    -112.034  11.371 -79.958  1.00 93.42           O  
ATOM   4589  CG2 THR A 579    -109.111  13.208 -78.404  1.00 93.42           C  
ATOM   4590  OG1 THR A 579    -109.826  15.135 -79.661  1.00 93.42           O  
ATOM   4591  N   VAL A 580    -109.934  10.618 -80.279  1.00 97.17           N  
ATOM   4592  CA  VAL A 580    -110.345   9.237 -80.049  1.00 97.17           C  
ATOM   4593  C   VAL A 580    -109.402   8.576 -79.048  1.00 97.17           C  
ATOM   4594  CB  VAL A 580    -110.377   8.430 -81.366  1.00 97.17           C  
ATOM   4595  O   VAL A 580    -108.267   9.023 -78.865  1.00 97.17           O  
ATOM   4596  CG1 VAL A 580    -111.325   9.076 -82.375  1.00 97.17           C  
ATOM   4597  CG2 VAL A 580    -108.970   8.310 -81.952  1.00 97.17           C  
ATOM   4598  N   LEU A 581    -109.869   7.652 -78.394  1.00 96.25           N  
ATOM   4599  CA  LEU A 581    -109.035   6.679 -77.697  1.00 96.25           C  
ATOM   4600  C   LEU A 581    -108.941   5.378 -78.488  1.00 96.25           C  
ATOM   4601  CB  LEU A 581    -109.590   6.400 -76.298  1.00 96.25           C  
ATOM   4602  O   LEU A 581    -109.954   4.864 -78.969  1.00 96.25           O  
ATOM   4603  CG  LEU A 581    -109.416   7.514 -75.265  1.00 96.25           C  
ATOM   4604  CD1 LEU A 581    -110.137   7.154 -73.971  1.00 96.25           C  
ATOM   4605  CD2 LEU A 581    -107.937   7.777 -75.006  1.00 96.25           C  
ATOM   4606  N   GLU A 582    -107.806   4.897 -78.650  1.00 95.66           N  
ATOM   4607  CA  GLU A 582    -107.591   3.699 -79.456  1.00 95.66           C  
ATOM   4608  C   GLU A 582    -106.398   2.896 -78.943  1.00 95.66           C  
ATOM   4609  CB  GLU A 582    -107.384   4.069 -80.927  1.00 95.66           C  
ATOM   4610  O   GLU A 582    -105.613   3.392 -78.134  1.00 95.66           O  
ATOM   4611  CG  GLU A 582    -106.225   5.028 -81.162  1.00 95.66           C  
ATOM   4612  CD  GLU A 582    -106.125   5.506 -82.601  1.00 95.66           C  
ATOM   4613  OE1 GLU A 582    -105.471   6.545 -82.851  1.00 95.66           O  
ATOM   4614  OE2 GLU A 582    -106.706   4.840 -83.487  1.00 95.66           O  
ATOM   4615  N   GLN A 583    -106.399   1.578 -79.216  1.00 94.41           N  
ATOM   4616  CA  GLN A 583    -105.329   0.655 -78.852  1.00 94.41           C  
ATOM   4617  C   GLN A 583    -104.780  -0.065 -80.081  1.00 94.41           C  
ATOM   4618  CB  GLN A 583    -105.826  -0.364 -77.825  1.00 94.41           C  
ATOM   4619  O   GLN A 583    -105.512  -0.306 -81.044  1.00 94.41           O  
ATOM   4620  CG  GLN A 583    -104.762  -1.359 -77.382  1.00 94.41           C  
ATOM   4621  CD  GLN A 583    -105.203  -2.202 -76.201  1.00 94.41           C  
ATOM   4622  NE2 GLN A 583    -105.636  -3.427 -76.477  1.00 94.41           N  
ATOM   4623  OE1 GLN A 583    -105.153  -1.757 -75.050  1.00 94.41           O  
ATOM   4624  N   ASN A 584    -103.511  -0.327 -80.025  1.00 91.95           N  
ATOM   4625  CA  ASN A 584    -102.744  -0.987 -81.075  1.00 91.95           C  
ATOM   4626  C   ASN A 584    -102.622  -0.108 -82.316  1.00 91.95           C  
ATOM   4627  CB  ASN A 584    -103.379  -2.332 -81.439  1.00 91.95           C  
ATOM   4628  O   ASN A 584    -102.745  -0.594 -83.441  1.00 91.95           O  
ATOM   4629  CG  ASN A 584    -102.450  -3.217 -82.246  1.00 91.95           C  
ATOM   4630  ND2 ASN A 584    -103.019  -4.187 -82.950  1.00 91.95           N  
ATOM   4631  OD1 ASN A 584    -101.229  -3.032 -82.234  1.00 91.95           O  
ATOM   4632  N   TYR A 585    -102.607   1.146 -82.102  1.00 84.74           N  
ATOM   4633  CA  TYR A 585    -102.285   2.116 -83.143  1.00 84.74           C  
ATOM   4634  C   TYR A 585    -100.777   2.256 -83.311  1.00 84.74           C  
ATOM   4635  CB  TYR A 585    -102.901   3.480 -82.816  1.00 84.74           C  
ATOM   4636  O   TYR A 585    -100.058   2.504 -82.341  1.00 84.74           O  
ATOM   4637  CG  TYR A 585    -102.552   4.559 -83.813  1.00 84.74           C  
ATOM   4638  CD1 TYR A 585    -101.538   5.477 -83.547  1.00 84.74           C  
ATOM   4639  CD2 TYR A 585    -103.235   4.663 -85.020  1.00 84.74           C  
ATOM   4640  CE1 TYR A 585    -101.214   6.475 -84.462  1.00 84.74           C  
ATOM   4641  CE2 TYR A 585    -102.918   5.654 -85.942  1.00 84.74           C  
ATOM   4642  OH  TYR A 585    -101.592   7.539 -86.562  1.00 84.74           O  
ATOM   4643  CZ  TYR A 585    -101.909   6.554 -85.654  1.00 84.74           C  
ATOM   4644  N   ALA A 586    -100.263   1.987 -84.492  1.00 81.27           N  
ATOM   4645  CA  ALA A 586     -98.842   2.039 -84.826  1.00 81.27           C  
ATOM   4646  C   ALA A 586     -98.051   1.009 -84.025  1.00 81.27           C  
ATOM   4647  CB  ALA A 586     -98.288   3.440 -84.578  1.00 81.27           C  
ATOM   4648  O   ALA A 586     -96.912   1.263 -83.628  1.00 81.27           O  
ATOM   4649  N   GLY A 587     -98.738  -0.035 -83.637  1.00 82.49           N  
ATOM   4650  CA  GLY A 587     -98.091  -1.151 -82.967  1.00 82.49           C  
ATOM   4651  C   GLY A 587     -98.087  -1.018 -81.454  1.00 82.49           C  
ATOM   4652  O   GLY A 587     -97.599  -1.905 -80.751  1.00 82.49           O  
ATOM   4653  N   ARG A 588     -98.719   0.086 -80.987  1.00 86.64           N  
ATOM   4654  CA  ARG A 588     -98.779   0.290 -79.543  1.00 86.64           C  
ATOM   4655  C   ARG A 588     -99.979  -0.431 -78.937  1.00 86.64           C  
ATOM   4656  CB  ARG A 588     -98.843   1.783 -79.213  1.00 86.64           C  
ATOM   4657  O   ARG A 588    -101.124  -0.034 -79.159  1.00 86.64           O  
ATOM   4658  CG  ARG A 588     -97.609   2.561 -79.640  1.00 86.64           C  
ATOM   4659  CD  ARG A 588     -97.768   4.054 -79.387  1.00 86.64           C  
ATOM   4660  NE  ARG A 588     -96.591   4.802 -79.818  1.00 86.64           N  
ATOM   4661  NH1 ARG A 588     -97.717   6.797 -80.129  1.00 86.64           N  
ATOM   4662  NH2 ARG A 588     -95.465   6.671 -80.538  1.00 86.64           N  
ATOM   4663  CZ  ARG A 588     -96.593   6.088 -80.160  1.00 86.64           C  
ATOM   4664  N   GLN A 589     -99.720  -1.445 -78.249  1.00 92.53           N  
ATOM   4665  CA  GLN A 589    -100.750  -2.321 -77.703  1.00 92.53           C  
ATOM   4666  C   GLN A 589    -101.300  -1.771 -76.390  1.00 92.53           C  
ATOM   4667  CB  GLN A 589    -100.199  -3.732 -77.493  1.00 92.53           C  
ATOM   4668  O   GLN A 589    -101.797  -2.530 -75.554  1.00 92.53           O  
ATOM   4669  CG  GLN A 589     -99.854  -4.457 -78.786  1.00 92.53           C  
ATOM   4670  CD  GLN A 589     -99.461  -5.906 -78.561  1.00 92.53           C  
ATOM   4671  NE2 GLN A 589    -100.058  -6.809 -79.332  1.00 92.53           N  
ATOM   4672  OE1 GLN A 589     -98.627  -6.210 -77.703  1.00 92.53           O  
ATOM   4673  N   TYR A 590    -101.283  -0.501 -76.069  1.00 92.76           N  
ATOM   4674  CA  TYR A 590    -101.904   0.171 -74.933  1.00 92.76           C  
ATOM   4675  C   TYR A 590    -102.740   1.360 -75.391  1.00 92.76           C  
ATOM   4676  CB  TYR A 590    -100.840   0.636 -73.935  1.00 92.76           C  
ATOM   4677  O   TYR A 590    -102.609   1.818 -76.528  1.00 92.76           O  
ATOM   4678  CG  TYR A 590     -99.720   1.426 -74.568  1.00 92.76           C  
ATOM   4679  CD1 TYR A 590     -98.528   0.808 -74.940  1.00 92.76           C  
ATOM   4680  CD2 TYR A 590     -99.850   2.793 -74.793  1.00 92.76           C  
ATOM   4681  CE1 TYR A 590     -97.493   1.533 -75.520  1.00 92.76           C  
ATOM   4682  CE2 TYR A 590     -98.821   3.527 -75.373  1.00 92.76           C  
ATOM   4683  OH  TYR A 590     -96.626   3.612 -76.310  1.00 92.76           O  
ATOM   4684  CZ  TYR A 590     -97.649   2.889 -75.734  1.00 92.76           C  
ATOM   4685  N   VAL A 591    -103.635   1.786 -74.552  1.00 92.87           N  
ATOM   4686  CA  VAL A 591    -104.602   2.826 -74.888  1.00 92.87           C  
ATOM   4687  C   VAL A 591    -103.886   4.160 -75.072  1.00 92.87           C  
ATOM   4688  CB  VAL A 591    -105.697   2.954 -73.803  1.00 92.87           C  
ATOM   4689  O   VAL A 591    -103.078   4.560 -74.230  1.00 92.87           O  
ATOM   4690  CG1 VAL A 591    -106.680   4.069 -74.155  1.00 92.87           C  
ATOM   4691  CG2 VAL A 591    -106.431   1.626 -73.627  1.00 92.87           C  
ATOM   4692  N   ILE A 592    -104.102   4.790 -76.153  1.00 93.50           N  
ATOM   4693  CA  ILE A 592    -103.544   6.105 -76.451  1.00 93.50           C  
ATOM   4694  C   ILE A 592    -104.652   7.038 -76.935  1.00 93.50           C  
ATOM   4695  CB  ILE A 592    -102.420   6.016 -77.507  1.00 93.50           C  
ATOM   4696  O   ILE A 592    -105.689   6.581 -77.419  1.00 93.50           O  
ATOM   4697  CG1 ILE A 592    -102.966   5.446 -78.821  1.00 93.50           C  
ATOM   4698  CG2 ILE A 592    -101.254   5.170 -76.985  1.00 93.50           C  
ATOM   4699  CD1 ILE A 592    -102.043   5.652 -80.015  1.00 93.50           C  
ATOM   4700  N   GLN A 593    -104.419   8.229 -76.806  1.00 95.07           N  
ATOM   4701  CA  GLN A 593    -105.313   9.264 -77.315  1.00 95.07           C  
ATOM   4702  C   GLN A 593    -104.734   9.928 -78.561  1.00 95.07           C  
ATOM   4703  CB  GLN A 593    -105.586  10.314 -76.237  1.00 95.07           C  
ATOM   4704  O   GLN A 593    -103.568  10.330 -78.571  1.00 95.07           O  
ATOM   4705  CG  GLN A 593    -106.526  11.426 -76.686  1.00 95.07           C  
ATOM   4706  CD  GLN A 593    -106.802  12.440 -75.592  1.00 95.07           C  
ATOM   4707  NE2 GLN A 593    -106.413  13.688 -75.829  1.00 95.07           N  
ATOM   4708  OE1 GLN A 593    -107.360  12.105 -74.542  1.00 95.07           O  
ATOM   4709  N   ASN A 594    -105.544   9.966 -79.606  1.00 94.05           N  
ATOM   4710  CA  ASN A 594    -105.137  10.637 -80.837  1.00 94.05           C  
ATOM   4711  C   ASN A 594    -106.225  11.577 -81.349  1.00 94.05           C  
ATOM   4712  CB  ASN A 594    -104.773   9.612 -81.913  1.00 94.05           C  
ATOM   4713  O   ASN A 594    -107.394  11.434 -80.990  1.00 94.05           O  
ATOM   4714  CG  ASN A 594    -103.434   8.950 -81.659  1.00 94.05           C  
ATOM   4715  ND2 ASN A 594    -103.370   7.641 -81.870  1.00 94.05           N  
ATOM   4716  OD1 ASN A 594    -102.463   9.610 -81.275  1.00 94.05           O  
ATOM   4717  N   SER A 595    -105.803  12.495 -82.120  1.00 94.33           N  
ATOM   4718  CA  SER A 595    -106.720  13.440 -82.751  1.00 94.33           C  
ATOM   4719  C   SER A 595    -106.525  13.470 -84.265  1.00 94.33           C  
ATOM   4720  CB  SER A 595    -106.522  14.843 -82.177  1.00 94.33           C  
ATOM   4721  O   SER A 595    -105.401  13.345 -84.754  1.00 94.33           O  
ATOM   4722  OG  SER A 595    -106.848  14.871 -80.797  1.00 94.33           O  
ATOM   4723  N   TYR A 596    -107.587  13.551 -85.070  1.00 94.42           N  
ATOM   4724  CA  TYR A 596    -107.587  13.558 -86.529  1.00 94.42           C  
ATOM   4725  C   TYR A 596    -108.449  14.692 -87.068  1.00 94.42           C  
ATOM   4726  CB  TYR A 596    -108.089  12.216 -87.072  1.00 94.42           C  
ATOM   4727  O   TYR A 596    -109.399  15.126 -86.410  1.00 94.42           O  
ATOM   4728  CG  TYR A 596    -107.359  11.022 -86.510  1.00 94.42           C  
ATOM   4729  CD1 TYR A 596    -106.166  10.580 -87.075  1.00 94.42           C  
ATOM   4730  CD2 TYR A 596    -107.862  10.332 -85.412  1.00 94.42           C  
ATOM   4731  CE1 TYR A 596    -105.490   9.479 -86.561  1.00 94.42           C  
ATOM   4732  CE2 TYR A 596    -107.195   9.228 -84.889  1.00 94.42           C  
ATOM   4733  OH  TYR A 596    -105.347   7.719 -84.955  1.00 94.42           O  
ATOM   4734  CZ  TYR A 596    -106.011   8.810 -85.469  1.00 94.42           C  
ATOM   4735  N   PRO A 597    -108.039  15.204 -88.253  1.00 95.19           N  
ATOM   4736  CA  PRO A 597    -109.027  16.055 -88.924  1.00 95.19           C  
ATOM   4737  C   PRO A 597    -110.349  15.335 -89.179  1.00 95.19           C  
ATOM   4738  CB  PRO A 597    -108.339  16.418 -90.243  1.00 95.19           C  
ATOM   4739  O   PRO A 597    -110.357  14.218 -89.702  1.00 95.19           O  
ATOM   4740  CG  PRO A 597    -106.880  16.240 -89.975  1.00 95.19           C  
ATOM   4741  CD  PRO A 597    -106.704  15.084 -89.032  1.00 95.19           C  
ATOM   4742  N   ALA A 598    -111.485  15.920 -88.730  1.00 93.49           N  
ATOM   4743  CA  ALA A 598    -112.791  15.264 -88.704  1.00 93.49           C  
ATOM   4744  C   ALA A 598    -113.184  14.768 -90.092  1.00 93.49           C  
ATOM   4745  CB  ALA A 598    -113.854  16.218 -88.162  1.00 93.49           C  
ATOM   4746  O   ALA A 598    -113.664  13.642 -90.243  1.00 93.49           O  
ATOM   4747  N   SER A 599    -112.894  15.566 -91.128  1.00 94.03           N  
ATOM   4748  CA  SER A 599    -113.277  15.219 -92.493  1.00 94.03           C  
ATOM   4749  C   SER A 599    -112.486  14.017 -93.000  1.00 94.03           C  
ATOM   4750  CB  SER A 599    -113.065  16.411 -93.428  1.00 94.03           C  
ATOM   4751  O   SER A 599    -113.050  13.116 -93.624  1.00 94.03           O  
ATOM   4752  OG  SER A 599    -111.716  16.844 -93.392  1.00 94.03           O  
ATOM   4753  N   ALA A 600    -111.209  14.007 -92.739  1.00 94.92           N  
ATOM   4754  CA  ALA A 600    -110.359  12.892 -93.144  1.00 94.92           C  
ATOM   4755  C   ALA A 600    -110.731  11.617 -92.392  1.00 94.92           C  
ATOM   4756  CB  ALA A 600    -108.889  13.232 -92.914  1.00 94.92           C  
ATOM   4757  O   ALA A 600    -110.793  10.535 -92.983  1.00 94.92           O  
ATOM   4758  N   TYR A 601    -110.955  11.785 -91.108  1.00 96.77           N  
ATOM   4759  CA  TYR A 601    -111.341  10.660 -90.263  1.00 96.77           C  
ATOM   4760  C   TYR A 601    -112.664  10.060 -90.724  1.00 96.77           C  
ATOM   4761  CB  TYR A 601    -111.450  11.098 -88.800  1.00 96.77           C  
ATOM   4762  O   TYR A 601    -112.810   8.837 -90.783  1.00 96.77           O  
ATOM   4763  CG  TYR A 601    -111.501   9.949 -87.823  1.00 96.77           C  
ATOM   4764  CD1 TYR A 601    -112.686   9.611 -87.175  1.00 96.77           C  
ATOM   4765  CD2 TYR A 601    -110.364   9.198 -87.547  1.00 96.77           C  
ATOM   4766  CE1 TYR A 601    -112.737   8.555 -86.272  1.00 96.77           C  
ATOM   4767  CE2 TYR A 601    -110.402   8.139 -86.647  1.00 96.77           C  
ATOM   4768  OH  TYR A 601    -111.636   6.776 -85.124  1.00 96.77           O  
ATOM   4769  CZ  TYR A 601    -111.593   7.824 -86.015  1.00 96.77           C  
ATOM   4770  N   LEU A 602    -113.654  10.921 -91.066  1.00 96.72           N  
ATOM   4771  CA  LEU A 602    -114.946  10.477 -91.577  1.00 96.72           C  
ATOM   4772  C   LEU A 602    -114.768   9.584 -92.801  1.00 96.72           C  
ATOM   4773  CB  LEU A 602    -115.824  11.682 -91.934  1.00 96.72           C  
ATOM   4774  O   LEU A 602    -115.425   8.546 -92.917  1.00 96.72           O  
ATOM   4775  CG  LEU A 602    -117.161  11.370 -92.606  1.00 96.72           C  
ATOM   4776  CD1 LEU A 602    -118.064  10.591 -91.655  1.00 96.72           C  
ATOM   4777  CD2 LEU A 602    -117.841  12.656 -93.064  1.00 96.72           C  
ATOM   4778  N   GLY A 603    -113.798   9.950 -93.723  1.00 95.98           N  
ATOM   4779  CA  GLY A 603    -113.537   9.187 -94.933  1.00 95.98           C  
ATOM   4780  C   GLY A 603    -112.961   7.810 -94.658  1.00 95.98           C  
ATOM   4781  O   GLY A 603    -113.001   6.931 -95.520  1.00 95.98           O  
ATOM   4782  N   SER A 604    -112.437   7.550 -93.448  1.00 96.45           N  
ATOM   4783  CA  SER A 604    -111.759   6.302 -93.111  1.00 96.45           C  
ATOM   4784  C   SER A 604    -112.711   5.320 -92.437  1.00 96.45           C  
ATOM   4785  CB  SER A 604    -110.563   6.571 -92.199  1.00 96.45           C  
ATOM   4786  O   SER A 604    -112.409   4.130 -92.327  1.00 96.45           O  
ATOM   4787  OG  SER A 604    -109.644   7.456 -92.820  1.00 96.45           O  
ATOM   4788  N   ILE A 605    -113.911   5.746 -92.009  1.00 97.19           N  
ATOM   4789  CA  ILE A 605    -114.811   4.977 -91.157  1.00 97.19           C  
ATOM   4790  C   ILE A 605    -115.704   4.089 -92.018  1.00 97.19           C  
ATOM   4791  CB  ILE A 605    -115.671   5.902 -90.266  1.00 97.19           C  
ATOM   4792  O   ILE A 605    -116.262   4.544 -93.020  1.00 97.19           O  
ATOM   4793  CG1 ILE A 605    -114.793   6.618 -89.234  1.00 97.19           C  
ATOM   4794  CG2 ILE A 605    -116.784   5.105 -89.579  1.00 97.19           C  
ATOM   4795  CD1 ILE A 605    -115.547   7.619 -88.368  1.00 97.19           C  
ATOM   4796  N   GLU A 606    -115.761   2.783 -91.676  1.00 97.24           N  
ATOM   4797  CA  GLU A 606    -116.706   1.848 -92.279  1.00 97.24           C  
ATOM   4798  C   GLU A 606    -118.078   1.947 -91.620  1.00 97.24           C  
ATOM   4799  CB  GLU A 606    -116.179   0.413 -92.183  1.00 97.24           C  
ATOM   4800  O   GLU A 606    -119.092   2.105 -92.305  1.00 97.24           O  
ATOM   4801  CG  GLU A 606    -117.102  -0.625 -92.805  1.00 97.24           C  
ATOM   4802  CD  GLU A 606    -117.154  -0.550 -94.322  1.00 97.24           C  
ATOM   4803  OE1 GLU A 606    -118.083  -1.131 -94.928  1.00 97.24           O  
ATOM   4804  OE2 GLU A 606    -116.257   0.093 -94.910  1.00 97.24           O  
ATOM   4805  N   THR A 607    -118.159   1.852 -90.299  1.00 97.86           N  
ATOM   4806  CA  THR A 607    -119.394   1.971 -89.534  1.00 97.86           C  
ATOM   4807  C   THR A 607    -119.139   2.656 -88.195  1.00 97.86           C  
ATOM   4808  CB  THR A 607    -120.037   0.591 -89.293  1.00 97.86           C  
ATOM   4809  O   THR A 607    -118.002   2.696 -87.719  1.00 97.86           O  
ATOM   4810  CG2 THR A 607    -120.406  -0.081 -90.612  1.00 97.86           C  
ATOM   4811  OG1 THR A 607    -119.112  -0.243 -88.587  1.00 97.86           O  
ATOM   4812  N   LEU A 608    -120.133   3.289 -87.640  1.00 98.05           N  
ATOM   4813  CA  LEU A 608    -120.184   3.748 -86.256  1.00 98.05           C  
ATOM   4814  C   LEU A 608    -121.191   2.935 -85.452  1.00 98.05           C  
ATOM   4815  CB  LEU A 608    -120.547   5.234 -86.198  1.00 98.05           C  
ATOM   4816  O   LEU A 608    -122.300   2.670 -85.923  1.00 98.05           O  
ATOM   4817  CG  LEU A 608    -119.525   6.206 -86.790  1.00 98.05           C  
ATOM   4818  CD1 LEU A 608    -120.130   7.600 -86.915  1.00 98.05           C  
ATOM   4819  CD2 LEU A 608    -118.263   6.240 -85.935  1.00 98.05           C  
ATOM   4820  N   CYS A 609    -120.789   2.553 -84.287  1.00 97.96           N  
ATOM   4821  CA  CYS A 609    -121.724   1.915 -83.366  1.00 97.96           C  
ATOM   4822  C   CYS A 609    -122.093   2.855 -82.226  1.00 97.96           C  
ATOM   4823  CB  CYS A 609    -121.128   0.625 -82.805  1.00 97.96           C  
ATOM   4824  O   CYS A 609    -121.232   3.251 -81.439  1.00 97.96           O  
ATOM   4825  SG  CYS A 609    -120.584  -0.539 -84.074  1.00 97.96           S  
ATOM   4826  N   TYR A 610    -123.402   3.239 -82.101  1.00 97.88           N  
ATOM   4827  CA  TYR A 610    -123.891   4.156 -81.078  1.00 97.88           C  
ATOM   4828  C   TYR A 610    -124.456   3.393 -79.885  1.00 97.88           C  
ATOM   4829  CB  TYR A 610    -124.962   5.085 -81.658  1.00 97.88           C  
ATOM   4830  O   TYR A 610    -125.346   2.553 -80.043  1.00 97.88           O  
ATOM   4831  CG  TYR A 610    -124.437   6.039 -82.702  1.00 97.88           C  
ATOM   4832  CD1 TYR A 610    -123.138   6.536 -82.632  1.00 97.88           C  
ATOM   4833  CD2 TYR A 610    -125.239   6.448 -83.764  1.00 97.88           C  
ATOM   4834  CE1 TYR A 610    -122.649   7.416 -83.591  1.00 97.88           C  
ATOM   4835  CE2 TYR A 610    -124.762   7.328 -84.729  1.00 97.88           C  
ATOM   4836  OH  TYR A 610    -122.991   8.678 -85.587  1.00 97.88           O  
ATOM   4837  CZ  TYR A 610    -123.468   7.806 -84.634  1.00 97.88           C  
ATOM   4838  N   PRO A 611    -123.975   3.648 -78.667  1.00 97.36           N  
ATOM   4839  CA  PRO A 611    -124.619   3.049 -77.495  1.00 97.36           C  
ATOM   4840  C   PRO A 611    -126.046   3.550 -77.286  1.00 97.36           C  
ATOM   4841  CB  PRO A 611    -123.714   3.480 -76.338  1.00 97.36           C  
ATOM   4842  O   PRO A 611    -126.467   4.516 -77.928  1.00 97.36           O  
ATOM   4843  CG  PRO A 611    -123.080   4.752 -76.802  1.00 97.36           C  
ATOM   4844  CD  PRO A 611    -122.940   4.697 -78.296  1.00 97.36           C  
ATOM   4845  N   PRO A 612    -126.831   2.906 -76.435  1.00 95.08           N  
ATOM   4846  CA  PRO A 612    -128.262   3.168 -76.266  1.00 95.08           C  
ATOM   4847  C   PRO A 612    -128.568   4.647 -76.043  1.00 95.08           C  
ATOM   4848  CB  PRO A 612    -128.628   2.343 -75.029  1.00 95.08           C  
ATOM   4849  O   PRO A 612    -129.494   5.188 -76.651  1.00 95.08           O  
ATOM   4850  CG  PRO A 612    -127.724   1.153 -75.083  1.00 95.08           C  
ATOM   4851  CD  PRO A 612    -126.381   1.596 -75.589  1.00 95.08           C  
ATOM   4852  N   GLU A 613    -127.665   5.400 -75.249  1.00 92.65           N  
ATOM   4853  CA  GLU A 613    -127.954   6.804 -74.972  1.00 92.65           C  
ATOM   4854  C   GLU A 613    -127.771   7.663 -76.221  1.00 92.65           C  
ATOM   4855  CB  GLU A 613    -127.062   7.325 -73.841  1.00 92.65           C  
ATOM   4856  O   GLU A 613    -128.569   8.567 -76.479  1.00 92.65           O  
ATOM   4857  CG  GLU A 613    -127.451   6.808 -72.465  1.00 92.65           C  
ATOM   4858  CD  GLU A 613    -126.630   7.419 -71.340  1.00 92.65           C  
ATOM   4859  OE1 GLU A 613    -127.177   7.625 -70.232  1.00 92.65           O  
ATOM   4860  OE2 GLU A 613    -125.431   7.695 -71.569  1.00 92.65           O  
ATOM   4861  N   LEU A 614    -126.797   7.329 -77.027  1.00 93.44           N  
ATOM   4862  CA  LEU A 614    -126.582   8.068 -78.265  1.00 93.44           C  
ATOM   4863  C   LEU A 614    -127.659   7.735 -79.291  1.00 93.44           C  
ATOM   4864  CB  LEU A 614    -125.198   7.759 -78.841  1.00 93.44           C  
ATOM   4865  O   LEU A 614    -128.106   8.611 -80.036  1.00 93.44           O  
ATOM   4866  CG  LEU A 614    -124.059   8.677 -78.396  1.00 93.44           C  
ATOM   4867  CD1 LEU A 614    -123.912   8.642 -76.878  1.00 93.44           C  
ATOM   4868  CD2 LEU A 614    -122.753   8.275 -79.073  1.00 93.44           C  
ATOM   4869  N   LYS A 615    -128.031   6.441 -79.379  1.00 93.14           N  
ATOM   4870  CA  LYS A 615    -129.117   6.010 -80.256  1.00 93.14           C  
ATOM   4871  C   LYS A 615    -130.402   6.775 -79.956  1.00 93.14           C  
ATOM   4872  CB  LYS A 615    -129.357   4.506 -80.112  1.00 93.14           C  
ATOM   4873  O   LYS A 615    -131.135   7.151 -80.872  1.00 93.14           O  
ATOM   4874  CG  LYS A 615    -130.491   3.976 -80.978  1.00 93.14           C  
ATOM   4875  CD  LYS A 615    -130.723   2.488 -80.745  1.00 93.14           C  
ATOM   4876  CE  LYS A 615    -131.917   1.977 -81.539  1.00 93.14           C  
ATOM   4877  NZ  LYS A 615    -132.172   0.527 -81.284  1.00 93.14           N  
ATOM   4878  N   GLU A 616    -130.634   7.154 -78.627  1.00 88.36           N  
ATOM   4879  CA  GLU A 616    -131.832   7.845 -78.161  1.00 88.36           C  
ATOM   4880  C   GLU A 616    -131.747   9.344 -78.437  1.00 88.36           C  
ATOM   4881  CB  GLU A 616    -132.047   7.597 -76.665  1.00 88.36           C  
ATOM   4882  O   GLU A 616    -132.700  10.082 -78.184  1.00 88.36           O  
ATOM   4883  CG  GLU A 616    -132.457   6.171 -76.331  1.00 88.36           C  
ATOM   4884  CD  GLU A 616    -132.496   5.892 -74.837  1.00 88.36           C  
ATOM   4885  OE1 GLU A 616    -132.715   4.724 -74.444  1.00 88.36           O  
ATOM   4886  OE2 GLU A 616    -132.307   6.850 -74.054  1.00 88.36           O  
ATOM   4887  N   GLY A 617    -130.579   9.732 -78.945  1.00 85.97           N  
ATOM   4888  CA  GLY A 617    -130.421  11.125 -79.333  1.00 85.97           C  
ATOM   4889  C   GLY A 617    -129.690  11.954 -78.294  1.00 85.97           C  
ATOM   4890  O   GLY A 617    -129.500  13.159 -78.475  1.00 85.97           O  
ATOM   4891  N   LYS A 618    -129.283  11.324 -77.145  1.00 86.70           N  
ATOM   4892  CA  LYS A 618    -128.506  12.023 -76.126  1.00 86.70           C  
ATOM   4893  C   LYS A 618    -127.061  12.218 -76.576  1.00 86.70           C  
ATOM   4894  CB  LYS A 618    -128.544  11.259 -74.804  1.00 86.70           C  
ATOM   4895  O   LYS A 618    -126.571  11.494 -77.445  1.00 86.70           O  
ATOM   4896  CG  LYS A 618    -129.944  11.062 -74.241  1.00 86.70           C  
ATOM   4897  CD  LYS A 618    -129.911  10.351 -72.895  1.00 86.70           C  
ATOM   4898  CE  LYS A 618    -131.315  10.090 -72.366  1.00 86.70           C  
ATOM   4899  NZ  LYS A 618    -131.289   9.363 -71.060  1.00 86.70           N  
ATOM   4900  N   THR A 619    -126.430  13.297 -76.174  1.00 87.94           N  
ATOM   4901  CA  THR A 619    -125.048  13.553 -76.563  1.00 87.94           C  
ATOM   4902  C   THR A 619    -124.180  13.815 -75.336  1.00 87.94           C  
ATOM   4903  CB  THR A 619    -124.951  14.749 -77.528  1.00 87.94           C  
ATOM   4904  O   THR A 619    -124.686  14.208 -74.283  1.00 87.94           O  
ATOM   4905  CG2 THR A 619    -125.822  14.531 -78.762  1.00 87.94           C  
ATOM   4906  OG1 THR A 619    -125.386  15.935 -76.854  1.00 87.94           O  
ATOM   4907  N   VAL A 620    -122.874  13.559 -75.403  1.00 82.52           N  
ATOM   4908  CA  VAL A 620    -121.897  13.822 -74.353  1.00 82.52           C  
ATOM   4909  C   VAL A 620    -121.805  15.325 -74.098  1.00 82.52           C  
ATOM   4910  CB  VAL A 620    -120.505  13.259 -74.719  1.00 82.52           C  
ATOM   4911  O   VAL A 620    -121.711  15.762 -72.949  1.00 82.52           O  
ATOM   4912  CG1 VAL A 620    -119.453  13.724 -73.715  1.00 82.52           C  
ATOM   4913  CG2 VAL A 620    -120.550  11.733 -74.784  1.00 82.52           C  
ATOM   4914  N   GLU A 621    -121.953  16.127 -75.145  1.00 75.47           N  
ATOM   4915  CA  GLU A 621    -121.847  17.579 -75.051  1.00 75.47           C  
ATOM   4916  C   GLU A 621    -123.145  18.197 -74.537  1.00 75.47           C  
ATOM   4917  CB  GLU A 621    -121.479  18.182 -76.411  1.00 75.47           C  
ATOM   4918  O   GLU A 621    -123.147  19.325 -74.039  1.00 75.47           O  
ATOM   4919  CG  GLU A 621    -120.132  17.719 -76.943  1.00 75.47           C  
ATOM   4920  CD  GLU A 621    -120.223  16.459 -77.791  1.00 75.47           C  
ATOM   4921  OE1 GLU A 621    -119.181  16.006 -78.319  1.00 75.47           O  
ATOM   4922  OE2 GLU A 621    -121.344  15.923 -77.930  1.00 75.47           O  
ATOM   4923  N   GLY A 622    -124.217  17.379 -74.549  1.00 71.94           N  
ATOM   4924  CA  GLY A 622    -125.528  17.865 -74.150  1.00 71.94           C  
ATOM   4925  C   GLY A 622    -126.289  18.529 -75.282  1.00 71.94           C  
ATOM   4926  O   GLY A 622    -125.702  19.247 -76.094  1.00 71.94           O  
ATOM   4927  N   ARG A 623    -127.444  18.072 -75.698  1.00 64.06           N  
ATOM   4928  CA  ARG A 623    -128.325  18.696 -76.680  1.00 64.06           C  
ATOM   4929  C   ARG A 623    -129.508  19.378 -75.999  1.00 64.06           C  
ATOM   4930  CB  ARG A 623    -128.827  17.661 -77.688  1.00 64.06           C  
ATOM   4931  O   ARG A 623    -130.002  18.899 -74.977  1.00 64.06           O  
ATOM   4932  CG  ARG A 623    -130.342  17.569 -77.774  1.00 64.06           C  
ATOM   4933  CD  ARG A 623    -130.787  16.498 -78.762  1.00 64.06           C  
ATOM   4934  NE  ARG A 623    -132.236  16.318 -78.744  1.00 64.06           N  
ATOM   4935  NH1 ARG A 623    -132.322  15.139 -80.728  1.00 64.06           N  
ATOM   4936  NH2 ARG A 623    -134.246  15.570 -79.564  1.00 64.06           N  
ATOM   4937  CZ  ARG A 623    -132.931  15.676 -79.678  1.00 64.06           C  
ATOM   4938  N   THR A 624    -129.800  20.568 -76.524  1.00 52.29           N
[truncated: 2,682,239 more chars]
