# Supplementary material for: A structural discovery journey of streptococcal phages adhesion devices by AlphaFold2
Source: Front Mol Biosci. 2022 Aug 19;9:960325. doi: 10.3389/fmolb.2022.960325 (PMC9437275; doi:10.3389/fmolb.2022.960325)
Supplement: Supplementary file 2 [file DataSheet3.ZIP › PDBs/Tals/STP1_Tal-1-1092.pdb]

ATOM      1  N   MET A   1     -91.321  59.670   4.226  1.00 82.96           N  
ATOM      2  CA  MET A   1     -90.514  59.050   3.180  1.00 82.96           C  
ATOM      3  C   MET A   1     -91.119  57.721   2.741  1.00 82.96           C  
ATOM      4  CB  MET A   1     -89.078  58.836   3.663  1.00 82.96           C  
ATOM      5  O   MET A   1     -91.469  56.886   3.577  1.00 82.96           O  
ATOM      6  CG  MET A   1     -88.194  58.115   2.660  1.00 82.96           C  
ATOM      7  SD  MET A   1     -87.859  59.126   1.166  1.00 82.96           S  
ATOM      8  CE  MET A   1     -86.799  60.413   1.882  1.00 82.96           C  
ATOM      9  N   GLN A   2     -91.427  57.540   1.518  1.00 86.79           N  
ATOM     10  CA  GLN A   2     -91.914  56.282   0.959  1.00 86.79           C  
ATOM     11  C   GLN A   2     -90.759  55.331   0.658  1.00 86.79           C  
ATOM     12  CB  GLN A   2     -92.728  56.538  -0.309  1.00 86.79           C  
ATOM     13  O   GLN A   2     -89.820  55.692  -0.054  1.00 86.79           O  
ATOM     14  CG  GLN A   2     -93.360  55.285  -0.898  1.00 86.79           C  
ATOM     15  CD  GLN A   2     -94.530  55.591  -1.814  1.00 86.79           C  
ATOM     16  NE2 GLN A   2     -94.460  55.106  -3.049  1.00 86.79           N  
ATOM     17  OE1 GLN A   2     -95.490  56.257  -1.414  1.00 86.79           O  
ATOM     18  N   ILE A   3     -90.809  54.136   1.242  1.00 90.66           N  
ATOM     19  CA  ILE A   3     -89.826  53.085   1.007  1.00 90.66           C  
ATOM     20  C   ILE A   3     -90.432  52.002   0.116  1.00 90.66           C  
ATOM     21  CB  ILE A   3     -89.326  52.470   2.333  1.00 90.66           C  
ATOM     22  O   ILE A   3     -91.512  51.482   0.407  1.00 90.66           O  
ATOM     23  CG1 ILE A   3     -88.632  53.536   3.188  1.00 90.66           C  
ATOM     24  CG2 ILE A   3     -88.388  51.290   2.062  1.00 90.66           C  
ATOM     25  CD1 ILE A   3     -88.346  53.094   4.617  1.00 90.66           C  
ATOM     26  N   TRP A   4     -89.802  51.667  -1.023  1.00 88.73           N  
ATOM     27  CA  TRP A   4     -90.293  50.640  -1.935  1.00 88.73           C  
ATOM     28  C   TRP A   4     -89.627  49.297  -1.654  1.00 88.73           C  
ATOM     29  CB  TRP A   4     -90.048  51.050  -3.390  1.00 88.73           C  
ATOM     30  O   TRP A   4     -88.427  49.238  -1.376  1.00 88.73           O  
ATOM     31  CG  TRP A   4     -90.904  52.191  -3.853  1.00 88.73           C  
ATOM     32  CD1 TRP A   4     -90.545  53.507  -3.939  1.00 88.73           C  
ATOM     33  CD2 TRP A   4     -92.264  52.115  -4.289  1.00 88.73           C  
ATOM     34  CE2 TRP A   4     -92.668  53.426  -4.627  1.00 88.73           C  
ATOM     35  CE3 TRP A   4     -93.182  51.066  -4.429  1.00 88.73           C  
ATOM     36  NE1 TRP A   4     -91.602  54.256  -4.405  1.00 88.73           N  
ATOM     37  CH2 TRP A   4     -94.831  52.669  -5.223  1.00 88.73           C  
ATOM     38  CZ2 TRP A   4     -93.952  53.715  -5.096  1.00 88.73           C  
ATOM     39  CZ3 TRP A   4     -94.459  51.354  -4.895  1.00 88.73           C  
ATOM     40  N   ILE A   5     -90.464  48.322  -1.665  1.00 90.27           N  
ATOM     41  CA  ILE A   5     -89.975  46.949  -1.609  1.00 90.27           C  
ATOM     42  C   ILE A   5     -90.014  46.329  -3.004  1.00 90.27           C  
ATOM     43  CB  ILE A   5     -90.800  46.095  -0.620  1.00 90.27           C  
ATOM     44  O   ILE A   5     -91.032  46.408  -3.696  1.00 90.27           O  
ATOM     45  CG1 ILE A   5     -90.824  46.755   0.763  1.00 90.27           C  
ATOM     46  CG2 ILE A   5     -90.239  44.672  -0.538  1.00 90.27           C  
ATOM     47  CD1 ILE A   5     -89.451  46.902   1.404  1.00 90.27           C  
ATOM     48  N   HIS A   6     -88.846  45.771  -3.475  1.00 89.23           N  
ATOM     49  CA  HIS A   6     -88.727  45.112  -4.770  1.00 89.23           C  
ATOM     50  C   HIS A   6     -88.519  43.610  -4.607  1.00 89.23           C  
ATOM     51  CB  HIS A   6     -87.577  45.717  -5.577  1.00 89.23           C  
ATOM     52  O   HIS A   6     -87.876  43.169  -3.653  1.00 89.23           O  
ATOM     53  CG  HIS A   6     -87.643  47.207  -5.691  1.00 89.23           C  
ATOM     54  CD2 HIS A   6     -87.362  48.180  -4.793  1.00 89.23           C  
ATOM     55  ND1 HIS A   6     -88.042  47.848  -6.844  1.00 89.23           N  
ATOM     56  CE1 HIS A   6     -88.003  49.156  -6.649  1.00 89.23           C  
ATOM     57  NE2 HIS A   6     -87.594  49.383  -5.413  1.00 89.23           N  
ATOM     58  N   ASP A   7     -89.009  42.860  -5.475  1.00 83.95           N  
ATOM     59  CA  ASP A   7     -88.701  41.434  -5.462  1.00 83.95           C  
ATOM     60  C   ASP A   7     -87.320  41.164  -6.052  1.00 83.95           C  
ATOM     61  CB  ASP A   7     -89.765  40.648  -6.231  1.00 83.95           C  
ATOM     62  O   ASP A   7     -86.600  42.097  -6.414  1.00 83.95           O  
ATOM     63  CG  ASP A   7     -89.770  40.956  -7.718  1.00 83.95           C  
ATOM     64  OD1 ASP A   7     -90.754  40.613  -8.409  1.00 83.95           O  
ATOM     65  OD2 ASP A   7     -88.780  41.544  -8.205  1.00 83.95           O  
ATOM     66  N   LYS A   8     -86.974  39.958  -6.193  1.00 83.89           N  
ATOM     67  CA  LYS A   8     -85.620  39.596  -6.604  1.00 83.89           C  
ATOM     68  C   LYS A   8     -85.333  40.071  -8.025  1.00 83.89           C  
ATOM     69  CB  LYS A   8     -85.415  38.085  -6.505  1.00 83.89           C  
ATOM     70  O   LYS A   8     -84.172  40.175  -8.429  1.00 83.89           O  
ATOM     71  CG  LYS A   8     -86.296  37.276  -7.446  1.00 83.89           C  
ATOM     72  CD  LYS A   8     -86.037  35.782  -7.309  1.00 83.89           C  
ATOM     73  CE  LYS A   8     -86.905  34.974  -8.266  1.00 83.89           C  
ATOM     74  NZ  LYS A   8     -86.571  33.519  -8.221  1.00 83.89           N  
ATOM     75  N   SER A   9     -86.360  40.344  -8.754  1.00 81.48           N  
ATOM     76  CA  SER A   9     -86.194  40.840 -10.117  1.00 81.48           C  
ATOM     77  C   SER A   9     -86.287  42.361 -10.166  1.00 81.48           C  
ATOM     78  CB  SER A   9     -87.245  40.226 -11.043  1.00 81.48           C  
ATOM     79  O   SER A   9     -86.327  42.951 -11.248  1.00 81.48           O  
ATOM     80  OG  SER A   9     -87.145  38.813 -11.049  1.00 81.48           O  
ATOM     81  N   MET A  10     -86.352  42.942  -9.048  1.00 83.16           N  
ATOM     82  CA  MET A  10     -86.341  44.388  -8.854  1.00 83.16           C  
ATOM     83  C   MET A  10     -87.692  44.996  -9.214  1.00 83.16           C  
ATOM     84  CB  MET A  10     -85.237  45.036  -9.693  1.00 83.16           C  
ATOM     85  O   MET A  10     -87.816  46.216  -9.340  1.00 83.16           O  
ATOM     86  CG  MET A  10     -83.836  44.792  -9.155  1.00 83.16           C  
ATOM     87  SD  MET A  10     -83.590  45.517  -7.487  1.00 83.16           S  
ATOM     88  CE  MET A  10     -83.585  47.283  -7.902  1.00 83.16           C  
ATOM     89  N   ARG A  11     -88.807  44.188  -9.321  1.00 86.46           N  
ATOM     90  CA  ARG A  11     -90.164  44.699  -9.481  1.00 86.46           C  
ATOM     91  C   ARG A  11     -90.706  45.236  -8.161  1.00 86.46           C  
ATOM     92  CB  ARG A  11     -91.091  43.608 -10.022  1.00 86.46           C  
ATOM     93  O   ARG A  11     -90.537  44.609  -7.113  1.00 86.46           O  
ATOM     94  CG  ARG A  11     -90.695  43.089 -11.395  1.00 86.46           C  
ATOM     95  CD  ARG A  11     -91.626  41.983 -11.870  1.00 86.46           C  
ATOM     96  NE  ARG A  11     -91.594  40.830 -10.974  1.00 86.46           N  
ATOM     97  NH1 ARG A  11     -93.284  39.682 -12.054  1.00 86.46           N  
ATOM     98  NH2 ARG A  11     -92.270  38.771 -10.211  1.00 86.46           N  
ATOM     99  CZ  ARG A  11     -92.383  39.765 -11.082  1.00 86.46           C  
ATOM    100  N   LYS A  12     -91.216  46.500  -8.246  1.00 89.80           N  
ATOM    101  CA  LYS A  12     -91.843  47.041  -7.044  1.00 89.80           C  
ATOM    102  C   LYS A  12     -93.063  46.218  -6.641  1.00 89.80           C  
ATOM    103  CB  LYS A  12     -92.246  48.501  -7.259  1.00 89.80           C  
ATOM    104  O   LYS A  12     -93.995  46.054  -7.430  1.00 89.80           O  
ATOM    105  CG  LYS A  12     -91.067  49.452  -7.407  1.00 89.80           C  
ATOM    106  CD  LYS A  12     -91.530  50.881  -7.664  1.00 89.80           C  
ATOM    107  CE  LYS A  12     -90.353  51.820  -7.886  1.00 89.80           C  
ATOM    108  NZ  LYS A  12     -90.804  53.203  -8.225  1.00 89.80           N  
ATOM    109  N   VAL A  13     -93.101  45.662  -5.455  1.00 88.11           N  
ATOM    110  CA  VAL A  13     -94.162  44.733  -5.080  1.00 88.11           C  
ATOM    111  C   VAL A  13     -95.001  45.331  -3.953  1.00 88.11           C  
ATOM    112  CB  VAL A  13     -93.590  43.363  -4.649  1.00 88.11           C  
ATOM    113  O   VAL A  13     -96.164  44.963  -3.774  1.00 88.11           O  
ATOM    114  CG1 VAL A  13     -93.032  42.607  -5.853  1.00 88.11           C  
ATOM    115  CG2 VAL A  13     -92.511  43.547  -3.583  1.00 88.11           C  
ATOM    116  N   CYS A  14     -94.362  46.113  -3.037  1.00 84.95           N  
ATOM    117  CA  CYS A  14     -95.106  46.860  -2.029  1.00 84.95           C  
ATOM    118  C   CYS A  14     -94.316  48.076  -1.559  1.00 84.95           C  
ATOM    119  CB  CYS A  14     -95.439  45.966  -0.836  1.00 84.95           C  
ATOM    120  O   CYS A  14     -93.159  48.258  -1.945  1.00 84.95           O  
ATOM    121  SG  CYS A  14     -94.024  45.617   0.231  1.00 84.95           S  
ATOM    122  N   ALA A  15     -94.977  49.027  -0.789  1.00 88.13           N  
ATOM    123  CA  ALA A  15     -94.352  50.246  -0.284  1.00 88.13           C  
ATOM    124  C   ALA A  15     -94.669  50.454   1.195  1.00 88.13           C  
ATOM    125  CB  ALA A  15     -94.808  51.456  -1.097  1.00 88.13           C  
ATOM    126  O   ALA A  15     -95.698  49.982   1.687  1.00 88.13           O  
ATOM    127  N   LEU A  16     -93.719  50.949   1.917  1.00 90.84           N  
ATOM    128  CA  LEU A  16     -93.905  51.380   3.298  1.00 90.84           C  
ATOM    129  C   LEU A  16     -94.018  52.898   3.382  1.00 90.84           C  
ATOM    130  CB  LEU A  16     -92.749  50.893   4.173  1.00 90.84           C  
ATOM    131  O   LEU A  16     -93.262  53.619   2.726  1.00 90.84           O  
ATOM    132  CG  LEU A  16     -92.337  49.430   4.000  1.00 90.84           C  
ATOM    133  CD1 LEU A  16     -91.090  49.129   4.826  1.00 90.84           C  
ATOM    134  CD2 LEU A  16     -93.482  48.502   4.392  1.00 90.84           C  
ATOM    135  N   ASN A  17     -94.993  53.437   4.068  1.00 90.20           N  
ATOM    136  CA  ASN A  17     -95.178  54.872   4.259  1.00 90.20           C  
ATOM    137  C   ASN A  17     -95.885  55.175   5.577  1.00 90.20           C  
ATOM    138  CB  ASN A  17     -95.958  55.472   3.088  1.00 90.20           C  
ATOM    139  O   ASN A  17     -96.955  54.632   5.852  1.00 90.20           O  
ATOM    140  CG  ASN A  17     -95.913  56.988   3.072  1.00 90.20           C  
ATOM    141  ND2 ASN A  17     -95.531  57.557   1.935  1.00 90.20           N  
ATOM    142  OD1 ASN A  17     -96.217  57.641   4.073  1.00 90.20           O  
ATOM    143  N   ASN A  18     -95.257  55.996   6.425  1.00 88.89           N  
ATOM    144  CA  ASN A  18     -95.796  56.291   7.749  1.00 88.89           C  
ATOM    145  C   ASN A  18     -96.886  57.357   7.685  1.00 88.89           C  
ATOM    146  CB  ASN A  18     -94.678  56.730   8.697  1.00 88.89           C  
ATOM    147  O   ASN A  18     -97.654  57.522   8.635  1.00 88.89           O  
ATOM    148  CG  ASN A  18     -93.740  55.596   9.059  1.00 88.89           C  
ATOM    149  ND2 ASN A  18     -92.608  55.934   9.666  1.00 88.89           N  
ATOM    150  OD1 ASN A  18     -94.030  54.427   8.796  1.00 88.89           O  
ATOM    151  N   GLU A  19     -97.080  58.060   6.535  1.00 85.66           N  
ATOM    152  CA  GLU A  19     -98.006  59.185   6.442  1.00 85.66           C  
ATOM    153  C   GLU A  19     -99.301  58.776   5.745  1.00 85.66           C  
ATOM    154  CB  GLU A  19     -97.357  60.357   5.702  1.00 85.66           C  
ATOM    155  O   GLU A  19    -100.272  59.536   5.735  1.00 85.66           O  
ATOM    156  CG  GLU A  19     -96.131  60.923   6.403  1.00 85.66           C  
ATOM    157  CD  GLU A  19     -95.588  62.179   5.740  1.00 85.66           C  
ATOM    158  OE1 GLU A  19     -94.692  62.832   6.320  1.00 85.66           O  
ATOM    159  OE2 GLU A  19     -96.063  62.513   4.632  1.00 85.66           O  
ATOM    160  N   ILE A  20     -99.371  57.589   5.166  1.00 88.58           N  
ATOM    161  CA  ILE A  20    -100.559  57.136   4.452  1.00 88.58           C  
ATOM    162  C   ILE A  20    -101.230  56.006   5.229  1.00 88.58           C  
ATOM    163  CB  ILE A  20    -100.214  56.669   3.020  1.00 88.58           C  
ATOM    164  O   ILE A  20    -100.676  54.912   5.348  1.00 88.58           O  
ATOM    165  CG1 ILE A  20     -99.529  57.799   2.240  1.00 88.58           C  
ATOM    166  CG2 ILE A  20    -101.471  56.185   2.291  1.00 88.58           C  
ATOM    167  CD1 ILE A  20     -99.090  57.404   0.837  1.00 88.58           C  
ATOM    168  N   PRO A  21    -102.398  56.236   5.878  1.00 84.51           N  
ATOM    169  CA  PRO A  21    -103.125  55.230   6.656  1.00 84.51           C  
ATOM    170  C   PRO A  21    -103.364  53.939   5.876  1.00 84.51           C  
ATOM    171  CB  PRO A  21    -104.450  55.925   6.979  1.00 84.51           C  
ATOM    172  O   PRO A  21    -103.686  53.982   4.686  1.00 84.51           O  
ATOM    173  CG  PRO A  21    -104.151  57.386   6.876  1.00 84.51           C  
ATOM    174  CD  PRO A  21    -103.087  57.582   5.834  1.00 84.51           C  
ATOM    175  N   GLY A  22    -103.179  52.897   6.492  1.00 84.12           N  
ATOM    176  CA  GLY A  22    -103.422  51.594   5.894  1.00 84.12           C  
ATOM    177  C   GLY A  22    -102.184  50.985   5.263  1.00 84.12           C  
ATOM    178  O   GLY A  22    -102.131  49.776   5.030  1.00 84.12           O  
ATOM    179  N   MET A  23    -101.171  51.898   4.858  1.00 87.38           N  
ATOM    180  CA  MET A  23     -99.923  51.376   4.307  1.00 87.38           C  
ATOM    181  C   MET A  23     -99.050  50.779   5.407  1.00 87.38           C  
ATOM    182  CB  MET A  23     -99.157  52.476   3.572  1.00 87.38           C  
ATOM    183  O   MET A  23     -99.175  51.151   6.574  1.00 87.38           O  
ATOM    184  CG  MET A  23     -99.780  52.874   2.243  1.00 87.38           C  
ATOM    185  SD  MET A  23     -98.679  53.948   1.243  1.00 87.38           S  
ATOM    186  CE  MET A  23     -97.462  52.726   0.682  1.00 87.38           C  
ATOM    187  N   LEU A  24     -98.222  49.833   5.048  1.00 86.74           N  
ATOM    188  CA  LEU A  24     -97.266  49.260   5.989  1.00 86.74           C  
ATOM    189  C   LEU A  24     -96.326  50.333   6.530  1.00 86.74           C  
ATOM    190  CB  LEU A  24     -96.458  48.145   5.321  1.00 86.74           C  
ATOM    191  O   LEU A  24     -95.687  51.050   5.758  1.00 86.74           O  
ATOM    192  CG  LEU A  24     -95.845  47.100   6.254  1.00 86.74           C  
ATOM    193  CD1 LEU A  24     -96.943  46.311   6.959  1.00 86.74           C  
ATOM    194  CD2 LEU A  24     -94.923  46.166   5.478  1.00 86.74           C  
ATOM    195  N   PRO A  25     -96.327  50.511   7.923  1.00 84.19           N  
ATOM    196  CA  PRO A  25     -95.426  51.497   8.525  1.00 84.19           C  
ATOM    197  C   PRO A  25     -94.047  50.921   8.838  1.00 84.19           C  
ATOM    198  CB  PRO A  25     -96.153  51.903   9.808  1.00 84.19           C  
ATOM    199  O   PRO A  25     -93.823  49.719   8.671  1.00 84.19           O  
ATOM    200  CG  PRO A  25     -96.844  50.658  10.265  1.00 84.19           C  
ATOM    201  CD  PRO A  25     -97.332  49.912   9.058  1.00 84.19           C  
ATOM    202  N   TYR A  26     -93.048  51.755   9.070  1.00 88.98           N  
ATOM    203  CA  TYR A  26     -91.734  51.357   9.564  1.00 88.98           C  
ATOM    204  C   TYR A  26     -91.315  52.216  10.752  1.00 88.98           C  
ATOM    205  CB  TYR A  26     -90.688  51.459   8.450  1.00 88.98           C  
ATOM    206  O   TYR A  26     -91.785  53.345  10.907  1.00 88.98           O  
ATOM    207  CG  TYR A  26     -90.568  52.841   7.856  1.00 88.98           C  
ATOM    208  CD1 TYR A  26     -91.287  53.197   6.716  1.00 88.98           C  
ATOM    209  CD2 TYR A  26     -89.734  53.795   8.430  1.00 88.98           C  
ATOM    210  CE1 TYR A  26     -91.178  54.467   6.164  1.00 88.98           C  
ATOM    211  CE2 TYR A  26     -89.617  55.070   7.886  1.00 88.98           C  
ATOM    212  OH  TYR A  26     -90.230  56.656   6.212  1.00 88.98           O  
ATOM    213  CZ  TYR A  26     -90.342  55.396   6.755  1.00 88.98           C  
ATOM    214  N   THR A  27     -90.624  51.644  11.585  1.00 87.29           N  
ATOM    215  CA  THR A  27     -90.069  52.345  12.738  1.00 87.29           C  
ATOM    216  C   THR A  27     -88.569  52.089  12.855  1.00 87.29           C  
ATOM    217  CB  THR A  27     -90.768  51.920  14.041  1.00 87.29           C  
ATOM    218  O   THR A  27     -88.022  51.238  12.150  1.00 87.29           O  
ATOM    219  CG2 THR A  27     -92.251  52.276  14.011  1.00 87.29           C  
ATOM    220  OG1 THR A  27     -90.632  50.504  14.210  1.00 87.29           O  
ATOM    221  N   ASN A  28     -87.901  52.786  13.693  1.00 87.06           N  
ATOM    222  CA  ASN A  28     -86.480  52.651  13.999  1.00 87.06           C  
ATOM    223  C   ASN A  28     -85.628  52.696  12.734  1.00 87.06           C  
ATOM    224  CB  ASN A  28     -86.218  51.356  14.770  1.00 87.06           C  
ATOM    225  O   ASN A  28     -84.656  51.949  12.608  1.00 87.06           O  
ATOM    226  CG  ASN A  28     -86.851  51.358  16.148  1.00 87.06           C  
ATOM    227  ND2 ASN A  28     -87.287  50.189  16.602  1.00 87.06           N  
ATOM    228  OD1 ASN A  28     -86.948  52.402  16.798  1.00 87.06           O  
ATOM    229  N   SER A  29     -86.008  53.521  11.763  1.00 85.92           N  
ATOM    230  CA  SER A  29     -85.230  53.651  10.535  1.00 85.92           C  
ATOM    231  C   SER A  29     -83.912  54.376  10.790  1.00 85.92           C  
ATOM    232  CB  SER A  29     -86.033  54.395   9.467  1.00 85.92           C  
ATOM    233  O   SER A  29     -83.864  55.330  11.568  1.00 85.92           O  
ATOM    234  OG  SER A  29     -86.220  55.751   9.833  1.00 85.92           O  
ATOM    235  N   GLN A  30     -82.838  53.912  10.378  1.00 86.98           N  
ATOM    236  CA  GLN A  30     -81.515  54.521  10.463  1.00 86.98           C  
ATOM    237  C   GLN A  30     -80.740  54.335   9.162  1.00 86.98           C  
ATOM    238  CB  GLN A  30     -80.726  53.930  11.633  1.00 86.98           C  
ATOM    239  O   GLN A  30     -80.330  53.221   8.831  1.00 86.98           O  
ATOM    240  CG  GLN A  30     -79.439  54.681  11.948  1.00 86.98           C  
ATOM    241  CD  GLN A  30     -78.734  54.147  13.180  1.00 86.98           C  
ATOM    242  NE2 GLN A  30     -77.406  54.129  13.141  1.00 86.98           N  
ATOM    243  OE1 GLN A  30     -79.377  53.753  14.158  1.00 86.98           O  
ATOM    244  N   TRP A  31     -80.614  55.394   8.390  1.00 83.56           N  
ATOM    245  CA  TRP A  31     -79.750  55.444   7.213  1.00 83.56           C  
ATOM    246  C   TRP A  31     -78.370  55.984   7.575  1.00 83.56           C  
ATOM    247  CB  TRP A  31     -80.381  56.312   6.121  1.00 83.56           C  
ATOM    248  O   TRP A  31     -78.221  57.168   7.888  1.00 83.56           O  
ATOM    249  CG  TRP A  31     -79.596  56.347   4.844  1.00 83.56           C  
ATOM    250  CD1 TRP A  31     -78.722  55.401   4.386  1.00 83.56           C  
ATOM    251  CD2 TRP A  31     -79.611  57.388   3.861  1.00 83.56           C  
ATOM    252  CE2 TRP A  31     -78.721  57.004   2.833  1.00 83.56           C  
ATOM    253  CE3 TRP A  31     -80.292  58.607   3.750  1.00 83.56           C  
ATOM    254  NE1 TRP A  31     -78.193  55.789   3.178  1.00 83.56           N  
ATOM    255  CH2 TRP A  31     -79.174  58.986   1.623  1.00 83.56           C  
ATOM    256  CZ2 TRP A  31     -78.495  57.798   1.706  1.00 83.56           C  
ATOM    257  CZ3 TRP A  31     -80.065  59.397   2.627  1.00 83.56           C  
ATOM    258  N   HIS A  32     -77.472  55.165   7.565  1.00 86.18           N  
ATOM    259  CA  HIS A  32     -76.112  55.478   7.989  1.00 86.18           C  
ATOM    260  C   HIS A  32     -75.165  55.543   6.795  1.00 86.18           C  
ATOM    261  CB  HIS A  32     -75.613  54.442   8.998  1.00 86.18           C  
ATOM    262  O   HIS A  32     -74.889  54.522   6.159  1.00 86.18           O  
ATOM    263  CG  HIS A  32     -74.377  54.862   9.729  1.00 86.18           C  
ATOM    264  CD2 HIS A  32     -73.528  55.895   9.517  1.00 86.18           C  
ATOM    265  ND1 HIS A  32     -73.892  54.181  10.823  1.00 86.18           N  
ATOM    266  CE1 HIS A  32     -72.794  54.779  11.255  1.00 86.18           C  
ATOM    267  NE2 HIS A  32     -72.551  55.822  10.479  1.00 86.18           N  
ATOM    268  N   LEU A  33     -74.698  56.762   6.433  1.00 84.18           N  
ATOM    269  CA  LEU A  33     -73.806  57.022   5.309  1.00 84.18           C  
ATOM    270  C   LEU A  33     -72.371  57.216   5.787  1.00 84.18           C  
ATOM    271  CB  LEU A  33     -74.269  58.257   4.531  1.00 84.18           C  
ATOM    272  O   LEU A  33     -72.124  57.970   6.731  1.00 84.18           O  
ATOM    273  CG  LEU A  33     -75.687  58.207   3.959  1.00 84.18           C  
ATOM    274  CD1 LEU A  33     -76.657  58.935   4.883  1.00 84.18           C  
ATOM    275  CD2 LEU A  33     -75.720  58.807   2.558  1.00 84.18           C  
ATOM    276  N   TYR A  34     -71.404  56.595   5.113  1.00 82.52           N  
ATOM    277  CA  TYR A  34     -69.995  56.714   5.467  1.00 82.52           C  
ATOM    278  C   TYR A  34     -69.161  57.122   4.258  1.00 82.52           C  
ATOM    279  CB  TYR A  34     -69.471  55.394   6.041  1.00 82.52           C  
ATOM    280  O   TYR A  34     -69.255  56.505   3.194  1.00 82.52           O  
ATOM    281  CG  TYR A  34     -70.207  54.934   7.275  1.00 82.52           C  
ATOM    282  CD1 TYR A  34     -69.737  55.248   8.548  1.00 82.52           C  
ATOM    283  CD2 TYR A  34     -71.373  54.184   7.172  1.00 82.52           C  
ATOM    284  CE1 TYR A  34     -70.411  54.825   9.689  1.00 82.52           C  
ATOM    285  CE2 TYR A  34     -72.056  53.755   8.305  1.00 82.52           C  
ATOM    286  OH  TYR A  34     -72.240  53.658  10.683  1.00 82.52           O  
ATOM    287  CZ  TYR A  34     -71.568  54.080   9.557  1.00 82.52           C  
ATOM    288  N   LEU A  35     -68.261  58.114   4.531  1.00 77.61           N  
ATOM    289  CA  LEU A  35     -67.467  58.668   3.440  1.00 77.61           C  
ATOM    290  C   LEU A  35     -66.321  57.731   3.072  1.00 77.61           C  
ATOM    291  CB  LEU A  35     -66.915  60.043   3.823  1.00 77.61           C  
ATOM    292  O   LEU A  35     -65.982  57.591   1.895  1.00 77.61           O  
ATOM    293  CG  LEU A  35     -66.132  60.785   2.739  1.00 77.61           C  
ATOM    294  CD1 LEU A  35     -67.016  61.029   1.520  1.00 77.61           C  
ATOM    295  CD2 LEU A  35     -65.585  62.102   3.281  1.00 77.61           C  
ATOM    296  N   GLU A  36     -65.775  57.028   3.939  1.00 72.93           N  
ATOM    297  CA  GLU A  36     -64.574  56.229   3.716  1.00 72.93           C  
ATOM    298  C   GLU A  36     -64.785  55.217   2.594  1.00 72.93           C  
ATOM    299  CB  GLU A  36     -64.159  55.510   5.002  1.00 72.93           C  
ATOM    300  O   GLU A  36     -63.953  55.098   1.693  1.00 72.93           O  
ATOM    301  CG  GLU A  36     -62.792  54.847   4.923  1.00 72.93           C  
ATOM    302  CD  GLU A  36     -62.337  54.250   6.245  1.00 72.93           C  
ATOM    303  OE1 GLU A  36     -61.211  53.706   6.310  1.00 72.93           O  
ATOM    304  OE2 GLU A  36     -63.113  54.327   7.224  1.00 72.93           O  
ATOM    305  N   TYR A  37     -65.795  54.568   2.725  1.00 74.95           N  
ATOM    306  CA  TYR A  37     -66.074  53.591   1.679  1.00 74.95           C  
ATOM    307  C   TYR A  37     -67.209  54.063   0.779  1.00 74.95           C  
ATOM    308  CB  TYR A  37     -66.426  52.233   2.293  1.00 74.95           C  
ATOM    309  O   TYR A  37     -67.597  53.365  -0.161  1.00 74.95           O  
ATOM    310  CG  TYR A  37     -65.240  51.503   2.876  1.00 74.95           C  
ATOM    311  CD1 TYR A  37     -64.490  50.622   2.101  1.00 74.95           C  
ATOM    312  CD2 TYR A  37     -64.867  51.695   4.202  1.00 74.95           C  
ATOM    313  CE1 TYR A  37     -63.397  49.946   2.634  1.00 74.95           C  
ATOM    314  CE2 TYR A  37     -63.775  51.025   4.746  1.00 74.95           C  
ATOM    315  OH  TYR A  37     -61.966  49.489   4.489  1.00 74.95           O  
ATOM    316  CZ  TYR A  37     -63.048  50.156   3.956  1.00 74.95           C  
ATOM    317  N   SER A  38     -67.650  55.129   1.008  1.00 72.34           N  
ATOM    318  CA  SER A  38     -68.786  55.696   0.289  1.00 72.34           C  
ATOM    319  C   SER A  38     -69.927  54.690   0.178  1.00 72.34           C  
ATOM    320  CB  SER A  38     -68.364  56.156  -1.106  1.00 72.34           C  
ATOM    321  O   SER A  38     -70.567  54.583  -0.870  1.00 72.34           O  
ATOM    322  OG  SER A  38     -69.179  57.225  -1.553  1.00 72.34           O  
ATOM    323  N   THR A  39     -69.971  53.853   1.257  1.00 77.73           N  
ATOM    324  CA  THR A  39     -71.091  52.924   1.371  1.00 77.73           C  
ATOM    325  C   THR A  39     -72.079  53.396   2.434  1.00 77.73           C  
ATOM    326  CB  THR A  39     -70.606  51.503   1.711  1.00 77.73           C  
ATOM    327  O   THR A  39     -71.769  54.290   3.223  1.00 77.73           O  
ATOM    328  CG2 THR A  39     -69.627  50.989   0.661  1.00 77.73           C  
ATOM    329  OG1 THR A  39     -69.955  51.520   2.988  1.00 77.73           O  
ATOM    330  N   SER A  40     -73.344  52.912   2.473  1.00 85.23           N  
ATOM    331  CA  SER A  40     -74.342  53.243   3.484  1.00 85.23           C  
ATOM    332  C   SER A  40     -75.128  52.008   3.911  1.00 85.23           C  
ATOM    333  CB  SER A  40     -75.301  54.314   2.962  1.00 85.23           C  
ATOM    334  O   SER A  40     -75.267  51.057   3.138  1.00 85.23           O  
ATOM    335  OG  SER A  40     -76.057  53.821   1.869  1.00 85.23           O  
ATOM    336  N   THR A  41     -75.515  51.913   5.090  1.00 87.04           N  
ATOM    337  CA  THR A  41     -76.434  50.907   5.612  1.00 87.04           C  
ATOM    338  C   THR A  41     -77.778  51.536   5.968  1.00 87.04           C  
ATOM    339  CB  THR A  41     -75.849  50.204   6.850  1.00 87.04           C  
ATOM    340  O   THR A  41     -77.854  52.733   6.250  1.00 87.04           O  
ATOM    341  CG2 THR A  41     -74.507  49.553   6.531  1.00 87.04           C  
ATOM    342  OG1 THR A  41     -75.664  51.166   7.896  1.00 87.04           O  
ATOM    343  N   PHE A  42     -78.883  50.787   5.750  1.00 88.26           N  
ATOM    344  CA  PHE A  42     -80.222  51.233   6.118  1.00 88.26           C  
ATOM    345  C   PHE A  42     -80.932  50.178   6.958  1.00 88.26           C  
ATOM    346  CB  PHE A  42     -81.046  51.551   4.867  1.00 88.26           C  
ATOM    347  O   PHE A  42     -81.178  49.065   6.487  1.00 88.26           O  
ATOM    348  CG  PHE A  42     -82.419  52.091   5.166  1.00 88.26           C  
ATOM    349  CD1 PHE A  42     -83.546  51.520   4.587  1.00 88.26           C  
ATOM    350  CD2 PHE A  42     -82.582  53.168   6.026  1.00 88.26           C  
ATOM    351  CE1 PHE A  42     -84.818  52.017   4.861  1.00 88.26           C  
ATOM    352  CE2 PHE A  42     -83.850  53.670   6.305  1.00 88.26           C  
ATOM    353  CZ  PHE A  42     -84.966  53.095   5.721  1.00 88.26           C  
ATOM    354  N   ASP A  43     -81.143  50.433   8.218  1.00 90.76           N  
ATOM    355  CA  ASP A  43     -81.836  49.538   9.139  1.00 90.76           C  
ATOM    356  C   ASP A  43     -83.212  50.089   9.507  1.00 90.76           C  
ATOM    357  CB  ASP A  43     -81.003  49.320  10.404  1.00 90.76           C  
ATOM    358  O   ASP A  43     -83.375  51.297   9.693  1.00 90.76           O  
ATOM    359  CG  ASP A  43     -79.632  48.735  10.116  1.00 90.76           C  
ATOM    360  OD1 ASP A  43     -78.676  49.023  10.869  1.00 90.76           O  
ATOM    361  OD2 ASP A  43     -79.505  47.982   9.126  1.00 90.76           O  
ATOM    362  N   PHE A  44     -84.202  49.270   9.466  1.00 88.52           N  
ATOM    363  CA  PHE A  44     -85.529  49.688   9.903  1.00 88.52           C  
ATOM    364  C   PHE A  44     -86.354  48.488  10.353  1.00 88.52           C  
ATOM    365  CB  PHE A  44     -86.257  50.433   8.780  1.00 88.52           C  
ATOM    366  O   PHE A  44     -85.973  47.341  10.111  1.00 88.52           O  
ATOM    367  CG  PHE A  44     -86.436  49.618   7.527  1.00 88.52           C  
ATOM    368  CD1 PHE A  44     -85.396  49.483   6.615  1.00 88.52           C  
ATOM    369  CD2 PHE A  44     -87.645  48.986   7.263  1.00 88.52           C  
ATOM    370  CE1 PHE A  44     -85.560  48.729   5.455  1.00 88.52           C  
ATOM    371  CE2 PHE A  44     -87.814  48.232   6.106  1.00 88.52           C  
ATOM    372  CZ  PHE A  44     -86.771  48.105   5.202  1.00 88.52           C  
ATOM    373  N   THR A  45     -87.458  48.784  11.172  1.00 90.14           N  
ATOM    374  CA  THR A  45     -88.338  47.748  11.703  1.00 90.14           C  
ATOM    375  C   THR A  45     -89.735  47.865  11.102  1.00 90.14           C  
ATOM    376  CB  THR A  45     -88.428  47.824  13.238  1.00 90.14           C  
ATOM    377  O   THR A  45     -90.253  48.971  10.931  1.00 90.14           O  
ATOM    378  CG2 THR A  45     -89.327  46.723  13.791  1.00 90.14           C  
ATOM    379  OG1 THR A  45     -87.116  47.680  13.796  1.00 90.14           O  
ATOM    380  N   ILE A  46     -90.304  46.738  10.578  1.00 89.52           N  
ATOM    381  CA  ILE A  46     -91.654  46.692  10.028  1.00 89.52           C  
ATOM    382  C   ILE A  46     -92.578  45.949  10.990  1.00 89.52           C  
ATOM    383  CB  ILE A  46     -91.675  46.018   8.637  1.00 89.52           C  
ATOM    384  O   ILE A  46     -92.378  44.763  11.262  1.00 89.52           O  
ATOM    385  CG1 ILE A  46     -90.680  46.705   7.695  1.00 89.52           C  
ATOM    386  CG2 ILE A  46     -93.089  46.038   8.049  1.00 89.52           C  
ATOM    387  CD1 ILE A  46     -90.404  45.931   6.414  1.00 89.52           C  
ATOM    388  N   PRO A  47     -93.565  46.612  11.592  1.00 85.98           N  
ATOM    389  CA  PRO A  47     -94.547  45.874  12.390  1.00 85.98           C  
ATOM    390  C   PRO A  47     -95.417  44.948  11.545  1.00 85.98           C  
ATOM    391  CB  PRO A  47     -95.387  46.982  13.029  1.00 85.98           C  
ATOM    392  O   PRO A  47     -95.745  45.275  10.402  1.00 85.98           O  
ATOM    393  CG  PRO A  47     -95.292  48.131  12.077  1.00 85.98           C  
ATOM    394  CD  PRO A  47     -93.936  48.103  11.431  1.00 85.98           C  
ATOM    395  N   LYS A  48     -95.801  43.831  12.128  1.00 86.56           N  
ATOM    396  CA  LYS A  48     -96.583  42.857  11.373  1.00 86.56           C  
ATOM    397  C   LYS A  48     -98.075  43.164  11.460  1.00 86.56           C  
ATOM    398  CB  LYS A  48     -96.308  41.440  11.878  1.00 86.56           C  
ATOM    399  O   LYS A  48     -98.822  42.914  10.512  1.00 86.56           O  
ATOM    400  CG  LYS A  48     -94.900  40.941  11.588  1.00 86.56           C  
ATOM    401  CD  LYS A  48     -94.636  39.595  12.251  1.00 86.56           C  
ATOM    402  CE  LYS A  48     -95.485  38.492  11.634  1.00 86.56           C  
ATOM    403  NZ  LYS A  48     -95.187  37.159  12.241  1.00 86.56           N  
ATOM    404  N   ILE A  49     -98.516  43.731  12.551  1.00 83.55           N  
ATOM    405  CA  ILE A  49     -99.933  43.955  12.813  1.00 83.55           C  
ATOM    406  C   ILE A  49    -100.278  45.422  12.566  1.00 83.55           C  
ATOM    407  CB  ILE A  49    -100.312  43.550  14.255  1.00 83.55           C  
ATOM    408  O   ILE A  49     -99.649  46.318  13.133  1.00 83.55           O  
ATOM    409  CG1 ILE A  49    -100.001  42.067  14.493  1.00 83.55           C  
ATOM    410  CG2 ILE A  49    -101.788  43.851  14.530  1.00 83.55           C  
ATOM    411  CD1 ILE A  49    -100.291  41.594  15.911  1.00 83.55           C  
ATOM    412  N   VAL A  50    -101.040  45.684  11.703  1.00 82.61           N  
ATOM    413  CA  VAL A  50    -101.578  47.006  11.404  1.00 82.61           C  
ATOM    414  C   VAL A  50    -103.099  46.989  11.549  1.00 82.61           C  
ATOM    415  CB  VAL A  50    -101.183  47.473   9.985  1.00 82.61           C  
ATOM    416  O   VAL A  50    -103.781  46.185  10.908  1.00 82.61           O  
ATOM    417  CG1 VAL A  50    -101.729  48.872   9.706  1.00 82.61           C  
ATOM    418  CG2 VAL A  50     -99.665  47.445   9.819  1.00 82.61           C  
ATOM    419  N   ASN A  51    -103.663  47.758  12.435  1.00 80.17           N  
ATOM    420  CA  ASN A  51    -105.091  47.815  12.727  1.00 80.17           C  
ATOM    421  C   ASN A  51    -105.613  46.477  13.240  1.00 80.17           C  
ATOM    422  CB  ASN A  51    -105.875  48.251  11.488  1.00 80.17           C  
ATOM    423  O   ASN A  51    -106.666  46.007  12.805  1.00 80.17           O  
ATOM    424  CG  ASN A  51    -105.568  49.677  11.072  1.00 80.17           C  
ATOM    425  ND2 ASN A  51    -105.649  49.947   9.775  1.00 80.17           N  
ATOM    426  OD1 ASN A  51    -105.260  50.527  11.911  1.00 80.17           O  
ATOM    427  N   GLY A  52    -104.815  45.791  14.065  1.00 80.36           N  
ATOM    428  CA  GLY A  52    -105.227  44.600  14.791  1.00 80.36           C  
ATOM    429  C   GLY A  52    -105.137  43.334  13.959  1.00 80.36           C  
ATOM    430  O   GLY A  52    -105.505  42.253  14.424  1.00 80.36           O  
ATOM    431  N   LYS A  53    -104.633  43.516  12.650  1.00 83.83           N  
ATOM    432  CA  LYS A  53    -104.535  42.346  11.782  1.00 83.83           C  
ATOM    433  C   LYS A  53    -103.180  42.292  11.083  1.00 83.83           C  
ATOM    434  CB  LYS A  53    -105.660  42.351  10.745  1.00 83.83           C  
ATOM    435  O   LYS A  53    -102.532  43.324  10.892  1.00 83.83           O  
ATOM    436  CG  LYS A  53    -107.056  42.297  11.347  1.00 83.83           C  
ATOM    437  CD  LYS A  53    -108.132  42.378  10.272  1.00 83.83           C  
ATOM    438  CE  LYS A  53    -109.529  42.322  10.872  1.00 83.83           C  
ATOM    439  NZ  LYS A  53    -110.588  42.483   9.830  1.00 83.83           N  
ATOM    440  N   LEU A  54    -102.746  41.090  10.783  1.00 83.99           N  
ATOM    441  CA  LEU A  54    -101.542  40.943   9.971  1.00 83.99           C  
ATOM    442  C   LEU A  54    -101.703  41.648   8.629  1.00 83.99           C  
ATOM    443  CB  LEU A  54    -101.223  39.463   9.749  1.00 83.99           C  
ATOM    444  O   LEU A  54    -102.689  41.429   7.922  1.00 83.99           O  
ATOM    445  CG  LEU A  54    -100.673  38.699  10.954  1.00 83.99           C  
ATOM    446  CD1 LEU A  54    -100.703  37.198  10.689  1.00 83.99           C  
ATOM    447  CD2 LEU A  54     -99.257  39.162  11.281  1.00 83.99           C  
ATOM    448  N   HIS A  55    -100.837  42.509   8.270  1.00 85.97           N  
ATOM    449  CA  HIS A  55    -100.916  43.255   7.020  1.00 85.97           C  
ATOM    450  C   HIS A  55    -100.700  42.341   5.818  1.00 85.97           C  
ATOM    451  CB  HIS A  55     -99.890  44.389   7.006  1.00 85.97           C  
ATOM    452  O   HIS A  55     -99.810  41.488   5.834  1.00 85.97           O  
ATOM    453  CG  HIS A  55    -100.172  45.441   5.981  1.00 85.97           C  
ATOM    454  CD2 HIS A  55    -100.681  46.689   6.103  1.00 85.97           C  
ATOM    455  ND1 HIS A  55     -99.926  45.254   4.638  1.00 85.97           N  
ATOM    456  CE1 HIS A  55    -100.273  46.346   3.977  1.00 85.97           C  
ATOM    457  NE2 HIS A  55    -100.734  47.232   4.843  1.00 85.97           N  
ATOM    458  N   ASP A  56    -101.387  42.531   4.840  1.00 85.45           N  
ATOM    459  CA  ASP A  56    -101.374  41.671   3.661  1.00 85.45           C  
ATOM    460  C   ASP A  56    -100.031  41.751   2.938  1.00 85.45           C  
ATOM    461  CB  ASP A  56    -102.508  42.052   2.707  1.00 85.45           C  
ATOM    462  O   ASP A  56     -99.606  40.786   2.298  1.00 85.45           O  
ATOM    463  CG  ASP A  56    -103.879  41.658   3.228  1.00 85.45           C  
ATOM    464  OD1 ASP A  56    -104.895  42.193   2.735  1.00 85.45           O  
ATOM    465  OD2 ASP A  56    -103.943  40.807   4.141  1.00 85.45           O  
ATOM    466  N   ASP A  57     -99.453  42.893   3.040  1.00 86.33           N  
ATOM    467  CA  ASP A  57     -98.219  43.117   2.294  1.00 86.33           C  
ATOM    468  C   ASP A  57     -97.045  42.388   2.943  1.00 86.33           C  
ATOM    469  CB  ASP A  57     -97.917  44.613   2.193  1.00 86.33           C  
ATOM    470  O   ASP A  57     -95.952  42.329   2.374  1.00 86.33           O  
ATOM    471  CG  ASP A  57     -98.780  45.324   1.164  1.00 86.33           C  
ATOM    472  OD1 ASP A  57     -98.801  46.574   1.145  1.00 86.33           O  
ATOM    473  OD2 ASP A  57     -99.446  44.628   0.369  1.00 86.33           O  
ATOM    474  N   LEU A  58     -97.219  41.763   4.046  1.00 87.62           N  
ATOM    475  CA  LEU A  58     -96.171  41.013   4.728  1.00 87.62           C  
ATOM    476  C   LEU A  58     -95.682  39.855   3.864  1.00 87.62           C  
ATOM    477  CB  LEU A  58     -96.679  40.482   6.071  1.00 87.62           C  
ATOM    478  O   LEU A  58     -94.548  39.395   4.019  1.00 87.62           O  
ATOM    479  CG  LEU A  58     -96.945  41.528   7.156  1.00 87.62           C  
ATOM    480  CD1 LEU A  58     -97.462  40.856   8.424  1.00 87.62           C  
ATOM    481  CD2 LEU A  58     -95.680  42.330   7.447  1.00 87.62           C  
ATOM    482  N   LYS A  59     -96.396  39.374   2.944  1.00 85.64           N  
ATOM    483  CA  LYS A  59     -96.039  38.274   2.053  1.00 85.64           C  
ATOM    484  C   LYS A  59     -94.843  38.640   1.180  1.00 85.64           C  
ATOM    485  CB  LYS A  59     -97.230  37.885   1.176  1.00 85.64           C  
ATOM    486  O   LYS A  59     -94.139  37.759   0.680  1.00 85.64           O  
ATOM    487  CG  LYS A  59     -97.691  38.988   0.234  1.00 85.64           C  
ATOM    488  CD  LYS A  59     -98.901  38.556  -0.583  1.00 85.64           C  
ATOM    489  CE  LYS A  59     -99.401  39.679  -1.481  1.00 85.64           C  
ATOM    490  NZ  LYS A  59    -100.623  39.279  -2.242  1.00 85.64           N  
ATOM    491  N   TYR A  60     -94.595  39.969   1.069  1.00 84.99           N  
ATOM    492  CA  TYR A  60     -93.519  40.430   0.198  1.00 84.99           C  
ATOM    493  C   TYR A  60     -92.247  40.691   0.993  1.00 84.99           C  
ATOM    494  CB  TYR A  60     -93.939  41.702  -0.547  1.00 84.99           C  
ATOM    495  O   TYR A  60     -91.198  40.993   0.417  1.00 84.99           O  
ATOM    496  CG  TYR A  60     -95.155  41.519  -1.423  1.00 84.99           C  
ATOM    497  CD1 TYR A  60     -95.138  40.628  -2.494  1.00 84.99           C  
ATOM    498  CD2 TYR A  60     -96.322  42.235  -1.182  1.00 84.99           C  
ATOM    499  CE1 TYR A  60     -96.255  40.457  -3.305  1.00 84.99           C  
ATOM    500  CE2 TYR A  60     -97.445  42.073  -1.987  1.00 84.99           C  
ATOM    501  OH  TYR A  60     -98.511  41.018  -3.843  1.00 84.99           O  
ATOM    502  CZ  TYR A  60     -97.402  41.182  -3.044  1.00 84.99           C  
ATOM    503  N   ILE A  61     -92.346  40.646   2.322  1.00 89.32           N  
ATOM    504  CA  ILE A  61     -91.185  40.900   3.168  1.00 89.32           C  
ATOM    505  C   ILE A  61     -90.413  39.601   3.386  1.00 89.32           C  
ATOM    506  CB  ILE A  61     -91.598  41.512   4.525  1.00 89.32           C  
ATOM    507  O   ILE A  61     -90.900  38.686   4.055  1.00 89.32           O  
ATOM    508  CG1 ILE A  61     -92.497  42.735   4.307  1.00 89.32           C  
ATOM    509  CG2 ILE A  61     -90.362  41.881   5.349  1.00 89.32           C  
ATOM    510  CD1 ILE A  61     -91.864  43.824   3.451  1.00 89.32           C  
ATOM    511  N   ASN A  62     -89.278  39.497   2.713  1.00 84.32           N  
ATOM    512  CA  ASN A  62     -88.438  38.309   2.819  1.00 84.32           C  
ATOM    513  C   ASN A  62     -86.969  38.637   2.571  1.00 84.32           C  
ATOM    514  CB  ASN A  62     -88.912  37.228   1.844  1.00 84.32           C  
ATOM    515  O   ASN A  62     -86.629  39.777   2.251  1.00 84.32           O  
ATOM    516  CG  ASN A  62     -88.844  37.676   0.397  1.00 84.32           C  
ATOM    517  ND2 ASN A  62     -89.991  37.694  -0.272  1.00 84.32           N  
ATOM    518  OD1 ASN A  62     -87.771  38.002  -0.116  1.00 84.32           O  
ATOM    519  N   ASP A  63     -86.106  37.695   2.692  1.00 86.65           N  
ATOM    520  CA  ASP A  63     -84.672  37.956   2.659  1.00 86.65           C  
ATOM    521  C   ASP A  63     -84.174  38.111   1.224  1.00 86.65           C  
ATOM    522  CB  ASP A  63     -83.906  36.834   3.364  1.00 86.65           C  
ATOM    523  O   ASP A  63     -83.009  38.448   0.998  1.00 86.65           O  
ATOM    524  CG  ASP A  63     -84.127  35.473   2.725  1.00 86.65           C  
ATOM    525  OD1 ASP A  63     -83.708  34.450   3.308  1.00 86.65           O  
ATOM    526  OD2 ASP A  63     -84.723  35.425   1.627  1.00 86.65           O  
ATOM    527  N   GLN A  64     -85.024  38.013   0.220  1.00 85.20           N  
ATOM    528  CA  GLN A  64     -84.660  38.168  -1.185  1.00 85.20           C  
ATOM    529  C   GLN A  64     -85.034  39.555  -1.700  1.00 85.20           C  
ATOM    530  CB  GLN A  64     -85.335  37.092  -2.037  1.00 85.20           C  
ATOM    531  O   GLN A  64     -84.647  39.937  -2.806  1.00 85.20           O  
ATOM    532  CG  GLN A  64     -84.919  35.672  -1.678  1.00 85.20           C  
ATOM    533  CD  GLN A  64     -85.793  34.620  -2.333  1.00 85.20           C  
ATOM    534  NE2 GLN A  64     -85.675  33.379  -1.873  1.00 85.20           N  
ATOM    535  OE1 GLN A  64     -86.572  34.920  -3.244  1.00 85.20           O  
ATOM    536  N   MET A  65     -85.691  40.319  -0.922  1.00 85.53           N  
ATOM    537  CA  MET A  65     -86.207  41.604  -1.384  1.00 85.53           C  
ATOM    538  C   MET A  65     -85.095  42.647  -1.444  1.00 85.53           C  
ATOM    539  CB  MET A  65     -87.334  42.092  -0.472  1.00 85.53           C  
ATOM    540  O   MET A  65     -84.031  42.460  -0.852  1.00 85.53           O  
ATOM    541  CG  MET A  65     -86.857  42.558   0.895  1.00 85.53           C  
ATOM    542  SD  MET A  65     -88.225  43.203   1.933  1.00 85.53           S  
ATOM    543  CE  MET A  65     -87.283  43.822   3.355  1.00 85.53           C  
ATOM    544  N   TYR A  66     -85.292  43.714  -2.293  1.00 85.71           N  
ATOM    545  CA  TYR A  66     -84.508  44.944  -2.294  1.00 85.71           C  
ATOM    546  C   TYR A  66     -85.324  46.111  -1.750  1.00 85.71           C  
ATOM    547  CB  TYR A  66     -84.013  45.266  -3.706  1.00 85.71           C  
ATOM    548  O   TYR A  66     -86.556  46.100  -1.818  1.00 85.71           O  
ATOM    549  CG  TYR A  66     -83.047  44.245  -4.258  1.00 85.71           C  
ATOM    550  CD1 TYR A  66     -81.674  44.381  -4.069  1.00 85.71           C  
ATOM    551  CD2 TYR A  66     -83.507  43.142  -4.971  1.00 85.71           C  
ATOM    552  CE1 TYR A  66     -80.781  43.444  -4.577  1.00 85.71           C  
ATOM    553  CE2 TYR A  66     -82.623  42.198  -5.484  1.00 85.71           C  
ATOM    554  OH  TYR A  66     -80.385  41.426  -5.788  1.00 85.71           O  
ATOM    555  CZ  TYR A  66     -81.264  42.357  -5.282  1.00 85.71           C  
ATOM    556  N   VAL A  67     -84.658  47.008  -1.134  1.00 89.38           N  
ATOM    557  CA  VAL A  67     -85.294  48.194  -0.570  1.00 89.38           C  
ATOM    558  C   VAL A  67     -84.781  49.443  -1.281  1.00 89.38           C  
ATOM    559  CB  VAL A  67     -85.041  48.304   0.951  1.00 89.38           C  
ATOM    560  O   VAL A  67     -83.586  49.556  -1.568  1.00 89.38           O  
ATOM    561  CG1 VAL A  67     -85.693  49.565   1.516  1.00 89.38           C  
ATOM    562  CG2 VAL A  67     -85.563  47.061   1.669  1.00 89.38           C  
ATOM    563  N   SER A  68     -85.691  50.352  -1.717  1.00 89.75           N  
ATOM    564  CA  SER A  68     -85.255  51.587  -2.364  1.00 89.75           C  
ATOM    565  C   SER A  68     -86.075  52.780  -1.886  1.00 89.75           C  
ATOM    566  CB  SER A  68     -85.359  51.461  -3.884  1.00 89.75           C  
ATOM    567  O   SER A  68     -87.210  52.618  -1.431  1.00 89.75           O  
ATOM    568  OG  SER A  68     -86.715  51.401  -4.292  1.00 89.75           O  
ATOM    569  N   PHE A  69     -85.492  53.896  -1.934  1.00 87.53           N  
ATOM    570  CA  PHE A  69     -86.193  55.159  -1.735  1.00 87.53           C  
ATOM    571  C   PHE A  69     -85.538  56.275  -2.540  1.00 87.53           C  
ATOM    572  CB  PHE A  69     -86.221  55.531  -0.249  1.00 87.53           C  
ATOM    573  O   PHE A  69     -84.395  56.141  -2.979  1.00 87.53           O  
ATOM    574  CG  PHE A  69     -84.862  55.558   0.396  1.00 87.53           C  
ATOM    575  CD1 PHE A  69     -84.403  54.471   1.130  1.00 87.53           C  
ATOM    576  CD2 PHE A  69     -84.042  56.672   0.268  1.00 87.53           C  
ATOM    577  CE1 PHE A  69     -83.145  54.493   1.728  1.00 87.53           C  
ATOM    578  CE2 PHE A  69     -82.783  56.702   0.863  1.00 87.53           C  
ATOM    579  CZ  PHE A  69     -82.338  55.612   1.593  1.00 87.53           C  
ATOM    580  N   TYR A  70     -86.275  57.348  -2.806  1.00 85.79           N  
ATOM    581  CA  TYR A  70     -85.817  58.516  -3.549  1.00 85.79           C  
ATOM    582  C   TYR A  70     -85.527  59.680  -2.610  1.00 85.79           C  
ATOM    583  CB  TYR A  70     -86.859  58.932  -4.592  1.00 85.79           C  
ATOM    584  O   TYR A  70     -86.423  60.160  -1.911  1.00 85.79           O  
ATOM    585  CG  TYR A  70     -86.334  59.908  -5.618  1.00 85.79           C  
ATOM    586  CD1 TYR A  70     -86.660  61.260  -5.552  1.00 85.79           C  
ATOM    587  CD2 TYR A  70     -85.513  59.478  -6.655  1.00 85.79           C  
ATOM    588  CE1 TYR A  70     -86.182  62.162  -6.497  1.00 85.79           C  
ATOM    589  CE2 TYR A  70     -85.028  60.372  -7.605  1.00 85.79           C  
ATOM    590  OH  TYR A  70     -84.890  62.599  -8.455  1.00 85.79           O  
ATOM    591  CZ  TYR A  70     -85.367  61.709  -7.517  1.00 85.79           C  
ATOM    592  N   TYR A  71     -84.233  60.112  -2.452  1.00 83.54           N  
ATOM    593  CA  TYR A  71     -83.778  61.157  -1.541  1.00 83.54           C  
ATOM    594  C   TYR A  71     -82.780  62.081  -2.227  1.00 83.54           C  
ATOM    595  CB  TYR A  71     -83.145  60.541  -0.290  1.00 83.54           C  
ATOM    596  O   TYR A  71     -81.815  61.618  -2.839  1.00 83.54           O  
ATOM    597  CG  TYR A  71     -82.848  61.547   0.797  1.00 83.54           C  
ATOM    598  CD1 TYR A  71     -81.643  62.246   0.816  1.00 83.54           C  
ATOM    599  CD2 TYR A  71     -83.771  61.799   1.806  1.00 83.54           C  
ATOM    600  CE1 TYR A  71     -81.365  63.171   1.815  1.00 83.54           C  
ATOM    601  CE2 TYR A  71     -83.502  62.722   2.811  1.00 83.54           C  
ATOM    602  OH  TYR A  71     -82.028  64.319   3.800  1.00 83.54           O  
ATOM    603  CZ  TYR A  71     -82.299  63.403   2.807  1.00 83.54           C  
ATOM    604  N   ASP A  72     -83.119  63.308  -2.255  1.00 78.94           N  
ATOM    605  CA  ASP A  72     -82.249  64.334  -2.823  1.00 78.94           C  
ATOM    606  C   ASP A  72     -82.005  64.086  -4.310  1.00 78.94           C  
ATOM    607  CB  ASP A  72     -80.917  64.384  -2.073  1.00 78.94           C  
ATOM    608  O   ASP A  72     -80.859  64.087  -4.765  1.00 78.94           O  
ATOM    609  CG  ASP A  72     -80.147  65.671  -2.315  1.00 78.94           C  
ATOM    610  OD1 ASP A  72     -78.898  65.655  -2.255  1.00 78.94           O  
ATOM    611  OD2 ASP A  72     -80.796  66.710  -2.565  1.00 78.94           O  
ATOM    612  N   ASN A  73     -82.840  63.770  -4.879  1.00 81.48           N  
ATOM    613  CA  ASN A  73     -82.862  63.654  -6.333  1.00 81.48           C  
ATOM    614  C   ASN A  73     -82.086  62.429  -6.810  1.00 81.48           C  
ATOM    615  CB  ASN A  73     -82.300  64.922  -6.981  1.00 81.48           C  
ATOM    616  O   ASN A  73     -81.540  62.426  -7.914  1.00 81.48           O  
ATOM    617  CG  ASN A  73     -83.251  66.098  -6.880  1.00 81.48           C  
ATOM    618  ND2 ASN A  73     -82.708  67.307  -6.957  1.00 81.48           N  
ATOM    619  OD1 ASN A  73     -84.463  65.922  -6.734  1.00 81.48           O  
ATOM    620  N   SER A  74     -82.030  61.532  -5.928  1.00 83.70           N  
ATOM    621  CA  SER A  74     -81.350  60.300  -6.315  1.00 83.70           C  
ATOM    622  C   SER A  74     -82.020  59.080  -5.691  1.00 83.70           C  
ATOM    623  CB  SER A  74     -79.878  60.349  -5.905  1.00 83.70           C  
ATOM    624  O   SER A  74     -82.555  59.158  -4.584  1.00 83.70           O  
ATOM    625  OG  SER A  74     -79.206  61.407  -6.565  1.00 83.70           O  
ATOM    626  N   TYR A  75     -81.984  57.962  -6.480  1.00 84.80           N  
ATOM    627  CA  TYR A  75     -82.470  56.692  -5.951  1.00 84.80           C  
ATOM    628  C   TYR A  75     -81.401  56.009  -5.106  1.00 84.80           C  
ATOM    629  CB  TYR A  75     -82.906  55.766  -7.092  1.00 84.80           C  
ATOM    630  O   TYR A  75     -80.220  56.021  -5.459  1.00 84.80           O  
ATOM    631  CG  TYR A  75     -84.186  56.194  -7.766  1.00 84.80           C  
ATOM    632  CD1 TYR A  75     -85.423  55.945  -7.177  1.00 84.80           C  
ATOM    633  CD2 TYR A  75     -84.161  56.849  -8.993  1.00 84.80           C  
ATOM    634  CE1 TYR A  75     -86.606  56.337  -7.796  1.00 84.80           C  
ATOM    635  CE2 TYR A  75     -85.338  57.245  -9.621  1.00 84.80           C  
ATOM    636  OH  TYR A  75     -87.721  57.374  -9.632  1.00 84.80           O  
ATOM    637  CZ  TYR A  75     -86.553  56.985  -9.015  1.00 84.80           C  
ATOM    638  N   HIS A  76     -81.815  55.515  -3.984  1.00 88.13           N  
ATOM    639  CA  HIS A  76     -80.977  54.679  -3.131  1.00 88.13           C  
ATOM    640  C   HIS A  76     -81.552  53.273  -3.002  1.00 88.13           C  
ATOM    641  CB  HIS A  76     -80.822  55.313  -1.748  1.00 88.13           C  
ATOM    642  O   HIS A  76     -82.697  53.102  -2.577  1.00 88.13           O  
ATOM    643  CG  HIS A  76     -80.205  56.675  -1.777  1.00 88.13           C  
ATOM    644  CD2 HIS A  76     -80.763  57.900  -1.918  1.00 88.13           C  
ATOM    645  ND1 HIS A  76     -78.848  56.880  -1.653  1.00 88.13           N  
ATOM    646  CE1 HIS A  76     -78.597  58.177  -1.717  1.00 88.13           C  
ATOM    647  NE2 HIS A  76     -79.743  58.818  -1.878  1.00 88.13           N  
ATOM    648  N   VAL A  77     -80.756  52.336  -3.435  1.00 87.48           N  
ATOM    649  CA  VAL A  77     -81.215  50.952  -3.459  1.00 87.48           C  
ATOM    650  C   VAL A  77     -80.339  50.099  -2.545  1.00 87.48           C  
ATOM    651  CB  VAL A  77     -81.208  50.376  -4.893  1.00 87.48           C  
ATOM    652  O   VAL A  77     -79.114  50.253  -2.529  1.00 87.48           O  
ATOM    653  CG1 VAL A  77     -81.757  48.950  -4.907  1.00 87.48           C  
ATOM    654  CG2 VAL A  77     -82.016  51.271  -5.831  1.00 87.48           C  
ATOM    655  N   PHE A  78     -80.957  49.225  -1.768  1.00 89.12           N  
ATOM    656  CA  PHE A  78     -80.246  48.396  -0.802  1.00 89.12           C  
ATOM    657  C   PHE A  78     -80.636  46.930  -0.955  1.00 89.12           C  
ATOM    658  CB  PHE A  78     -80.532  48.868   0.627  1.00 89.12           C  
ATOM    659  O   PHE A  78     -81.806  46.614  -1.181  1.00 89.12           O  
ATOM    660  CG  PHE A  78     -80.121  50.292   0.890  1.00 89.12           C  
ATOM    661  CD1 PHE A  78     -78.931  50.576   1.547  1.00 89.12           C  
ATOM    662  CD2 PHE A  78     -80.925  51.346   0.477  1.00 89.12           C  
ATOM    663  CE1 PHE A  78     -78.547  51.893   1.792  1.00 89.12           C  
ATOM    664  CE2 PHE A  78     -80.549  52.665   0.718  1.00 89.12           C  
ATOM    665  CZ  PHE A  78     -79.360  52.936   1.376  1.00 89.12           C  
ATOM    666  N   TYR A  79     -79.616  46.071  -0.880  1.00 84.54           N  
ATOM    667  CA  TYR A  79     -79.970  44.671  -0.676  1.00 84.54           C  
ATOM    668  C   TYR A  79     -80.083  44.349   0.810  1.00 84.54           C  
ATOM    669  CB  TYR A  79     -78.935  43.753  -1.332  1.00 84.54           C  
ATOM    670  O   TYR A  79     -79.475  45.023   1.646  1.00 84.54           O  
ATOM    671  CG  TYR A  79     -77.661  43.608  -0.534  1.00 84.54           C  
ATOM    672  CD1 TYR A  79     -76.604  44.499  -0.704  1.00 84.54           C  
ATOM    673  CD2 TYR A  79     -77.511  42.578   0.389  1.00 84.54           C  
ATOM    674  CE1 TYR A  79     -75.428  44.368   0.027  1.00 84.54           C  
ATOM    675  CE2 TYR A  79     -76.340  42.437   1.125  1.00 84.54           C  
ATOM    676  OH  TYR A  79     -74.143  43.202   1.664  1.00 84.54           O  
ATOM    677  CZ  TYR A  79     -75.305  43.336   0.938  1.00 84.54           C  
ATOM    678  N   VAL A  80     -80.915  43.343   1.263  1.00 88.41           N  
ATOM    679  CA  VAL A  80     -81.096  42.950   2.657  1.00 88.41           C  
ATOM    680  C   VAL A  80     -79.951  42.035   3.088  1.00 88.41           C  
ATOM    681  CB  VAL A  80     -82.453  42.246   2.876  1.00 88.41           C  
ATOM    682  O   VAL A  80     -79.811  40.922   2.576  1.00 88.41           O  
ATOM    683  CG1 VAL A  80     -82.592  41.779   4.324  1.00 88.41           C  
ATOM    684  CG2 VAL A  80     -83.603  43.177   2.500  1.00 88.41           C  
ATOM    685  N   SER A  81     -79.133  42.571   4.018  1.00 86.73           N  
ATOM    686  CA  SER A  81     -78.017  41.770   4.509  1.00 86.73           C  
ATOM    687  C   SER A  81     -78.461  40.823   5.619  1.00 86.73           C  
ATOM    688  CB  SER A  81     -76.893  42.673   5.017  1.00 86.73           C  
ATOM    689  O   SER A  81     -77.962  39.701   5.721  1.00 86.73           O  
ATOM    690  OG  SER A  81     -77.338  43.470   6.101  1.00 86.73           O  
ATOM    691  N   GLN A  82     -79.326  41.172   6.490  1.00 87.60           N  
ATOM    692  CA  GLN A  82     -79.888  40.377   7.577  1.00 87.60           C  
ATOM    693  C   GLN A  82     -81.365  40.693   7.784  1.00 87.60           C  
ATOM    694  CB  GLN A  82     -79.113  40.616   8.874  1.00 87.60           C  
ATOM    695  O   GLN A  82     -81.773  41.854   7.708  1.00 87.60           O  
ATOM    696  CG  GLN A  82     -79.497  39.671  10.003  1.00 87.60           C  
ATOM    697  CD  GLN A  82     -78.733  39.945  11.285  1.00 87.60           C  
ATOM    698  NE2 GLN A  82     -77.858  39.019  11.664  1.00 87.60           N  
ATOM    699  OE1 GLN A  82     -78.926  40.981  11.929  1.00 87.60           O  
ATOM    700  N   LEU A  83     -82.219  39.658   7.853  1.00 87.86           N  
ATOM    701  CA  LEU A  83     -83.633  39.792   8.186  1.00 87.86           C  
ATOM    702  C   LEU A  83     -83.965  39.032   9.466  1.00 87.86           C  
ATOM    703  CB  LEU A  83     -84.506  39.283   7.036  1.00 87.86           C  
ATOM    704  O   LEU A  83     -83.723  37.826   9.557  1.00 87.86           O  
ATOM    705  CG  LEU A  83     -86.015  39.462   7.199  1.00 87.86           C  
ATOM    706  CD1 LEU A  83     -86.379  40.943   7.183  1.00 87.86           C  
ATOM    707  CD2 LEU A  83     -86.766  38.710   6.105  1.00 87.86           C  
ATOM    708  N   VAL A  84     -84.352  39.793  10.544  1.00 89.85           N  
ATOM    709  CA  VAL A  84     -84.759  39.185  11.806  1.00 89.85           C  
ATOM    710  C   VAL A  84     -86.264  39.355  11.999  1.00 89.85           C  
ATOM    711  CB  VAL A  84     -83.996  39.798  13.003  1.00 89.85           C  
ATOM    712  O   VAL A  84     -86.772  40.479  12.018  1.00 89.85           O  
ATOM    713  CG1 VAL A  84     -84.400  39.113  14.307  1.00 89.85           C  
ATOM    714  CG2 VAL A  84     -82.488  39.692  12.784  1.00 89.85           C  
ATOM    715  N   GLU A  85     -87.044  38.172  11.949  1.00 87.98           N  
ATOM    716  CA  GLU A  85     -88.486  38.201  12.178  1.00 87.98           C  
ATOM    717  C   GLU A  85     -88.837  37.642  13.554  1.00 87.98           C  
ATOM    718  CB  GLU A  85     -89.219  37.415  11.088  1.00 87.98           C  
ATOM    719  O   GLU A  85     -88.358  36.573  13.936  1.00 87.98           O  
ATOM    720  CG  GLU A  85     -90.733  37.416  11.243  1.00 87.98           C  
ATOM    721  CD  GLU A  85     -91.444  36.587  10.186  1.00 87.98           C  
ATOM    722  OE1 GLU A  85     -92.695  36.563  10.174  1.00 87.98           O  
ATOM    723  OE2 GLU A  85     -90.744  35.954   9.363  1.00 87.98           O  
ATOM    724  N   ASN A  86     -89.515  38.400  14.353  1.00 83.72           N  
ATOM    725  CA  ASN A  86     -90.108  37.880  15.580  1.00 83.72           C  
ATOM    726  C   ASN A  86     -91.632  37.903  15.519  1.00 83.72           C  
ATOM    727  CB  ASN A  86     -89.613  38.671  16.793  1.00 83.72           C  
ATOM    728  O   ASN A  86     -92.213  38.127  14.455  1.00 83.72           O  
ATOM    729  CG  ASN A  86     -90.025  40.130  16.746  1.00 83.72           C  
ATOM    730  ND2 ASN A  86     -89.250  40.985  17.403  1.00 83.72           N  
ATOM    731  OD1 ASN A  86     -91.030  40.484  16.126  1.00 83.72           O  
ATOM    732  N   ASP A  87     -92.324  37.682  16.689  1.00 84.84           N  
ATOM    733  CA  ASP A  87     -93.775  37.523  16.692  1.00 84.84           C  
ATOM    734  C   ASP A  87     -94.470  38.802  16.231  1.00 84.84           C  
ATOM    735  CB  ASP A  87     -94.268  37.130  18.087  1.00 84.84           C  
ATOM    736  O   ASP A  87     -95.525  38.747  15.596  1.00 84.84           O  
ATOM    737  CG  ASP A  87     -93.832  35.735  18.499  1.00 84.84           C  
ATOM    738  OD1 ASP A  87     -92.635  35.534  18.798  1.00 84.84           O  
ATOM    739  OD2 ASP A  87     -94.692  34.829  18.522  1.00 84.84           O  
ATOM    740  N   PHE A  88     -93.741  39.800  16.327  1.00 81.97           N  
ATOM    741  CA  PHE A  88     -94.511  41.024  16.143  1.00 81.97           C  
ATOM    742  C   PHE A  88     -93.846  41.935  15.119  1.00 81.97           C  
ATOM    743  CB  PHE A  88     -94.674  41.763  17.476  1.00 81.97           C  
ATOM    744  O   PHE A  88     -94.468  42.873  14.616  1.00 81.97           O  
ATOM    745  CG  PHE A  88     -95.381  40.959  18.533  1.00 81.97           C  
ATOM    746  CD1 PHE A  88     -96.744  40.702  18.436  1.00 81.97           C  
ATOM    747  CD2 PHE A  88     -94.683  40.461  19.626  1.00 81.97           C  
ATOM    748  CE1 PHE A  88     -97.400  39.958  19.414  1.00 81.97           C  
ATOM    749  CE2 PHE A  88     -95.333  39.717  20.607  1.00 81.97           C  
ATOM    750  CZ  PHE A  88     -96.692  39.468  20.499  1.00 81.97           C  
ATOM    751  N   ASN A  89     -92.535  41.772  14.795  1.00 87.75           N  
ATOM    752  CA  ASN A  89     -91.826  42.724  13.947  1.00 87.75           C  
ATOM    753  C   ASN A  89     -90.818  42.023  13.040  1.00 87.75           C  
ATOM    754  CB  ASN A  89     -91.126  43.785  14.799  1.00 87.75           C  
ATOM    755  O   ASN A  89     -90.374  40.913  13.340  1.00 87.75           O  
ATOM    756  CG  ASN A  89     -92.078  44.502  15.735  1.00 87.75           C  
ATOM    757  ND2 ASN A  89     -92.005  44.176  17.020  1.00 87.75           N  
ATOM    758  OD1 ASN A  89     -92.873  45.343  15.306  1.00 87.75           O  
ATOM    759  N   PHE A  90     -90.522  42.679  11.830  1.00 89.09           N  
ATOM    760  CA  PHE A  90     -89.335  42.396  11.033  1.00 89.09           C  
ATOM    761  C   PHE A  90     -88.254  43.441  11.283  1.00 89.09           C  
ATOM    762  CB  PHE A  90     -89.686  42.350   9.542  1.00 89.09           C  
ATOM    763  O   PHE A  90     -88.516  44.643  11.209  1.00 89.09           O  
ATOM    764  CG  PHE A  90     -90.559  41.186   9.160  1.00 89.09           C  
ATOM    765  CD1 PHE A  90     -89.997  39.966   8.802  1.00 89.09           C  
ATOM    766  CD2 PHE A  90     -91.942  41.311   9.157  1.00 89.09           C  
ATOM    767  CE1 PHE A  90     -90.803  38.886   8.448  1.00 89.09           C  
ATOM    768  CE2 PHE A  90     -92.753  40.237   8.804  1.00 89.09           C  
ATOM    769  CZ  PHE A  90     -92.182  39.025   8.449  1.00 89.09           C  
ATOM    770  N   GLN A  91     -87.087  43.081  11.714  1.00 89.57           N  
ATOM    771  CA  GLN A  91     -85.918  43.954  11.681  1.00 89.57           C  
ATOM    772  C   GLN A  91     -85.101  43.731  10.411  1.00 89.57           C  
ATOM    773  CB  GLN A  91     -85.043  43.730  12.914  1.00 89.57           C  
ATOM    774  O   GLN A  91     -84.688  42.606  10.123  1.00 89.57           O  
ATOM    775  CG  GLN A  91     -83.862  44.685  13.013  1.00 89.57           C  
ATOM    776  CD  GLN A  91     -84.271  46.081  13.448  1.00 89.57           C  
ATOM    777  NE2 GLN A  91     -83.586  47.090  12.922  1.00 89.57           N  
ATOM    778  OE1 GLN A  91     -85.194  46.249  14.252  1.00 89.57           O  
ATOM    779  N   VAL A  92     -84.907  44.808   9.624  1.00 90.42           N  
ATOM    780  CA  VAL A  92     -84.265  44.689   8.319  1.00 90.42           C  
ATOM    781  C   VAL A  92     -82.947  45.459   8.320  1.00 90.42           C  
ATOM    782  CB  VAL A  92     -85.182  45.204   7.187  1.00 90.42           C  
ATOM    783  O   VAL A  92     -82.913  46.646   8.654  1.00 90.42           O  
ATOM    784  CG1 VAL A  92     -84.587  44.875   5.819  1.00 90.42           C  
ATOM    785  CG2 VAL A  92     -86.581  44.608   7.322  1.00 90.42           C  
ATOM    786  N   THR A  93     -81.816  44.799   8.098  1.00 90.40           N  
ATOM    787  CA  THR A  93     -80.506  45.405   7.889  1.00 90.40           C  
ATOM    788  C   THR A  93     -80.098  45.316   6.422  1.00 90.40           C  
ATOM    789  CB  THR A  93     -79.433  44.734   8.766  1.00 90.40           C  
ATOM    790  O   THR A  93     -80.098  44.232   5.837  1.00 90.40           O  
ATOM    791  CG2 THR A  93     -78.095  45.457   8.648  1.00 90.40           C  
ATOM    792  OG1 THR A  93     -79.858  44.758  10.134  1.00 90.40           O  
ATOM    793  N   CYS A  94     -79.827  46.571   5.805  1.00 87.91           N  
ATOM    794  CA  CYS A  94     -79.571  46.624   4.370  1.00 87.91           C  
ATOM    795  C   CYS A  94     -78.223  47.272   4.079  1.00 87.91           C  
ATOM    796  CB  CYS A  94     -80.681  47.393   3.656  1.00 87.91           C  
ATOM    797  O   CYS A  94     -77.694  48.014   4.909  1.00 87.91           O  
ATOM    798  SG  CYS A  94     -82.345  46.837   4.085  1.00 87.91           S  
ATOM    799  N   ASN A  95     -77.670  46.964   2.923  1.00 86.25           N  
ATOM    800  CA  ASN A  95     -76.449  47.554   2.385  1.00 86.25           C  
ATOM    801  C   ASN A  95     -76.652  48.063   0.961  1.00 86.25           C  
ATOM    802  CB  ASN A  95     -75.300  46.545   2.429  1.00 86.25           C  
ATOM    803  O   ASN A  95     -77.307  47.405   0.150  1.00 86.25           O  
ATOM    804  CG  ASN A  95     -73.961  47.169   2.087  1.00 86.25           C  
ATOM    805  ND2 ASN A  95     -72.991  47.017   2.981  1.00 86.25           N  
ATOM    806  OD1 ASN A  95     -73.800  47.782   1.029  1.00 86.25           O  
ATOM    807  N   ASN A  96     -76.037  49.208   0.595  1.00 82.61           N  
ATOM    808  CA  ASN A  96     -76.309  49.838  -0.693  1.00 82.61           C  
ATOM    809  C   ASN A  96     -75.420  49.268  -1.794  1.00 82.61           C  
ATOM    810  CB  ASN A  96     -76.130  51.355  -0.597  1.00 82.61           C  
ATOM    811  O   ASN A  96     -75.465  49.730  -2.936  1.00 82.61           O  
ATOM    812  CG  ASN A  96     -74.675  51.765  -0.488  1.00 82.61           C  
ATOM    813  ND2 ASN A  96     -74.311  52.845  -1.168  1.00 82.61           N  
ATOM    814  OD1 ASN A  96     -73.884  51.115   0.201  1.00 82.61           O  
ATOM    815  N   THR A  97     -74.535  48.390  -1.539  1.00 78.19           N  
ATOM    816  CA  THR A  97     -73.737  47.725  -2.563  1.00 78.19           C  
ATOM    817  C   THR A  97     -74.459  46.491  -3.094  1.00 78.19           C  
ATOM    818  CB  THR A  97     -72.354  47.320  -2.019  1.00 78.19           C  
ATOM    819  O   THR A  97     -75.626  46.567  -3.483  1.00 78.19           O  
ATOM    820  CG2 THR A  97     -71.568  48.541  -1.551  1.00 78.19           C  
ATOM    821  OG1 THR A  97     -72.526  46.424  -0.915  1.00 78.19           O  
ATOM    822  N   ASN A  98     -73.731  45.603  -3.519  1.00 79.47           N  
ATOM    823  CA  ASN A  98     -74.270  44.307  -3.918  1.00 79.47           C  
ATOM    824  C   ASN A  98     -73.421  43.158  -3.379  1.00 79.47           C  
ATOM    825  CB  ASN A  98     -74.379  44.216  -5.441  1.00 79.47           C  
ATOM    826  O   ASN A  98     -72.354  43.384  -2.807  1.00 79.47           O  
ATOM    827  CG  ASN A  98     -73.039  44.368  -6.133  1.00 79.47           C  
ATOM    828  ND2 ASN A  98     -73.047  44.974  -7.315  1.00 79.47           N  
ATOM    829  OD1 ASN A  98     -72.005  43.942  -5.612  1.00 79.47           O  
ATOM    830  N   LEU A  99     -73.890  41.986  -3.445  1.00 84.47           N  
ATOM    831  CA  LEU A  99     -73.191  40.832  -2.892  1.00 84.47           C  
ATOM    832  C   LEU A  99     -71.830  40.650  -3.556  1.00 84.47           C  
ATOM    833  CB  LEU A  99     -74.030  39.562  -3.064  1.00 84.47           C  
ATOM    834  O   LEU A  99     -70.892  40.151  -2.931  1.00 84.47           O  
ATOM    835  CG  LEU A  99     -75.230  39.410  -2.129  1.00 84.47           C  
ATOM    836  CD1 LEU A  99     -76.075  38.211  -2.543  1.00 84.47           C  
ATOM    837  CD2 LEU A  99     -74.767  39.273  -0.683  1.00 84.47           C  
ATOM    838  N   GLU A 100     -71.778  41.104  -4.799  1.00 80.51           N  
ATOM    839  CA  GLU A 100     -70.504  41.047  -5.511  1.00 80.51           C  
ATOM    840  C   GLU A 100     -69.434  41.866  -4.795  1.00 80.51           C  
ATOM    841  CB  GLU A 100     -70.670  41.543  -6.950  1.00 80.51           C  
ATOM    842  O   GLU A 100     -68.329  41.375  -4.552  1.00 80.51           O  
ATOM    843  CG  GLU A 100     -69.395  41.471  -7.776  1.00 80.51           C  
ATOM    844  CD  GLU A 100     -69.010  40.052  -8.163  1.00 80.51           C  
ATOM    845  OE1 GLU A 100     -67.866  39.839  -8.627  1.00 80.51           O  
ATOM    846  OE2 GLU A 100     -69.858  39.146  -8.000  1.00 80.51           O  
ATOM    847  N   LEU A 101     -69.761  42.989  -4.372  1.00 83.35           N  
ATOM    848  CA  LEU A 101     -68.815  43.896  -3.732  1.00 83.35           C  
ATOM    849  C   LEU A 101     -68.645  43.551  -2.256  1.00 83.35           C  
ATOM    850  CB  LEU A 101     -69.279  45.348  -3.878  1.00 83.35           C  
ATOM    851  O   LEU A 101     -67.523  43.514  -1.747  1.00 83.35           O  
ATOM    852  CG  LEU A 101     -69.172  45.955  -5.278  1.00 83.35           C  
ATOM    853  CD1 LEU A 101     -69.853  47.319  -5.317  1.00 83.35           C  
ATOM    854  CD2 LEU A 101     -67.712  46.068  -5.702  1.00 83.35           C  
ATOM    855  N   ALA A 102     -69.666  43.182  -1.650  1.00 82.52           N  
ATOM    856  CA  ALA A 102     -69.694  43.049  -0.196  1.00 82.52           C  
ATOM    857  C   ALA A 102     -69.110  41.710   0.243  1.00 82.52           C  
ATOM    858  CB  ALA A 102     -71.121  43.201   0.324  1.00 82.52           C  
ATOM    859  O   ALA A 102     -68.489  41.615   1.305  1.00 82.52           O  
ATOM    860  N   ARG A 103     -69.230  40.591  -0.609  1.00 82.89           N  
ATOM    861  CA  ARG A 103     -68.944  39.257  -0.093  1.00 82.89           C  
ATOM    862  C   ARG A 103     -67.898  38.551  -0.948  1.00 82.89           C  
ATOM    863  CB  ARG A 103     -70.223  38.418  -0.030  1.00 82.89           C  
ATOM    864  O   ARG A 103     -67.215  37.639  -0.477  1.00 82.89           O  
ATOM    865  CG  ARG A 103     -71.261  38.949   0.945  1.00 82.89           C  
ATOM    866  CD  ARG A 103     -70.725  38.992   2.370  1.00 82.89           C  
ATOM    867  NE  ARG A 103     -70.330  40.343   2.757  1.00 82.89           N  
ATOM    868  NH1 ARG A 103     -69.764  39.779   4.924  1.00 82.89           N  
ATOM    869  NH2 ARG A 103     -69.550  41.945   4.206  1.00 82.89           N  
ATOM    870  CZ  ARG A 103     -69.882  40.686   3.961  1.00 82.89           C  
ATOM    871  N   GLU A 104     -67.839  38.946  -2.280  1.00 81.81           N  
ATOM    872  CA  GLU A 104     -66.937  38.225  -3.172  1.00 81.81           C  
ATOM    873  C   GLU A 104     -65.478  38.515  -2.832  1.00 81.81           C  
ATOM    874  CB  GLU A 104     -67.220  38.589  -4.632  1.00 81.81           C  
ATOM    875  O   GLU A 104     -65.124  39.650  -2.510  1.00 81.81           O  
ATOM    876  CG  GLU A 104     -66.468  37.730  -5.637  1.00 81.81           C  
ATOM    877  CD  GLU A 104     -67.086  37.751  -7.026  1.00 81.81           C  
ATOM    878  OE1 GLU A 104     -66.352  37.552  -8.021  1.00 81.81           O  
ATOM    879  OE2 GLU A 104     -68.315  37.968  -7.121  1.00 81.81           O  
ATOM    880  N   VAL A 105     -64.656  37.482  -2.864  1.00 82.11           N  
ATOM    881  CA  VAL A 105     -63.242  37.595  -2.524  1.00 82.11           C  
ATOM    882  C   VAL A 105     -62.526  38.449  -3.567  1.00 82.11           C  
ATOM    883  CB  VAL A 105     -62.571  36.207  -2.420  1.00 82.11           C  
ATOM    884  O   VAL A 105     -62.862  38.404  -4.753  1.00 82.11           O  
ATOM    885  CG1 VAL A 105     -62.540  35.519  -3.785  1.00 82.11           C  
ATOM    886  CG2 VAL A 105     -61.158  36.338  -1.853  1.00 82.11           C  
ATOM    887  N   ALA A 106     -61.575  39.252  -3.157  1.00 82.68           N  
ATOM    888  CA  ALA A 106     -60.763  40.085  -4.039  1.00 82.68           C  
ATOM    889  C   ALA A 106     -59.925  39.229  -4.984  1.00 82.68           C  
ATOM    890  CB  ALA A 106     -59.862  41.006  -3.220  1.00 82.68           C  
ATOM    891  O   ALA A 106     -59.526  38.115  -4.634  1.00 82.68           O  
ATOM    892  N   ARG A 107     -59.716  39.646  -6.088  1.00 77.77           N  
ATOM    893  CA  ARG A 107     -58.925  38.938  -7.088  1.00 77.77           C  
ATOM    894  C   ARG A 107     -57.467  39.381  -7.047  1.00 77.77           C  
ATOM    895  CB  ARG A 107     -59.502  39.163  -8.488  1.00 77.77           C  
ATOM    896  O   ARG A 107     -57.177  40.574  -6.943  1.00 77.77           O  
ATOM    897  CG  ARG A 107     -60.825  38.456  -8.730  1.00 77.77           C  
ATOM    898  CD  ARG A 107     -60.997  38.067 -10.192  1.00 77.77           C  
ATOM    899  NE  ARG A 107     -61.388  39.211 -11.011  1.00 77.77           N  
ATOM    900  NH1 ARG A 107     -61.657  37.989 -12.954  1.00 77.77           N  
ATOM    901  NH2 ARG A 107     -62.036  40.250 -12.953  1.00 77.77           N  
ATOM    902  CZ  ARG A 107     -61.694  39.148 -12.304  1.00 77.77           C  
ATOM    903  N   PRO A 108     -56.594  38.420  -7.116  1.00 76.14           N  
ATOM    904  CA  PRO A 108     -55.181  38.797  -7.167  1.00 76.14           C  
ATOM    905  C   PRO A 108     -54.766  39.349  -8.529  1.00 76.14           C  
ATOM    906  CB  PRO A 108     -54.454  37.484  -6.867  1.00 76.14           C  
ATOM    907  O   PRO A 108     -55.382  39.021  -9.546  1.00 76.14           O  
ATOM    908  CG  PRO A 108     -55.401  36.414  -7.307  1.00 76.14           C  
ATOM    909  CD  PRO A 108     -56.805  36.921  -7.138  1.00 76.14           C  
ATOM    910  N   LEU A 109     -53.876  40.207  -8.640  1.00 80.10           N  
ATOM    911  CA  LEU A 109     -53.207  40.702  -9.838  1.00 80.10           C  
ATOM    912  C   LEU A 109     -51.697  40.755  -9.634  1.00 80.10           C  
ATOM    913  CB  LEU A 109     -53.732  42.093 -10.208  1.00 80.10           C  
ATOM    914  O   LEU A 109     -51.187  41.653  -8.961  1.00 80.10           O  
ATOM    915  CG  LEU A 109     -53.179  42.704 -11.496  1.00 80.10           C  
ATOM    916  CD1 LEU A 109     -53.692  41.938 -12.711  1.00 80.10           C  
ATOM    917  CD2 LEU A 109     -53.552  44.180 -11.591  1.00 80.10           C  
ATOM    918  N   ALA A 110     -51.067  39.818 -10.124  1.00 77.10           N  
ATOM    919  CA  ALA A 110     -49.643  39.627  -9.867  1.00 77.10           C  
ATOM    920  C   ALA A 110     -48.808  40.674 -10.599  1.00 77.10           C  
ATOM    921  CB  ALA A 110     -49.211  38.222 -10.283  1.00 77.10           C  
ATOM    922  O   ALA A 110     -47.797  41.148 -10.076  1.00 77.10           O  
ATOM    923  N   ASP A 111     -49.113  40.984 -11.586  1.00 77.46           N  
ATOM    924  CA  ASP A 111     -48.338  41.910 -12.406  1.00 77.46           C  
ATOM    925  C   ASP A 111     -49.240  42.676 -13.370  1.00 77.46           C  
ATOM    926  CB  ASP A 111     -47.254  41.160 -13.183  1.00 77.46           C  
ATOM    927  O   ASP A 111     -50.036  42.075 -14.094  1.00 77.46           O  
ATOM    928  CG  ASP A 111     -46.286  42.088 -13.895  1.00 77.46           C  
ATOM    929  OD1 ASP A 111     -45.433  41.603 -14.669  1.00 77.46           O  
ATOM    930  OD2 ASP A 111     -46.375  43.316 -13.679  1.00 77.46           O  
ATOM    931  N   SER A 112     -49.182  44.046 -13.313  1.00 80.99           N  
ATOM    932  CA  SER A 112     -50.023  44.854 -14.191  1.00 80.99           C  
ATOM    933  C   SER A 112     -49.377  45.036 -15.561  1.00 80.99           C  
ATOM    934  CB  SER A 112     -50.296  46.221 -13.562  1.00 80.99           C  
ATOM    935  O   SER A 112     -50.035  45.464 -16.511  1.00 80.99           O  
ATOM    936  OG  SER A 112     -49.088  46.936 -13.366  1.00 80.99           O  
ATOM    937  N   GLY A 113     -48.195  44.679 -15.717  1.00 83.46           N  
ATOM    938  CA  GLY A 113     -47.463  44.869 -16.959  1.00 83.46           C  
ATOM    939  C   GLY A 113     -47.030  46.305 -17.184  1.00 83.46           C  
ATOM    940  O   GLY A 113     -46.662  46.681 -18.298  1.00 83.46           O  
ATOM    941  N   GLY A 114     -46.897  47.081 -16.369  1.00 81.95           N  
ATOM    942  CA  GLY A 114     -46.553  48.493 -16.408  1.00 81.95           C  
ATOM    943  C   GLY A 114     -47.657  49.392 -15.882  1.00 81.95           C  
ATOM    944  O   GLY A 114     -48.657  48.907 -15.348  1.00 81.95           O  
ATOM    945  N   PRO A 115     -47.307  50.770 -15.868  1.00 85.68           N  
ATOM    946  CA  PRO A 115     -48.304  51.725 -15.382  1.00 85.68           C  
ATOM    947  C   PRO A 115     -49.633  51.623 -16.128  1.00 85.68           C  
ATOM    948  CB  PRO A 115     -47.643  53.083 -15.628  1.00 85.68           C  
ATOM    949  O   PRO A 115     -49.650  51.579 -17.361  1.00 85.68           O  
ATOM    950  CG  PRO A 115     -46.180  52.785 -15.711  1.00 85.68           C  
ATOM    951  CD  PRO A 115     -46.005  51.408 -16.284  1.00 85.68           C  
ATOM    952  N   LYS A 116     -50.749  51.453 -15.437  1.00 88.39           N  
ATOM    953  CA  LYS A 116     -52.094  51.329 -15.990  1.00 88.39           C  
ATOM    954  C   LYS A 116     -53.052  52.320 -15.333  1.00 88.39           C  
ATOM    955  CB  LYS A 116     -52.617  49.902 -15.818  1.00 88.39           C  
ATOM    956  O   LYS A 116     -52.824  52.753 -14.202  1.00 88.39           O  
ATOM    957  CG  LYS A 116     -51.772  48.846 -16.514  1.00 88.39           C  
ATOM    958  CD  LYS A 116     -51.864  48.965 -18.030  1.00 88.39           C  
ATOM    959  CE  LYS A 116     -51.113  47.839 -18.727  1.00 88.39           C  
ATOM    960  NZ  LYS A 116     -51.094  48.020 -20.210  1.00 88.39           N  
ATOM    961  N   SER A 117     -54.146  52.699 -16.160  1.00 89.26           N  
ATOM    962  CA  SER A 117     -55.169  53.604 -15.645  1.00 89.26           C  
ATOM    963  C   SER A 117     -56.070  52.902 -14.635  1.00 89.26           C  
ATOM    964  CB  SER A 117     -56.012  54.168 -16.790  1.00 89.26           C  
ATOM    965  O   SER A 117     -56.111  51.671 -14.581  1.00 89.26           O  
ATOM    966  OG  SER A 117     -56.800  53.149 -17.382  1.00 89.26           O  
ATOM    967  N   VAL A 118     -56.766  53.813 -13.841  1.00 89.75           N  
ATOM    968  CA  VAL A 118     -57.709  53.256 -12.878  1.00 89.75           C  
ATOM    969  C   VAL A 118     -58.753  52.410 -13.604  1.00 89.75           C  
ATOM    970  CB  VAL A 118     -58.403  54.365 -12.055  1.00 89.75           C  
ATOM    971  O   VAL A 118     -59.192  51.378 -13.090  1.00 89.75           O  
ATOM    972  CG1 VAL A 118     -59.365  55.166 -12.931  1.00 89.75           C  
ATOM    973  CG2 VAL A 118     -59.139  53.761 -10.860  1.00 89.75           C  
ATOM    974  N   GLU A 119     -59.188  52.896 -14.763  1.00 88.70           N  
ATOM    975  CA  GLU A 119     -60.153  52.153 -15.568  1.00 88.70           C  
ATOM    976  C   GLU A 119     -59.618  50.771 -15.934  1.00 88.70           C  
ATOM    977  CB  GLU A 119     -60.509  52.932 -16.836  1.00 88.70           C  
ATOM    978  O   GLU A 119     -60.358  49.786 -15.906  1.00 88.70           O  
ATOM    979  CG  GLU A 119     -61.557  52.249 -17.703  1.00 88.70           C  
ATOM    980  CD  GLU A 119     -61.971  53.078 -18.909  1.00 88.70           C  
ATOM    981  OE1 GLU A 119     -62.889  52.657 -19.648  1.00 88.70           O  
ATOM    982  OE2 GLU A 119     -61.372  54.156 -19.116  1.00 88.70           O  
ATOM    983  N   TRP A 120     -58.357  50.754 -16.304  1.00 85.79           N  
ATOM    984  CA  TRP A 120     -57.727  49.478 -16.631  1.00 85.79           C  
ATOM    985  C   TRP A 120     -57.789  48.521 -15.447  1.00 85.79           C  
ATOM    986  CB  TRP A 120     -56.271  49.693 -17.056  1.00 85.79           C  
ATOM    987  O   TRP A 120     -58.129  47.346 -15.607  1.00 85.79           O  
ATOM    988  CG  TRP A 120     -55.602  48.457 -17.579  1.00 85.79           C  
ATOM    989  CD1 TRP A 120     -55.512  48.058 -18.883  1.00 85.79           C  
ATOM    990  CD2 TRP A 120     -54.932  47.457 -16.806  1.00 85.79           C  
ATOM    991  CE2 TRP A 120     -54.460  46.478 -17.708  1.00 85.79           C  
ATOM    992  CE3 TRP A 120     -54.686  47.292 -15.436  1.00 85.79           C  
ATOM    993  NE1 TRP A 120     -54.826  46.869 -18.968  1.00 85.79           N  
ATOM    994  CH2 TRP A 120     -53.525  45.214 -15.940  1.00 85.79           C  
ATOM    995  CZ2 TRP A 120     -53.752  45.350 -17.285  1.00 85.79           C  
ATOM    996  CZ3 TRP A 120     -53.982  46.169 -15.017  1.00 85.79           C  
ATOM    997  N   TYR A 121     -57.457  49.000 -14.275  1.00 88.71           N  
ATOM    998  CA  TYR A 121     -57.492  48.173 -13.074  1.00 88.71           C  
ATOM    999  C   TYR A 121     -58.911  47.707 -12.773  1.00 88.71           C  
ATOM   1000  CB  TYR A 121     -56.929  48.942 -11.875  1.00 88.71           C  
ATOM   1001  O   TYR A 121     -59.129  46.543 -12.428  1.00 88.71           O  
ATOM   1002  CG  TYR A 121     -55.422  49.036 -11.867  1.00 88.71           C  
ATOM   1003  CD1 TYR A 121     -54.639  47.937 -11.519  1.00 88.71           C  
ATOM   1004  CD2 TYR A 121     -54.780  50.222 -12.205  1.00 88.71           C  
ATOM   1005  CE1 TYR A 121     -53.250  48.020 -11.508  1.00 88.71           C  
ATOM   1006  CE2 TYR A 121     -53.392  50.315 -12.199  1.00 88.71           C  
ATOM   1007  OH  TYR A 121     -51.262  49.298 -11.839  1.00 88.71           O  
ATOM   1008  CZ  TYR A 121     -52.637  49.211 -11.848  1.00 88.71           C  
ATOM   1009  N   LEU A 122     -59.907  48.603 -12.858  1.00 90.11           N  
ATOM   1010  CA  LEU A 122     -61.300  48.263 -12.590  1.00 90.11           C  
ATOM   1011  C   LEU A 122     -61.778  47.155 -13.524  1.00 90.11           C  
ATOM   1012  CB  LEU A 122     -62.193  49.497 -12.746  1.00 90.11           C  
ATOM   1013  O   LEU A 122     -62.498  46.247 -13.099  1.00 90.11           O  
ATOM   1014  CG  LEU A 122     -62.049  50.577 -11.674  1.00 90.11           C  
ATOM   1015  CD1 LEU A 122     -62.848  51.817 -12.060  1.00 90.11           C  
ATOM   1016  CD2 LEU A 122     -62.498  50.046 -10.317  1.00 90.11           C  
ATOM   1017  N   ARG A 123     -61.352  47.196 -14.693  1.00 86.13           N  
ATOM   1018  CA  ARG A 123     -61.726  46.189 -15.679  1.00 86.13           C  
ATOM   1019  C   ARG A 123     -61.017  44.866 -15.408  1.00 86.13           C  
ATOM   1020  CB  ARG A 123     -61.403  46.676 -17.094  1.00 86.13           C  
ATOM   1021  O   ARG A 123     -61.649  43.807 -15.400  1.00 86.13           O  
ATOM   1022  CG  ARG A 123     -61.996  45.810 -18.194  1.00 86.13           C  
ATOM   1023  CD  ARG A 123     -61.689  46.367 -19.577  1.00 86.13           C  
ATOM   1024  NE  ARG A 123     -62.503  47.540 -19.879  1.00 86.13           N  
ATOM   1025  NH1 ARG A 123     -61.727  47.778 -22.042  1.00 86.13           N  
ATOM   1026  NH2 ARG A 123     -63.283  49.242 -21.210  1.00 86.13           N  
ATOM   1027  CZ  ARG A 123     -62.502  48.184 -21.042  1.00 86.13           C  
ATOM   1028  N   ASN A 124     -59.736  44.956 -15.185  1.00 84.35           N  
ATOM   1029  CA  ASN A 124     -58.923  43.750 -15.071  1.00 84.35           C  
ATOM   1030  C   ASN A 124     -59.119  43.067 -13.720  1.00 84.35           C  
ATOM   1031  CB  ASN A 124     -57.445  44.076 -15.291  1.00 84.35           C  
ATOM   1032  O   ASN A 124     -58.863  41.869 -13.583  1.00 84.35           O  
ATOM   1033  CG  ASN A 124     -57.071  44.127 -16.759  1.00 84.35           C  
ATOM   1034  ND2 ASN A 124     -57.036  45.330 -17.321  1.00 84.35           N  
ATOM   1035  OD1 ASN A 124     -56.816  43.094 -17.385  1.00 84.35           O  
ATOM   1036  N   LEU A 125     -59.597  43.815 -12.771  1.00 82.95           N  
ATOM   1037  CA  LEU A 125     -59.961  43.227 -11.487  1.00 82.95           C  
ATOM   1038  C   LEU A 125     -61.415  42.767 -11.492  1.00 82.95           C  
ATOM   1039  CB  LEU A 125     -59.736  44.232 -10.354  1.00 82.95           C  
ATOM   1040  O   LEU A 125     -61.905  42.230 -10.497  1.00 82.95           O  
ATOM   1041  CG  LEU A 125     -58.284  44.623 -10.073  1.00 82.95           C  
ATOM   1042  CD1 LEU A 125     -58.228  45.764  -9.063  1.00 82.95           C  
ATOM   1043  CD2 LEU A 125     -57.494  43.419  -9.571  1.00 82.95           C  
ATOM   1044  N   GLU A 126     -62.004  42.921 -12.569  1.00 78.33           N  
ATOM   1045  CA  GLU A 126     -63.365  42.475 -12.850  1.00 78.33           C  
ATOM   1046  C   GLU A 126     -64.377  43.204 -11.970  1.00 78.33           C  
ATOM   1047  CB  GLU A 126     -63.488  40.962 -12.650  1.00 78.33           C  
ATOM   1048  O   GLU A 126     -65.384  42.623 -11.560  1.00 78.33           O  
ATOM   1049  CG  GLU A 126     -62.676  40.143 -13.642  1.00 78.33           C  
ATOM   1050  CD  GLU A 126     -62.851  38.642 -13.467  1.00 78.33           C  
ATOM   1051  OE1 GLU A 126     -62.381  37.871 -14.334  1.00 78.33           O  
ATOM   1052  OE2 GLU A 126     -63.464  38.235 -12.454  1.00 78.33           O  
ATOM   1053  N   LEU A 127     -64.132  44.411 -11.713  1.00 78.09           N  
ATOM   1054  CA  LEU A 127     -65.028  45.220 -10.894  1.00 78.09           C  
ATOM   1055  C   LEU A 127     -66.084  45.903 -11.756  1.00 78.09           C  
ATOM   1056  CB  LEU A 127     -64.235  46.270 -10.111  1.00 78.09           C  
ATOM   1057  O   LEU A 127     -67.193  46.175 -11.289  1.00 78.09           O  
ATOM   1058  CG  LEU A 127     -63.353  45.746  -8.976  1.00 78.09           C  
ATOM   1059  CD1 LEU A 127     -62.357  46.816  -8.543  1.00 78.09           C  
ATOM   1060  CD2 LEU A 127     -64.209  45.296  -7.797  1.00 78.09           C  
ATOM   1061  N   LEU A 128     -65.884  46.134 -12.992  1.00 77.21           N  
ATOM   1062  CA  LEU A 128     -66.829  46.787 -13.890  1.00 77.21           C  
ATOM   1063  C   LEU A 128     -67.807  45.775 -14.480  1.00 77.21           C  
ATOM   1064  CB  LEU A 128     -66.086  47.511 -15.016  1.00 77.21           C  
ATOM   1065  O   LEU A 128     -69.023  45.965 -14.407  1.00 77.21           O  
ATOM   1066  CG  LEU A 128     -65.223  48.704 -14.601  1.00 77.21           C  
ATOM   1067  CD1 LEU A 128     -64.557  49.327 -15.823  1.00 77.21           C  
ATOM   1068  CD2 LEU A 128     -66.062  49.738 -13.858  1.00 77.21           C  
ATOM   1069  N   GLY A 129     -67.245  44.763 -14.701  1.00 68.72           N  
ATOM   1070  CA  GLY A 129     -68.060  43.770 -15.382  1.00 68.72           C  
ATOM   1071  C   GLY A 129     -68.895  42.930 -14.433  1.00 68.72           C  
ATOM   1072  O   GLY A 129     -70.125  42.950 -14.498  1.00 68.72           O  
ATOM   1073  N   PHE A 130     -68.356  42.575 -13.516  1.00 66.19           N  
ATOM   1074  CA  PHE A 130     -69.011  41.609 -12.642  1.00 66.19           C  
ATOM   1075  C   PHE A 130     -69.892  42.316 -11.618  1.00 66.19           C  
ATOM   1076  CB  PHE A 130     -67.972  40.738 -11.928  1.00 66.19           C  
ATOM   1077  O   PHE A 130     -70.947  41.802 -11.239  1.00 66.19           O  
ATOM   1078  CG  PHE A 130     -67.296  39.740 -12.828  1.00 66.19           C  
ATOM   1079  CD1 PHE A 130     -68.022  39.038 -13.782  1.00 66.19           C  
ATOM   1080  CD2 PHE A 130     -65.931  39.504 -12.719  1.00 66.19           C  
ATOM   1081  CE1 PHE A 130     -67.398  38.114 -14.617  1.00 66.19           C  
ATOM   1082  CE2 PHE A 130     -65.300  38.582 -13.550  1.00 66.19           C  
ATOM   1083  CZ  PHE A 130     -66.036  37.887 -14.497  1.00 66.19           C  
ATOM   1084  N   ALA A 131     -69.462  43.342 -11.390  1.00 68.65           N  
ATOM   1085  CA  ALA A 131     -70.235  44.068 -10.386  1.00 68.65           C  
ATOM   1086  C   ALA A 131     -71.301  44.942 -11.041  1.00 68.65           C  
ATOM   1087  CB  ALA A 131     -69.313  44.919  -9.516  1.00 68.65           C  
ATOM   1088  O   ALA A 131     -72.156  45.509 -10.355  1.00 68.65           O  
ATOM   1089  N   GLY A 132     -71.293  45.039 -12.188  1.00 73.38           N  
ATOM   1090  CA  GLY A 132     -72.257  45.841 -12.925  1.00 73.38           C  
ATOM   1091  C   GLY A 132     -72.045  47.333 -12.756  1.00 73.38           C  
ATOM   1092  O   GLY A 132     -72.995  48.114 -12.836  1.00 73.38           O  
ATOM   1093  N   LEU A 133     -70.828  47.644 -12.548  1.00 79.85           N  
ATOM   1094  CA  LEU A 133     -70.496  49.045 -12.320  1.00 79.85           C  
ATOM   1095  C   LEU A 133     -70.182  49.749 -13.637  1.00 79.85           C  
ATOM   1096  CB  LEU A 133     -69.305  49.167 -11.367  1.00 79.85           C  
ATOM   1097  O   LEU A 133     -69.553  49.167 -14.522  1.00 79.85           O  
ATOM   1098  CG  LEU A 133     -69.588  48.894  -9.889  1.00 79.85           C  
ATOM   1099  CD1 LEU A 133     -68.281  48.718  -9.123  1.00 79.85           C  
ATOM   1100  CD2 LEU A 133     -70.420  50.020  -9.287  1.00 79.85           C  
ATOM   1101  N   GLU A 134     -70.662  50.918 -13.836  1.00 86.16           N  
ATOM   1102  CA  GLU A 134     -70.266  51.825 -14.908  1.00 86.16           C  
ATOM   1103  C   GLU A 134     -69.564  53.061 -14.353  1.00 86.16           C  
ATOM   1104  CB  GLU A 134     -71.484  52.240 -15.738  1.00 86.16           C  
ATOM   1105  O   GLU A 134     -69.968  53.602 -13.323  1.00 86.16           O  
ATOM   1106  CG  GLU A 134     -72.160  51.084 -16.460  1.00 86.16           C  
ATOM   1107  CD  GLU A 134     -73.353  51.514 -17.297  1.00 86.16           C  
ATOM   1108  OE1 GLU A 134     -74.186  50.650 -17.656  1.00 86.16           O  
ATOM   1109  OE2 GLU A 134     -73.457  52.725 -17.598  1.00 86.16           O  
ATOM   1110  N   ILE A 135     -68.503  53.366 -15.059  1.00 87.42           N  
ATOM   1111  CA  ILE A 135     -67.772  54.541 -14.595  1.00 87.42           C  
ATOM   1112  C   ILE A 135     -68.503  55.809 -15.029  1.00 87.42           C  
ATOM   1113  CB  ILE A 135     -66.321  54.549 -15.127  1.00 87.42           C  
ATOM   1114  O   ILE A 135     -68.829  55.971 -16.207  1.00 87.42           O  
ATOM   1115  CG1 ILE A 135     -65.549  53.338 -14.589  1.00 87.42           C  
ATOM   1116  CG2 ILE A 135     -65.617  55.857 -14.754  1.00 87.42           C  
ATOM   1117  CD1 ILE A 135     -64.147  53.193 -15.166  1.00 87.42           C  
ATOM   1118  N   GLY A 136     -68.913  56.642 -14.091  1.00 89.37           N  
ATOM   1119  CA  GLY A 136     -69.444  57.963 -14.386  1.00 89.37           C  
ATOM   1120  C   GLY A 136     -68.370  59.029 -14.492  1.00 89.37           C  
ATOM   1121  O   GLY A 136     -67.541  58.994 -15.404  1.00 89.37           O  
ATOM   1122  N   VAL A 137     -68.310  59.957 -13.485  1.00 86.18           N  
ATOM   1123  CA  VAL A 137     -67.265  60.973 -13.409  1.00 86.18           C  
ATOM   1124  C   VAL A 137     -65.933  60.318 -13.046  1.00 86.18           C  
ATOM   1125  CB  VAL A 137     -67.616  62.071 -12.381  1.00 86.18           C  
ATOM   1126  O   VAL A 137     -65.867  59.503 -12.123  1.00 86.18           O  
ATOM   1127  CG1 VAL A 137     -66.462  63.063 -12.236  1.00 86.18           C  
ATOM   1128  CG2 VAL A 137     -68.898  62.795 -12.791  1.00 86.18           C  
ATOM   1129  N   ASN A 138     -64.858  60.551 -13.764  1.00 89.60           N  
ATOM   1130  CA  ASN A 138     -63.502  60.089 -13.486  1.00 89.60           C  
ATOM   1131  C   ASN A 138     -62.499  61.239 -13.525  1.00 89.60           C  
ATOM   1132  CB  ASN A 138     -63.095  58.996 -14.475  1.00 89.60           C  
ATOM   1133  O   ASN A 138     -62.056  61.645 -14.599  1.00 89.60           O  
ATOM   1134  CG  ASN A 138     -61.758  58.367 -14.133  1.00 89.60           C  
ATOM   1135  ND2 ASN A 138     -61.386  57.327 -14.870  1.00 89.60           N  
ATOM   1136  OD1 ASN A 138     -61.067  58.811 -13.213  1.00 89.60           O  
ATOM   1137  N   GLU A 139     -62.171  61.819 -12.369  1.00 89.34           N  
ATOM   1138  CA  GLU A 139     -61.309  62.995 -12.297  1.00 89.34           C  
ATOM   1139  C   GLU A 139     -59.835  62.603 -12.358  1.00 89.34           C  
ATOM   1140  CB  GLU A 139     -61.590  63.789 -11.019  1.00 89.34           C  
ATOM   1141  O   GLU A 139     -58.958  63.469 -12.384  1.00 89.34           O  
ATOM   1142  CG  GLU A 139     -62.934  64.502 -11.019  1.00 89.34           C  
ATOM   1143  CD  GLU A 139     -63.123  65.430  -9.830  1.00 89.34           C  
ATOM   1144  OE1 GLU A 139     -64.118  66.188  -9.804  1.00 89.34           O  
ATOM   1145  OE2 GLU A 139     -62.267  65.398  -8.918  1.00 89.34           O  
ATOM   1146  N   ILE A 140     -59.579  61.239 -12.452  1.00 89.90           N  
ATOM   1147  CA  ILE A 140     -58.185  60.808 -12.446  1.00 89.90           C  
ATOM   1148  C   ILE A 140     -57.908  59.935 -13.667  1.00 89.90           C  
ATOM   1149  CB  ILE A 140     -57.835  60.043 -11.149  1.00 89.90           C  
ATOM   1150  O   ILE A 140     -57.010  59.090 -13.643  1.00 89.90           O  
ATOM   1151  CG1 ILE A 140     -58.787  58.856 -10.958  1.00 89.90           C  
ATOM   1152  CG2 ILE A 140     -57.880  60.981  -9.939  1.00 89.90           C  
ATOM   1153  CD1 ILE A 140     -58.238  57.764 -10.050  1.00 89.90           C  
ATOM   1154  N   SER A 141     -58.676  60.147 -14.595  1.00 88.31           N  
ATOM   1155  CA  SER A 141     -58.577  59.318 -15.791  1.00 88.31           C  
ATOM   1156  C   SER A 141     -57.200  59.440 -16.436  1.00 88.31           C  
ATOM   1157  CB  SER A 141     -59.658  59.703 -16.802  1.00 88.31           C  
ATOM   1158  O   SER A 141     -56.766  58.541 -17.160  1.00 88.31           O  
ATOM   1159  OG  SER A 141     -59.543  61.069 -17.166  1.00 88.31           O  
ATOM   1160  N   ASP A 142     -56.395  60.492 -15.972  1.00 85.91           N  
ATOM   1161  CA  ASP A 142     -55.107  60.771 -16.601  1.00 85.91           C  
ATOM   1162  C   ASP A 142     -53.958  60.188 -15.780  1.00 85.91           C  
ATOM   1163  CB  ASP A 142     -54.912  62.278 -16.781  1.00 85.91           C  
ATOM   1164  O   ASP A 142     -52.798  60.260 -16.189  1.00 85.91           O  
ATOM   1165  CG  ASP A 142     -55.021  63.050 -15.479  1.00 85.91           C  
ATOM   1166  OD1 ASP A 142     -54.231  63.994 -15.262  1.00 85.91           O  
ATOM   1167  OD2 ASP A 142     -55.902  62.710 -14.660  1.00 85.91           O  
ATOM   1168  N   ARG A 143     -54.297  59.581 -14.674  1.00 87.97           N  
ATOM   1169  CA  ARG A 143     -53.260  59.041 -13.803  1.00 87.97           C  
ATOM   1170  C   ARG A 143     -53.078  57.544 -14.031  1.00 87.97           C  
ATOM   1171  CB  ARG A 143     -53.596  59.309 -12.335  1.00 87.97           C  
ATOM   1172  O   ARG A 143     -54.034  56.841 -14.363  1.00 87.97           O  
ATOM   1173  CG  ARG A 143     -53.657  60.786 -11.976  1.00 87.97           C  
ATOM   1174  CD  ARG A 143     -53.965  60.996 -10.500  1.00 87.97           C  
ATOM   1175  NE  ARG A 143     -54.410  62.361 -10.232  1.00 87.97           N  
ATOM   1176  NH1 ARG A 143     -54.994  61.958  -8.034  1.00 87.97           N  
ATOM   1177  NH2 ARG A 143     -55.265  64.050  -8.932  1.00 87.97           N  
ATOM   1178  CZ  ARG A 143     -54.889  62.786  -9.066  1.00 87.97           C  
ATOM   1179  N   THR A 144     -51.814  57.099 -14.041  1.00 87.25           N  
ATOM   1180  CA  THR A 144     -51.511  55.677 -14.147  1.00 87.25           C  
ATOM   1181  C   THR A 144     -50.609  55.228 -13.000  1.00 87.25           C  
ATOM   1182  CB  THR A 144     -50.838  55.347 -15.492  1.00 87.25           C  
ATOM   1183  O   THR A 144     -49.828  56.022 -12.472  1.00 87.25           O  
ATOM   1184  CG2 THR A 144     -51.737  55.726 -16.664  1.00 87.25           C  
ATOM   1185  OG1 THR A 144     -49.606  56.074 -15.594  1.00 87.25           O  
ATOM   1186  N   ARG A 145     -50.694  54.123 -12.429  1.00 87.26           N  
ATOM   1187  CA  ARG A 145     -49.889  53.502 -11.382  1.00 87.26           C  
ATOM   1188  C   ARG A 145     -49.567  52.051 -11.727  1.00 87.26           C  
ATOM   1189  CB  ARG A 145     -50.611  53.572 -10.035  1.00 87.26           C  
ATOM   1190  O   ARG A 145     -50.292  51.414 -12.494  1.00 87.26           O  
ATOM   1191  CG  ARG A 145     -50.880  54.989  -9.554  1.00 87.26           C  
ATOM   1192  CD  ARG A 145     -49.614  55.657  -9.033  1.00 87.26           C  
ATOM   1193  NE  ARG A 145     -49.908  56.917  -8.358  1.00 87.26           N  
ATOM   1194  NH1 ARG A 145     -49.162  58.256 -10.087  1.00 87.26           N  
ATOM   1195  NH2 ARG A 145     -49.994  59.206  -8.172  1.00 87.26           N  
ATOM   1196  CZ  ARG A 145     -49.688  58.124  -8.874  1.00 87.26           C  
ATOM   1197  N   THR A 146     -48.564  51.502 -11.359  1.00 84.84           N  
ATOM   1198  CA  THR A 146     -48.244  50.080 -11.393  1.00 84.84           C  
ATOM   1199  C   THR A 146     -48.513  49.432 -10.038  1.00 84.84           C  
ATOM   1200  CB  THR A 146     -46.776  49.846 -11.795  1.00 84.84           C  
ATOM   1201  O   THR A 146     -47.746  49.618  -9.092  1.00 84.84           O  
ATOM   1202  CG2 THR A 146     -46.486  48.361 -11.983  1.00 84.84           C  
ATOM   1203  OG1 THR A 146     -46.507  50.535 -13.022  1.00 84.84           O  
ATOM   1204  N   LEU A 147     -49.603  48.790  -9.829  1.00 83.71           N  
ATOM   1205  CA  LEU A 147     -50.032  48.220  -8.555  1.00 83.71           C  
ATOM   1206  C   LEU A 147     -50.143  46.702  -8.650  1.00 83.71           C  
ATOM   1207  CB  LEU A 147     -51.373  48.817  -8.125  1.00 83.71           C  
ATOM   1208  O   LEU A 147     -50.446  46.162  -9.717  1.00 83.71           O  
ATOM   1209  CG  LEU A 147     -51.434  50.341  -8.018  1.00 83.71           C  
ATOM   1210  CD1 LEU A 147     -52.867  50.798  -7.768  1.00 83.71           C  
ATOM   1211  CD2 LEU A 147     -50.509  50.837  -6.913  1.00 83.71           C  
ATOM   1212  N   THR A 148     -49.795  46.002  -7.676  1.00 80.36           N  
ATOM   1213  CA  THR A 148     -50.021  44.566  -7.550  1.00 80.36           C  
ATOM   1214  C   THR A 148     -50.934  44.264  -6.366  1.00 80.36           C  
ATOM   1215  CB  THR A 148     -48.693  43.804  -7.387  1.00 80.36           C  
ATOM   1216  O   THR A 148     -50.987  45.032  -5.404  1.00 80.36           O  
ATOM   1217  CG2 THR A 148     -47.749  44.088  -8.551  1.00 80.36           C  
ATOM   1218  OG1 THR A 148     -48.063  44.211  -6.165  1.00 80.36           O  
ATOM   1219  N   PHE A 149     -51.760  43.309  -6.508  1.00 78.64           N  
ATOM   1220  CA  PHE A 149     -52.618  42.803  -5.442  1.00 78.64           C  
ATOM   1221  C   PHE A 149     -52.336  41.331  -5.172  1.00 78.64           C  
ATOM   1222  CB  PHE A 149     -54.094  42.999  -5.800  1.00 78.64           C  
ATOM   1223  O   PHE A 149     -52.652  40.472  -5.998  1.00 78.64           O  
ATOM   1224  CG  PHE A 149     -54.514  44.442  -5.877  1.00 78.64           C  
ATOM   1225  CD1 PHE A 149     -54.974  45.108  -4.748  1.00 78.64           C  
ATOM   1226  CD2 PHE A 149     -54.450  45.133  -7.080  1.00 78.64           C  
ATOM   1227  CE1 PHE A 149     -55.364  46.444  -4.816  1.00 78.64           C  
ATOM   1228  CE2 PHE A 149     -54.838  46.468  -7.157  1.00 78.64           C  
ATOM   1229  CZ  PHE A 149     -55.295  47.122  -6.024  1.00 78.64           C  
ATOM   1230  N   GLU A 150     -51.793  41.118  -4.210  1.00 63.81           N  
ATOM   1231  CA  GLU A 150     -51.289  39.772  -3.952  1.00 63.81           C  
ATOM   1232  C   GLU A 150     -52.291  38.953  -3.143  1.00 63.81           C  
ATOM   1233  CB  GLU A 150     -49.945  39.832  -3.221  1.00 63.81           C  
ATOM   1234  O   GLU A 150     -52.346  37.728  -3.272  1.00 63.81           O  
ATOM   1235  CG  GLU A 150     -48.815  40.410  -4.059  1.00 63.81           C  
ATOM   1236  CD  GLU A 150     -47.441  40.192  -3.444  1.00 63.81           C  
ATOM   1237  OE1 GLU A 150     -46.424  40.524  -4.096  1.00 63.81           O  
ATOM   1238  OE2 GLU A 150     -47.380  39.683  -2.302  1.00 63.81           O  
ATOM   1239  N   SER A 151     -52.642  39.108  -2.233  1.00 51.54           N  
ATOM   1240  CA  SER A 151     -53.354  38.274  -1.271  1.00 51.54           C  
ATOM   1241  C   SER A 151     -54.856  38.280  -1.539  1.00 51.54           C  
ATOM   1242  CB  SER A 151     -53.082  38.750   0.157  1.00 51.54           C  
ATOM   1243  O   SER A 151     -55.407  39.285  -1.992  1.00 51.54           O  
ATOM   1244  OG  SER A 151     -54.201  39.443   0.679  1.00 51.54           O  
ATOM   1245  N   GLN A 152     -55.043  37.435  -1.381  1.00 52.72           N  
ATOM   1246  CA  GLN A 152     -56.439  37.059  -1.573  1.00 52.72           C  
ATOM   1247  C   GLN A 152     -57.232  37.206  -0.279  1.00 52.72           C  
ATOM   1248  CB  GLN A 152     -56.544  35.624  -2.093  1.00 52.72           C  
ATOM   1249  O   GLN A 152     -58.326  36.653  -0.147  1.00 52.72           O  
ATOM   1250  CG  GLN A 152     -56.185  35.474  -3.565  1.00 52.72           C  
ATOM   1251  CD  GLN A 152     -56.483  34.088  -4.104  1.00 52.72           C  
ATOM   1252  NE2 GLN A 152     -56.128  33.851  -5.362  1.00 52.72           N  
ATOM   1253  OE1 GLN A 152     -57.027  33.236  -3.395  1.00 52.72           O  
ATOM   1254  N   SER A 153     -57.005  37.863   0.315  1.00 63.28           N  
ATOM   1255  CA  SER A 153     -57.761  37.974   1.559  1.00 63.28           C  
ATOM   1256  C   SER A 153     -58.581  39.260   1.595  1.00 63.28           C  
ATOM   1257  CB  SER A 153     -56.821  37.925   2.765  1.00 63.28           C  
ATOM   1258  O   SER A 153     -58.179  40.275   1.022  1.00 63.28           O  
ATOM   1259  OG  SER A 153     -55.902  39.005   2.731  1.00 63.28           O  
ATOM   1260  N   GLY A 154     -59.489  39.632   1.451  1.00 73.35           N  
ATOM   1261  CA  GLY A 154     -60.424  40.741   1.539  1.00 73.35           C  
ATOM   1262  C   GLY A 154     -61.529  40.674   0.502  1.00 73.35           C  
ATOM   1263  O   GLY A 154     -61.483  39.845  -0.410  1.00 73.35           O  
ATOM   1264  N   THR A 155     -62.598  41.523   0.585  1.00 81.99           N  
ATOM   1265  CA  THR A 155     -63.716  41.584  -0.351  1.00 81.99           C  
ATOM   1266  C   THR A 155     -63.367  42.454  -1.554  1.00 81.99           C  
ATOM   1267  CB  THR A 155     -64.984  42.131   0.331  1.00 81.99           C  
ATOM   1268  O   THR A 155     -62.397  43.215  -1.517  1.00 81.99           O  
ATOM   1269  CG2 THR A 155     -65.345  41.307   1.562  1.00 81.99           C  
ATOM   1270  OG1 THR A 155     -64.759  43.489   0.727  1.00 81.99           O  
ATOM   1271  N   LYS A 156     -64.061  42.384  -2.548  1.00 84.68           N  
ATOM   1272  CA  LYS A 156     -63.879  43.231  -3.722  1.00 84.68           C  
ATOM   1273  C   LYS A 156     -64.056  44.705  -3.368  1.00 84.68           C  
ATOM   1274  CB  LYS A 156     -64.861  42.837  -4.827  1.00 84.68           C  
ATOM   1275  O   LYS A 156     -63.399  45.572  -3.950  1.00 84.68           O  
ATOM   1276  CG  LYS A 156     -64.454  41.593  -5.602  1.00 84.68           C  
ATOM   1277  CD  LYS A 156     -65.212  41.481  -6.918  1.00 84.68           C  
ATOM   1278  CE  LYS A 156     -64.696  40.325  -7.765  1.00 84.68           C  
ATOM   1279  NZ  LYS A 156     -65.332  40.301  -9.116  1.00 84.68           N  
ATOM   1280  N   LEU A 157     -64.927  44.955  -2.379  1.00 84.29           N  
ATOM   1281  CA  LEU A 157     -65.088  46.331  -1.919  1.00 84.29           C  
ATOM   1282  C   LEU A 157     -63.802  46.843  -1.278  1.00 84.29           C  
ATOM   1283  CB  LEU A 157     -66.245  46.431  -0.921  1.00 84.29           C  
ATOM   1284  O   LEU A 157     -63.399  47.984  -1.513  1.00 84.29           O  
ATOM   1285  CG  LEU A 157     -66.546  47.826  -0.372  1.00 84.29           C  
ATOM   1286  CD1 LEU A 157     -66.899  48.779  -1.508  1.00 84.29           C  
ATOM   1287  CD2 LEU A 157     -67.676  47.765   0.652  1.00 84.29           C  
ATOM   1288  N   GLU A 158     -63.215  46.069  -0.530  1.00 86.56           N  
ATOM   1289  CA  GLU A 158     -61.947  46.445   0.086  1.00 86.56           C  
ATOM   1290  C   GLU A 158     -60.864  46.660  -0.967  1.00 86.56           C  
ATOM   1291  CB  GLU A 158     -61.499  45.379   1.090  1.00 86.56           C  
ATOM   1292  O   GLU A 158     -60.038  47.566  -0.839  1.00 86.56           O  
ATOM   1293  CG  GLU A 158     -62.347  45.330   2.353  1.00 86.56           C  
ATOM   1294  CD  GLU A 158     -62.040  44.130   3.235  1.00 86.56           C  
ATOM   1295  OE1 GLU A 158     -62.476  44.113   4.409  1.00 86.56           O  
ATOM   1296  OE2 GLU A 158     -61.358  43.200   2.748  1.00 86.56           O  
ATOM   1297  N   GLN A 159     -60.872  45.836  -1.977  1.00 85.69           N  
ATOM   1298  CA  GLN A 159     -59.921  45.974  -3.076  1.00 85.69           C  
ATOM   1299  C   GLN A 159     -60.154  47.271  -3.845  1.00 85.69           C  
ATOM   1300  CB  GLN A 159     -60.019  44.777  -4.024  1.00 85.69           C  
ATOM   1301  O   GLN A 159     -59.200  47.966  -4.203  1.00 85.69           O  
ATOM   1302  CG  GLN A 159     -58.949  44.762  -5.108  1.00 85.69           C  
ATOM   1303  CD  GLN A 159     -59.015  43.522  -5.981  1.00 85.69           C  
ATOM   1304  NE2 GLN A 159     -57.869  42.886  -6.193  1.00 85.69           N  
ATOM   1305  OE1 GLN A 159     -60.088  43.141  -6.459  1.00 85.69           O  
ATOM   1306  N   LEU A 160     -61.372  47.532  -4.060  1.00 85.51           N  
ATOM   1307  CA  LEU A 160     -61.728  48.787  -4.712  1.00 85.51           C  
ATOM   1308  C   LEU A 160     -61.246  49.981  -3.895  1.00 85.51           C  
ATOM   1309  CB  LEU A 160     -63.243  48.873  -4.918  1.00 85.51           C  
ATOM   1310  O   LEU A 160     -60.671  50.924  -4.443  1.00 85.51           O  
ATOM   1311  CG  LEU A 160     -63.774  50.181  -5.507  1.00 85.51           C  
ATOM   1312  CD1 LEU A 160     -63.155  50.434  -6.878  1.00 85.51           C  
ATOM   1313  CD2 LEU A 160     -65.295  50.147  -5.600  1.00 85.51           C  
ATOM   1314  N   HIS A 161     -61.556  49.900  -2.615  1.00 85.39           N  
ATOM   1315  CA  HIS A 161     -61.118  50.968  -1.723  1.00 85.39           C  
ATOM   1316  C   HIS A 161     -59.602  51.132  -1.763  1.00 85.39           C  
ATOM   1317  CB  HIS A 161     -61.579  50.692  -0.291  1.00 85.39           C  
ATOM   1318  O   HIS A 161     -59.097  52.253  -1.842  1.00 85.39           O  
ATOM   1319  CG  HIS A 161     -61.235  51.786   0.670  1.00 85.39           C  
ATOM   1320  CD2 HIS A 161     -61.855  52.959   0.941  1.00 85.39           C  
ATOM   1321  ND1 HIS A 161     -60.127  51.736   1.488  1.00 85.39           N  
ATOM   1322  CE1 HIS A 161     -60.081  52.835   2.222  1.00 85.39           C  
ATOM   1323  NE2 HIS A 161     -61.117  53.593   1.909  1.00 85.39           N  
ATOM   1324  N   SER A 162     -58.866  50.016  -1.704  1.00 85.10           N  
ATOM   1325  CA  SER A 162     -57.410  50.037  -1.788  1.00 85.10           C  
ATOM   1326  C   SER A 162     -56.940  50.637  -3.108  1.00 85.10           C  
ATOM   1327  CB  SER A 162     -56.843  48.625  -1.630  1.00 85.10           C  
ATOM   1328  O   SER A 162     -56.003  51.437  -3.134  1.00 85.10           O  
ATOM   1329  OG  SER A 162     -55.428  48.643  -1.678  1.00 85.10           O  
ATOM   1330  N   LEU A 163     -57.555  50.283  -4.214  1.00 85.93           N  
ATOM   1331  CA  LEU A 163     -57.226  50.814  -5.533  1.00 85.93           C  
ATOM   1332  C   LEU A 163     -57.399  52.330  -5.566  1.00 85.93           C  
ATOM   1333  CB  LEU A 163     -58.101  50.164  -6.606  1.00 85.93           C  
ATOM   1334  O   LEU A 163     -56.512  53.050  -6.029  1.00 85.93           O  
ATOM   1335  CG  LEU A 163     -57.936  50.696  -8.030  1.00 85.93           C  
ATOM   1336  CD1 LEU A 163     -56.510  50.465  -8.519  1.00 85.93           C  
ATOM   1337  CD2 LEU A 163     -58.942  50.037  -8.969  1.00 85.93           C  
ATOM   1338  N   MET A 164     -58.445  52.788  -5.081  1.00 87.23           N  
ATOM   1339  CA  MET A 164     -58.733  54.220  -5.061  1.00 87.23           C  
ATOM   1340  C   MET A 164     -57.719  54.966  -4.200  1.00 87.23           C  
ATOM   1341  CB  MET A 164     -60.149  54.477  -4.543  1.00 87.23           C  
ATOM   1342  O   MET A 164     -57.273  56.055  -4.563  1.00 87.23           O  
ATOM   1343  CG  MET A 164     -61.242  53.963  -5.466  1.00 87.23           C  
ATOM   1344  SD  MET A 164     -61.140  54.690  -7.148  1.00 87.23           S  
ATOM   1345  CE  MET A 164     -62.365  53.667  -8.012  1.00 87.23           C  
ATOM   1346  N   ASN A 165     -57.492  54.338  -3.079  1.00 84.01           N  
ATOM   1347  CA  ASN A 165     -56.494  54.944  -2.205  1.00 84.01           C  
ATOM   1348  C   ASN A 165     -55.146  55.084  -2.905  1.00 84.01           C  
ATOM   1349  CB  ASN A 165     -56.342  54.131  -0.917  1.00 84.01           C  
ATOM   1350  O   ASN A 165     -54.458  56.093  -2.742  1.00 84.01           O  
ATOM   1351  CG  ASN A 165     -57.464  54.386   0.070  1.00 84.01           C  
ATOM   1352  ND2 ASN A 165     -57.598  53.506   1.055  1.00 84.01           N  
ATOM   1353  OD1 ASN A 165     -58.204  55.366  -0.052  1.00 84.01           O  
ATOM   1354  N   GLN A 166     -54.758  54.084  -3.669  1.00 85.12           N  
ATOM   1355  CA  GLN A 166     -53.491  54.089  -4.393  1.00 85.12           C  
ATOM   1356  C   GLN A 166     -53.476  55.173  -5.467  1.00 85.12           C  
ATOM   1357  CB  GLN A 166     -53.226  52.721  -5.024  1.00 85.12           C  
ATOM   1358  O   GLN A 166     -52.416  55.698  -5.812  1.00 85.12           O  
ATOM   1359  CG  GLN A 166     -52.912  51.628  -4.011  1.00 85.12           C  
ATOM   1360  CD  GLN A 166     -52.408  50.353  -4.661  1.00 85.12           C  
ATOM   1361  NE2 GLN A 166     -52.662  49.219  -4.018  1.00 85.12           N  
ATOM   1362  OE1 GLN A 166     -51.795  50.388  -5.734  1.00 85.12           O  
ATOM   1363  N   PHE A 167     -54.557  55.518  -5.811  1.00 84.23           N  
ATOM   1364  CA  PHE A 167     -54.662  56.566  -6.821  1.00 84.23           C  
ATOM   1365  C   PHE A 167     -55.001  57.905  -6.178  1.00 84.23           C  
ATOM   1366  CB  PHE A 167     -55.720  56.201  -7.867  1.00 84.23           C  
ATOM   1367  O   PHE A 167     -55.282  58.881  -6.877  1.00 84.23           O  
ATOM   1368  CG  PHE A 167     -55.208  55.304  -8.960  1.00 84.23           C  
ATOM   1369  CD1 PHE A 167     -54.696  55.838 -10.137  1.00 84.23           C  
ATOM   1370  CD2 PHE A 167     -55.237  53.922  -8.813  1.00 84.23           C  
ATOM   1371  CE1 PHE A 167     -54.221  55.010 -11.151  1.00 84.23           C  
ATOM   1372  CE2 PHE A 167     -54.765  53.088  -9.822  1.00 84.23           C  
ATOM   1373  CZ  PHE A 167     -54.258  53.634 -10.990  1.00 84.23           C  
ATOM   1374  N   ASP A 168     -55.027  57.952  -4.869  1.00 82.14           N  
ATOM   1375  CA  ASP A 168     -55.426  59.149  -4.134  1.00 82.14           C  
ATOM   1376  C   ASP A 168     -56.801  59.636  -4.586  1.00 82.14           C  
ATOM   1377  CB  ASP A 168     -54.389  60.260  -4.313  1.00 82.14           C  
ATOM   1378  O   ASP A 168     -56.985  60.824  -4.858  1.00 82.14           O  
ATOM   1379  CG  ASP A 168     -53.027  59.896  -3.748  1.00 82.14           C  
ATOM   1380  OD1 ASP A 168     -52.007  60.082  -4.446  1.00 82.14           O  
ATOM   1381  OD2 ASP A 168     -52.974  59.417  -2.594  1.00 82.14           O  
ATOM   1382  N   ALA A 169     -57.689  58.786  -4.730  1.00 83.53           N  
ATOM   1383  CA  ALA A 169     -59.030  59.106  -5.214  1.00 83.53           C  
ATOM   1384  C   ALA A 169     -60.090  58.716  -4.189  1.00 83.53           C  
ATOM   1385  CB  ALA A 169     -59.296  58.405  -6.544  1.00 83.53           C  
ATOM   1386  O   ALA A 169     -59.821  57.934  -3.274  1.00 83.53           O  
ATOM   1387  N   GLU A 170     -61.201  59.490  -4.232  1.00 86.64           N  
ATOM   1388  CA  GLU A 170     -62.442  59.116  -3.558  1.00 86.64           C  
ATOM   1389  C   GLU A 170     -63.499  58.666  -4.562  1.00 86.64           C  
ATOM   1390  CB  GLU A 170     -62.972  60.282  -2.720  1.00 86.64           C  
ATOM   1391  O   GLU A 170     -63.452  59.046  -5.734  1.00 86.64           O  
ATOM   1392  CG  GLU A 170     -62.005  60.758  -1.647  1.00 86.64           C  
ATOM   1393  CD  GLU A 170     -62.524  61.947  -0.855  1.00 86.64           C  
ATOM   1394  OE1 GLU A 170     -62.057  62.169   0.285  1.00 86.64           O  
ATOM   1395  OE2 GLU A 170     -63.407  62.663  -1.380  1.00 86.64           O  
ATOM   1396  N   PHE A 171     -64.382  57.837  -4.152  1.00 86.52           N  
ATOM   1397  CA  PHE A 171     -65.406  57.373  -5.080  1.00 86.52           C  
ATOM   1398  C   PHE A 171     -66.772  57.337  -4.405  1.00 86.52           C  
ATOM   1399  CB  PHE A 171     -65.051  55.985  -5.622  1.00 86.52           C  
ATOM   1400  O   PHE A 171     -66.862  57.242  -3.180  1.00 86.52           O  
ATOM   1401  CG  PHE A 171     -64.954  54.924  -4.558  1.00 86.52           C  
ATOM   1402  CD1 PHE A 171     -63.765  54.719  -3.868  1.00 86.52           C  
ATOM   1403  CD2 PHE A 171     -66.051  54.132  -4.249  1.00 86.52           C  
ATOM   1404  CE1 PHE A 171     -63.672  53.739  -2.884  1.00 86.52           C  
ATOM   1405  CE2 PHE A 171     -65.966  53.149  -3.266  1.00 86.52           C  
ATOM   1406  CZ  PHE A 171     -64.775  52.955  -2.585  1.00 86.52           C  
ATOM   1407  N   VAL A 172     -67.853  57.453  -5.222  1.00 87.40           N  
ATOM   1408  CA  VAL A 172     -69.227  57.338  -4.746  1.00 87.40           C  
ATOM   1409  C   VAL A 172     -70.056  56.535  -5.746  1.00 87.40           C  
ATOM   1410  CB  VAL A 172     -69.866  58.726  -4.517  1.00 87.40           C  
ATOM   1411  O   VAL A 172     -69.844  56.634  -6.957  1.00 87.40           O  
ATOM   1412  CG1 VAL A 172     -69.992  59.487  -5.836  1.00 87.40           C  
ATOM   1413  CG2 VAL A 172     -71.232  58.580  -3.849  1.00 87.40           C  
ATOM   1414  N   PHE A 173     -70.924  55.628  -5.255  1.00 85.18           N  
ATOM   1415  CA  PHE A 173     -71.821  54.851  -6.103  1.00 85.18           C  
ATOM   1416  C   PHE A 173     -73.118  55.610  -6.356  1.00 85.18           C  
ATOM   1417  CB  PHE A 173     -72.123  53.493  -5.463  1.00 85.18           C  
ATOM   1418  O   PHE A 173     -73.648  56.263  -5.455  1.00 85.18           O  
ATOM   1419  CG  PHE A 173     -70.906  52.630  -5.265  1.00 85.18           C  
ATOM   1420  CD1 PHE A 173     -70.324  51.968  -6.340  1.00 85.18           C  
ATOM   1421  CD2 PHE A 173     -70.343  52.480  -4.005  1.00 85.18           C  
ATOM   1422  CE1 PHE A 173     -69.197  51.169  -6.160  1.00 85.18           C  
ATOM   1423  CE2 PHE A 173     -69.217  51.684  -3.817  1.00 85.18           C  
ATOM   1424  CZ  PHE A 173     -68.646  51.029  -4.896  1.00 85.18           C  
ATOM   1425  N   ARG A 174     -73.597  55.525  -7.513  1.00 84.23           N  
ATOM   1426  CA  ARG A 174     -74.894  56.085  -7.879  1.00 84.23           C  
ATOM   1427  C   ARG A 174     -75.741  55.060  -8.626  1.00 84.23           C  
ATOM   1428  CB  ARG A 174     -74.715  57.341  -8.735  1.00 84.23           C  
ATOM   1429  O   ARG A 174     -75.257  54.400  -9.548  1.00 84.23           O  
ATOM   1430  CG  ARG A 174     -75.993  58.141  -8.929  1.00 84.23           C  
ATOM   1431  CD  ARG A 174     -75.749  59.406  -9.741  1.00 84.23           C  
ATOM   1432  NE  ARG A 174     -75.016  59.123 -10.972  1.00 84.23           N  
ATOM   1433  NH1 ARG A 174     -76.019  60.804 -12.199  1.00 84.23           N  
ATOM   1434  NH2 ARG A 174     -74.444  59.452 -13.171  1.00 84.23           N  
ATOM   1435  CZ  ARG A 174     -75.161  59.794 -12.112  1.00 84.23           C  
ATOM   1436  N   THR A 175     -76.928  54.881  -8.126  1.00 85.07           N  
ATOM   1437  CA  THR A 175     -77.848  53.953  -8.773  1.00 85.07           C  
ATOM   1438  C   THR A 175     -78.956  54.710  -9.501  1.00 85.07           C  
ATOM   1439  CB  THR A 175     -78.470  52.981  -7.753  1.00 85.07           C  
ATOM   1440  O   THR A 175     -79.595  55.591  -8.925  1.00 85.07           O  
ATOM   1441  CG2 THR A 175     -79.365  51.957  -8.445  1.00 85.07           C  
ATOM   1442  OG1 THR A 175     -77.425  52.293  -7.057  1.00 85.07           O  
ATOM   1443  N   ASP A 176     -79.169  54.412 -10.796  1.00 86.93           N  
ATOM   1444  CA  ASP A 176     -80.277  54.945 -11.582  1.00 86.93           C  
ATOM   1445  C   ASP A 176     -81.301  53.857 -11.895  1.00 86.93           C  
ATOM   1446  CB  ASP A 176     -79.762  55.571 -12.880  1.00 86.93           C  
ATOM   1447  O   ASP A 176     -80.939  52.760 -12.325  1.00 86.93           O  
ATOM   1448  CG  ASP A 176     -78.885  56.789 -12.644  1.00 86.93           C  
ATOM   1449  OD1 ASP A 176     -78.094  57.153 -13.540  1.00 86.93           O  
ATOM   1450  OD2 ASP A 176     -78.986  57.387 -11.551  1.00 86.93           O  
ATOM   1451  N   LEU A 177     -82.563  54.206 -11.580  1.00 85.99           N  
ATOM   1452  CA  LEU A 177     -83.628  53.246 -11.851  1.00 85.99           C  
ATOM   1453  C   LEU A 177     -84.503  53.718 -13.007  1.00 85.99           C  
ATOM   1454  CB  LEU A 177     -84.485  53.030 -10.601  1.00 85.99           C  
ATOM   1455  O   LEU A 177     -84.656  54.922 -13.225  1.00 85.99           O  
ATOM   1456  CG  LEU A 177     -83.760  52.493  -9.366  1.00 85.99           C  
ATOM   1457  CD1 LEU A 177     -84.737  52.332  -8.206  1.00 85.99           C  
ATOM   1458  CD2 LEU A 177     -83.074  51.169  -9.682  1.00 85.99           C  
ATOM   1459  N   ASN A 178     -85.044  52.730 -13.746  1.00 84.73           N  
ATOM   1460  CA  ASN A 178     -86.098  53.071 -14.695  1.00 84.73           C  
ATOM   1461  C   ASN A 178     -87.395  53.443 -13.983  1.00 84.73           C  
ATOM   1462  CB  ASN A 178     -86.339  51.915 -15.669  1.00 84.73           C  
ATOM   1463  O   ASN A 178     -87.541  53.204 -12.784  1.00 84.73           O  
ATOM   1464  CG  ASN A 178     -85.127  51.609 -16.525  1.00 84.73           C  
ATOM   1465  ND2 ASN A 178     -84.612  50.390 -16.411  1.00 84.73           N  
ATOM   1466  OD1 ASN A 178     -84.654  52.461 -17.281  1.00 84.73           O  
ATOM   1467  N   ARG A 179     -88.255  53.912 -14.629  1.00 82.06           N  
ATOM   1468  CA  ARG A 179     -89.529  54.343 -14.062  1.00 82.06           C  
ATOM   1469  C   ARG A 179     -90.255  53.178 -13.397  1.00 82.06           C  
ATOM   1470  CB  ARG A 179     -90.415  54.966 -15.142  1.00 82.06           C  
ATOM   1471  O   ARG A 179     -91.002  53.372 -12.436  1.00 82.06           O  
ATOM   1472  CG  ARG A 179     -90.029  56.389 -15.513  1.00 82.06           C  
ATOM   1473  CD  ARG A 179     -90.989  56.986 -16.533  1.00 82.06           C  
ATOM   1474  NE  ARG A 179     -90.568  58.321 -16.950  1.00 82.06           N  
ATOM   1475  NH1 ARG A 179     -92.391  58.692 -18.319  1.00 82.06           N  
ATOM   1476  NH2 ARG A 179     -90.770  60.297 -18.102  1.00 82.06           N  
ATOM   1477  CZ  ARG A 179     -91.245  59.100 -17.789  1.00 82.06           C  
ATOM   1478  N   ASP A 180     -89.888  51.983 -13.902  1.00 79.97           N  
ATOM   1479  CA  ASP A 180     -90.583  50.814 -13.371  1.00 79.97           C  
ATOM   1480  C   ASP A 180     -89.839  50.233 -12.170  1.00 79.97           C  
ATOM   1481  CB  ASP A 180     -90.746  49.748 -14.455  1.00 79.97           C  
ATOM   1482  O   ASP A 180     -90.275  49.238 -11.586  1.00 79.97           O  
ATOM   1483  CG  ASP A 180     -89.422  49.175 -14.929  1.00 79.97           C  
ATOM   1484  OD1 ASP A 180     -89.419  48.298 -15.819  1.00 79.97           O  
ATOM   1485  OD2 ASP A 180     -88.371  49.605 -14.406  1.00 79.97           O  
ATOM   1486  N   GLY A 181     -88.855  50.872 -11.935  1.00 78.09           N  
ATOM   1487  CA  GLY A 181     -88.124  50.442 -10.753  1.00 78.09           C  
ATOM   1488  C   GLY A 181     -86.966  49.515 -11.073  1.00 78.09           C  
ATOM   1489  O   GLY A 181     -86.113  49.262 -10.219  1.00 78.09           O  
ATOM   1490  N   THR A 182     -86.890  49.061 -12.189  1.00 78.75           N  
ATOM   1491  CA  THR A 182     -85.788  48.190 -12.583  1.00 78.75           C  
ATOM   1492  C   THR A 182     -84.481  48.972 -12.663  1.00 78.75           C  
ATOM   1493  CB  THR A 182     -86.069  47.513 -13.938  1.00 78.75           C  
ATOM   1494  O   THR A 182     -84.492  50.195 -12.816  1.00 78.75           O  
ATOM   1495  CG2 THR A 182     -87.311  46.632 -13.866  1.00 78.75           C  
ATOM   1496  OG1 THR A 182     -86.270  48.522 -14.937  1.00 78.75           O  
ATOM   1497  N   LEU A 183     -83.392  48.278 -12.662  1.00 80.96           N  
ATOM   1498  CA  LEU A 183     -82.082  48.918 -12.634  1.00 80.96           C  
ATOM   1499  C   LEU A 183     -81.718  49.474 -14.007  1.00 80.96           C  
ATOM   1500  CB  LEU A 183     -81.011  47.927 -12.172  1.00 80.96           C  
ATOM   1501  O   LEU A 183     -81.770  48.753 -15.007  1.00 80.96           O  
ATOM   1502  CG  LEU A 183     -79.587  48.473 -12.054  1.00 80.96           C  
ATOM   1503  CD1 LEU A 183     -79.485  49.440 -10.879  1.00 80.96           C  
ATOM   1504  CD2 LEU A 183     -78.587  47.332 -11.904  1.00 80.96           C  
ATOM   1505  N   LYS A 184     -81.509  50.802 -14.104  1.00 84.72           N  
ATOM   1506  CA  LYS A 184     -80.989  51.422 -15.319  1.00 84.72           C  
ATOM   1507  C   LYS A 184     -79.466  51.348 -15.365  1.00 84.72           C  
ATOM   1508  CB  LYS A 184     -81.447  52.878 -15.418  1.00 84.72           C  
ATOM   1509  O   LYS A 184     -78.894  50.792 -16.305  1.00 84.72           O  
ATOM   1510  CG  LYS A 184     -81.117  53.542 -16.746  1.00 84.72           C  
ATOM   1511  CD  LYS A 184     -81.727  54.935 -16.842  1.00 84.72           C  
ATOM   1512  CE  LYS A 184     -81.441  55.581 -18.190  1.00 84.72           C  
ATOM   1513  NZ  LYS A 184     -82.062  56.934 -18.299  1.00 84.72           N  
ATOM   1514  N   LYS A 185     -78.810  51.879 -14.345  1.00 83.03           N  
ATOM   1515  CA  LYS A 185     -77.353  51.819 -14.284  1.00 83.03           C  
ATOM   1516  C   LYS A 185     -76.859  51.917 -12.843  1.00 83.03           C  
ATOM   1517  CB  LYS A 185     -76.734  52.935 -15.127  1.00 83.03           C  
ATOM   1518  O   LYS A 185     -77.501  52.551 -12.003  1.00 83.03           O  
ATOM   1519  CG  LYS A 185     -77.182  54.333 -14.729  1.00 83.03           C  
ATOM   1520  CD  LYS A 185     -76.604  55.392 -15.659  1.00 83.03           C  
ATOM   1521  CE  LYS A 185     -76.990  56.797 -15.217  1.00 83.03           C  
ATOM   1522  NZ  LYS A 185     -76.417  57.839 -16.120  1.00 83.03           N  
ATOM   1523  N   PHE A 186     -75.757  51.252 -12.456  1.00 83.99           N  
ATOM   1524  CA  PHE A 186     -74.963  51.346 -11.237  1.00 83.99           C  
ATOM   1525  C   PHE A 186     -73.604  51.973 -11.523  1.00 83.99           C  
ATOM   1526  CB  PHE A 186     -74.781  49.961 -10.607  1.00 83.99           C  
ATOM   1527  O   PHE A 186     -72.755  51.358 -12.173  1.00 83.99           O  
ATOM   1528  CG  PHE A 186     -74.189  49.997  -9.223  1.00 83.99           C  
ATOM   1529  CD1 PHE A 186     -73.206  49.089  -8.848  1.00 83.99           C  
ATOM   1530  CD2 PHE A 186     -74.615  50.941  -8.298  1.00 83.99           C  
ATOM   1531  CE1 PHE A 186     -72.657  49.121  -7.568  1.00 83.99           C  
ATOM   1532  CE2 PHE A 186     -74.071  50.979  -7.017  1.00 83.99           C  
ATOM   1533  CZ  PHE A 186     -73.092  50.067  -6.654  1.00 83.99           C  
ATOM   1534  N   VAL A 187     -73.571  53.193 -11.104  1.00 87.00           N  
ATOM   1535  CA  VAL A 187     -72.459  54.021 -11.561  1.00 87.00           C  
ATOM   1536  C   VAL A 187     -71.494  54.273 -10.406  1.00 87.00           C  
ATOM   1537  CB  VAL A 187     -72.953  55.363 -12.145  1.00 87.00           C  
ATOM   1538  O   VAL A 187     -71.917  54.426  -9.257  1.00 87.00           O  
ATOM   1539  CG1 VAL A 187     -71.772  56.246 -12.543  1.00 87.00           C  
ATOM   1540  CG2 VAL A 187     -73.870  55.118 -13.343  1.00 87.00           C  
ATOM   1541  N   ILE A 188     -70.139  54.140 -10.716  1.00 88.27           N  
ATOM   1542  CA  ILE A 188     -69.118  54.588  -9.775  1.00 88.27           C  
ATOM   1543  C   ILE A 188     -68.525  55.913 -10.249  1.00 88.27           C  
ATOM   1544  CB  ILE A 188     -68.004  53.532  -9.604  1.00 88.27           C  
ATOM   1545  O   ILE A 188     -68.024  56.008 -11.372  1.00 88.27           O  
ATOM   1546  CG1 ILE A 188     -66.987  53.994  -8.553  1.00 88.27           C  
ATOM   1547  CG2 ILE A 188     -67.318  53.249 -10.944  1.00 88.27           C  
ATOM   1548  CD1 ILE A 188     -66.001  52.913  -8.130  1.00 88.27           C  
ATOM   1549  N   ASP A 189     -68.710  57.075  -9.534  1.00 89.24           N  
ATOM   1550  CA  ASP A 189     -68.056  58.353  -9.792  1.00 89.24           C  
ATOM   1551  C   ASP A 189     -66.742  58.465  -9.021  1.00 89.24           C  
ATOM   1552  CB  ASP A 189     -68.982  59.515  -9.424  1.00 89.24           C  
ATOM   1553  O   ASP A 189     -66.707  58.231  -7.811  1.00 89.24           O  
ATOM   1554  CG  ASP A 189     -70.207  59.602 -10.318  1.00 89.24           C  
ATOM   1555  OD1 ASP A 189     -71.335  59.728  -9.795  1.00 89.24           O  
ATOM   1556  OD2 ASP A 189     -70.042  59.541 -11.555  1.00 89.24           O  
ATOM   1557  N   ILE A 190     -65.633  58.701  -9.701  1.00 89.75           N  
ATOM   1558  CA  ILE A 190     -64.296  58.723  -9.118  1.00 89.75           C  
ATOM   1559  C   ILE A 190     -63.776  60.158  -9.076  1.00 89.75           C  
ATOM   1560  CB  ILE A 190     -63.320  57.822  -9.908  1.00 89.75           C  
ATOM   1561  O   ILE A 190     -63.650  60.810 -10.114  1.00 89.75           O  
ATOM   1562  CG1 ILE A 190     -63.866  56.392  -9.995  1.00 89.75           C  
ATOM   1563  CG2 ILE A 190     -61.930  57.839  -9.266  1.00 89.75           C  
ATOM   1564  CD1 ILE A 190     -63.156  55.519 -11.021  1.00 89.75           C  
ATOM   1565  N   TYR A 191     -63.531  60.703  -7.839  1.00 87.60           N  
ATOM   1566  CA  TYR A 191     -63.043  62.062  -7.634  1.00 87.60           C  
ATOM   1567  C   TYR A 191     -61.612  62.053  -7.111  1.00 87.60           C  
ATOM   1568  CB  TYR A 191     -63.951  62.818  -6.659  1.00 87.60           C  
ATOM   1569  O   TYR A 191     -61.223  61.154  -6.362  1.00 87.60           O  
ATOM   1570  CG  TYR A 191     -65.372  62.966  -7.143  1.00 87.60           C  
ATOM   1571  CD1 TYR A 191     -65.737  64.016  -7.983  1.00 87.60           C  
ATOM   1572  CD2 TYR A 191     -66.354  62.058  -6.761  1.00 87.60           C  
ATOM   1573  CE1 TYR A 191     -67.046  64.158  -8.430  1.00 87.60           C  
ATOM   1574  CE2 TYR A 191     -67.666  62.190  -7.203  1.00 87.60           C  
ATOM   1575  OH  TYR A 191     -69.300  63.377  -8.476  1.00 87.60           O  
ATOM   1576  CZ  TYR A 191     -68.002  63.241  -8.035  1.00 87.60           C  
ATOM   1577  N   GLN A 192     -60.795  62.960  -7.425  1.00 82.58           N  
ATOM   1578  CA  GLN A 192     -59.487  63.164  -6.815  1.00 82.58           C  
ATOM   1579  C   GLN A 192     -59.621  63.579  -5.352  1.00 82.58           C  
ATOM   1580  CB  GLN A 192     -58.691  64.216  -7.589  1.00 82.58           C  
ATOM   1581  O   GLN A 192     -60.478  64.395  -5.009  1.00 82.58           O  
ATOM   1582  CG  GLN A 192     -57.285  64.444  -7.050  1.00 82.58           C  
ATOM   1583  CD  GLN A 192     -56.380  65.142  -8.048  1.00 82.58           C  
ATOM   1584  NE2 GLN A 192     -55.253  65.655  -7.567  1.00 82.58           N  
ATOM   1585  OE1 GLN A 192     -56.691  65.219  -9.240  1.00 82.58           O  
ATOM   1586  N   ARG A 193     -58.888  62.922  -4.522  1.00 83.43           N  
ATOM   1587  CA  ARG A 193     -58.884  63.323  -3.118  1.00 83.43           C  
ATOM   1588  C   ARG A 193     -58.605  64.815  -2.976  1.00 83.43           C  
ATOM   1589  CB  ARG A 193     -57.847  62.517  -2.333  1.00 83.43           C  
ATOM   1590  O   ARG A 193     -57.866  65.393  -3.776  1.00 83.43           O  
ATOM   1591  CG  ARG A 193     -58.115  62.462  -0.838  1.00 83.43           C  
ATOM   1592  CD  ARG A 193     -57.085  61.608  -0.111  1.00 83.43           C  
ATOM   1593  NE  ARG A 193     -57.575  60.252   0.120  1.00 83.43           N  
ATOM   1594  NH1 ARG A 193     -55.594  59.465   1.007  1.00 83.43           N  
ATOM   1595  NH2 ARG A 193     -57.402  58.069   0.813  1.00 83.43           N  
ATOM   1596  CZ  ARG A 193     -56.856  59.265   0.647  1.00 83.43           C  
ATOM   1597  N   PRO A 194     -59.124  65.451  -1.954  1.00 77.37           N  
ATOM   1598  CA  PRO A 194     -58.951  66.897  -1.799  1.00 77.37           C  
ATOM   1599  C   PRO A 194     -57.483  67.320  -1.814  1.00 77.37           C  
ATOM   1600  CB  PRO A 194     -59.587  67.184  -0.437  1.00 77.37           C  
ATOM   1601  O   PRO A 194     -56.645  66.677  -1.177  1.00 77.37           O  
ATOM   1602  CG  PRO A 194     -60.608  66.107  -0.257  1.00 77.37           C  
ATOM   1603  CD  PRO A 194     -60.075  64.840  -0.863  1.00 77.37           C  
ATOM   1604  N   ASP A 195     -57.127  68.133  -2.594  1.00 74.08           N  
ATOM   1605  CA  ASP A 195     -55.837  68.813  -2.647  1.00 74.08           C  
ATOM   1606  C   ASP A 195     -56.012  70.304  -2.924  1.00 74.08           C  
ATOM   1607  CB  ASP A 195     -54.941  68.182  -3.716  1.00 74.08           C  
ATOM   1608  O   ASP A 195     -57.114  70.841  -2.784  1.00 74.08           O  
ATOM   1609  CG  ASP A 195     -55.476  68.370  -5.124  1.00 74.08           C  
ATOM   1610  OD1 ASP A 195     -54.997  67.687  -6.054  1.00 74.08           O  
ATOM   1611  OD2 ASP A 195     -56.385  69.210  -5.306  1.00 74.08           O  
ATOM   1612  N   GLU A 196     -55.140  71.051  -3.273  1.00 74.51           N  
ATOM   1613  CA  GLU A 196     -55.198  72.494  -3.480  1.00 74.51           C  
ATOM   1614  C   GLU A 196     -56.208  72.856  -4.564  1.00 74.51           C  
ATOM   1615  CB  GLU A 196     -53.815  73.042  -3.845  1.00 74.51           C  
ATOM   1616  O   GLU A 196     -56.837  73.916  -4.506  1.00 74.51           O  
ATOM   1617  CG  GLU A 196     -52.801  72.955  -2.714  1.00 74.51           C  
ATOM   1618  CD  GLU A 196     -51.452  73.558  -3.070  1.00 74.51           C  
ATOM   1619  OE1 GLU A 196     -50.541  73.559  -2.211  1.00 74.51           O  
ATOM   1620  OE2 GLU A 196     -51.305  74.036  -4.217  1.00 74.51           O  
ATOM   1621  N   ASN A 197     -56.392  71.833  -5.388  1.00 78.74           N  
ATOM   1622  CA  ASN A 197     -57.210  72.156  -6.552  1.00 78.74           C  
ATOM   1623  C   ASN A 197     -58.495  71.333  -6.580  1.00 78.74           C  
ATOM   1624  CB  ASN A 197     -56.417  71.944  -7.842  1.00 78.74           C  
ATOM   1625  O   ASN A 197     -59.407  71.623  -7.355  1.00 78.74           O  
ATOM   1626  CG  ASN A 197     -55.219  72.868  -7.950  1.00 78.74           C  
ATOM   1627  ND2 ASN A 197     -54.105  72.340  -8.443  1.00 78.74           N  
ATOM   1628  OD1 ASN A 197     -55.295  74.047  -7.591  1.00 78.74           O  
ATOM   1629  N   HIS A 198     -58.538  70.314  -5.972  1.00 81.17           N  
ATOM   1630  CA  HIS A 198     -59.689  69.418  -5.993  1.00 81.17           C  
ATOM   1631  C   HIS A 198     -60.302  69.278  -4.604  1.00 81.17           C  
ATOM   1632  CB  HIS A 198     -59.288  68.043  -6.531  1.00 81.17           C  
ATOM   1633  O   HIS A 198     -59.582  69.195  -3.607  1.00 81.17           O  
ATOM   1634  CG  HIS A 198     -58.798  68.072  -7.943  1.00 81.17           C  
ATOM   1635  CD2 HIS A 198     -59.460  67.954  -9.118  1.00 81.17           C  
ATOM   1636  ND1 HIS A 198     -57.467  68.235  -8.266  1.00 81.17           N  
ATOM   1637  CE1 HIS A 198     -57.334  68.218  -9.581  1.00 81.17           C  
ATOM   1638  NE2 HIS A 198     -58.529  68.048 -10.123  1.00 81.17           N  
ATOM   1639  N   HIS A 199     -61.679  69.174  -4.480  1.00 76.66           N  
ATOM   1640  CA  HIS A 199     -62.372  69.103  -3.199  1.00 76.66           C  
ATOM   1641  C   HIS A 199     -62.671  67.658  -2.813  1.00 76.66           C  
ATOM   1642  CB  HIS A 199     -63.668  69.914  -3.245  1.00 76.66           C  
ATOM   1643  O   HIS A 199     -62.805  67.342  -1.629  1.00 76.66           O  
ATOM   1644  CG  HIS A 199     -64.408  69.938  -1.945  1.00 76.66           C  
ATOM   1645  CD2 HIS A 199     -64.289  70.752  -0.870  1.00 76.66           C  
ATOM   1646  ND1 HIS A 199     -65.408  69.040  -1.641  1.00 76.66           N  
ATOM   1647  CE1 HIS A 199     -65.874  69.303  -0.431  1.00 76.66           C  
ATOM   1648  NE2 HIS A 199     -65.211  70.336   0.058  1.00 76.66           N  
ATOM   1649  N   GLY A 200     -62.635  66.872  -3.601  1.00 83.25           N  
ATOM   1650  CA  GLY A 200     -63.100  65.517  -3.355  1.00 83.25           C  
ATOM   1651  C   GLY A 200     -64.613  65.397  -3.342  1.00 83.25           C  
ATOM   1652  O   GLY A 200     -65.310  66.217  -3.945  1.00 83.25           O  
ATOM   1653  N   ILE A 201     -65.171  64.420  -2.892  1.00 80.98           N  
ATOM   1654  CA  ILE A 201     -66.615  64.250  -2.765  1.00 80.98           C  
ATOM   1655  C   ILE A 201     -67.199  65.393  -1.939  1.00 80.98           C  
ATOM   1656  CB  ILE A 201     -66.968  62.889  -2.124  1.00 80.98           C  
ATOM   1657  O   ILE A 201     -66.646  65.762  -0.901  1.00 80.98           O  
ATOM   1658  CG1 ILE A 201     -66.475  61.737  -3.007  1.00 80.98           C  
ATOM   1659  CG2 ILE A 201     -68.477  62.784  -1.879  1.00 80.98           C  
ATOM   1660  CD1 ILE A 201     -66.559  60.369  -2.344  1.00 80.98           C  
ATOM   1661  N   GLY A 202     -68.167  65.908  -2.327  1.00 84.18           N  
ATOM   1662  CA  GLY A 202     -68.860  66.972  -1.617  1.00 84.18           C  
ATOM   1663  C   GLY A 202     -68.578  68.350  -2.183  1.00 84.18           C  
ATOM   1664  O   GLY A 202     -67.984  68.476  -3.257  1.00 84.18           O  
ATOM   1665  N   LYS A 203     -69.110  69.310  -1.588  1.00 81.75           N  
ATOM   1666  CA  LYS A 203     -68.963  70.705  -1.995  1.00 81.75           C  
ATOM   1667  C   LYS A 203     -68.608  71.591  -0.805  1.00 81.75           C  
ATOM   1668  CB  LYS A 203     -70.244  71.208  -2.661  1.00 81.75           C  
ATOM   1669  O   LYS A 203     -68.873  71.231   0.344  1.00 81.75           O  
ATOM   1670  CG  LYS A 203     -70.701  70.365  -3.841  1.00 81.75           C  
ATOM   1671  CD  LYS A 203     -72.063  70.814  -4.356  1.00 81.75           C  
ATOM   1672  CE  LYS A 203     -72.584  69.887  -5.445  1.00 81.75           C  
ATOM   1673  NZ  LYS A 203     -73.938  70.299  -5.921  1.00 81.75           N  
ATOM   1674  N   VAL A 204     -67.864  72.628  -1.186  1.00 83.01           N  
ATOM   1675  CA  VAL A 204     -67.643  73.629  -0.147  1.00 83.01           C  
ATOM   1676  C   VAL A 204     -68.943  74.379   0.132  1.00 83.01           C  
ATOM   1677  CB  VAL A 204     -66.528  74.622  -0.545  1.00 83.01           C  
ATOM   1678  O   VAL A 204     -69.494  75.031  -0.759  1.00 83.01           O  
ATOM   1679  CG1 VAL A 204     -66.332  75.677   0.542  1.00 83.01           C  
ATOM   1680  CG2 VAL A 204     -65.222  73.878  -0.813  1.00 83.01           C  
ATOM   1681  N   ARG A 205     -69.480  74.197   1.268  1.00 81.14           N  
ATOM   1682  CA  ARG A 205     -70.725  74.864   1.632  1.00 81.14           C  
ATOM   1683  C   ARG A 205     -70.454  76.113   2.466  1.00 81.14           C  
ATOM   1684  CB  ARG A 205     -71.642  73.911   2.400  1.00 81.14           C  
ATOM   1685  O   ARG A 205     -70.661  76.111   3.681  1.00 81.14           O  
ATOM   1686  CG  ARG A 205     -72.125  72.726   1.580  1.00 81.14           C  
ATOM   1687  CD  ARG A 205     -73.015  73.164   0.425  1.00 81.14           C  
ATOM   1688  NE  ARG A 205     -74.159  73.943   0.891  1.00 81.14           N  
ATOM   1689  NH1 ARG A 205     -75.498  72.109   1.313  1.00 81.14           N  
ATOM   1690  NH2 ARG A 205     -76.287  74.225   1.706  1.00 81.14           N  
ATOM   1691  CZ  ARG A 205     -75.312  73.424   1.302  1.00 81.14           C  
ATOM   1692  N   GLY A 206     -69.938  77.042   1.871  1.00 79.97           N  
ATOM   1693  CA  GLY A 206     -69.654  78.300   2.542  1.00 79.97           C  
ATOM   1694  C   GLY A 206     -70.889  78.955   3.131  1.00 79.97           C  
ATOM   1695  O   GLY A 206     -70.785  79.797   4.025  1.00 79.97           O  
ATOM   1696  N   ASP A 207     -72.035  78.386   2.731  1.00 79.05           N  
ATOM   1697  CA  ASP A 207     -73.306  78.937   3.192  1.00 79.05           C  
ATOM   1698  C   ASP A 207     -73.706  78.341   4.540  1.00 79.05           C  
ATOM   1699  CB  ASP A 207     -74.406  78.686   2.159  1.00 79.05           C  
ATOM   1700  O   ASP A 207     -74.617  78.843   5.201  1.00 79.05           O  
ATOM   1701  CG  ASP A 207     -74.589  77.213   1.833  1.00 79.05           C  
ATOM   1702  OD1 ASP A 207     -75.737  76.719   1.868  1.00 79.05           O  
ATOM   1703  OD2 ASP A 207     -73.576  76.542   1.541  1.00 79.05           O  
ATOM   1704  N   VAL A 208     -73.057  77.473   4.789  1.00 81.98           N  
ATOM   1705  CA  VAL A 208     -73.397  76.814   6.047  1.00 81.98           C  
ATOM   1706  C   VAL A 208     -72.342  77.136   7.102  1.00 81.98           C  
ATOM   1707  CB  VAL A 208     -73.525  75.285   5.870  1.00 81.98           C  
ATOM   1708  O   VAL A 208     -71.195  76.696   6.996  1.00 81.98           O  
ATOM   1709  CG1 VAL A 208     -73.905  74.618   7.191  1.00 81.98           C  
ATOM   1710  CG2 VAL A 208     -74.554  74.957   4.789  1.00 81.98           C  
ATOM   1711  N   ILE A 209     -72.651  77.908   8.044  1.00 83.77           N  
ATOM   1712  CA  ILE A 209     -71.783  78.245   9.167  1.00 83.77           C  
ATOM   1713  C   ILE A 209     -72.444  77.820  10.476  1.00 83.77           C  
ATOM   1714  CB  ILE A 209     -71.458  79.755   9.196  1.00 83.77           C  
ATOM   1715  O   ILE A 209     -73.569  78.228  10.771  1.00 83.77           O  
ATOM   1716  CG1 ILE A 209     -70.872  80.202   7.852  1.00 83.77           C  
ATOM   1717  CG2 ILE A 209     -70.499  80.079  10.346  1.00 83.77           C  
ATOM   1718  CD1 ILE A 209     -70.704  81.711   7.721  1.00 83.77           C  
ATOM   1719  N   LEU A 210     -71.831  76.930  11.143  1.00 82.42           N  
ATOM   1720  CA  LEU A 210     -72.378  76.437  12.403  1.00 82.42           C  
ATOM   1721  C   LEU A 210     -71.779  77.190  13.586  1.00 82.42           C  
ATOM   1722  CB  LEU A 210     -72.113  74.936  12.551  1.00 82.42           C  
ATOM   1723  O   LEU A 210     -70.563  77.386  13.652  1.00 82.42           O  
ATOM   1724  CG  LEU A 210     -72.669  74.037  11.446  1.00 82.42           C  
ATOM   1725  CD1 LEU A 210     -72.216  72.597  11.656  1.00 82.42           C  
ATOM   1726  CD2 LEU A 210     -74.192  74.123  11.403  1.00 82.42           C  
ATOM   1727  N   TYR A 211     -72.620  77.710  14.433  1.00 80.71           N  
ATOM   1728  CA  TYR A 211     -72.213  78.376  15.665  1.00 80.71           C  
ATOM   1729  C   TYR A 211     -72.677  77.592  16.887  1.00 80.71           C  
ATOM   1730  CB  TYR A 211     -72.772  79.801  15.716  1.00 80.71           C  
ATOM   1731  O   TYR A 211     -73.650  76.836  16.815  1.00 80.71           O  
ATOM   1732  CG  TYR A 211     -72.270  80.689  14.604  1.00 80.71           C  
ATOM   1733  CD1 TYR A 211     -71.129  81.471  14.772  1.00 80.71           C  
ATOM   1734  CD2 TYR A 211     -72.936  80.750  13.385  1.00 80.71           C  
ATOM   1735  CE1 TYR A 211     -70.664  82.292  13.750  1.00 80.71           C  
ATOM   1736  CE2 TYR A 211     -72.480  81.569  12.356  1.00 80.71           C  
ATOM   1737  OH  TYR A 211     -70.889  83.146  11.533  1.00 80.71           O  
ATOM   1738  CZ  TYR A 211     -71.345  82.334  12.548  1.00 80.71           C  
ATOM   1739  N   TYR A 212     -72.025  77.731  17.826  1.00 74.60           N  
ATOM   1740  CA  TYR A 212     -72.498  77.136  19.072  1.00 74.60           C  
ATOM   1741  C   TYR A 212     -73.925  77.574  19.378  1.00 74.60           C  
ATOM   1742  CB  TYR A 212     -71.574  77.515  20.234  1.00 74.60           C  
ATOM   1743  O   TYR A 212     -74.244  78.763  19.309  1.00 74.60           O  
ATOM   1744  CG  TYR A 212     -71.908  76.815  21.528  1.00 74.60           C  
ATOM   1745  CD1 TYR A 212     -72.515  77.500  22.578  1.00 74.60           C  
ATOM   1746  CD2 TYR A 212     -71.616  75.466  21.705  1.00 74.60           C  
ATOM   1747  CE1 TYR A 212     -72.822  76.859  23.774  1.00 74.60           C  
ATOM   1748  CE2 TYR A 212     -71.919  74.815  22.895  1.00 74.60           C  
ATOM   1749  OH  TYR A 212     -72.824  74.878  25.104  1.00 74.60           O  
ATOM   1750  CZ  TYR A 212     -72.522  75.518  23.922  1.00 74.60           C  
ATOM   1751  N   GLN A 213     -74.744  76.578  19.649  1.00 72.39           N  
ATOM   1752  CA  GLN A 213     -76.154  76.777  19.970  1.00 72.39           C  
ATOM   1753  C   GLN A 213     -76.951  77.164  18.729  1.00 72.39           C  
ATOM   1754  CB  GLN A 213     -76.313  77.846  21.051  1.00 72.39           C  
ATOM   1755  O   GLN A 213     -78.160  77.395  18.807  1.00 72.39           O  
ATOM   1756  CG  GLN A 213     -75.847  77.400  22.432  1.00 72.39           C  
ATOM   1757  CD  GLN A 213     -76.151  78.421  23.512  1.00 72.39           C  
ATOM   1758  NE2 GLN A 213     -75.963  78.029  24.767  1.00 72.39           N  
ATOM   1759  OE1 GLN A 213     -76.550  79.553  23.221  1.00 72.39           O  
ATOM   1760  N   SER A 214     -76.447  77.221  17.736  1.00 69.77           N  
ATOM   1761  CA  SER A 214     -77.102  77.410  16.445  1.00 69.77           C  
ATOM   1762  C   SER A 214     -76.662  76.349  15.442  1.00 69.77           C  
ATOM   1763  CB  SER A 214     -76.804  78.804  15.891  1.00 69.77           C  
ATOM   1764  O   SER A 214     -75.858  76.627  14.549  1.00 69.77           O  
ATOM   1765  OG  SER A 214     -77.670  79.111  14.812  1.00 69.77           O  
ATOM   1766  N   GLY A 215     -76.997  75.220  15.773  1.00 70.51           N  
ATOM   1767  CA  GLY A 215     -76.630  74.101  14.919  1.00 70.51           C  
ATOM   1768  C   GLY A 215     -75.503  73.261  15.491  1.00 70.51           C  
ATOM   1769  O   GLY A 215     -75.333  72.100  15.110  1.00 70.51           O  
ATOM   1770  N   LEU A 216     -74.811  73.825  16.321  1.00 74.38           N  
ATOM   1771  CA  LEU A 216     -73.668  73.136  16.911  1.00 74.38           C  
ATOM   1772  C   LEU A 216     -73.911  72.848  18.388  1.00 74.38           C  
ATOM   1773  CB  LEU A 216     -72.395  73.969  16.745  1.00 74.38           C  
ATOM   1774  O   LEU A 216     -74.306  73.740  19.143  1.00 74.38           O  
ATOM   1775  CG  LEU A 216     -71.091  73.314  17.202  1.00 74.38           C  
ATOM   1776  CD1 LEU A 216     -70.679  72.214  16.229  1.00 74.38           C  
ATOM   1777  CD2 LEU A 216     -69.986  74.357  17.338  1.00 74.38           C  
ATOM   1778  N   LYS A 217     -73.819  71.544  18.608  1.00 76.29           N  
ATOM   1779  CA  LYS A 217     -73.895  71.206  20.026  1.00 76.29           C  
ATOM   1780  C   LYS A 217     -72.595  71.552  20.745  1.00 76.29           C  
ATOM   1781  CB  LYS A 217     -74.216  69.722  20.209  1.00 76.29           C  
ATOM   1782  O   LYS A 217     -72.617  72.070  21.863  1.00 76.29           O  
ATOM   1783  CG  LYS A 217     -75.659  69.357  19.898  1.00 76.29           C  
ATOM   1784  CD  LYS A 217     -75.928  67.877  20.140  1.00 76.29           C  
ATOM   1785  CE  LYS A 217     -77.337  67.486  19.717  1.00 76.29           C  
ATOM   1786  NZ  LYS A 217     -77.601  66.034  19.943  1.00 76.29           N  
ATOM   1787  N   GLY A 218     -71.546  71.286  20.164  1.00 78.96           N  
ATOM   1788  CA  GLY A 218     -70.259  71.572  20.779  1.00 78.96           C  
ATOM   1789  C   GLY A 218     -69.086  71.013  19.995  1.00 78.96           C  
ATOM   1790  O   GLY A 218     -69.275  70.246  19.048  1.00 78.96           O  
ATOM   1791  N   VAL A 219     -67.861  71.549  20.230  1.00 81.70           N  
ATOM   1792  CA  VAL A 219     -66.614  71.099  19.619  1.00 81.70           C  
ATOM   1793  C   VAL A 219     -65.681  70.550  20.695  1.00 81.70           C  
ATOM   1794  CB  VAL A 219     -65.918  72.241  18.843  1.00 81.70           C  
ATOM   1795  O   VAL A 219     -65.618  71.084  21.804  1.00 81.70           O  
ATOM   1796  CG1 VAL A 219     -64.608  71.755  18.227  1.00 81.70           C  
ATOM   1797  CG2 VAL A 219     -66.847  72.793  17.763  1.00 81.70           C  
ATOM   1798  N   GLN A 220     -65.093  69.499  20.517  1.00 82.21           N  
ATOM   1799  CA  GLN A 220     -64.056  68.937  21.377  1.00 82.21           C  
ATOM   1800  C   GLN A 220     -62.725  68.833  20.638  1.00 82.21           C  
ATOM   1801  CB  GLN A 220     -64.477  67.561  21.896  1.00 82.21           C  
ATOM   1802  O   GLN A 220     -62.667  68.311  19.523  1.00 82.21           O  
ATOM   1803  CG  GLN A 220     -63.477  66.935  22.860  1.00 82.21           C  
ATOM   1804  CD  GLN A 220     -63.964  65.621  23.440  1.00 82.21           C  
ATOM   1805  NE2 GLN A 220     -63.264  64.537  23.124  1.00 82.21           N  
ATOM   1806  OE1 GLN A 220     -64.961  65.580  24.167  1.00 82.21           O  
ATOM   1807  N   VAL A 221     -61.706  69.488  21.169  1.00 84.70           N  
ATOM   1808  CA  VAL A 221     -60.353  69.412  20.627  1.00 84.70           C  
ATOM   1809  C   VAL A 221     -59.484  68.536  21.528  1.00 84.70           C  
ATOM   1810  CB  VAL A 221     -59.722  70.814  20.477  1.00 84.70           C  
ATOM   1811  O   VAL A 221     -59.413  68.759  22.738  1.00 84.70           O  
ATOM   1812  CG1 VAL A 221     -58.344  70.719  19.825  1.00 84.70           C  
ATOM   1813  CG2 VAL A 221     -60.639  71.726  19.664  1.00 84.70           C  
ATOM   1814  N   THR A 222     -58.953  67.444  21.121  1.00 85.85           N  
ATOM   1815  CA  THR A 222     -58.107  66.533  21.884  1.00 85.85           C  
ATOM   1816  C   THR A 222     -56.663  66.598  21.397  1.00 85.85           C  
ATOM   1817  CB  THR A 222     -58.619  65.083  21.788  1.00 85.85           C  
ATOM   1818  O   THR A 222     -56.403  66.513  20.195  1.00 85.85           O  
ATOM   1819  CG2 THR A 222     -57.754  64.140  22.617  1.00 85.85           C  
ATOM   1820  OG1 THR A 222     -59.967  65.026  22.270  1.00 85.85           O  
ATOM   1821  N   SER A 223     -55.716  66.970  22.308  1.00 85.23           N  
ATOM   1822  CA  SER A 223     -54.279  66.852  22.083  1.00 85.23           C  
ATOM   1823  C   SER A 223     -53.706  65.635  22.801  1.00 85.23           C  
ATOM   1824  CB  SER A 223     -53.557  68.116  22.550  1.00 85.23           C  
ATOM   1825  O   SER A 223     -53.716  65.572  24.033  1.00 85.23           O  
ATOM   1826  OG  SER A 223     -52.159  68.004  22.343  1.00 85.23           O  
ATOM   1827  N   ASP A 224     -53.182  64.561  22.046  1.00 87.11           N  
ATOM   1828  CA  ASP A 224     -52.723  63.293  22.601  1.00 87.11           C  
ATOM   1829  C   ASP A 224     -51.246  63.060  22.291  1.00 87.11           C  
ATOM   1830  CB  ASP A 224     -53.562  62.134  22.059  1.00 87.11           C  
ATOM   1831  O   ASP A 224     -50.852  63.005  21.124  1.00 87.11           O  
ATOM   1832  CG  ASP A 224     -53.193  60.795  22.674  1.00 87.11           C  
ATOM   1833  OD1 ASP A 224     -53.899  59.794  22.427  1.00 87.11           O  
ATOM   1834  OD2 ASP A 224     -52.187  60.742  23.415  1.00 87.11           O  
ATOM   1835  N   LYS A 225     -50.418  62.975  23.303  1.00 87.85           N  
ATOM   1836  CA  LYS A 225     -48.977  62.812  23.141  1.00 87.85           C  
ATOM   1837  C   LYS A 225     -48.578  61.341  23.214  1.00 87.85           C  
ATOM   1838  CB  LYS A 225     -48.222  63.612  24.203  1.00 87.85           C  
ATOM   1839  O   LYS A 225     -47.389  61.013  23.214  1.00 87.85           O  
ATOM   1840  CG  LYS A 225     -48.176  65.109  23.934  1.00 87.85           C  
ATOM   1841  CD  LYS A 225     -47.223  65.819  24.887  1.00 87.85           C  
ATOM   1842  CE  LYS A 225     -47.951  66.345  26.118  1.00 87.85           C  
ATOM   1843  NZ  LYS A 225     -47.021  67.042  27.055  1.00 87.85           N  
ATOM   1844  N   THR A 226     -49.473  60.465  23.287  1.00 81.71           N  
ATOM   1845  CA  THR A 226     -49.181  59.061  23.555  1.00 81.71           C  
ATOM   1846  C   THR A 226     -48.368  58.452  22.417  1.00 81.71           C  
ATOM   1847  CB  THR A 226     -50.475  58.250  23.755  1.00 81.71           C  
ATOM   1848  O   THR A 226     -47.704  57.429  22.600  1.00 81.71           O  
ATOM   1849  CG2 THR A 226     -51.255  58.750  24.968  1.00 81.71           C  
ATOM   1850  OG1 THR A 226     -51.296  58.374  22.588  1.00 81.71           O  
ATOM   1851  N   GLN A 227     -48.264  59.047  21.264  1.00 80.95           N  
ATOM   1852  CA  GLN A 227     -47.517  58.504  20.134  1.00 80.95           C  
ATOM   1853  C   GLN A 227     -46.369  59.427  19.739  1.00 80.95           C  
ATOM   1854  CB  GLN A 227     -48.444  58.276  18.938  1.00 80.95           C  
ATOM   1855  O   GLN A 227     -45.660  59.162  18.765  1.00 80.95           O  
ATOM   1856  CG  GLN A 227     -49.512  57.217  19.181  1.00 80.95           C  
ATOM   1857  CD  GLN A 227     -50.201  56.776  17.903  1.00 80.95           C  
ATOM   1858  NE2 GLN A 227     -51.512  56.984  17.835  1.00 80.95           N  
ATOM   1859  OE1 GLN A 227     -49.561  56.253  16.985  1.00 80.95           O  
ATOM   1860  N   LEU A 228     -46.099  60.410  20.541  1.00 85.08           N  
ATOM   1861  CA  LEU A 228     -45.163  61.469  20.181  1.00 85.08           C  
ATOM   1862  C   LEU A 228     -43.724  60.965  20.236  1.00 85.08           C  
ATOM   1863  CB  LEU A 228     -45.330  62.674  21.111  1.00 85.08           C  
ATOM   1864  O   LEU A 228     -43.350  60.246  21.165  1.00 85.08           O  
ATOM   1865  CG  LEU A 228     -44.477  63.903  20.789  1.00 85.08           C  
ATOM   1866  CD1 LEU A 228     -45.212  65.177  21.191  1.00 85.08           C  
ATOM   1867  CD2 LEU A 228     -43.126  63.815  21.490  1.00 85.08           C  
ATOM   1868  N   PHE A 229     -42.916  61.082  19.225  1.00 87.14           N  
ATOM   1869  CA  PHE A 229     -41.463  60.966  19.178  1.00 87.14           C  
ATOM   1870  C   PHE A 229     -40.862  62.054  18.296  1.00 87.14           C  
ATOM   1871  CB  PHE A 229     -41.050  59.584  18.662  1.00 87.14           C  
ATOM   1872  O   PHE A 229     -41.550  62.620  17.443  1.00 87.14           O  
ATOM   1873  CG  PHE A 229     -41.307  59.382  17.193  1.00 87.14           C  
ATOM   1874  CD1 PHE A 229     -42.563  58.996  16.740  1.00 87.14           C  
ATOM   1875  CD2 PHE A 229     -40.292  59.578  16.266  1.00 87.14           C  
ATOM   1876  CE1 PHE A 229     -42.803  58.808  15.381  1.00 87.14           C  
ATOM   1877  CE2 PHE A 229     -40.527  59.392  14.906  1.00 87.14           C  
ATOM   1878  CZ  PHE A 229     -41.782  59.006  14.466  1.00 87.14           C  
ATOM   1879  N   ASN A 230     -39.665  62.402  18.617  1.00 83.22           N  
ATOM   1880  CA  ASN A 230     -39.073  63.467  17.813  1.00 83.22           C  
ATOM   1881  C   ASN A 230     -37.670  63.099  17.341  1.00 83.22           C  
ATOM   1882  CB  ASN A 230     -39.042  64.778  18.600  1.00 83.22           C  
ATOM   1883  O   ASN A 230     -36.995  63.906  16.699  1.00 83.22           O  
ATOM   1884  CG  ASN A 230     -38.470  64.610  19.993  1.00 83.22           C  
ATOM   1885  ND2 ASN A 230     -39.024  65.339  20.955  1.00 83.22           N  
ATOM   1886  OD1 ASN A 230     -37.535  63.832  20.205  1.00 83.22           O  
ATOM   1887  N   ALA A 231     -37.307  61.842  17.484  1.00 83.90           N  
ATOM   1888  CA  ALA A 231     -36.134  61.180  16.922  1.00 83.90           C  
ATOM   1889  C   ALA A 231     -36.443  59.730  16.560  1.00 83.90           C  
ATOM   1890  CB  ALA A 231     -34.965  61.243  17.903  1.00 83.90           C  
ATOM   1891  O   ALA A 231     -36.603  58.884  17.443  1.00 83.90           O  
ATOM   1892  N   GLY A 232     -36.505  59.358  15.220  1.00 89.27           N  
ATOM   1893  CA  GLY A 232     -36.878  58.030  14.763  1.00 89.27           C  
ATOM   1894  C   GLY A 232     -35.762  57.320  14.020  1.00 89.27           C  
ATOM   1895  O   GLY A 232     -35.012  57.946  13.269  1.00 89.27           O  
ATOM   1896  N   VAL A 233     -35.550  56.095  14.311  1.00 87.18           N  
ATOM   1897  CA  VAL A 233     -34.671  55.226  13.537  1.00 87.18           C  
ATOM   1898  C   VAL A 233     -35.503  54.204  12.765  1.00 87.18           C  
ATOM   1899  CB  VAL A 233     -33.646  54.505  14.440  1.00 87.18           C  
ATOM   1900  O   VAL A 233     -36.290  53.461  13.357  1.00 87.18           O  
ATOM   1901  CG1 VAL A 233     -32.758  53.576  13.614  1.00 87.18           C  
ATOM   1902  CG2 VAL A 233     -32.799  55.522  15.203  1.00 87.18           C  
ATOM   1903  N   PHE A 234     -35.433  54.131  11.552  1.00 89.59           N  
ATOM   1904  CA  PHE A 234     -36.219  53.264  10.682  1.00 89.59           C  
ATOM   1905  C   PHE A 234     -35.322  52.262   9.963  1.00 89.59           C  
ATOM   1906  CB  PHE A 234     -37.004  54.093   9.661  1.00 89.59           C  
ATOM   1907  O   PHE A 234     -34.364  52.650   9.292  1.00 89.59           O  
ATOM   1908  CG  PHE A 234     -37.953  55.081  10.283  1.00 89.59           C  
ATOM   1909  CD1 PHE A 234     -39.314  54.808  10.358  1.00 89.59           C  
ATOM   1910  CD2 PHE A 234     -37.484  56.284  10.794  1.00 89.59           C  
ATOM   1911  CE1 PHE A 234     -40.194  55.721  10.932  1.00 89.59           C  
ATOM   1912  CE2 PHE A 234     -38.358  57.202  11.370  1.00 89.59           C  
ATOM   1913  CZ  PHE A 234     -39.713  56.920  11.438  1.00 89.59           C  
ATOM   1914  N   THR A 235     -35.602  51.013  10.222  1.00 85.01           N  
ATOM   1915  CA  THR A 235     -34.816  49.957   9.594  1.00 85.01           C  
ATOM   1916  C   THR A 235     -35.685  49.113   8.666  1.00 85.01           C  
ATOM   1917  CB  THR A 235     -34.156  49.050  10.650  1.00 85.01           C  
ATOM   1918  O   THR A 235     -36.817  48.767   9.013  1.00 85.01           O  
ATOM   1919  CG2 THR A 235     -33.226  48.033   9.997  1.00 85.01           C  
ATOM   1920  OG1 THR A 235     -33.399  49.857  11.560  1.00 85.01           O  
ATOM   1921  N   GLY A 236     -35.372  48.832   7.415  1.00 84.10           N  
ATOM   1922  CA  GLY A 236     -36.106  48.033   6.446  1.00 84.10           C  
ATOM   1923  C   GLY A 236     -35.657  46.584   6.406  1.00 84.10           C  
ATOM   1924  O   GLY A 236     -34.883  46.145   7.258  1.00 84.10           O  
ATOM   1925  N   ALA A 237     -36.212  45.922   5.440  1.00 79.62           N  
ATOM   1926  CA  ALA A 237     -35.831  44.528   5.229  1.00 79.62           C  
ATOM   1927  C   ALA A 237     -34.344  44.408   4.908  1.00 79.62           C  
ATOM   1928  CB  ALA A 237     -36.665  43.911   4.109  1.00 79.62           C  
ATOM   1929  O   ALA A 237     -33.783  45.257   4.211  1.00 79.62           O  
ATOM   1930  N   ASN A 238     -33.770  43.268   5.279  1.00 75.46           N  
ATOM   1931  CA  ASN A 238     -32.376  42.930   5.012  1.00 75.46           C  
ATOM   1932  C   ASN A 238     -31.431  44.029   5.491  1.00 75.46           C  
ATOM   1933  CB  ASN A 238     -32.165  42.662   3.521  1.00 75.46           C  
ATOM   1934  O   ASN A 238     -30.377  44.251   4.893  1.00 75.46           O  
ATOM   1935  CG  ASN A 238     -32.986  41.491   3.016  1.00 75.46           C  
ATOM   1936  ND2 ASN A 238     -33.508  41.614   1.801  1.00 75.46           N  
ATOM   1937  OD1 ASN A 238     -33.151  40.487   3.712  1.00 75.46           O  
ATOM   1938  N   GLY A 239     -31.795  44.816   6.464  1.00 78.73           N  
ATOM   1939  CA  GLY A 239     -30.909  45.793   7.074  1.00 78.73           C  
ATOM   1940  C   GLY A 239     -30.897  47.124   6.347  1.00 78.73           C  
ATOM   1941  O   GLY A 239     -30.097  48.005   6.666  1.00 78.73           O  
ATOM   1942  N   VAL A 240     -31.743  47.311   5.337  1.00 82.77           N  
ATOM   1943  CA  VAL A 240     -31.845  48.623   4.704  1.00 82.77           C  
ATOM   1944  C   VAL A 240     -32.095  49.690   5.767  1.00 82.77           C  
ATOM   1945  CB  VAL A 240     -32.967  48.655   3.643  1.00 82.77           C  
ATOM   1946  O   VAL A 240     -32.927  49.506   6.658  1.00 82.77           O  
ATOM   1947  CG1 VAL A 240     -33.162  50.072   3.106  1.00 82.77           C  
ATOM   1948  CG2 VAL A 240     -32.650  47.688   2.502  1.00 82.77           C  
ATOM   1949  N   ASN A 241     -31.212  50.661   5.742  1.00 87.42           N  
ATOM   1950  CA  ASN A 241     -31.333  51.748   6.707  1.00 87.42           C  
ATOM   1951  C   ASN A 241     -31.172  53.110   6.039  1.00 87.42           C  
ATOM   1952  CB  ASN A 241     -30.310  51.584   7.832  1.00 87.42           C  
ATOM   1953  O   ASN A 241     -30.979  53.192   4.825  1.00 87.42           O  
ATOM   1954  CG  ASN A 241     -28.880  51.585   7.325  1.00 87.42           C  
ATOM   1955  ND2 ASN A 241     -28.092  50.614   7.771  1.00 87.42           N  
ATOM   1956  OD1 ASN A 241     -28.488  52.451   6.540  1.00 87.42           O  
ATOM   1957  N   LEU A 242     -31.204  54.241   6.731  1.00 88.75           N  
ATOM   1958  CA  LEU A 242     -31.188  55.594   6.184  1.00 88.75           C  
ATOM   1959  C   LEU A 242     -29.834  56.257   6.410  1.00 88.75           C  
ATOM   1960  CB  LEU A 242     -32.296  56.440   6.815  1.00 88.75           C  
ATOM   1961  O   LEU A 242     -29.732  57.486   6.406  1.00 88.75           O  
ATOM   1962  CG  LEU A 242     -33.733  55.996   6.533  1.00 88.75           C  
ATOM   1963  CD1 LEU A 242     -34.721  56.937   7.215  1.00 88.75           C  
ATOM   1964  CD2 LEU A 242     -33.990  55.942   5.030  1.00 88.75           C  
ATOM   1965  N   ASP A 243     -28.801  55.516   6.557  1.00 85.83           N  
ATOM   1966  CA  ASP A 243     -27.463  56.025   6.839  1.00 85.83           C  
ATOM   1967  C   ASP A 243     -26.962  56.914   5.703  1.00 85.83           C  
ATOM   1968  CB  ASP A 243     -26.488  54.869   7.072  1.00 85.83           C  
ATOM   1969  O   ASP A 243     -26.185  57.843   5.932  1.00 85.83           O  
ATOM   1970  CG  ASP A 243     -26.585  54.283   8.469  1.00 85.83           C  
ATOM   1971  OD1 ASP A 243     -25.987  53.216   8.726  1.00 85.83           O  
ATOM   1972  OD2 ASP A 243     -27.269  54.892   9.320  1.00 85.83           O  
ATOM   1973  N   SER A 244     -27.423  56.645   4.592  1.00 84.98           N  
ATOM   1974  CA  SER A 244     -26.952  57.387   3.426  1.00 84.98           C  
ATOM   1975  C   SER A 244     -27.863  58.570   3.118  1.00 84.98           C  
ATOM   1976  CB  SER A 244     -26.862  56.469   2.207  1.00 84.98           C  
ATOM   1977  O   SER A 244     -27.593  59.346   2.200  1.00 84.98           O  
ATOM   1978  OG  SER A 244     -28.136  55.940   1.881  1.00 84.98           O  
ATOM   1979  N   VAL A 245     -28.838  58.757   3.754  1.00 88.97           N  
ATOM   1980  CA  VAL A 245     -29.872  59.748   3.476  1.00 88.97           C  
ATOM   1981  C   VAL A 245     -29.546  61.052   4.202  1.00 88.97           C  
ATOM   1982  CB  VAL A 245     -31.271  59.242   3.892  1.00 88.97           C  
ATOM   1983  O   VAL A 245     -29.120  61.035   5.359  1.00 88.97           O  
ATOM   1984  CG1 VAL A 245     -32.305  60.362   3.782  1.00 88.97           C  
ATOM   1985  CG2 VAL A 245     -31.682  58.045   3.036  1.00 88.97           C  
ATOM   1986  N   GLU A 246     -29.477  62.075   3.597  1.00 90.36           N  
ATOM   1987  CA  GLU A 246     -29.368  63.423   4.148  1.00 90.36           C  
ATOM   1988  C   GLU A 246     -30.434  64.345   3.564  1.00 90.36           C  
ATOM   1989  CB  GLU A 246     -27.973  63.998   3.889  1.00 90.36           C  
ATOM   1990  O   GLU A 246     -30.619  64.394   2.346  1.00 90.36           O  
ATOM   1991  CG  GLU A 246     -27.764  65.388   4.472  1.00 90.36           C  
ATOM   1992  CD  GLU A 246     -26.327  65.872   4.368  1.00 90.36           C  
ATOM   1993  OE1 GLU A 246     -25.931  66.770   5.147  1.00 90.36           O  
ATOM   1994  OE2 GLU A 246     -25.591  65.350   3.503  1.00 90.36           O  
ATOM   1995  N   PHE A 247     -31.337  65.048   4.396  1.00 87.81           N  
ATOM   1996  CA  PHE A 247     -32.351  65.990   3.939  1.00 87.81           C  
ATOM   1997  C   PHE A 247     -32.711  66.975   5.045  1.00 87.81           C  
ATOM   1998  CB  PHE A 247     -33.605  65.247   3.470  1.00 87.81           C  
ATOM   1999  O   PHE A 247     -32.450  66.718   6.222  1.00 87.81           O  
ATOM   2000  CG  PHE A 247     -34.376  64.593   4.584  1.00 87.81           C  
ATOM   2001  CD1 PHE A 247     -34.192  63.247   4.879  1.00 87.81           C  
ATOM   2002  CD2 PHE A 247     -35.285  65.323   5.338  1.00 87.81           C  
ATOM   2003  CE1 PHE A 247     -34.904  62.638   5.910  1.00 87.81           C  
ATOM   2004  CE2 PHE A 247     -36.000  64.722   6.369  1.00 87.81           C  
ATOM   2005  CZ  PHE A 247     -35.809  63.379   6.654  1.00 87.81           C  
ATOM   2006  N   GLU A 248     -33.132  68.057   4.746  1.00 90.25           N  
ATOM   2007  CA  GLU A 248     -33.741  69.060   5.615  1.00 90.25           C  
ATOM   2008  C   GLU A 248     -35.072  69.546   5.049  1.00 90.25           C  
ATOM   2009  CB  GLU A 248     -32.791  70.243   5.818  1.00 90.25           C  
ATOM   2010  O   GLU A 248     -35.162  69.892   3.869  1.00 90.25           O  
ATOM   2011  CG  GLU A 248     -31.560  69.908   6.648  1.00 90.25           C  
ATOM   2012  CD  GLU A 248     -30.662  71.109   6.900  1.00 90.25           C  
ATOM   2013  OE1 GLU A 248     -29.707  70.995   7.701  1.00 90.25           O  
ATOM   2014  OE2 GLU A 248     -30.916  72.173   6.292  1.00 90.25           O  
ATOM   2015  N   GLU A 249     -36.094  69.412   5.802  1.00 88.07           N  
ATOM   2016  CA  GLU A 249     -37.392  69.981   5.450  1.00 88.07           C  
ATOM   2017  C   GLU A 249     -37.704  71.210   6.297  1.00 88.07           C  
ATOM   2018  CB  GLU A 249     -38.498  68.935   5.611  1.00 88.07           C  
ATOM   2019  O   GLU A 249     -37.698  71.140   7.528  1.00 88.07           O  
ATOM   2020  CG  GLU A 249     -38.463  67.835   4.560  1.00 88.07           C  
ATOM   2021  CD  GLU A 249     -39.768  67.063   4.456  1.00 88.07           C  
ATOM   2022  OE1 GLU A 249     -39.826  66.067   3.700  1.00 88.07           O  
ATOM   2023  OE2 GLU A 249     -40.743  67.458   5.135  1.00 88.07           O  
ATOM   2024  N   LYS A 250     -37.843  72.374   5.721  1.00 87.74           N  
ATOM   2025  CA  LYS A 250     -38.118  73.626   6.419  1.00 87.74           C  
ATOM   2026  C   LYS A 250     -39.610  73.943   6.414  1.00 87.74           C  
ATOM   2027  CB  LYS A 250     -37.336  74.777   5.784  1.00 87.74           C  
ATOM   2028  O   LYS A 250     -40.328  73.563   5.487  1.00 87.74           O  
ATOM   2029  CG  LYS A 250     -35.825  74.648   5.915  1.00 87.74           C  
ATOM   2030  CD  LYS A 250     -35.105  75.822   5.268  1.00 87.74           C  
ATOM   2031  CE  LYS A 250     -33.594  75.700   5.410  1.00 87.74           C  
ATOM   2032  NZ  LYS A 250     -32.881  76.831   4.745  1.00 87.74           N  
ATOM   2033  N   ASN A 251     -40.091  74.527   7.577  1.00 83.69           N  
ATOM   2034  CA  ASN A 251     -41.484  74.954   7.640  1.00 83.69           C  
ATOM   2035  C   ASN A 251     -41.690  76.300   6.951  1.00 83.69           C  
ATOM   2036  CB  ASN A 251     -41.959  75.024   9.093  1.00 83.69           C  
ATOM   2037  O   ASN A 251     -40.758  76.848   6.361  1.00 83.69           O  
ATOM   2038  CG  ASN A 251     -41.252  76.103   9.887  1.00 83.69           C  
ATOM   2039  ND2 ASN A 251     -41.377  76.047  11.209  1.00 83.69           N  
ATOM   2040  OD1 ASN A 251     -40.598  76.982   9.320  1.00 83.69           O  
ATOM   2041  N   GLU A 252     -42.845  76.994   6.950  1.00 81.48           N  
ATOM   2042  CA  GLU A 252     -43.193  78.228   6.251  1.00 81.48           C  
ATOM   2043  C   GLU A 252     -42.366  79.403   6.762  1.00 81.48           C  
ATOM   2044  CB  GLU A 252     -44.687  78.529   6.402  1.00 81.48           C  
ATOM   2045  O   GLU A 252     -42.189  80.398   6.056  1.00 81.48           O  
ATOM   2046  CG  GLU A 252     -45.591  77.510   5.724  1.00 81.48           C  
ATOM   2047  CD  GLU A 252     -47.069  77.843   5.849  1.00 81.48           C  
ATOM   2048  OE1 GLU A 252     -47.908  77.103   5.286  1.00 81.48           O  
ATOM   2049  OE2 GLU A 252     -47.391  78.854   6.512  1.00 81.48           O  
ATOM   2050  N   LEU A 253     -41.850  79.174   8.036  1.00 83.17           N  
ATOM   2051  CA  LEU A 253     -41.055  80.237   8.641  1.00 83.17           C  
ATOM   2052  C   LEU A 253     -39.575  80.062   8.314  1.00 83.17           C  
ATOM   2053  CB  LEU A 253     -41.255  80.259  10.158  1.00 83.17           C  
ATOM   2054  O   LEU A 253     -38.739  80.849   8.763  1.00 83.17           O  
ATOM   2055  CG  LEU A 253     -42.664  80.587  10.652  1.00 83.17           C  
ATOM   2056  CD1 LEU A 253     -42.753  80.404  12.164  1.00 83.17           C  
ATOM   2057  CD2 LEU A 253     -43.052  82.008  10.257  1.00 83.17           C  
ATOM   2058  N   GLY A 254     -39.272  79.074   7.565  1.00 84.12           N  
ATOM   2059  CA  GLY A 254     -37.893  78.822   7.176  1.00 84.12           C  
ATOM   2060  C   GLY A 254     -37.100  78.080   8.235  1.00 84.12           C  
ATOM   2061  O   GLY A 254     -35.878  77.960   8.132  1.00 84.12           O  
ATOM   2062  N   GLN A 255     -37.780  77.616   9.156  1.00 88.23           N  
ATOM   2063  CA  GLN A 255     -37.125  76.860  10.220  1.00 88.23           C  
ATOM   2064  C   GLN A 255     -37.055  75.375   9.877  1.00 88.23           C  
ATOM   2065  CB  GLN A 255     -37.856  77.058  11.548  1.00 88.23           C  
ATOM   2066  O   GLN A 255     -37.983  74.826   9.279  1.00 88.23           O  
ATOM   2067  CG  GLN A 255     -37.964  78.515  11.979  1.00 88.23           C  
ATOM   2068  CD  GLN A 255     -38.933  78.716  13.129  1.00 88.23           C  
ATOM   2069  NE2 GLN A 255     -38.538  79.528  14.103  1.00 88.23           N  
ATOM   2070  OE1 GLN A 255     -40.030  78.149  13.140  1.00 88.23           O  
ATOM   2071  N   VAL A 256     -35.904  74.672  10.176  1.00 89.66           N  
ATOM   2072  CA  VAL A 256     -35.759  73.244   9.922  1.00 89.66           C  
ATOM   2073  C   VAL A 256     -36.713  72.458  10.818  1.00 89.66           C  
ATOM   2074  CB  VAL A 256     -34.305  72.772  10.148  1.00 89.66           C  
ATOM   2075  O   VAL A 256     -36.547  72.432  12.040  1.00 89.66           O  
ATOM   2076  CG1 VAL A 256     -34.188  71.264   9.938  1.00 89.66           C  
ATOM   2077  CG2 VAL A 256     -33.351  73.520   9.219  1.00 89.66           C  
ATOM   2078  N   GLU A 257     -37.734  71.853  10.156  1.00 89.53           N  
ATOM   2079  CA  GLU A 257     -38.726  71.083  10.898  1.00 89.53           C  
ATOM   2080  C   GLU A 257     -38.327  69.613  10.993  1.00 89.53           C  
ATOM   2081  CB  GLU A 257     -40.106  71.212  10.245  1.00 89.53           C  
ATOM   2082  O   GLU A 257     -38.582  68.960  12.007  1.00 89.53           O  
ATOM   2083  CG  GLU A 257     -41.240  70.648  11.088  1.00 89.53           C  
ATOM   2084  CD  GLU A 257     -42.614  71.111  10.630  1.00 89.53           C  
ATOM   2085  OE1 GLU A 257     -43.619  70.786  11.304  1.00 89.53           O  
ATOM   2086  OE2 GLU A 257     -42.686  71.804   9.591  1.00 89.53           O  
ATOM   2087  N   PHE A 258     -37.828  69.010   9.926  1.00 90.70           N  
ATOM   2088  CA  PHE A 258     -37.348  67.634   9.884  1.00 90.70           C  
ATOM   2089  C   PHE A 258     -35.996  67.553   9.187  1.00 90.70           C  
ATOM   2090  CB  PHE A 258     -38.361  66.730   9.174  1.00 90.70           C  
ATOM   2091  O   PHE A 258     -35.770  68.228   8.180  1.00 90.70           O  
ATOM   2092  CG  PHE A 258     -39.759  66.837   9.722  1.00 90.70           C  
ATOM   2093  CD1 PHE A 258     -40.102  66.208  10.912  1.00 90.70           C  
ATOM   2094  CD2 PHE A 258     -40.728  67.568   9.048  1.00 90.70           C  
ATOM   2095  CE1 PHE A 258     -41.395  66.304  11.423  1.00 90.70           C  
ATOM   2096  CE2 PHE A 258     -42.022  67.669   9.551  1.00 90.70           C  
ATOM   2097  CZ  PHE A 258     -42.353  67.036  10.738  1.00 90.70           C  
ATOM   2098  N   TYR A 259     -34.987  66.834   9.742  1.00 89.90           N  
ATOM   2099  CA  TYR A 259     -33.703  66.678   9.066  1.00 89.90           C  
ATOM   2100  C   TYR A 259     -33.091  65.315   9.365  1.00 89.90           C  
ATOM   2101  CB  TYR A 259     -32.736  67.788   9.490  1.00 89.90           C  
ATOM   2102  O   TYR A 259     -33.464  64.660  10.341  1.00 89.90           O  
ATOM   2103  CG  TYR A 259     -32.187  67.616  10.885  1.00 89.90           C  
ATOM   2104  CD1 TYR A 259     -32.811  68.212  11.979  1.00 89.90           C  
ATOM   2105  CD2 TYR A 259     -31.044  66.859  11.113  1.00 89.90           C  
ATOM   2106  CE1 TYR A 259     -32.308  68.058  13.267  1.00 89.90           C  
ATOM   2107  CE2 TYR A 259     -30.532  66.697  12.396  1.00 89.90           C  
ATOM   2108  OH  TYR A 259     -30.668  67.143  14.738  1.00 89.90           O  
ATOM   2109  CZ  TYR A 259     -31.170  67.300  13.465  1.00 89.90           C  
ATOM   2110  N   SER A 260     -32.385  64.815   8.476  1.00 92.04           N  
ATOM   2111  CA  SER A 260     -31.498  63.668   8.647  1.00 92.04           C  
ATOM   2112  C   SER A 260     -30.083  63.988   8.181  1.00 92.04           C  
ATOM   2113  CB  SER A 260     -32.035  62.457   7.882  1.00 92.04           C  
ATOM   2114  O   SER A 260     -29.894  64.748   7.229  1.00 92.04           O  
ATOM   2115  OG  SER A 260     -31.242  61.310   8.133  1.00 92.04           O  
ATOM   2116  N   ARG A 261     -29.147  63.488   8.803  1.00 88.03           N  
ATOM   2117  CA  ARG A 261     -27.753  63.683   8.417  1.00 88.03           C  
ATOM   2118  C   ARG A 261     -27.114  62.366   7.987  1.00 88.03           C  
ATOM   2119  CB  ARG A 261     -26.957  64.299   9.569  1.00 88.03           C  
ATOM   2120  O   ARG A 261     -27.417  61.311   8.548  1.00 88.03           O  
ATOM   2121  CG  ARG A 261     -27.414  65.697   9.954  1.00 88.03           C  
ATOM   2122  CD  ARG A 261     -26.503  66.319  11.004  1.00 88.03           C  
ATOM   2123  NE  ARG A 261     -26.945  67.661  11.373  1.00 88.03           N  
ATOM   2124  NH1 ARG A 261     -25.432  67.906  13.102  1.00 88.03           N  
ATOM   2125  NH2 ARG A 261     -26.903  69.595  12.611  1.00 88.03           N  
ATOM   2126  CZ  ARG A 261     -26.426  68.385  12.361  1.00 88.03           C  
ATOM   2127  N   LYS A 262     -26.396  62.376   6.991  1.00 84.02           N  
ATOM   2128  CA  LYS A 262     -25.669  61.190   6.550  1.00 84.02           C  
ATOM   2129  C   LYS A 262     -24.880  60.570   7.700  1.00 84.02           C  
ATOM   2130  CB  LYS A 262     -24.727  61.536   5.395  1.00 84.02           C  
ATOM   2131  O   LYS A 262     -24.302  61.286   8.521  1.00 84.02           O  
ATOM   2132  CG  LYS A 262     -25.420  61.645   4.044  1.00 84.02           C  
ATOM   2133  CD  LYS A 262     -24.422  61.915   2.925  1.00 84.02           C  
ATOM   2134  CE  LYS A 262     -25.118  62.080   1.581  1.00 84.02           C  
ATOM   2135  NZ  LYS A 262     -24.145  62.359   0.483  1.00 84.02           N  
ATOM   2136  N   GLY A 263     -24.969  59.158   7.766  1.00 82.84           N  
ATOM   2137  CA  GLY A 263     -24.206  58.436   8.771  1.00 82.84           C  
ATOM   2138  C   GLY A 263     -24.986  58.188  10.049  1.00 82.84           C  
ATOM   2139  O   GLY A 263     -24.527  57.459  10.931  1.00 82.84           O  
ATOM   2140  N   THR A 264     -26.171  58.835  10.341  1.00 81.11           N  
ATOM   2141  CA  THR A 264     -26.910  58.709  11.591  1.00 81.11           C  
ATOM   2142  C   THR A 264     -28.166  57.864  11.395  1.00 81.11           C  
ATOM   2143  CB  THR A 264     -27.300  60.088  12.153  1.00 81.11           C  
ATOM   2144  O   THR A 264     -28.703  57.306  12.354  1.00 81.11           O  
ATOM   2145  CG2 THR A 264     -26.086  61.006  12.249  1.00 81.11           C  
ATOM   2146  OG1 THR A 264     -28.273  60.691  11.291  1.00 81.11           O  
ATOM   2147  N   SER A 265     -28.591  57.513  10.698  1.00 82.46           N  
ATOM   2148  CA  SER A 265     -29.808  56.772  10.389  1.00 82.46           C  
ATOM   2149  C   SER A 265     -31.020  57.382  11.086  1.00 82.46           C  
ATOM   2150  CB  SER A 265     -29.661  55.305  10.796  1.00 82.46           C  
ATOM   2151  O   SER A 265     -32.118  56.825  11.033  1.00 82.46           O  
ATOM   2152  OG  SER A 265     -28.661  54.666  10.021  1.00 82.46           O  
ATOM   2153  N   PHE A 266     -30.888  58.558  11.757  1.00 86.99           N  
ATOM   2154  CA  PHE A 266     -31.973  59.192  12.496  1.00 86.99           C  
ATOM   2155  C   PHE A 266     -32.719  60.188  11.618  1.00 86.99           C  
ATOM   2156  CB  PHE A 266     -31.434  59.895  13.746  1.00 86.99           C  
ATOM   2157  O   PHE A 266     -32.118  60.845  10.766  1.00 86.99           O  
ATOM   2158  CG  PHE A 266     -31.074  58.956  14.866  1.00 86.99           C  
ATOM   2159  CD1 PHE A 266     -32.022  58.583  15.810  1.00 86.99           C  
ATOM   2160  CD2 PHE A 266     -29.788  58.444  14.971  1.00 86.99           C  
ATOM   2161  CE1 PHE A 266     -31.693  57.714  16.847  1.00 86.99           C  
ATOM   2162  CE2 PHE A 266     -29.451  57.574  16.006  1.00 86.99           C  
ATOM   2163  CZ  PHE A 266     -30.404  57.211  16.942  1.00 86.99           C  
ATOM   2164  N   VAL A 267     -33.963  60.276  11.753  1.00 90.44           N  
ATOM   2165  CA  VAL A 267     -34.790  61.390  11.299  1.00 90.44           C  
ATOM   2166  C   VAL A 267     -35.251  62.213  12.500  1.00 90.44           C  
ATOM   2167  CB  VAL A 267     -36.010  60.897  10.490  1.00 90.44           C  
ATOM   2168  O   VAL A 267     -35.879  61.683  13.419  1.00 90.44           O  
ATOM   2169  CG1 VAL A 267     -36.826  62.079   9.968  1.00 90.44           C  
ATOM   2170  CG2 VAL A 267     -35.559  60.004   9.335  1.00 90.44           C  
ATOM   2171  N   PHE A 268     -34.884  63.491  12.507  1.00 90.23           N  
ATOM   2172  CA  PHE A 268     -35.090  64.325  13.684  1.00 90.23           C  
ATOM   2173  C   PHE A 268     -36.157  65.380  13.420  1.00 90.23           C  
ATOM   2174  CB  PHE A 268     -33.779  64.997  14.106  1.00 90.23           C  
ATOM   2175  O   PHE A 268     -36.328  65.827  12.284  1.00 90.23           O  
ATOM   2176  CG  PHE A 268     -32.735  64.034  14.601  1.00 90.23           C  
ATOM   2177  CD1 PHE A 268     -32.810  63.505  15.885  1.00 90.23           C  
ATOM   2178  CD2 PHE A 268     -31.677  63.657  13.784  1.00 90.23           C  
ATOM   2179  CE1 PHE A 268     -31.845  62.613  16.346  1.00 90.23           C  
ATOM   2180  CE2 PHE A 268     -30.709  62.766  14.239  1.00 90.23           C  
ATOM   2181  CZ  PHE A 268     -30.794  62.246  15.520  1.00 90.23           C  
ATOM   2182  N   ALA A 269     -36.901  65.777  14.459  1.00 92.03           N  
ATOM   2183  CA  ALA A 269     -37.820  66.912  14.498  1.00 92.03           C  
ATOM   2184  C   ALA A 269     -37.444  67.884  15.613  1.00 92.03           C  
ATOM   2185  CB  ALA A 269     -39.256  66.429  14.679  1.00 92.03           C  
ATOM   2186  O   ALA A 269     -37.988  67.811  16.717  1.00 92.03           O  
ATOM   2187  N   PRO A 270     -36.472  68.716  15.333  1.00 87.42           N  
ATOM   2188  CA  PRO A 270     -35.895  69.571  16.375  1.00 87.42           C  
ATOM   2189  C   PRO A 270     -36.911  70.546  16.966  1.00 87.42           C  
ATOM   2190  CB  PRO A 270     -34.782  70.321  15.639  1.00 87.42           C  
ATOM   2191  O   PRO A 270     -36.845  70.866  18.156  1.00 87.42           O  
ATOM   2192  CG  PRO A 270     -35.162  70.247  14.195  1.00 87.42           C  
ATOM   2193  CD  PRO A 270     -35.835  68.929  13.945  1.00 87.42           C  
ATOM   2194  N   LEU A 271     -37.908  71.092  16.184  1.00 88.48           N  
ATOM   2195  CA  LEU A 271     -38.928  71.987  16.721  1.00 88.48           C  
ATOM   2196  C   LEU A 271     -39.823  71.256  17.717  1.00 88.48           C  
ATOM   2197  CB  LEU A 271     -39.776  72.573  15.590  1.00 88.48           C  
ATOM   2198  O   LEU A 271     -40.218  71.825  18.737  1.00 88.48           O  
ATOM   2199  CG  LEU A 271     -39.037  73.435  14.565  1.00 88.48           C  
ATOM   2200  CD1 LEU A 271     -40.011  73.967  13.519  1.00 88.48           C  
ATOM   2201  CD2 LEU A 271     -38.306  74.581  15.256  1.00 88.48           C  
ATOM   2202  N   SER A 272     -40.166  69.996  17.313  1.00 89.58           N  
ATOM   2203  CA  SER A 272     -40.914  69.159  18.243  1.00 89.58           C  
ATOM   2204  C   SER A 272     -40.136  68.934  19.535  1.00 89.58           C  
ATOM   2205  CB  SER A 272     -41.252  67.813  17.601  1.00 89.58           C  
ATOM   2206  O   SER A 272     -40.710  68.966  20.626  1.00 89.58           O  
ATOM   2207  OG  SER A 272     -41.913  66.965  18.526  1.00 89.58           O  
ATOM   2208  N   ARG A 273     -38.805  68.693  19.498  1.00 88.34           N  
ATOM   2209  CA  ARG A 273     -37.941  68.508  20.659  1.00 88.34           C  
ATOM   2210  C   ARG A 273     -37.957  69.741  21.555  1.00 88.34           C  
ATOM   2211  CB  ARG A 273     -36.508  68.198  20.219  1.00 88.34           C  
ATOM   2212  O   ARG A 273     -37.963  69.623  22.782  1.00 88.34           O  
ATOM   2213  CG  ARG A 273     -35.528  68.051  21.372  1.00 88.34           C  
ATOM   2214  CD  ARG A 273     -34.085  68.049  20.889  1.00 88.34           C  
ATOM   2215  NE  ARG A 273     -33.574  69.405  20.716  1.00 88.34           N  
ATOM   2216  NH1 ARG A 273     -31.445  68.747  20.103  1.00 88.34           N  
ATOM   2217  NH2 ARG A 273     -31.972  70.975  20.219  1.00 88.34           N  
ATOM   2218  CZ  ARG A 273     -32.332  69.706  20.346  1.00 88.34           C  
ATOM   2219  N   GLU A 274     -37.976  70.929  20.896  1.00 85.67           N  
ATOM   2220  CA  GLU A 274     -38.007  72.186  21.637  1.00 85.67           C  
ATOM   2221  C   GLU A 274     -39.349  72.380  22.338  1.00 85.67           C  
ATOM   2222  CB  GLU A 274     -37.725  73.367  20.705  1.00 85.67           C  
ATOM   2223  O   GLU A 274     -39.396  72.813  23.491  1.00 85.67           O  
ATOM   2224  CG  GLU A 274     -36.271  73.468  20.265  1.00 85.67           C  
ATOM   2225  CD  GLU A 274     -36.023  74.591  19.271  1.00 85.67           C  
ATOM   2226  OE1 GLU A 274     -34.909  74.664  18.702  1.00 85.67           O  
ATOM   2227  OE2 GLU A 274     -36.947  75.407  19.060  1.00 85.67           O  
ATOM   2228  N   ARG A 275     -40.416  71.979  21.667  1.00 85.14           N  
ATOM   2229  CA  ARG A 275     -41.761  72.181  22.196  1.00 85.14           C  
ATOM   2230  C   ARG A 275     -42.116  71.104  23.215  1.00 85.14           C  
ATOM   2231  CB  ARG A 275     -42.790  72.188  21.063  1.00 85.14           C  
ATOM   2232  O   ARG A 275     -42.811  71.375  24.197  1.00 85.14           O  
ATOM   2233  CG  ARG A 275     -42.743  73.438  20.197  1.00 85.14           C  
ATOM   2234  CD  ARG A 275     -43.810  73.411  19.111  1.00 85.14           C  
ATOM   2235  NE  ARG A 275     -43.620  74.488  18.143  1.00 85.14           N  
ATOM   2236  NH1 ARG A 275     -45.518  74.002  16.920  1.00 85.14           N  
ATOM   2237  NH2 ARG A 275     -44.169  75.750  16.304  1.00 85.14           N  
ATOM   2238  CZ  ARG A 275     -44.437  74.744  17.125  1.00 85.14           C  
ATOM   2239  N   TYR A 276     -41.659  69.992  22.992  1.00 84.67           N  
ATOM   2240  CA  TYR A 276     -41.953  68.853  23.854  1.00 84.67           C  
ATOM   2241  C   TYR A 276     -40.676  68.113  24.235  1.00 84.67           C  
ATOM   2242  CB  TYR A 276     -42.926  67.893  23.164  1.00 84.67           C  
ATOM   2243  O   TYR A 276     -40.413  67.017  23.735  1.00 84.67           O  
ATOM   2244  CG  TYR A 276     -44.210  68.548  22.718  1.00 84.67           C  
ATOM   2245  CD1 TYR A 276     -45.252  68.766  23.617  1.00 84.67           C  
ATOM   2246  CD2 TYR A 276     -44.386  68.948  21.398  1.00 84.67           C  
ATOM   2247  CE1 TYR A 276     -46.439  69.368  23.210  1.00 84.67           C  
ATOM   2248  CE2 TYR A 276     -45.568  69.551  20.979  1.00 84.67           C  
ATOM   2249  OH  TYR A 276     -47.759  70.352  21.483  1.00 84.67           O  
ATOM   2250  CZ  TYR A 276     -46.586  69.756  21.891  1.00 84.67           C  
ATOM   2251  N   PRO A 277     -39.857  68.676  25.169  1.00 80.89           N  
ATOM   2252  CA  PRO A 277     -38.624  68.005  25.585  1.00 80.89           C  
ATOM   2253  C   PRO A 277     -38.885  66.705  26.343  1.00 80.89           C  
ATOM   2254  CB  PRO A 277     -37.949  69.038  26.489  1.00 80.89           C  
ATOM   2255  O   PRO A 277     -39.898  66.584  27.036  1.00 80.89           O  
ATOM   2256  CG  PRO A 277     -39.069  69.880  27.010  1.00 80.89           C  
ATOM   2257  CD  PRO A 277     -40.142  69.947  25.962  1.00 80.89           C  
ATOM   2258  N   SER A 278     -38.015  65.711  26.166  1.00 83.46           N  
ATOM   2259  CA  SER A 278     -38.222  64.389  26.749  1.00 83.46           C  
ATOM   2260  C   SER A 278     -38.099  64.430  28.269  1.00 83.46           C  
ATOM   2261  CB  SER A 278     -37.218  63.388  26.176  1.00 83.46           C  
ATOM   2262  O   SER A 278     -38.604  63.543  28.961  1.00 83.46           O  
ATOM   2263  OG  SER A 278     -35.888  63.795  26.449  1.00 83.46           O  
ATOM   2264  N   THR A 279     -37.398  65.457  28.787  1.00 77.71           N  
ATOM   2265  CA  THR A 279     -37.197  65.580  30.227  1.00 77.71           C  
ATOM   2266  C   THR A 279     -37.668  66.944  30.724  1.00 77.71           C  
ATOM   2267  CB  THR A 279     -35.719  65.375  30.605  1.00 77.71           C  
ATOM   2268  O   THR A 279     -37.873  67.864  29.929  1.00 77.71           O  
ATOM   2269  CG2 THR A 279     -35.180  64.070  30.028  1.00 77.71           C  
ATOM   2270  OG1 THR A 279     -34.945  66.467  30.094  1.00 77.71           O  
ATOM   2271  N   MET A 280     -37.848  67.006  31.985  1.00 72.75           N  
ATOM   2272  CA  MET A 280     -38.302  68.250  32.601  1.00 72.75           C  
ATOM   2273  C   MET A 280     -37.158  69.252  32.709  1.00 72.75           C  
ATOM   2274  CB  MET A 280     -38.895  67.981  33.984  1.00 72.75           C  
ATOM   2275  O   MET A 280     -37.380  70.423  33.025  1.00 72.75           O  
ATOM   2276  CG  MET A 280     -40.135  67.102  33.960  1.00 72.75           C  
ATOM   2277  SD  MET A 280     -40.658  66.579  35.638  1.00 72.75           S  
ATOM   2278  CE  MET A 280     -41.807  65.241  35.212  1.00 72.75           C  
ATOM   2279  N   ASN A 281     -35.962  68.804  32.510  1.00 70.30           N  
ATOM   2280  CA  ASN A 281     -34.791  69.672  32.577  1.00 70.30           C  
ATOM   2281  C   ASN A 281     -34.430  70.234  31.204  1.00 70.30           C  
ATOM   2282  CB  ASN A 281     -33.598  68.921  33.173  1.00 70.30           C  
ATOM   2283  O   ASN A 281     -33.943  69.505  30.339  1.00 70.30           O  
ATOM   2284  CG  ASN A 281     -32.415  69.828  33.449  1.00 70.30           C  
ATOM   2285  ND2 ASN A 281     -31.366  69.270  34.040  1.00 70.30           N  
ATOM   2286  OD1 ASN A 281     -32.445  71.021  33.134  1.00 70.30           O  
ATOM   2287  N   PRO A 282     -34.728  71.417  30.987  1.00 63.46           N  
ATOM   2288  CA  PRO A 282     -34.427  72.035  29.693  1.00 63.46           C  
ATOM   2289  C   PRO A 282     -32.941  71.980  29.344  1.00 63.46           C  
ATOM   2290  CB  PRO A 282     -34.893  73.481  29.876  1.00 63.46           C  
ATOM   2291  O   PRO A 282     -32.575  72.065  28.169  1.00 63.46           O  
ATOM   2292  CG  PRO A 282     -35.094  73.634  31.349  1.00 63.46           C  
ATOM   2293  CD  PRO A 282     -35.179  72.266  31.963  1.00 63.46           C  
ATOM   2294  N   ASP A 283     -32.265  71.558  30.317  1.00 66.82           N  
ATOM   2295  CA  ASP A 283     -30.824  71.599  30.088  1.00 66.82           C  
ATOM   2296  C   ASP A 283     -30.259  70.195  29.883  1.00 66.82           C  
ATOM   2297  CB  ASP A 283     -30.115  72.286  31.257  1.00 66.82           C  
ATOM   2298  O   ASP A 283     -29.042  70.009  29.853  1.00 66.82           O  
ATOM   2299  CG  ASP A 283     -30.472  73.756  31.386  1.00 66.82           C  
ATOM   2300  OD1 ASP A 283     -30.585  74.259  32.525  1.00 66.82           O  
ATOM   2301  OD2 ASP A 283     -30.645  74.418  30.339  1.00 66.82           O  
ATOM   2302  N   SER A 284     -31.064  69.347  29.770  1.00 66.29           N  
ATOM   2303  CA  SER A 284     -30.598  67.980  29.552  1.00 66.29           C  
ATOM   2304  C   SER A 284     -29.896  67.844  28.204  1.00 66.29           C  
ATOM   2305  CB  SER A 284     -31.765  66.996  29.631  1.00 66.29           C  
ATOM   2306  O   SER A 284     -30.285  68.490  27.228  1.00 66.29           O  
ATOM   2307  OG  SER A 284     -31.325  65.672  29.386  1.00 66.29           O  
ATOM   2308  N   ALA A 285     -29.088  66.936  28.270  1.00 62.63           N  
ATOM   2309  CA  ALA A 285     -28.275  66.724  27.075  1.00 62.63           C  
ATOM   2310  C   ALA A 285     -29.082  66.037  25.978  1.00 62.63           C  
ATOM   2311  CB  ALA A 285     -27.034  65.902  27.413  1.00 62.63           C  
ATOM   2312  O   ALA A 285     -28.864  66.286  24.789  1.00 62.63           O  
ATOM   2313  N   ASP A 286     -29.839  65.354  26.383  1.00 69.97           N  
ATOM   2314  CA  ASP A 286     -30.658  64.623  25.421  1.00 69.97           C  
ATOM   2315  C   ASP A 286     -32.145  64.791  25.725  1.00 69.97           C  
ATOM   2316  CB  ASP A 286     -30.287  63.138  25.419  1.00 69.97           C  
ATOM   2317  O   ASP A 286     -32.668  64.172  26.653  1.00 69.97           O  
ATOM   2318  CG  ASP A 286     -31.011  62.347  24.344  1.00 69.97           C  
ATOM   2319  OD1 ASP A 286     -30.807  61.117  24.248  1.00 69.97           O  
ATOM   2320  OD2 ASP A 286     -31.791  62.959  23.582  1.00 69.97           O  
ATOM   2321  N   ASN A 287     -32.670  65.624  25.060  1.00 78.20           N  
ATOM   2322  CA  ASN A 287     -34.099  65.874  25.220  1.00 78.20           C  
ATOM   2323  C   ASN A 287     -34.903  65.298  24.058  1.00 78.20           C  
ATOM   2324  CB  ASN A 287     -34.369  67.374  25.359  1.00 78.20           C  
ATOM   2325  O   ASN A 287     -36.042  65.703  23.825  1.00 78.20           O  
ATOM   2326  CG  ASN A 287     -34.085  67.891  26.756  1.00 78.20           C  
ATOM   2327  ND2 ASN A 287     -33.718  69.163  26.855  1.00 78.20           N  
ATOM   2328  OD1 ASN A 287     -34.196  67.153  27.738  1.00 78.20           O  
ATOM   2329  N   TRP A 288     -34.324  64.370  23.371  1.00 80.18           N  
ATOM   2330  CA  TRP A 288     -34.997  63.685  22.273  1.00 80.18           C  
ATOM   2331  C   TRP A 288     -35.832  62.518  22.789  1.00 80.18           C  
ATOM   2332  CB  TRP A 288     -33.978  63.186  21.245  1.00 80.18           C  
ATOM   2333  O   TRP A 288     -35.453  61.857  23.758  1.00 80.18           O  
ATOM   2334  CG  TRP A 288     -33.177  64.278  20.601  1.00 80.18           C  
ATOM   2335  CD1 TRP A 288     -31.892  64.639  20.894  1.00 80.18           C  
ATOM   2336  CD2 TRP A 288     -33.612  65.154  19.557  1.00 80.18           C  
ATOM   2337  CE2 TRP A 288     -32.537  66.022  19.265  1.00 80.18           C  
ATOM   2338  CE3 TRP A 288     -34.808  65.288  18.838  1.00 80.18           C  
ATOM   2339  NE1 TRP A 288     -31.501  65.687  20.094  1.00 80.18           N  
ATOM   2340  CH2 TRP A 288     -33.804  67.123  17.596  1.00 80.18           C  
ATOM   2341  CZ2 TRP A 288     -32.623  67.013  18.284  1.00 80.18           C  
ATOM   2342  CZ3 TRP A 288     -34.892  66.275  17.862  1.00 80.18           C  
ATOM   2343  N   THR A 289     -36.993  62.329  22.202  1.00 87.53           N  
ATOM   2344  CA  THR A 289     -37.762  61.103  22.394  1.00 87.53           C  
ATOM   2345  C   THR A 289     -37.584  60.163  21.206  1.00 87.53           C  
ATOM   2346  CB  THR A 289     -39.258  61.409  22.591  1.00 87.53           C  
ATOM   2347  O   THR A 289     -38.138  60.399  20.131  1.00 87.53           O  
ATOM   2348  CG2 THR A 289     -40.035  60.147  22.952  1.00 87.53           C  
ATOM   2349  OG1 THR A 289     -39.409  62.368  23.646  1.00 87.53           O  
ATOM   2350  N   ARG A 290     -36.856  59.082  21.397  1.00 85.96           N  
ATOM   2351  CA  ARG A 290     -36.469  58.180  20.318  1.00 85.96           C  
ATOM   2352  C   ARG A 290     -37.476  57.045  20.164  1.00 85.96           C  
ATOM   2353  CB  ARG A 290     -35.072  57.609  20.570  1.00 85.96           C  
ATOM   2354  O   ARG A 290     -37.963  56.501  21.158  1.00 85.96           O  
ATOM   2355  CG  ARG A 290     -34.647  56.554  19.562  1.00 85.96           C  
ATOM   2356  CD  ARG A 290     -33.223  56.075  19.812  1.00 85.96           C  
ATOM   2357  NE  ARG A 290     -32.857  54.981  18.917  1.00 85.96           N  
ATOM   2358  NH1 ARG A 290     -30.619  54.986  19.490  1.00 85.96           N  
ATOM   2359  NH2 ARG A 290     -31.407  53.492  17.941  1.00 85.96           N  
ATOM   2360  CZ  ARG A 290     -31.628  54.489  18.785  1.00 85.96           C  
ATOM   2361  N   LYS A 291     -37.838  56.643  18.979  1.00 86.79           N  
ATOM   2362  CA  LYS A 291     -38.607  55.456  18.617  1.00 86.79           C  
ATOM   2363  C   LYS A 291     -37.969  54.725  17.440  1.00 86.79           C  
ATOM   2364  CB  LYS A 291     -40.050  55.834  18.278  1.00 86.79           C  
ATOM   2365  O   LYS A 291     -37.492  55.358  16.494  1.00 86.79           O  
ATOM   2366  CG  LYS A 291     -41.007  54.652  18.239  1.00 86.79           C  
ATOM   2367  CD  LYS A 291     -42.458  55.104  18.340  1.00 86.79           C  
ATOM   2368  CE  LYS A 291     -43.405  53.920  18.481  1.00 86.79           C  
ATOM   2369  NZ  LYS A 291     -44.813  54.360  18.711  1.00 86.79           N  
ATOM   2370  N   ASP A 292     -37.853  53.434  17.472  1.00 87.32           N  
ATOM   2371  CA  ASP A 292     -37.277  52.614  16.411  1.00 87.32           C  
ATOM   2372  C   ASP A 292     -38.362  51.847  15.659  1.00 87.32           C  
ATOM   2373  CB  ASP A 292     -36.247  51.639  16.987  1.00 87.32           C  
ATOM   2374  O   ASP A 292     -39.291  51.316  16.271  1.00 87.32           O  
ATOM   2375  CG  ASP A 292     -35.051  52.339  17.610  1.00 87.32           C  
ATOM   2376  OD1 ASP A 292     -34.142  51.651  18.122  1.00 87.32           O  
ATOM   2377  OD2 ASP A 292     -35.019  53.588  17.589  1.00 87.32           O  
ATOM   2378  N   PHE A 293     -38.388  51.832  14.471  1.00 86.06           N  
ATOM   2379  CA  PHE A 293     -39.348  51.140  13.622  1.00 86.06           C  
ATOM   2380  C   PHE A 293     -38.658  50.073  12.781  1.00 86.06           C  
ATOM   2381  CB  PHE A 293     -40.078  52.134  12.713  1.00 86.06           C  
ATOM   2382  O   PHE A 293     -37.632  50.339  12.150  1.00 86.06           O  
ATOM   2383  CG  PHE A 293     -40.896  53.152  13.460  1.00 86.06           C  
ATOM   2384  CD1 PHE A 293     -42.269  52.992  13.603  1.00 86.06           C  
ATOM   2385  CD2 PHE A 293     -40.292  54.269  14.020  1.00 86.06           C  
ATOM   2386  CE1 PHE A 293     -43.029  53.933  14.294  1.00 86.06           C  
ATOM   2387  CE2 PHE A 293     -41.044  55.214  14.713  1.00 86.06           C  
ATOM   2388  CZ  PHE A 293     -42.413  55.045  14.848  1.00 86.06           C  
ATOM   2389  N   GLN A 294     -39.072  48.846  12.775  1.00 83.52           N  
ATOM   2390  CA  GLN A 294     -38.682  47.793  11.845  1.00 83.52           C  
ATOM   2391  C   GLN A 294     -39.712  47.634  10.730  1.00 83.52           C  
ATOM   2392  CB  GLN A 294     -38.498  46.465  12.581  1.00 83.52           C  
ATOM   2393  O   GLN A 294     -40.898  47.428  10.997  1.00 83.52           O  
ATOM   2394  CG  GLN A 294     -37.880  45.367  11.725  1.00 83.52           C  
ATOM   2395  CD  GLN A 294     -36.429  45.642  11.375  1.00 83.52           C  
ATOM   2396  NE2 GLN A 294     -36.042  45.308  10.149  1.00 83.52           N  
ATOM   2397  OE1 GLN A 294     -35.663  46.149  12.200  1.00 83.52           O  
ATOM   2398  N   THR A 295     -39.310  47.866   9.545  1.00 81.13           N  
ATOM   2399  CA  THR A 295     -40.207  47.811   8.396  1.00 81.13           C  
ATOM   2400  C   THR A 295     -39.736  46.760   7.393  1.00 81.13           C  
ATOM   2401  CB  THR A 295     -40.307  49.180   7.698  1.00 81.13           C  
ATOM   2402  O   THR A 295     -38.678  46.153   7.572  1.00 81.13           O  
ATOM   2403  CG2 THR A 295     -40.515  50.300   8.712  1.00 81.13           C  
ATOM   2404  OG1 THR A 295     -39.098  49.429   6.970  1.00 81.13           O  
ATOM   2405  N   GLU A 296     -40.413  46.449   6.378  1.00 80.46           N  
ATOM   2406  CA  GLU A 296     -40.065  45.467   5.355  1.00 80.46           C  
ATOM   2407  C   GLU A 296     -39.554  46.149   4.089  1.00 80.46           C  
ATOM   2408  CB  GLU A 296     -41.271  44.583   5.027  1.00 80.46           C  
ATOM   2409  O   GLU A 296     -39.340  45.492   3.067  1.00 80.46           O  
ATOM   2410  CG  GLU A 296     -41.768  43.758   6.204  1.00 80.46           C  
ATOM   2411  CD  GLU A 296     -40.753  42.738   6.694  1.00 80.46           C  
ATOM   2412  OE1 GLU A 296     -40.514  42.659   7.921  1.00 80.46           O  
ATOM   2413  OE2 GLU A 296     -40.190  42.012   5.844  1.00 80.46           O  
ATOM   2414  N   TYR A 297     -39.498  47.476   4.023  1.00 84.35           N  
ATOM   2415  CA  TYR A 297     -39.033  48.204   2.847  1.00 84.35           C  
ATOM   2416  C   TYR A 297     -37.621  47.777   2.466  1.00 84.35           C  
ATOM   2417  CB  TYR A 297     -39.074  49.714   3.098  1.00 84.35           C  
ATOM   2418  O   TYR A 297     -36.756  47.630   3.333  1.00 84.35           O  
ATOM   2419  CG  TYR A 297     -40.471  50.281   3.168  1.00 84.35           C  
ATOM   2420  CD1 TYR A 297     -41.222  50.479   2.012  1.00 84.35           C  
ATOM   2421  CD2 TYR A 297     -41.043  50.620   4.389  1.00 84.35           C  
ATOM   2422  CE1 TYR A 297     -42.509  51.003   2.070  1.00 84.35           C  
ATOM   2423  CE2 TYR A 297     -42.329  51.145   4.461  1.00 84.35           C  
ATOM   2424  OH  TYR A 297     -44.327  51.851   3.362  1.00 84.35           O  
ATOM   2425  CZ  TYR A 297     -43.053  51.331   3.298  1.00 84.35           C  
ATOM   2426  N   SER A 298     -37.453  47.464   1.215  1.00 80.09           N  
ATOM   2427  CA  SER A 298     -36.168  46.943   0.761  1.00 80.09           C  
ATOM   2428  C   SER A 298     -35.347  48.025   0.066  1.00 80.09           C  
ATOM   2429  CB  SER A 298     -36.373  45.761  -0.186  1.00 80.09           C  
ATOM   2430  O   SER A 298     -34.165  47.826  -0.222  1.00 80.09           O  
ATOM   2431  OG  SER A 298     -37.238  46.113  -1.252  1.00 80.09           O  
ATOM   2432  N   ASP A 299     -35.856  49.132  -0.232  1.00 87.30           N  
ATOM   2433  CA  ASP A 299     -35.091  50.196  -0.874  1.00 87.30           C  
ATOM   2434  C   ASP A 299     -35.052  51.447   0.000  1.00 87.30           C  
ATOM   2435  CB  ASP A 299     -35.683  50.532  -2.245  1.00 87.30           C  
ATOM   2436  O   ASP A 299     -36.001  51.729   0.736  1.00 87.30           O  
ATOM   2437  CG  ASP A 299     -37.061  51.162  -2.157  1.00 87.30           C  
ATOM   2438  OD1 ASP A 299     -38.067  50.423  -2.073  1.00 87.30           O  
ATOM   2439  OD2 ASP A 299     -37.145  52.409  -2.177  1.00 87.30           O  
ATOM   2440  N   VAL A 300     -34.223  52.161  -0.050  1.00 88.32           N  
ATOM   2441  CA  VAL A 300     -33.912  53.306   0.801  1.00 88.32           C  
ATOM   2442  C   VAL A 300     -34.930  54.418   0.562  1.00 88.32           C  
ATOM   2443  CB  VAL A 300     -32.481  53.830   0.545  1.00 88.32           C  
ATOM   2444  O   VAL A 300     -35.394  55.057   1.510  1.00 88.32           O  
ATOM   2445  CG1 VAL A 300     -32.235  55.127   1.314  1.00 88.32           C  
ATOM   2446  CG2 VAL A 300     -31.448  52.772   0.932  1.00 88.32           C  
ATOM   2447  N   ASP A 301     -35.189  54.613  -0.647  1.00 87.08           N  
ATOM   2448  CA  ASP A 301     -36.115  55.690  -0.984  1.00 87.08           C  
ATOM   2449  C   ASP A 301     -37.491  55.443  -0.367  1.00 87.08           C  
ATOM   2450  CB  ASP A 301     -36.239  55.836  -2.502  1.00 87.08           C  
ATOM   2451  O   ASP A 301     -38.114  56.367   0.160  1.00 87.08           O  
ATOM   2452  CG  ASP A 301     -35.009  56.459  -3.140  1.00 87.08           C  
ATOM   2453  OD1 ASP A 301     -34.756  56.219  -4.340  1.00 87.08           O  
ATOM   2454  OD2 ASP A 301     -34.285  57.195  -2.434  1.00 87.08           O  
ATOM   2455  N   SER A 302     -38.074  54.294  -0.526  1.00 86.10           N  
ATOM   2456  CA  SER A 302     -39.357  53.947   0.075  1.00 86.10           C  
ATOM   2457  C   SER A 302     -39.304  54.055   1.595  1.00 86.10           C  
ATOM   2458  CB  SER A 302     -39.775  52.532  -0.328  1.00 86.10           C  
ATOM   2459  O   SER A 302     -40.259  54.514   2.224  1.00 86.10           O  
ATOM   2460  OG  SER A 302     -39.964  52.443  -1.730  1.00 86.10           O  
ATOM   2461  N   LEU A 303     -38.193  53.606   2.102  1.00 87.78           N  
ATOM   2462  CA  LEU A 303     -38.005  53.709   3.546  1.00 87.78           C  
ATOM   2463  C   LEU A 303     -37.971  55.168   3.987  1.00 87.78           C  
ATOM   2464  CB  LEU A 303     -36.713  53.006   3.970  1.00 87.78           C  
ATOM   2465  O   LEU A 303     -38.573  55.528   5.002  1.00 87.78           O  
ATOM   2466  CG  LEU A 303     -36.443  52.931   5.474  1.00 87.78           C  
ATOM   2467  CD1 LEU A 303     -37.554  52.156   6.173  1.00 87.78           C  
ATOM   2468  CD2 LEU A 303     -35.085  52.291   5.743  1.00 87.78           C  
ATOM   2469  N   LYS A 304     -37.239  55.935   3.296  1.00 88.26           N  
ATOM   2470  CA  LYS A 304     -37.170  57.367   3.571  1.00 88.26           C  
ATOM   2471  C   LYS A 304     -38.555  58.005   3.515  1.00 88.26           C  
ATOM   2472  CB  LYS A 304     -36.233  58.059   2.579  1.00 88.26           C  
ATOM   2473  O   LYS A 304     -38.911  58.803   4.385  1.00 88.26           O  
ATOM   2474  CG  LYS A 304     -36.154  59.569   2.752  1.00 88.26           C  
ATOM   2475  CD  LYS A 304     -35.345  60.218   1.637  1.00 88.26           C  
ATOM   2476  CE  LYS A 304     -35.440  61.737   1.688  1.00 88.26           C  
ATOM   2477  NZ  LYS A 304     -34.756  62.374   0.523  1.00 88.26           N  
ATOM   2478  N   ALA A 305     -39.326  57.687   2.532  1.00 85.75           N  
ATOM   2479  CA  ALA A 305     -40.679  58.218   2.396  1.00 85.75           C  
ATOM   2480  C   ALA A 305     -41.545  57.822   3.589  1.00 85.75           C  
ATOM   2481  CB  ALA A 305     -41.315  57.731   1.095  1.00 85.75           C  
ATOM   2482  O   ALA A 305     -42.279  58.650   4.133  1.00 85.75           O  
ATOM   2483  N   TYR A 306     -41.506  56.602   3.953  1.00 86.34           N  
ATOM   2484  CA  TYR A 306     -42.243  56.120   5.115  1.00 86.34           C  
ATOM   2485  C   TYR A 306     -41.790  56.835   6.383  1.00 86.34           C  
ATOM   2486  CB  TYR A 306     -42.064  54.607   5.275  1.00 86.34           C  
ATOM   2487  O   TYR A 306     -42.617  57.245   7.200  1.00 86.34           O  
ATOM   2488  CG  TYR A 306     -42.717  54.048   6.515  1.00 86.34           C  
ATOM   2489  CD1 TYR A 306     -41.953  53.665   7.616  1.00 86.34           C  
ATOM   2490  CD2 TYR A 306     -44.097  53.899   6.589  1.00 86.34           C  
ATOM   2491  CE1 TYR A 306     -42.551  53.146   8.760  1.00 86.34           C  
ATOM   2492  CE2 TYR A 306     -44.705  53.381   7.728  1.00 86.34           C  
ATOM   2493  OH  TYR A 306     -44.521  52.496   9.937  1.00 86.34           O  
ATOM   2494  CZ  TYR A 306     -43.925  53.009   8.806  1.00 86.34           C  
ATOM   2495  N   ALA A 307     -40.490  56.936   6.518  1.00 88.82           N  
ATOM   2496  CA  ALA A 307     -39.926  57.609   7.685  1.00 88.82           C  
ATOM   2497  C   ALA A 307     -40.441  59.041   7.794  1.00 88.82           C  
ATOM   2498  CB  ALA A 307     -38.401  57.598   7.620  1.00 88.82           C  
ATOM   2499  O   ALA A 307     -40.850  59.481   8.871  1.00 88.82           O  
ATOM   2500  N   LEU A 308     -40.373  59.835   6.719  1.00 86.37           N  
ATOM   2501  CA  LEU A 308     -40.827  61.221   6.703  1.00 86.37           C  
ATOM   2502  C   LEU A 308     -42.318  61.309   7.008  1.00 86.37           C  
ATOM   2503  CB  LEU A 308     -40.533  61.866   5.346  1.00 86.37           C  
ATOM   2504  O   LEU A 308     -42.748  62.170   7.780  1.00 86.37           O  
ATOM   2505  CG  LEU A 308     -39.105  62.369   5.128  1.00 86.37           C  
ATOM   2506  CD1 LEU A 308     -38.904  62.779   3.674  1.00 86.37           C  
ATOM   2507  CD2 LEU A 308     -38.800  63.532   6.066  1.00 86.37           C  
ATOM   2508  N   ARG A 309     -43.121  60.401   6.461  1.00 84.81           N  
ATOM   2509  CA  ARG A 309     -44.553  60.374   6.738  1.00 84.81           C  
ATOM   2510  C   ARG A 309     -44.821  60.097   8.213  1.00 84.81           C  
ATOM   2511  CB  ARG A 309     -45.247  59.320   5.872  1.00 84.81           C  
ATOM   2512  O   ARG A 309     -45.652  60.762   8.835  1.00 84.81           O  
ATOM   2513  CG  ARG A 309     -45.505  59.769   4.443  1.00 84.81           C  
ATOM   2514  CD  ARG A 309     -46.452  58.823   3.717  1.00 84.81           C  
ATOM   2515  NE  ARG A 309     -46.101  57.426   3.949  1.00 84.81           N  
ATOM   2516  NH1 ARG A 309     -45.054  57.137   1.910  1.00 84.81           N  
ATOM   2517  NH2 ARG A 309     -45.176  55.397   3.397  1.00 84.81           N  
ATOM   2518  CZ  ARG A 309     -45.444  56.657   3.084  1.00 84.81           C  
ATOM   2519  N   THR A 310     -44.130  59.133   8.664  1.00 86.13           N  
ATOM   2520  CA  THR A 310     -44.337  58.686  10.037  1.00 86.13           C  
ATOM   2521  C   THR A 310     -43.938  59.776  11.027  1.00 86.13           C  
ATOM   2522  CB  THR A 310     -43.539  57.403  10.333  1.00 86.13           C  
ATOM   2523  O   THR A 310     -44.681  60.074  11.963  1.00 86.13           O  
ATOM   2524  CG2 THR A 310     -43.823  56.891  11.741  1.00 86.13           C  
ATOM   2525  OG1 THR A 310     -43.902  56.391   9.385  1.00 86.13           O  
ATOM   2526  N   ILE A 311     -42.761  60.466  10.827  1.00 88.64           N  
ATOM   2527  CA  ILE A 311     -42.296  61.477  11.770  1.00 88.64           C  
ATOM   2528  C   ILE A 311     -43.181  62.718  11.676  1.00 88.64           C  
ATOM   2529  CB  ILE A 311     -40.819  61.852  11.513  1.00 88.64           C  
ATOM   2530  O   ILE A 311     -43.471  63.360  12.687  1.00 88.64           O  
ATOM   2531  CG1 ILE A 311     -40.234  62.580  12.728  1.00 88.64           C  
ATOM   2532  CG2 ILE A 311     -40.691  62.706  10.248  1.00 88.64           C  
ATOM   2533  CD1 ILE A 311     -38.712  62.637  12.743  1.00 88.64           C  
ATOM   2534  N   LYS A 312     -43.645  63.034  10.570  1.00 85.02           N  
ATOM   2535  CA  LYS A 312     -44.566  64.155  10.399  1.00 85.02           C  
ATOM   2536  C   LYS A 312     -45.870  63.915  11.154  1.00 85.02           C  
ATOM   2537  CB  LYS A 312     -44.855  64.392   8.916  1.00 85.02           C  
ATOM   2538  O   LYS A 312     -46.448  64.846  11.717  1.00 85.02           O  
ATOM   2539  CG  LYS A 312     -43.709  65.047   8.160  1.00 85.02           C  
ATOM   2540  CD  LYS A 312     -44.068  65.286   6.698  1.00 85.02           C  
ATOM   2541  CE  LYS A 312     -42.948  66.002   5.956  1.00 85.02           C  
ATOM   2542  NZ  LYS A 312     -43.325  66.306   4.543  1.00 85.02           N  
ATOM   2543  N   GLN A 313     -46.278  62.762  11.149  1.00 83.62           N  
ATOM   2544  CA  GLN A 313     -47.547  62.406  11.777  1.00 83.62           C  
ATOM   2545  C   GLN A 313     -47.432  62.430  13.299  1.00 83.62           C  
ATOM   2546  CB  GLN A 313     -48.011  61.026  11.308  1.00 83.62           C  
ATOM   2547  O   GLN A 313     -48.351  62.876  13.989  1.00 83.62           O  
ATOM   2548  CG  GLN A 313     -49.383  60.627  11.833  1.00 83.62           C  
ATOM   2549  CD  GLN A 313     -49.949  59.407  11.131  1.00 83.62           C  
ATOM   2550  NE2 GLN A 313     -51.117  58.957  11.574  1.00 83.62           N  
ATOM   2551  OE1 GLN A 313     -49.340  58.875  10.197  1.00 83.62           O  
ATOM   2552  N   TYR A 314     -46.307  61.981  13.820  1.00 85.79           N  
ATOM   2553  CA  TYR A 314     -46.276  61.685  15.248  1.00 85.79           C  
ATOM   2554  C   TYR A 314     -45.264  62.569  15.966  1.00 85.79           C  
ATOM   2555  CB  TYR A 314     -45.938  60.209  15.484  1.00 85.79           C  
ATOM   2556  O   TYR A 314     -45.062  62.437  17.175  1.00 85.79           O  
ATOM   2557  CG  TYR A 314     -47.003  59.258  14.994  1.00 85.79           C  
ATOM   2558  CD1 TYR A 314     -48.270  59.241  15.574  1.00 85.79           C  
ATOM   2559  CD2 TYR A 314     -46.744  58.373  13.954  1.00 85.79           C  
ATOM   2560  CE1 TYR A 314     -49.253  58.365  15.127  1.00 85.79           C  
ATOM   2561  CE2 TYR A 314     -47.720  57.492  13.498  1.00 85.79           C  
ATOM   2562  OH  TYR A 314     -49.939  56.625  13.644  1.00 85.79           O  
ATOM   2563  CZ  TYR A 314     -48.969  57.495  14.090  1.00 85.79           C  
ATOM   2564  N   ALA A 315     -44.600  63.611  15.286  1.00 85.75           N  
ATOM   2565  CA  ALA A 315     -43.632  64.503  15.919  1.00 85.75           C  
ATOM   2566  C   ALA A 315     -44.323  65.481  16.865  1.00 85.75           C  
ATOM   2567  CB  ALA A 315     -42.837  65.264  14.860  1.00 85.75           C  
ATOM   2568  O   ALA A 315     -43.691  66.031  17.769  1.00 85.75           O  
ATOM   2569  N   TYR A 316     -45.491  65.756  16.705  1.00 82.93           N  
ATOM   2570  CA  TYR A 316     -46.340  66.602  17.536  1.00 82.93           C  
ATOM   2571  C   TYR A 316     -47.542  65.824  18.056  1.00 82.93           C  
ATOM   2572  CB  TYR A 316     -46.812  67.828  16.748  1.00 82.93           C  
ATOM   2573  O   TYR A 316     -47.866  64.751  17.540  1.00 82.93           O  
ATOM   2574  CG  TYR A 316     -45.686  68.658  16.182  1.00 82.93           C  
ATOM   2575  CD1 TYR A 316     -45.058  69.635  16.953  1.00 82.93           C  
ATOM   2576  CD2 TYR A 316     -45.246  68.468  14.877  1.00 82.93           C  
ATOM   2577  CE1 TYR A 316     -44.021  70.403  16.436  1.00 82.93           C  
ATOM   2578  CE2 TYR A 316     -44.209  69.230  14.349  1.00 82.93           C  
ATOM   2579  OH  TYR A 316     -42.577  70.951  14.617  1.00 82.93           O  
ATOM   2580  CZ  TYR A 316     -43.604  70.193  15.134  1.00 82.93           C  
ATOM   2581  N   PRO A 317     -48.263  66.305  19.203  1.00 83.46           N  
ATOM   2582  CA  PRO A 317     -49.453  65.610  19.696  1.00 83.46           C  
ATOM   2583  C   PRO A 317     -50.513  65.414  18.613  1.00 83.46           C  
ATOM   2584  CB  PRO A 317     -49.968  66.534  20.803  1.00 83.46           C  
ATOM   2585  O   PRO A 317     -50.710  66.294  17.771  1.00 83.46           O  
ATOM   2586  CG  PRO A 317     -48.760  67.278  21.272  1.00 83.46           C  
ATOM   2587  CD  PRO A 317     -47.875  67.546  20.088  1.00 83.46           C  
ATOM   2588  N   LEU A 318     -51.045  64.333  18.539  1.00 83.66           N  
ATOM   2589  CA  LEU A 318     -52.161  64.102  17.628  1.00 83.66           C  
ATOM   2590  C   LEU A 318     -53.366  64.952  18.017  1.00 83.66           C  
ATOM   2591  CB  LEU A 318     -52.548  62.621  17.618  1.00 83.66           C  
ATOM   2592  O   LEU A 318     -53.892  64.821  19.125  1.00 83.66           O  
ATOM   2593  CG  LEU A 318     -51.568  61.668  16.932  1.00 83.66           C  
ATOM   2594  CD1 LEU A 318     -51.986  60.220  17.161  1.00 83.66           C  
ATOM   2595  CD2 LEU A 318     -51.479  61.975  15.440  1.00 83.66           C  
ATOM   2596  N   MET A 319     -53.809  65.868  17.143  1.00 78.74           N  
ATOM   2597  CA  MET A 319     -54.961  66.730  17.388  1.00 78.74           C  
ATOM   2598  C   MET A 319     -56.220  66.149  16.751  1.00 78.74           C  
ATOM   2599  CB  MET A 319     -54.705  68.139  16.851  1.00 78.74           C  
ATOM   2600  O   MET A 319     -56.202  65.748  15.586  1.00 78.74           O  
ATOM   2601  CG  MET A 319     -53.491  68.817  17.463  1.00 78.74           C  
ATOM   2602  SD  MET A 319     -53.774  69.327  19.203  1.00 78.74           S  
ATOM   2603  CE  MET A 319     -55.008  70.634  18.957  1.00 78.74           C  
ATOM   2604  N   THR A 320     -57.214  65.944  17.480  1.00 81.33           N  
ATOM   2605  CA  THR A 320     -58.505  65.497  16.969  1.00 81.33           C  
ATOM   2606  C   THR A 320     -59.600  66.503  17.310  1.00 81.33           C  
ATOM   2607  CB  THR A 320     -58.881  64.114  17.535  1.00 81.33           C  
ATOM   2608  O   THR A 320     -59.676  66.985  18.443  1.00 81.33           O  
ATOM   2609  CG2 THR A 320     -60.158  63.584  16.892  1.00 81.33           C  
ATOM   2610  OG1 THR A 320     -57.813  63.194  17.281  1.00 81.33           O  
ATOM   2611  N   TYR A 321     -60.400  66.960  16.355  1.00 80.94           N  
ATOM   2612  CA  TYR A 321     -61.565  67.818  16.549  1.00 80.94           C  
ATOM   2613  C   TYR A 321     -62.857  67.026  16.391  1.00 80.94           C  
ATOM   2614  CB  TYR A 321     -61.543  68.986  15.559  1.00 80.94           C  
ATOM   2615  O   TYR A 321     -63.031  66.299  15.411  1.00 80.94           O  
ATOM   2616  CG  TYR A 321     -60.334  69.879  15.701  1.00 80.94           C  
ATOM   2617  CD1 TYR A 321     -60.416  71.094  16.377  1.00 80.94           C  
ATOM   2618  CD2 TYR A 321     -59.108  69.511  15.157  1.00 80.94           C  
ATOM   2619  CE1 TYR A 321     -59.306  71.921  16.509  1.00 80.94           C  
ATOM   2620  CE2 TYR A 321     -57.992  70.330  15.282  1.00 80.94           C  
ATOM   2621  OH  TYR A 321     -56.997  72.346  16.085  1.00 80.94           O  
ATOM   2622  CZ  TYR A 321     -58.100  71.531  15.958  1.00 80.94           C  
ATOM   2623  N   THR A 322     -63.543  66.980  17.317  1.00 80.94           N  
ATOM   2624  CA  THR A 322     -64.862  66.366  17.229  1.00 80.94           C  
ATOM   2625  C   THR A 322     -65.959  67.425  17.317  1.00 80.94           C  
ATOM   2626  CB  THR A 322     -65.067  65.318  18.339  1.00 80.94           C  
ATOM   2627  O   THR A 322     -65.985  68.221  18.257  1.00 80.94           O  
ATOM   2628  CG2 THR A 322     -66.392  64.583  18.164  1.00 80.94           C  
ATOM   2629  OG1 THR A 322     -63.996  64.367  18.292  1.00 80.94           O  
ATOM   2630  N   VAL A 323     -66.728  67.507  16.271  1.00 79.11           N  
ATOM   2631  CA  VAL A 323     -67.811  68.483  16.226  1.00 79.11           C  
ATOM   2632  C   VAL A 323     -69.153  67.773  16.392  1.00 79.11           C  
ATOM   2633  CB  VAL A 323     -67.794  69.289  14.907  1.00 79.11           C  
ATOM   2634  O   VAL A 323     -69.439  66.800  15.691  1.00 79.11           O  
ATOM   2635  CG1 VAL A 323     -68.934  70.304  14.880  1.00 79.11           C  
ATOM   2636  CG2 VAL A 323     -66.447  69.987  14.727  1.00 79.11           C  
ATOM   2637  N   SER A 324     -69.896  67.987  17.376  1.00 76.18           N  
ATOM   2638  CA  SER A 324     -71.251  67.484  17.580  1.00 76.18           C  
ATOM   2639  C   SER A 324     -72.292  68.482  17.084  1.00 76.18           C  
ATOM   2640  CB  SER A 324     -71.492  67.175  19.058  1.00 76.18           C  
ATOM   2641  O   SER A 324     -72.308  69.637  17.517  1.00 76.18           O  
ATOM   2642  OG  SER A 324     -70.591  66.182  19.518  1.00 76.18           O  
ATOM   2643  N   VAL A 325     -73.053  68.087  16.109  1.00 76.28           N  
ATOM   2644  CA  VAL A 325     -74.045  68.973  15.506  1.00 76.28           C  
ATOM   2645  C   VAL A 325     -75.433  68.640  16.046  1.00 76.28           C  
ATOM   2646  CB  VAL A 325     -74.034  68.870  13.964  1.00 76.28           C  
ATOM   2647  O   VAL A 325     -75.715  67.487  16.383  1.00 76.28           O  
ATOM   2648  CG1 VAL A 325     -74.980  69.898  13.348  1.00 76.28           C  
ATOM   2649  CG2 VAL A 325     -72.616  69.055  13.428  1.00 76.28           C  
ATOM   2650  N   GLN A 326     -76.224  69.433  16.226  1.00 74.13           N  
ATOM   2651  CA  GLN A 326     -77.599  69.213  16.661  1.00 74.13           C  
ATOM   2652  C   GLN A 326     -78.387  68.426  15.617  1.00 74.13           C  
ATOM   2653  CB  GLN A 326     -78.292  70.546  16.947  1.00 74.13           C  
ATOM   2654  O   GLN A 326     -78.162  68.581  14.415  1.00 74.13           O  
ATOM   2655  CG  GLN A 326     -77.726  71.289  18.149  1.00 74.13           C  
ATOM   2656  CD  GLN A 326     -78.360  72.652  18.350  1.00 74.13           C  
ATOM   2657  NE2 GLN A 326     -77.945  73.351  19.401  1.00 74.13           N  
ATOM   2658  OE1 GLN A 326     -79.215  73.075  17.565  1.00 74.13           O  
ATOM   2659  N   SER A 327     -79.275  67.732  16.098  1.00 73.96           N  
ATOM   2660  CA  SER A 327     -80.069  66.875  15.223  1.00 73.96           C  
ATOM   2661  C   SER A 327     -80.888  67.701  14.236  1.00 73.96           C  
ATOM   2662  CB  SER A 327     -80.998  65.982  16.046  1.00 73.96           C  
ATOM   2663  O   SER A 327     -81.161  67.253  13.121  1.00 73.96           O  
ATOM   2664  OG  SER A 327     -81.869  66.763  16.846  1.00 73.96           O  
ATOM   2665  N   SER A 328     -81.209  68.865  14.559  1.00 73.55           N  
ATOM   2666  CA  SER A 328     -82.036  69.735  13.729  1.00 73.55           C  
ATOM   2667  C   SER A 328     -81.266  70.230  12.509  1.00 73.55           C  
ATOM   2668  CB  SER A 328     -82.542  70.928  14.541  1.00 73.55           C  
ATOM   2669  O   SER A 328     -81.858  70.765  11.571  1.00 73.55           O  
ATOM   2670  OG  SER A 328     -81.459  71.646  15.108  1.00 73.55           O  
ATOM   2671  N   PHE A 329     -79.951  70.050  12.567  1.00 72.51           N  
ATOM   2672  CA  PHE A 329     -79.080  70.507  11.491  1.00 72.51           C  
ATOM   2673  C   PHE A 329     -79.530  69.939  10.150  1.00 72.51           C  
ATOM   2674  CB  PHE A 329     -77.626  70.109  11.769  1.00 72.51           C  
ATOM   2675  O   PHE A 329     -79.614  70.666   9.159  1.00 72.51           O  
ATOM   2676  CG  PHE A 329     -76.680  70.450  10.650  1.00 72.51           C  
ATOM   2677  CD1 PHE A 329     -76.170  69.455   9.826  1.00 72.51           C  
ATOM   2678  CD2 PHE A 329     -76.299  71.765  10.423  1.00 72.51           C  
ATOM   2679  CE1 PHE A 329     -75.293  69.766   8.789  1.00 72.51           C  
ATOM   2680  CE2 PHE A 329     -75.423  72.086   9.390  1.00 72.51           C  
ATOM   2681  CZ  PHE A 329     -74.921  71.084   8.574  1.00 72.51           C  
ATOM   2682  N   ILE A 330     -79.917  68.762  10.157  1.00 75.89           N  
ATOM   2683  CA  ILE A 330     -80.287  68.098   8.912  1.00 75.89           C  
ATOM   2684  C   ILE A 330     -81.642  68.615   8.434  1.00 75.89           C  
ATOM   2685  CB  ILE A 330     -80.330  66.563   9.082  1.00 75.89           C  
ATOM   2686  O   ILE A 330     -81.883  68.719   7.228  1.00 75.89           O  
ATOM   2687  CG1 ILE A 330     -78.924  66.018   9.361  1.00 75.89           C  
ATOM   2688  CG2 ILE A 330     -80.939  65.898   7.844  1.00 75.89           C  
ATOM   2689  CD1 ILE A 330     -78.883  64.519   9.629  1.00 75.89           C  
ATOM   2690  N   GLU A 331     -82.435  68.998   9.323  1.00 74.47           N  
ATOM   2691  CA  GLU A 331     -83.739  69.552   8.970  1.00 74.47           C  
ATOM   2692  C   GLU A 331     -83.603  70.958   8.392  1.00 74.47           C  
ATOM   2693  CB  GLU A 331     -84.663  69.572  10.190  1.00 74.47           C  
ATOM   2694  O   GLU A 331     -84.336  71.331   7.474  1.00 74.47           O  
ATOM   2695  CG  GLU A 331     -85.134  68.193  10.627  1.00 74.47           C  
ATOM   2696  CD  GLU A 331     -86.002  68.223  11.876  1.00 74.47           C  
ATOM   2697  OE1 GLU A 331     -86.343  67.141  12.404  1.00 74.47           O  
ATOM   2698  OE2 GLU A 331     -86.345  69.338  12.328  1.00 74.47           O  
ATOM   2699  N   ASN A 332     -82.552  71.507   8.874  1.00 72.50           N  
ATOM   2700  CA  ASN A 332     -82.367  72.891   8.453  1.00 72.50           C  
ATOM   2701  C   ASN A 332     -81.613  72.978   7.129  1.00 72.50           C  
ATOM   2702  CB  ASN A 332     -81.636  73.690   9.533  1.00 72.50           C  
ATOM   2703  O   ASN A 332     -81.841  73.895   6.338  1.00 72.50           O  
ATOM   2704  CG  ASN A 332     -82.483  73.907  10.772  1.00 72.50           C  
ATOM   2705  ND2 ASN A 332     -81.829  74.118  11.908  1.00 72.50           N  
ATOM   2706  OD1 ASN A 332     -83.715  73.885  10.709  1.00 72.50           O  
ATOM   2707  N   TYR A 333     -80.749  72.171   7.006  1.00 75.12           N  
ATOM   2708  CA  TYR A 333     -79.978  72.109   5.769  1.00 75.12           C  
ATOM   2709  C   TYR A 333     -80.179  70.770   5.068  1.00 75.12           C  
ATOM   2710  CB  TYR A 333     -78.489  72.331   6.053  1.00 75.12           C  
ATOM   2711  O   TYR A 333     -79.367  69.855   5.219  1.00 75.12           O  
ATOM   2712  CG  TYR A 333     -78.179  73.686   6.638  1.00 75.12           C  
ATOM   2713  CD1 TYR A 333     -78.008  74.799   5.818  1.00 75.12           C  
ATOM   2714  CD2 TYR A 333     -78.054  73.857   8.013  1.00 75.12           C  
ATOM   2715  CE1 TYR A 333     -77.719  76.050   6.353  1.00 75.12           C  
ATOM   2716  CE2 TYR A 333     -77.766  75.103   8.560  1.00 75.12           C  
ATOM   2717  OH  TYR A 333     -77.316  77.428   8.258  1.00 75.12           O  
ATOM   2718  CZ  TYR A 333     -77.600  76.193   7.723  1.00 75.12           C  
ATOM   2719  N   LYS A 334     -81.124  70.612   4.433  1.00 71.74           N  
ATOM   2720  CA  LYS A 334     -81.541  69.347   3.834  1.00 71.74           C  
ATOM   2721  C   LYS A 334     -80.620  68.954   2.683  1.00 71.74           C  
ATOM   2722  CB  LYS A 334     -82.986  69.437   3.343  1.00 71.74           C  
ATOM   2723  O   LYS A 334     -80.576  67.787   2.288  1.00 71.74           O  
ATOM   2724  CG  LYS A 334     -84.014  69.562   4.458  1.00 71.74           C  
ATOM   2725  CD  LYS A 334     -85.437  69.533   3.913  1.00 71.74           C  
ATOM   2726  CE  LYS A 334     -86.466  69.677   5.026  1.00 71.74           C  
ATOM   2727  NZ  LYS A 334     -87.862  69.644   4.497  1.00 71.74           N  
ATOM   2728  N   ASP A 335     -79.869  69.697   2.317  1.00 78.28           N  
ATOM   2729  CA  ASP A 335     -79.059  69.418   1.135  1.00 78.28           C  
ATOM   2730  C   ASP A 335     -77.598  69.182   1.513  1.00 78.28           C  
ATOM   2731  CB  ASP A 335     -79.163  70.567   0.129  1.00 78.28           C  
ATOM   2732  O   ASP A 335     -76.726  69.141   0.643  1.00 78.28           O  
ATOM   2733  CG  ASP A 335     -78.736  71.904   0.709  1.00 78.28           C  
ATOM   2734  OD1 ASP A 335     -78.310  72.793  -0.058  1.00 78.28           O  
ATOM   2735  OD2 ASP A 335     -78.824  72.067   1.945  1.00 78.28           O  
ATOM   2736  N   ILE A 336     -77.349  69.071   2.811  1.00 81.08           N  
ATOM   2737  CA  ILE A 336     -75.998  68.713   3.228  1.00 81.08           C  
ATOM   2738  C   ILE A 336     -75.705  67.265   2.840  1.00 81.08           C  
ATOM   2739  CB  ILE A 336     -75.806  68.909   4.749  1.00 81.08           C  
ATOM   2740  O   ILE A 336     -76.558  66.388   2.998  1.00 81.08           O  
ATOM   2741  CG1 ILE A 336     -74.315  69.024   5.088  1.00 81.08           C  
ATOM   2742  CG2 ILE A 336     -76.457  67.762   5.528  1.00 81.08           C  
ATOM   2743  CD1 ILE A 336     -73.688  70.350   4.677  1.00 81.08           C  
ATOM   2744  N   ASN A 337     -74.546  66.970   2.304  1.00 82.06           N  
ATOM   2745  CA  ASN A 337     -74.191  65.634   1.838  1.00 82.06           C  
ATOM   2746  C   ASN A 337     -72.822  65.204   2.357  1.00 82.06           C  
ATOM   2747  CB  ASN A 337     -74.222  65.573   0.309  1.00 82.06           C  
ATOM   2748  O   ASN A 337     -72.038  66.037   2.815  1.00 82.06           O  
ATOM   2749  CG  ASN A 337     -75.609  65.809  -0.256  1.00 82.06           C  
ATOM   2750  ND2 ASN A 337     -75.758  66.870  -1.039  1.00 82.06           N  
ATOM   2751  OD1 ASN A 337     -76.540  65.043   0.009  1.00 82.06           O  
ATOM   2752  N   LEU A 338     -72.513  63.970   2.321  1.00 81.13           N  
ATOM   2753  CA  LEU A 338     -71.197  63.430   2.644  1.00 81.13           C  
ATOM   2754  C   LEU A 338     -70.110  64.126   1.833  1.00 81.13           C  
ATOM   2755  CB  LEU A 338     -71.157  61.922   2.384  1.00 81.13           C  
ATOM   2756  O   LEU A 338     -70.254  64.309   0.622  1.00 81.13           O  
ATOM   2757  CG  LEU A 338     -71.808  61.034   3.446  1.00 81.13           C  
ATOM   2758  CD1 LEU A 338     -71.942  59.604   2.931  1.00 81.13           C  
ATOM   2759  CD2 LEU A 338     -71.002  61.067   4.739  1.00 81.13           C  
ATOM   2760  N   GLY A 339     -69.193  64.593   2.483  1.00 83.10           N  
ATOM   2761  CA  GLY A 339     -68.067  65.215   1.806  1.00 83.10           C  
ATOM   2762  C   GLY A 339     -68.140  66.730   1.793  1.00 83.10           C  
ATOM   2763  O   GLY A 339     -67.147  67.403   1.507  1.00 83.10           O  
ATOM   2764  N   ASP A 340     -69.393  67.336   1.984  1.00 83.07           N  
ATOM   2765  CA  ASP A 340     -69.503  68.790   2.063  1.00 83.07           C  
ATOM   2766  C   ASP A 340     -68.623  69.346   3.180  1.00 83.07           C  
ATOM   2767  CB  ASP A 340     -70.958  69.208   2.282  1.00 83.07           C  
ATOM   2768  O   ASP A 340     -68.442  68.700   4.215  1.00 83.07           O  
ATOM   2769  CG  ASP A 340     -71.809  69.070   1.032  1.00 83.07           C  
ATOM   2770  OD1 ASP A 340     -73.044  69.245   1.113  1.00 83.07           O  
ATOM   2771  OD2 ASP A 340     -71.240  68.782  -0.043  1.00 83.07           O  
ATOM   2772  N   THR A 341     -67.933  70.357   3.003  1.00 83.65           N  
ATOM   2773  CA  THR A 341     -67.159  71.057   4.023  1.00 83.65           C  
ATOM   2774  C   THR A 341     -67.941  72.245   4.575  1.00 83.65           C  
ATOM   2775  CB  THR A 341     -65.809  71.543   3.464  1.00 83.65           C  
ATOM   2776  O   THR A 341     -68.500  73.035   3.813  1.00 83.65           O  
ATOM   2777  CG2 THR A 341     -64.947  72.156   4.562  1.00 83.65           C  
ATOM   2778  OG1 THR A 341     -65.110  70.434   2.886  1.00 83.65           O  
ATOM   2779  N   VAL A 342     -68.073  72.356   5.776  1.00 83.17           N  
ATOM   2780  CA  VAL A 342     -68.813  73.430   6.432  1.00 83.17           C  
ATOM   2781  C   VAL A 342     -67.886  74.202   7.367  1.00 83.17           C  
ATOM   2782  CB  VAL A 342     -70.028  72.885   7.217  1.00 83.17           C  
ATOM   2783  O   VAL A 342     -66.858  73.678   7.804  1.00 83.17           O  
ATOM   2784  CG1 VAL A 342     -71.003  72.176   6.278  1.00 83.17           C  
ATOM   2785  CG2 VAL A 342     -69.566  71.941   8.325  1.00 83.17           C  
ATOM   2786  N   LYS A 343     -68.219  75.428   7.715  1.00 81.57           N  
ATOM   2787  CA  LYS A 343     -67.446  76.269   8.624  1.00 81.57           C  
ATOM   2788  C   LYS A 343     -68.030  76.236  10.033  1.00 81.57           C  
ATOM   2789  CB  LYS A 343     -67.394  77.710   8.111  1.00 81.57           C  
ATOM   2790  O   LYS A 343     -69.250  76.275  10.206  1.00 81.57           O  
ATOM   2791  CG  LYS A 343     -66.520  77.896   6.880  1.00 81.57           C  
ATOM   2792  CD  LYS A 343     -66.488  79.352   6.432  1.00 81.57           C  
ATOM   2793  CE  LYS A 343     -65.711  79.523   5.135  1.00 81.57           C  
ATOM   2794  NZ  LYS A 343     -65.671  80.950   4.697  1.00 81.57           N  
ATOM   2795  N   ILE A 344     -67.240  76.050  10.888  1.00 84.00           N  
ATOM   2796  CA  ILE A 344     -67.629  76.052  12.294  1.00 84.00           C  
ATOM   2797  C   ILE A 344     -66.929  77.198  13.022  1.00 84.00           C  
ATOM   2798  CB  ILE A 344     -67.298  74.704  12.974  1.00 84.00           C  
ATOM   2799  O   ILE A 344     -65.711  77.362  12.908  1.00 84.00           O  
ATOM   2800  CG1 ILE A 344     -68.022  73.555  12.263  1.00 84.00           C  
ATOM   2801  CG2 ILE A 344     -67.663  74.745  14.460  1.00 84.00           C  
ATOM   2802  CD1 ILE A 344     -67.326  72.208  12.397  1.00 84.00           C  
ATOM   2803  N   ILE A 345     -67.579  78.041  13.669  1.00 83.27           N  
ATOM   2804  CA  ILE A 345     -67.047  79.110  14.506  1.00 83.27           C  
ATOM   2805  C   ILE A 345     -67.506  78.914  15.948  1.00 83.27           C  
ATOM   2806  CB  ILE A 345     -67.480  80.501  13.991  1.00 83.27           C  
ATOM   2807  O   ILE A 345     -68.702  78.762  16.211  1.00 83.27           O  
ATOM   2808  CG1 ILE A 345     -66.945  80.736  12.573  1.00 83.27           C  
ATOM   2809  CG2 ILE A 345     -67.006  81.602  14.944  1.00 83.27           C  
ATOM   2810  CD1 ILE A 345     -67.382  82.058  11.957  1.00 83.27           C  
ATOM   2811  N   ASP A 346     -66.662  78.789  16.818  1.00 81.61           N  
ATOM   2812  CA  ASP A 346     -66.974  78.615  18.233  1.00 81.61           C  
ATOM   2813  C   ASP A 346     -66.224  79.634  19.089  1.00 81.61           C  
ATOM   2814  CB  ASP A 346     -66.637  77.195  18.689  1.00 81.61           C  
ATOM   2815  O   ASP A 346     -65.010  79.525  19.270  1.00 81.61           O  
ATOM   2816  CG  ASP A 346     -67.210  76.857  20.054  1.00 81.61           C  
ATOM   2817  OD1 ASP A 346     -67.370  75.658  20.369  1.00 81.61           O  
ATOM   2818  OD2 ASP A 346     -67.508  77.799  20.820  1.00 81.61           O  
ATOM   2819  N   ASN A 347     -66.845  80.437  19.609  1.00 79.88           N  
ATOM   2820  CA  ASN A 347     -66.262  81.546  20.357  1.00 79.88           C  
ATOM   2821  C   ASN A 347     -66.007  81.166  21.813  1.00 79.88           C  
ATOM   2822  CB  ASN A 347     -67.164  82.779  20.280  1.00 79.88           C  
ATOM   2823  O   ASN A 347     -65.498  81.976  22.590  1.00 79.88           O  
ATOM   2824  CG  ASN A 347     -67.186  83.400  18.896  1.00 79.88           C  
ATOM   2825  ND2 ASN A 347     -68.354  83.877  18.480  1.00 79.88           N  
ATOM   2826  OD1 ASN A 347     -66.164  83.451  18.209  1.00 79.88           O  
ATOM   2827  N   ASN A 348     -66.365  79.978  21.983  1.00 78.05           N  
ATOM   2828  CA  ASN A 348     -66.115  79.514  23.343  1.00 78.05           C  
ATOM   2829  C   ASN A 348     -64.658  79.104  23.537  1.00 78.05           C  
ATOM   2830  CB  ASN A 348     -67.046  78.351  23.694  1.00 78.05           C  
ATOM   2831  O   ASN A 348     -64.232  78.820  24.658  1.00 78.05           O  
ATOM   2832  CG  ASN A 348     -68.483  78.792  23.886  1.00 78.05           C  
ATOM   2833  ND2 ASN A 348     -69.416  77.866  23.698  1.00 78.05           N  
ATOM   2834  OD1 ASN A 348     -68.754  79.954  24.199  1.00 78.05           O  
ATOM   2835  N   PHE A 349     -63.899  79.202  22.589  1.00 81.98           N  
ATOM   2836  CA  PHE A 349     -62.469  78.924  22.654  1.00 81.98           C  
ATOM   2837  C   PHE A 349     -61.667  80.220  22.677  1.00 81.98           C  
ATOM   2838  CB  PHE A 349     -62.034  78.057  21.469  1.00 81.98           C  
ATOM   2839  O   PHE A 349     -62.058  81.209  22.054  1.00 81.98           O  
ATOM   2840  CG  PHE A 349     -62.505  76.630  21.555  1.00 81.98           C  
ATOM   2841  CD1 PHE A 349     -61.627  75.616  21.919  1.00 81.98           C  
ATOM   2842  CD2 PHE A 349     -63.825  76.303  21.273  1.00 81.98           C  
ATOM   2843  CE1 PHE A 349     -62.060  74.294  22.000  1.00 81.98           C  
ATOM   2844  CE2 PHE A 349     -64.264  74.985  21.352  1.00 81.98           C  
ATOM   2845  CZ  PHE A 349     -63.379  73.982  21.714  1.00 81.98           C  
ATOM   2846  N   ARG A 350     -60.696  80.301  23.560  1.00 77.63           N  
ATOM   2847  CA  ARG A 350     -59.870  81.502  23.642  1.00 77.63           C  
ATOM   2848  C   ARG A 350     -59.401  81.940  22.258  1.00 77.63           C  
ATOM   2849  CB  ARG A 350     -58.664  81.263  24.553  1.00 77.63           C  
ATOM   2850  O   ARG A 350     -58.808  81.151  21.521  1.00 77.63           O  
ATOM   2851  CG  ARG A 350     -57.944  82.537  24.968  1.00 77.63           C  
ATOM   2852  CD  ARG A 350     -56.727  82.241  25.833  1.00 77.63           C  
ATOM   2853  NE  ARG A 350     -55.913  83.434  26.045  1.00 77.63           N  
ATOM   2854  NH1 ARG A 350     -54.014  82.279  26.675  1.00 77.63           N  
ATOM   2855  NH2 ARG A 350     -53.995  84.569  26.601  1.00 77.63           N  
ATOM   2856  CZ  ARG A 350     -54.642  83.425  26.440  1.00 77.63           C  
ATOM   2857  N   GLY A 351     -59.596  82.955  21.964  1.00 73.96           N  
ATOM   2858  CA  GLY A 351     -59.219  83.503  20.671  1.00 73.96           C  
ATOM   2859  C   GLY A 351     -60.155  83.088  19.551  1.00 73.96           C  
ATOM   2860  O   GLY A 351     -59.932  83.432  18.389  1.00 73.96           O  
ATOM   2861  N   GLY A 352     -61.303  82.466  19.916  1.00 75.07           N  
ATOM   2862  CA  GLY A 352     -62.223  81.965  18.906  1.00 75.07           C  
ATOM   2863  C   GLY A 352     -61.664  80.796  18.117  1.00 75.07           C  
ATOM   2864  O   GLY A 352     -60.446  80.649  17.996  1.00 75.07           O  
ATOM   2865  N   LEU A 353     -62.463  79.884  17.815  1.00 77.35           N  
ATOM   2866  CA  LEU A 353     -62.096  78.730  17.001  1.00 77.35           C  
ATOM   2867  C   LEU A 353     -62.846  78.741  15.674  1.00 77.35           C  
ATOM   2868  CB  LEU A 353     -62.385  77.429  17.753  1.00 77.35           C  
ATOM   2869  O   LEU A 353     -64.067  78.912  15.647  1.00 77.35           O  
ATOM   2870  CG  LEU A 353     -62.024  76.132  17.029  1.00 77.35           C  
ATOM   2871  CD1 LEU A 353     -60.508  75.981  16.937  1.00 77.35           C  
ATOM   2872  CD2 LEU A 353     -62.644  74.932  17.736  1.00 77.35           C  
ATOM   2873  N   ALA A 354     -62.209  78.801  14.654  1.00 80.44           N  
ATOM   2874  CA  ALA A 354     -62.780  78.674  13.316  1.00 80.44           C  
ATOM   2875  C   ALA A 354     -62.258  77.423  12.614  1.00 80.44           C  
ATOM   2876  CB  ALA A 354     -62.467  79.916  12.484  1.00 80.44           C  
ATOM   2877  O   ALA A 354     -61.047  77.247  12.464  1.00 80.44           O  
ATOM   2878  N   LEU A 355     -63.153  76.508  12.381  1.00 78.99           N  
ATOM   2879  CA  LEU A 355     -62.781  75.254  11.732  1.00 78.99           C  
ATOM   2880  C   LEU A 355     -63.550  75.067  10.429  1.00 78.99           C  
ATOM   2881  CB  LEU A 355     -63.041  74.069  12.667  1.00 78.99           C  
ATOM   2882  O   LEU A 355     -64.628  75.639  10.252  1.00 78.99           O  
ATOM   2883  CG  LEU A 355     -62.334  74.107  14.022  1.00 78.99           C  
ATOM   2884  CD1 LEU A 355     -62.917  73.048  14.953  1.00 78.99           C  
ATOM   2885  CD2 LEU A 355     -60.833  73.906  13.848  1.00 78.99           C  
ATOM   2886  N   GLU A 356     -63.000  74.402   9.578  1.00 79.75           N  
ATOM   2887  CA  GLU A 356     -63.670  73.805   8.428  1.00 79.75           C  
ATOM   2888  C   GLU A 356     -63.685  72.282   8.527  1.00 79.75           C  
ATOM   2889  CB  GLU A 356     -62.993  74.240   7.126  1.00 79.75           C  
ATOM   2890  O   GLU A 356     -62.637  71.656   8.703  1.00 79.75           O  
ATOM   2891  CG  GLU A 356     -63.857  74.042   5.888  1.00 79.75           C  
ATOM   2892  CD  GLU A 356     -63.233  74.611   4.624  1.00 79.75           C  
ATOM   2893  OE1 GLU A 356     -63.768  74.364   3.519  1.00 79.75           O  
ATOM   2894  OE2 GLU A 356     -62.202  75.309   4.739  1.00 79.75           O  
ATOM   2895  N   ALA A 357     -64.826  71.712   8.630  1.00 79.20           N  
ATOM   2896  CA  ALA A 357     -64.943  70.267   8.809  1.00 79.20           C  
ATOM   2897  C   ALA A 357     -65.694  69.630   7.643  1.00 79.20           C  
ATOM   2898  CB  ALA A 357     -65.644  69.951  10.127  1.00 79.20           C  
ATOM   2899  O   ALA A 357     -66.642  70.213   7.113  1.00 79.20           O  
ATOM   2900  N   ARG A 358     -65.139  68.488   7.225  1.00 81.91           N  
ATOM   2901  CA  ARG A 358     -65.775  67.716   6.161  1.00 81.91           C  
ATOM   2902  C   ARG A 358     -66.747  66.690   6.735  1.00 81.91           C  
ATOM   2903  CB  ARG A 358     -64.721  67.017   5.301  1.00 81.91           C  
ATOM   2904  O   ARG A 358     -66.427  65.999   7.704  1.00 81.91           O  
ATOM   2905  CG  ARG A 358     -65.235  66.565   3.944  1.00 81.91           C  
ATOM   2906  CD  ARG A 358     -64.101  66.115   3.032  1.00 81.91           C  
ATOM   2907  NE  ARG A 358     -64.599  65.663   1.736  1.00 81.91           N  
ATOM   2908  NH1 ARG A 358     -62.511  65.193   0.867  1.00 81.91           N  
ATOM   2909  NH2 ARG A 358     -64.389  64.846  -0.400  1.00 81.91           N  
ATOM   2910  CZ  ARG A 358     -63.832  65.235   0.737  1.00 81.91           C  
ATOM   2911  N   VAL A 359     -67.976  66.674   6.199  1.00 82.96           N  
ATOM   2912  CA  VAL A 359     -68.955  65.699   6.669  1.00 82.96           C  
ATOM   2913  C   VAL A 359     -68.474  64.287   6.343  1.00 82.96           C  
ATOM   2914  CB  VAL A 359     -70.347  65.947   6.046  1.00 82.96           C  
ATOM   2915  O   VAL A 359     -68.414  63.900   5.173  1.00 82.96           O  
ATOM   2916  CG1 VAL A 359     -71.342  64.884   6.510  1.00 82.96           C  
ATOM   2917  CG2 VAL A 359     -70.849  67.344   6.400  1.00 82.96           C  
ATOM   2918  N   SER A 360     -68.200  63.496   7.393  1.00 80.02           N  
ATOM   2919  CA  SER A 360     -67.609  62.181   7.171  1.00 80.02           C  
ATOM   2920  C   SER A 360     -68.630  61.071   7.397  1.00 80.02           C  
ATOM   2921  CB  SER A 360     -66.405  61.971   8.089  1.00 80.02           C  
ATOM   2922  O   SER A 360     -68.496  59.975   6.848  1.00 80.02           O  
ATOM   2923  OG  SER A 360     -66.783  62.088   9.449  1.00 80.02           O  
ATOM   2924  N   GLU A 361     -69.565  61.283   8.211  1.00 84.34           N  
ATOM   2925  CA  GLU A 361     -70.620  60.324   8.523  1.00 84.34           C  
ATOM   2926  C   GLU A 361     -71.947  61.029   8.786  1.00 84.34           C  
ATOM   2927  CB  GLU A 361     -70.231  59.470   9.734  1.00 84.34           C  
ATOM   2928  O   GLU A 361     -71.972  62.126   9.349  1.00 84.34           O  
ATOM   2929  CG  GLU A 361     -71.176  58.307   9.995  1.00 84.34           C  
ATOM   2930  CD  GLU A 361     -70.702  57.387  11.109  1.00 84.34           C  
ATOM   2931  OE1 GLU A 361     -71.433  56.434  11.462  1.00 84.34           O  
ATOM   2932  OE2 GLU A 361     -69.590  57.623  11.634  1.00 84.34           O  
ATOM   2933  N   MET A 362     -73.055  60.493   8.230  1.00 83.47           N  
ATOM   2934  CA  MET A 362     -74.396  61.011   8.485  1.00 83.47           C  
ATOM   2935  C   MET A 362     -75.351  59.886   8.870  1.00 83.47           C  
ATOM   2936  CB  MET A 362     -74.930  61.753   7.257  1.00 83.47           C  
ATOM   2937  O   MET A 362     -75.297  58.797   8.295  1.00 83.47           O  
ATOM   2938  CG  MET A 362     -74.071  62.933   6.833  1.00 83.47           C  
ATOM   2939  SD  MET A 362     -74.669  63.718   5.287  1.00 83.47           S  
ATOM   2940  CE  MET A 362     -76.214  64.462   5.884  1.00 83.47           C  
ATOM   2941  N   ILE A 363     -76.141  60.089   9.877  1.00 87.96           N  
ATOM   2942  CA  ILE A 363     -77.248  59.202  10.215  1.00 87.96           C  
ATOM   2943  C   ILE A 363     -78.571  59.951  10.078  1.00 87.96           C  
ATOM   2944  CB  ILE A 363     -77.099  58.632  11.644  1.00 87.96           C  
ATOM   2945  O   ILE A 363     -78.758  61.010  10.683  1.00 87.96           O  
ATOM   2946  CG1 ILE A 363     -75.805  57.820  11.764  1.00 87.96           C  
ATOM   2947  CG2 ILE A 363     -78.317  57.781  12.015  1.00 87.96           C  
ATOM   2948  CD1 ILE A 363     -75.476  57.384  13.184  1.00 87.96           C  
ATOM   2949  N   ILE A 364     -79.371  59.416   9.154  1.00 87.14           N  
ATOM   2950  CA  ILE A 364     -80.677  60.031   8.941  1.00 87.14           C  
ATOM   2951  C   ILE A 364     -81.780  59.042   9.311  1.00 87.14           C  
ATOM   2952  CB  ILE A 364     -80.848  60.503   7.480  1.00 87.14           C  
ATOM   2953  O   ILE A 364     -81.783  57.901   8.841  1.00 87.14           O  
ATOM   2954  CG1 ILE A 364     -79.728  61.477   7.098  1.00 87.14           C  
ATOM   2955  CG2 ILE A 364     -82.224  61.144   7.278  1.00 87.14           C  
ATOM   2956  CD1 ILE A 364     -79.664  61.794   5.611  1.00 87.14           C  
ATOM   2957  N   SER A 365     -82.641  59.394  10.330  1.00 88.74           N  
ATOM   2958  CA  SER A 365     -83.832  58.619  10.663  1.00 88.74           C  
ATOM   2959  C   SER A 365     -85.084  59.242  10.055  1.00 88.74           C  
ATOM   2960  CB  SER A 365     -83.992  58.506  12.179  1.00 88.74           C  
ATOM   2961  O   SER A 365     -85.388  60.409  10.309  1.00 88.74           O  
ATOM   2962  OG  SER A 365     -85.202  57.846  12.509  1.00 88.74           O  
ATOM   2963  N   PHE A 366     -85.801  58.472   9.167  1.00 86.49           N  
ATOM   2964  CA  PHE A 366     -86.965  59.004   8.468  1.00 86.49           C  
ATOM   2965  C   PHE A 366     -88.160  59.107   9.406  1.00 86.49           C  
ATOM   2966  CB  PHE A 366     -87.317  58.127   7.263  1.00 86.49           C  
ATOM   2967  O   PHE A 366     -89.086  59.884   9.160  1.00 86.49           O  
ATOM   2968  CG  PHE A 366     -86.251  58.095   6.202  1.00 86.49           C  
ATOM   2969  CD1 PHE A 366     -85.588  59.258   5.828  1.00 86.49           C  
ATOM   2970  CD2 PHE A 366     -85.911  56.902   5.578  1.00 86.49           C  
ATOM   2971  CE1 PHE A 366     -84.601  59.231   4.846  1.00 86.49           C  
ATOM   2972  CE2 PHE A 366     -84.925  56.868   4.596  1.00 86.49           C  
ATOM   2973  CZ  PHE A 366     -84.271  58.034   4.231  1.00 86.49           C  
ATOM   2974  N   ASP A 367     -88.182  58.387  10.510  1.00 84.42           N  
ATOM   2975  CA  ASP A 367     -89.336  58.373  11.402  1.00 84.42           C  
ATOM   2976  C   ASP A 367     -89.022  59.083  12.718  1.00 84.42           C  
ATOM   2977  CB  ASP A 367     -89.786  56.936  11.675  1.00 84.42           C  
ATOM   2978  O   ASP A 367     -89.933  59.488  13.443  1.00 84.42           O  
ATOM   2979  CG  ASP A 367     -88.664  56.051  12.189  1.00 84.42           C  
ATOM   2980  OD1 ASP A 367     -88.831  55.407  13.248  1.00 84.42           O  
ATOM   2981  OD2 ASP A 367     -87.602  55.999  11.532  1.00 84.42           O  
ATOM   2982  N   ASN A 368     -87.766  59.215  13.099  1.00 83.77           N  
ATOM   2983  CA  ASN A 368     -87.341  59.897  14.317  1.00 83.77           C  
ATOM   2984  C   ASN A 368     -86.190  60.861  14.049  1.00 83.77           C  
ATOM   2985  CB  ASN A 368     -86.943  58.880  15.390  1.00 83.77           C  
ATOM   2986  O   ASN A 368     -85.026  60.523  14.274  1.00 83.77           O  
ATOM   2987  CG  ASN A 368     -86.868  59.492  16.775  1.00 83.77           C  
ATOM   2988  ND2 ASN A 368     -86.707  58.648  17.788  1.00 83.77           N  
ATOM   2989  OD1 ASN A 368     -86.954  60.712  16.933  1.00 83.77           O  
ATOM   2990  N   PRO A 369     -86.479  61.997  13.621  1.00 82.37           N  
ATOM   2991  CA  PRO A 369     -85.462  62.980  13.240  1.00 82.37           C  
ATOM   2992  C   PRO A 369     -84.519  63.328  14.390  1.00 82.37           C  
ATOM   2993  CB  PRO A 369     -86.288  64.199  12.825  1.00 82.37           C  
ATOM   2994  O   PRO A 369     -83.393  63.774  14.157  1.00 82.37           O  
ATOM   2995  CG  PRO A 369     -87.603  63.639  12.387  1.00 82.37           C  
ATOM   2996  CD  PRO A 369     -87.896  62.416  13.207  1.00 82.37           C  
ATOM   2997  N   ALA A 370     -84.920  63.131  15.586  1.00 81.03           N  
ATOM   2998  CA  ALA A 370     -84.067  63.376  16.746  1.00 81.03           C  
ATOM   2999  C   ALA A 370     -82.840  62.469  16.727  1.00 81.03           C  
ATOM   3000  CB  ALA A 370     -84.856  63.173  18.037  1.00 81.03           C  
ATOM   3001  O   ALA A 370     -81.844  62.746  17.399  1.00 81.03           O  
ATOM   3002  N   ASN A 371     -82.867  61.447  15.865  1.00 83.36           N  
ATOM   3003  CA  ASN A 371     -81.716  60.507  15.759  1.00 83.36           C  
ATOM   3004  C   ASN A 371     -80.849  60.853  14.543  1.00 83.36           C  
ATOM   3005  CB  ASN A 371     -82.166  59.046  15.682  1.00 83.36           C  
ATOM   3006  O   ASN A 371     -81.353  60.713  13.411  1.00 83.36           O  
ATOM   3007  CG  ASN A 371     -83.520  58.793  16.310  1.00 83.36           C  
ATOM   3008  ND2 ASN A 371     -84.284  57.890  15.720  1.00 83.36           N  
ATOM   3009  OD1 ASN A 371     -83.868  59.396  17.323  1.00 83.36           O  
ATOM   3010  N   ASN A 372     -79.597  61.268  14.768  1.00 82.75           N  
ATOM   3011  CA  ASN A 372     -78.649  61.560  13.655  1.00 82.75           C  
ATOM   3012  C   ASN A 372     -77.224  61.263  14.138  1.00 82.75           C  
ATOM   3013  CB  ASN A 372     -78.757  63.003  13.159  1.00 82.75           C  
ATOM   3014  O   ASN A 372     -77.091  60.761  15.272  1.00 82.75           O  
ATOM   3015  CG  ASN A 372     -80.159  63.392  12.741  1.00 82.75           C  
ATOM   3016  ND2 ASN A 372     -80.779  64.280  13.500  1.00 82.75           N  
ATOM   3017  OD1 ASN A 372     -80.676  62.899  11.741  1.00 82.75           O  
ATOM   3018  N   SER A 373     -76.205  61.565  13.324  1.00 83.69           N  
ATOM   3019  CA  SER A 373     -74.795  61.381  13.771  1.00 83.69           C  
ATOM   3020  C   SER A 373     -73.805  61.766  12.665  1.00 83.69           C  
ATOM   3021  CB  SER A 373     -74.551  59.970  14.243  1.00 83.69           C  
ATOM   3022  O   SER A 373     -74.156  61.615  11.478  1.00 83.69           O  
ATOM   3023  OG  SER A 373     -73.336  59.458  13.711  1.00 83.69           O  
ATOM   3024  N   VAL A 374     -72.609  62.227  13.051  1.00 80.96           N  
ATOM   3025  CA  VAL A 374     -71.551  62.595  12.062  1.00 80.96           C  
ATOM   3026  C   VAL A 374     -70.183  62.319  12.694  1.00 80.96           C  
ATOM   3027  CB  VAL A 374     -71.669  64.067  11.622  1.00 80.96           C  
ATOM   3028  O   VAL A 374     -69.880  62.950  13.723  1.00 80.96           O  
ATOM   3029  CG1 VAL A 374     -70.557  64.455  10.659  1.00 80.96           C  
ATOM   3030  CG2 VAL A 374     -73.032  64.379  11.026  1.00 80.96           C  
ATOM   3031  N   VAL A 375     -69.394  61.416  12.102  1.00 80.93           N  
ATOM   3032  CA  VAL A 375     -68.070  61.044  12.689  1.00 80.93           C  
ATOM   3033  C   VAL A 375     -67.256  60.270  11.646  1.00 80.93           C  
ATOM   3034  CB  VAL A 375     -68.243  60.218  13.977  1.00 80.93           C  
ATOM   3035  O   VAL A 375     -67.809  59.352  11.032  1.00 80.93           O  
ATOM   3036  CG1 VAL A 375     -67.992  61.055  15.222  1.00 80.93           C  
ATOM   3037  CG2 VAL A 375     -69.608  59.551  14.043  1.00 80.93           C  
ATOM   3038  N   PHE A 376     -65.874  60.663  11.429  1.00 52.69           N  
ATOM   3039  H   PHE A 376     -66.148  59.841  10.861  1.00 52.69           H  
ATOM   3040  H2  PHE A 376     -65.942  61.660  11.179  1.00 52.69           H  
ATOM   3041  H3  PHE A 376     -65.458  60.647  12.368  1.00 52.69           H  
ATOM   3042  CA  PHE A 376     -64.669  60.310  10.629  1.00 52.69           C  
ATOM   3043  HA  PHE A 376     -64.920  60.340   9.568  1.00 52.69           H  
ATOM   3044  C   PHE A 376     -64.238  58.885  10.974  1.00 52.69           C  
ATOM   3045  CB  PHE A 376     -63.555  61.329  10.867  1.00 52.69           C  
ATOM   3046  HB2 PHE A 376     -62.596  60.831  10.737  1.00 52.69           H  
ATOM   3047  HB3 PHE A 376     -63.617  61.680  11.896  1.00 52.69           H  
ATOM   3048  O   PHE A 376     -63.664  58.694  12.061  1.00 52.69           O  
ATOM   3049  CG  PHE A 376     -63.628  62.511   9.937  1.00 52.69           C  
ATOM   3050  CD1 PHE A 376     -63.112  62.435   8.654  1.00 52.69           C  
ATOM   3051  HD1 PHE A 376     -62.632  61.523   8.328  1.00 52.69           H  
ATOM   3052  CD2 PHE A 376     -64.250  63.685  10.329  1.00 52.69           C  
ATOM   3053  HD2 PHE A 376     -64.668  63.759  11.323  1.00 52.69           H  
ATOM   3054  CE1 PHE A 376     -63.194  63.516   7.792  1.00 52.69           C  
ATOM   3055  HE1 PHE A 376     -62.777  63.445   6.797  1.00 52.69           H  
ATOM   3056  CE2 PHE A 376     -64.330  64.765   9.465  1.00 52.69           C  
ATOM   3057  HE2 PHE A 376     -64.810  65.679   9.789  1.00 52.69           H  
ATOM   3058  CZ  PHE A 376     -63.802  64.680   8.199  1.00 52.69           C  
ATOM   3059  HZ  PHE A 376     -63.865  65.524   7.526  1.00 52.69           H  
ATOM   3060  N   THR A 377     -64.527  57.919  10.100  1.00 51.27           N  
ATOM   3061  H   THR A 377     -65.043  58.078   9.216  1.00 51.27           H  
ATOM   3062  CA  THR A 377     -64.145  56.497  10.298  1.00 51.27           C  
ATOM   3063  HA  THR A 377     -64.422  56.212  11.311  1.00 51.27           H  
ATOM   3064  C   THR A 377     -62.625  56.384  10.160  1.00 51.27           C  
ATOM   3065  CB  THR A 377     -64.909  55.602   9.316  1.00 51.27           C  
ATOM   3066  HB  THR A 377     -64.336  54.691   9.169  1.00 51.27           H  
ATOM   3067  O   THR A 377     -62.167  55.923   9.099  1.00 51.27           O  
ATOM   3068  CG2 THR A 377     -66.289  55.231   9.810  1.00 51.27           C  
ATOM   3069 HG21 THR A 377     -66.960  55.117   8.961  1.00 51.27           H  
ATOM   3070 HG22 THR A 377     -66.663  56.016  10.466  1.00 51.27           H  
ATOM   3071 HG23 THR A 377     -66.237  54.293  10.360  1.00 51.27           H  
ATOM   3072  OG1 THR A 377     -65.012  56.291   8.069  1.00 51.27           O  
ATOM   3073  HG1 THR A 377     -64.123  56.431   7.707  1.00 51.27           H  
ATOM   3074  N   ASN A 378     -61.871  56.805  11.177  1.00 55.09           N  
ATOM   3075  H   ASN A 378     -62.272  57.172  12.059  1.00 55.09           H  
ATOM   3076  CA  ASN A 378     -60.384  56.788  11.145  1.00 55.09           C  
ATOM   3077  HA  ASN A 378     -60.063  57.115  10.158  1.00 55.09           H  
ATOM   3078  C   ASN A 378     -59.896  55.354  11.362  1.00 55.09           C  
ATOM   3079  CB  ASN A 378     -59.805  57.765  12.168  1.00 55.09           C  
ATOM   3080  HB2 ASN A 378     -60.053  57.416  13.169  1.00 55.09           H  
ATOM   3081  HB3 ASN A 378     -58.721  57.779  12.070  1.00 55.09           H  
ATOM   3082  O   ASN A 378     -59.388  55.071  12.464  1.00 55.09           O  
ATOM   3083  CG  ASN A 378     -60.341  59.169  11.990  1.00 55.09           C  
ATOM   3084  ND2 ASN A 378     -61.168  59.611  12.922  1.00 55.09           N  
ATOM   3085 HD21 ASN A 378     -60.834  59.758  13.869  1.00 55.09           H  
ATOM   3086 HD22 ASN A 378     -62.140  59.795  12.692  1.00 55.09           H  
ATOM   3087  OD1 ASN A 378     -60.020  59.843  11.014  1.00 55.09           O  
ATOM   3088  N   PHE A 379     -60.041  54.485  10.359  1.00 53.75           N  
ATOM   3089  H   PHE A 379     -60.474  54.724   9.449  1.00 53.75           H  
ATOM   3090  CA  PHE A 379     -59.610  53.065  10.439  1.00 53.75           C  
ATOM   3091  HA  PHE A 379     -59.963  52.648  11.381  1.00 53.75           H  
ATOM   3092  C   PHE A 379     -58.081  53.007  10.441  1.00 53.75           C  
ATOM   3093  CB  PHE A 379     -60.233  52.270   9.289  1.00 53.75           C  
ATOM   3094  HB2 PHE A 379     -59.836  51.256   9.321  1.00 53.75           H  
ATOM   3095  HB3 PHE A 379     -59.911  52.720   8.351  1.00 53.75           H  
ATOM   3096  O   PHE A 379     -57.492  52.834   9.355  1.00 53.75           O  
ATOM   3097  CG  PHE A 379     -61.741  52.201   9.296  1.00 53.75           C  
ATOM   3098  CD1 PHE A 379     -62.417  51.647   8.221  1.00 53.75           C  
ATOM   3099  HD1 PHE A 379     -61.856  51.272   7.375  1.00 53.75           H  
ATOM   3100  CD2 PHE A 379     -62.487  52.678  10.364  1.00 53.75           C  
ATOM   3101  HD2 PHE A 379     -61.990  53.111  11.220  1.00 53.75           H  
ATOM   3102  CE1 PHE A 379     -63.800  51.576   8.211  1.00 53.75           C  
ATOM   3103  HE1 PHE A 379     -64.312  51.143   7.362  1.00 53.75           H  
ATOM   3104  CE2 PHE A 379     -63.870  52.594  10.356  1.00 53.75           C  
ATOM   3105  HE2 PHE A 379     -64.437  52.978  11.193  1.00 53.75           H  
ATOM   3106  CZ  PHE A 379     -64.524  52.052   9.277  1.00 53.75           C  
ATOM   3107  HZ  PHE A 379     -65.604  51.996   9.269  1.00 53.75           H  
ATOM   3108  N   LYS A 380     -57.457  53.148  11.614  1.00 56.40           N  
ATOM   3109  H   LYS A 380     -57.965  53.293  12.505  1.00 56.40           H  
ATOM   3110  CA  LYS A 380     -55.977  53.120  11.757  1.00 56.40           C  
ATOM   3111  HA  LYS A 380     -55.576  54.068  11.402  1.00 56.40           H  
ATOM   3112  C   LYS A 380     -55.393  51.987  10.912  1.00 56.40           C  
ATOM   3113  CB  LYS A 380     -55.591  52.934  13.225  1.00 56.40           C  
ATOM   3114  HB2 LYS A 380     -56.153  52.092  13.625  1.00 56.40           H  
ATOM   3115  HB3 LYS A 380     -54.533  52.683  13.270  1.00 56.40           H  
ATOM   3116  O   LYS A 380     -55.965  50.880  10.946  1.00 56.40           O  
ATOM   3117  CG  LYS A 380     -55.835  54.146  14.108  1.00 56.40           C  
ATOM   3118  HG2 LYS A 380     -56.495  54.835  13.583  1.00 56.40           H  
ATOM   3119  HG3 LYS A 380     -56.338  53.825  15.018  1.00 56.40           H  
ATOM   3120  CD  LYS A 380     -54.562  54.864  14.474  1.00 56.40           C  
ATOM   3121  HD2 LYS A 380     -54.803  55.721  15.101  1.00 56.40           H  
ATOM   3122  HD3 LYS A 380     -53.928  54.192  15.050  1.00 56.40           H  
ATOM   3123  CE  LYS A 380     -53.795  55.342  13.263  1.00 56.40           C  
ATOM   3124  HE2 LYS A 380     -54.487  55.774  12.541  1.00 56.40           H  
ATOM   3125  HE3 LYS A 380     -53.295  54.499  12.790  1.00 56.40           H  
ATOM   3126  NZ  LYS A 380     -52.784  56.358  13.636  1.00 56.40           N  
ATOM   3127  HZ1 LYS A 380     -53.244  57.276  13.768  1.00 56.40           H  
ATOM   3128  HZ2 LYS A 380     -52.322  56.080  14.520  1.00 56.40           H  
ATOM   3129  HZ3 LYS A 380     -52.071  56.435  12.888  1.00 56.40           H  
ATOM   3130  N   LYS A 381     -54.293  52.243  10.201  1.00 55.30           N  
ATOM   3131  H   LYS A 381     -53.827  53.168  10.199  1.00 55.30           H  
ATOM   3132  CA  LYS A 381     -53.629  51.227   9.341  1.00 55.30           C  
ATOM   3133  HA  LYS A 381     -54.390  50.548   8.961  1.00 55.30           H  
ATOM   3134  C   LYS A 381     -52.642  50.430  10.195  1.00 55.30           C  
ATOM   3135  CB  LYS A 381     -52.941  51.916   8.160  1.00 55.30           C  
ATOM   3136  HB2 LYS A 381     -52.476  51.153   7.539  1.00 55.30           H  
ATOM   3137  HB3 LYS A 381     -52.153  52.559   8.548  1.00 55.30           H  
ATOM   3138  O   LYS A 381     -51.423  50.607  10.003  1.00 55.30           O  
ATOM   3139  CG  LYS A 381     -53.862  52.757   7.288  1.00 55.30           C  
ATOM   3140  HG2 LYS A 381     -54.738  53.037   7.871  1.00 55.30           H  
ATOM   3141  HG3 LYS A 381     -53.341  53.670   7.006  1.00 55.30           H  
ATOM   3142  CD  LYS A 381     -54.314  52.044   6.041  1.00 55.30           C  
ATOM   3143  HD2 LYS A 381     -54.849  52.746   5.404  1.00 55.30           H  
ATOM   3144  HD3 LYS A 381     -53.439  51.693   5.496  1.00 55.30           H  
ATOM   3145  CE  LYS A 381     -55.213  50.865   6.337  1.00 55.30           C  
ATOM   3146  HE2 LYS A 381     -55.664  50.989   7.321  1.00 55.30           H  
ATOM   3147  HE3 LYS A 381     -56.014  50.823   5.601  1.00 55.30           H  
ATOM   3148  NZ  LYS A 381     -54.463  49.589   6.307  1.00 55.30           N  
ATOM   3149  HZ1 LYS A 381     -53.890  49.497   7.164  1.00 55.30           H  
ATOM   3150  HZ2 LYS A 381     -55.125  48.795   6.254  1.00 55.30           H  
ATOM   3151  HZ3 LYS A 381     -53.840  49.569   5.481  1.00 55.30           H  
ATOM   3152  N   LEU A 382     -53.144  49.586  11.098  1.00 54.49           N  
ATOM   3153  H   LEU A 382     -54.161  49.436  11.220  1.00 54.49           H  
ATOM   3154  CA  LEU A 382     -52.289  48.779  12.009  1.00 54.49           C  
ATOM   3155  HA  LEU A 382     -51.625  49.452  12.549  1.00 54.49           H  
ATOM   3156  C   LEU A 382     -51.448  47.799  11.189  1.00 54.49           C  
ATOM   3157  CB  LEU A 382     -53.186  48.035  13.002  1.00 54.49           C  
ATOM   3158  HB2 LEU A 382     -52.663  47.138  13.330  1.00 54.49           H  
ATOM   3159  HB3 LEU A 382     -54.088  47.719  12.482  1.00 54.49           H  
ATOM   3160  O   LEU A 382     -52.009  46.779  10.745  1.00 54.49           O  
ATOM   3161  CG  LEU A 382     -53.594  48.835  14.236  1.00 54.49           C  
ATOM   3162  HG  LEU A 382     -52.700  49.028  14.827  1.00 54.49           H  
ATOM   3163  CD1 LEU A 382     -54.201  50.170  13.844  1.00 54.49           C  
ATOM   3164 HD11 LEU A 382     -55.016  50.005  13.142  1.00 54.49           H  
ATOM   3165 HD12 LEU A 382     -54.584  50.670  14.732  1.00 54.49           H  
ATOM   3166 HD13 LEU A 382     -53.441  50.794  13.377  1.00 54.49           H  
ATOM   3167  CD2 LEU A 382     -54.567  48.043  15.089  1.00 54.49           C  
ATOM   3168 HD21 LEU A 382     -55.520  47.965  14.570  1.00 54.49           H  
ATOM   3169 HD22 LEU A 382     -54.165  47.046  15.264  1.00 54.49           H  
ATOM   3170 HD23 LEU A 382     -54.711  48.550  16.041  1.00 54.49           H  
ATOM   3171  N   ASP A 383     -50.159  48.090  10.994  1.00 57.62           N  
ATOM   3172  H   ASP A 383     -49.717  48.955  11.352  1.00 57.62           H  
ATOM   3173  CA  ASP A 383     -49.237  47.200  10.241  1.00 57.62           C  
ATOM   3174  HA  ASP A 383     -49.561  47.166   9.203  1.00 57.62           H  
ATOM   3175  C   ASP A 383     -49.319  45.792  10.830  1.00 57.62           C  
ATOM   3176  CB  ASP A 383     -47.797  47.712  10.290  1.00 57.62           C  
ATOM   3177  HB2 ASP A 383     -47.138  46.932   9.913  1.00 57.62           H  
ATOM   3178  HB3 ASP A 383     -47.532  47.912  11.326  1.00 57.62           H  
ATOM   3179  O   ASP A 383     -49.360  45.684  12.071  1.00 57.62           O  
ATOM   3180  CG  ASP A 383     -47.553  48.973   9.482  1.00 57.62           C  
ATOM   3181  OD1 ASP A 383     -46.371  49.310   9.275  1.00 57.62           O  
ATOM   3182  OD2 ASP A 383     -48.544  49.607   9.070  1.00 57.62           O  
ATOM   3183  N   ASN A 384     -49.344  44.757   9.987  1.00 58.51           N  
ATOM   3184  H   ASN A 384     -49.336  44.870   8.958  1.00 58.51           H  
ATOM   3185  CA  ASN A 384     -49.384  43.342  10.444  1.00 58.51           C  
ATOM   3186  HA  ASN A 384     -50.085  43.271  11.274  1.00 58.51           H  
ATOM   3187  C   ASN A 384     -47.990  42.963  10.948  1.00 58.51           C  
ATOM   3188  CB  ASN A 384     -49.872  42.405   9.340  1.00 58.51           C  
ATOM   3189  HB2 ASN A 384     -49.571  41.386   9.579  1.00 58.51           H  
ATOM   3190  HB3 ASN A 384     -49.396  42.688   8.403  1.00 58.51           H  
ATOM   3191  O   ASN A 384     -47.310  42.185  10.250  1.00 58.51           O  
ATOM   3192  CG  ASN A 384     -51.374  42.441   9.162  1.00 58.51           C  
ATOM   3193  ND2 ASN A 384     -52.026  41.314   9.395  1.00 58.51           N  
ATOM   3194 HD21 ASN A 384     -51.830  40.780  10.237  1.00 58.51           H  
ATOM   3195 HD22 ASN A 384     -52.711  40.975   8.726  1.00 58.51           H  
ATOM   3196  OD1 ASN A 384     -51.939  43.478   8.821  1.00 58.51           O  
ATOM   3197  N   LYS A 385     -47.575  43.497  12.100  1.00 68.27           N  
ATOM   3198  H   LYS A 385     -48.164  44.132  12.668  1.00 68.27           H  
ATOM   3199  CA  LYS A 385     -46.234  43.231  12.685  1.00 68.27           C  
ATOM   3200  HA  LYS A 385     -45.683  42.584  12.006  1.00 68.27           H  
ATOM   3201  C   LYS A 385     -46.419  42.507  14.022  1.00 68.27           C  
ATOM   3202  CB  LYS A 385     -45.462  44.547  12.829  1.00 68.27           C  
ATOM   3203  HB2 LYS A 385     -44.410  44.353  12.627  1.00 68.27           H  
ATOM   3204  HB3 LYS A 385     -45.545  44.893  13.857  1.00 68.27           H  
ATOM   3205  O   LYS A 385     -46.718  43.182  15.026  1.00 68.27           O  
ATOM   3206  CG  LYS A 385     -45.929  45.664  11.908  1.00 68.27           C  
ATOM   3207  HG2 LYS A 385     -46.121  45.247  10.920  1.00 68.27           H  
ATOM   3208  HG3 LYS A 385     -46.867  46.061  12.290  1.00 68.27           H  
ATOM   3209  CD  LYS A 385     -44.935  46.794  11.780  1.00 68.27           C  
ATOM   3210  HD2 LYS A 385     -44.171  46.681  12.547  1.00 68.27           H  
ATOM   3211  HD3 LYS A 385     -45.446  47.740  11.951  1.00 68.27           H  
ATOM   3212  CE  LYS A 385     -44.262  46.843  10.426  1.00 68.27           C  
ATOM   3213  HE2 LYS A 385     -45.000  46.664   9.645  1.00 68.27           H  
ATOM   3214  HE3 LYS A 385     -43.507  46.061  10.366  1.00 68.27           H  
ATOM   3215  NZ  LYS A 385     -43.619  48.156  10.190  1.00 68.27           N  
ATOM   3216  HZ1 LYS A 385     -44.262  48.770   9.658  1.00 68.27           H  
ATOM   3217  HZ2 LYS A 385     -43.397  48.602  11.098  1.00 68.27           H  
ATOM   3218  HZ3 LYS A 385     -42.742  48.027   9.653  1.00 68.27           H  
ATOM   3219  N   PRO A 386     -46.294  41.162  14.076  1.00 75.50           N  
ATOM   3220  CA  PRO A 386     -46.395  40.415  15.334  1.00 75.50           C  
ATOM   3221  HA  PRO A 386     -47.437  40.208  15.574  1.00 75.50           H  
ATOM   3222  C   PRO A 386     -45.655  41.020  16.530  1.00 75.50           C  
ATOM   3223  CB  PRO A 386     -45.662  39.117  14.969  1.00 75.50           C  
ATOM   3224  HB2 PRO A 386     -45.972  38.292  15.605  1.00 75.50           H  
ATOM   3225  HB3 PRO A 386     -44.584  39.242  15.056  1.00 75.50           H  
ATOM   3226  O   PRO A 386     -44.693  41.731  16.307  1.00 75.50           O  
ATOM   3227  CG  PRO A 386     -46.061  38.883  13.538  1.00 75.50           C  
ATOM   3228  HG2 PRO A 386     -47.049  38.429  13.480  1.00 75.50           H  
ATOM   3229  HG3 PRO A 386     -45.343  38.239  13.033  1.00 75.50           H  
ATOM   3230  CD  PRO A 386     -46.066  40.271  12.932  1.00 75.50           C  
ATOM   3231  HD2 PRO A 386     -46.861  40.375  12.196  1.00 75.50           H  
ATOM   3232  HD3 PRO A 386     -45.112  40.490  12.455  1.00 75.50           H  
ATOM   3233  N   SER A 387     -46.077  40.701  17.758  1.00 82.66           N  
ATOM   3234  H   SER A 387     -46.797  40.005  17.892  1.00 82.66           H  
ATOM   3235  CA  SER A 387     -45.299  41.134  18.916  1.00 82.66           C  
ATOM   3236  HA  SER A 387     -45.210  42.221  18.898  1.00 82.66           H  
ATOM   3237  C   SER A 387     -43.896  40.536  18.817  1.00 82.66           C  
ATOM   3238  CB  SER A 387     -45.985  40.709  20.218  1.00 82.66           C  
ATOM   3239  HB2 SER A 387     -45.409  41.081  21.065  1.00 82.66           H  
ATOM   3240  HB3 SER A 387     -46.979  41.154  20.251  1.00 82.66           H  
ATOM   3241  O   SER A 387     -43.733  39.455  18.248  1.00 82.66           O  
ATOM   3242  OG  SER A 387     -46.098  39.298  20.311  1.00 82.66           O  
ATOM   3243  HG  SER A 387     -46.792  39.078  20.936  1.00 82.66           H  
ATOM   3244  N   ASP A 388     -42.892  41.187  19.401  1.00 86.51           N  
ATOM   3245  H   ASP A 388     -43.007  42.156  19.660  1.00 86.51           H  
ATOM   3246  CA  ASP A 388     -41.521  40.657  19.378  1.00 86.51           C  
ATOM   3247  HA  ASP A 388     -41.151  40.668  18.353  1.00 86.51           H  
ATOM   3248  C   ASP A 388     -41.466  39.205  19.883  1.00 86.51           C  
ATOM   3249  CB  ASP A 388     -40.609  41.545  20.235  1.00 86.51           C  
ATOM   3250  HB2 ASP A 388     -40.989  41.561  21.256  1.00 86.51           H  
ATOM   3251  HB3 ASP A 388     -39.613  41.106  20.254  1.00 86.51           H  
ATOM   3252  O   ASP A 388     -40.746  38.378  19.335  1.00 86.51           O  
ATOM   3253  CG  ASP A 388     -40.489  42.981  19.714  1.00 86.51           C  
ATOM   3254  OD1 ASP A 388     -40.238  43.862  20.562  1.00 86.51           O  
ATOM   3255  OD2 ASP A 388     -40.705  43.192  18.501  1.00 86.51           O  
ATOM   3256  N   ALA A 389     -42.319  38.860  20.856  1.00 89.14           N  
ATOM   3257  H   ALA A 389     -42.905  39.590  21.234  1.00 89.14           H  
ATOM   3258  CA  ALA A 389     -42.484  37.494  21.346  1.00 89.14           C  
ATOM   3259  HA  ALA A 389     -41.512  37.119  21.664  1.00 89.14           H  
ATOM   3260  C   ALA A 389     -43.020  36.521  20.276  1.00 89.14           C  
ATOM   3261  CB  ALA A 389     -43.419  37.537  22.562  1.00 89.14           C  
ATOM   3262  HB1 ALA A 389     -44.399  37.914  22.269  1.00 89.14           H  
ATOM   3263  HB2 ALA A 389     -42.992  38.181  23.331  1.00 89.14           H  
ATOM   3264  HB3 ALA A 389     -43.529  36.531  22.965  1.00 89.14           H  
ATOM   3265  O   ALA A 389     -42.541  35.393  20.174  1.00 89.14           O  
ATOM   3266  N   LEU A 390     -44.004  36.936  19.472  1.00 87.13           N  
ATOM   3267  H   LEU A 390     -44.291  37.903  19.518  1.00 87.13           H  
ATOM   3268  CA  LEU A 390     -44.529  36.113  18.381  1.00 87.13           C  
ATOM   3269  HA  LEU A 390     -44.680  35.104  18.766  1.00 87.13           H  
ATOM   3270  C   LEU A 390     -43.521  36.003  17.229  1.00 87.13           C  
ATOM   3271  CB  LEU A 390     -45.893  36.669  17.933  1.00 87.13           C  
ATOM   3272  HB2 LEU A 390     -45.761  37.704  17.621  1.00 87.13           H  
ATOM   3273  HB3 LEU A 390     -46.566  36.666  18.791  1.00 87.13           H  
ATOM   3274  O   LEU A 390     -43.361  34.915  16.689  1.00 87.13           O  
ATOM   3275  CG  LEU A 390     -46.551  35.872  16.786  1.00 87.13           C  
ATOM   3276  HG  LEU A 390     -45.897  35.865  15.913  1.00 87.13           H  
ATOM   3277  CD1 LEU A 390     -46.842  34.427  17.182  1.00 87.13           C  
ATOM   3278 HD11 LEU A 390     -47.412  34.391  18.110  1.00 87.13           H  
ATOM   3279 HD12 LEU A 390     -47.413  33.952  16.384  1.00 87.13           H  
ATOM   3280 HD13 LEU A 390     -45.908  33.878  17.300  1.00 87.13           H  
ATOM   3281  CD2 LEU A 390     -47.882  36.514  16.384  1.00 87.13           C  
ATOM   3282 HD21 LEU A 390     -48.592  36.446  17.209  1.00 87.13           H  
ATOM   3283 HD22 LEU A 390     -48.288  35.995  15.515  1.00 87.13           H  
ATOM   3284 HD23 LEU A 390     -47.740  37.562  16.125  1.00 87.13           H  
ATOM   3285  N   GLN A 391     -42.813  37.084  16.885  1.00 88.27           N  
ATOM   3286  H   GLN A 391     -42.978  37.944  17.386  1.00 88.27           H  
ATOM   3287  CA  GLN A 391     -41.752  37.065  15.870  1.00 88.27           C  
ATOM   3288  HA  GLN A 391     -42.168  36.697  14.932  1.00 88.27           H  
ATOM   3289  C   GLN A 391     -40.627  36.104  16.275  1.00 88.27           C  
ATOM   3290  CB  GLN A 391     -41.235  38.497  15.647  1.00 88.27           C  
ATOM   3291  HB2 GLN A 391     -42.061  39.139  15.342  1.00 88.27           H  
ATOM   3292  HB3 GLN A 391     -40.853  38.881  16.592  1.00 88.27           H  
ATOM   3293  O   GLN A 391     -40.304  35.208  15.506  1.00 88.27           O  
ATOM   3294  CG  GLN A 391     -40.115  38.609  14.602  1.00 88.27           C  
ATOM   3295  HG2 GLN A 391     -39.288  37.958  14.882  1.00 88.27           H  
ATOM   3296  HG3 GLN A 391     -39.731  39.630  14.622  1.00 88.27           H  
ATOM   3297  CD  GLN A 391     -40.538  38.311  13.166  1.00 88.27           C  
ATOM   3298  NE2 GLN A 391     -39.794  37.489  12.471  1.00 88.27           N  
ATOM   3299 HE21 GLN A 391     -40.099  37.165  11.564  1.00 88.27           H  
ATOM   3300 HE22 GLN A 391     -39.082  36.925  12.912  1.00 88.27           H  
ATOM   3301  OE1 GLN A 391     -41.470  38.889  12.605  1.00 88.27           O  
ATOM   3302  N   GLN A 392     -40.118  36.208  17.507  1.00 89.67           N  
ATOM   3303  H   GLN A 392     -40.416  36.972  18.097  1.00 89.67           H  
ATOM   3304  CA  GLN A 392     -39.112  35.280  18.039  1.00 89.67           C  
ATOM   3305  HA  GLN A 392     -38.207  35.339  17.433  1.00 89.67           H  
ATOM   3306  C   GLN A 392     -39.595  33.829  18.009  1.00 89.67           C  
ATOM   3307  CB  GLN A 392     -38.787  35.651  19.491  1.00 89.67           C  
ATOM   3308  HB2 GLN A 392     -38.253  34.823  19.960  1.00 89.67           H  
ATOM   3309  HB3 GLN A 392     -39.717  35.806  20.038  1.00 89.67           H  
ATOM   3310  O   GLN A 392     -38.826  32.926  17.687  1.00 89.67           O  
ATOM   3311  CG  GLN A 392     -37.903  36.897  19.596  1.00 89.67           C  
ATOM   3312  HG2 GLN A 392     -36.924  36.671  19.171  1.00 89.67           H  
ATOM   3313  HG3 GLN A 392     -38.331  37.716  19.018  1.00 89.67           H  
ATOM   3314  CD  GLN A 392     -37.718  37.367  21.035  1.00 89.67           C  
ATOM   3315  NE2 GLN A 392     -37.069  38.495  21.230  1.00 89.67           N  
ATOM   3316 HE21 GLN A 392     -36.733  39.027  20.440  1.00 89.67           H  
ATOM   3317 HE22 GLN A 392     -36.979  38.800  22.188  1.00 89.67           H  
ATOM   3318  OE1 GLN A 392     -38.137  36.760  22.009  1.00 89.67           O  
ATOM   3319  N   ARG A 393     -40.877  33.591  18.322  1.00 89.25           N  
ATOM   3320  H   ARG A 393     -41.450  34.364  18.630  1.00 89.25           H  
ATOM   3321  CA  ARG A 393     -41.451  32.247  18.261  1.00 89.25           C  
ATOM   3322  HA  ARG A 393     -40.760  31.586  18.785  1.00 89.25           H  
ATOM   3323  C   ARG A 393     -41.524  31.722  16.829  1.00 89.25           C  
ATOM   3324  CB  ARG A 393     -42.820  32.231  18.957  1.00 89.25           C  
ATOM   3325  HB2 ARG A 393     -43.515  32.865  18.407  1.00 89.25           H  
ATOM   3326  HB3 ARG A 393     -42.706  32.645  19.959  1.00 89.25           H  
ATOM   3327  O   ARG A 393     -41.221  30.554  16.618  1.00 89.25           O  
ATOM   3328  CG  ARG A 393     -43.430  30.826  19.083  1.00 89.25           C  
ATOM   3329  HG2 ARG A 393     -44.344  30.903  19.671  1.00 89.25           H  
ATOM   3330  HG3 ARG A 393     -43.686  30.443  18.095  1.00 89.25           H  
ATOM   3331  CD  ARG A 393     -42.465  29.857  19.777  1.00 89.25           C  
ATOM   3332  HD2 ARG A 393     -41.631  29.645  19.108  1.00 89.25           H  
ATOM   3333  HD3 ARG A 393     -42.073  30.326  20.679  1.00 89.25           H  
ATOM   3334  NE  ARG A 393     -43.107  28.584  20.137  1.00 89.25           N  
ATOM   3335  HE  ARG A 393     -44.076  28.446  19.886  1.00 89.25           H  
ATOM   3336  NH1 ARG A 393     -41.213  27.607  21.018  1.00 89.25           N  
ATOM   3337 HH11 ARG A 393     -40.736  26.844  21.475  1.00 89.25           H  
ATOM   3338 HH12 ARG A 393     -40.621  28.380  20.745  1.00 89.25           H  
ATOM   3339  NH2 ARG A 393     -43.148  26.517  21.071  1.00 89.25           N  
ATOM   3340 HH21 ARG A 393     -44.139  26.451  20.891  1.00 89.25           H  
ATOM   3341 HH22 ARG A 393     -42.666  25.736  21.492  1.00 89.25           H  
ATOM   3342  CZ  ARG A 393     -42.485  27.582  20.726  1.00 89.25           C  
ATOM   3343  N   ILE A 394     -41.905  32.560  15.864  1.00 90.02           N  
ATOM   3344  H   ILE A 394     -42.127  33.513  16.115  1.00 90.02           H  
ATOM   3345  CA  ILE A 394     -41.889  32.195  14.442  1.00 90.02           C  
ATOM   3346  HA  ILE A 394     -42.460  31.276  14.312  1.00 90.02           H  
ATOM   3347  C   ILE A 394     -40.454  31.883  14.001  1.00 90.02           C  
ATOM   3348  CB  ILE A 394     -42.540  33.290  13.568  1.00 90.02           C  
ATOM   3349  HB  ILE A 394     -42.058  34.245  13.784  1.00 90.02           H  
ATOM   3350  O   ILE A 394     -40.240  30.834  13.407  1.00 90.02           O  
ATOM   3351  CG1 ILE A 394     -44.055  33.409  13.856  1.00 90.02           C  
ATOM   3352 HG12 ILE A 394     -44.580  32.571  13.397  1.00 90.02           H  
ATOM   3353 HG13 ILE A 394     -44.237  33.351  14.929  1.00 90.02           H  
ATOM   3354  CG2 ILE A 394     -42.341  32.966  12.077  1.00 90.02           C  
ATOM   3355 HG21 ILE A 394     -42.725  31.972  11.854  1.00 90.02           H  
ATOM   3356 HG22 ILE A 394     -41.282  32.993  11.816  1.00 90.02           H  
ATOM   3357 HG23 ILE A 394     -42.851  33.701  11.453  1.00 90.02           H  
ATOM   3358  CD1 ILE A 394     -44.671  34.719  13.347  1.00 90.02           C  
ATOM   3359 HD11 ILE A 394     -44.650  34.760  12.258  1.00 90.02           H  
ATOM   3360 HD12 ILE A 394     -45.708  34.776  13.680  1.00 90.02           H  
ATOM   3361 HD13 ILE A 394     -44.124  35.569  13.756  1.00 90.02           H  
ATOM   3362  N   ASP A 395     -39.474  32.722  14.343  1.00 89.86           N  
ATOM   3363  H   ASP A 395     -39.718  33.600  14.779  1.00 89.86           H  
ATOM   3364  CA  ASP A 395     -38.063  32.510  13.992  1.00 89.86           C  
ATOM   3365  HA  ASP A 395     -37.973  32.444  12.907  1.00 89.86           H  
ATOM   3366  C   ASP A 395     -37.523  31.189  14.591  1.00 89.86           C  
ATOM   3367  CB  ASP A 395     -37.217  33.707  14.474  1.00 89.86           C  
ATOM   3368  HB2 ASP A 395     -36.173  33.506  14.232  1.00 89.86           H  
ATOM   3369  HB3 ASP A 395     -37.294  33.777  15.559  1.00 89.86           H  
ATOM   3370  O   ASP A 395     -36.809  30.424  13.937  1.00 89.86           O  
ATOM   3371  CG  ASP A 395     -37.589  35.071  13.863  1.00 89.86           C  
ATOM   3372  OD1 ASP A 395     -37.279  36.106  14.495  1.00 89.86           O  
ATOM   3373  OD2 ASP A 395     -38.204  35.125  12.774  1.00 89.86           O  
ATOM   3374  N   GLU A 396     -37.915  30.863  15.826  1.00 90.06           N  
ATOM   3375  H   GLU A 396     -38.448  31.546  16.346  1.00 90.06           H  
ATOM   3376  CA  GLU A 396     -37.576  29.594  16.477  1.00 90.06           C  
ATOM   3377  HA  GLU A 396     -36.495  29.463  16.442  1.00 90.06           H  
ATOM   3378  C   GLU A 396     -38.224  28.390  15.770  1.00 90.06           C  
ATOM   3379  CB  GLU A 396     -38.005  29.646  17.951  1.00 90.06           C  
ATOM   3380  HB2 GLU A 396     -37.659  30.578  18.399  1.00 90.06           H  
ATOM   3381  HB3 GLU A 396     -39.093  29.618  18.002  1.00 90.06           H  
ATOM   3382  O   GLU A 396     -37.564  27.375  15.553  1.00 90.06           O  
ATOM   3383  CG  GLU A 396     -37.417  28.481  18.763  1.00 90.06           C  
ATOM   3384  HG2 GLU A 396     -36.344  28.634  18.878  1.00 90.06           H  
ATOM   3385  HG3 GLU A 396     -37.562  27.548  18.218  1.00 90.06           H  
ATOM   3386  CD  GLU A 396     -38.059  28.304  20.144  1.00 90.06           C  
ATOM   3387  OE1 GLU A 396     -37.757  27.260  20.775  1.00 90.06           O  
ATOM   3388  OE2 GLU A 396     -38.965  29.074  20.536  1.00 90.06           O  
ATOM   3389  N   ILE A 397     -39.503  28.489  15.397  1.00 90.45           N  
ATOM   3390  H   ILE A 397     -39.994  29.351  15.588  1.00 90.45           H  
ATOM   3391  CA  ILE A 397     -40.209  27.423  14.674  1.00 90.45           C  
ATOM   3392  HA  ILE A 397     -40.084  26.485  15.214  1.00 90.45           H  
ATOM   3393  C   ILE A 397     -39.591  27.220  13.290  1.00 90.45           C  
ATOM   3394  CB  ILE A 397     -41.721  27.727  14.588  1.00 90.45           C  
ATOM   3395  HB  ILE A 397     -41.852  28.745  14.220  1.00 90.45           H  
ATOM   3396  O   ILE A 397     -39.323  26.081  12.905  1.00 90.45           O  
ATOM   3397  CG1 ILE A 397     -42.366  27.601  15.988  1.00 90.45           C  
ATOM   3398 HG12 ILE A 397     -41.725  28.064  16.738  1.00 90.45           H  
ATOM   3399 HG13 ILE A 397     -42.456  26.547  16.251  1.00 90.45           H  
ATOM   3400  CG2 ILE A 397     -42.419  26.763  13.611  1.00 90.45           C  
ATOM   3401 HG21 ILE A 397     -42.295  25.733  13.946  1.00 90.45           H  
ATOM   3402 HG22 ILE A 397     -43.485  26.977  13.555  1.00 90.45           H  
ATOM   3403 HG23 ILE A 397     -42.014  26.846  12.602  1.00 90.45           H  
ATOM   3404  CD1 ILE A 397     -43.748  28.258  16.091  1.00 90.45           C  
ATOM   3405 HD11 ILE A 397     -44.463  27.758  15.439  1.00 90.45           H  
ATOM   3406 HD12 ILE A 397     -43.674  29.311  15.821  1.00 90.45           H  
ATOM   3407 HD13 ILE A 397     -44.102  28.180  17.119  1.00 90.45           H  
ATOM   3408  N   VAL A 398     -39.320  28.307  12.563  1.00 90.12           N  
ATOM   3409  H   VAL A 398     -39.566  29.209  12.944  1.00 90.12           H  
ATOM   3410  CA  VAL A 398     -38.664  28.267  11.251  1.00 90.12           C  
ATOM   3411  HA  VAL A 398     -39.252  27.645  10.578  1.00 90.12           H  
ATOM   3412  C   VAL A 398     -37.304  27.596  11.369  1.00 90.12           C  
ATOM   3413  CB  VAL A 398     -38.560  29.671  10.622  1.00 90.12           C  
ATOM   3414  HB  VAL A 398     -38.148  30.369  11.350  1.00 90.12           H  
ATOM   3415  O   VAL A 398     -37.084  26.594  10.696  1.00 90.12           O  
ATOM   3416  CG1 VAL A 398     -37.657  29.668   9.381  1.00 90.12           C  
ATOM   3417 HG11 VAL A 398     -37.715  30.631   8.875  1.00 90.12           H  
ATOM   3418 HG12 VAL A 398     -36.616  29.513   9.668  1.00 90.12           H  
ATOM   3419 HG13 VAL A 398     -37.958  28.878   8.693  1.00 90.12           H  
ATOM   3420  CG2 VAL A 398     -39.949  30.160  10.190  1.00 90.12           C  
ATOM   3421 HG21 VAL A 398     -40.644  30.135  11.027  1.00 90.12           H  
ATOM   3422 HG22 VAL A 398     -40.332  29.519   9.395  1.00 90.12           H  
ATOM   3423 HG23 VAL A 398     -39.887  31.184   9.821  1.00 90.12           H  
ATOM   3424  N   SER A 399     -36.429  28.062  12.264  1.00 89.78           N  
ATOM   3425  H   SER A 399     -36.677  28.885  12.794  1.00 89.78           H  
ATOM   3426  CA  SER A 399     -35.082  27.490  12.423  1.00 89.78           C  
ATOM   3427  HA  SER A 399     -34.568  27.573  11.465  1.00 89.78           H  
ATOM   3428  C   SER A 399     -35.086  26.002  12.789  1.00 89.78           C  
ATOM   3429  CB  SER A 399     -34.264  28.278  13.450  1.00 89.78           C  
ATOM   3430  HB2 SER A 399     -33.278  27.823  13.546  1.00 89.78           H  
ATOM   3431  HB3 SER A 399     -34.140  29.302  13.096  1.00 89.78           H  
ATOM   3432  O   SER A 399     -34.245  25.257  12.296  1.00 89.78           O  
ATOM   3433  OG  SER A 399     -34.893  28.297  14.715  1.00 89.78           O  
ATOM   3434  HG  SER A 399     -35.660  28.868  14.624  1.00 89.78           H  
ATOM   3435  N   LYS A 400     -36.055  25.547  13.594  1.00 89.92           N  
ATOM   3436  H   LYS A 400     -36.682  26.228  13.998  1.00 89.92           H  
ATOM   3437  CA  LYS A 400     -36.244  24.125  13.934  1.00 89.92           C  
ATOM   3438  HA  LYS A 400     -35.275  23.671  14.136  1.00 89.92           H  
ATOM   3439  C   LYS A 400     -36.860  23.290  12.811  1.00 89.92           C  
ATOM   3440  CB  LYS A 400     -37.135  24.020  15.176  1.00 89.92           C  
ATOM   3441  HB2 LYS A 400     -38.012  24.653  15.047  1.00 89.92           H  
ATOM   3442  HB3 LYS A 400     -37.470  22.990  15.293  1.00 89.92           H  
ATOM   3443  O   LYS A 400     -36.776  22.066  12.875  1.00 89.92           O  
ATOM   3444  CG  LYS A 400     -36.375  24.421  16.440  1.00 89.92           C  
ATOM   3445  HG2 LYS A 400     -35.947  25.417  16.329  1.00 89.92           H  
ATOM   3446  HG3 LYS A 400     -35.567  23.709  16.606  1.00 89.92           H  
ATOM   3447  CD  LYS A 400     -37.325  24.411  17.638  1.00 89.92           C  
ATOM   3448  HD2 LYS A 400     -37.828  23.446  17.699  1.00 89.92           H  
ATOM   3449  HD3 LYS A 400     -38.064  25.202  17.512  1.00 89.92           H  
ATOM   3450  CE  LYS A 400     -36.499  24.650  18.900  1.00 89.92           C  
ATOM   3451  HE2 LYS A 400     -35.942  25.579  18.780  1.00 89.92           H  
ATOM   3452  HE3 LYS A 400     -35.785  23.832  18.995  1.00 89.92           H  
ATOM   3453  NZ  LYS A 400     -37.353  24.731  20.102  1.00 89.92           N  
ATOM   3454  HZ1 LYS A 400     -36.794  24.680  20.942  1.00 89.92           H  
ATOM   3455  HZ2 LYS A 400     -38.074  24.024  20.100  1.00 89.92           H  
ATOM   3456  HZ3 LYS A 400     -37.765  25.651  20.154  1.00 89.92           H  
ATOM   3457  N   SER A 401     -37.493  23.934  11.835  1.00 91.72           N  
ATOM   3458  H   SER A 401     -37.526  24.942  11.878  1.00 91.72           H  
ATOM   3459  CA  SER A 401     -38.137  23.283  10.688  1.00 91.72           C  
ATOM   3460  HA  SER A 401     -38.376  22.250  10.941  1.00 91.72           H  
ATOM   3461  C   SER A 401     -37.243  23.244   9.452  1.00 91.72           C  
ATOM   3462  CB  SER A 401     -39.442  23.993  10.328  1.00 91.72           C  
ATOM   3463  HB2 SER A 401     -39.225  25.004   9.985  1.00 91.72           H  
ATOM   3464  HB3 SER A 401     -39.935  23.448   9.525  1.00 91.72           H  
ATOM   3465  O   SER A 401     -37.578  22.561   8.487  1.00 91.72           O  
ATOM   3466  OG  SER A 401     -40.312  24.049  11.441  1.00 91.72           O  
ATOM   3467  HG  SER A 401     -39.966  24.713  12.043  1.00 91.72           H  
ATOM   3468  N   LEU A 402     -36.124  23.978   9.455  1.00 92.18           N  
ATOM   3469  H   LEU A 402     -35.910  24.545  10.264  1.00 92.18           H  
ATOM   3470  CA  LEU A 402     -35.142  23.889   8.382  1.00 92.18           C  
ATOM   3471  HA  LEU A 402     -35.651  24.139   7.451  1.00 92.18           H  
ATOM   3472  C   LEU A 402     -34.623  22.444   8.288  1.00 92.18           C  
ATOM   3473  CB  LEU A 402     -33.987  24.880   8.607  1.00 92.18           C  
ATOM   3474  HB2 LEU A 402     -33.559  24.688   9.590  1.00 92.18           H  
ATOM   3475  HB3 LEU A 402     -33.213  24.689   7.864  1.00 92.18           H  
ATOM   3476  O   LEU A 402     -34.358  21.836   9.332  1.00 92.18           O  
ATOM   3477  CG  LEU A 402     -34.389  26.362   8.523  1.00 92.18           C  
ATOM   3478  HG  LEU A 402     -35.160  26.568   9.265  1.00 92.18           H  
ATOM   3479  CD1 LEU A 402     -33.190  27.237   8.864  1.00 92.18           C  
ATOM   3480 HD11 LEU A 402     -32.463  27.190   8.054  1.00 92.18           H  
ATOM   3481 HD12 LEU A 402     -32.732  26.901   9.795  1.00 92.18           H  
ATOM   3482 HD13 LEU A 402     -33.516  28.270   8.982  1.00 92.18           H  
ATOM   3483  CD2 LEU A 402     -34.916  26.771   7.145  1.00 92.18           C  
ATOM   3484 HD21 LEU A 402     -34.188  26.513   6.375  1.00 92.18           H  
ATOM   3485 HD22 LEU A 402     -35.089  27.847   7.123  1.00 92.18           H  
ATOM   3486 HD23 LEU A 402     -35.861  26.269   6.940  1.00 92.18           H  
ATOM   3487  N   PRO A 403     -34.485  21.892   7.071  1.00 91.29           N  
ATOM   3488  CA  PRO A 403     -33.952  20.551   6.888  1.00 91.29           C  
ATOM   3489  HA  PRO A 403     -34.522  19.837   7.483  1.00 91.29           H  
ATOM   3490  C   PRO A 403     -32.484  20.488   7.318  1.00 91.29           C  
ATOM   3491  CB  PRO A 403     -34.142  20.228   5.404  1.00 91.29           C  
ATOM   3492  HB2 PRO A 403     -33.367  19.566   5.019  1.00 91.29           H  
ATOM   3493  HB3 PRO A 403     -35.126  19.783   5.255  1.00 91.29           H  
ATOM   3494  O   PRO A 403     -31.759  21.491   7.316  1.00 91.29           O  
ATOM   3495  CG  PRO A 403     -34.097  21.605   4.740  1.00 91.29           C  
ATOM   3496  HG2 PRO A 403     -34.640  21.617   3.795  1.00 91.29           H  
ATOM   3497  HG3 PRO A 403     -33.059  21.904   4.591  1.00 91.29           H  
ATOM   3498  CD  PRO A 403     -34.748  22.514   5.781  1.00 91.29           C  
ATOM   3499  HD2 PRO A 403     -34.316  23.512   5.723  1.00 91.29           H  
ATOM   3500  HD3 PRO A 403     -35.825  22.554   5.614  1.00 91.29           H  
ATOM   3501  N   TYR A 404     -32.046  19.287   7.679  1.00 94.55           N  
ATOM   3502  H   TYR A 404     -32.685  18.509   7.614  1.00 94.55           H  
ATOM   3503  CA  TYR A 404     -30.637  19.009   7.924  1.00 94.55           C  
ATOM   3504  HA  TYR A 404     -30.202  19.855   8.457  1.00 94.55           H  
ATOM   3505  C   TYR A 404     -29.882  18.827   6.599  1.00 94.55           C  
ATOM   3506  CB  TYR A 404     -30.503  17.769   8.808  1.00 94.55           C  
ATOM   3507  HB2 TYR A 404     -30.995  16.928   8.320  1.00 94.55           H  
ATOM   3508  HB3 TYR A 404     -29.442  17.530   8.880  1.00 94.55           H  
ATOM   3509  O   TYR A 404     -30.396  18.207   5.672  1.00 94.55           O  
ATOM   3510  CG  TYR A 404     -31.056  17.922  10.210  1.00 94.55           C  
ATOM   3511  CD1 TYR A 404     -30.264  18.487  11.227  1.00 94.55           C  
ATOM   3512  HD1 TYR A 404     -29.267  18.835  10.998  1.00 94.55           H  
ATOM   3513  CD2 TYR A 404     -32.369  17.499  10.492  1.00 94.55           C  
ATOM   3514  HD2 TYR A 404     -32.987  17.094   9.703  1.00 94.55           H  
ATOM   3515  CE1 TYR A 404     -30.781  18.607  12.531  1.00 94.55           C  
ATOM   3516  HE1 TYR A 404     -30.195  19.044  13.326  1.00 94.55           H  
ATOM   3517  CE2 TYR A 404     -32.890  17.626  11.793  1.00 94.55           C  
ATOM   3518  HE2 TYR A 404     -33.907  17.322  11.988  1.00 94.55           H  
ATOM   3519  OH  TYR A 404     -32.583  18.301  14.076  1.00 94.55           O  
ATOM   3520  HH  TYR A 404     -33.508  18.045  14.105  1.00 94.55           H  
ATOM   3521  CZ  TYR A 404     -32.092  18.178  12.816  1.00 94.55           C  
ATOM   3522  N   HIS A 405     -28.641  19.306   6.531  1.00 94.14           N  
ATOM   3523  H   HIS A 405     -28.289  19.837   7.315  1.00 94.14           H  
ATOM   3524  CA  HIS A 405     -27.727  19.092   5.404  1.00 94.14           C  
ATOM   3525  HA  HIS A 405     -28.073  18.242   4.816  1.00 94.14           H  
ATOM   3526  C   HIS A 405     -26.318  18.753   5.912  1.00 94.14           C  
ATOM   3527  CB  HIS A 405     -27.734  20.325   4.491  1.00 94.14           C  
ATOM   3528  HB2 HIS A 405     -27.519  21.211   5.087  1.00 94.14           H  
ATOM   3529  HB3 HIS A 405     -28.726  20.441   4.055  1.00 94.14           H  
ATOM   3530  O   HIS A 405     -25.895  19.246   6.963  1.00 94.14           O  
ATOM   3531  CG  HIS A 405     -26.722  20.239   3.374  1.00 94.14           C  
ATOM   3532  CD2 HIS A 405     -25.537  20.921   3.319  1.00 94.14           C  
ATOM   3533  HD2 HIS A 405     -25.179  21.639   4.041  1.00 94.14           H  
ATOM   3534  ND1 HIS A 405     -26.756  19.404   2.275  1.00 94.14           N  
ATOM   3535  HD1 HIS A 405     -27.497  18.786   1.979  1.00 94.14           H  
ATOM   3536  CE1 HIS A 405     -25.614  19.576   1.582  1.00 94.14           C  
ATOM   3537  HE1 HIS A 405     -25.342  19.040   0.684  1.00 94.14           H  
ATOM   3538  NE2 HIS A 405     -24.848  20.499   2.187  1.00 94.14           N  
ATOM   3539  N   VAL A 406     -25.598  17.894   5.188  1.00 94.83           N  
ATOM   3540  H   VAL A 406     -25.934  17.636   4.272  1.00 94.83           H  
ATOM   3541  CA  VAL A 406     -24.232  17.476   5.526  1.00 94.83           C  
ATOM   3542  HA  VAL A 406     -23.983  17.795   6.538  1.00 94.83           H  
ATOM   3543  C   VAL A 406     -23.258  18.154   4.571  1.00 94.83           C  
ATOM   3544  CB  VAL A 406     -24.074  15.941   5.464  1.00 94.83           C  
ATOM   3545  HB  VAL A 406     -24.344  15.585   4.470  1.00 94.83           H  
ATOM   3546  O   VAL A 406     -23.191  17.796   3.407  1.00 94.83           O  
ATOM   3547  CG1 VAL A 406     -22.638  15.499   5.781  1.00 94.83           C  
ATOM   3548 HG11 VAL A 406     -22.578  14.410   5.774  1.00 94.83           H  
ATOM   3549 HG12 VAL A 406     -22.331  15.885   6.753  1.00 94.83           H  
ATOM   3550 HG13 VAL A 406     -21.959  15.870   5.014  1.00 94.83           H  
ATOM   3551  CG2 VAL A 406     -24.988  15.246   6.478  1.00 94.83           C  
ATOM   3552 HG21 VAL A 406     -24.880  14.165   6.389  1.00 94.83           H  
ATOM   3553 HG22 VAL A 406     -24.720  15.570   7.484  1.00 94.83           H  
ATOM   3554 HG23 VAL A 406     -26.025  15.505   6.268  1.00 94.83           H  
ATOM   3555  N   GLU A 407     -22.450  19.076   5.087  1.00 93.73           N  
ATOM   3556  H   GLU A 407     -22.541  19.315   6.064  1.00 93.73           H  
ATOM   3557  CA  GLU A 407     -21.315  19.629   4.345  1.00 93.73           C  
ATOM   3558  HA  GLU A 407     -21.585  19.719   3.293  1.00 93.73           H  
ATOM   3559  C   GLU A 407     -20.117  18.680   4.472  1.00 93.73           C  
ATOM   3560  CB  GLU A 407     -20.996  21.035   4.878  1.00 93.73           C  
ATOM   3561  HB2 GLU A 407     -20.725  20.958   5.931  1.00 93.73           H  
ATOM   3562  HB3 GLU A 407     -21.901  21.640   4.809  1.00 93.73           H  
ATOM   3563  O   GLU A 407     -19.744  18.287   5.585  1.00 93.73           O  
ATOM   3564  CG  GLU A 407     -19.861  21.760   4.131  1.00 93.73           C  
ATOM   3565  HG2 GLU A 407     -20.157  21.915   3.093  1.00 93.73           H  
ATOM   3566  HG3 GLU A 407     -18.969  21.134   4.146  1.00 93.73           H  
ATOM   3567  CD  GLU A 407     -19.529  23.115   4.785  1.00 93.73           C  
ATOM   3568  OE1 GLU A 407     -18.330  23.464   4.934  1.00 93.73           O  
ATOM   3569  OE2 GLU A 407     -20.447  23.800   5.295  1.00 93.73           O  
ATOM   3570  N   ILE A 408     -19.493  18.319   3.352  1.00 94.91           N  
ATOM   3571  H   ILE A 408     -19.824  18.689   2.472  1.00 94.91           H  
ATOM   3572  CA  ILE A 408     -18.306  17.458   3.321  1.00 94.91           C  
ATOM   3573  HA  ILE A 408     -18.215  16.943   4.278  1.00 94.91           H  
ATOM   3574  C   ILE A 408     -17.063  18.326   3.142  1.00 94.91           C  
ATOM   3575  CB  ILE A 408     -18.435  16.373   2.227  1.00 94.91           C  
ATOM   3576  HB  ILE A 408     -18.557  16.858   1.259  1.00 94.91           H  
ATOM   3577  O   ILE A 408     -16.979  19.115   2.211  1.00 94.91           O  
ATOM   3578  CG1 ILE A 408     -19.682  15.498   2.508  1.00 94.91           C  
ATOM   3579 HG12 ILE A 408     -20.574  16.122   2.451  1.00 94.91           H  
ATOM   3580 HG13 ILE A 408     -19.623  15.100   3.521  1.00 94.91           H  
ATOM   3581  CG2 ILE A 408     -17.157  15.510   2.185  1.00 94.91           C  
ATOM   3582 HG21 ILE A 408     -16.281  16.130   1.995  1.00 94.91           H  
ATOM   3583 HG22 ILE A 408     -17.048  14.976   3.129  1.00 94.91           H  
ATOM   3584 HG23 ILE A 408     -17.215  14.801   1.360  1.00 94.91           H  
ATOM   3585  CD1 ILE A 408     -19.882  14.337   1.526  1.00 94.91           C  
ATOM   3586 HD11 ILE A 408     -19.066  13.619   1.607  1.00 94.91           H  
ATOM   3587 HD12 ILE A 408     -19.941  14.717   0.506  1.00 94.91           H  
ATOM   3588 HD13 ILE A 408     -20.806  13.813   1.771  1.00 94.91           H  
ATOM   3589  N   ARG A 409     -16.069  18.155   4.019  1.00 95.48           N  
ATOM   3590  H   ARG A 409     -16.226  17.548   4.810  1.00 95.48           H  
ATOM   3591  CA  ARG A 409     -14.736  18.752   3.855  1.00 95.48           C  
ATOM   3592  HA  ARG A 409     -14.705  19.326   2.929  1.00 95.48           H  
ATOM   3593  C   ARG A 409     -13.687  17.667   3.728  1.00 95.48           C  
ATOM   3594  CB  ARG A 409     -14.414  19.689   5.022  1.00 95.48           C  
ATOM   3595  HB2 ARG A 409     -13.415  20.096   4.868  1.00 95.48           H  
ATOM   3596  HB3 ARG A 409     -14.426  19.129   5.958  1.00 95.48           H  
ATOM   3597  O   ARG A 409     -13.705  16.718   4.516  1.00 95.48           O  
ATOM   3598  CG  ARG A 409     -15.419  20.842   5.104  1.00 95.48           C  
ATOM   3599  HG2 ARG A 409     -16.403  20.463   5.381  1.00 95.48           H  
ATOM   3600  HG3 ARG A 409     -15.490  21.327   4.131  1.00 95.48           H  
ATOM   3601  CD  ARG A 409     -14.958  21.862   6.141  1.00 95.48           C  
ATOM   3602  HD2 ARG A 409     -14.908  21.383   7.118  1.00 95.48           H  
ATOM   3603  HD3 ARG A 409     -13.969  22.220   5.854  1.00 95.48           H  
ATOM   3604  NE  ARG A 409     -15.899  22.986   6.181  1.00 95.48           N  
ATOM   3605  HE  ARG A 409     -16.751  22.882   5.651  1.00 95.48           H  
ATOM   3606  NH1 ARG A 409     -14.612  24.556   7.254  1.00 95.48           N  
ATOM   3607 HH11 ARG A 409     -13.843  23.901   7.231  1.00 95.48           H  
ATOM   3608 HH12 ARG A 409     -14.467  25.539   7.433  1.00 95.48           H  
ATOM   3609  NH2 ARG A 409     -16.621  25.086   6.395  1.00 95.48           N  
ATOM   3610 HH21 ARG A 409     -16.400  26.070   6.339  1.00 95.48           H  
ATOM   3611 HH22 ARG A 409     -17.374  24.743   5.816  1.00 95.48           H  
ATOM   3612  CZ  ARG A 409     -15.703  24.203   6.625  1.00 95.48           C  
ATOM   3613  N   THR A 410     -12.746  17.820   2.807  1.00 95.54           N  
ATOM   3614  H   THR A 410     -12.827  18.564   2.128  1.00 95.54           H  
ATOM   3615  CA  THR A 410     -11.631  16.886   2.642  1.00 95.54           C  
ATOM   3616  HA  THR A 410     -11.703  16.110   3.405  1.00 95.54           H  
ATOM   3617  C   THR A 410     -10.287  17.580   2.858  1.00 95.54           C  
ATOM   3618  CB  THR A 410     -11.705  16.154   1.297  1.00 95.54           C  
ATOM   3619  HB  THR A 410     -10.976  15.346   1.339  1.00 95.54           H  
ATOM   3620  O   THR A 410     -10.149  18.781   2.645  1.00 95.54           O  
ATOM   3621  CG2 THR A 410     -13.057  15.503   1.009  1.00 95.54           C  
ATOM   3622 HG21 THR A 410     -13.357  14.880   1.852  1.00 95.54           H  
ATOM   3623 HG22 THR A 410     -13.818  16.266   0.838  1.00 95.54           H  
ATOM   3624 HG23 THR A 410     -12.976  14.887   0.114  1.00 95.54           H  
ATOM   3625  OG1 THR A 410     -11.361  16.991   0.228  1.00 95.54           O  
ATOM   3626  HG1 THR A 410     -12.058  17.648   0.162  1.00 95.54           H  
ATOM   3627  N   THR A 411      -9.268  16.858   3.336  1.00 95.53           N  
ATOM   3628  H   THR A 411      -9.423  15.897   3.607  1.00 95.53           H  
ATOM   3629  CA  THR A 411      -7.938  17.468   3.533  1.00 95.53           C  
ATOM   3630  HA  THR A 411      -8.074  18.498   3.863  1.00 95.53           H  
ATOM   3631  C   THR A 411      -7.124  17.557   2.250  1.00 95.53           C  
ATOM   3632  CB  THR A 411      -7.105  16.767   4.610  1.00 95.53           C  
ATOM   3633  HB  THR A 411      -6.107  17.206   4.620  1.00 95.53           H  
ATOM   3634  O   THR A 411      -6.355  18.497   2.100  1.00 95.53           O  
ATOM   3635  CG2 THR A 411      -7.714  16.950   5.999  1.00 95.53           C  
ATOM   3636 HG21 THR A 411      -7.735  18.012   6.243  1.00 95.53           H  
ATOM   3637 HG22 THR A 411      -7.111  16.427   6.741  1.00 95.53           H  
ATOM   3638 HG23 THR A 411      -8.735  16.565   6.014  1.00 95.53           H  
ATOM   3639  OG1 THR A 411      -6.982  15.382   4.374  1.00 95.53           O  
ATOM   3640  HG1 THR A 411      -6.365  15.052   5.031  1.00 95.53           H  
ATOM   3641  N   ASN A 412      -7.287  16.600   1.332  1.00 94.72           N  
ATOM   3642  H   ASN A 412      -7.957  15.870   1.526  1.00 94.72           H  
ATOM   3643  CA  ASN A 412      -6.496  16.492   0.102  1.00 94.72           C  
ATOM   3644  HA  ASN A 412      -6.008  17.447  -0.090  1.00 94.72           H  
ATOM   3645  C   ASN A 412      -7.368  16.224  -1.137  1.00 94.72           C  
ATOM   3646  CB  ASN A 412      -5.396  15.433   0.302  1.00 94.72           C  
ATOM   3647  HB2 ASN A 412      -5.851  14.507   0.656  1.00 94.72           H  
ATOM   3648  HB3 ASN A 412      -4.906  15.229  -0.650  1.00 94.72           H  
ATOM   3649  O   ASN A 412      -6.902  15.632  -2.109  1.00 94.72           O  
ATOM   3650  CG  ASN A 412      -4.304  15.883   1.255  1.00 94.72           C  
ATOM   3651  ND2 ASN A 412      -3.802  15.015   2.096  1.00 94.72           N  
ATOM   3652 HD21 ASN A 412      -4.181  14.080   2.136  1.00 94.72           H  
ATOM   3653 HD22 ASN A 412      -3.083  15.372   2.709  1.00 94.72           H  
ATOM   3654  OD1 ASN A 412      -3.834  17.000   1.247  1.00 94.72           O  
ATOM   3655  N   GLY A 413      -8.639  16.637  -1.112  1.00 95.10           N  
ATOM   3656  H   GLY A 413      -9.018  17.065  -0.280  1.00 95.10           H  
ATOM   3657  CA  GLY A 413      -9.538  16.460  -2.247  1.00 95.10           C  
ATOM   3658  HA2 GLY A 413      -8.984  16.718  -3.149  1.00 95.10           H  
ATOM   3659  HA3 GLY A 413     -10.392  17.132  -2.160  1.00 95.10           H  
ATOM   3660  C   GLY A 413     -10.049  15.035  -2.430  1.00 95.10           C  
ATOM   3661  O   GLY A 413      -9.884  14.176  -1.560  1.00 95.10           O  
ATOM   3662  N   THR A 414     -10.664  14.796  -3.590  1.00 94.89           N  
ATOM   3663  H   THR A 414     -10.831  15.585  -4.198  1.00 94.89           H  
ATOM   3664  CA  THR A 414     -11.337  13.528  -3.942  1.00 94.89           C  
ATOM   3665  HA  THR A 414     -11.314  12.863  -3.078  1.00 94.89           H  
ATOM   3666  C   THR A 414     -10.675  12.773  -5.094  1.00 94.89           C  
ATOM   3667  CB  THR A 414     -12.807  13.785  -4.279  1.00 94.89           C  
ATOM   3668  HB  THR A 414     -13.289  12.843  -4.544  1.00 94.89           H  
ATOM   3669  O   THR A 414     -11.005  11.618  -5.369  1.00 94.89           O  
ATOM   3670  CG2 THR A 414     -13.562  14.415  -3.112  1.00 94.89           C  
ATOM   3671 HG21 THR A 414     -13.594  13.718  -2.275  1.00 94.89           H  
ATOM   3672 HG22 THR A 414     -14.578  14.649  -3.431  1.00 94.89           H  
ATOM   3673 HG23 THR A 414     -13.092  15.343  -2.789  1.00 94.89           H  
ATOM   3674  OG1 THR A 414     -12.894  14.676  -5.365  1.00 94.89           O  
ATOM   3675  HG1 THR A 414     -13.823  14.899  -5.462  1.00 94.89           H  
ATOM   3676  N   VAL A 415      -9.703  13.393  -5.763  1.00 95.80           N  
ATOM   3677  H   VAL A 415      -9.439  14.319  -5.456  1.00 95.80           H  
ATOM   3678  CA  VAL A 415      -8.979  12.802  -6.890  1.00 95.80           C  
ATOM   3679  HA  VAL A 415      -9.421  11.838  -7.136  1.00 95.80           H  
ATOM   3680  C   VAL A 415      -7.529  12.568  -6.487  1.00 95.80           C  
ATOM   3681  CB  VAL A 415      -9.087  13.682  -8.148  1.00 95.80           C  
ATOM   3682  HB  VAL A 415      -8.587  14.634  -7.973  1.00 95.80           H  
ATOM   3683  O   VAL A 415      -6.802  13.508  -6.189  1.00 95.80           O  
ATOM   3684  CG1 VAL A 415      -8.417  12.989  -9.338  1.00 95.80           C  
ATOM   3685 HG11 VAL A 415      -7.333  13.009  -9.219  1.00 95.80           H  
ATOM   3686 HG12 VAL A 415      -8.749  11.953  -9.410  1.00 95.80           H  
ATOM   3687 HG13 VAL A 415      -8.693  13.511 -10.254  1.00 95.80           H  
ATOM   3688  CG2 VAL A 415     -10.547  13.976  -8.525  1.00 95.80           C  
ATOM   3689 HG21 VAL A 415     -11.039  14.530  -7.726  1.00 95.80           H  
ATOM   3690 HG22 VAL A 415     -11.091  13.047  -8.694  1.00 95.80           H  
ATOM   3691 HG23 VAL A 415     -10.583  14.588  -9.426  1.00 95.80           H  
ATOM   3692  N   PHE A 416      -7.090  11.315  -6.513  1.00 95.91           N  
ATOM   3693  H   PHE A 416      -7.750  10.591  -6.759  1.00 95.91           H  
ATOM   3694  CA  PHE A 416      -5.703  10.924  -6.273  1.00 95.91           C  
ATOM   3695  HA  PHE A 416      -5.177  11.752  -5.797  1.00 95.91           H  
ATOM   3696  C   PHE A 416      -4.987  10.604  -7.576  1.00 95.91           C  
ATOM   3697  CB  PHE A 416      -5.644   9.730  -5.323  1.00 95.91           C  
ATOM   3698  HB2 PHE A 416      -6.111   8.869  -5.802  1.00 95.91           H  
ATOM   3699  HB3 PHE A 416      -4.598   9.482  -5.141  1.00 95.91           H  
ATOM   3700  O   PHE A 416      -5.616  10.315  -8.596  1.00 95.91           O  
ATOM   3701  CG  PHE A 416      -6.305   9.990  -3.991  1.00 95.91           C  
ATOM   3702  CD1 PHE A 416      -5.741  10.914  -3.091  1.00 95.91           C  
ATOM   3703  HD1 PHE A 416      -4.841  11.450  -3.356  1.00 95.91           H  
ATOM   3704  CD2 PHE A 416      -7.492   9.315  -3.657  1.00 95.91           C  
ATOM   3705  HD2 PHE A 416      -7.945   8.628  -4.356  1.00 95.91           H  
ATOM   3706  CE1 PHE A 416      -6.354  11.149  -1.848  1.00 95.91           C  
ATOM   3707  HE1 PHE A 416      -5.935  11.876  -1.170  1.00 95.91           H  
ATOM   3708  CE2 PHE A 416      -8.095   9.541  -2.409  1.00 95.91           C  
ATOM   3709  HE2 PHE A 416      -9.006   9.026  -2.144  1.00 95.91           H  
ATOM   3710  CZ  PHE A 416      -7.524  10.448  -1.506  1.00 95.91           C  
ATOM   3711  HZ  PHE A 416      -8.005  10.606  -0.551  1.00 95.91           H  
ATOM   3712  N   LYS A 417      -3.653  10.618  -7.526  1.00 94.88           N  
ATOM   3713  H   LYS A 417      -3.207  10.785  -6.635  1.00 94.88           H  
ATOM   3714  CA  LYS A 417      -2.809  10.296  -8.669  1.00 94.88           C  
ATOM   3715  HA  LYS A 417      -3.454   9.918  -9.462  1.00 94.88           H  
ATOM   3716  C   LYS A 417      -1.820   9.188  -8.319  1.00 94.88           C  
ATOM   3717  CB  LYS A 417      -2.162  11.583  -9.191  1.00 94.88           C  
ATOM   3718  HB2 LYS A 417      -2.938  12.338  -9.317  1.00 94.88           H  
ATOM   3719  HB3 LYS A 417      -1.426  11.944  -8.473  1.00 94.88           H  
ATOM   3720  O   LYS A 417      -1.149   9.252  -7.293  1.00 94.88           O  
ATOM   3721  CG  LYS A 417      -1.501  11.354 -10.547  1.00 94.88           C  
ATOM   3722  HG2 LYS A 417      -0.685  10.644 -10.420  1.00 94.88           H  
ATOM   3723  HG3 LYS A 417      -2.231  10.934 -11.240  1.00 94.88           H  
ATOM   3724  CD  LYS A 417      -0.952  12.662 -11.123  1.00 94.88           C  
ATOM   3725  HD2 LYS A 417      -0.257  13.124 -10.422  1.00 94.88           H  
ATOM   3726  HD3 LYS A 417      -1.766  13.345 -11.365  1.00 94.88           H  
ATOM   3727  CE  LYS A 417      -0.224  12.230 -12.381  1.00 94.88           C  
ATOM   3728  HE2 LYS A 417       0.519  11.485 -12.097  1.00 94.88           H  
ATOM   3729  HE3 LYS A 417      -0.933  11.730 -13.041  1.00 94.88           H  
ATOM   3730  NZ  LYS A 417       0.442  13.314 -13.125  1.00 94.88           N  
ATOM   3731  HZ1 LYS A 417      -0.240  13.988 -13.437  1.00 94.88           H  
ATOM   3732  HZ2 LYS A 417       0.856  12.862 -13.928  1.00 94.88           H  
ATOM   3733  HZ3 LYS A 417       1.167  13.755 -12.575  1.00 94.88           H  
ATOM   3734  N   ASN A 418      -1.708   8.189  -9.191  1.00 94.44           N  
ATOM   3735  H   ASN A 418      -2.337   8.203  -9.980  1.00 94.44           H  
ATOM   3736  CA  ASN A 418      -0.746   7.084  -9.096  1.00 94.44           C  
ATOM   3737  HA  ASN A 418      -1.000   6.376  -9.884  1.00 94.44           H  
ATOM   3738  C   ASN A 418      -0.824   6.264  -7.789  1.00 94.44           C  
ATOM   3739  CB  ASN A 418       0.671   7.618  -9.400  1.00 94.44           C  
ATOM   3740  HB2 ASN A 418       1.387   6.798  -9.345  1.00 94.44           H  
ATOM   3741  HB3 ASN A 418       0.951   8.355  -8.647  1.00 94.44           H  
ATOM   3742  O   ASN A 418       0.166   5.666  -7.379  1.00 94.44           O  
ATOM   3743  CG  ASN A 418       0.792   8.225 -10.784  1.00 94.44           C  
ATOM   3744  ND2 ASN A 418       1.609   9.238 -10.954  1.00 94.44           N  
ATOM   3745 HD21 ASN A 418       1.717   9.605 -11.889  1.00 94.44           H  
ATOM   3746 HD22 ASN A 418       2.167   9.583 -10.185  1.00 94.44           H  
ATOM   3747  OD1 ASN A 418       0.152   7.792 -11.724  1.00 94.44           O  
ATOM   3748  N   GLY A 419      -1.984   6.226  -7.127  1.00 95.53           N  
ATOM   3749  H   GLY A 419      -2.771   6.736  -7.502  1.00 95.53           H  
ATOM   3750  CA  GLY A 419      -2.170   5.513  -5.855  1.00 95.53           C  
ATOM   3751  HA2 GLY A 419      -3.234   5.472  -5.617  1.00 95.53           H  
ATOM   3752  HA3 GLY A 419      -1.795   4.493  -5.948  1.00 95.53           H  
ATOM   3753  C   GLY A 419      -1.474   6.168  -4.665  1.00 95.53           C  
ATOM   3754  O   GLY A 419      -1.289   5.521  -3.637  1.00 95.53           O  
ATOM   3755  N   ILE A 420      -1.081   7.436  -4.795  1.00 95.50           N  
ATOM   3756  H   ILE A 420      -1.274   7.917  -5.663  1.00 95.50           H  
ATOM   3757  CA  ILE A 420      -0.346   8.178  -3.773  1.00 95.50           C  
ATOM   3758  HA  ILE A 420      -0.007   7.480  -3.008  1.00 95.50           H  
ATOM   3759  C   ILE A 420      -1.271   9.192  -3.103  1.00 95.50           C  
ATOM   3760  CB  ILE A 420       0.915   8.838  -4.378  1.00 95.50           C  
ATOM   3761  HB  ILE A 420       0.603   9.504  -5.183  1.00 95.50           H  
ATOM   3762  O   ILE A 420      -2.023   9.909  -3.762  1.00 95.50           O  
ATOM   3763  CG1 ILE A 420       1.863   7.763  -4.961  1.00 95.50           C  
ATOM   3764 HG12 ILE A 420       1.300   7.090  -5.609  1.00 95.50           H  
ATOM   3765 HG13 ILE A 420       2.282   7.166  -4.152  1.00 95.50           H  
ATOM   3766  CG2 ILE A 420       1.660   9.674  -3.318  1.00 95.50           C  
ATOM   3767 HG21 ILE A 420       1.030  10.491  -2.962  1.00 95.50           H  
ATOM   3768 HG22 ILE A 420       1.957   9.045  -2.478  1.00 95.50           H  
ATOM   3769 HG23 ILE A 420       2.548  10.133  -3.752  1.00 95.50           H  
ATOM   3770  CD1 ILE A 420       3.002   8.330  -5.814  1.00 95.50           C  
ATOM   3771 HD11 ILE A 420       2.598   8.982  -6.588  1.00 95.50           H  
ATOM   3772 HD12 ILE A 420       3.536   7.507  -6.290  1.00 95.50           H  
ATOM   3773 HD13 ILE A 420       3.708   8.886  -5.197  1.00 95.50           H  
ATOM   3774  N   GLY A 421      -1.160   9.268  -1.778  1.00 94.67           N  
ATOM   3775  H   GLY A 421      -0.570   8.590  -1.315  1.00 94.67           H  
ATOM   3776  CA  GLY A 421      -1.869  10.232  -0.948  1.00 94.67           C  
ATOM   3777  HA2 GLY A 421      -1.152  10.728  -0.295  1.00 94.67           H  
ATOM   3778  HA3 GLY A 421      -2.331  10.998  -1.572  1.00 94.67           H  
ATOM   3779  C   GLY A 421      -2.961   9.611  -0.080  1.00 94.67           C  
ATOM   3780  O   GLY A 421      -3.242   8.411  -0.113  1.00 94.67           O  
ATOM   3781  N   ARG A 422      -3.556  10.465   0.744  1.00 95.34           N  
ATOM   3782  H   ARG A 422      -3.271  11.432   0.706  1.00 95.34           H  
ATOM   3783  CA  ARG A 422      -4.679  10.158   1.628  1.00 95.34           C  
ATOM   3784  HA  ARG A 422      -5.317   9.405   1.165  1.00 95.34           H  
ATOM   3785  C   ARG A 422      -5.478  11.433   1.815  1.00 95.34           C  
ATOM   3786  CB  ARG A 422      -4.143   9.652   2.973  1.00 95.34           C  
ATOM   3787  HB2 ARG A 422      -3.591   8.728   2.803  1.00 95.34           H  
ATOM   3788  HB3 ARG A 422      -3.452  10.395   3.374  1.00 95.34           H  
ATOM   3789  O   ARG A 422      -4.871  12.489   1.939  1.00 95.34           O  
ATOM   3790  CG  ARG A 422      -5.248   9.401   4.011  1.00 95.34           C  
ATOM   3791  HG2 ARG A 422      -5.880   8.570   3.695  1.00 95.34           H  
ATOM   3792  HG3 ARG A 422      -5.872  10.286   4.132  1.00 95.34           H  
ATOM   3793  CD  ARG A 422      -4.650   9.106   5.381  1.00 95.34           C  
ATOM   3794  HD2 ARG A 422      -5.475   9.042   6.090  1.00 95.34           H  
ATOM   3795  HD3 ARG A 422      -4.014   9.937   5.685  1.00 95.34           H  
ATOM   3796  NE  ARG A 422      -3.877   7.854   5.397  1.00 95.34           N  
ATOM   3797  HE  ARG A 422      -3.561   7.493   4.507  1.00 95.34           H  
ATOM   3798  NH1 ARG A 422      -3.996   7.507   7.666  1.00 95.34           N  
ATOM   3799 HH11 ARG A 422      -3.795   6.945   8.480  1.00 95.34           H  
ATOM   3800 HH12 ARG A 422      -4.780   8.137   7.746  1.00 95.34           H  
ATOM   3801  NH2 ARG A 422      -2.797   6.122   6.373  1.00 95.34           N  
ATOM   3802 HH21 ARG A 422      -2.613   5.560   7.192  1.00 95.34           H  
ATOM   3803 HH22 ARG A 422      -2.528   5.788   5.459  1.00 95.34           H  
ATOM   3804  CZ  ARG A 422      -3.562   7.175   6.480  1.00 95.34           C  
ATOM   3805  N   SER A 423      -6.795  11.338   1.883  1.00 97.04           N  
ATOM   3806  H   SER A 423      -7.217  10.424   1.803  1.00 97.04           H  
ATOM   3807  CA  SER A 423      -7.665  12.470   2.191  1.00 97.04           C  
ATOM   3808  HA  SER A 423      -7.066  13.344   2.447  1.00 97.04           H  
ATOM   3809  C   SER A 423      -8.535  12.124   3.391  1.00 97.04           C  
ATOM   3810  CB  SER A 423      -8.489  12.824   0.958  1.00 97.04           C  
ATOM   3811  HB2 SER A 423      -7.846  12.806   0.078  1.00 97.04           H  
ATOM   3812  HB3 SER A 423      -9.299  12.106   0.827  1.00 97.04           H  
ATOM   3813  O   SER A 423      -9.210  11.097   3.396  1.00 97.04           O  
ATOM   3814  OG  SER A 423      -9.008  14.122   1.074  1.00 97.04           O  
ATOM   3815  HG  SER A 423      -9.441  14.304   0.238  1.00 97.04           H  
ATOM   3816  N   THR A 424      -8.489  12.954   4.428  1.00 96.84           N  
ATOM   3817  H   THR A 424      -7.936  13.796   4.344  1.00 96.84           H  
ATOM   3818  CA  THR A 424      -9.341  12.822   5.611  1.00 96.84           C  
ATOM   3819  HA  THR A 424      -9.559  11.770   5.790  1.00 96.84           H  
ATOM   3820  C   THR A 424     -10.635  13.563   5.340  1.00 96.84           C  
ATOM   3821  CB  THR A 424      -8.675  13.380   6.874  1.00 96.84           C  
ATOM   3822  HB  THR A 424      -8.497  14.446   6.742  1.00 96.84           H  
ATOM   3823  O   THR A 424     -10.631  14.772   5.108  1.00 96.84           O  
ATOM   3824  CG2 THR A 424      -9.536  13.183   8.124  1.00 96.84           C  
ATOM   3825 HG21 THR A 424      -8.982  13.519   8.999  1.00 96.84           H  
ATOM   3826 HG22 THR A 424     -10.455  13.764   8.044  1.00 96.84           H  
ATOM   3827 HG23 THR A 424      -9.783  12.128   8.240  1.00 96.84           H  
ATOM   3828  OG1 THR A 424      -7.436  12.752   7.096  1.00 96.84           O  
ATOM   3829  HG1 THR A 424      -7.622  11.833   7.303  1.00 96.84           H  
ATOM   3830  N   VAL A 425     -11.742  12.835   5.388  1.00 96.62           N  
ATOM   3831  H   VAL A 425     -11.648  11.844   5.558  1.00 96.62           H  
ATOM   3832  CA  VAL A 425     -13.090  13.353   5.189  1.00 96.62           C  
ATOM   3833  HA  VAL A 425     -13.033  14.243   4.563  1.00 96.62           H  
ATOM   3834  C   VAL A 425     -13.682  13.734   6.536  1.00 96.62           C  
ATOM   3835  CB  VAL A 425     -13.972  12.324   4.464  1.00 96.62           C  
ATOM   3836  HB  VAL A 425     -14.197  11.486   5.124  1.00 96.62           H  
ATOM   3837  O   VAL A 425     -13.755  12.908   7.450  1.00 96.62           O  
ATOM   3838  CG1 VAL A 425     -15.281  12.983   4.033  1.00 96.62           C  
ATOM   3839 HG11 VAL A 425     -15.862  13.298   4.900  1.00 96.62           H  
ATOM   3840 HG12 VAL A 425     -15.067  13.846   3.403  1.00 96.62           H  
ATOM   3841 HG13 VAL A 425     -15.865  12.268   3.453  1.00 96.62           H  
ATOM   3842  CG2 VAL A 425     -13.273  11.787   3.212  1.00 96.62           C  
ATOM   3843 HG21 VAL A 425     -12.446  11.136   3.494  1.00 96.62           H  
ATOM   3844 HG22 VAL A 425     -13.969  11.203   2.610  1.00 96.62           H  
ATOM   3845 HG23 VAL A 425     -12.880  12.622   2.631  1.00 96.62           H  
ATOM   3846  N   LYS A 426     -14.116  14.986   6.662  1.00 96.32           N  
ATOM   3847  H   LYS A 426     -13.995  15.595   5.866  1.00 96.32           H  
ATOM   3848  CA  LYS A 426     -14.759  15.548   7.848  1.00 96.32           C  
ATOM   3849  HA  LYS A 426     -14.883  14.767   8.598  1.00 96.32           H  
ATOM   3850  C   LYS A 426     -16.139  16.103   7.474  1.00 96.32           C  
ATOM   3851  CB  LYS A 426     -13.845  16.615   8.459  1.00 96.32           C  
ATOM   3852  HB2 LYS A 426     -13.680  17.413   7.734  1.00 96.32           H  
ATOM   3853  HB3 LYS A 426     -12.882  16.165   8.700  1.00 96.32           H  
ATOM   3854  O   LYS A 426     -16.213  17.212   6.945  1.00 96.32           O  
ATOM   3855  CG  LYS A 426     -14.468  17.197   9.736  1.00 96.32           C  
ATOM   3856  HG2 LYS A 426     -15.428  17.660   9.504  1.00 96.32           H  
ATOM   3857  HG3 LYS A 426     -14.632  16.400  10.462  1.00 96.32           H  
ATOM   3858  CD  LYS A 426     -13.552  18.259  10.340  1.00 96.32           C  
ATOM   3859  HD2 LYS A 426     -13.354  19.024   9.588  1.00 96.32           H  
ATOM   3860  HD3 LYS A 426     -12.613  17.794  10.642  1.00 96.32           H  
ATOM   3861  CE  LYS A 426     -14.250  18.885  11.547  1.00 96.32           C  
ATOM   3862  HE2 LYS A 426     -15.207  19.289  11.217  1.00 96.32           H  
ATOM   3863  HE3 LYS A 426     -14.454  18.100  12.276  1.00 96.32           H  
ATOM   3864  NZ  LYS A 426     -13.414  19.953  12.146  1.00 96.32           N  
ATOM   3865  HZ1 LYS A 426     -13.234  20.672  11.460  1.00 96.32           H  
ATOM   3866  HZ2 LYS A 426     -13.887  20.366  12.938  1.00 96.32           H  
ATOM   3867  HZ3 LYS A 426     -12.530  19.571  12.450  1.00 96.32           H  
ATOM   3868  N   PRO A 427     -17.225  15.370   7.761  1.00 96.36           N  
ATOM   3869  CA  PRO A 427     -18.578  15.888   7.608  1.00 96.36           C  
ATOM   3870  HA  PRO A 427     -18.676  16.371   6.635  1.00 96.36           H  
ATOM   3871  C   PRO A 427     -18.945  16.898   8.706  1.00 96.36           C  
ATOM   3872  CB  PRO A 427     -19.477  14.657   7.632  1.00 96.36           C  
ATOM   3873  HB2 PRO A 427     -19.533  14.251   6.621  1.00 96.36           H  
ATOM   3874  HB3 PRO A 427     -20.476  14.881   8.007  1.00 96.36           H  
ATOM   3875  O   PRO A 427     -18.496  16.799   9.855  1.00 96.36           O  
ATOM   3876  CG  PRO A 427     -18.709  13.704   8.551  1.00 96.36           C  
ATOM   3877  HG2 PRO A 427     -18.864  13.998   9.589  1.00 96.36           H  
ATOM   3878  HG3 PRO A 427     -18.979  12.660   8.400  1.00 96.36           H  
ATOM   3879  CD  PRO A 427     -17.260  13.977   8.179  1.00 96.36           C  
ATOM   3880  HD2 PRO A 427     -16.964  13.341   7.345  1.00 96.36           H  
ATOM   3881  HD3 PRO A 427     -16.622  13.793   9.043  1.00 96.36           H  
ATOM   3882  N   ILE A 428     -19.794  17.860   8.354  1.00 96.42           N  
ATOM   3883  H   ILE A 428     -20.033  17.934   7.375  1.00 96.42           H  
ATOM   3884  CA  ILE A 428     -20.382  18.853   9.255  1.00 96.42           C  
ATOM   3885  HA  ILE A 428     -20.225  18.540  10.288  1.00 96.42           H  
ATOM   3886  C   ILE A 428     -21.888  18.900   8.993  1.00 96.42           C  
ATOM   3887  CB  ILE A 428     -19.730  20.245   9.069  1.00 96.42           C  
ATOM   3888  HB  ILE A 428     -19.925  20.584   8.051  1.00 96.42           H  
ATOM   3889  O   ILE A 428     -22.334  19.391   7.962  1.00 96.42           O  
ATOM   3890  CG1 ILE A 428     -18.195  20.184   9.264  1.00 96.42           C  
ATOM   3891 HG12 ILE A 428     -17.969  19.848  10.275  1.00 96.42           H  
ATOM   3892 HG13 ILE A 428     -17.773  19.462   8.564  1.00 96.42           H  
ATOM   3893  CG2 ILE A 428     -20.363  21.257  10.049  1.00 96.42           C  
ATOM   3894 HG21 ILE A 428     -19.982  22.260   9.853  1.00 96.42           H  
ATOM   3895 HG22 ILE A 428     -21.444  21.295   9.914  1.00 96.42           H  
ATOM   3896 HG23 ILE A 428     -20.143  20.972  11.077  1.00 96.42           H  
ATOM   3897  CD1 ILE A 428     -17.476  21.512   9.000  1.00 96.42           C  
ATOM   3898 HD11 ILE A 428     -17.769  21.900   8.023  1.00 96.42           H  
ATOM   3899 HD12 ILE A 428     -17.721  22.241   9.772  1.00 96.42           H  
ATOM   3900 HD13 ILE A 428     -16.399  21.345   9.009  1.00 96.42           H  
ATOM   3901  N   LEU A 429     -22.680  18.417   9.947  1.00 95.83           N  
ATOM   3902  H   LEU A 429     -22.264  17.940  10.734  1.00 95.83           H  
ATOM   3903  CA  LEU A 429     -24.129  18.549   9.913  1.00 95.83           C  
ATOM   3904  HA  LEU A 429     -24.469  18.320   8.903  1.00 95.83           H  
ATOM   3905  C   LEU A 429     -24.533  19.985  10.254  1.00 95.83           C  
ATOM   3906  CB  LEU A 429     -24.764  17.546  10.889  1.00 95.83           C  
ATOM   3907  HB2 LEU A 429     -24.486  17.828  11.904  1.00 95.83           H  
ATOM   3908  HB3 LEU A 429     -24.368  16.549  10.698  1.00 95.83           H  
ATOM   3909  O   LEU A 429     -24.119  20.538  11.280  1.00 95.83           O  
ATOM   3910  CG  LEU A 429     -26.300  17.511  10.778  1.00 95.83           C  
ATOM   3911  HG  LEU A 429     -26.706  18.520  10.846  1.00 95.83           H  
ATOM   3912  CD1 LEU A 429     -26.748  16.877   9.464  1.00 95.83           C  
ATOM   3913 HD11 LEU A 429     -26.078  16.063   9.188  1.00 95.83           H  
ATOM   3914 HD12 LEU A 429     -26.747  17.625   8.671  1.00 95.83           H  
ATOM   3915 HD13 LEU A 429     -27.753  16.468   9.563  1.00 95.83           H  
ATOM   3916  CD2 LEU A 429     -26.903  16.710  11.923  1.00 95.83           C  
ATOM   3917 HD21 LEU A 429     -26.543  17.102  12.874  1.00 95.83           H  
ATOM   3918 HD22 LEU A 429     -27.986  16.823  11.903  1.00 95.83           H  
ATOM   3919 HD23 LEU A 429     -26.645  15.655  11.825  1.00 95.83           H  
ATOM   3920  N   LYS A 430     -25.399  20.562   9.430  1.00 94.84           N  
ATOM   3921  H   LYS A 430     -25.654  20.072   8.585  1.00 94.84           H  
ATOM   3922  CA  LYS A 430     -26.032  21.854   9.674  1.00 94.84           C  
ATOM   3923  HA  LYS A 430     -25.785  22.183  10.684  1.00 94.84           H  
ATOM   3924  C   LYS A 430     -27.551  21.741   9.595  1.00 94.84           C  
ATOM   3925  CB  LYS A 430     -25.497  22.893   8.683  1.00 94.84           C  
ATOM   3926  HB2 LYS A 430     -25.687  22.547   7.667  1.00 94.84           H  
ATOM   3927  HB3 LYS A 430     -26.049  23.819   8.844  1.00 94.84           H  
ATOM   3928  O   LYS A 430     -28.078  20.933   8.837  1.00 94.84           O  
ATOM   3929  CG  LYS A 430     -24.003  23.211   8.853  1.00 94.84           C  
ATOM   3930  HG2 LYS A 430     -23.842  23.654   9.836  1.00 94.84           H  
ATOM   3931  HG3 LYS A 430     -23.408  22.302   8.762  1.00 94.84           H  
ATOM   3932  CD  LYS A 430     -23.578  24.197   7.761  1.00 94.84           C  
ATOM   3933  HD2 LYS A 430     -23.643  23.694   6.797  1.00 94.84           H  
ATOM   3934  HD3 LYS A 430     -24.260  25.047   7.754  1.00 94.84           H  
ATOM   3935  CE  LYS A 430     -22.151  24.705   7.972  1.00 94.84           C  
ATOM   3936  HE2 LYS A 430     -21.485  23.847   8.076  1.00 94.84           H  
ATOM   3937  HE3 LYS A 430     -22.122  25.299   8.885  1.00 94.84           H  
ATOM   3938  NZ  LYS A 430     -21.725  25.514   6.807  1.00 94.84           N  
ATOM   3939  HZ1 LYS A 430     -21.528  24.885   6.042  1.00 94.84           H  
ATOM   3940  HZ2 LYS A 430     -22.437  26.157   6.491  1.00 94.84           H  
ATOM   3941  HZ3 LYS A 430     -20.841  25.980   6.952  1.00 94.84           H  
ATOM   3942  N   GLN A 431     -28.247  22.558  10.380  1.00 92.95           N  
ATOM   3943  H   GLN A 431     -27.717  23.176  10.979  1.00 92.95           H  
ATOM   3944  CA  GLN A 431     -29.678  22.826  10.250  1.00 92.95           C  
ATOM   3945  HA  GLN A 431     -30.082  22.251   9.416  1.00 92.95           H  
ATOM   3946  C   GLN A 431     -29.842  24.317   9.934  1.00 92.95           C  
ATOM   3947  CB  GLN A 431     -30.411  22.398  11.532  1.00 92.95           C  
ATOM   3948  HB2 GLN A 431     -30.136  21.372  11.774  1.00 92.95           H  
ATOM   3949  HB3 GLN A 431     -30.137  23.048  12.362  1.00 92.95           H  
ATOM   3950  O   GLN A 431     -29.600  25.171  10.795  1.00 92.95           O  
ATOM   3951  CG  GLN A 431     -31.921  22.449  11.290  1.00 92.95           C  
ATOM   3952  HG2 GLN A 431     -32.136  21.788  10.450  1.00 92.95           H  
ATOM   3953  HG3 GLN A 431     -32.220  23.461  11.021  1.00 92.95           H  
ATOM   3954  CD  GLN A 431     -32.777  22.013  12.473  1.00 92.95           C  
ATOM   3955  NE2 GLN A 431     -33.978  21.569  12.179  1.00 92.95           N  
ATOM   3956 HE21 GLN A 431     -34.640  21.350  12.910  1.00 92.95           H  
ATOM   3957 HE22 GLN A 431     -34.245  21.523  11.207  1.00 92.95           H  
ATOM   3958  OE1 GLN A 431     -32.407  22.098  13.641  1.00 92.95           O  
ATOM   3959  N   GLY A 432     -30.151  24.636   8.674  1.00 88.94           N  
ATOM   3960  H   GLY A 432     -30.319  23.888   8.017  1.00 88.94           H  
ATOM   3961  CA  GLY A 432     -29.874  25.973   8.140  1.00 88.94           C  
ATOM   3962  HA2 GLY A 432     -30.192  26.034   7.098  1.00 88.94           H  
ATOM   3963  HA3 GLY A 432     -30.415  26.718   8.722  1.00 88.94           H  
ATOM   3964  C   GLY A 432     -28.377  26.281   8.213  1.00 88.94           C  
ATOM   3965  O   GLY A 432     -27.555  25.447   7.850  1.00 88.94           O  
ATOM   3966  N   ASP A 433     -28.013  27.441   8.758  1.00 90.09           N  
ATOM   3967  H   ASP A 433     -28.724  28.136   8.932  1.00 90.09           H  
ATOM   3968  CA  ASP A 433     -26.604  27.811   8.978  1.00 90.09           C  
ATOM   3969  HA  ASP A 433     -25.992  27.355   8.200  1.00 90.09           H  
ATOM   3970  C   ASP A 433     -26.037  27.322  10.326  1.00 90.09           C  
ATOM   3971  CB  ASP A 433     -26.455  29.333   8.853  1.00 90.09           C  
ATOM   3972  HB2 ASP A 433     -27.165  29.816   9.524  1.00 90.09           H  
ATOM   3973  HB3 ASP A 433     -25.452  29.620   9.169  1.00 90.09           H  
ATOM   3974  O   ASP A 433     -24.849  27.499  10.620  1.00 90.09           O  
ATOM   3975  CG  ASP A 433     -26.649  29.854   7.427  1.00 90.09           C  
ATOM   3976  OD1 ASP A 433     -27.061  31.030   7.322  1.00 90.09           O  
ATOM   3977  OD2 ASP A 433     -26.329  29.112   6.474  1.00 90.09           O  
ATOM   3978  N   LYS A 434     -26.866  26.720  11.187  1.00 92.40           N  
ATOM   3979  H   LYS A 434     -27.801  26.503  10.874  1.00 92.40           H  
ATOM   3980  CA  LYS A 434     -26.443  26.290  12.525  1.00 92.40           C  
ATOM   3981  HA  LYS A 434     -25.704  27.000  12.894  1.00 92.40           H  
ATOM   3982  C   LYS A 434     -25.793  24.913  12.461  1.00 92.40           C  
ATOM   3983  CB  LYS A 434     -27.648  26.311  13.472  1.00 92.40           C  
ATOM   3984  HB2 LYS A 434     -28.089  27.308  13.469  1.00 92.40           H  
ATOM   3985  HB3 LYS A 434     -28.394  25.601  13.118  1.00 92.40           H  
ATOM   3986  O   LYS A 434     -26.439  23.946  12.081  1.00 92.40           O  
ATOM   3987  CG  LYS A 434     -27.239  25.943  14.905  1.00 92.40           C  
ATOM   3988  HG2 LYS A 434     -26.526  26.675  15.285  1.00 92.40           H  
ATOM   3989  HG3 LYS A 434     -26.775  24.957  14.909  1.00 92.40           H  
ATOM   3990  CD  LYS A 434     -28.467  25.894  15.810  1.00 92.40           C  
ATOM   3991  HD2 LYS A 434     -28.909  26.888  15.881  1.00 92.40           H  
ATOM   3992  HD3 LYS A 434     -29.194  25.209  15.374  1.00 92.40           H  
ATOM   3993  CE  LYS A 434     -28.053  25.392  17.194  1.00 92.40           C  
ATOM   3994  HE2 LYS A 434     -27.509  24.456  17.066  1.00 92.40           H  
ATOM   3995  HE3 LYS A 434     -27.378  26.116  17.647  1.00 92.40           H  
ATOM   3996  NZ  LYS A 434     -29.249  25.176  18.040  1.00 92.40           N  
ATOM   3997  HZ1 LYS A 434     -29.856  24.504  17.592  1.00 92.40           H  
ATOM   3998  HZ2 LYS A 434     -29.765  26.039  18.147  1.00 92.40           H  
ATOM   3999  HZ3 LYS A 434     -28.986  24.818  18.947  1.00 92.40           H  
ATOM   4000  N   ILE A 435     -24.553  24.803  12.937  1.00 94.84           N  
ATOM   4001  H   ILE A 435     -24.065  25.647  13.200  1.00 94.84           H  
ATOM   4002  CA  ILE A 435     -23.886  23.506  13.117  1.00 94.84           C  
ATOM   4003  HA  ILE A 435     -23.979  22.947  12.186  1.00 94.84           H  
ATOM   4004  C   ILE A 435     -24.599  22.704  14.212  1.00 94.84           C  
ATOM   4005  CB  ILE A 435     -22.377  23.678  13.408  1.00 94.84           C  
ATOM   4006  HB  ILE A 435     -22.264  24.293  14.299  1.00 94.84           H  
ATOM   4007  O   ILE A 435     -24.862  23.215  15.306  1.00 94.84           O  
ATOM   4008  CG1 ILE A 435     -21.693  24.393  12.218  1.00 94.84           C  
ATOM   4009 HG12 ILE A 435     -22.208  25.331  12.011  1.00 94.84           H  
ATOM   4010 HG13 ILE A 435     -21.769  23.768  11.328  1.00 94.84           H  
ATOM   4011  CG2 ILE A 435     -21.718  22.309  13.674  1.00 94.84           C  
ATOM   4012 HG21 ILE A 435     -20.651  22.422  13.862  1.00 94.84           H  
ATOM   4013 HG22 ILE A 435     -22.149  21.839  14.558  1.00 94.84           H  
ATOM   4014 HG23 ILE A 435     -21.868  21.649  12.819  1.00 94.84           H  
ATOM   4015  CD1 ILE A 435     -20.218  24.739  12.453  1.00 94.84           C  
ATOM   4016 HD11 ILE A 435     -19.863  25.363  11.632  1.00 94.84           H  
ATOM   4017 HD12 ILE A 435     -20.107  25.287  13.389  1.00 94.84           H  
ATOM   4018 HD13 ILE A 435     -19.610  23.834  12.480  1.00 94.84           H  
ATOM   4019  N   VAL A 436     -24.889  21.440  13.916  1.00 95.37           N  
ATOM   4020  H   VAL A 436     -24.608  21.088  13.011  1.00 95.37           H  
ATOM   4021  CA  VAL A 436     -25.540  20.496  14.824  1.00 95.37           C  
ATOM   4022  HA  VAL A 436     -25.805  21.011  15.747  1.00 95.37           H  
ATOM   4023  C   VAL A 436     -24.562  19.383  15.176  1.00 95.37           C  
ATOM   4024  CB  VAL A 436     -26.846  19.952  14.212  1.00 95.37           C  
ATOM   4025  HB  VAL A 436     -26.626  19.453  13.268  1.00 95.37           H  
ATOM   4026  O   VAL A 436     -23.883  18.831  14.314  1.00 95.37           O  
ATOM   4027  CG1 VAL A 436     -27.538  18.955  15.154  1.00 95.37           C  
ATOM   4028 HG11 VAL A 436     -27.736  19.414  16.121  1.00 95.37           H  
ATOM   4029 HG12 VAL A 436     -28.481  18.625  14.717  1.00 95.37           H  
ATOM   4030 HG13 VAL A 436     -26.920  18.067  15.286  1.00 95.37           H  
ATOM   4031  CG2 VAL A 436     -27.825  21.103  13.943  1.00 95.37           C  
ATOM   4032 HG21 VAL A 436     -27.421  21.766  13.179  1.00 95.37           H  
ATOM   4033 HG22 VAL A 436     -28.771  20.709  13.570  1.00 95.37           H  
ATOM   4034 HG23 VAL A 436     -28.009  21.669  14.856  1.00 95.37           H  
ATOM   4035  N   ASN A 437     -24.489  19.040  16.461  1.00 94.77           N  
ATOM   4036  H   ASN A 437     -25.100  19.495  17.125  1.00 94.77           H  
ATOM   4037  CA  ASN A 437     -23.697  17.899  16.901  1.00 94.77           C  
ATOM   4038  HA  ASN A 437     -22.704  17.968  16.456  1.00 94.77           H  
ATOM   4039  C   ASN A 437     -24.350  16.605  16.408  1.00 94.77           C  
ATOM   4040  CB  ASN A 437     -23.556  17.911  18.430  1.00 94.77           C  
ATOM   4041  HB2 ASN A 437     -23.122  16.965  18.754  1.00 94.77           H  
ATOM   4042  HB3 ASN A 437     -24.542  18.001  18.882  1.00 94.77           H  
ATOM   4043  O   ASN A 437     -25.505  16.333  16.727  1.00 94.77           O  
ATOM   4044  CG  ASN A 437     -22.653  19.019  18.934  1.00 94.77           C  
ATOM   4045  ND2 ASN A 437     -22.856  19.458  20.154  1.00 94.77           N  
ATOM   4046 HD21 ASN A 437     -22.217  20.173  20.474  1.00 94.77           H  
ATOM   4047 HD22 ASN A 437     -23.568  19.041  20.737  1.00 94.77           H  
ATOM   4048  OD1 ASN A 437     -21.753  19.496  18.269  1.00 94.77           O  
ATOM   4049  N   ALA A 438     -23.588  15.808  15.669  1.00 95.50           N  
ATOM   4050  H   ALA A 438     -22.650  16.101  15.436  1.00 95.50           H  
ATOM   4051  CA  ALA A 438     -24.022  14.529  15.135  1.00 95.50           C  
ATOM   4052  HA  ALA A 438     -24.857  14.149  15.723  1.00 95.50           H  
ATOM   4053  C   ALA A 438     -22.893  13.504  15.208  1.00 95.50           C  
ATOM   4054  CB  ALA A 438     -24.504  14.738  13.697  1.00 95.50           C  
ATOM   4055  HB1 ALA A 438     -23.704  15.147  13.081  1.00 95.50           H  
ATOM   4056  HB2 ALA A 438     -25.341  15.435  13.721  1.00 95.50           H  
ATOM   4057  HB3 ALA A 438     -24.843  13.794  13.270  1.00 95.50           H  
ATOM   4058  O   ALA A 438     -21.713  13.846  15.319  1.00 95.50           O  
ATOM   4059  N   THR A 439     -23.274  12.235  15.119  1.00 95.92           N  
ATOM   4060  H   THR A 439     -24.257  12.069  14.959  1.00 95.92           H  
ATOM   4061  CA  THR A 439     -22.347  11.132  14.846  1.00 95.92           C  
ATOM   4062  HA  THR A 439     -21.320  11.470  14.991  1.00 95.92           H  
ATOM   4063  C   THR A 439     -22.487  10.726  13.387  1.00 95.92           C  
ATOM   4064  CB  THR A 439     -22.582   9.941  15.783  1.00 95.92           C  
ATOM   4065  HB  THR A 439     -21.920   9.127  15.491  1.00 95.92           H  
ATOM   4066  O   THR A 439     -23.575  10.856  12.829  1.00 95.92           O  
ATOM   4067  CG2 THR A 439     -22.288  10.299  17.239  1.00 95.92           C  
ATOM   4068 HG21 THR A 439     -22.955  11.092  17.579  1.00 95.92           H  
ATOM   4069 HG22 THR A 439     -22.436   9.417  17.863  1.00 95.92           H  
ATOM   4070 HG23 THR A 439     -21.255  10.633  17.335  1.00 95.92           H  
ATOM   4071  OG1 THR A 439     -23.912   9.485  15.729  1.00 95.92           O  
ATOM   4072  HG1 THR A 439     -24.493  10.249  15.779  1.00 95.92           H  
ATOM   4073  N   TYR A 440     -21.416  10.247  12.755  1.00 96.51           N  
ATOM   4074  H   TYR A 440     -20.522  10.176  13.220  1.00 96.51           H  
ATOM   4075  CA  TYR A 440     -21.455   9.905  11.336  1.00 96.51           C  
ATOM   4076  HA  TYR A 440     -22.468  10.075  10.970  1.00 96.51           H  
ATOM   4077  C   TYR A 440     -21.141   8.436  11.109  1.00 96.51           C  
ATOM   4078  CB  TYR A 440     -20.548  10.822  10.509  1.00 96.51           C  
ATOM   4079  HB2 TYR A 440     -20.712  10.613   9.452  1.00 96.51           H  
ATOM   4080  HB3 TYR A 440     -19.504  10.595  10.721  1.00 96.51           H  
ATOM   4081  O   TYR A 440     -20.287   7.862  11.790  1.00 96.51           O  
ATOM   4082  CG  TYR A 440     -20.799  12.293  10.761  1.00 96.51           C  
ATOM   4083  CD1 TYR A 440     -21.732  13.005   9.982  1.00 96.51           C  
ATOM   4084  HD1 TYR A 440     -22.268  12.506   9.188  1.00 96.51           H  
ATOM   4085  CD2 TYR A 440     -20.101  12.943  11.796  1.00 96.51           C  
ATOM   4086  HD2 TYR A 440     -19.386  12.391  12.387  1.00 96.51           H  
ATOM   4087  CE1 TYR A 440     -21.955  14.374  10.232  1.00 96.51           C  
ATOM   4088  HE1 TYR A 440     -22.650  14.939   9.629  1.00 96.51           H  
ATOM   4089  CE2 TYR A 440     -20.324  14.306  12.052  1.00 96.51           C  
ATOM   4090  HE2 TYR A 440     -19.785  14.802  12.846  1.00 96.51           H  
ATOM   4091  OH  TYR A 440     -21.447  16.340  11.519  1.00 96.51           O  
ATOM   4092  HH  TYR A 440     -20.851  16.640  12.208  1.00 96.51           H  
ATOM   4093  CZ  TYR A 440     -21.247  15.023  11.264  1.00 96.51           C  
ATOM   4094  N   ARG A 441     -21.814   7.833  10.130  1.00 96.82           N  
ATOM   4095  H   ARG A 441     -22.501   8.380   9.632  1.00 96.82           H  
ATOM   4096  CA  ARG A 441     -21.456   6.517   9.595  1.00 96.82           C  
ATOM   4097  HA  ARG A 441     -20.623   6.108  10.167  1.00 96.82           H  
ATOM   4098  C   ARG A 441     -20.985   6.683   8.163  1.00 96.82           C  
ATOM   4099  CB  ARG A 441     -22.615   5.520   9.688  1.00 96.82           C  
ATOM   4100  HB2 ARG A 441     -23.436   5.864   9.059  1.00 96.82           H  
ATOM   4101  HB3 ARG A 441     -22.278   4.560   9.298  1.00 96.82           H  
ATOM   4102  O   ARG A 441     -21.685   7.275   7.344  1.00 96.82           O  
ATOM   4103  CG  ARG A 441     -23.127   5.324  11.118  1.00 96.82           C  
ATOM   4104  HG2 ARG A 441     -23.448   6.278  11.535  1.00 96.82           H  
ATOM   4105  HG3 ARG A 441     -22.332   4.906  11.735  1.00 96.82           H  
ATOM   4106  CD  ARG A 441     -24.322   4.371  11.089  1.00 96.82           C  
ATOM   4107  HD2 ARG A 441     -24.009   3.421  10.657  1.00 96.82           H  
ATOM   4108  HD3 ARG A 441     -25.096   4.804  10.456  1.00 96.82           H  
ATOM   4109  NE  ARG A 441     -24.853   4.147  12.443  1.00 96.82           N  
ATOM   4110  HE  ARG A 441     -24.331   4.560  13.204  1.00 96.82           H  
ATOM   4111  NH1 ARG A 441     -26.747   3.021  11.819  1.00 96.82           N  
ATOM   4112 HH11 ARG A 441     -26.501   3.196  10.855  1.00 96.82           H  
ATOM   4113 HH12 ARG A 441     -27.690   2.734  12.042  1.00 96.82           H  
ATOM   4114  NH2 ARG A 441     -26.389   3.461  13.974  1.00 96.82           N  
ATOM   4115 HH21 ARG A 441     -25.862   3.923  14.701  1.00 96.82           H  
ATOM   4116 HH22 ARG A 441     -27.297   3.070  14.179  1.00 96.82           H  
ATOM   4117  CZ  ARG A 441     -25.989   3.546  12.738  1.00 96.82           C  
ATOM   4118  N   PHE A 442     -19.814   6.132   7.893  1.00 96.84           N  
ATOM   4119  H   PHE A 442     -19.345   5.644   8.643  1.00 96.84           H  
ATOM   4120  CA  PHE A 442     -19.133   6.144   6.608  1.00 96.84           C  
ATOM   4121  HA  PHE A 442     -19.527   6.939   5.974  1.00 96.84           H  
ATOM   4122  C   PHE A 442     -19.371   4.801   5.932  1.00 96.84           C  
ATOM   4123  CB  PHE A 442     -17.649   6.407   6.875  1.00 96.84           C  
ATOM   4124  HB2 PHE A 442     -17.081   6.297   5.951  1.00 96.84           H  
ATOM   4125  HB3 PHE A 442     -17.269   5.644   7.556  1.00 96.84           H  
ATOM   4126  O   PHE A 442     -18.984   3.758   6.468  1.00 96.84           O  
ATOM   4127  CG  PHE A 442     -17.381   7.773   7.472  1.00 96.84           C  
ATOM   4128  CD1 PHE A 442     -17.188   8.888   6.637  1.00 96.84           C  
ATOM   4129  HD1 PHE A 442     -17.234   8.773   5.564  1.00 96.84           H  
ATOM   4130  CD2 PHE A 442     -17.337   7.932   8.869  1.00 96.84           C  
ATOM   4131  HD2 PHE A 442     -17.504   7.084   9.518  1.00 96.84           H  
ATOM   4132  CE1 PHE A 442     -16.917  10.150   7.196  1.00 96.84           C  
ATOM   4133  HE1 PHE A 442     -16.751  11.000   6.551  1.00 96.84           H  
ATOM   4134  CE2 PHE A 442     -17.080   9.195   9.429  1.00 96.84           C  
ATOM   4135  HE2 PHE A 442     -17.052   9.317  10.501  1.00 96.84           H  
ATOM   4136  CZ  PHE A 442     -16.863  10.302   8.592  1.00 96.84           C  
ATOM   4137  HZ  PHE A 442     -16.663  11.272   9.024  1.00 96.84           H  
ATOM   4138  N   VAL A 443     -20.050   4.816   4.790  1.00 96.70           N  
ATOM   4139  H   VAL A 443     -20.335   5.708   4.408  1.00 96.70           H  
ATOM   4140  CA  VAL A 443     -20.539   3.628   4.091  1.00 96.70           C  
ATOM   4141  HA  VAL A 443     -20.234   2.740   4.643  1.00 96.70           H  
ATOM   4142  C   VAL A 443     -19.914   3.567   2.704  1.00 96.70           C  
ATOM   4143  CB  VAL A 443     -22.080   3.624   4.018  1.00 96.70           C  
ATOM   4144  HB  VAL A 443     -22.413   4.472   3.421  1.00 96.70           H  
ATOM   4145  O   VAL A 443     -19.930   4.547   1.967  1.00 96.70           O  
ATOM   4146  CG1 VAL A 443     -22.622   2.339   3.383  1.00 96.70           C  
ATOM   4147 HG11 VAL A 443     -22.231   2.224   2.372  1.00 96.70           H  
ATOM   4148 HG12 VAL A 443     -22.344   1.477   3.990  1.00 96.70           H  
ATOM   4149 HG13 VAL A 443     -23.708   2.395   3.318  1.00 96.70           H  
ATOM   4150  CG2 VAL A 443     -22.713   3.747   5.412  1.00 96.70           C  
ATOM   4151 HG21 VAL A 443     -22.349   2.944   6.053  1.00 96.70           H  
ATOM   4152 HG22 VAL A 443     -23.799   3.686   5.328  1.00 96.70           H  
ATOM   4153 HG23 VAL A 443     -22.464   4.713   5.850  1.00 96.70           H  
ATOM   4154  N   ILE A 444     -19.367   2.405   2.357  1.00 95.96           N  
ATOM   4155  H   ILE A 444     -19.428   1.639   3.013  1.00 95.96           H  
ATOM   4156  CA  ILE A 444     -18.882   2.086   1.009  1.00 95.96           C  
ATOM   4157  HA  ILE A 444     -19.232   2.836   0.300  1.00 95.96           H  
ATOM   4158  C   ILE A 444     -19.500   0.743   0.629  1.00 95.96           C  
ATOM   4159  CB  ILE A 444     -17.337   2.059   0.954  1.00 95.96           C  
ATOM   4160  HB  ILE A 444     -16.985   1.384   1.735  1.00 95.96           H  
ATOM   4161  O   ILE A 444     -19.451  -0.202   1.426  1.00 95.96           O  
ATOM   4162  CG1 ILE A 444     -16.738   3.455   1.236  1.00 95.96           C  
ATOM   4163 HG12 ILE A 444     -17.123   3.822   2.188  1.00 95.96           H  
ATOM   4164 HG13 ILE A 444     -17.057   4.147   0.456  1.00 95.96           H  
ATOM   4165  CG2 ILE A 444     -16.851   1.509  -0.399  1.00 95.96           C  
ATOM   4166 HG21 ILE A 444     -17.242   2.124  -1.210  1.00 95.96           H  
ATOM   4167 HG22 ILE A 444     -17.190   0.484  -0.549  1.00 95.96           H  
ATOM   4168 HG23 ILE A 444     -15.763   1.491  -0.454  1.00 95.96           H  
ATOM   4169  CD1 ILE A 444     -15.206   3.492   1.328  1.00 95.96           C  
ATOM   4170 HD11 ILE A 444     -14.753   3.277   0.361  1.00 95.96           H  
ATOM   4171 HD12 ILE A 444     -14.847   2.770   2.063  1.00 95.96           H  
ATOM   4172 HD13 ILE A 444     -14.887   4.489   1.630  1.00 95.96           H  
ATOM   4173  N   ASP A 445     -20.099   0.669  -0.559  1.00 93.33           N  
ATOM   4174  H   ASP A 445     -19.986   1.441  -1.202  1.00 93.33           H  
ATOM   4175  CA  ASP A 445     -20.770  -0.527  -1.089  1.00 93.33           C  
ATOM   4176  HA  ASP A 445     -21.326  -0.213  -1.973  1.00 93.33           H  
ATOM   4177  C   ASP A 445     -21.810  -1.106  -0.110  1.00 93.33           C  
ATOM   4178  CB  ASP A 445     -19.734  -1.554  -1.570  1.00 93.33           C  
ATOM   4179  HB2 ASP A 445     -19.191  -1.946  -0.709  1.00 93.33           H  
ATOM   4180  HB3 ASP A 445     -20.253  -2.384  -2.048  1.00 93.33           H  
ATOM   4181  O   ASP A 445     -21.830  -2.297   0.202  1.00 93.33           O  
ATOM   4182  CG  ASP A 445     -18.737  -0.967  -2.572  1.00 93.33           C  
ATOM   4183  OD1 ASP A 445     -17.544  -1.333  -2.465  1.00 93.33           O  
ATOM   4184  OD2 ASP A 445     -19.170  -0.147  -3.408  1.00 93.33           O  
ATOM   4185  N   GLY A 446     -22.632  -0.227   0.478  1.00 95.62           N  
ATOM   4186  H   GLY A 446     -22.555   0.739   0.193  1.00 95.62           H  
ATOM   4187  CA  GLY A 446     -23.661  -0.593   1.461  1.00 95.62           C  
ATOM   4188  HA2 GLY A 446     -24.274  -1.392   1.042  1.00 95.62           H  
ATOM   4189  HA3 GLY A 446     -24.301   0.272   1.638  1.00 95.62           H  
ATOM   4190  C   GLY A 446     -23.128  -1.075   2.817  1.00 95.62           C  
ATOM   4191  O   GLY A 446     -23.912  -1.371   3.716  1.00 95.62           O  
ATOM   4192  N   THR A 447     -21.807  -1.129   3.002  1.00 95.93           N  
ATOM   4193  H   THR A 447     -21.209  -0.865   2.232  1.00 95.93           H  
ATOM   4194  CA  THR A 447     -21.170  -1.586   4.240  1.00 95.93           C  
ATOM   4195  HA  THR A 447     -21.897  -2.128   4.844  1.00 95.93           H  
ATOM   4196  C   THR A 447     -20.647  -0.402   5.040  1.00 95.93           C  
ATOM   4197  CB  THR A 447     -20.027  -2.556   3.928  1.00 95.93           C  
ATOM   4198  HB  THR A 447     -19.249  -2.040   3.364  1.00 95.93           H  
ATOM   4199  O   THR A 447     -19.848   0.386   4.534  1.00 95.93           O  
ATOM   4200  CG2 THR A 447     -19.412  -3.155   5.195  1.00 95.93           C  
ATOM   4201 HG21 THR A 447     -18.908  -2.382   5.777  1.00 95.93           H  
ATOM   4202 HG22 THR A 447     -18.685  -3.918   4.920  1.00 95.93           H  
ATOM   4203 HG23 THR A 447     -20.191  -3.617   5.803  1.00 95.93           H  
ATOM   4204  OG1 THR A 447     -20.504  -3.635   3.163  1.00 95.93           O  
ATOM   4205  HG1 THR A 447     -20.908  -3.280   2.368  1.00 95.93           H  
ATOM   4206  N   ILE A 448     -21.043  -0.295   6.312  1.00 96.54           N  
ATOM   4207  H   ILE A 448     -21.696  -0.975   6.674  1.00 96.54           H  
ATOM   4208  CA  ILE A 448     -20.471   0.691   7.242  1.00 96.54           C  
ATOM   4209  HA  ILE A 448     -20.526   1.678   6.784  1.00 96.54           H  
ATOM   4210  C   ILE A 448     -18.995   0.338   7.459  1.00 96.54           C  
ATOM   4211  CB  ILE A 448     -21.247   0.737   8.581  1.00 96.54           C  
ATOM   4212  HB  ILE A 448     -21.206  -0.253   9.035  1.00 96.54           H  
ATOM   4213  O   ILE A 448     -18.679  -0.674   8.081  1.00 96.54           O  
ATOM   4214  CG1 ILE A 448     -22.731   1.123   8.378  1.00 96.54           C  
ATOM   4215 HG12 ILE A 448     -23.144   0.592   7.520  1.00 96.54           H  
ATOM   4216 HG13 ILE A 448     -22.805   2.191   8.175  1.00 96.54           H  
ATOM   4217  CG2 ILE A 448     -20.575   1.748   9.535  1.00 96.54           C  
ATOM   4218 HG21 ILE A 448     -21.125   1.825  10.473  1.00 96.54           H  
ATOM   4219 HG22 ILE A 448     -19.564   1.423   9.781  1.00 96.54           H  
ATOM   4220 HG23 ILE A 448     -20.526   2.732   9.068  1.00 96.54           H  
ATOM   4221  CD1 ILE A 448     -23.618   0.786   9.584  1.00 96.54           C  
ATOM   4222 HD11 ILE A 448     -23.276   1.307  10.479  1.00 96.54           H  
ATOM   4223 HD12 ILE A 448     -23.596  -0.288   9.767  1.00 96.54           H  
ATOM   4224 HD13 ILE A 448     -24.644   1.086   9.372  1.00 96.54           H  
ATOM   4225  N   LYS A 449     -18.090   1.168   6.941  1.00 96.66           N  
ATOM   4226  H   LYS A 449     -18.431   1.975   6.439  1.00 96.66           H  
ATOM   4227  CA  LYS A 449     -16.639   1.022   7.116  1.00 96.66           C  
ATOM   4228  HA  LYS A 449     -16.377  -0.035   7.154  1.00 96.66           H  
ATOM   4229  C   LYS A 449     -16.167   1.611   8.436  1.00 96.66           C  
ATOM   4230  CB  LYS A 449     -15.902   1.699   5.951  1.00 96.66           C  
ATOM   4231  HB2 LYS A 449     -16.130   2.764   5.949  1.00 96.66           H  
ATOM   4232  HB3 LYS A 449     -14.830   1.588   6.116  1.00 96.66           H  
ATOM   4233  O   LYS A 449     -15.243   1.087   9.048  1.00 96.66           O  
ATOM   4234  CG  LYS A 449     -16.236   1.128   4.567  1.00 96.66           C  
ATOM   4235  HG2 LYS A 449     -17.289   1.304   4.344  1.00 96.66           H  
ATOM   4236  HG3 LYS A 449     -15.643   1.678   3.837  1.00 96.66           H  
ATOM   4237  CD  LYS A 449     -15.922  -0.368   4.427  1.00 96.66           C  
ATOM   4238  HD2 LYS A 449     -16.556  -0.943   5.101  1.00 96.66           H  
ATOM   4239  HD3 LYS A 449     -14.873  -0.540   4.668  1.00 96.66           H  
ATOM   4240  CE  LYS A 449     -16.204  -0.793   2.981  1.00 96.66           C  
ATOM   4241  HE2 LYS A 449     -17.254  -0.599   2.761  1.00 96.66           H  
ATOM   4242  HE3 LYS A 449     -15.614  -0.164   2.315  1.00 96.66           H  
ATOM   4243  NZ  LYS A 449     -15.893  -2.219   2.725  1.00 96.66           N  
ATOM   4244  HZ1 LYS A 449     -14.911  -2.404   2.878  1.00 96.66           H  
ATOM   4245  HZ2 LYS A 449     -16.113  -2.431   1.763  1.00 96.66           H  
ATOM   4246  HZ3 LYS A 449     -16.458  -2.817   3.312  1.00 96.66           H  
ATOM   4247  N   TYR A 450     -16.804   2.694   8.875  1.00 96.95           N  
ATOM   4248  H   TYR A 450     -17.543   3.081   8.304  1.00 96.95           H  
ATOM   4249  CA  TYR A 450     -16.458   3.370  10.116  1.00 96.95           C  
ATOM   4250  HA  TYR A 450     -16.168   2.619  10.851  1.00 96.95           H  
ATOM   4251  C   TYR A 450     -17.647   4.150  10.680  1.00 96.95           C  
ATOM   4252  CB  TYR A 450     -15.256   4.288   9.855  1.00 96.95           C  
ATOM   4253  HB2 TYR A 450     -15.551   5.063   9.147  1.00 96.95           H  
ATOM   4254  HB3 TYR A 450     -14.458   3.706   9.395  1.00 96.95           H  
ATOM   4255  O   TYR A 450     -18.503   4.629   9.937  1.00 96.95           O  
ATOM   4256  CG  TYR A 450     -14.688   4.929  11.100  1.00 96.95           C  
ATOM   4257  CD1 TYR A 450     -14.722   6.327  11.250  1.00 96.95           C  
ATOM   4258  HD1 TYR A 450     -15.115   6.957  10.466  1.00 96.95           H  
ATOM   4259  CD2 TYR A 450     -14.121   4.123  12.107  1.00 96.95           C  
ATOM   4260  HD2 TYR A 450     -14.067   3.052  11.974  1.00 96.95           H  
ATOM   4261  CE1 TYR A 450     -14.203   6.916  12.415  1.00 96.95           C  
ATOM   4262  HE1 TYR A 450     -14.195   7.991  12.527  1.00 96.95           H  
ATOM   4263  CE2 TYR A 450     -13.609   4.712  13.278  1.00 96.95           C  
ATOM   4264  HE2 TYR A 450     -13.177   4.094  14.051  1.00 96.95           H  
ATOM   4265  OH  TYR A 450     -13.162   6.702  14.555  1.00 96.95           O  
ATOM   4266  HH  TYR A 450     -12.800   6.052  15.162  1.00 96.95           H  
ATOM   4267  CZ  TYR A 450     -13.653   6.115  13.433  1.00 96.95           C  
ATOM   4268  N   SER A 451     -17.688   4.292  12.003  1.00 97.03           N  
ATOM   4269  H   SER A 451     -16.912   3.935  12.540  1.00 97.03           H  
ATOM   4270  CA  SER A 451     -18.628   5.160  12.712  1.00 97.03           C  
ATOM   4271  HA  SER A 451     -19.190   5.755  11.993  1.00 97.03           H  
ATOM   4272  C   SER A 451     -17.822   6.090  13.608  1.00 97.03           C  
ATOM   4273  CB  SER A 451     -19.625   4.322  13.516  1.00 97.03           C  
ATOM   4274  HB2 SER A 451     -20.112   3.615  12.844  1.00 97.03           H  
ATOM   4275  HB3 SER A 451     -19.099   3.763  14.290  1.00 97.03           H  
ATOM   4276  O   SER A 451     -17.111   5.622  14.495  1.00 97.03           O  
ATOM   4277  OG  SER A 451     -20.619   5.137  14.109  1.00 97.03           O  
ATOM   4278  HG  SER A 451     -20.203   5.695  14.770  1.00 97.03           H  
ATOM   4279  N   GLY A 452     -17.910   7.396  13.381  1.00 95.34           N  
ATOM   4280  H   GLY A 452     -18.558   7.729  12.682  1.00 95.34           H  
ATOM   4281  CA  GLY A 452     -17.085   8.379  14.079  1.00 95.34           C  
ATOM   4282  HA2 GLY A 452     -17.380   8.419  15.128  1.00 95.34           H  
ATOM   4283  HA3 GLY A 452     -16.041   8.067  14.037  1.00 95.34           H  
ATOM   4284  C   GLY A 452     -17.210   9.779  13.489  1.00 95.34           C  
ATOM   4285  O   GLY A 452     -18.202  10.095  12.840  1.00 95.34           O  
ATOM   4286  N   MET A 453     -16.216  10.633  13.743  1.00 95.80           N  
ATOM   4287  H   MET A 453     -15.431  10.312  14.291  1.00 95.80           H  
ATOM   4288  CA  MET A 453     -16.234  12.036  13.299  1.00 95.80           C  
ATOM   4289  HA  MET A 453     -17.266  12.367  13.185  1.00 95.80           H  
ATOM   4290  C   MET A 453     -15.557  12.275  11.947  1.00 95.80           C  
ATOM   4291  CB  MET A 453     -15.574  12.935  14.351  1.00 95.80           C  
ATOM   4292  HB2 MET A 453     -15.503  13.941  13.936  1.00 95.80           H  
ATOM   4293  HB3 MET A 453     -14.564  12.584  14.561  1.00 95.80           H  
ATOM   4294  O   MET A 453     -15.923  13.219  11.256  1.00 95.80           O  
ATOM   4295  CG  MET A 453     -16.375  13.001  15.654  1.00 95.80           C  
ATOM   4296  HG2 MET A 453     -16.288  12.043  16.168  1.00 95.80           H  
ATOM   4297  HG3 MET A 453     -17.427  13.169  15.422  1.00 95.80           H  
ATOM   4298  SD  MET A 453     -15.823  14.311  16.781  1.00 95.80           S  
ATOM   4299  CE  MET A 453     -16.458  15.772  15.914  1.00 95.80           C  
ATOM   4300  HE1 MET A 453     -16.270  16.658  16.519  1.00 95.80           H  
ATOM   4301  HE2 MET A 453     -17.533  15.666  15.760  1.00 95.80           H  
ATOM   4302  HE3 MET A 453     -15.962  15.884  14.951  1.00 95.80           H  
ATOM   4303  N   THR A 454     -14.564  11.465  11.582  1.00 96.29           N  
ATOM   4304  H   THR A 454     -14.307  10.695  12.183  1.00 96.29           H  
ATOM   4305  CA  THR A 454     -13.782  11.605  10.345  1.00 96.29           C  
ATOM   4306  HA  THR A 454     -14.387  12.126   9.601  1.00 96.29           H  
ATOM   4307  C   THR A 454     -13.430  10.235   9.785  1.00 96.29           C  
ATOM   4308  CB  THR A 454     -12.478  12.395  10.563  1.00 96.29           C  
ATOM   4309  HB  THR A 454     -11.928  12.430   9.622  1.00 96.29           H  
ATOM   4310  O   THR A 454     -13.348   9.272  10.547  1.00 96.29           O  
ATOM   4311  CG2 THR A 454     -12.720  13.827  11.033  1.00 96.29           C  
ATOM   4312 HG21 THR A 454     -13.414  14.314  10.348  1.00 96.29           H  
ATOM   4313 HG22 THR A 454     -11.774  14.369  11.030  1.00 96.29           H  
ATOM   4314 HG23 THR A 454     -13.136  13.831  12.040  1.00 96.29           H  
ATOM   4315  OG1 THR A 454     -11.670  11.784  11.546  1.00 96.29           O  
ATOM   4316  HG1 THR A 454     -11.343  10.954  11.194  1.00 96.29           H  
ATOM   4317  N   TYR A 455     -13.169  10.141   8.485  1.00 97.44           N  
ATOM   4318  H   TYR A 455     -13.252  10.965   7.906  1.00 97.44           H  
ATOM   4319  CA  TYR A 455     -12.735   8.900   7.840  1.00 97.44           C  
ATOM   4320  HA  TYR A 455     -12.330   8.225   8.595  1.00 97.44           H  
ATOM   4321  C   TYR A 455     -11.627   9.171   6.825  1.00 97.44           C  
ATOM   4322  CB  TYR A 455     -13.942   8.222   7.191  1.00 97.44           C  
ATOM   4323  HB2 TYR A 455     -14.336   8.873   6.411  1.00 97.44           H  
ATOM   4324  HB3 TYR A 455     -14.709   8.103   7.956  1.00 97.44           H  
ATOM   4325  O   TYR A 455     -11.696  10.146   6.083  1.00 97.44           O  
ATOM   4326  CG  TYR A 455     -13.661   6.852   6.614  1.00 97.44           C  
ATOM   4327  CD1 TYR A 455     -13.755   6.631   5.228  1.00 97.44           C  
ATOM   4328  HD1 TYR A 455     -14.012   7.439   4.558  1.00 97.44           H  
ATOM   4329  CD2 TYR A 455     -13.304   5.796   7.473  1.00 97.44           C  
ATOM   4330  HD2 TYR A 455     -13.223   5.970   8.536  1.00 97.44           H  
ATOM   4331  CE1 TYR A 455     -13.503   5.350   4.704  1.00 97.44           C  
ATOM   4332  HE1 TYR A 455     -13.560   5.170   3.639  1.00 97.44           H  
ATOM   4333  CE2 TYR A 455     -13.029   4.518   6.949  1.00 97.44           C  
ATOM   4334  HE2 TYR A 455     -12.735   3.712   7.605  1.00 97.44           H  
ATOM   4335  OH  TYR A 455     -12.860   3.068   5.041  1.00 97.44           O  
ATOM   4336  HH  TYR A 455     -12.375   2.520   5.661  1.00 97.44           H  
ATOM   4337  CZ  TYR A 455     -13.127   4.296   5.558  1.00 97.44           C  
ATOM   4338  N   ASP A 456     -10.607   8.319   6.799  1.00 96.84           N  
ATOM   4339  H   ASP A 456     -10.647   7.482   7.363  1.00 96.84           H  
ATOM   4340  CA  ASP A 456      -9.468   8.461   5.895  1.00 96.84           C  
ATOM   4341  HA  ASP A 456      -9.353   9.504   5.598  1.00 96.84           H  
ATOM   4342  C   ASP A 456      -9.692   7.638   4.624  1.00 96.84           C  
ATOM   4343  CB  ASP A 456      -8.174   8.024   6.602  1.00 96.84           C  
ATOM   4344  HB2 ASP A 456      -7.428   7.811   5.838  1.00 96.84           H  
ATOM   4345  HB3 ASP A 456      -8.355   7.098   7.149  1.00 96.84           H  
ATOM   4346  O   ASP A 456      -9.767   6.413   4.676  1.00 96.84           O  
ATOM   4347  CG  ASP A 456      -7.566   9.061   7.553  1.00 96.84           C  
ATOM   4348  OD1 ASP A 456      -6.547   8.695   8.192  1.00 96.84           O  
ATOM   4349  OD2 ASP A 456      -8.006  10.232   7.548  1.00 96.84           O  
ATOM   4350  N   MET A 457      -9.730   8.309   3.475  1.00 96.65           N  
ATOM   4351  H   MET A 457      -9.679   9.317   3.508  1.00 96.65           H  
ATOM   4352  CA  MET A 457      -9.678   7.672   2.161  1.00 96.65           C  
ATOM   4353  HA  MET A 457     -10.089   6.665   2.229  1.00 96.65           H  
ATOM   4354  C   MET A 457      -8.219   7.564   1.715  1.00 96.65           C  
ATOM   4355  CB  MET A 457     -10.521   8.473   1.156  1.00 96.65           C  
ATOM   4356  HB2 MET A 457     -10.362   8.076   0.153  1.00 96.65           H  
ATOM   4357  HB3 MET A 457     -10.202   9.515   1.161  1.00 96.65           H  
ATOM   4358  O   MET A 457      -7.532   8.579   1.573  1.00 96.65           O  
ATOM   4359  CG  MET A 457     -12.016   8.407   1.487  1.00 96.65           C  
ATOM   4360  HG2 MET A 457     -12.550   9.054   0.791  1.00 96.65           H  
ATOM   4361  HG3 MET A 457     -12.170   8.807   2.489  1.00 96.65           H  
ATOM   4362  SD  MET A 457     -12.770   6.756   1.414  1.00 96.65           S  
ATOM   4363  CE  MET A 457     -12.848   6.463  -0.372  1.00 96.65           C  
ATOM   4364  HE1 MET A 457     -13.158   5.434  -0.554  1.00 96.65           H  
ATOM   4365  HE2 MET A 457     -13.579   7.134  -0.821  1.00 96.65           H  
ATOM   4366  HE3 MET A 457     -11.871   6.629  -0.826  1.00 96.65           H  
ATOM   4367  N   VAL A 458      -7.726   6.341   1.502  1.00 96.30           N  
ATOM   4368  H   VAL A 458      -8.334   5.548   1.648  1.00 96.30           H  
ATOM   4369  CA  VAL A 458      -6.322   6.067   1.155  1.00 96.30           C  
ATOM   4370  HA  VAL A 458      -5.725   6.957   1.357  1.00 96.30           H  
ATOM   4371  C   VAL A 458      -6.198   5.752  -0.337  1.00 96.30           C  
ATOM   4372  CB  VAL A 458      -5.750   4.928   2.024  1.00 96.30           C  
ATOM   4373  HB  VAL A 458      -6.254   3.995   1.773  1.00 96.30           H  
ATOM   4374  O   VAL A 458      -6.836   4.829  -0.837  1.00 96.30           O  
ATOM   4375  CG1 VAL A 458      -4.246   4.764   1.775  1.00 96.30           C  
ATOM   4376 HG11 VAL A 458      -3.714   5.685   2.011  1.00 96.30           H  
ATOM   4377 HG12 VAL A 458      -3.866   3.947   2.387  1.00 96.30           H  
ATOM   4378 HG13 VAL A 458      -4.069   4.503   0.732  1.00 96.30           H  
ATOM   4379  CG2 VAL A 458      -5.937   5.200   3.525  1.00 96.30           C  
ATOM   4380 HG21 VAL A 458      -5.493   6.157   3.801  1.00 96.30           H  
ATOM   4381 HG22 VAL A 458      -5.483   4.393   4.099  1.00 96.30           H  
ATOM   4382 HG23 VAL A 458      -6.998   5.210   3.771  1.00 96.30           H  
ATOM   4383  N   ALA A 459      -5.350   6.491  -1.061  1.00 95.86           N  
ATOM   4384  H   ALA A 459      -4.811   7.212  -0.604  1.00 95.86           H  
ATOM   4385  CA  ALA A 459      -5.254   6.399  -2.521  1.00 95.86           C  
ATOM   4386  HA  ALA A 459      -6.219   6.660  -2.955  1.00 95.86           H  
ATOM   4387  C   ALA A 459      -4.878   4.998  -3.032  1.00 95.86           C  
ATOM   4388  CB  ALA A 459      -4.218   7.420  -2.989  1.00 95.86           C  
ATOM   4389  HB1 ALA A 459      -4.496   8.418  -2.646  1.00 95.86           H  
ATOM   4390  HB2 ALA A 459      -4.164   7.415  -4.077  1.00 95.86           H  
ATOM   4391  HB3 ALA A 459      -3.242   7.167  -2.577  1.00 95.86           H  
ATOM   4392  O   ALA A 459      -5.390   4.558  -4.060  1.00 95.86           O  
ATOM   4393  N   SER A 460      -4.007   4.285  -2.311  1.00 95.89           N  
ATOM   4394  H   SER A 460      -3.611   4.700  -1.480  1.00 95.89           H  
ATOM   4395  CA  SER A 460      -3.557   2.933  -2.667  1.00 95.89           C  
ATOM   4396  HA  SER A 460      -3.249   2.935  -3.713  1.00 95.89           H  
ATOM   4397  C   SER A 460      -4.639   1.861  -2.521  1.00 95.89           C  
ATOM   4398  CB  SER A 460      -2.340   2.557  -1.817  1.00 95.89           C  
ATOM   4399  HB2 SER A 460      -2.013   1.548  -2.068  1.00 95.89           H  
ATOM   4400  HB3 SER A 460      -1.527   3.248  -2.041  1.00 95.89           H  
ATOM   4401  O   SER A 460      -4.477   0.761  -3.041  1.00 95.89           O  
ATOM   4402  OG  SER A 460      -2.637   2.633  -0.432  1.00 95.89           O  
ATOM   4403  HG  SER A 460      -3.218   1.908  -0.190  1.00 95.89           H  
ATOM   4404  N   GLU A 461      -5.729   2.158  -1.812  1.00 95.45           N  
ATOM   4405  H   GLU A 461      -5.814   3.080  -1.409  1.00 95.45           H  
ATOM   4406  CA  GLU A 461      -6.869   1.249  -1.624  1.00 95.45           C  
ATOM   4407  HA  GLU A 461      -6.541   0.218  -1.755  1.00 95.45           H  
ATOM   4408  C   GLU A 461      -7.978   1.491  -2.665  1.00 95.45           C  
ATOM   4409  CB  GLU A 461      -7.397   1.392  -0.186  1.00 95.45           C  
ATOM   4410  HB2 GLU A 461      -8.268   0.745  -0.070  1.00 95.45           H  
ATOM   4411  HB3 GLU A 461      -7.708   2.423  -0.020  1.00 95.45           H  
ATOM   4412  O   GLU A 461      -8.905   0.693  -2.801  1.00 95.45           O  
ATOM   4413  CG  GLU A 461      -6.341   0.995   0.862  1.00 95.45           C  
ATOM   4414  HG2 GLU A 461      -6.075  -0.051   0.708  1.00 95.45           H  
ATOM   4415  HG3 GLU A 461      -5.440   1.591   0.711  1.00 95.45           H  
ATOM   4416  CD  GLU A 461      -6.805   1.189   2.314  1.00 95.45           C  
ATOM   4417  OE1 GLU A 461      -5.926   1.085   3.200  1.00 95.45           O  
ATOM   4418  OE2 GLU A 461      -8.006   1.454   2.535  1.00 95.45           O  
ATOM   4419  N   ILE A 462      -7.871   2.574  -3.442  1.00 95.86           N  
ATOM   4420  H   ILE A 462      -7.059   3.161  -3.320  1.00 95.86           H  
ATOM   4421  CA  ILE A 462      -8.856   2.984  -4.445  1.00 95.86           C  
ATOM   4422  HA  ILE A 462      -9.811   2.506  -4.225  1.00 95.86           H  
ATOM   4423  C   ILE A 462      -8.388   2.496  -5.819  1.00 95.86           C  
ATOM   4424  CB  ILE A 462      -9.089   4.507  -4.372  1.00 95.86           C  
ATOM   4425  HB  ILE A 462      -8.136   5.008  -4.537  1.00 95.86           H  
ATOM   4426  O   ILE A 462      -7.586   3.135  -6.502  1.00 95.86           O  
ATOM   4427  CG1 ILE A 462      -9.632   4.901  -2.977  1.00 95.86           C  
ATOM   4428 HG12 ILE A 462     -10.679   4.607  -2.890  1.00 95.86           H  
ATOM   4429 HG13 ILE A 462      -9.082   4.388  -2.188  1.00 95.86           H  
ATOM   4430  CG2 ILE A 462     -10.088   4.971  -5.450  1.00 95.86           C  
ATOM   4431 HG21 ILE A 462     -10.184   6.057  -5.440  1.00 95.86           H  
ATOM   4432 HG22 ILE A 462     -11.068   4.535  -5.262  1.00 95.86           H  
ATOM   4433 HG23 ILE A 462      -9.756   4.677  -6.446  1.00 95.86           H  
ATOM   4434  CD1 ILE A 462      -9.501   6.396  -2.701  1.00 95.86           C  
ATOM   4435 HD11 ILE A 462      -8.452   6.686  -2.779  1.00 95.86           H  
ATOM   4436 HD12 ILE A 462      -9.843   6.608  -1.689  1.00 95.86           H  
ATOM   4437 HD13 ILE A 462     -10.094   6.969  -3.414  1.00 95.86           H  
ATOM   4438  N   ASN A 463      -8.904   1.336  -6.227  1.00 93.45           N  
ATOM   4439  H   ASN A 463      -9.479   0.834  -5.566  1.00 93.45           H  
ATOM   4440  CA  ASN A 463      -8.591   0.717  -7.524  1.00 93.45           C  
ATOM   4441  HA  ASN A 463      -7.617   1.069  -7.865  1.00 93.45           H  
ATOM   4442  C   ASN A 463      -9.598   1.081  -8.626  1.00 93.45           C  
ATOM   4443  CB  ASN A 463      -8.501  -0.801  -7.316  1.00 93.45           C  
ATOM   4444  HB2 ASN A 463      -9.436  -1.175  -6.898  1.00 93.45           H  
ATOM   4445  HB3 ASN A 463      -8.335  -1.288  -8.278  1.00 93.45           H  
ATOM   4446  O   ASN A 463      -9.285   1.022  -9.814  1.00 93.45           O  
ATOM   4447  CG  ASN A 463      -7.338  -1.163  -6.413  1.00 93.45           C  
ATOM   4448  ND2 ASN A 463      -7.562  -1.943  -5.382  1.00 93.45           N  
ATOM   4449 HD21 ASN A 463      -6.779  -2.054  -4.754  1.00 93.45           H  
ATOM   4450 HD22 ASN A 463      -8.500  -2.219  -5.130  1.00 93.45           H  
ATOM   4451  OD1 ASN A 463      -6.215  -0.743  -6.620  1.00 93.45           O  
ATOM   4452  N   GLN A 464     -10.799   1.480  -8.223  1.00 94.18           N  
ATOM   4453  H   GLN A 464     -10.945   1.602  -7.232  1.00 94.18           H  
ATOM   4454  CA  GLN A 464     -11.902   1.927  -9.068  1.00 94.18           C  
ATOM   4455  HA  GLN A 464     -11.514   2.215 -10.046  1.00 94.18           H  
ATOM   4456  C   GLN A 464     -12.539   3.161  -8.416  1.00 94.18           C  
ATOM   4457  CB  GLN A 464     -12.895   0.767  -9.259  1.00 94.18           C  
ATOM   4458  HB2 GLN A 464     -12.349  -0.068  -9.699  1.00 94.18           H  
ATOM   4459  HB3 GLN A 464     -13.665   1.065  -9.971  1.00 94.18           H  
ATOM   4460  O   GLN A 464     -12.257   3.408  -7.244  1.00 94.18           O  
ATOM   4461  CG  GLN A 464     -13.581   0.288  -7.966  1.00 94.18           C  
ATOM   4462  HG2 GLN A 464     -12.833   0.069  -7.204  1.00 94.18           H  
ATOM   4463  HG3 GLN A 464     -14.231   1.077  -7.586  1.00 94.18           H  
ATOM   4464  CD  GLN A 464     -14.418  -0.972  -8.174  1.00 94.18           C  
ATOM   4465  NE2 GLN A 464     -15.141  -1.414  -7.168  1.00 94.18           N  
ATOM   4466 HE21 GLN A 464     -15.742  -2.204  -7.358  1.00 94.18           H  
ATOM   4467 HE22 GLN A 464     -15.252  -0.862  -6.330  1.00 94.18           H  
ATOM   4468  OE1 GLN A 464     -14.422  -1.598  -9.223  1.00 94.18           O  
ATOM   4469  N   PRO A 465     -13.356   3.955  -9.132  1.00 96.02           N  
ATOM   4470  CA  PRO A 465     -14.133   5.003  -8.484  1.00 96.02           C  
ATOM   4471  HA  PRO A 465     -13.451   5.772  -8.124  1.00 96.02           H  
ATOM   4472  C   PRO A 465     -14.944   4.435  -7.315  1.00 96.02           C  
ATOM   4473  CB  PRO A 465     -15.030   5.597  -9.569  1.00 96.02           C  
ATOM   4474  HB2 PRO A 465     -15.137   6.672  -9.427  1.00 96.02           H  
ATOM   4475  HB3 PRO A 465     -16.006   5.112  -9.570  1.00 96.02           H  
ATOM   4476  O   PRO A 465     -15.647   3.439  -7.476  1.00 96.02           O  
ATOM   4477  CG  PRO A 465     -14.295   5.261 -10.865  1.00 96.02           C  
ATOM   4478  HG2 PRO A 465     -14.982   5.188 -11.709  1.00 96.02           H  
ATOM   4479  HG3 PRO A 465     -13.532   6.017 -11.052  1.00 96.02           H  
ATOM   4480  CD  PRO A 465     -13.638   3.917 -10.557  1.00 96.02           C  
ATOM   4481  HD2 PRO A 465     -12.729   3.793 -11.147  1.00 96.02           H  
ATOM   4482  HD3 PRO A 465     -14.344   3.112 -10.766  1.00 96.02           H  
ATOM   4483  N   THR A 466     -14.813   5.056  -6.146  1.00 96.09           N  
ATOM   4484  H   THR A 466     -14.203   5.859  -6.103  1.00 96.09           H  
ATOM   4485  CA  THR A 466     -15.403   4.586  -4.891  1.00 96.09           C  
ATOM   4486  HA  THR A 466     -16.029   3.714  -5.078  1.00 96.09           H  
ATOM   4487  C   THR A 466     -16.265   5.689  -4.301  1.00 96.09           C  
ATOM   4488  CB  THR A 466     -14.317   4.174  -3.885  1.00 96.09           C  
ATOM   4489  HB  THR A 466     -13.668   5.024  -3.672  1.00 96.09           H  
ATOM   4490  O   THR A 466     -15.753   6.740  -3.913  1.00 96.09           O  
ATOM   4491  CG2 THR A 466     -14.906   3.654  -2.576  1.00 96.09           C  
ATOM   4492 HG21 THR A 466     -14.105   3.305  -1.923  1.00 96.09           H  
ATOM   4493 HG22 THR A 466     -15.450   4.446  -2.061  1.00 96.09           H  
ATOM   4494 HG23 THR A 466     -15.587   2.829  -2.785  1.00 96.09           H  
ATOM   4495  OG1 THR A 466     -13.533   3.117  -4.386  1.00 96.09           O  
ATOM   4496  HG1 THR A 466     -13.028   2.762  -3.652  1.00 96.09           H  
ATOM   4497  N   THR A 467     -17.569   5.448  -4.202  1.00 96.09           N  
ATOM   4498  H   THR A 467     -17.945   4.588  -4.578  1.00 96.09           H  
ATOM   4499  CA  THR A 467     -18.505   6.366  -3.548  1.00 96.09           C  
ATOM   4500  HA  THR A 467     -18.166   7.388  -3.712  1.00 96.09           H  
ATOM   4501  C   THR A 467     -18.520   6.117  -2.047  1.00 96.09           C  
ATOM   4502  CB  THR A 467     -19.907   6.267  -4.152  1.00 96.09           C  
ATOM   4503  HB  THR A 467     -20.323   5.277  -3.967  1.00 96.09           H  
ATOM   4504  O   THR A 467     -18.743   5.000  -1.584  1.00 96.09           O  
ATOM   4505  CG2 THR A 467     -20.859   7.337  -3.618  1.00 96.09           C  
ATOM   4506 HG21 THR A 467     -21.058   7.166  -2.560  1.00 96.09           H  
ATOM   4507 HG22 THR A 467     -21.808   7.282  -4.150  1.00 96.09           H  
ATOM   4508 HG23 THR A 467     -20.430   8.331  -3.748  1.00 96.09           H  
ATOM   4509  OG1 THR A 467     -19.791   6.471  -5.539  1.00 96.09           O  
ATOM   4510  HG1 THR A 467     -19.672   7.412  -5.690  1.00 96.09           H  
ATOM   4511  N   LEU A 468     -18.264   7.179  -1.292  1.00 96.40           N  
ATOM   4512  H   LEU A 468     -18.086   8.059  -1.755  1.00 96.40           H  
ATOM   4513  CA  LEU A 468     -18.385   7.227   0.151  1.00 96.40           C  
ATOM   4514  HA  LEU A 468     -18.410   6.213   0.553  1.00 96.40           H  
ATOM   4515  C   LEU A 468     -19.698   7.929   0.494  1.00 96.40           C  
ATOM   4516  CB  LEU A 468     -17.150   7.960   0.701  1.00 96.40           C  
ATOM   4517  HB2 LEU A 468     -17.114   8.952   0.249  1.00 96.40           H  
ATOM   4518  HB3 LEU A 468     -16.253   7.422   0.395  1.00 96.40           H  
ATOM   4519  O   LEU A 468     -19.817   9.141   0.314  1.00 96.40           O  
ATOM   4520  CG  LEU A 468     -17.146   8.120   2.228  1.00 96.40           C  
ATOM   4521  HG  LEU A 468     -18.080   8.567   2.567  1.00 96.40           H  
ATOM   4522  CD1 LEU A 468     -16.962   6.773   2.920  1.00 96.40           C  
ATOM   4523 HD11 LEU A 468     -16.076   6.271   2.528  1.00 96.40           H  
ATOM   4524 HD12 LEU A 468     -17.843   6.150   2.764  1.00 96.40           H  
ATOM   4525 HD13 LEU A 468     -16.825   6.942   3.988  1.00 96.40           H  
ATOM   4526  CD2 LEU A 468     -15.997   9.040   2.643  1.00 96.40           C  
ATOM   4527 HD21 LEU A 468     -15.971   9.158   3.726  1.00 96.40           H  
ATOM   4528 HD22 LEU A 468     -15.048   8.630   2.299  1.00 96.40           H  
ATOM   4529 HD23 LEU A 468     -16.149  10.020   2.191  1.00 96.40           H  
ATOM   4530  N   THR A 469     -20.663   7.175   1.013  1.00 96.53           N  
ATOM   4531  H   THR A 469     -20.511   6.179   1.088  1.00 96.53           H  
ATOM   4532  CA  THR A 469     -21.908   7.721   1.559  1.00 96.53           C  
ATOM   4533  HA  THR A 469     -22.145   8.655   1.048  1.00 96.53           H  
ATOM   4534  C   THR A 469     -21.702   8.018   3.039  1.00 96.53           C  
ATOM   4535  CB  THR A 469     -23.096   6.767   1.354  1.00 96.53           C  
ATOM   4536  HB  THR A 469     -22.929   5.886   1.974  1.00 96.53           H  
ATOM   4537  O   THR A 469     -21.302   7.148   3.820  1.00 96.53           O  
ATOM   4538  CG2 THR A 469     -24.432   7.383   1.766  1.00 96.53           C  
ATOM   4539 HG21 THR A 469     -25.242   6.705   1.497  1.00 96.53           H  
ATOM   4540 HG22 THR A 469     -24.584   8.334   1.256  1.00 96.53           H  
ATOM   4541 HG23 THR A 469     -24.454   7.549   2.843  1.00 96.53           H  
ATOM   4542  OG1 THR A 469     -23.183   6.309   0.022  1.00 96.53           O  
ATOM   4543  HG1 THR A 469     -23.852   6.789  -0.471  1.00 96.53           H  
ATOM   4544  N   ILE A 470     -21.975   9.248   3.449  1.00 96.85           N  
ATOM   4545  H   ILE A 470     -22.289   9.920   2.764  1.00 96.85           H  
ATOM   4546  CA  ILE A 470     -21.815   9.719   4.820  1.00 96.85           C  
ATOM   4547  HA  ILE A 470     -21.363   8.934   5.427  1.00 96.85           H  
ATOM   4548  C   ILE A 470     -23.198  10.026   5.368  1.00 96.85           C  
ATOM   4549  CB  ILE A 470     -20.891  10.951   4.882  1.00 96.85           C  
ATOM   4550  HB  ILE A 470     -21.401  11.797   4.423  1.00 96.85           H  
ATOM   4551  O   ILE A 470     -23.862  10.942   4.899  1.00 96.85           O  
ATOM   4552  CG1 ILE A 470     -19.575  10.715   4.110  1.00 96.85           C  
ATOM   4553 HG12 ILE A 470     -19.023   9.887   4.553  1.00 96.85           H  
ATOM   4554 HG13 ILE A 470     -19.805  10.456   3.076  1.00 96.85           H  
ATOM   4555  CG2 ILE A 470     -20.621  11.275   6.362  1.00 96.85           C  
ATOM   4556 HG21 ILE A 470     -19.944  12.127   6.422  1.00 96.85           H  
ATOM   4557 HG22 ILE A 470     -21.549  11.544   6.867  1.00 96.85           H  
ATOM   4558 HG23 ILE A 470     -20.162  10.421   6.859  1.00 96.85           H  
ATOM   4559  CD1 ILE A 470     -18.682  11.952   4.038  1.00 96.85           C  
ATOM   4560 HD11 ILE A 470     -17.983  11.830   3.211  1.00 96.85           H  
ATOM   4561 HD12 ILE A 470     -19.292  12.838   3.857  1.00 96.85           H  
ATOM   4562 HD13 ILE A 470     -18.132  12.079   4.970  1.00 96.85           H  
ATOM   4563  N   SER A 471     -23.639   9.272   6.372  1.00 96.85           N  
ATOM   4564  H   SER A 471     -23.013   8.570   6.739  1.00 96.85           H  
ATOM   4565  CA  SER A 471     -24.912   9.528   7.059  1.00 96.85           C  
ATOM   4566  HA  SER A 471     -25.508  10.223   6.467  1.00 96.85           H  
ATOM   4567  C   SER A 471     -24.670  10.195   8.403  1.00 96.85           C  
ATOM   4568  CB  SER A 471     -25.754   8.255   7.190  1.00 96.85           C  
ATOM   4569  HB2 SER A 471     -26.024   7.896   6.197  1.00 96.85           H  
ATOM   4570  HB3 SER A 471     -26.668   8.491   7.733  1.00 96.85           H  
ATOM   4571  O   SER A 471     -23.826   9.743   9.178  1.00 96.85           O  
ATOM   4572  OG  SER A 471     -25.045   7.247   7.884  1.00 96.85           O  
ATOM   4573  HG  SER A 471     -24.271   7.054   7.349  1.00 96.85           H  
ATOM   4574  N   ALA A 472     -25.408  11.264   8.691  1.00 96.54           N  
ATOM   4575  H   ALA A 472     -26.096  11.555   8.013  1.00 96.54           H  
ATOM   4576  CA  ALA A 472     -25.391  11.979   9.956  1.00 96.54           C  
ATOM   4577  HA  ALA A 472     -24.451  11.778  10.471  1.00 96.54           H  
ATOM   4578  C   ALA A 472     -26.545  11.513  10.850  1.00 96.54           C  
ATOM   4579  CB  ALA A 472     -25.455  13.479   9.678  1.00 96.54           C  
ATOM   4580  HB1 ALA A 472     -26.399  13.720   9.191  1.00 96.54           H  
ATOM   4581  HB2 ALA A 472     -24.631  13.762   9.023  1.00 96.54           H  
ATOM   4582  HB3 ALA A 472     -25.374  14.031  10.615  1.00 96.54           H  
ATOM   4583  O   ALA A 472     -27.700  11.439  10.425  1.00 96.54           O  
ATOM   4584  N   TRP A 473     -26.223  11.216  12.103  1.00 96.20           N  
ATOM   4585  H   TRP A 473     -25.250  11.283  12.367  1.00 96.20           H  
ATOM   4586  CA  TRP A 473     -27.133  10.656  13.092  1.00 96.20           C  
ATOM   4587  HA  TRP A 473     -28.121  10.558  12.642  1.00 96.20           H  
ATOM   4588  C   TRP A 473     -27.248  11.584  14.298  1.00 96.20           C  
ATOM   4589  CB  TRP A 473     -26.670   9.249  13.498  1.00 96.20           C  
ATOM   4590  HB2 TRP A 473     -25.629   9.297  13.819  1.00 96.20           H  
ATOM   4591  HB3 TRP A 473     -27.265   8.926  14.352  1.00 96.20           H  
ATOM   4592  O   TRP A 473     -26.241  11.924  14.930  1.00 96.20           O  
ATOM   4593  CG  TRP A 473     -26.782   8.203  12.432  1.00 96.20           C  
ATOM   4594  CD1 TRP A 473     -26.044   8.149  11.300  1.00 96.20           C  
ATOM   4595  HD1 TRP A 473     -25.272   8.857  11.034  1.00 96.20           H  
ATOM   4596  CD2 TRP A 473     -27.711   7.081  12.352  1.00 96.20           C  
ATOM   4597  CE2 TRP A 473     -27.522   6.430  11.095  1.00 96.20           C  
ATOM   4598  CE3 TRP A 473     -28.715   6.568  13.200  1.00 96.20           C  
ATOM   4599  HE3 TRP A 473     -28.893   7.050  14.150  1.00 96.20           H  
ATOM   4600  NE1 TRP A 473     -26.493   7.125  10.494  1.00 96.20           N  
ATOM   4601  HE1 TRP A 473     -26.186   7.014   9.538  1.00 96.20           H  
ATOM   4602  CH2 TRP A 473     -29.332   4.884  11.543  1.00 96.20           C  
ATOM   4603  HH2 TRP A 473     -29.996   4.099  11.212  1.00 96.20           H  
ATOM   4604  CZ2 TRP A 473     -28.325   5.358  10.682  1.00 96.20           C  
ATOM   4605  HZ2 TRP A 473     -28.225   4.969   9.681  1.00 96.20           H  
ATOM   4606  CZ3 TRP A 473     -29.515   5.478  12.806  1.00 96.20           C  
ATOM   4607  HZ3 TRP A 473     -30.308   5.135  13.453  1.00 96.20           H  
ATOM   4608  N   VAL A 474     -28.487  11.940  14.635  1.00 96.02           N  
ATOM   4609  H   VAL A 474     -29.246  11.566  14.084  1.00 96.02           H  
ATOM   4610  CA  VAL A 474     -28.872  12.727  15.815  1.00 96.02           C  
ATOM   4611  HA  VAL A 474     -28.010  12.857  16.470  1.00 96.02           H  
ATOM   4612  C   VAL A 474     -29.939  11.934  16.563  1.00 96.02           C  
ATOM   4613  CB  VAL A 474     -29.392  14.123  15.419  1.00 96.02           C  
ATOM   4614  HB  VAL A 474     -30.263  14.008  14.774  1.00 96.02           H  
ATOM   4615  O   VAL A 474     -30.862  11.412  15.943  1.00 96.02           O  
ATOM   4616  CG1 VAL A 474     -29.805  14.950  16.642  1.00 96.02           C  
ATOM   4617 HG11 VAL A 474     -30.643  14.479  17.157  1.00 96.02           H  
ATOM   4618 HG12 VAL A 474     -30.128  15.942  16.326  1.00 96.02           H  
ATOM   4619 HG13 VAL A 474     -28.969  15.051  17.333  1.00 96.02           H  
ATOM   4620  CG2 VAL A 474     -28.326  14.926  14.662  1.00 96.02           C  
ATOM   4621 HG21 VAL A 474     -27.450  15.072  15.293  1.00 96.02           H  
ATOM   4622 HG22 VAL A 474     -28.729  15.898  14.376  1.00 96.02           H  
ATOM   4623 HG23 VAL A 474     -28.026  14.400  13.756  1.00 96.02           H  
ATOM   4624  N   ASP A 475     -29.795  11.789  17.880  1.00 92.91           N  
ATOM   4625  H   ASP A 475     -29.102  12.351  18.355  1.00 92.91           H  
ATOM   4626  CA  ASP A 475     -30.742  11.057  18.738  1.00 92.91           C  
ATOM   4627  HA  ASP A 475     -30.233  10.872  19.684  1.00 92.91           H  
ATOM   4628  C   ASP A 475     -31.120   9.660  18.202  1.00 92.91           C  
ATOM   4629  CB  ASP A 475     -31.952  11.949  19.067  1.00 92.91           C  
ATOM   4630  HB2 ASP A 475     -32.477  12.204  18.147  1.00 92.91           H  
ATOM   4631  HB3 ASP A 475     -32.638  11.396  19.710  1.00 92.91           H  
ATOM   4632  O   ASP A 475     -32.288   9.281  18.135  1.00 92.91           O  
ATOM   4633  CG  ASP A 475     -31.549  13.230  19.804  1.00 92.91           C  
ATOM   4634  OD1 ASP A 475     -32.233  14.255  19.598  1.00 92.91           O  
ATOM   4635  OD2 ASP A 475     -30.556  13.172  20.568  1.00 92.91           O  
ATOM   4636  N   ASN A 476     -30.110   8.879  17.796  1.00 95.74           N  
ATOM   4637  H   ASN A 476     -29.178   9.257  17.885  1.00 95.74           H  
ATOM   4638  CA  ASN A 476     -30.255   7.539  17.203  1.00 95.74           C  
ATOM   4639  HA  ASN A 476     -29.256   7.225  16.897  1.00 95.74           H  
ATOM   4640  C   ASN A 476     -31.085   7.472  15.908  1.00 95.74           C  
ATOM   4641  CB  ASN A 476     -30.736   6.530  18.266  1.00 95.74           C  
ATOM   4642  HB2 ASN A 476     -30.913   5.562  17.800  1.00 95.74           H  
ATOM   4643  HB3 ASN A 476     -31.680   6.868  18.692  1.00 95.74           H  
ATOM   4644  O   ASN A 476     -31.471   6.382  15.481  1.00 95.74           O  
ATOM   4645  CG  ASN A 476     -29.730   6.301  19.369  1.00 95.74           C  
ATOM   4646  ND2 ASN A 476     -30.185   5.923  20.540  1.00 95.74           N  
ATOM   4647 HD21 ASN A 476     -29.494   5.801  21.267  1.00 95.74           H  
ATOM   4648 HD22 ASN A 476     -31.180   5.869  20.702  1.00 95.74           H  
ATOM   4649  OD1 ASN A 476     -28.529   6.418  19.195  1.00 95.74           O  
ATOM   4650  N   LYS A 477     -31.315   8.605  15.243  1.00 94.57           N  
ATOM   4651  H   LYS A 477     -31.036   9.477  15.667  1.00 94.57           H  
ATOM   4652  CA  LYS A 477     -31.998   8.691  13.954  1.00 94.57           C  
ATOM   4653  HA  LYS A 477     -32.310   7.697  13.634  1.00 94.57           H  
ATOM   4654  C   LYS A 477     -31.050   9.254  12.900  1.00 94.57           C  
ATOM   4655  CB  LYS A 477     -33.250   9.558  14.152  1.00 94.57           C  
ATOM   4656  HB2 LYS A 477     -33.848   9.145  14.965  1.00 94.57           H  
ATOM   4657  HB3 LYS A 477     -32.940  10.564  14.434  1.00 94.57           H  
ATOM   4658  O   LYS A 477     -30.384  10.256  13.138  1.00 94.57           O  
ATOM   4659  CG  LYS A 477     -34.112   9.632  12.890  1.00 94.57           C  
ATOM   4660  HG2 LYS A 477     -34.491   8.641  12.642  1.00 94.57           H  
ATOM   4661  HG3 LYS A 477     -33.497   9.995  12.066  1.00 94.57           H  
ATOM   4662  CD  LYS A 477     -35.277  10.606  13.072  1.00 94.57           C  
ATOM   4663  HD2 LYS A 477     -34.881  11.565  13.407  1.00 94.57           H  
ATOM   4664  HD3 LYS A 477     -35.971  10.221  13.818  1.00 94.57           H  
ATOM   4665  CE  LYS A 477     -35.978  10.787  11.722  1.00 94.57           C  
ATOM   4666  HE2 LYS A 477     -35.215  10.991  10.972  1.00 94.57           H  
ATOM   4667  HE3 LYS A 477     -36.468   9.853  11.447  1.00 94.57           H  
ATOM   4668  NZ  LYS A 477     -36.950  11.907  11.758  1.00 94.57           N  
ATOM   4669  HZ1 LYS A 477     -37.370  12.037  10.848  1.00 94.57           H  
ATOM   4670  HZ2 LYS A 477     -36.466  12.765  11.980  1.00 94.57           H  
ATOM   4671  HZ3 LYS A 477     -37.669  11.750  12.450  1.00 94.57           H  
ATOM   4672  N   GLU A 478     -31.014   8.634  11.723  1.00 95.62           N  
ATOM   4673  H   GLU A 478     -31.551   7.789  11.585  1.00 95.62           H  
ATOM   4674  CA  GLU A 478     -30.394   9.252  10.551  1.00 95.62           C  
ATOM   4675  HA  GLU A 478     -29.382   9.563  10.807  1.00 95.62           H  
ATOM   4676  C   GLU A 478     -31.209  10.485  10.145  1.00 95.62           C  
ATOM   4677  CB  GLU A 478     -30.300   8.245   9.399  1.00 95.62           C  
ATOM   4678  HB2 GLU A 478     -29.817   7.342   9.774  1.00 95.62           H  
ATOM   4679  HB3 GLU A 478     -31.300   7.983   9.053  1.00 95.62           H  
ATOM   4680  O   GLU A 478     -32.411  10.379   9.877  1.00 95.62           O  
ATOM   4681  CG  GLU A 478     -29.478   8.817   8.233  1.00 95.62           C  
ATOM   4682  HG2 GLU A 478     -29.990   9.695   7.840  1.00 95.62           H  
ATOM   4683  HG3 GLU A 478     -28.513   9.142   8.623  1.00 95.62           H  
ATOM   4684  CD  GLU A 478     -29.257   7.812   7.090  1.00 95.62           C  
ATOM   4685  OE1 GLU A 478     -28.963   8.277   5.962  1.00 95.62           O  
ATOM   4686  OE2 GLU A 478     -29.354   6.588   7.349  1.00 95.62           O  
ATOM   4687  N   VAL A 479     -30.573  11.654  10.145  1.00 95.45           N  
ATOM   4688  H   VAL A 479     -29.588  11.663  10.365  1.00 95.45           H  
ATOM   4689  CA  VAL A 479     -31.236  12.935   9.848  1.00 95.45           C  
ATOM   4690  HA  VAL A 479     -32.316  12.782   9.833  1.00 95.45           H  
ATOM   4691  C   VAL A 479     -30.899  13.477   8.464  1.00 95.45           C  
ATOM   4692  CB  VAL A 479     -30.960  13.992  10.929  1.00 95.45           C  
ATOM   4693  HB  VAL A 479     -31.416  14.927  10.601  1.00 95.45           H  
ATOM   4694  O   VAL A 479     -31.731  14.154   7.871  1.00 95.45           O  
ATOM   4695  CG1 VAL A 479     -31.620  13.606  12.257  1.00 95.45           C  
ATOM   4696 HG11 VAL A 479     -32.671  13.373  12.092  1.00 95.45           H  
ATOM   4697 HG12 VAL A 479     -31.556  14.450  12.944  1.00 95.45           H  
ATOM   4698 HG13 VAL A 479     -31.122  12.740  12.695  1.00 95.45           H  
ATOM   4699  CG2 VAL A 479     -29.472  14.250  11.177  1.00 95.45           C  
ATOM   4700 HG21 VAL A 479     -28.995  13.370  11.607  1.00 95.45           H  
ATOM   4701 HG22 VAL A 479     -29.384  15.079  11.880  1.00 95.45           H  
ATOM   4702 HG23 VAL A 479     -28.973  14.525  10.248  1.00 95.45           H  
ATOM   4703  N   ALA A 480     -29.719  13.158   7.936  1.00 94.73           N  
ATOM   4704  H   ALA A 480     -29.097  12.559   8.460  1.00 94.73           H  
ATOM   4705  CA  ALA A 480     -29.282  13.534   6.596  1.00 94.73           C  
ATOM   4706  HA  ALA A 480     -30.116  13.443   5.900  1.00 94.73           H  
ATOM   4707  C   ALA A 480     -28.161  12.597   6.131  1.00 94.73           C  
ATOM   4708  CB  ALA A 480     -28.807  14.994   6.615  1.00 94.73           C  
ATOM   4709  HB1 ALA A 480     -28.032  15.126   7.370  1.00 94.73           H  
ATOM   4710  HB2 ALA A 480     -29.647  15.651   6.839  1.00 94.73           H  
ATOM   4711  HB3 ALA A 480     -28.414  15.270   5.636  1.00 94.73           H  
ATOM   4712  O   ALA A 480     -27.471  11.991   6.955  1.00 94.73           O  
ATOM   4713  N   SER A 481     -27.954  12.511   4.823  1.00 96.00           N  
ATOM   4714  H   SER A 481     -28.526  13.038   4.181  1.00 96.00           H  
ATOM   4715  CA  SER A 481     -26.805  11.836   4.224  1.00 96.00           C  
ATOM   4716  HA  SER A 481     -25.985  11.897   4.939  1.00 96.00           H  
ATOM   4717  C   SER A 481     -26.333  12.577   2.980  1.00 96.00           C  
ATOM   4718  CB  SER A 481     -27.075  10.347   3.936  1.00 96.00           C  
ATOM   4719  HB2 SER A 481     -26.834   9.786   4.840  1.00 96.00           H  
ATOM   4720  HB3 SER A 481     -26.410   9.999   3.146  1.00 96.00           H  
ATOM   4721  O   SER A 481     -27.118  13.282   2.354  1.00 96.00           O  
ATOM   4722  OG  SER A 481     -28.417  10.031   3.610  1.00 96.00           O  
ATOM   4723  HG  SER A 481     -28.719   9.456   4.318  1.00 96.00           H  
ATOM   4724  N   GLU A 482     -25.049  12.435   2.664  1.00 95.02           N  
ATOM   4725  H   GLU A 482     -24.465  11.853   3.249  1.00 95.02           H  
ATOM   4726  CA  GLU A 482     -24.405  13.015   1.484  1.00 95.02           C  
ATOM   4727  HA  GLU A 482     -25.163  13.197   0.723  1.00 95.02           H  
ATOM   4728  C   GLU A 482     -23.388  12.024   0.904  1.00 95.02           C  
ATOM   4729  CB  GLU A 482     -23.753  14.358   1.866  1.00 95.02           C  
ATOM   4730  HB2 GLU A 482     -24.516  14.980   2.336  1.00 95.02           H  
ATOM   4731  HB3 GLU A 482     -22.966  14.183   2.600  1.00 95.02           H  
ATOM   4732  O   GLU A 482     -22.838  11.191   1.637  1.00 95.02           O  
ATOM   4733  CG  GLU A 482     -23.179  15.153   0.685  1.00 95.02           C  
ATOM   4734  HG2 GLU A 482     -22.372  14.592   0.214  1.00 95.02           H  
ATOM   4735  HG3 GLU A 482     -22.757  16.086   1.058  1.00 95.02           H  
ATOM   4736  CD  GLU A 482     -24.277  15.443  -0.338  1.00 95.02           C  
ATOM   4737  OE1 GLU A 482     -24.455  14.566  -1.216  1.00 95.02           O  
ATOM   4738  OE2 GLU A 482     -24.990  16.454  -0.155  1.00 95.02           O  
ATOM   4739  N   GLU A 483     -23.141  12.089  -0.401  1.00 95.19           N  
ATOM   4740  H   GLU A 483     -23.565  12.839  -0.929  1.00 95.19           H  
ATOM   4741  CA  GLU A 483     -22.220  11.194  -1.104  1.00 95.19           C  
ATOM   4742  HA  GLU A 483     -21.784  10.499  -0.385  1.00 95.19           H  
ATOM   4743  C   GLU A 483     -21.057  11.954  -1.738  1.00 95.19           C  
ATOM   4744  CB  GLU A 483     -22.953  10.346  -2.160  1.00 95.19           C  
ATOM   4745  HB2 GLU A 483     -23.430  10.999  -2.890  1.00 95.19           H  
ATOM   4746  HB3 GLU A 483     -22.219   9.725  -2.673  1.00 95.19           H  
ATOM   4747  O   GLU A 483     -21.231  12.975  -2.397  1.00 95.19           O  
ATOM   4748  CG  GLU A 483     -24.005   9.434  -1.518  1.00 95.19           C  
ATOM   4749  HG2 GLU A 483     -24.807  10.043  -1.101  1.00 95.19           H  
ATOM   4750  HG3 GLU A 483     -23.520   8.913  -0.691  1.00 95.19           H  
ATOM   4751  CD  GLU A 483     -24.621   8.385  -2.454  1.00 95.19           C  
ATOM   4752  OE1 GLU A 483     -25.066   7.362  -1.876  1.00 95.19           O  
ATOM   4753  OE2 GLU A 483     -24.675   8.581  -3.697  1.00 95.19           O  
ATOM   4754  N   VAL A 484     -19.846  11.409  -1.618  1.00 95.79           N  
ATOM   4755  H   VAL A 484     -19.741  10.594  -1.031  1.00 95.79           H  
ATOM   4756  CA  VAL A 484     -18.681  11.903  -2.358  1.00 95.79           C  
ATOM   4757  HA  VAL A 484     -19.038  12.552  -3.157  1.00 95.79           H  
ATOM   4758  C   VAL A 484     -17.955  10.743  -3.033  1.00 95.79           C  
ATOM   4759  CB  VAL A 484     -17.791  12.787  -1.467  1.00 95.79           C  
ATOM   4760  HB  VAL A 484     -18.385  13.631  -1.117  1.00 95.79           H  
ATOM   4761  O   VAL A 484     -17.735   9.690  -2.439  1.00 95.79           O  
ATOM   4762  CG1 VAL A 484     -17.256  12.055  -0.235  1.00 95.79           C  
ATOM   4763 HG11 VAL A 484     -16.882  11.077  -0.540  1.00 95.79           H  
ATOM   4764 HG12 VAL A 484     -16.463  12.638   0.235  1.00 95.79           H  
ATOM   4765 HG13 VAL A 484     -18.063  11.902   0.481  1.00 95.79           H  
ATOM   4766  CG2 VAL A 484     -16.629  13.363  -2.275  1.00 95.79           C  
ATOM   4767 HG21 VAL A 484     -15.933  12.578  -2.572  1.00 95.79           H  
ATOM   4768 HG22 VAL A 484     -17.018  13.868  -3.158  1.00 95.79           H  
ATOM   4769 HG23 VAL A 484     -16.107  14.101  -1.668  1.00 95.79           H  
ATOM   4770  N   THR A 485     -17.592  10.907  -4.306  1.00 95.74           N  
ATOM   4771  H   THR A 485     -17.731  11.813  -4.731  1.00 95.74           H  
ATOM   4772  CA  THR A 485     -16.882   9.867  -5.068  1.00 95.74           C  
ATOM   4773  HA  THR A 485     -17.011   8.904  -4.573  1.00 95.74           H  
ATOM   4774  C   THR A 485     -15.391  10.163  -5.099  1.00 95.74           C  
ATOM   4775  CB  THR A 485     -17.446   9.702  -6.483  1.00 95.74           C  
ATOM   4776  HB  THR A 485     -17.251  10.601  -7.068  1.00 95.74           H  
ATOM   4777  O   THR A 485     -14.980  11.227  -5.554  1.00 95.74           O  
ATOM   4778  CG2 THR A 485     -16.857   8.484  -7.198  1.00 95.74           C  
ATOM   4779 HG21 THR A 485     -15.784   8.614  -7.348  1.00 95.74           H  
ATOM   4780 HG22 THR A 485     -17.031   7.584  -6.607  1.00 95.74           H  
ATOM   4781 HG23 THR A 485     -17.335   8.361  -8.169  1.00 95.74           H  
ATOM   4782  OG1 THR A 485     -18.840   9.493  -6.409  1.00 95.74           O  
ATOM   4783  HG1 THR A 485     -19.211  10.218  -5.900  1.00 95.74           H  
ATOM   4784  N   PHE A 486     -14.585   9.205  -4.649  1.00 96.45           N  
ATOM   4785  H   PHE A 486     -14.999   8.350  -4.307  1.00 96.45           H  
ATOM   4786  CA  PHE A 486     -13.132   9.254  -4.746  1.00 96.45           C  
ATOM   4787  HA  PHE A 486     -12.837  10.293  -4.892  1.00 96.45           H  
ATOM   4788  C   PHE A 486     -12.648   8.448  -5.943  1.00 96.45           C  
ATOM   4789  CB  PHE A 486     -12.474   8.759  -3.457  1.00 96.45           C  
ATOM   4790  HB2 PHE A 486     -11.403   8.684  -3.644  1.00 96.45           H  
ATOM   4791  HB3 PHE A 486     -12.847   7.764  -3.212  1.00 96.45           H  
ATOM   4792  O   PHE A 486     -13.157   7.362  -6.222  1.00 96.45           O  
ATOM   4793  CG  PHE A 486     -12.674   9.686  -2.283  1.00 96.45           C  
ATOM   4794  CD1 PHE A 486     -11.650  10.579  -1.914  1.00 96.45           C  
ATOM   4795  HD1 PHE A 486     -10.720  10.598  -2.461  1.00 96.45           H  
ATOM   4796  CD2 PHE A 486     -13.891   9.686  -1.579  1.00 96.45           C  
ATOM   4797  HD2 PHE A 486     -14.682   9.001  -1.849  1.00 96.45           H  
ATOM   4798  CE1 PHE A 486     -11.862  11.503  -0.878  1.00 96.45           C  
ATOM   4799  HE1 PHE A 486     -11.099  12.224  -0.623  1.00 96.45           H  
ATOM   4800  CE2 PHE A 486     -14.085  10.594  -0.528  1.00 96.45           C  
ATOM   4801  HE2 PHE A 486     -14.998  10.570   0.048  1.00 96.45           H  
ATOM   4802  CZ  PHE A 486     -13.092  11.531  -0.210  1.00 96.45           C  
ATOM   4803  HZ  PHE A 486     -13.285  12.284   0.540  1.00 96.45           H  
ATOM   4804  N   VAL A 487     -11.626   8.940  -6.635  1.00 95.63           N  
ATOM   4805  H   VAL A 487     -11.241   9.831  -6.355  1.00 95.63           H  
ATOM   4806  CA  VAL A 487     -11.015   8.224  -7.760  1.00 95.63           C  
ATOM   4807  HA  VAL A 487     -11.257   7.166  -7.662  1.00 95.63           H  
ATOM   4808  C   VAL A 487      -9.500   8.336  -7.710  1.00 95.63           C  
ATOM   4809  CB  VAL A 487     -11.599   8.702  -9.105  1.00 95.63           C  
ATOM   4810  HB  VAL A 487     -12.686   8.676  -9.030  1.00 95.63           H  
ATOM   4811  O   VAL A 487      -8.948   9.353  -7.302  1.00 95.63           O  
ATOM   4812  CG1 VAL A 487     -11.172  10.130  -9.460  1.00 95.63           C  
ATOM   4813 HG11 VAL A 487     -11.571  10.412 -10.434  1.00 95.63           H  
ATOM   4814 HG12 VAL A 487     -10.086  10.198  -9.516  1.00 95.63           H  
ATOM   4815 HG13 VAL A 487     -11.547  10.817  -8.701  1.00 95.63           H  
ATOM   4816  CG2 VAL A 487     -11.203   7.772 -10.260  1.00 95.63           C  
ATOM   4817 HG21 VAL A 487     -10.145   7.875 -10.499  1.00 95.63           H  
ATOM   4818 HG22 VAL A 487     -11.424   6.739  -9.992  1.00 95.63           H  
ATOM   4819 HG23 VAL A 487     -11.791   8.031 -11.141  1.00 95.63           H  
ATOM   4820  N   ASN A 488      -8.818   7.293  -8.168  1.00 95.17           N  
ATOM   4821  H   ASN A 488      -9.333   6.475  -8.462  1.00 95.17           H  
ATOM   4822  CA  ASN A 488      -7.381   7.298  -8.381  1.00 95.17           C  
ATOM   4823  HA  ASN A 488      -6.945   8.226  -8.012  1.00 95.17           H  
ATOM   4824  C   ASN A 488      -7.084   7.193  -9.883  1.00 95.17           C  
ATOM   4825  CB  ASN A 488      -6.794   6.145  -7.566  1.00 95.17           C  
ATOM   4826  HB2 ASN A 488      -7.014   6.281  -6.507  1.00 95.17           H  
ATOM   4827  HB3 ASN A 488      -7.256   5.216  -7.897  1.00 95.17           H  
ATOM   4828  O   ASN A 488      -7.388   6.178 -10.523  1.00 95.17           O  
ATOM   4829  CG  ASN A 488      -5.298   6.023  -7.725  1.00 95.17           C  
ATOM   4830  ND2 ASN A 488      -4.801   4.818  -7.594  1.00 95.17           N  
ATOM   4831 HD21 ASN A 488      -5.413   4.088  -7.260  1.00 95.17           H  
ATOM   4832 HD22 ASN A 488      -3.800   4.693  -7.649  1.00 95.17           H  
ATOM   4833  OD1 ASN A 488      -4.575   6.980  -7.972  1.00 95.17           O  
ATOM   4834  N   VAL A 489      -6.490   8.241 -10.450  1.00 95.49           N  
ATOM   4835  H   VAL A 489      -6.218   9.012  -9.857  1.00 95.49           H  
ATOM   4836  CA  VAL A 489      -6.070   8.282 -11.855  1.00 95.49           C  
ATOM   4837  HA  VAL A 489      -6.584   7.482 -12.388  1.00 95.49           H  
ATOM   4838  C   VAL A 489      -4.576   7.997 -11.976  1.00 95.49           C  
ATOM   4839  CB  VAL A 489      -6.514   9.590 -12.527  1.00 95.49           C  
ATOM   4840  HB  VAL A 489      -7.581   9.707 -12.337  1.00 95.49           H  
ATOM   4841  O   VAL A 489      -3.782   8.405 -11.134  1.00 95.49           O  
ATOM   4842  CG1 VAL A 489      -5.809  10.848 -12.001  1.00 95.49           C  
ATOM   4843 HG11 VAL A 489      -6.198  11.723 -12.522  1.00 95.49           H  
ATOM   4844 HG12 VAL A 489      -4.732  10.781 -12.154  1.00 95.49           H  
ATOM   4845 HG13 VAL A 489      -6.020  10.974 -10.939  1.00 95.49           H  
ATOM   4846  CG2 VAL A 489      -6.345   9.480 -14.042  1.00 95.49           C  
ATOM   4847 HG21 VAL A 489      -5.295   9.564 -14.323  1.00 95.49           H  
ATOM   4848 HG22 VAL A 489      -6.928  10.267 -14.521  1.00 95.49           H  
ATOM   4849 HG23 VAL A 489      -6.733   8.527 -14.401  1.00 95.49           H  
ATOM   4850  N   SER A 490      -4.166   7.245 -12.989  1.00 94.20           N  
ATOM   4851  H   SER A 490      -4.838   6.928 -13.674  1.00 94.20           H  
ATOM   4852  CA  SER A 490      -2.778   6.823 -13.183  1.00 94.20           C  
ATOM   4853  HA  SER A 490      -2.171   7.130 -12.330  1.00 94.20           H  
ATOM   4854  C   SER A 490      -2.174   7.467 -14.424  1.00 94.20           C  
ATOM   4855  CB  SER A 490      -2.697   5.299 -13.262  1.00 94.20           C  
ATOM   4856  HB2 SER A 490      -3.286   4.946 -14.109  1.00 94.20           H  
ATOM   4857  HB3 SER A 490      -1.660   4.991 -13.394  1.00 94.20           H  
ATOM   4858  O   SER A 490      -2.809   7.533 -15.476  1.00 94.20           O  
ATOM   4859  OG  SER A 490      -3.211   4.752 -12.060  1.00 94.20           O  
ATOM   4860  HG  SER A 490      -3.763   5.432 -11.667  1.00 94.20           H  
ATOM   4861  N   ASP A 491      -0.928   7.914 -14.313  1.00 94.99           N  
ATOM   4862  H   ASP A 491      -0.460   7.825 -13.422  1.00 94.99           H  
ATOM   4863  CA  ASP A 491      -0.122   8.255 -15.478  1.00 94.99           C  
ATOM   4864  HA  ASP A 491      -0.657   9.000 -16.066  1.00 94.99           H  
ATOM   4865  C   ASP A 491       0.086   7.018 -16.363  1.00 94.99           C  
ATOM   4866  CB  ASP A 491       1.234   8.847 -15.065  1.00 94.99           C  
ATOM   4867  HB2 ASP A 491       1.862   8.941 -15.951  1.00 94.99           H  
ATOM   4868  HB3 ASP A 491       1.727   8.162 -14.376  1.00 94.99           H  
ATOM   4869  O   ASP A 491       0.044   5.867 -15.912  1.00 94.99           O  
ATOM   4870  CG  ASP A 491       1.125  10.232 -14.429  1.00 94.99           C  
ATOM   4871  OD1 ASP A 491       1.882  10.504 -13.470  1.00 94.99           O  
ATOM   4872  OD2 ASP A 491       0.307  11.068 -14.882  1.00 94.99           O  
ATOM   4873  N   GLY A 492       0.321   7.260 -17.647  1.00 94.69           N  
ATOM   4874  H   GLY A 492       0.380   8.224 -17.944  1.00 94.69           H  
ATOM   4875  CA  GLY A 492       0.538   6.200 -18.615  1.00 94.69           C  
ATOM   4876  HA2 GLY A 492      -0.301   5.506 -18.566  1.00 94.69           H  
ATOM   4877  HA3 GLY A 492       0.581   6.629 -19.615  1.00 94.69           H  
ATOM   4878  C   GLY A 492       1.830   5.432 -18.351  1.00 94.69           C  
ATOM   4879  O   GLY A 492       2.857   5.991 -17.962  1.00 94.69           O  
ATOM   4880  N   LYS A 493       1.804   4.121 -18.610  1.00 94.14           N  
ATOM   4881  H   LYS A 493       0.927   3.723 -18.914  1.00 94.14           H  
ATOM   4882  CA  LYS A 493       2.999   3.271 -18.511  1.00 94.14           C  
ATOM   4883  HA  LYS A 493       3.454   3.444 -17.537  1.00 94.14           H  
ATOM   4884  C   LYS A 493       4.031   3.663 -19.571  1.00 94.14           C  
ATOM   4885  CB  LYS A 493       2.621   1.787 -18.632  1.00 94.14           C  
ATOM   4886  HB2 LYS A 493       2.112   1.621 -19.582  1.00 94.14           H  
ATOM   4887  HB3 LYS A 493       3.533   1.190 -18.624  1.00 94.14           H  
ATOM   4888  O   LYS A 493       3.665   4.065 -20.675  1.00 94.14           O  
ATOM   4889  CG  LYS A 493       1.719   1.329 -17.476  1.00 94.14           C  
ATOM   4890  HG2 LYS A 493       2.224   1.514 -16.529  1.00 94.14           H  
ATOM   4891  HG3 LYS A 493       0.787   1.895 -17.494  1.00 94.14           H  
ATOM   4892  CD  LYS A 493       1.392  -0.164 -17.593  1.00 94.14           C  
ATOM   4893  HD2 LYS A 493       2.315  -0.741 -17.537  1.00 94.14           H  
ATOM   4894  HD3 LYS A 493       0.912  -0.350 -18.554  1.00 94.14           H  
ATOM   4895  CE  LYS A 493       0.449  -0.571 -16.455  1.00 94.14           C  
ATOM   4896  HE2 LYS A 493      -0.440   0.060 -16.501  1.00 94.14           H  
ATOM   4897  HE3 LYS A 493       0.942  -0.372 -15.504  1.00 94.14           H  
ATOM   4898  NZ  LYS A 493       0.060  -2.002 -16.545  1.00 94.14           N  
ATOM   4899  HZ1 LYS A 493      -0.570  -2.238 -15.793  1.00 94.14           H  
ATOM   4900  HZ2 LYS A 493      -0.409  -2.185 -17.419  1.00 94.14           H  
ATOM   4901  HZ3 LYS A 493       0.874  -2.597 -16.479  1.00 94.14           H  
ATOM   4902  N   GLN A 494       5.318   3.501 -19.262  1.00 93.99           N  
ATOM   4903  H   GLN A 494       5.558   3.147 -18.346  1.00 93.99           H  
ATOM   4904  CA  GLN A 494       6.388   3.673 -20.247  1.00 93.99           C  
ATOM   4905  HA  GLN A 494       6.369   4.710 -20.584  1.00 93.99           H  
ATOM   4906  C   GLN A 494       6.149   2.768 -21.470  1.00 93.99           C  
ATOM   4907  CB  GLN A 494       7.753   3.402 -19.591  1.00 93.99           C  
ATOM   4908  HB2 GLN A 494       7.856   4.044 -18.716  1.00 93.99           H  
ATOM   4909  HB3 GLN A 494       7.803   2.361 -19.271  1.00 93.99           H  
ATOM   4910  O   GLN A 494       5.669   1.642 -21.333  1.00 93.99           O  
ATOM   4911  CG  GLN A 494       8.912   3.695 -20.555  1.00 93.99           C  
ATOM   4912  HG2 GLN A 494       8.819   4.716 -20.923  1.00 93.99           H  
ATOM   4913  HG3 GLN A 494       8.858   3.013 -21.405  1.00 93.99           H  
ATOM   4914  CD  GLN A 494      10.296   3.540 -19.942  1.00 93.99           C  
ATOM   4915  NE2 GLN A 494      11.325   3.891 -20.680  1.00 93.99           N  
ATOM   4916 HE21 GLN A 494      11.168   4.357 -21.563  1.00 93.99           H  
ATOM   4917 HE22 GLN A 494      12.234   3.817 -20.247  1.00 93.99           H  
ATOM   4918  OE1 GLN A 494      10.482   3.138 -18.807  1.00 93.99           O  
ATOM   4919  N   GLY A 495       6.472   3.269 -22.661  1.00 95.55           N  
ATOM   4920  H   GLY A 495       6.832   4.212 -22.710  1.00 95.55           H  
ATOM   4921  CA  GLY A 495       6.361   2.499 -23.894  1.00 95.55           C  
ATOM   4922  HA2 GLY A 495       6.605   3.139 -24.741  1.00 95.55           H  
ATOM   4923  HA3 GLY A 495       5.326   2.172 -23.999  1.00 95.55           H  
ATOM   4924  C   GLY A 495       7.272   1.264 -23.942  1.00 95.55           C  
ATOM   4925  O   GLY A 495       8.243   1.165 -23.187  1.00 95.55           O  
ATOM   4926  N   PRO A 496       6.993   0.307 -24.844  1.00 95.59           N  
ATOM   4927  CA  PRO A 496       7.798  -0.899 -24.992  1.00 95.59           C  
ATOM   4928  HA  PRO A 496       7.934  -1.374 -24.020  1.00 95.59           H  
ATOM   4929  C   PRO A 496       9.177  -0.576 -25.582  1.00 95.59           C  
ATOM   4930  CB  PRO A 496       6.975  -1.823 -25.896  1.00 95.59           C  
ATOM   4931  HB2 PRO A 496       7.601  -2.476 -26.503  1.00 95.59           H  
ATOM   4932  HB3 PRO A 496       6.293  -2.412 -25.284  1.00 95.59           H  
ATOM   4933  O   PRO A 496       9.345   0.413 -26.298  1.00 95.59           O  
ATOM   4934  CG  PRO A 496       6.170  -0.849 -26.757  1.00 95.59           C  
ATOM   4935  HG2 PRO A 496       5.238  -1.292 -27.107  1.00 95.59           H  
ATOM   4936  HG3 PRO A 496       6.776  -0.519 -27.602  1.00 95.59           H  
ATOM   4937  CD  PRO A 496       5.917   0.330 -25.820  1.00 95.59           C  
ATOM   4938  HD2 PRO A 496       5.897   1.268 -26.377  1.00 95.59           H
[truncated: 2,401,655 more chars]
