# Supplementary material for: A structural discovery journey of streptococcal phages adhesion devices by AlphaFold2
Source: Front Mol Biosci. 2022 Aug 19;9:960325. doi: 10.3389/fmolb.2022.960325 (PMC9437275; doi:10.3389/fmolb.2022.960325)
Supplement: Supplementary file 2 [file DataSheet3.ZIP › PDBs/Tals/9851-Tal-1-1453.pdb]

ATOM      1  N   MET B   1    -161.649 -14.329 496.272  1.00 76.92           N  
ATOM      2  H   MET B   1    -160.831 -14.863 496.527  1.00 76.92           H  
ATOM      3  H2  MET B   1    -162.348 -14.981 495.948  1.00 76.92           H  
ATOM      4  H3  MET B   1    -162.019 -13.845 497.077  1.00 76.92           H  
ATOM      5  CA  MET B   1    -161.335 -13.376 495.177  1.00 76.92           C  
ATOM      6  HA  MET B   1    -160.552 -12.691 495.498  1.00 76.92           H  
ATOM      7  C   MET B   1    -162.583 -12.560 494.835  1.00 76.92           C  
ATOM      8  CB  MET B   1    -160.825 -14.174 493.965  1.00 76.92           C  
ATOM      9  HB2 MET B   1    -161.596 -14.865 493.626  1.00 76.92           H  
ATOM     10  HB3 MET B   1    -159.956 -14.760 494.265  1.00 76.92           H  
ATOM     11  O   MET B   1    -163.674 -13.094 495.001  1.00 76.92           O  
ATOM     12  CG  MET B   1    -160.431 -13.295 492.780  1.00 76.92           C  
ATOM     13  HG2 MET B   1    -161.328 -12.831 492.367  1.00 76.92           H  
ATOM     14  HG3 MET B   1    -160.001 -13.920 491.998  1.00 76.92           H  
ATOM     15  SD  MET B   1    -159.257 -11.994 493.216  1.00 76.92           S  
ATOM     16  CE  MET B   1    -157.764 -13.003 493.333  1.00 76.92           C  
ATOM     17  HE1 MET B   1    -157.830 -13.693 494.174  1.00 76.92           H  
ATOM     18  HE2 MET B   1    -156.902 -12.348 493.462  1.00 76.92           H  
ATOM     19  HE3 MET B   1    -157.656 -13.567 492.406  1.00 76.92           H  
ATOM     20  N   GLN B   2    -162.463 -11.302 494.395  1.00 81.46           N  
ATOM     21  H   GLN B   2    -161.546 -10.938 494.181  1.00 81.46           H  
ATOM     22  CA  GLN B   2    -163.605 -10.565 493.832  1.00 81.46           C  
ATOM     23  HA  GLN B   2    -164.535 -11.017 494.179  1.00 81.46           H  
ATOM     24  C   GLN B   2    -163.575 -10.668 492.310  1.00 81.46           C  
ATOM     25  CB  GLN B   2    -163.619  -9.105 494.302  1.00 81.46           C  
ATOM     26  HB2 GLN B   2    -162.702  -8.603 493.994  1.00 81.46           H  
ATOM     27  HB3 GLN B   2    -163.662  -9.108 495.392  1.00 81.46           H  
ATOM     28  O   GLN B   2    -162.576 -10.299 491.695  1.00 81.46           O  
ATOM     29  CG  GLN B   2    -164.834  -8.346 493.734  1.00 81.46           C  
ATOM     30  HG2 GLN B   2    -164.649  -8.094 492.690  1.00 81.46           H  
ATOM     31  HG3 GLN B   2    -165.719  -8.980 493.777  1.00 81.46           H  
ATOM     32  CD  GLN B   2    -165.146  -7.081 494.520  1.00 81.46           C  
ATOM     33  NE2 GLN B   2    -165.442  -5.979 493.874  1.00 81.46           N  
ATOM     34 HE21 GLN B   2    -165.742  -5.204 494.447  1.00 81.46           H  
ATOM     35 HE22 GLN B   2    -165.543  -5.978 492.868  1.00 81.46           H  
ATOM     36  OE1 GLN B   2    -165.162  -7.065 495.740  1.00 81.46           O  
ATOM     37  N   ILE B   3    -164.673 -11.144 491.731  1.00 85.99           N  
ATOM     38  H   ILE B   3    -165.468 -11.375 492.311  1.00 85.99           H  
ATOM     39  CA  ILE B   3    -164.840 -11.303 490.286  1.00 85.99           C  
ATOM     40  HA  ILE B   3    -163.885 -11.153 489.783  1.00 85.99           H  
ATOM     41  C   ILE B   3    -165.804 -10.218 489.806  1.00 85.99           C  
ATOM     42  CB  ILE B   3    -165.320 -12.736 489.962  1.00 85.99           C  
ATOM     43  HB  ILE B   3    -166.263 -12.912 490.478  1.00 85.99           H  
ATOM     44  O   ILE B   3    -166.884 -10.056 490.368  1.00 85.99           O  
ATOM     45  CG1 ILE B   3    -164.291 -13.788 490.449  1.00 85.99           C  
ATOM     46 HG12 ILE B   3    -164.111 -13.650 491.516  1.00 85.99           H  
ATOM     47 HG13 ILE B   3    -163.345 -13.640 489.928  1.00 85.99           H  
ATOM     48  CG2 ILE B   3    -165.570 -12.874 488.455  1.00 85.99           C  
ATOM     49 HG21 ILE B   3    -164.642 -12.695 487.911  1.00 85.99           H  
ATOM     50 HG22 ILE B   3    -165.937 -13.872 488.216  1.00 85.99           H  
ATOM     51 HG23 ILE B   3    -166.328 -12.167 488.120  1.00 85.99           H  
ATOM     52  CD1 ILE B   3    -164.737 -15.244 490.263  1.00 85.99           C  
ATOM     53 HD11 ILE B   3    -164.748 -15.511 489.206  1.00 85.99           H  
ATOM     54 HD12 ILE B   3    -164.037 -15.904 490.775  1.00 85.99           H  
ATOM     55 HD13 ILE B   3    -165.731 -15.389 490.685  1.00 85.99           H  
ATOM     56  N   TRP B   4    -165.416  -9.444 488.800  1.00 82.66           N  
ATOM     57  H   TRP B   4    -164.538  -9.656 488.348  1.00 82.66           H  
ATOM     58  CA  TRP B   4    -166.245  -8.410 488.187  1.00 82.66           C  
ATOM     59  HA  TRP B   4    -167.018  -8.092 488.886  1.00 82.66           H  
ATOM     60  C   TRP B   4    -166.934  -8.947 486.941  1.00 82.66           C  
ATOM     61  CB  TRP B   4    -165.393  -7.192 487.836  1.00 82.66           C  
ATOM     62  HB2 TRP B   4    -165.986  -6.518 487.217  1.00 82.66           H  
ATOM     63  HB3 TRP B   4    -164.541  -7.519 487.242  1.00 82.66           H  
ATOM     64  O   TRP B   4    -166.301  -9.599 486.114  1.00 82.66           O  
ATOM     65  CG  TRP B   4    -164.904  -6.417 489.015  1.00 82.66           C  
ATOM     66  CD1 TRP B   4    -163.689  -6.538 489.593  1.00 82.66           C  
ATOM     67  HD1 TRP B   4    -162.932  -7.232 489.260  1.00 82.66           H  
ATOM     68  CD2 TRP B   4    -165.632  -5.432 489.799  1.00 82.66           C  
ATOM     69  CE2 TRP B   4    -164.767  -4.949 490.824  1.00 82.66           C  
ATOM     70  CE3 TRP B   4    -166.938  -4.902 489.744  1.00 82.66           C  
ATOM     71  HE3 TRP B   4    -167.624  -5.271 488.996  1.00 82.66           H  
ATOM     72  NE1 TRP B   4    -163.602  -5.674 490.669  1.00 82.66           N  
ATOM     73  HE1 TRP B   4    -162.806  -5.657 491.290  1.00 82.66           H  
ATOM     74  CH2 TRP B   4    -166.486  -3.465 491.666  1.00 82.66           C  
ATOM     75  HH2 TRP B   4    -166.827  -2.725 492.375  1.00 82.66           H  
ATOM     76  CZ2 TRP B   4    -165.171  -3.961 491.734  1.00 82.66           C  
ATOM     77  HZ2 TRP B   4    -164.494  -3.614 492.500  1.00 82.66           H  
ATOM     78  CZ3 TRP B   4    -167.364  -3.937 490.675  1.00 82.66           C  
ATOM     79  HZ3 TRP B   4    -168.376  -3.563 490.630  1.00 82.66           H  
ATOM     80  N   ILE B   5    -168.212  -8.608 486.793  1.00 85.09           N  
ATOM     81  H   ILE B   5    -168.661  -8.057 487.511  1.00 85.09           H  
ATOM     82  CA  ILE B   5    -168.983  -8.848 485.578  1.00 85.09           C  
ATOM     83  HA  ILE B   5    -168.442  -9.542 484.933  1.00 85.09           H  
ATOM     84  C   ILE B   5    -169.125  -7.524 484.836  1.00 85.09           C  
ATOM     85  CB  ILE B   5    -170.350  -9.475 485.901  1.00 85.09           C  
ATOM     86  HB  ILE B   5    -170.913  -8.734 486.469  1.00 85.09           H  
ATOM     87  O   ILE B   5    -169.506  -6.502 485.421  1.00 85.09           O  
ATOM     88  CG1 ILE B   5    -170.246 -10.753 486.768  1.00 85.09           C  
ATOM     89 HG12 ILE B   5    -171.250 -11.140 486.942  1.00 85.09           H  
ATOM     90 HG13 ILE B   5    -169.835 -10.492 487.743  1.00 85.09           H  
ATOM     91  CG2 ILE B   5    -171.135  -9.761 484.610  1.00 85.09           C  
ATOM     92 HG21 ILE B   5    -171.386  -8.835 484.095  1.00 85.09           H  
ATOM     93 HG22 ILE B   5    -172.064 -10.280 484.842  1.00 85.09           H  
ATOM     94 HG23 ILE B   5    -170.541 -10.384 483.942  1.00 85.09           H  
ATOM     95  CD1 ILE B   5    -169.394 -11.885 486.172  1.00 85.09           C  
ATOM     96 HD11 ILE B   5    -168.363 -11.559 486.039  1.00 85.09           H  
ATOM     97 HD12 ILE B   5    -169.402 -12.736 486.852  1.00 85.09           H  
ATOM     98 HD13 ILE B   5    -169.803 -12.204 485.213  1.00 85.09           H  
ATOM     99  N   HIS B   6    -168.819  -7.550 483.546  1.00 83.83           N  
ATOM    100  H   HIS B   6    -168.532  -8.429 483.141  1.00 83.83           H  
ATOM    101  CA  HIS B   6    -168.905  -6.408 482.652  1.00 83.83           C  
ATOM    102  HA  HIS B   6    -169.196  -5.528 483.227  1.00 83.83           H  
ATOM    103  C   HIS B   6    -169.960  -6.654 481.576  1.00 83.83           C  
ATOM    104  CB  HIS B   6    -167.548  -6.131 482.007  1.00 83.83           C  
ATOM    105  HB2 HIS B   6    -167.288  -6.993 481.393  1.00 83.83           H  
ATOM    106  HB3 HIS B   6    -167.656  -5.272 481.345  1.00 83.83           H  
ATOM    107  O   HIS B   6    -170.140  -7.783 481.123  1.00 83.83           O  
ATOM    108  CG  HIS B   6    -166.415  -5.868 482.962  1.00 83.83           C  
ATOM    109  CD2 HIS B   6    -165.829  -6.764 483.816  1.00 83.83           C  
ATOM    110  HD2 HIS B   6    -166.119  -7.796 483.955  1.00 83.83           H  
ATOM    111  ND1 HIS B   6    -165.697  -4.699 483.039  1.00 83.83           N  
ATOM    112  HD1 HIS B   6    -165.791  -3.912 482.414  1.00 83.83           H  
ATOM    113  CE1 HIS B   6    -164.697  -4.887 483.907  1.00 83.83           C  
ATOM    114  HE1 HIS B   6    -163.908  -4.173 484.093  1.00 83.83           H  
ATOM    115  NE2 HIS B   6    -164.763  -6.112 484.448  1.00 83.83           N  
ATOM    116  N   ASP B   7    -170.641  -5.595 481.144  1.00 80.74           N  
ATOM    117  H   ASP B   7    -170.407  -4.686 481.519  1.00 80.74           H  
ATOM    118  CA  ASP B   7    -171.486  -5.667 479.955  1.00 80.74           C  
ATOM    119  HA  ASP B   7    -172.040  -6.606 480.000  1.00 80.74           H  
ATOM    120  C   ASP B   7    -170.655  -5.719 478.663  1.00 80.74           C  
ATOM    121  CB  ASP B   7    -172.532  -4.536 479.959  1.00 80.74           C  
ATOM    122  HB2 ASP B   7    -173.270  -4.757 479.187  1.00 80.74           H  
ATOM    123  HB3 ASP B   7    -173.060  -4.561 480.912  1.00 80.74           H  
ATOM    124  O   ASP B   7    -169.432  -5.577 478.672  1.00 80.74           O  
ATOM    125  CG  ASP B   7    -172.016  -3.109 479.714  1.00 80.74           C  
ATOM    126  OD1 ASP B   7    -172.832  -2.171 479.874  1.00 80.74           O  
ATOM    127  OD2 ASP B   7    -170.860  -2.901 479.294  1.00 80.74           O  
ATOM    128  N   LYS B   8    -171.338  -5.864 477.525  1.00 76.49           N  
ATOM    129  H   LYS B   8    -172.323  -6.074 477.588  1.00 76.49           H  
ATOM    130  CA  LYS B   8    -170.712  -5.889 476.195  1.00 76.49           C  
ATOM    131  HA  LYS B   8    -170.005  -6.718 476.180  1.00 76.49           H  
ATOM    132  C   LYS B   8    -169.914  -4.629 475.825  1.00 76.49           C  
ATOM    133  CB  LYS B   8    -171.788  -6.175 475.143  1.00 76.49           C  
ATOM    134  HB2 LYS B   8    -172.328  -7.081 475.421  1.00 76.49           H  
ATOM    135  HB3 LYS B   8    -171.284  -6.372 474.197  1.00 76.49           H  
ATOM    136  O   LYS B   8    -169.188  -4.629 474.838  1.00 76.49           O  
ATOM    137  CG  LYS B   8    -172.785  -5.016 474.956  1.00 76.49           C  
ATOM    138  HG2 LYS B   8    -173.367  -4.862 475.864  1.00 76.49           H  
ATOM    139  HG3 LYS B   8    -172.248  -4.101 474.711  1.00 76.49           H  
ATOM    140  CD  LYS B   8    -173.716  -5.360 473.794  1.00 76.49           C  
ATOM    141  HD2 LYS B   8    -173.100  -5.680 472.953  1.00 76.49           H  
ATOM    142  HD3 LYS B   8    -174.365  -6.189 474.074  1.00 76.49           H  
ATOM    143  CE  LYS B   8    -174.549  -4.155 473.358  1.00 76.49           C  
ATOM    144  HE2 LYS B   8    -173.900  -3.280 473.337  1.00 76.49           H  
ATOM    145  HE3 LYS B   8    -175.349  -3.986 474.079  1.00 76.49           H  
ATOM    146  NZ  LYS B   8    -175.083  -4.413 471.999  1.00 76.49           N  
ATOM    147  HZ1 LYS B   8    -175.562  -3.611 471.613  1.00 76.49           H  
ATOM    148  HZ2 LYS B   8    -175.691  -5.219 472.000  1.00 76.49           H  
ATOM    149  HZ3 LYS B   8    -174.323  -4.647 471.378  1.00 76.49           H  
ATOM    150  N   SER B   9    -170.083  -3.539 476.573  1.00 75.00           N  
ATOM    151  H   SER B   9    -170.620  -3.634 477.423  1.00 75.00           H  
ATOM    152  CA  SER B   9    -169.336  -2.286 476.426  1.00 75.00           C  
ATOM    153  HA  SER B   9    -168.824  -2.281 475.463  1.00 75.00           H  
ATOM    154  C   SER B   9    -168.239  -2.152 477.489  1.00 75.00           C  
ATOM    155  CB  SER B   9    -170.291  -1.087 476.462  1.00 75.00           C  
ATOM    156  HB2 SER B   9    -169.722  -0.169 476.318  1.00 75.00           H  
ATOM    157  HB3 SER B   9    -170.788  -1.043 477.432  1.00 75.00           H  
ATOM    158  O   SER B   9    -167.761  -1.048 477.742  1.00 75.00           O  
ATOM    159  OG  SER B   9    -171.265  -1.192 475.436  1.00 75.00           O  
ATOM    160  HG  SER B   9    -170.795  -1.428 474.633  1.00 75.00           H  
ATOM    161  N   MET B  10    -167.862  -3.264 478.128  1.00 74.66           N  
ATOM    162  H   MET B  10    -168.353  -4.119 477.914  1.00 74.66           H  
ATOM    163  CA  MET B  10    -166.845  -3.366 479.174  1.00 74.66           C  
ATOM    164  HA  MET B  10    -166.844  -4.411 479.482  1.00 74.66           H  
ATOM    165  C   MET B  10    -167.156  -2.590 480.464  1.00 74.66           C  
ATOM    166  CB  MET B  10    -165.448  -3.076 478.587  1.00 74.66           C  
ATOM    167  HB2 MET B  10    -164.716  -3.015 479.392  1.00 74.66           H  
ATOM    168  HB3 MET B  10    -165.445  -2.117 478.071  1.00 74.66           H  
ATOM    169  O   MET B  10    -166.298  -2.475 481.346  1.00 74.66           O  
ATOM    170  CG  MET B  10    -165.009  -4.174 477.611  1.00 74.66           C  
ATOM    171  HG2 MET B  10    -165.757  -4.284 476.826  1.00 74.66           H  
ATOM    172  HG3 MET B  10    -164.075  -3.878 477.136  1.00 74.66           H  
ATOM    173  SD  MET B  10    -164.765  -5.785 478.406  1.00 74.66           S  
ATOM    174  CE  MET B  10    -163.198  -5.484 479.262  1.00 74.66           C  
ATOM    175  HE1 MET B  10    -162.973  -6.344 479.893  1.00 74.66           H  
ATOM    176  HE2 MET B  10    -163.269  -4.598 479.892  1.00 74.66           H  
ATOM    177  HE3 MET B  10    -162.404  -5.351 478.527  1.00 74.66           H  
ATOM    178  N   ARG B  11    -168.388  -2.100 480.656  1.00 79.23           N  
ATOM    179  H   ARG B  11    -169.101  -2.325 479.977  1.00 79.23           H  
ATOM    180  CA  ARG B  11    -168.776  -1.402 481.891  1.00 79.23           C  
ATOM    181  HA  ARG B  11    -167.948  -0.765 482.204  1.00 79.23           H  
ATOM    182  C   ARG B  11    -169.044  -2.421 482.987  1.00 79.23           C  
ATOM    183  CB  ARG B  11    -170.016  -0.527 481.675  1.00 79.23           C  
ATOM    184  HB2 ARG B  11    -170.253  -0.019 482.610  1.00 79.23           H  
ATOM    185  HB3 ARG B  11    -170.856  -1.173 481.421  1.00 79.23           H  
ATOM    186  O   ARG B  11    -169.833  -3.340 482.790  1.00 79.23           O  
ATOM    187  CG  ARG B  11    -169.809   0.525 480.575  1.00 79.23           C  
ATOM    188  HG2 ARG B  11    -168.978   1.174 480.849  1.00 79.23           H  
ATOM    189  HG3 ARG B  11    -169.573   0.037 479.630  1.00 79.23           H  
ATOM    190  CD  ARG B  11    -171.065   1.376 480.381  1.00 79.23           C  
ATOM    191  HD2 ARG B  11    -170.848   2.136 479.632  1.00 79.23           H  
ATOM    192  HD3 ARG B  11    -171.311   1.865 481.324  1.00 79.23           H  
ATOM    193  NE  ARG B  11    -172.197   0.552 479.932  1.00 79.23           N  
ATOM    194  HE  ARG B  11    -172.049  -0.445 479.868  1.00 79.23           H  
ATOM    195  NH1 ARG B  11    -173.793   2.183 479.719  1.00 79.23           N  
ATOM    196 HH11 ARG B  11    -173.093   2.864 479.978  1.00 79.23           H  
ATOM    197 HH12 ARG B  11    -174.729   2.451 479.446  1.00 79.23           H  
ATOM    198  NH2 ARG B  11    -174.278   0.042 479.265  1.00 79.23           N  
ATOM    199 HH21 ARG B  11    -173.938  -0.907 479.321  1.00 79.23           H  
ATOM    200 HH22 ARG B  11    -175.231   0.253 479.006  1.00 79.23           H  
ATOM    201  CZ  ARG B  11    -173.417   0.938 479.638  1.00 79.23           C  
ATOM    202  N   LYS B  12    -168.441  -2.236 484.161  1.00 86.17           N  
ATOM    203  H   LYS B  12    -167.791  -1.466 484.239  1.00 86.17           H  
ATOM    204  CA  LYS B  12    -168.726  -3.060 485.346  1.00 86.17           C  
ATOM    205  HA  LYS B  12    -168.548  -4.108 485.102  1.00 86.17           H  
ATOM    206  C   LYS B  12    -170.199  -2.913 485.738  1.00 86.17           C  
ATOM    207  CB  LYS B  12    -167.804  -2.656 486.505  1.00 86.17           C  
ATOM    208  HB2 LYS B  12    -168.122  -3.172 487.410  1.00 86.17           H  
ATOM    209  HB3 LYS B  12    -167.883  -1.582 486.672  1.00 86.17           H  
ATOM    210  O   LYS B  12    -170.639  -1.801 486.025  1.00 86.17           O  
ATOM    211  CG  LYS B  12    -166.348  -3.032 486.209  1.00 86.17           C  
ATOM    212  HG2 LYS B  12    -166.044  -2.609 485.252  1.00 86.17           H  
ATOM    213  HG3 LYS B  12    -166.273  -4.118 486.158  1.00 86.17           H  
ATOM    214  CD  LYS B  12    -165.401  -2.510 487.291  1.00 86.17           C  
ATOM    215  HD2 LYS B  12    -165.461  -1.422 487.324  1.00 86.17           H  
ATOM    216  HD3 LYS B  12    -165.686  -2.922 488.259  1.00 86.17           H  
ATOM    217  CE  LYS B  12    -163.982  -2.945 486.928  1.00 86.17           C  
ATOM    218  HE2 LYS B  12    -163.955  -4.034 486.878  1.00 86.17           H  
ATOM    219  HE3 LYS B  12    -163.747  -2.564 485.934  1.00 86.17           H  
ATOM    220  NZ  LYS B  12    -162.990  -2.450 487.908  1.00 86.17           N  
ATOM    221  HZ1 LYS B  12    -162.070  -2.766 487.638  1.00 86.17           H  
ATOM    222  HZ2 LYS B  12    -163.210  -2.811 488.825  1.00 86.17           H  
ATOM    223  HZ3 LYS B  12    -162.993  -1.440 487.920  1.00 86.17           H  
ATOM    224  N   VAL B  13    -170.940  -4.019 485.757  1.00 82.83           N  
ATOM    225  H   VAL B  13    -170.493  -4.886 485.492  1.00 82.83           H  
ATOM    226  CA  VAL B  13    -172.388  -4.041 486.044  1.00 82.83           C  
ATOM    227  HA  VAL B  13    -172.740  -3.016 486.165  1.00 82.83           H  
ATOM    228  C   VAL B  13    -172.735  -4.733 487.358  1.00 82.83           C  
ATOM    229  CB  VAL B  13    -173.202  -4.656 484.891  1.00 82.83           C  
ATOM    230  HB  VAL B  13    -174.226  -4.784 485.242  1.00 82.83           H  
ATOM    231  O   VAL B  13    -173.654  -4.289 488.039  1.00 82.83           O  
ATOM    232  CG1 VAL B  13    -173.259  -3.706 483.692  1.00 82.83           C  
ATOM    233 HG11 VAL B  13    -172.277  -3.626 483.224  1.00 82.83           H  
ATOM    234 HG12 VAL B  13    -173.583  -2.716 484.013  1.00 82.83           H  
ATOM    235 HG13 VAL B  13    -173.970  -4.089 482.962  1.00 82.83           H  
ATOM    236  CG2 VAL B  13    -172.686  -6.022 484.423  1.00 82.83           C  
ATOM    237 HG21 VAL B  13    -173.346  -6.416 483.650  1.00 82.83           H  
ATOM    238 HG22 VAL B  13    -172.665  -6.730 485.251  1.00 82.83           H  
ATOM    239 HG23 VAL B  13    -171.687  -5.929 483.997  1.00 82.83           H  
ATOM    240  N   CYS B  14    -171.989  -5.769 487.748  1.00 83.94           N  
ATOM    241  H   CYS B  14    -171.250  -6.097 487.142  1.00 83.94           H  
ATOM    242  CA  CYS B  14    -172.078  -6.386 489.072  1.00 83.94           C  
ATOM    243  HA  CYS B  14    -172.261  -5.595 489.801  1.00 83.94           H  
ATOM    244  C   CYS B  14    -170.745  -7.050 489.464  1.00 83.94           C  
ATOM    245  CB  CYS B  14    -173.286  -7.343 489.137  1.00 83.94           C  
ATOM    246  HB2 CYS B  14    -173.454  -7.645 490.172  1.00 83.94           H  
ATOM    247  HB3 CYS B  14    -174.178  -6.814 488.806  1.00 83.94           H  
ATOM    248  O   CYS B  14    -169.780  -7.044 488.694  1.00 83.94           O  
ATOM    249  SG  CYS B  14    -173.051  -8.830 488.125  1.00 83.94           S  
ATOM    250  HG  CYS B  14    -174.205  -9.432 488.423  1.00 83.94           H  
ATOM    251  N   ALA B  15    -170.669  -7.577 490.686  1.00 84.16           N  
ATOM    252  H   ALA B  15    -171.501  -7.614 491.257  1.00 84.16           H  
ATOM    253  CA  ALA B  15    -169.496  -8.281 491.193  1.00 84.16           C  
ATOM    254  HA  ALA B  15    -168.919  -8.659 490.349  1.00 84.16           H  
ATOM    255  C   ALA B  15    -169.901  -9.484 492.048  1.00 84.16           C  
ATOM    256  CB  ALA B  15    -168.620  -7.305 491.988  1.00 84.16           C  
ATOM    257  HB1 ALA B  15    -169.198  -6.858 492.796  1.00 84.16           H  
ATOM    258  HB2 ALA B  15    -167.757  -7.832 492.394  1.00 84.16           H  
ATOM    259  HB3 ALA B  15    -168.273  -6.514 491.323  1.00 84.16           H  
ATOM    260  O   ALA B  15    -170.914  -9.446 492.744  1.00 84.16           O  
ATOM    261  N   LEU B  16    -169.068 -10.520 492.027  1.00 87.77           N  
ATOM    262  H   LEU B  16    -168.255 -10.457 491.430  1.00 87.77           H  
ATOM    263  CA  LEU B  16    -169.218 -11.738 492.813  1.00 87.77           C  
ATOM    264  HA  LEU B  16    -170.205 -11.727 493.275  1.00 87.77           H  
ATOM    265  C   LEU B  16    -168.156 -11.770 493.917  1.00 87.77           C  
ATOM    266  CB  LEU B  16    -169.121 -12.988 491.918  1.00 87.77           C  
ATOM    267  HB2 LEU B  16    -168.068 -13.217 491.758  1.00 87.77           H  
ATOM    268  HB3 LEU B  16    -169.569 -13.816 492.468  1.00 87.77           H  
ATOM    269  O   LEU B  16    -166.974 -11.509 493.657  1.00 87.77           O  
ATOM    270  CG  LEU B  16    -169.800 -12.923 490.539  1.00 87.77           C  
ATOM    271  HG  LEU B  16    -169.379 -12.106 489.954  1.00 87.77           H  
ATOM    272  CD1 LEU B  16    -169.555 -14.222 489.782  1.00 87.77           C  
ATOM    273 HD11 LEU B  16    -168.485 -14.385 489.652  1.00 87.77           H  
ATOM    274 HD12 LEU B  16    -170.017 -14.155 488.796  1.00 87.77           H  
ATOM    275 HD13 LEU B  16    -169.985 -15.065 490.323  1.00 87.77           H  
ATOM    276  CD2 LEU B  16    -171.304 -12.734 490.661  1.00 87.77           C  
ATOM    277 HD21 LEU B  16    -171.724 -13.546 491.255  1.00 87.77           H  
ATOM    278 HD22 LEU B  16    -171.520 -11.775 491.134  1.00 87.77           H  
ATOM    279 HD23 LEU B  16    -171.746 -12.739 489.665  1.00 87.77           H  
ATOM    280  N   ASN B  17    -168.552 -12.077 495.155  1.00 87.63           N  
ATOM    281  H   ASN B  17    -169.517 -12.337 495.298  1.00 87.63           H  
ATOM    282  CA  ASN B  17    -167.623 -12.153 496.286  1.00 87.63           C  
ATOM    283  HA  ASN B  17    -166.689 -12.592 495.934  1.00 87.63           H  
ATOM    284  C   ASN B  17    -168.169 -13.040 497.416  1.00 87.63           C  
ATOM    285  CB  ASN B  17    -167.328 -10.723 496.788  1.00 87.63           C  
ATOM    286  HB2 ASN B  17    -167.134 -10.074 495.934  1.00 87.63           H  
ATOM    287  HB3 ASN B  17    -168.200 -10.333 497.315  1.00 87.63           H  
ATOM    288  O   ASN B  17    -169.183 -12.716 498.027  1.00 87.63           O  
ATOM    289  CG  ASN B  17    -166.131 -10.652 497.718  1.00 87.63           C  
ATOM    290  ND2 ASN B  17    -165.327  -9.618 497.614  1.00 87.63           N  
ATOM    291 HD21 ASN B  17    -164.583  -9.546 498.292  1.00 87.63           H  
ATOM    292 HD22 ASN B  17    -165.543  -8.856 496.988  1.00 87.63           H  
ATOM    293  OD1 ASN B  17    -165.878 -11.519 498.540  1.00 87.63           O  
ATOM    294  N   ASN B  18    -167.446 -14.111 497.752  1.00 85.57           N  
ATOM    295  H   ASN B  18    -166.668 -14.367 497.161  1.00 85.57           H  
ATOM    296  CA  ASN B  18    -167.856 -15.071 498.786  1.00 85.57           C  
ATOM    297  HA  ASN B  18    -168.923 -15.266 498.670  1.00 85.57           H  
ATOM    298  C   ASN B  18    -167.675 -14.557 500.228  1.00 85.57           C  
ATOM    299  CB  ASN B  18    -167.100 -16.397 498.556  1.00 85.57           C  
ATOM    300  HB2 ASN B  18    -166.024 -16.222 498.554  1.00 85.57           H  
ATOM    301  HB3 ASN B  18    -167.329 -17.080 499.373  1.00 85.57           H  
ATOM    302  O   ASN B  18    -168.236 -15.130 501.157  1.00 85.57           O  
ATOM    303  CG  ASN B  18    -167.497 -17.091 497.263  1.00 85.57           C  
ATOM    304  ND2 ASN B  18    -166.861 -18.183 496.927  1.00 85.57           N  
ATOM    305 HD21 ASN B  18    -167.235 -18.674 496.127  1.00 85.57           H  
ATOM    306 HD22 ASN B  18    -166.167 -18.616 497.520  1.00 85.57           H  
ATOM    307  OD1 ASN B  18    -168.376 -16.650 496.543  1.00 85.57           O  
ATOM    308  N   ASN B  19    -166.911 -13.479 500.430  1.00 84.21           N  
ATOM    309  H   ASN B  19    -166.527 -13.010 499.622  1.00 84.21           H  
ATOM    310  CA  ASN B  19    -166.566 -12.954 501.758  1.00 84.21           C  
ATOM    311  HA  ASN B  19    -166.757 -13.722 502.506  1.00 84.21           H  
ATOM    312  C   ASN B  19    -167.404 -11.733 502.173  1.00 84.21           C  
ATOM    313  CB  ASN B  19    -165.062 -12.630 501.783  1.00 84.21           C  
ATOM    314  HB2 ASN B  19    -164.807 -12.184 502.745  1.00 84.21           H  
ATOM    315  HB3 ASN B  19    -164.840 -11.905 501.000  1.00 84.21           H  
ATOM    316  O   ASN B  19    -167.236 -11.231 503.284  1.00 84.21           O  
ATOM    317  CG  ASN B  19    -164.181 -13.853 501.607  1.00 84.21           C  
ATOM    318  ND2 ASN B  19    -162.983 -13.681 501.101  1.00 84.21           N  
ATOM    319 HD21 ASN B  19    -162.415 -14.516 501.091  1.00 84.21           H  
ATOM    320 HD22 ASN B  19    -162.638 -12.749 500.919  1.00 84.21           H  
ATOM    321  OD1 ASN B  19    -164.522 -14.970 501.939  1.00 84.21           O  
ATOM    322  N   ILE B  20    -168.277 -11.227 501.295  1.00 83.62           N  
ATOM    323  H   ILE B  20    -168.419 -11.715 500.423  1.00 83.62           H  
ATOM    324  CA  ILE B  20    -169.099 -10.038 501.553  1.00 83.62           C  
ATOM    325  HA  ILE B  20    -168.829  -9.618 502.522  1.00 83.62           H  
ATOM    326  C   ILE B  20    -170.577 -10.462 501.588  1.00 83.62           C  
ATOM    327  CB  ILE B  20    -168.812  -8.920 500.528  1.00 83.62           C  
ATOM    328  HB  ILE B  20    -169.044  -9.295 499.531  1.00 83.62           H  
ATOM    329  O   ILE B  20    -171.138 -10.793 500.542  1.00 83.62           O  
ATOM    330  CG1 ILE B  20    -167.315  -8.521 500.578  1.00 83.62           C  
ATOM    331 HG12 ILE B  20    -166.704  -9.394 500.349  1.00 83.62           H  
ATOM    332 HG13 ILE B  20    -167.065  -8.197 501.589  1.00 83.62           H  
ATOM    333  CG2 ILE B  20    -169.706  -7.702 500.833  1.00 83.62           C  
ATOM    334 HG21 ILE B  20    -170.760  -7.980 500.805  1.00 83.62           H  
ATOM    335 HG22 ILE B  20    -169.470  -7.291 501.815  1.00 83.62           H  
ATOM    336 HG23 ILE B  20    -169.567  -6.931 500.074  1.00 83.62           H  
ATOM    337  CD1 ILE B  20    -166.900  -7.415 499.599  1.00 83.62           C  
ATOM    338 HD11 ILE B  20    -165.818  -7.286 499.642  1.00 83.62           H  
ATOM    339 HD12 ILE B  20    -167.180  -7.691 498.582  1.00 83.62           H  
ATOM    340 HD13 ILE B  20    -167.369  -6.468 499.864  1.00 83.62           H  
ATOM    341  N   PRO B  21    -171.233 -10.453 502.765  1.00 81.94           N  
ATOM    342  CA  PRO B  21    -172.632 -10.851 502.893  1.00 81.94           C  
ATOM    343  HA  PRO B  21    -172.702 -11.915 502.667  1.00 81.94           H  
ATOM    344  C   PRO B  21    -173.557 -10.065 501.962  1.00 81.94           C  
ATOM    345  CB  PRO B  21    -172.999 -10.623 504.363  1.00 81.94           C  
ATOM    346  HB2 PRO B  21    -173.373  -9.610 504.508  1.00 81.94           H  
ATOM    347  HB3 PRO B  21    -173.728 -11.353 504.714  1.00 81.94           H  
ATOM    348  O   PRO B  21    -173.498  -8.838 501.902  1.00 81.94           O  
ATOM    349  CG  PRO B  21    -171.660 -10.769 505.081  1.00 81.94           C  
ATOM    350  HG2 PRO B  21    -171.441 -11.826 505.236  1.00 81.94           H  
ATOM    351  HG3 PRO B  21    -171.644 -10.229 506.028  1.00 81.94           H  
ATOM    352  CD  PRO B  21    -170.668 -10.184 504.079  1.00 81.94           C  
ATOM    353  HD2 PRO B  21    -169.697 -10.663 504.208  1.00 81.94           H  
ATOM    354  HD3 PRO B  21    -170.584  -9.107 504.224  1.00 81.94           H  
ATOM    355  N   GLY B  22    -174.439 -10.781 501.266  1.00 78.89           N  
ATOM    356  H   GLY B  22    -174.367 -11.789 501.294  1.00 78.89           H  
ATOM    357  CA  GLY B  22    -175.411 -10.195 500.343  1.00 78.89           C  
ATOM    358  HA2 GLY B  22    -175.757  -9.239 500.739  1.00 78.89           H  
ATOM    359  HA3 GLY B  22    -176.271 -10.861 500.263  1.00 78.89           H  
ATOM    360  C   GLY B  22    -174.892  -9.945 498.927  1.00 78.89           C  
ATOM    361  O   GLY B  22    -175.707  -9.617 498.076  1.00 78.89           O  
ATOM    362  N   MET B  23    -173.594 -10.121 498.650  1.00 84.63           N  
ATOM    363  H   MET B  23    -172.962 -10.405 499.385  1.00 84.63           H  
ATOM    364  CA  MET B  23    -173.109 -10.211 497.269  1.00 84.63           C  
ATOM    365  HA  MET B  23    -173.644  -9.483 496.660  1.00 84.63           H  
ATOM    366  C   MET B  23    -173.411 -11.591 496.680  1.00 84.63           C  
ATOM    367  CB  MET B  23    -171.609  -9.893 497.178  1.00 84.63           C  
ATOM    368  HB2 MET B  23    -171.268 -10.128 496.169  1.00 84.63           H  
ATOM    369  HB3 MET B  23    -171.047 -10.511 497.879  1.00 84.63           H  
ATOM    370  O   MET B  23    -173.517 -12.581 497.407  1.00 84.63           O  
ATOM    371  CG  MET B  23    -171.344  -8.409 497.456  1.00 84.63           C  
ATOM    372  HG2 MET B  23    -172.022  -7.815 496.843  1.00 84.63           H  
ATOM    373  HG3 MET B  23    -171.578  -8.210 498.501  1.00 84.63           H  
ATOM    374  SD  MET B  23    -169.651  -7.836 497.131  1.00 84.63           S  
ATOM    375  CE  MET B  23    -169.561  -8.032 495.335  1.00 84.63           C  
ATOM    376  HE1 MET B  23    -169.609  -9.089 495.074  1.00 84.63           H  
ATOM    377  HE2 MET B  23    -170.392  -7.508 494.863  1.00 84.63           H  
ATOM    378  HE3 MET B  23    -168.616  -7.623 494.976  1.00 84.63           H  
ATOM    379  N   LEU B  24    -173.521 -11.655 495.353  1.00 84.39           N  
ATOM    380  H   LEU B  24    -173.439 -10.805 494.814  1.00 84.39           H  
ATOM    381  CA  LEU B  24    -173.725 -12.905 494.630  1.00 84.39           C  
ATOM    382  HA  LEU B  24    -174.605 -13.384 495.060  1.00 84.39           H  
ATOM    383  C   LEU B  24    -172.483 -13.808 494.822  1.00 84.39           C  
ATOM    384  CB  LEU B  24    -174.031 -12.544 493.164  1.00 84.39           C  
ATOM    385  HB2 LEU B  24    -173.134 -12.108 492.724  1.00 84.39           H  
ATOM    386  HB3 LEU B  24    -174.799 -11.771 493.159  1.00 84.39           H  
ATOM    387  O   LEU B  24    -171.370 -13.376 494.495  1.00 84.39           O  
ATOM    388  CG  LEU B  24    -174.523 -13.694 492.265  1.00 84.39           C  
ATOM    389  HG  LEU B  24    -173.760 -14.471 492.210  1.00 84.39           H  
ATOM    390  CD1 LEU B  24    -175.837 -14.299 492.754  1.00 84.39           C  
ATOM    391 HD11 LEU B  24    -175.711 -14.753 493.737  1.00 84.39           H  
ATOM    392 HD12 LEU B  24    -176.602 -13.523 492.803  1.00 84.39           H  
ATOM    393 HD13 LEU B  24    -176.159 -15.083 492.068  1.00 84.39           H  
ATOM    394  CD2 LEU B  24    -174.825 -13.150 490.864  1.00 84.39           C  
ATOM    395 HD21 LEU B  24    -175.213 -13.944 490.225  1.00 84.39           H  
ATOM    396 HD22 LEU B  24    -173.924 -12.739 490.409  1.00 84.39           H  
ATOM    397 HD23 LEU B  24    -175.574 -12.360 490.922  1.00 84.39           H  
ATOM    398  N   PRO B  25    -172.620 -15.019 495.394  1.00 83.76           N  
ATOM    399  CA  PRO B  25    -171.488 -15.915 495.589  1.00 83.76           C  
ATOM    400  HA  PRO B  25    -170.600 -15.353 495.874  1.00 83.76           H  
ATOM    401  C   PRO B  25    -171.178 -16.699 494.306  1.00 83.76           C  
ATOM    402  CB  PRO B  25    -171.896 -16.817 496.756  1.00 83.76           C  
ATOM    403  HB2 PRO B  25    -171.389 -17.781 496.735  1.00 83.76           H  
ATOM    404  HB3 PRO B  25    -171.698 -16.304 497.696  1.00 83.76           H  
ATOM    405  O   PRO B  25    -171.988 -16.753 493.380  1.00 83.76           O  
ATOM    406  CG  PRO B  25    -173.403 -16.959 496.558  1.00 83.76           C  
ATOM    407  HG2 PRO B  25    -173.587 -17.738 495.819  1.00 83.76           H  
ATOM    408  HG3 PRO B  25    -173.919 -17.180 497.491  1.00 83.76           H  
ATOM    409  CD  PRO B  25    -173.822 -15.605 495.983  1.00 83.76           C  
ATOM    410  HD2 PRO B  25    -174.192 -14.965 496.784  1.00 83.76           H  
ATOM    411  HD3 PRO B  25    -174.594 -15.759 495.228  1.00 83.76           H  
ATOM    412  N   TYR B  26    -170.014 -17.337 494.273  1.00 87.25           N  
ATOM    413  H   TYR B  26    -169.391 -17.237 495.061  1.00 87.25           H  
ATOM    414  CA  TYR B  26    -169.640 -18.332 493.269  1.00 87.25           C  
ATOM    415  HA  TYR B  26    -170.536 -18.643 492.732  1.00 87.25           H  
ATOM    416  C   TYR B  26    -169.054 -19.571 493.945  1.00 87.25           C  
ATOM    417  CB  TYR B  26    -168.654 -17.742 492.251  1.00 87.25           C  
ATOM    418  HB2 TYR B  26    -169.148 -16.927 491.722  1.00 87.25           H  
ATOM    419  HB3 TYR B  26    -168.417 -18.506 491.511  1.00 87.25           H  
ATOM    420  O   TYR B  26    -168.516 -19.499 495.051  1.00 87.25           O  
ATOM    421  CG  TYR B  26    -167.362 -17.231 492.861  1.00 87.25           C  
ATOM    422  CD1 TYR B  26    -167.271 -15.884 493.249  1.00 87.25           C  
ATOM    423  HD1 TYR B  26    -168.129 -15.242 493.118  1.00 87.25           H  
ATOM    424  CD2 TYR B  26    -166.270 -18.097 493.076  1.00 87.25           C  
ATOM    425  HD2 TYR B  26    -166.344 -19.138 492.799  1.00 87.25           H  
ATOM    426  CE1 TYR B  26    -166.092 -15.383 493.822  1.00 87.25           C  
ATOM    427  HE1 TYR B  26    -166.034 -14.340 494.097  1.00 87.25           H  
ATOM    428  CE2 TYR B  26    -165.095 -17.611 493.682  1.00 87.25           C  
ATOM    429  HE2 TYR B  26    -164.274 -18.288 493.870  1.00 87.25           H  
ATOM    430  OH  TYR B  26    -163.889 -15.727 494.619  1.00 87.25           O  
ATOM    431  HH  TYR B  26    -164.041 -14.781 494.673  1.00 87.25           H  
ATOM    432  CZ  TYR B  26    -165.004 -16.251 494.044  1.00 87.25           C  
ATOM    433  N   SER B  27    -169.135 -20.706 493.267  1.00 85.91           N  
ATOM    434  H   SER B  27    -169.613 -20.707 492.377  1.00 85.91           H  
ATOM    435  CA  SER B  27    -168.540 -21.968 493.705  1.00 85.91           C  
ATOM    436  HA  SER B  27    -167.757 -21.766 494.435  1.00 85.91           H  
ATOM    437  C   SER B  27    -167.891 -22.700 492.539  1.00 85.91           C  
ATOM    438  CB  SER B  27    -169.596 -22.847 494.383  1.00 85.91           C  
ATOM    439  HB2 SER B  27    -169.132 -23.776 494.715  1.00 85.91           H  
ATOM    440  HB3 SER B  27    -169.979 -22.325 495.260  1.00 85.91           H  
ATOM    441  O   SER B  27    -168.108 -22.339 491.381  1.00 85.91           O  
ATOM    442  OG  SER B  27    -170.677 -23.144 493.516  1.00 85.91           O  
ATOM    443  HG  SER B  27    -170.730 -24.096 493.413  1.00 85.91           H  
ATOM    444  N   ASN B  28    -167.116 -23.743 492.841  1.00 86.34           N  
ATOM    445  H   ASN B  28    -166.835 -23.847 493.806  1.00 86.34           H  
ATOM    446  CA  ASN B  28    -166.429 -24.570 491.846  1.00 86.34           C  
ATOM    447  HA  ASN B  28    -165.759 -25.242 492.382  1.00 86.34           H  
ATOM    448  C   ASN B  28    -165.537 -23.728 490.923  1.00 86.34           C  
ATOM    449  CB  ASN B  28    -167.438 -25.435 491.060  1.00 86.34           C  
ATOM    450  HB2 ASN B  28    -168.077 -24.785 490.463  1.00 86.34           H  
ATOM    451  HB3 ASN B  28    -166.893 -26.076 490.368  1.00 86.34           H  
ATOM    452  O   ASN B  28    -165.506 -23.970 489.719  1.00 86.34           O  
ATOM    453  CG  ASN B  28    -168.299 -26.331 491.919  1.00 86.34           C  
ATOM    454  ND2 ASN B  28    -169.517 -26.578 491.497  1.00 86.34           N  
ATOM    455 HD21 ASN B  28    -169.825 -26.184 490.619  1.00 86.34           H  
ATOM    456 HD22 ASN B  28    -170.046 -27.260 492.022  1.00 86.34           H  
ATOM    457  OD1 ASN B  28    -167.909 -26.820 492.967  1.00 86.34           O  
ATOM    458  N   SER B  29    -164.866 -22.704 491.466  1.00 84.35           N  
ATOM    459  H   SER B  29    -164.857 -22.583 492.468  1.00 84.35           H  
ATOM    460  CA  SER B  29    -163.970 -21.895 490.647  1.00 84.35           C  
ATOM    461  HA  SER B  29    -164.500 -21.719 489.710  1.00 84.35           H  
ATOM    462  C   SER B  29    -162.688 -22.664 490.340  1.00 84.35           C  
ATOM    463  CB  SER B  29    -163.698 -20.504 491.220  1.00 84.35           C  
ATOM    464  HB2 SER B  29    -164.651 -20.012 491.418  1.00 84.35           H  
ATOM    465  HB3 SER B  29    -163.161 -19.917 490.473  1.00 84.35           H  
ATOM    466  O   SER B  29    -162.084 -23.247 491.244  1.00 84.35           O  
ATOM    467  OG  SER B  29    -162.933 -20.542 492.404  1.00 84.35           O  
ATOM    468  HG  SER B  29    -163.390 -21.125 493.014  1.00 84.35           H  
ATOM    469  N   GLN B  30    -162.263 -22.642 489.081  1.00 84.55           N  
ATOM    470  H   GLN B  30    -162.876 -22.251 488.380  1.00 84.55           H  
ATOM    471  CA  GLN B  30    -160.998 -23.203 488.627  1.00 84.55           C  
ATOM    472  HA  GLN B  30    -160.315 -23.291 489.473  1.00 84.55           H  
ATOM    473  C   GLN B  30    -160.380 -22.248 487.609  1.00 84.55           C  
ATOM    474  CB  GLN B  30    -161.239 -24.612 488.057  1.00 84.55           C  
ATOM    475  HB2 GLN B  30    -161.886 -24.555 487.182  1.00 84.55           H  
ATOM    476  HB3 GLN B  30    -161.738 -25.209 488.819  1.00 84.55           H  
ATOM    477  O   GLN B  30    -160.853 -22.133 486.482  1.00 84.55           O  
ATOM    478  CG  GLN B  30    -159.920 -25.299 487.672  1.00 84.55           C  
ATOM    479  HG2 GLN B  30    -159.256 -25.280 488.536  1.00 84.55           H  
ATOM    480  HG3 GLN B  30    -159.450 -24.749 486.857  1.00 84.55           H  
ATOM    481  CD  GLN B  30    -160.096 -26.756 487.247  1.00 84.55           C  
ATOM    482  NE2 GLN B  30    -159.209 -27.290 486.434  1.00 84.55           N  
ATOM    483 HE21 GLN B  30    -159.415 -28.225 486.111  1.00 84.55           H  
ATOM    484 HE22 GLN B  30    -158.502 -26.732 485.976  1.00 84.55           H  
ATOM    485  OE1 GLN B  30    -160.998 -27.459 487.675  1.00 84.55           O  
ATOM    486  N   TRP B  31    -159.333 -21.535 488.022  1.00 80.77           N  
ATOM    487  H   TRP B  31    -159.002 -21.654 488.969  1.00 80.77           H  
ATOM    488  CA  TRP B  31    -158.490 -20.763 487.118  1.00 80.77           C  
ATOM    489  HA  TRP B  31    -159.057 -20.507 486.223  1.00 80.77           H  
ATOM    490  C   TRP B  31    -157.297 -21.623 486.707  1.00 80.77           C  
ATOM    491  CB  TRP B  31    -158.053 -19.460 487.791  1.00 80.77           C  
ATOM    492  HB2 TRP B  31    -157.505 -19.705 488.702  1.00 80.77           H  
ATOM    493  HB3 TRP B  31    -158.940 -18.899 488.087  1.00 80.77           H  
ATOM    494  O   TRP B  31    -156.484 -21.990 487.557  1.00 80.77           O  
ATOM    495  CG  TRP B  31    -157.192 -18.568 486.950  1.00 80.77           C  
ATOM    496  CD1 TRP B  31    -157.309 -18.368 485.616  1.00 80.77           C  
ATOM    497  HD1 TRP B  31    -158.047 -18.832 484.978  1.00 80.77           H  
ATOM    498  CD2 TRP B  31    -156.057 -17.757 487.371  1.00 80.77           C  
ATOM    499  CE2 TRP B  31    -155.529 -17.090 486.225  1.00 80.77           C  
ATOM    500  CE3 TRP B  31    -155.426 -17.510 488.610  1.00 80.77           C  
ATOM    501  HE3 TRP B  31    -155.790 -18.014 489.492  1.00 80.77           H  
ATOM    502  NE1 TRP B  31    -156.322 -17.510 485.179  1.00 80.77           N  
ATOM    503  HE1 TRP B  31    -156.183 -17.276 484.206  1.00 80.77           H  
ATOM    504  CH2 TRP B  31    -153.830 -15.991 487.551  1.00 80.77           C  
ATOM    505  HH2 TRP B  31    -152.978 -15.332 487.626  1.00 80.77           H  
ATOM    506  CZ2 TRP B  31    -154.435 -16.219 486.304  1.00 80.77           C  
ATOM    507  HZ2 TRP B  31    -154.051 -15.745 485.414  1.00 80.77           H  
ATOM    508  CZ3 TRP B  31    -154.324 -16.637 488.700  1.00 80.77           C  
ATOM    509  HZ3 TRP B  31    -153.839 -16.473 489.650  1.00 80.77           H  
ATOM    510  N   HIS B  32    -157.211 -21.963 485.425  1.00 83.80           N  
ATOM    511  H   HIS B  32    -157.915 -21.620 484.787  1.00 83.80           H  
ATOM    512  CA  HIS B  32    -156.167 -22.818 484.860  1.00 83.80           C  
ATOM    513  HA  HIS B  32    -155.509 -23.175 485.653  1.00 83.80           H  
ATOM    514  C   HIS B  32    -155.345 -22.004 483.867  1.00 83.80           C  
ATOM    515  CB  HIS B  32    -156.821 -24.039 484.207  1.00 83.80           C  
ATOM    516  HB2 HIS B  32    -157.246 -23.756 483.244  1.00 83.80           H  
ATOM    517  HB3 HIS B  32    -157.644 -24.372 484.839  1.00 83.80           H  
ATOM    518  O   HIS B  32    -155.884 -21.479 482.898  1.00 83.80           O  
ATOM    519  CG  HIS B  32    -155.919 -25.228 483.998  1.00 83.80           C  
ATOM    520  CD2 HIS B  32    -154.585 -25.233 483.693  1.00 83.80           C  
ATOM    521  HD2 HIS B  32    -153.940 -24.384 483.519  1.00 83.80           H  
ATOM    522  ND1 HIS B  32    -156.384 -26.543 484.024  1.00 83.80           N  
ATOM    523  CE1 HIS B  32    -155.334 -27.304 483.673  1.00 83.80           C  
ATOM    524  HE1 HIS B  32    -155.364 -28.373 483.527  1.00 83.80           H  
ATOM    525  NE2 HIS B  32    -154.240 -26.551 483.510  1.00 83.80           N  
ATOM    526  HE2 HIS B  32    -153.365 -26.921 483.166  1.00 83.80           H  
ATOM    527  N   THR B  33    -154.050 -21.861 484.125  1.00 84.19           N  
ATOM    528  H   THR B  33    -153.671 -22.361 484.917  1.00 84.19           H  
ATOM    529  CA  THR B  33    -153.113 -21.101 483.279  1.00 84.19           C  
ATOM    530  HA  THR B  33    -153.662 -20.588 482.489  1.00 84.19           H  
ATOM    531  C   THR B  33    -152.127 -22.047 482.596  1.00 84.19           C  
ATOM    532  CB  THR B  33    -152.369 -20.035 484.098  1.00 84.19           C  
ATOM    533  HB  THR B  33    -151.678 -19.503 483.444  1.00 84.19           H  
ATOM    534  O   THR B  33    -151.674 -22.999 483.230  1.00 84.19           O  
ATOM    535  CG2 THR B  33    -153.275 -18.990 484.737  1.00 84.19           C  
ATOM    536 HG21 THR B  33    -154.042 -19.467 485.348  1.00 84.19           H  
ATOM    537 HG22 THR B  33    -152.675 -18.336 485.370  1.00 84.19           H  
ATOM    538 HG23 THR B  33    -153.744 -18.382 483.965  1.00 84.19           H  
ATOM    539  OG1 THR B  33    -151.661 -20.627 485.158  1.00 84.19           O  
ATOM    540  HG1 THR B  33    -152.297 -21.099 485.700  1.00 84.19           H  
ATOM    541  N   TYR B  34    -151.790 -21.782 481.331  1.00 82.11           N  
ATOM    542  H   TYR B  34    -152.218 -20.996 480.863  1.00 82.11           H  
ATOM    543  CA  TYR B  34    -150.952 -22.643 480.489  1.00 82.11           C  
ATOM    544  HA  TYR B  34    -150.543 -23.459 481.086  1.00 82.11           H  
ATOM    545  C   TYR B  34    -149.791 -21.846 479.886  1.00 82.11           C  
ATOM    546  CB  TYR B  34    -151.802 -23.252 479.362  1.00 82.11           C  
ATOM    547  HB2 TYR B  34    -152.115 -22.454 478.687  1.00 82.11           H  
ATOM    548  HB3 TYR B  34    -151.176 -23.932 478.784  1.00 82.11           H  
ATOM    549  O   TYR B  34    -150.011 -20.821 479.238  1.00 82.11           O  
ATOM    550  CG  TYR B  34    -153.045 -23.997 479.811  1.00 82.11           C  
ATOM    551  CD1 TYR B  34    -153.005 -25.390 480.007  1.00 82.11           C  
ATOM    552  HD1 TYR B  34    -152.088 -25.941 479.860  1.00 82.11           H  
ATOM    553  CD2 TYR B  34    -154.253 -23.296 480.002  1.00 82.11           C  
ATOM    554  HD2 TYR B  34    -154.284 -22.230 479.830  1.00 82.11           H  
ATOM    555  CE1 TYR B  34    -154.176 -26.082 480.370  1.00 82.11           C  
ATOM    556  HE1 TYR B  34    -154.153 -27.153 480.513  1.00 82.11           H  
ATOM    557  CE2 TYR B  34    -155.420 -23.979 480.393  1.00 82.11           C  
ATOM    558  HE2 TYR B  34    -156.344 -23.442 480.541  1.00 82.11           H  
ATOM    559  OH  TYR B  34    -156.517 -26.051 480.890  1.00 82.11           O  
ATOM    560  HH  TYR B  34    -157.250 -25.458 481.071  1.00 82.11           H  
ATOM    561  CZ  TYR B  34    -155.384 -25.380 480.558  1.00 82.11           C  
ATOM    562  N   LEU B  35    -148.552 -22.320 480.064  1.00 79.71           N  
ATOM    563  H   LEU B  35    -148.426 -23.129 480.654  1.00 79.71           H  
ATOM    564  CA  LEU B  35    -147.357 -21.636 479.552  1.00 79.71           C  
ATOM    565  HA  LEU B  35    -147.435 -20.581 479.812  1.00 79.71           H  
ATOM    566  C   LEU B  35    -147.237 -21.700 478.020  1.00 79.71           C  
ATOM    567  CB  LEU B  35    -146.112 -22.219 480.253  1.00 79.71           C  
ATOM    568  HB2 LEU B  35    -146.075 -23.289 480.044  1.00 79.71           H  
ATOM    569  HB3 LEU B  35    -146.227 -22.093 481.330  1.00 79.71           H  
ATOM    570  O   LEU B  35    -146.875 -20.704 477.409  1.00 79.71           O  
ATOM    571  CG  LEU B  35    -144.767 -21.595 479.824  1.00 79.71           C  
ATOM    572  HG  LEU B  35    -144.634 -21.718 478.749  1.00 79.71           H  
ATOM    573  CD1 LEU B  35    -144.658 -20.109 480.170  1.00 79.71           C  
ATOM    574 HD11 LEU B  35    -143.689 -19.734 479.841  1.00 79.71           H  
ATOM    575 HD12 LEU B  35    -144.754 -19.955 481.244  1.00 79.71           H  
ATOM    576 HD13 LEU B  35    -145.426 -19.545 479.642  1.00 79.71           H  
ATOM    577  CD2 LEU B  35    -143.620 -22.327 480.523  1.00 79.71           C  
ATOM    578 HD21 LEU B  35    -143.631 -23.379 480.238  1.00 79.71           H  
ATOM    579 HD22 LEU B  35    -142.672 -21.884 480.217  1.00 79.71           H  
ATOM    580 HD23 LEU B  35    -143.731 -22.243 481.604  1.00 79.71           H  
ATOM    581  N   GLU B  36    -147.547 -22.843 477.400  1.00 73.00           N  
ATOM    582  H   GLU B  36    -147.881 -23.615 477.960  1.00 73.00           H  
ATOM    583  CA  GLU B  36    -147.258 -23.111 475.977  1.00 73.00           C  
ATOM    584  HA  GLU B  36    -146.181 -23.044 475.815  1.00 73.00           H  
ATOM    585  C   GLU B  36    -147.905 -22.098 475.020  1.00 73.00           C  
ATOM    586  CB  GLU B  36    -147.707 -24.546 475.656  1.00 73.00           C  
ATOM    587  HB2 GLU B  36    -148.786 -24.618 475.787  1.00 73.00           H  
ATOM    588  HB3 GLU B  36    -147.226 -25.217 476.367  1.00 73.00           H  
ATOM    589  O   GLU B  36    -147.242 -21.553 474.141  1.00 73.00           O  
ATOM    590  CG  GLU B  36    -147.331 -24.987 474.232  1.00 73.00           C  
ATOM    591  HG2 GLU B  36    -147.833 -24.335 473.517  1.00 73.00           H  
ATOM    592  HG3 GLU B  36    -146.254 -24.868 474.108  1.00 73.00           H  
ATOM    593  CD  GLU B  36    -147.714 -26.443 473.922  1.00 73.00           C  
ATOM    594  OE1 GLU B  36    -147.375 -26.901 472.805  1.00 73.00           O  
ATOM    595  OE2 GLU B  36    -148.336 -27.093 474.791  1.00 73.00           O  
ATOM    596  N   TYR B  37    -149.185 -21.796 475.237  1.00 76.42           N  
ATOM    597  H   TYR B  37    -149.669 -22.292 475.971  1.00 76.42           H  
ATOM    598  CA  TYR B  37    -149.935 -20.829 474.430  1.00 76.42           C  
ATOM    599  HA  TYR B  37    -149.359 -20.589 473.537  1.00 76.42           H  
ATOM    600  C   TYR B  37    -150.161 -19.489 475.154  1.00 76.42           C  
ATOM    601  CB  TYR B  37    -151.243 -21.481 473.958  1.00 76.42           C  
ATOM    602  HB2 TYR B  37    -151.841 -20.722 473.456  1.00 76.42           H  
ATOM    603  HB3 TYR B  37    -151.804 -21.842 474.819  1.00 76.42           H  
ATOM    604  O   TYR B  37    -150.851 -18.614 474.629  1.00 76.42           O  
ATOM    605  CG  TYR B  37    -151.058 -22.609 472.964  1.00 76.42           C  
ATOM    606  CD1 TYR B  37    -151.079 -22.319 471.586  1.00 76.42           C  
ATOM    607  HD1 TYR B  37    -151.218 -21.303 471.249  1.00 76.42           H  
ATOM    608  CD2 TYR B  37    -150.856 -23.932 473.400  1.00 76.42           C  
ATOM    609  HD2 TYR B  37    -150.831 -24.166 474.455  1.00 76.42           H  
ATOM    610  CE1 TYR B  37    -150.901 -23.348 470.644  1.00 76.42           C  
ATOM    611  HE1 TYR B  37    -150.923 -23.138 469.585  1.00 76.42           H  
ATOM    612  CE2 TYR B  37    -150.641 -24.960 472.462  1.00 76.42           C  
ATOM    613  HE2 TYR B  37    -150.434 -25.964 472.800  1.00 76.42           H  
ATOM    614  OH  TYR B  37    -150.400 -25.639 470.172  1.00 76.42           O  
ATOM    615  HH  TYR B  37    -150.219 -26.469 470.618  1.00 76.42           H  
ATOM    616  CZ  TYR B  37    -150.658 -24.665 471.082  1.00 76.42           C  
ATOM    617  N   SER B  38    -149.625 -19.319 476.371  1.00 73.29           N  
ATOM    618  H   SER B  38    -148.972 -20.016 476.696  1.00 73.29           H  
ATOM    619  CA  SER B  38    -149.914 -18.185 477.265  1.00 73.29           C  
ATOM    620  HA  SER B  38    -149.531 -18.464 478.247  1.00 73.29           H  
ATOM    621  C   SER B  38    -151.421 -17.917 477.464  1.00 73.29           C  
ATOM    622  CB  SER B  38    -149.127 -16.945 476.832  1.00 73.29           C  
ATOM    623  HB2 SER B  38    -149.407 -16.660 475.818  1.00 73.29           H  
ATOM    624  HB3 SER B  38    -148.063 -17.179 476.863  1.00 73.29           H  
ATOM    625  O   SER B  38    -151.870 -16.773 477.619  1.00 73.29           O  
ATOM    626  OG  SER B  38    -149.411 -15.878 477.722  1.00 73.29           O  
ATOM    627  HG  SER B  38    -150.365 -15.905 477.826  1.00 73.29           H  
ATOM    628  N   THR B  39    -152.225 -18.976 477.469  1.00 74.30           N  
ATOM    629  H   THR B  39    -151.813 -19.895 477.405  1.00 74.30           H  
ATOM    630  CA  THR B  39    -153.678 -18.896 477.639  1.00 74.30           C  
ATOM    631  HA  THR B  39    -154.004 -17.870 477.469  1.00 74.30           H  
ATOM    632  C   THR B  39    -154.090 -19.265 479.058  1.00 74.30           C  
ATOM    633  CB  THR B  39    -154.420 -19.752 476.608  1.00 74.30           C  
ATOM    634  HB  THR B  39    -155.494 -19.644 476.756  1.00 74.30           H  
ATOM    635  O   THR B  39    -153.327 -19.839 479.838  1.00 74.30           O  
ATOM    636  CG2 THR B  39    -154.070 -19.331 475.189  1.00 74.30           C  
ATOM    637 HG21 THR B  39    -153.110 -19.761 474.906  1.00 74.30           H  
ATOM    638 HG22 THR B  39    -153.975 -18.247 475.129  1.00 74.30           H  
ATOM    639 HG23 THR B  39    -154.845 -19.685 474.508  1.00 74.30           H  
ATOM    640  OG1 THR B  39    -154.053 -21.102 476.746  1.00 74.30           O  
ATOM    641  HG1 THR B  39    -154.468 -21.599 476.038  1.00 74.30           H  
ATOM    642  N   SER B  40    -155.311 -18.900 479.431  1.00 83.01           N  
ATOM    643  H   SER B  40    -155.899 -18.418 478.764  1.00 83.01           H  
ATOM    644  CA  SER B  40    -155.919 -19.346 480.676  1.00 83.01           C  
ATOM    645  HA  SER B  40    -155.541 -20.350 480.871  1.00 83.01           H  
ATOM    646  C   SER B  40    -157.431 -19.453 480.560  1.00 83.01           C  
ATOM    647  CB  SER B  40    -155.511 -18.448 481.847  1.00 83.01           C  
ATOM    648  HB2 SER B  40    -154.422 -18.408 481.882  1.00 83.01           H  
ATOM    649  HB3 SER B  40    -155.875 -18.883 482.778  1.00 83.01           H  
ATOM    650  O   SER B  40    -158.075 -18.624 479.910  1.00 83.01           O  
ATOM    651  OG  SER B  40    -156.006 -17.130 481.720  1.00 83.01           O  
ATOM    652  HG  SER B  40    -155.983 -16.935 480.780  1.00 83.01           H  
ATOM    653  N   THR B  41    -157.993 -20.450 481.234  1.00 84.35           N  
ATOM    654  H   THR B  41    -157.400 -21.071 481.766  1.00 84.35           H  
ATOM    655  CA  THR B  41    -159.435 -20.650 481.361  1.00 84.35           C  
ATOM    656  HA  THR B  41    -159.940 -19.933 480.712  1.00 84.35           H  
ATOM    657  C   THR B  41    -159.882 -20.362 482.788  1.00 84.35           C  
ATOM    658  CB  THR B  41    -159.880 -22.047 480.904  1.00 84.35           C  
ATOM    659  HB  THR B  41    -160.964 -22.119 481.004  1.00 84.35           H  
ATOM    660  O   THR B  41    -159.124 -20.541 483.745  1.00 84.35           O  
ATOM    661  CG2 THR B  41    -159.505 -22.308 479.445  1.00 84.35           C  
ATOM    662 HG21 THR B  41    -159.923 -21.525 478.811  1.00 84.35           H  
ATOM    663 HG22 THR B  41    -159.914 -23.269 479.135  1.00 84.35           H  
ATOM    664 HG23 THR B  41    -158.421 -22.330 479.327  1.00 84.35           H  
ATOM    665  OG1 THR B  41    -159.285 -23.056 481.687  1.00 84.35           O  
ATOM    666  HG1 THR B  41    -159.999 -23.596 482.033  1.00 84.35           H  
ATOM    667  N   LEU B  42    -161.108 -19.867 482.937  1.00 85.14           N  
ATOM    668  H   LEU B  42    -161.678 -19.768 482.108  1.00 85.14           H  
ATOM    669  CA  LEU B  42    -161.755 -19.700 484.234  1.00 85.14           C  
ATOM    670  HA  LEU B  42    -161.181 -20.238 484.989  1.00 85.14           H  
ATOM    671  C   LEU B  42    -163.143 -20.328 484.177  1.00 85.14           C  
ATOM    672  CB  LEU B  42    -161.788 -18.211 484.636  1.00 85.14           C  
ATOM    673  HB2 LEU B  42    -162.243 -17.645 483.823  1.00 85.14           H  
ATOM    674  HB3 LEU B  42    -160.767 -17.852 484.764  1.00 85.14           H  
ATOM    675  O   LEU B  42    -164.024 -19.818 483.487  1.00 85.14           O  
ATOM    676  CG  LEU B  42    -162.591 -17.948 485.928  1.00 85.14           C  
ATOM    677  HG  LEU B  42    -163.582 -18.390 485.832  1.00 85.14           H  
ATOM    678  CD1 LEU B  42    -161.921 -18.524 487.176  1.00 85.14           C  
ATOM    679 HD11 LEU B  42    -162.524 -18.300 488.056  1.00 85.14           H  
ATOM    680 HD12 LEU B  42    -160.923 -18.100 487.288  1.00 85.14           H  
ATOM    681 HD13 LEU B  42    -161.845 -19.607 487.085  1.00 85.14           H  
ATOM    682  CD2 LEU B  42    -162.795 -16.448 486.145  1.00 85.14           C  
ATOM    683 HD21 LEU B  42    -163.271 -16.020 485.263  1.00 85.14           H  
ATOM    684 HD22 LEU B  42    -161.831 -15.965 486.306  1.00 85.14           H  
ATOM    685 HD23 LEU B  42    -163.441 -16.290 487.009  1.00 85.14           H  
ATOM    686  N   ASP B  43    -163.336 -21.380 484.961  1.00 88.63           N  
ATOM    687  H   ASP B  43    -162.537 -21.786 485.426  1.00 88.63           H  
ATOM    688  CA  ASP B  43    -164.626 -22.034 485.159  1.00 88.63           C  
ATOM    689  HA  ASP B  43    -165.326 -21.694 484.395  1.00 88.63           H  
ATOM    690  C   ASP B  43    -165.180 -21.674 486.536  1.00 88.63           C  
ATOM    691  CB  ASP B  43    -164.465 -23.545 484.988  1.00 88.63           C  
ATOM    692  HB2 ASP B  43    -165.408 -24.035 485.233  1.00 88.63           H  
ATOM    693  HB3 ASP B  43    -163.698 -23.915 485.667  1.00 88.63           H  
ATOM    694  O   ASP B  43    -164.416 -21.607 487.498  1.00 88.63           O  
ATOM    695  CG  ASP B  43    -164.095 -23.870 483.544  1.00 88.63           C  
ATOM    696  OD1 ASP B  43    -162.897 -24.113 483.280  1.00 88.63           O  
ATOM    697  OD2 ASP B  43    -165.027 -23.817 482.710  1.00 88.63           O  
ATOM    698  N   PHE B  44    -166.484 -21.400 486.652  1.00 87.45           N  
ATOM    699  H   PHE B  44    -167.037 -21.393 485.807  1.00 87.45           H  
ATOM    700  CA  PHE B  44    -167.162 -21.203 487.942  1.00 87.45           C  
ATOM    701  HA  PHE B  44    -166.810 -21.981 488.619  1.00 87.45           H  
ATOM    702  C   PHE B  44    -168.688 -21.356 487.834  1.00 87.45           C  
ATOM    703  CB  PHE B  44    -166.801 -19.841 488.572  1.00 87.45           C  
ATOM    704  HB2 PHE B  44    -167.276 -19.777 489.551  1.00 87.45           H  
ATOM    705  HB3 PHE B  44    -165.727 -19.807 488.753  1.00 87.45           H  
ATOM    706  O   PHE B  44    -169.286 -21.236 486.767  1.00 87.45           O  
ATOM    707  CG  PHE B  44    -167.175 -18.617 487.761  1.00 87.45           C  
ATOM    708  CD1 PHE B  44    -166.403 -18.252 486.644  1.00 87.45           C  
ATOM    709  HD1 PHE B  44    -165.582 -18.881 486.335  1.00 87.45           H  
ATOM    710  CD2 PHE B  44    -168.279 -17.826 488.127  1.00 87.45           C  
ATOM    711  HD2 PHE B  44    -168.882 -18.098 488.980  1.00 87.45           H  
ATOM    712  CE1 PHE B  44    -166.724 -17.110 485.893  1.00 87.45           C  
ATOM    713  HE1 PHE B  44    -166.139 -16.868 485.016  1.00 87.45           H  
ATOM    714  CE2 PHE B  44    -168.590 -16.676 487.383  1.00 87.45           C  
ATOM    715  HE2 PHE B  44    -169.423 -16.056 487.681  1.00 87.45           H  
ATOM    716  CZ  PHE B  44    -167.823 -16.317 486.263  1.00 87.45           C  
ATOM    717  HZ  PHE B  44    -168.081 -15.444 485.683  1.00 87.45           H  
ATOM    718  N   THR B  45    -169.340 -21.620 488.969  1.00 88.00           N  
ATOM    719  H   THR B  45    -168.792 -21.714 489.812  1.00 88.00           H  
ATOM    720  CA  THR B  45    -170.799 -21.763 489.097  1.00 88.00           C  
ATOM    721  HA  THR B  45    -171.242 -21.761 488.101  1.00 88.00           H  
ATOM    722  C   THR B  45    -171.397 -20.600 489.894  1.00 88.00           C  
ATOM    723  CB  THR B  45    -171.151 -23.105 489.757  1.00 88.00           C  
ATOM    724  HB  THR B  45    -170.756 -23.119 490.773  1.00 88.00           H  
ATOM    725  O   THR B  45    -170.875 -20.240 490.948  1.00 88.00           O  
ATOM    726  CG2 THR B  45    -172.656 -23.377 489.799  1.00 88.00           C  
ATOM    727 HG21 THR B  45    -172.831 -24.374 490.202  1.00 88.00           H  
ATOM    728 HG22 THR B  45    -173.152 -22.651 490.443  1.00 88.00           H  
ATOM    729 HG23 THR B  45    -173.067 -23.318 488.791  1.00 88.00           H  
ATOM    730  OG1 THR B  45    -170.580 -24.176 489.036  1.00 88.00           O  
ATOM    731  HG1 THR B  45    -169.754 -23.854 488.668  1.00 88.00           H  
ATOM    732  N   ILE B  46    -172.512 -20.030 489.422  1.00 86.58           N  
ATOM    733  H   ILE B  46    -172.873 -20.382 488.547  1.00 86.58           H  
ATOM    734  CA  ILE B  46    -173.267 -18.954 490.087  1.00 86.58           C  
ATOM    735  HA  ILE B  46    -172.732 -18.656 490.988  1.00 86.58           H  
ATOM    736  C   ILE B  46    -174.672 -19.467 490.454  1.00 86.58           C  
ATOM    737  CB  ILE B  46    -173.390 -17.701 489.189  1.00 86.58           C  
ATOM    738  HB  ILE B  46    -174.066 -17.941 488.369  1.00 86.58           H  
ATOM    739  O   ILE B  46    -175.418 -19.868 489.553  1.00 86.58           O  
ATOM    740  CG1 ILE B  46    -172.050 -17.248 488.565  1.00 86.58           C  
ATOM    741 HG12 ILE B  46    -171.346 -16.964 489.347  1.00 86.58           H  
ATOM    742 HG13 ILE B  46    -171.620 -18.074 487.999  1.00 86.58           H  
ATOM    743  CG2 ILE B  46    -174.019 -16.553 489.998  1.00 86.58           C  
ATOM    744 HG21 ILE B  46    -174.190 -15.696 489.346  1.00 86.58           H  
ATOM    745 HG22 ILE B  46    -174.983 -16.847 490.413  1.00 86.58           H  
ATOM    746 HG23 ILE B  46    -173.349 -16.269 490.810  1.00 86.58           H  
ATOM    747  CD1 ILE B  46    -172.235 -16.081 487.581  1.00 86.58           C  
ATOM    748 HD11 ILE B  46    -172.329 -15.140 488.124  1.00 86.58           H  
ATOM    749 HD12 ILE B  46    -171.385 -16.016 486.901  1.00 86.58           H  
ATOM    750 HD13 ILE B  46    -173.124 -16.244 486.974  1.00 86.58           H  
ATOM    751  N   PRO B  47    -175.090 -19.435 491.732  1.00 82.38           N  
ATOM    752  CA  PRO B  47    -176.435 -19.838 492.120  1.00 82.38           C  
ATOM    753  HA  PRO B  47    -176.708 -20.762 491.611  1.00 82.38           H  
ATOM    754  C   PRO B  47    -177.469 -18.765 491.777  1.00 82.38           C  
ATOM    755  CB  PRO B  47    -176.361 -20.096 493.622  1.00 82.38           C  
ATOM    756  HB2 PRO B  47    -177.315 -19.928 494.123  1.00 82.38           H  
ATOM    757  HB3 PRO B  47    -176.015 -21.115 493.796  1.00 82.38           H  
ATOM    758  O   PRO B  47    -177.233 -17.565 491.934  1.00 82.38           O  
ATOM    759  CG  PRO B  47    -175.292 -19.110 494.088  1.00 82.38           C  
ATOM    760  HG2 PRO B  47    -175.742 -18.134 494.266  1.00 82.38           H  
ATOM    761  HG3 PRO B  47    -174.790 -19.474 494.984  1.00 82.38           H  
ATOM    762  CD  PRO B  47    -174.329 -19.022 492.901  1.00 82.38           C  
ATOM    763  HD2 PRO B  47    -173.485 -19.695 493.050  1.00 82.38           H  
ATOM    764  HD3 PRO B  47    -173.985 -17.993 492.785  1.00 82.38           H  
ATOM    765  N   LYS B  48    -178.665 -19.200 491.375  1.00 84.50           N  
ATOM    766  H   LYS B  48    -178.785 -20.190 491.211  1.00 84.50           H  
ATOM    767  CA  LYS B  48    -179.795 -18.294 491.135  1.00 84.50           C  
ATOM    768  HA  LYS B  48    -179.393 -17.416 490.629  1.00 84.50           H  
ATOM    769  C   LYS B  48    -180.459 -17.825 492.431  1.00 84.50           C  
ATOM    770  CB  LYS B  48    -180.828 -18.966 490.224  1.00 84.50           C  
ATOM    771  HB2 LYS B  48    -181.741 -18.370 490.227  1.00 84.50           H  
ATOM    772  HB3 LYS B  48    -181.079 -19.953 490.615  1.00 84.50           H  
ATOM    773  O   LYS B  48    -180.945 -16.702 492.543  1.00 84.50           O  
ATOM    774  CG  LYS B  48    -180.344 -19.078 488.776  1.00 84.50           C  
ATOM    775  HG2 LYS B  48    -180.207 -18.070 488.386  1.00 84.50           H  
ATOM    776  HG3 LYS B  48    -179.402 -19.625 488.723  1.00 84.50           H  
ATOM    777  CD  LYS B  48    -181.405 -19.795 487.943  1.00 84.50           C  
ATOM    778  HD2 LYS B  48    -181.475 -20.834 488.267  1.00 84.50           H  
ATOM    779  HD3 LYS B  48    -182.372 -19.316 488.096  1.00 84.50           H  
ATOM    780  CE  LYS B  48    -181.064 -19.758 486.458  1.00 84.50           C  
ATOM    781  HE2 LYS B  48    -180.915 -18.723 486.148  1.00 84.50           H  
ATOM    782  HE3 LYS B  48    -180.139 -20.302 486.270  1.00 84.50           H  
ATOM    783  NZ  LYS B  48    -182.165 -20.343 485.668  1.00 84.50           N  
ATOM    784  HZ1 LYS B  48    -183.074 -20.120 486.049  1.00 84.50           H  
ATOM    785  HZ2 LYS B  48    -182.052 -21.345 485.619  1.00 84.50           H  
ATOM    786  HZ3 LYS B  48    -182.110 -19.976 484.728  1.00 84.50           H  
ATOM    787  N   ILE B  49    -180.524 -18.701 493.425  1.00 78.52           N  
ATOM    788  H   ILE B  49    -180.064 -19.592 493.305  1.00 78.52           H  
ATOM    789  CA  ILE B  49    -181.241 -18.433 494.669  1.00 78.52           C  
ATOM    790  HA  ILE B  49    -181.813 -17.511 494.563  1.00 78.52           H  
ATOM    791  C   ILE B  49    -180.223 -18.214 495.782  1.00 78.52           C  
ATOM    792  CB  ILE B  49    -182.270 -19.546 494.962  1.00 78.52           C  
ATOM    793  HB  ILE B  49    -181.741 -20.493 495.072  1.00 78.52           H  
ATOM    794  O   ILE B  49    -179.421 -19.093 496.084  1.00 78.52           O  
ATOM    795  CG1 ILE B  49    -183.274 -19.663 493.786  1.00 78.52           C  
ATOM    796 HG12 ILE B  49    -182.732 -19.899 492.871  1.00 78.52           H  
ATOM    797 HG13 ILE B  49    -183.778 -18.708 493.641  1.00 78.52           H  
ATOM    798  CG2 ILE B  49    -183.017 -19.244 496.273  1.00 78.52           C  
ATOM    799 HG21 ILE B  49    -183.636 -18.357 496.138  1.00 78.52           H  
ATOM    800 HG22 ILE B  49    -183.654 -20.087 496.540  1.00 78.52           H  
ATOM    801 HG23 ILE B  49    -182.315 -19.090 497.092  1.00 78.52           H  
ATOM    802  CD1 ILE B  49    -184.333 -20.757 493.964  1.00 78.52           C  
ATOM    803 HD11 ILE B  49    -183.852 -21.708 494.194  1.00 78.52           H  
ATOM    804 HD12 ILE B  49    -185.029 -20.494 494.761  1.00 78.52           H  
ATOM    805 HD13 ILE B  49    -184.898 -20.863 493.037  1.00 78.52           H  
ATOM    806  N   VAL B  50    -180.283 -17.052 496.427  1.00 77.81           N  
ATOM    807  H   VAL B  50    -180.989 -16.389 496.135  1.00 77.81           H  
ATOM    808  CA  VAL B  50    -179.455 -16.692 497.580  1.00 77.81           C  
ATOM    809  HA  VAL B  50    -178.869 -17.557 497.890  1.00 77.81           H  
ATOM    810  C   VAL B  50    -180.391 -16.306 498.720  1.00 77.81           C  
ATOM    811  CB  VAL B  50    -178.467 -15.562 497.228  1.00 77.81           C  
ATOM    812  HB  VAL B  50    -179.031 -14.666 496.970  1.00 77.81           H  
ATOM    813  O   VAL B  50    -181.298 -15.495 498.540  1.00 77.81           O  
ATOM    814  CG1 VAL B  50    -177.552 -15.241 498.417  1.00 77.81           C  
ATOM    815 HG11 VAL B  50    -176.989 -16.127 498.709  1.00 77.81           H  
ATOM    816 HG12 VAL B  50    -178.137 -14.881 499.262  1.00 77.81           H  
ATOM    817 HG13 VAL B  50    -176.848 -14.457 498.134  1.00 77.81           H  
ATOM    818  CG2 VAL B  50    -177.569 -15.930 496.040  1.00 77.81           C  
ATOM    819 HG21 VAL B  50    -177.010 -16.842 496.254  1.00 77.81           H  
ATOM    820 HG22 VAL B  50    -176.870 -15.118 495.842  1.00 77.81           H  
ATOM    821 HG23 VAL B  50    -178.164 -16.087 495.141  1.00 77.81           H  
ATOM    822  N   ASN B  51    -180.218 -16.910 499.900  1.00 77.91           N  
ATOM    823  H   ASN B  51    -179.428 -17.531 500.007  1.00 77.91           H  
ATOM    824  CA  ASN B  51    -181.104 -16.711 501.058  1.00 77.91           C  
ATOM    825  HA  ASN B  51    -180.853 -17.479 501.789  1.00 77.91           H  
ATOM    826  C   ASN B  51    -182.601 -16.930 500.737  1.00 77.91           C  
ATOM    827  CB  ASN B  51    -180.801 -15.348 501.710  1.00 77.91           C  
ATOM    828  HB2 ASN B  51    -181.010 -14.550 500.998  1.00 77.91           H  
ATOM    829  HB3 ASN B  51    -181.447 -15.207 502.576  1.00 77.91           H  
ATOM    830  O   ASN B  51    -183.466 -16.180 501.187  1.00 77.91           O  
ATOM    831  CG  ASN B  51    -179.369 -15.246 502.190  1.00 77.91           C  
ATOM    832  ND2 ASN B  51    -178.748 -14.098 502.059  1.00 77.91           N  
ATOM    833 HD21 ASN B  51    -179.194 -13.322 501.593  1.00 77.91           H  
ATOM    834 HD22 ASN B  51    -177.781 -14.086 502.351  1.00 77.91           H  
ATOM    835  OD1 ASN B  51    -178.788 -16.194 502.688  1.00 77.91           O  
ATOM    836  N   GLY B  52    -182.902 -17.953 499.927  1.00 75.37           N  
ATOM    837  H   GLY B  52    -182.141 -18.513 499.567  1.00 75.37           H  
ATOM    838  CA  GLY B  52    -184.270 -18.334 499.557  1.00 75.37           C  
ATOM    839  HA2 GLY B  52    -184.888 -18.359 500.453  1.00 75.37           H  
ATOM    840  HA3 GLY B  52    -184.252 -19.336 499.131  1.00 75.37           H  
ATOM    841  C   GLY B  52    -184.955 -17.412 498.542  1.00 75.37           C  
ATOM    842  O   GLY B  52    -186.150 -17.568 498.312  1.00 75.37           O  
ATOM    843  N   LYS B  53    -184.239 -16.455 497.935  1.00 79.16           N  
ATOM    844  H   LYS B  53    -183.264 -16.348 498.176  1.00 79.16           H  
ATOM    845  CA  LYS B  53    -184.780 -15.542 496.914  1.00 79.16           C  
ATOM    846  HA  LYS B  53    -185.753 -15.908 496.585  1.00 79.16           H  
ATOM    847  C   LYS B  53    -183.888 -15.484 495.680  1.00 79.16           C  
ATOM    848  CB  LYS B  53    -184.956 -14.139 497.509  1.00 79.16           C  
ATOM    849  HB2 LYS B  53    -185.288 -13.461 496.722  1.00 79.16           H  
ATOM    850  HB3 LYS B  53    -183.996 -13.785 497.883  1.00 79.16           H  
ATOM    851  O   LYS B  53    -182.674 -15.629 495.787  1.00 79.16           O  
ATOM    852  CG  LYS B  53    -185.987 -14.130 498.646  1.00 79.16           C  
ATOM    853  HG2 LYS B  53    -185.635 -14.751 499.470  1.00 79.16           H  
ATOM    854  HG3 LYS B  53    -186.933 -14.528 498.281  1.00 79.16           H  
ATOM    855  CD  LYS B  53    -186.197 -12.706 499.158  1.00 79.16           C  
ATOM    856  HD2 LYS B  53    -186.568 -12.084 498.342  1.00 79.16           H  
ATOM    857  HD3 LYS B  53    -185.246 -12.308 499.511  1.00 79.16           H  
ATOM    858  CE  LYS B  53    -187.214 -12.730 500.299  1.00 79.16           C  
ATOM    859  HE2 LYS B  53    -186.830 -13.368 501.095  1.00 79.16           H  
ATOM    860  HE3 LYS B  53    -188.135 -13.178 499.928  1.00 79.16           H  
ATOM    861  NZ  LYS B  53    -187.472 -11.361 500.801  1.00 79.16           N  
ATOM    862  HZ1 LYS B  53    -187.827 -10.785 500.051  1.00 79.16           H  
ATOM    863  HZ2 LYS B  53    -188.152 -11.381 501.549  1.00 79.16           H  
ATOM    864  HZ3 LYS B  53    -186.614 -10.948 501.140  1.00 79.16           H  
ATOM    865  N   LEU B  54    -184.493 -15.238 494.518  1.00 78.91           N  
ATOM    866  H   LEU B  54    -185.495 -15.119 494.506  1.00 78.91           H  
ATOM    867  CA  LEU B  54    -183.754 -14.960 493.288  1.00 78.91           C  
ATOM    868  HA  LEU B  54    -183.088 -15.801 493.097  1.00 78.91           H  
ATOM    869  C   LEU B  54    -182.915 -13.686 493.480  1.00 78.91           C  
ATOM    870  CB  LEU B  54    -184.751 -14.825 492.120  1.00 78.91           C  
ATOM    871  HB2 LEU B  54    -185.318 -13.905 492.259  1.00 78.91           H  
ATOM    872  HB3 LEU B  54    -185.454 -15.658 492.144  1.00 78.91           H  
ATOM    873  O   LEU B  54    -183.459 -12.646 493.853  1.00 78.91           O  
ATOM    874  CG  LEU B  54    -184.078 -14.794 490.735  1.00 78.91           C  
ATOM    875  HG  LEU B  54    -183.225 -14.116 490.755  1.00 78.91           H  
ATOM    876  CD1 LEU B  54    -183.617 -16.186 490.305  1.00 78.91           C  
ATOM    877 HD11 LEU B  54    -182.926 -16.594 491.043  1.00 78.91           H  
ATOM    878 HD12 LEU B  54    -183.105 -16.127 489.344  1.00 78.91           H  
ATOM    879 HD13 LEU B  54    -184.470 -16.858 490.214  1.00 78.91           H  
ATOM    880  CD2 LEU B  54    -185.055 -14.290 489.674  1.00 78.91           C  
ATOM    881 HD21 LEU B  54    -185.927 -14.944 489.629  1.00 78.91           H  
ATOM    882 HD22 LEU B  54    -185.375 -13.278 489.924  1.00 78.91           H  
ATOM    883 HD23 LEU B  54    -184.564 -14.277 488.702  1.00 78.91           H  
ATOM    884  N   HIS B  55    -181.605 -13.759 493.255  1.00 82.64           N  
ATOM    885  H   HIS B  55    -181.208 -14.639 492.953  1.00 82.64           H  
ATOM    886  CA  HIS B  55    -180.721 -12.608 493.443  1.00 82.64           C  
ATOM    887  HA  HIS B  55    -180.992 -12.128 494.383  1.00 82.64           H  
ATOM    888  C   HIS B  55    -180.892 -11.575 492.317  1.00 82.64           C  
ATOM    889  CB  HIS B  55    -179.272 -13.086 493.567  1.00 82.64           C  
ATOM    890  HB2 HIS B  55    -178.913 -13.406 492.588  1.00 82.64           H  
ATOM    891  HB3 HIS B  55    -179.237 -13.946 494.235  1.00 82.64           H  
ATOM    892  O   HIS B  55    -180.928 -11.922 491.137  1.00 82.64           O  
ATOM    893  CG  HIS B  55    -178.355 -12.024 494.117  1.00 82.64           C  
ATOM    894  CD2 HIS B  55    -177.901 -11.939 495.403  1.00 82.64           C  
ATOM    895  HD2 HIS B  55    -178.137 -12.616 496.212  1.00 82.64           H  
ATOM    896  ND1 HIS B  55    -177.797 -10.975 493.423  1.00 82.64           N  
ATOM    897  HD1 HIS B  55    -177.797 -10.855 492.419  1.00 82.64           H  
ATOM    898  CE1 HIS B  55    -177.045 -10.257 494.278  1.00 82.64           C  
ATOM    899  HE1 HIS B  55    -176.450  -9.394 494.022  1.00 82.64           H  
ATOM    900  NE2 HIS B  55    -177.079 -10.819 495.492  1.00 82.64           N  
ATOM    901  N   GLU B  56    -180.957 -10.285 492.648  1.00 80.66           N  
ATOM    902  H   GLU B  56    -180.915 -10.025 493.623  1.00 80.66           H  
ATOM    903  CA  GLU B  56    -181.271  -9.239 491.660  1.00 80.66           C  
ATOM    904  HA  GLU B  56    -182.222  -9.484 491.187  1.00 80.66           H  
ATOM    905  C   GLU B  56    -180.229  -9.129 490.536  1.00 80.66           C  
ATOM    906  CB  GLU B  56    -181.413  -7.880 492.354  1.00 80.66           C  
ATOM    907  HB2 GLU B  56    -181.586  -7.132 491.580  1.00 80.66           H  
ATOM    908  HB3 GLU B  56    -180.488  -7.639 492.875  1.00 80.66           H  
ATOM    909  O   GLU B  56    -180.583  -8.883 489.379  1.00 80.66           O  
ATOM    910  CG  GLU B  56    -182.589  -7.844 493.344  1.00 80.66           C  
ATOM    911  HG2 GLU B  56    -182.371  -8.509 494.181  1.00 80.66           H  
ATOM    912  HG3 GLU B  56    -183.478  -8.217 492.837  1.00 80.66           H  
ATOM    913  CD  GLU B  56    -182.878  -6.432 493.879  1.00 80.66           C  
ATOM    914  OE1 GLU B  56    -183.884  -6.297 494.611  1.00 80.66           O  
ATOM    915  OE2 GLU B  56    -182.136  -5.490 493.517  1.00 80.66           O  
ATOM    916  N   ASP B  57    -178.955  -9.360 490.856  1.00 84.08           N  
ATOM    917  H   ASP B  57    -178.739  -9.383 491.843  1.00 84.08           H  
ATOM    918  CA  ASP B  57    -177.841  -9.261 489.903  1.00 84.08           C  
ATOM    919  HA  ASP B  57    -177.958  -8.331 489.349  1.00 84.08           H  
ATOM    920  C   ASP B  57    -177.802 -10.365 488.842  1.00 84.08           C  
ATOM    921  CB  ASP B  57    -176.501  -9.193 490.645  1.00 84.08           C  
ATOM    922  HB2 ASP B  57    -175.690  -9.257 489.921  1.00 84.08           H  
ATOM    923  HB3 ASP B  57    -176.412 -10.046 491.318  1.00 84.08           H  
ATOM    924  O   ASP B  57    -177.080 -10.231 487.854  1.00 84.08           O  
ATOM    925  CG  ASP B  57    -176.325  -7.886 491.415  1.00 84.08           C  
ATOM    926  OD1 ASP B  57    -175.527  -7.910 492.374  1.00 84.08           O  
ATOM    927  OD2 ASP B  57    -176.977  -6.888 491.032  1.00 84.08           O  
ATOM    928  N   ILE B  58    -178.635 -11.405 488.959  1.00 82.96           N  
ATOM    929  H   ILE B  58    -179.240 -11.450 489.766  1.00 82.96           H  
ATOM    930  CA  ILE B  58    -178.773 -12.446 487.925  1.00 82.96           C  
ATOM    931  HA  ILE B  58    -177.813 -12.944 487.788  1.00 82.96           H  
ATOM    932  C   ILE B  58    -179.158 -11.848 486.576  1.00 82.96           C  
ATOM    933  CB  ILE B  58    -179.806 -13.487 488.381  1.00 82.96           C  
ATOM    934  HB  ILE B  58    -180.681 -12.964 488.768  1.00 82.96           H  
ATOM    935  O   ILE B  58    -178.849 -12.402 485.526  1.00 82.96           O  
ATOM    936  CG1 ILE B  58    -179.134 -14.285 489.503  1.00 82.96           C  
ATOM    937 HG12 ILE B  58    -178.413 -14.989 489.088  1.00 82.96           H  
ATOM    938 HG13 ILE B  58    -178.599 -13.622 490.182  1.00 82.96           H  
ATOM    939  CG2 ILE B  58    -180.281 -14.424 487.255  1.00 82.96           C  
ATOM    940 HG21 ILE B  58    -179.416 -14.813 486.716  1.00 82.96           H  
ATOM    941 HG22 ILE B  58    -180.909 -13.883 486.549  1.00 82.96           H  
ATOM    942 HG23 ILE B  58    -180.864 -15.255 487.652  1.00 82.96           H  
ATOM    943  CD1 ILE B  58    -180.148 -15.030 490.335  1.00 82.96           C  
ATOM    944 HD11 ILE B  58    -180.957 -14.371 490.650  1.00 82.96           H  
ATOM    945 HD12 ILE B  58    -180.567 -15.870 489.780  1.00 82.96           H  
ATOM    946 HD13 ILE B  58    -179.593 -15.363 491.212  1.00 82.96           H  
ATOM    947  N   LYS B  59    -179.773 -10.663 486.580  1.00 83.73           N  
ATOM    948  H   LYS B  59    -179.948 -10.236 487.479  1.00 83.73           H  
ATOM    949  CA  LYS B  59    -180.110  -9.939 485.360  1.00 83.73           C  
ATOM    950  HA  LYS B  59    -180.740 -10.622 484.789  1.00 83.73           H  
ATOM    951  C   LYS B  59    -178.934  -9.611 484.443  1.00 83.73           C  
ATOM    952  CB  LYS B  59    -180.874  -8.665 485.727  1.00 83.73           C  
ATOM    953  HB2 LYS B  59    -181.202  -8.179 484.809  1.00 83.73           H  
ATOM    954  HB3 LYS B  59    -181.736  -8.941 486.333  1.00 83.73           H  
ATOM    955  O   LYS B  59    -179.175  -9.332 483.269  1.00 83.73           O  
ATOM    956  CG  LYS B  59    -180.058  -7.599 486.450  1.00 83.73           C  
ATOM    957  HG2 LYS B  59    -179.376  -7.125 485.744  1.00 83.73           H  
ATOM    958  HG3 LYS B  59    -179.473  -8.045 487.255  1.00 83.73           H  
ATOM    959  CD  LYS B  59    -181.023  -6.555 487.022  1.00 83.73           C  
ATOM    960  HD2 LYS B  59    -181.670  -7.035 487.755  1.00 83.73           H  
ATOM    961  HD3 LYS B  59    -181.624  -6.113 486.227  1.00 83.73           H  
ATOM    962  CE  LYS B  59    -180.184  -5.484 487.702  1.00 83.73           C  
ATOM    963  HE2 LYS B  59    -179.394  -5.980 488.265  1.00 83.73           H  
ATOM    964  HE3 LYS B  59    -179.714  -4.883 486.923  1.00 83.73           H  
ATOM    965  NZ  LYS B  59    -180.954  -4.620 488.620  1.00 83.73           N  
ATOM    966  HZ1 LYS B  59    -181.314  -5.173 489.385  1.00 83.73           H  
ATOM    967  HZ2 LYS B  59    -180.328  -3.946 489.040  1.00 83.73           H  
ATOM    968  HZ3 LYS B  59    -181.711  -4.141 488.156  1.00 83.73           H  
ATOM    969  N   TYR B  60    -177.721  -9.600 484.985  1.00 81.03           N  
ATOM    970  H   TYR B  60    -177.628  -9.838 485.961  1.00 81.03           H  
ATOM    971  CA  TYR B  60    -176.494  -9.280 484.266  1.00 81.03           C  
ATOM    972  HA  TYR B  60    -176.735  -8.691 483.381  1.00 81.03           H  
ATOM    973  C   TYR B  60    -175.746 -10.518 483.771  1.00 81.03           C  
ATOM    974  CB  TYR B  60    -175.608  -8.430 485.178  1.00 81.03           C  
ATOM    975  HB2 TYR B  60    -175.322  -9.026 486.045  1.00 81.03           H  
ATOM    976  HB3 TYR B  60    -174.692  -8.180 484.642  1.00 81.03           H  
ATOM    977  O   TYR B  60    -174.830 -10.371 482.969  1.00 81.03           O  
ATOM    978  CG  TYR B  60    -176.260  -7.140 485.636  1.00 81.03           C  
ATOM    979  CD1 TYR B  60    -176.613  -6.160 484.690  1.00 81.03           C  
ATOM    980  HD1 TYR B  60    -176.419  -6.336 483.642  1.00 81.03           H  
ATOM    981  CD2 TYR B  60    -176.491  -6.911 487.006  1.00 81.03           C  
ATOM    982  HD2 TYR B  60    -176.204  -7.656 487.734  1.00 81.03           H  
ATOM    983  CE1 TYR B  60    -177.171  -4.938 485.110  1.00 81.03           C  
ATOM    984  HE1 TYR B  60    -177.416  -4.182 484.380  1.00 81.03           H  
ATOM    985  CE2 TYR B  60    -177.042  -5.690 487.435  1.00 81.03           C  
ATOM    986  HE2 TYR B  60    -177.156  -5.499 488.492  1.00 81.03           H  
ATOM    987  OH  TYR B  60    -177.922  -3.518 486.884  1.00 81.03           O  
ATOM    988  HH  TYR B  60    -177.842  -2.860 486.191  1.00 81.03           H  
ATOM    989  CZ  TYR B  60    -177.370  -4.697 486.487  1.00 81.03           C  
ATOM    990  N   ILE B  61    -176.146 -11.718 484.204  1.00 83.51           N  
ATOM    991  H   ILE B  61    -176.962 -11.788 484.794  1.00 83.51           H  
ATOM    992  CA  ILE B  61    -175.523 -12.971 483.782  1.00 83.51           C  
ATOM    993  HA  ILE B  61    -174.459 -12.796 483.624  1.00 83.51           H  
ATOM    994  C   ILE B  61    -176.134 -13.388 482.446  1.00 83.51           C  
ATOM    995  CB  ILE B  61    -175.659 -14.053 484.874  1.00 83.51           C  
ATOM    996  HB  ILE B  61    -176.711 -14.327 484.962  1.00 83.51           H  
ATOM    997  O   ILE B  61    -177.331 -13.660 482.353  1.00 83.51           O  
ATOM    998  CG1 ILE B  61    -175.196 -13.560 486.269  1.00 83.51           C  
ATOM    999 HG12 ILE B  61    -175.894 -12.803 486.626  1.00 83.51           H  
ATOM   1000 HG13 ILE B  61    -175.246 -14.395 486.968  1.00 83.51           H  
ATOM   1001  CG2 ILE B  61    -174.880 -15.314 484.466  1.00 83.51           C  
ATOM   1002 HG21 ILE B  61    -173.833 -15.081 484.276  1.00 83.51           H  
ATOM   1003 HG22 ILE B  61    -175.315 -15.748 483.565  1.00 83.51           H  
ATOM   1004 HG23 ILE B  61    -174.944 -16.061 485.257  1.00 83.51           H  
ATOM   1005  CD1 ILE B  61    -173.783 -12.958 486.329  1.00 83.51           C  
ATOM   1006 HD11 ILE B  61    -173.546 -12.706 487.363  1.00 83.51           H  
ATOM   1007 HD12 ILE B  61    -173.045 -13.673 485.967  1.00 83.51           H  
ATOM   1008 HD13 ILE B  61    -173.728 -12.048 485.731  1.00 83.51           H  
ATOM   1009  N   ASN B  62    -175.325 -13.352 481.393  1.00 81.57           N  
ATOM   1010  H   ASN B  62    -174.354 -13.117 481.540  1.00 81.57           H  
ATOM   1011  CA  ASN B  62    -175.694 -13.735 480.033  1.00 81.57           C  
ATOM   1012  HA  ASN B  62    -176.292 -14.645 480.068  1.00 81.57           H  
ATOM   1013  C   ASN B  62    -174.426 -14.047 479.229  1.00 81.57           C  
ATOM   1014  CB  ASN B  62    -176.524 -12.619 479.369  1.00 81.57           C  
ATOM   1015  HB2 ASN B  62    -176.776 -12.909 478.349  1.00 81.57           H  
ATOM   1016  HB3 ASN B  62    -177.458 -12.491 479.916  1.00 81.57           H  
ATOM   1017  O   ASN B  62    -173.313 -13.791 479.680  1.00 81.57           O  
ATOM   1018  CG  ASN B  62    -175.783 -11.299 479.310  1.00 81.57           C  
ATOM   1019  ND2 ASN B  62    -176.127 -10.357 480.151  1.00 81.57           N  
ATOM   1020 HD21 ASN B  62    -175.449  -9.611 480.223  1.00 81.57           H  
ATOM   1021 HD22 ASN B  62    -176.732 -10.605 480.921  1.00 81.57           H  
ATOM   1022  OD1 ASN B  62    -174.874 -11.100 478.532  1.00 81.57           O  
ATOM   1023  N   ASP B  63    -174.595 -14.588 478.029  1.00 81.19           N  
ATOM   1024  H   ASP B  63    -175.520 -14.679 477.636  1.00 81.19           H  
ATOM   1025  CA  ASP B  63    -173.484 -14.976 477.165  1.00 81.19           C  
ATOM   1026  HA  ASP B  63    -172.758 -15.518 477.770  1.00 81.19           H  
ATOM   1027  C   ASP B  63    -172.726 -13.786 476.555  1.00 81.19           C  
ATOM   1028  CB  ASP B  63    -173.991 -15.954 476.091  1.00 81.19           C  
ATOM   1029  HB2 ASP B  63    -174.342 -16.853 476.594  1.00 81.19           H  
ATOM   1030  HB3 ASP B  63    -173.154 -16.241 475.453  1.00 81.19           H  
ATOM   1031  O   ASP B  63    -171.649 -13.985 476.019  1.00 81.19           O  
ATOM   1032  CG  ASP B  63    -175.126 -15.418 475.207  1.00 81.19           C  
ATOM   1033  OD1 ASP B  63    -175.661 -16.247 474.438  1.00 81.19           O  
ATOM   1034  OD2 ASP B  63    -175.501 -14.228 475.346  1.00 81.19           O  
ATOM   1035  N   GLN B  64    -173.199 -12.544 476.657  1.00 80.56           N  
ATOM   1036  H   GLN B  64    -174.087 -12.409 477.120  1.00 80.56           H  
ATOM   1037  CA  GLN B  64    -172.507 -11.351 476.135  1.00 80.56           C  
ATOM   1038  HA  GLN B  64    -171.851 -11.645 475.317  1.00 80.56           H  
ATOM   1039  C   GLN B  64    -171.614 -10.664 477.177  1.00 80.56           C  
ATOM   1040  CB  GLN B  64    -173.534 -10.358 475.569  1.00 80.56           C  
ATOM   1041  HB2 GLN B  64    -174.244 -10.082 476.348  1.00 80.56           H  
ATOM   1042  HB3 GLN B  64    -173.026  -9.451 475.239  1.00 80.56           H  
ATOM   1043  O   GLN B  64    -170.993  -9.644 476.873  1.00 80.56           O  
ATOM   1044  CG  GLN B  64    -174.290 -10.935 474.370  1.00 80.56           C  
ATOM   1045  HG2 GLN B  64    -173.641 -10.926 473.494  1.00 80.56           H  
ATOM   1046  HG3 GLN B  64    -174.564 -11.972 474.568  1.00 80.56           H  
ATOM   1047  CD  GLN B  64    -175.567 -10.181 474.043  1.00 80.56           C  
ATOM   1048  NE2 GLN B  64    -176.504 -10.862 473.421  1.00 80.56           N  
ATOM   1049 HE21 GLN B  64    -177.414 -10.430 473.354  1.00 80.56           H  
ATOM   1050 HE22 GLN B  64    -176.350 -11.855 473.324  1.00 80.56           H  
ATOM   1051  OE1 GLN B  64    -175.770  -9.003 474.325  1.00 80.56           O  
ATOM   1052  N   MET B  65    -171.571 -11.169 478.412  1.00 81.63           N  
ATOM   1053  H   MET B  65    -172.092 -12.010 478.610  1.00 81.63           H  
ATOM   1054  CA  MET B  65    -170.778 -10.561 479.480  1.00 81.63           C  
ATOM   1055  HA  MET B  65    -170.893  -9.480 479.391  1.00 81.63           H  
ATOM   1056  C   MET B  65    -169.279 -10.863 479.340  1.00 81.63           C  
ATOM   1057  CB  MET B  65    -171.340 -10.958 480.856  1.00 81.63           C  
ATOM   1058  HB2 MET B  65    -170.973 -10.248 481.598  1.00 81.63           H  
ATOM   1059  HB3 MET B  65    -172.427 -10.884 480.834  1.00 81.63           H  
ATOM   1060  O   MET B  65    -168.883 -11.883 478.772  1.00 81.63           O  
ATOM   1061  CG  MET B  65    -170.940 -12.365 481.312  1.00 81.63           C  
ATOM   1062  HG2 MET B  65    -171.183 -13.078 480.524  1.00 81.63           H  
ATOM   1063  HG3 MET B  65    -169.861 -12.392 481.463  1.00 81.63           H  
ATOM   1064  SD  MET B  65    -171.736 -12.890 482.856  1.00 81.63           S  
ATOM   1065  CE  MET B  65    -171.031 -14.553 483.002  1.00 81.63           C  
ATOM   1066  HE1 MET B  65    -169.942 -14.494 482.985  1.00 81.63           H  
ATOM   1067  HE2 MET B  65    -171.351 -15.009 483.939  1.00 81.63           H  
ATOM   1068  HE3 MET B  65    -171.371 -15.169 482.169  1.00 81.63           H  
ATOM   1069  N   TYR B  66    -168.456 -10.006 479.946  1.00 78.82           N  
ATOM   1070  H   TYR B  66    -168.867  -9.197 480.389  1.00 78.82           H  
ATOM   1071  CA  TYR B  66    -167.046 -10.293 480.221  1.00 78.82           C  
ATOM   1072  HA  TYR B  66    -166.771 -11.235 479.746  1.00 78.82           H  
ATOM   1073  C   TYR B  66    -166.818 -10.461 481.720  1.00 78.82           C  
ATOM   1074  CB  TYR B  66    -166.116  -9.220 479.645  1.00 78.82           C  
ATOM   1075  HB2 TYR B  66    -166.325  -8.253 480.103  1.00 78.82           H  
ATOM   1076  HB3 TYR B  66    -165.088  -9.473 479.905  1.00 78.82           H  
ATOM   1077  O   TYR B  66    -167.535  -9.886 482.546  1.00 78.82           O  
ATOM   1078  CG  TYR B  66    -166.201  -9.063 478.148  1.00 78.82           C  
ATOM   1079  CD1 TYR B  66    -165.316  -9.785 477.329  1.00 78.82           C  
ATOM   1080  HD1 TYR B  66    -164.585 -10.450 477.766  1.00 78.82           H  
ATOM   1081  CD2 TYR B  66    -167.145  -8.184 477.582  1.00 78.82           C  
ATOM   1082  HD2 TYR B  66    -167.817  -7.626 478.216  1.00 78.82           H  
ATOM   1083  CE1 TYR B  66    -165.378  -9.636 475.933  1.00 78.82           C  
ATOM   1084  HE1 TYR B  66    -164.706 -10.178 475.284  1.00 78.82           H  
ATOM   1085  CE2 TYR B  66    -167.199  -8.022 476.185  1.00 78.82           C  
ATOM   1086  HE2 TYR B  66    -167.905  -7.338 475.738  1.00 78.82           H  
ATOM   1087  OH  TYR B  66    -166.361  -8.615 474.019  1.00 78.82           O  
ATOM   1088  HH  TYR B  66    -166.976  -7.933 473.736  1.00 78.82           H  
ATOM   1089  CZ  TYR B  66    -166.315  -8.754 475.364  1.00 78.82           C  
ATOM   1090  N   VAL B  67    -165.793 -11.228 482.070  1.00 84.19           N  
ATOM   1091  H   VAL B  67    -165.229 -11.626 481.333  1.00 84.19           H  
ATOM   1092  CA  VAL B  67    -165.419 -11.529 483.452  1.00 84.19           C  
ATOM   1093  HA  VAL B  67    -166.104 -11.027 484.134  1.00 84.19           H  
ATOM   1094  C   VAL B  67    -164.014 -10.997 483.706  1.00 84.19           C  
ATOM   1095  CB  VAL B  67    -165.528 -13.044 483.714  1.00 84.19           C  
ATOM   1096  HB  VAL B  67    -164.833 -13.581 483.068  1.00 84.19           H  
ATOM   1097  O   VAL B  67    -163.130 -11.190 482.877  1.00 84.19           O  
ATOM   1098  CG1 VAL B  67    -165.198 -13.369 485.170  1.00 84.19           C  
ATOM   1099 HG11 VAL B  67    -165.331 -14.435 485.353  1.00 84.19           H  
ATOM   1100 HG12 VAL B  67    -164.161 -13.115 485.392  1.00 84.19           H  
ATOM   1101 HG13 VAL B  67    -165.870 -12.804 485.815  1.00 84.19           H  
ATOM   1102  CG2 VAL B  67    -166.952 -13.553 483.440  1.00 84.19           C  
ATOM   1103 HG21 VAL B  67    -167.679 -12.980 484.016  1.00 84.19           H  
ATOM   1104 HG22 VAL B  67    -167.185 -13.462 482.379  1.00 84.19           H  
ATOM   1105 HG23 VAL B  67    -167.029 -14.608 483.701  1.00 84.19           H  
ATOM   1106  N   SER B  68    -163.776 -10.321 484.834  1.00 86.77           N  
ATOM   1107  H   SER B  68    -164.538 -10.145 485.474  1.00 86.77           H  
ATOM   1108  CA  SER B  68    -162.419  -9.895 485.201  1.00 86.77           C  
ATOM   1109  HA  SER B  68    -161.735 -10.581 484.704  1.00 86.77           H  
ATOM   1110  C   SER B  68    -162.102 -10.006 486.688  1.00 86.77           C  
ATOM   1111  CB  SER B  68    -162.105  -8.484 484.685  1.00 86.77           C  
ATOM   1112  HB2 SER B  68    -162.465  -8.375 483.662  1.00 86.77           H  
ATOM   1113  HB3 SER B  68    -161.022  -8.355 484.680  1.00 86.77           H  
ATOM   1114  O   SER B  68    -162.986  -9.957 487.544  1.00 86.77           O  
ATOM   1115  OG  SER B  68    -162.661  -7.476 485.508  1.00 86.77           O  
ATOM   1116  HG  SER B  68    -163.454  -7.151 485.074  1.00 86.77           H  
ATOM   1117  N   PHE B  69    -160.816 -10.120 487.012  1.00 84.29           N  
ATOM   1118  H   PHE B  69    -160.143 -10.192 486.262  1.00 84.29           H  
ATOM   1119  CA  PHE B  69    -160.301 -10.032 488.378  1.00 84.29           C  
ATOM   1120  HA  PHE B  69    -160.937  -9.351 488.944  1.00 84.29           H  
ATOM   1121  C   PHE B  69    -158.883  -9.444 488.396  1.00 84.29           C  
ATOM   1122  CB  PHE B  69    -160.379 -11.406 489.065  1.00 84.29           C  
ATOM   1123  HB2 PHE B  69    -161.423 -11.722 489.092  1.00 84.29           H  
ATOM   1124  HB3 PHE B  69    -160.061 -11.302 490.102  1.00 84.29           H  
ATOM   1125  O   PHE B  69    -158.258  -9.257 487.352  1.00 84.29           O  
ATOM   1126  CG  PHE B  69    -159.555 -12.497 488.414  1.00 84.29           C  
ATOM   1127  CD1 PHE B  69    -160.158 -13.391 487.508  1.00 84.29           C  
ATOM   1128  HD1 PHE B  69    -161.205 -13.297 487.259  1.00 84.29           H  
ATOM   1129  CD2 PHE B  69    -158.188 -12.635 488.726  1.00 84.29           C  
ATOM   1130  HD2 PHE B  69    -157.715 -11.957 489.421  1.00 84.29           H  
ATOM   1131  CE1 PHE B  69    -159.395 -14.418 486.928  1.00 84.29           C  
ATOM   1132  HE1 PHE B  69    -159.843 -15.117 486.237  1.00 84.29           H  
ATOM   1133  CE2 PHE B  69    -157.426 -13.653 488.127  1.00 84.29           C  
ATOM   1134  HE2 PHE B  69    -156.375 -13.765 488.345  1.00 84.29           H  
ATOM   1135  CZ  PHE B  69    -158.031 -14.541 487.228  1.00 84.29           C  
ATOM   1136  HZ  PHE B  69    -157.448 -15.323 486.765  1.00 84.29           H  
ATOM   1137  N   TYR B  70    -158.386  -9.114 489.591  1.00 80.24           N  
ATOM   1138  H   TYR B  70    -158.911  -9.371 490.414  1.00 80.24           H  
ATOM   1139  CA  TYR B  70    -157.031  -8.600 489.803  1.00 80.24           C  
ATOM   1140  HA  TYR B  70    -156.523  -8.507 488.842  1.00 80.24           H  
ATOM   1141  C   TYR B  70    -156.240  -9.589 490.666  1.00 80.24           C  
ATOM   1142  CB  TYR B  70    -157.108  -7.200 490.430  1.00 80.24           C  
ATOM   1143  HB2 TYR B  70    -157.831  -6.611 489.865  1.00 80.24           H  
ATOM   1144  HB3 TYR B  70    -157.482  -7.282 491.451  1.00 80.24           H  
ATOM   1145  O   TYR B  70    -156.638  -9.855 491.803  1.00 80.24           O  
ATOM   1146  CG  TYR B  70    -155.799  -6.433 490.428  1.00 80.24           C  
ATOM   1147  CD1 TYR B  70    -155.073  -6.230 491.619  1.00 80.24           C  
ATOM   1148  HD1 TYR B  70    -155.419  -6.664 492.545  1.00 80.24           H  
ATOM   1149  CD2 TYR B  70    -155.313  -5.908 489.217  1.00 80.24           C  
ATOM   1150  HD2 TYR B  70    -155.833  -6.116 488.294  1.00 80.24           H  
ATOM   1151  CE1 TYR B  70    -153.887  -5.464 491.597  1.00 80.24           C  
ATOM   1152  HE1 TYR B  70    -153.312  -5.306 492.497  1.00 80.24           H  
ATOM   1153  CE2 TYR B  70    -154.126  -5.157 489.186  1.00 80.24           C  
ATOM   1154  HE2 TYR B  70    -153.747  -4.782 488.247  1.00 80.24           H  
ATOM   1155  OH  TYR B  70    -152.278  -4.184 490.354  1.00 80.24           O  
ATOM   1156  HH  TYR B  70    -151.916  -4.142 489.466  1.00 80.24           H  
ATOM   1157  CZ  TYR B  70    -153.421  -4.917 490.381  1.00 80.24           C  
ATOM   1158  N   TYR B  71    -155.157 -10.144 490.127  1.00 77.83           N  
ATOM   1159  H   TYR B  71    -154.852  -9.833 489.216  1.00 77.83           H  
ATOM   1160  CA  TYR B  71    -154.289 -11.127 490.786  1.00 77.83           C  
ATOM   1161  HA  TYR B  71    -154.424 -11.062 491.865  1.00 77.83           H  
ATOM   1162  C   TYR B  71    -152.832 -10.801 490.462  1.00 77.83           C  
ATOM   1163  CB  TYR B  71    -154.650 -12.549 490.336  1.00 77.83           C  
ATOM   1164  HB2 TYR B  71    -155.725 -12.688 490.450  1.00 77.83           H  
ATOM   1165  HB3 TYR B  71    -154.409 -12.660 489.279  1.00 77.83           H  
ATOM   1166  O   TYR B  71    -152.541 -10.346 489.364  1.00 77.83           O  
ATOM   1167  CG  TYR B  71    -153.949 -13.646 491.118  1.00 77.83           C  
ATOM   1168  CD1 TYR B  71    -152.670 -14.095 490.738  1.00 77.83           C  
ATOM   1169  HD1 TYR B  71    -152.174 -13.671 489.878  1.00 77.83           H  
ATOM   1170  CD2 TYR B  71    -154.580 -14.226 492.233  1.00 77.83           C  
ATOM   1171  HD2 TYR B  71    -155.572 -13.899 492.509  1.00 77.83           H  
ATOM   1172  CE1 TYR B  71    -152.030 -15.108 491.479  1.00 77.83           C  
ATOM   1173  HE1 TYR B  71    -151.046 -15.452 491.195  1.00 77.83           H  
ATOM   1174  CE2 TYR B  71    -153.955 -15.249 492.970  1.00 77.83           C  
ATOM   1175  HE2 TYR B  71    -154.455 -15.706 493.810  1.00 77.83           H  
ATOM   1176  OH  TYR B  71    -152.060 -16.679 493.292  1.00 77.83           O  
ATOM   1177  HH  TYR B  71    -152.611 -17.068 493.975  1.00 77.83           H  
ATOM   1178  CZ  TYR B  71    -152.670 -15.691 492.590  1.00 77.83           C  
ATOM   1179  N   ASP B  72    -151.943 -10.965 491.441  1.00 72.90           N  
ATOM   1180  H   ASP B  72    -152.233 -11.489 492.255  1.00 72.90           H  
ATOM   1181  CA  ASP B  72    -150.506 -10.668 491.330  1.00 72.90           C  
ATOM   1182  HA  ASP B  72    -150.183 -10.466 492.351  1.00 72.90           H  
ATOM   1183  C   ASP B  72    -150.171  -9.386 490.538  1.00 72.90           C  
ATOM   1184  CB  ASP B  72    -149.717 -11.903 490.865  1.00 72.90           C  
ATOM   1185  HB2 ASP B  72    -150.081 -12.779 491.402  1.00 72.90           H  
ATOM   1186  HB3 ASP B  72    -149.870 -12.060 489.798  1.00 72.90           H  
ATOM   1187  O   ASP B  72    -149.457  -9.363 489.539  1.00 72.90           O  
ATOM   1188  CG  ASP B  72    -148.221 -11.741 491.179  1.00 72.90           C  
ATOM   1189  OD1 ASP B  72    -147.391 -12.368 490.491  1.00 72.90           O  
ATOM   1190  OD2 ASP B  72    -147.915 -10.995 492.144  1.00 72.90           O  
ATOM   1191  N   ASN B  73    -150.767  -8.279 490.977  1.00 74.38           N  
ATOM   1192  H   ASN B  73    -151.374  -8.372 491.779  1.00 74.38           H  
ATOM   1193  CA  ASN B  73    -150.598  -6.950 490.388  1.00 74.38           C  
ATOM   1194  HA  ASN B  73    -151.264  -6.305 490.963  1.00 74.38           H  
ATOM   1195  C   ASN B  73    -151.049  -6.785 488.926  1.00 74.38           C  
ATOM   1196  CB  ASN B  73    -149.174  -6.432 490.643  1.00 74.38           C  
ATOM   1197  HB2 ASN B  73    -148.454  -7.071 490.135  1.00 74.38           H  
ATOM   1198  HB3 ASN B  73    -149.072  -5.424 490.238  1.00 74.38           H  
ATOM   1199  O   ASN B  73    -150.758  -5.748 488.322  1.00 74.38           O  
ATOM   1200  CG  ASN B  73    -148.856  -6.358 492.119  1.00 74.38           C  
ATOM   1201  ND2 ASN B  73    -147.679  -6.780 492.507  1.00 74.38           N  
ATOM   1202 HD21 ASN B  73    -147.556  -6.884 493.503  1.00 74.38           H  
ATOM   1203 HD22 ASN B  73    -147.149  -7.347 491.860  1.00 74.38           H  
ATOM   1204  OD1 ASN B  73    -149.652  -5.921 492.939  1.00 74.38           O  
ATOM   1205  N   SER B  74    -151.822  -7.726 488.386  1.00 76.13           N  
ATOM   1206  H   SER B  74    -151.983  -8.580 488.900  1.00 76.13           H  
ATOM   1207  CA  SER B  74    -152.272  -7.708 486.997  1.00 76.13           C  
ATOM   1208  HA  SER B  74    -152.105  -6.713 486.581  1.00 76.13           H  
ATOM   1209  C   SER B  74    -153.775  -7.979 486.856  1.00 76.13           C  
ATOM   1210  CB  SER B  74    -151.414  -8.688 486.186  1.00 76.13           C  
ATOM   1211  HB2 SER B  74    -151.805  -8.758 485.172  1.00 76.13           H  
ATOM   1212  HB3 SER B  74    -151.438  -9.672 486.652  1.00 76.13           H  
ATOM   1213  O   SER B  74    -154.404  -8.644 487.682  1.00 76.13           O  
ATOM   1214  OG  SER B  74    -150.073  -8.223 486.132  1.00 76.13           O  
ATOM   1215  HG  SER B  74    -149.601  -8.578 486.888  1.00 76.13           H  
ATOM   1216  N   TYR B  75    -154.384  -7.389 485.823  1.00 78.43           N  
ATOM   1217  H   TYR B  75    -153.810  -6.939 485.124  1.00 78.43           H  
ATOM   1218  CA  TYR B  75    -155.786  -7.625 485.477  1.00 78.43           C  
ATOM   1219  HA  TYR B  75    -156.348  -7.867 486.379  1.00 78.43           H  
ATOM   1220  C   TYR B  75    -155.884  -8.817 484.534  1.00 78.43           C  
ATOM   1221  CB  TYR B  75    -156.431  -6.381 484.845  1.00 78.43           C  
ATOM   1222  HB2 TYR B  75    -155.791  -6.006 484.048  1.00 78.43           H  
ATOM   1223  HB3 TYR B  75    -157.374  -6.676 484.384  1.00 78.43           H  
ATOM   1224  O   TYR B  75    -155.221  -8.853 483.500  1.00 78.43           O  
ATOM   1225  CG  TYR B  75    -156.732  -5.274 485.836  1.00 78.43           C  
ATOM   1226  CD1 TYR B  75    -157.834  -5.398 486.705  1.00 78.43           C  
ATOM   1227  HD1 TYR B  75    -158.453  -6.280 486.652  1.00 78.43           H  
ATOM   1228  CD2 TYR B  75    -155.901  -4.141 485.906  1.00 78.43           C  
ATOM   1229  HD2 TYR B  75    -155.052  -4.060 485.243  1.00 78.43           H  
ATOM   1230  CE1 TYR B  75    -158.092  -4.397 487.663  1.00 78.43           C  
ATOM   1231  HE1 TYR B  75    -158.916  -4.518 488.350  1.00 78.43           H  
ATOM   1232  CE2 TYR B  75    -156.168  -3.127 486.845  1.00 78.43           C  
ATOM   1233  HE2 TYR B  75    -155.529  -2.259 486.908  1.00 78.43           H  
ATOM   1234  OH  TYR B  75    -157.494  -2.303 488.669  1.00 78.43           O  
ATOM   1235  HH  TYR B  75    -158.127  -2.616 489.318  1.00 78.43           H  
ATOM   1236  CZ  TYR B  75    -157.256  -3.260 487.731  1.00 78.43           C  
ATOM   1237  N   HIS B  76    -156.770  -9.747 484.863  1.00 81.69           N  
ATOM   1238  H   HIS B  76    -157.280  -9.651 485.730  1.00 81.69           H  
ATOM   1239  CA  HIS B  76    -157.132 -10.853 483.991  1.00 81.69           C  
ATOM   1240  HA  HIS B  76    -156.484 -10.866 483.115  1.00 81.69           H  
ATOM   1241  C   HIS B  76    -158.565 -10.635 483.528  1.00 81.69           C  
ATOM   1242  CB  HIS B  76    -156.938 -12.182 484.720  1.00 81.69           C  
ATOM   1243  HB2 HIS B  76    -157.596 -12.221 485.587  1.00 81.69           H  
ATOM   1244  HB3 HIS B  76    -157.198 -12.992 484.040  1.00 81.69           H  
ATOM   1245  O   HIS B  76    -159.455 -10.419 484.352  1.00 81.69           O  
ATOM   1246  CG  HIS B  76    -155.518 -12.400 485.163  1.00 81.69           C  
ATOM   1247  CD2 HIS B  76    -154.951 -11.960 486.328  1.00 81.69           C  
ATOM   1248  HD2 HIS B  76    -155.447 -11.399 487.105  1.00 81.69           H  
ATOM   1249  ND1 HIS B  76    -154.532 -13.039 484.446  1.00 81.69           N  
ATOM   1250  HD1 HIS B  76    -154.629 -13.475 483.541  1.00 81.69           H  
ATOM   1251  CE1 HIS B  76    -153.399 -12.987 485.165  1.00 81.69           C  
ATOM   1252  HE1 HIS B  76    -152.449 -13.404 484.865  1.00 81.69           H  
ATOM   1253  NE2 HIS B  76    -153.609 -12.341 486.321  1.00 81.69           N  
ATOM   1254  N   VAL B  77    -158.769 -10.642 482.213  1.00 79.98           N  
ATOM   1255  H   VAL B  77    -158.006 -10.905 481.605  1.00 79.98           H  
ATOM   1256  CA  VAL B  77    -160.059 -10.393 481.564  1.00 79.98           C  
ATOM   1257  HA  VAL B  77    -160.843 -10.333 482.318  1.00 79.98           H  
ATOM   1258  C   VAL B  77    -160.360 -11.564 480.648  1.00 79.98           C  
ATOM   1259  CB  VAL B  77    -160.057  -9.082 480.760  1.00 79.98           C  
ATOM   1260  HB  VAL B  77    -159.357  -9.166 479.928  1.00 79.98           H  
ATOM   1261  O   VAL B  77    -159.470 -12.036 479.946  1.00 79.98           O  
ATOM   1262  CG1 VAL B  77    -161.451  -8.770 480.201  1.00 79.98           C  
ATOM   1263 HG11 VAL B  77    -162.180  -8.688 481.008  1.00 79.98           H  
ATOM   1264 HG12 VAL B  77    -161.767  -9.549 479.508  1.00 79.98           H  
ATOM   1265 HG13 VAL B  77    -161.410  -7.835 479.644  1.00 79.98           H  
ATOM   1266  CG2 VAL B  77    -159.634  -7.887 481.621  1.00 79.98           C  
ATOM   1267 HG21 VAL B  77    -158.601  -8.007 481.950  1.00 79.98           H  
ATOM   1268 HG22 VAL B  77    -160.288  -7.802 482.489  1.00 79.98           H  
ATOM   1269 HG23 VAL B  77    -159.697  -6.977 481.024  1.00 79.98           H  
ATOM   1270  N   PHE B  78    -161.606 -12.019 480.667  1.00 81.63           N  
ATOM   1271  H   PHE B  78    -162.274 -11.586 481.291  1.00 81.63           H  
ATOM   1272  CA  PHE B  78    -162.054 -13.187 479.933  1.00 81.63           C  
ATOM   1273  HA  PHE B  78    -161.316 -13.437 479.172  1.00 81.63           H  
ATOM   1274  C   PHE B  78    -163.380 -12.906 479.237  1.00 81.63           C  
ATOM   1275  CB  PHE B  78    -162.214 -14.391 480.867  1.00 81.63           C  
ATOM   1276  HB2 PHE B  78    -162.411 -15.238 480.210  1.00 81.63           H  
ATOM   1277  HB3 PHE B  78    -163.083 -14.237 481.509  1.00 81.63           H  
ATOM   1278  O   PHE B  78    -164.257 -12.233 479.792  1.00 81.63           O  
ATOM   1279  CG  PHE B  78    -161.031 -14.754 481.741  1.00 81.63           C  
ATOM   1280  CD1 PHE B  78    -160.280 -15.910 481.468  1.00 81.63           C  
ATOM   1281  HD1 PHE B  78    -160.553 -16.564 480.652  1.00 81.63           H  
ATOM   1282  CD2 PHE B  78    -160.700 -13.961 482.855  1.00 81.63           C  
ATOM   1283  HD2 PHE B  78    -161.295 -13.095 483.102  1.00 81.63           H  
ATOM   1284  CE1 PHE B  78    -159.172 -16.240 482.262  1.00 81.63           C  
ATOM   1285  HE1 PHE B  78    -158.606 -17.134 482.047  1.00 81.63           H  
ATOM   1286  CE2 PHE B  78    -159.578 -14.276 483.631  1.00 81.63           C  
ATOM   1287  HE2 PHE B  78    -159.317 -13.636 484.462  1.00 81.63           H  
ATOM   1288  CZ  PHE B  78    -158.804 -15.410 483.333  1.00 81.63           C  
ATOM   1289  HZ  PHE B  78    -157.943 -15.657 483.936  1.00 81.63           H  
ATOM   1290  N   TYR B  79    -163.547 -13.478 478.049  1.00 75.79           N  
ATOM   1291  H   TYR B  79    -162.809 -14.076 477.705  1.00 75.79           H  
ATOM   1292  CA  TYR B  79    -164.857 -13.619 477.425  1.00 75.79           C  
ATOM   1293  HA  TYR B  79    -165.505 -12.815 477.773  1.00 75.79           H  
ATOM   1294  C   TYR B  79    -165.487 -14.953 477.851  1.00 75.79           C  
ATOM   1295  CB  TYR B  79    -164.740 -13.477 475.899  1.00 75.79           C  
ATOM   1296  HB2 TYR B  79    -165.726 -13.226 475.506  1.00 75.79           H  
ATOM   1297  HB3 TYR B  79    -164.083 -12.641 475.663  1.00 75.79           H  
ATOM   1298  O   TYR B  79    -164.779 -15.918 478.145  1.00 75.79           O  
ATOM   1299  CG  TYR B  79    -164.242 -14.718 475.180  1.00 75.79           C  
ATOM   1300  CD1 TYR B  79    -162.869 -15.008 475.129  1.00 75.79           C  
ATOM   1301  HD1 TYR B  79    -162.146 -14.344 475.582  1.00 75.79           H  
ATOM   1302  CD2 TYR B  79    -165.159 -15.608 474.586  1.00 75.79           C  
ATOM   1303  HD2 TYR B  79    -166.217 -15.392 474.619  1.00 75.79           H  
ATOM   1304  CE1 TYR B  79    -162.427 -16.189 474.506  1.00 75.79           C  
ATOM   1305  HE1 TYR B  79    -161.383 -16.465 474.499  1.00 75.79           H  
ATOM   1306  CE2 TYR B  79    -164.709 -16.773 473.934  1.00 75.79           C  
ATOM   1307  HE2 TYR B  79    -165.414 -17.444 473.464  1.00 75.79           H  
ATOM   1308  OH  TYR B  79    -162.861 -18.185 473.286  1.00 75.79           O  
ATOM   1309  HH  TYR B  79    -163.534 -18.648 472.783  1.00 75.79           H  
ATOM   1310  CZ  TYR B  79    -163.332 -17.064 473.892  1.00 75.79           C  
ATOM   1311  N   VAL B  80    -166.821 -15.020 477.878  1.00 83.56           N  
ATOM   1312  H   VAL B  80    -167.352 -14.180 477.702  1.00 83.56           H  
ATOM   1313  CA  VAL B  80    -167.550 -16.277 478.121  1.00 83.56           C  
ATOM   1314  HA  VAL B  80    -167.039 -16.848 478.896  1.00 83.56           H  
ATOM   1315  C   VAL B  80    -167.554 -17.109 476.837  1.00 83.56           C  
ATOM   1316  CB  VAL B  80    -168.983 -15.995 478.612  1.00 83.56           C  
ATOM   1317  HB  VAL B  80    -169.510 -15.402 477.865  1.00 83.56           H  
ATOM   1318  O   VAL B  80    -168.112 -16.661 475.830  1.00 83.56           O  
ATOM   1319  CG1 VAL B  80    -169.770 -17.288 478.851  1.00 83.56           C  
ATOM   1320 HG11 VAL B  80    -169.221 -17.941 479.530  1.00 83.56           H  
ATOM   1321 HG12 VAL B  80    -170.742 -17.055 479.285  1.00 83.56           H  
ATOM   1322 HG13 VAL B  80    -169.931 -17.816 477.912  1.00 83.56           H  
ATOM   1323  CG2 VAL B  80    -168.969 -15.209 479.928  1.00 83.56           C  
ATOM   1324 HG21 VAL B  80    -169.996 -15.029 480.251  1.00 83.56           H  
ATOM   1325 HG22 VAL B  80    -168.474 -14.247 479.796  1.00 83.56           H  
ATOM   1326 HG23 VAL B  80    -168.443 -15.779 480.694  1.00 83.56           H  
ATOM   1327  N   SER B  81    -166.947 -18.296 476.856  1.00 79.70           N  
ATOM   1328  H   SER B  81    -166.556 -18.635 477.722  1.00 79.70           H  
ATOM   1329  CA  SER B  81    -166.949 -19.234 475.725  1.00 79.70           C  
ATOM   1330  HA  SER B  81    -166.985 -18.673 474.792  1.00 79.70           H  
ATOM   1331  C   SER B  81    -168.176 -20.145 475.746  1.00 79.70           C  
ATOM   1332  CB  SER B  81    -165.665 -20.070 475.706  1.00 79.70           C  
ATOM   1333  HB2 SER B  81    -165.722 -20.797 474.896  1.00 79.70           H  
ATOM   1334  HB3 SER B  81    -164.809 -19.418 475.537  1.00 79.70           H  
ATOM   1335  O   SER B  81    -168.777 -20.359 474.694  1.00 79.70           O  
ATOM   1336  OG  SER B  81    -165.499 -20.744 476.935  1.00 79.70           O  
ATOM   1337  HG  SER B  81    -164.944 -21.516 476.805  1.00 79.70           H  
ATOM   1338  N   GLN B  82    -168.589 -20.599 476.934  1.00 84.41           N  
ATOM   1339  H   GLN B  82    -168.019 -20.403 477.743  1.00 84.41           H  
ATOM   1340  CA  GLN B  82    -169.800 -21.391 477.131  1.00 84.41           C  
ATOM   1341  HA  GLN B  82    -170.435 -21.243 476.257  1.00 84.41           H  
ATOM   1342  C   GLN B  82    -170.571 -20.921 478.372  1.00 84.41           C  
ATOM   1343  CB  GLN B  82    -169.444 -22.887 477.193  1.00 84.41           C  
ATOM   1344  HB2 GLN B  82    -168.739 -23.114 476.392  1.00 84.41           H  
ATOM   1345  HB3 GLN B  82    -168.965 -23.107 478.147  1.00 84.41           H  
ATOM   1346  O   GLN B  82    -169.989 -20.690 479.434  1.00 84.41           O  
ATOM   1347  CG  GLN B  82    -170.671 -23.793 477.017  1.00 84.41           C  
ATOM   1348  HG2 GLN B  82    -171.157 -23.554 476.072  1.00 84.41           H  
ATOM   1349  HG3 GLN B  82    -171.382 -23.614 477.824  1.00 84.41           H  
ATOM   1350  CD  GLN B  82    -170.316 -25.279 477.011  1.00 84.41           C  
ATOM   1351  NE2 GLN B  82    -171.239 -26.140 476.644  1.00 84.41           N  
ATOM   1352 HE21 GLN B  82    -170.925 -27.097 476.571  1.00 84.41           H  
ATOM   1353 HE22 GLN B  82    -172.165 -25.833 476.385  1.00 84.41           H  
ATOM   1354  OE1 GLN B  82    -169.227 -25.706 477.349  1.00 84.41           O  
ATOM   1355  N   LEU B  83    -171.893 -20.780 478.242  1.00 84.07           N  
ATOM   1356  H   LEU B  83    -172.291 -20.964 477.332  1.00 84.07           H  
ATOM   1357  CA  LEU B  83    -172.806 -20.511 479.355  1.00 84.07           C  
ATOM   1358  HA  LEU B  83    -172.246 -20.539 480.290  1.00 84.07           H  
ATOM   1359  C   LEU B  83    -173.878 -21.595 479.412  1.00 84.07           C  
ATOM   1360  CB  LEU B  83    -173.429 -19.110 479.200  1.00 84.07           C  
ATOM   1361  HB2 LEU B  83    -172.631 -18.371 479.132  1.00 84.07           H  
ATOM   1362  HB3 LEU B  83    -173.986 -19.084 478.263  1.00 84.07           H  
ATOM   1363  O   LEU B  83    -174.666 -21.729 478.477  1.00 84.07           O  
ATOM   1364  CG  LEU B  83    -174.382 -18.721 480.350  1.00 84.07           C  
ATOM   1365  HG  LEU B  83    -175.151 -19.482 480.479  1.00 84.07           H  
ATOM   1366  CD1 LEU B  83    -173.635 -18.534 481.673  1.00 84.07           C  
ATOM   1367 HD11 LEU B  83    -174.309 -18.138 482.432  1.00 84.07           H  
ATOM   1368 HD12 LEU B  83    -172.802 -17.846 481.534  1.00 84.07           H  
ATOM   1369 HD13 LEU B  83    -173.253 -19.495 482.017  1.00 84.07           H  
ATOM   1370  CD2 LEU B  83    -175.072 -17.398 480.033  1.00 84.07           C  
ATOM   1371 HD21 LEU B  83    -175.789 -17.157 480.818  1.00 84.07           H  
ATOM   1372 HD22 LEU B  83    -174.317 -16.614 479.967  1.00 84.07           H  
ATOM   1373 HD23 LEU B  83    -175.601 -17.482 479.083  1.00 84.07           H  
ATOM   1374  N   ILE B  84    -173.940 -22.326 480.523  1.00 86.98           N  
ATOM   1375  H   ILE B  84    -173.245 -22.171 481.238  1.00 86.98           H  
ATOM   1376  CA  ILE B  84    -174.960 -23.349 480.763  1.00 86.98           C  
ATOM   1377  HA  ILE B  84    -175.571 -23.461 479.867  1.00 86.98           H  
ATOM   1378  C   ILE B  84    -175.873 -22.875 481.898  1.00 86.98           C  
ATOM   1379  CB  ILE B  84    -174.315 -24.727 481.027  1.00 86.98           C  
ATOM   1380  HB  ILE B  84    -173.738 -24.666 481.950  1.00 86.98           H  
ATOM   1381  O   ILE B  84    -175.457 -22.792 483.052  1.00 86.98           O  
ATOM   1382  CG1 ILE B  84    -173.351 -25.141 479.889  1.00 86.98           C  
ATOM   1383 HG12 ILE B  84    -173.900 -25.211 478.950  1.00 86.98           H  
ATOM   1384 HG13 ILE B  84    -172.582 -24.377 479.776  1.00 86.98           H  
ATOM   1385  CG2 ILE B  84    -175.412 -25.780 481.226  1.00 86.98           C  
ATOM   1386 HG21 ILE B  84    -175.964 -25.899 480.293  1.00 86.98           H  
ATOM   1387 HG22 ILE B  84    -174.964 -26.731 481.517  1.00 86.98           H  
ATOM   1388 HG23 ILE B  84    -176.088 -25.483 482.026  1.00 86.98           H  
ATOM   1389  CD1 ILE B  84    -172.615 -26.464 480.141  1.00 86.98           C  
ATOM   1390 HD11 ILE B  84    -172.144 -26.446 481.124  1.00 86.98           H  
ATOM   1391 HD12 ILE B  84    -173.307 -27.305 480.080  1.00 86.98           H  
ATOM   1392 HD13 ILE B  84    -171.843 -26.597 479.384  1.00 86.98           H  
ATOM   1393  N   GLU B  85    -177.129 -22.562 481.585  1.00 85.17           N  
ATOM   1394  H   GLU B  85    -177.412 -22.674 480.622  1.00 85.17           H  
ATOM   1395  CA  GLU B  85    -178.161 -22.203 482.564  1.00 85.17           C  
ATOM   1396  HA  GLU B  85    -177.685 -21.966 483.516  1.00 85.17           H  
ATOM   1397  C   GLU B  85    -179.102 -23.392 482.788  1.00 85.17           C  
ATOM   1398  CB  GLU B  85    -178.923 -20.942 482.110  1.00 85.17           C  
ATOM   1399  HB2 GLU B  85    -178.201 -20.148 481.914  1.00 85.17           H  
ATOM   1400  HB3 GLU B  85    -179.454 -21.162 481.184  1.00 85.17           H  
ATOM   1401  O   GLU B  85    -179.696 -23.915 481.844  1.00 85.17           O  
ATOM   1402  CG  GLU B  85    -179.927 -20.451 483.172  1.00 85.17           C  
ATOM   1403  HG2 GLU B  85    -179.382 -20.233 484.091  1.00 85.17           H  
ATOM   1404  HG3 GLU B  85    -180.624 -21.258 483.399  1.00 85.17           H  
ATOM   1405  CD  GLU B  85    -180.749 -19.211 482.761  1.00 85.17           C  
ATOM   1406  OE1 GLU B  85    -181.605 -18.789 483.583  1.00 85.17           O  
ATOM   1407  OE2 GLU B  85    -180.582 -18.689 481.641  1.00 85.17           O  
ATOM   1408  N   ASN B  86    -179.276 -23.799 484.044  1.00 81.72           N  
ATOM   1409  H   ASN B  86    -178.771 -23.317 484.774  1.00 81.72           H  
ATOM   1410  CA  ASN B  86    -180.325 -24.736 484.451  1.00 81.72           C  
ATOM   1411  HA  ASN B  86    -180.921 -24.999 483.577  1.00 81.72           H  
ATOM   1412  C   ASN B  86    -181.302 -24.070 485.427  1.00 81.72           C  
ATOM   1413  CB  ASN B  86    -179.682 -26.038 484.962  1.00 81.72           C  
ATOM   1414  HB2 ASN B  86    -180.457 -26.787 485.122  1.00 81.72           H  
ATOM   1415  HB3 ASN B  86    -179.027 -26.420 484.179  1.00 81.72           H  
ATOM   1416  O   ASN B  86    -181.186 -22.883 485.728  1.00 81.72           O  
ATOM   1417  CG  ASN B  86    -178.886 -25.902 486.250  1.00 81.72           C  
ATOM   1418  ND2 ASN B  86    -177.796 -26.622 486.360  1.00 81.72           N  
ATOM   1419 HD21 ASN B  86    -177.483 -27.167 485.569  1.00 81.72           H  
ATOM   1420 HD22 ASN B  86    -177.217 -26.494 487.178  1.00 81.72           H  
ATOM   1421  OD1 ASN B  86    -179.240 -25.202 487.189  1.00 81.72           O  
ATOM   1422  N   ASP B  87    -182.270 -24.822 485.946  1.00 79.95           N  
ATOM   1423  H   ASP B  87    -182.396 -25.756 485.583  1.00 79.95           H  
ATOM   1424  CA  ASP B  87    -183.270 -24.341 486.905  1.00 79.95           C  
ATOM   1425  HA  ASP B  87    -183.972 -23.683 486.392  1.00 79.95           H  
ATOM   1426  C   ASP B  87    -182.698 -23.562 488.102  1.00 79.95           C  
ATOM   1427  CB  ASP B  87    -184.028 -25.566 487.418  1.00 79.95           C  
ATOM   1428  HB2 ASP B  87    -183.326 -26.329 487.751  1.00 79.95           H  
ATOM   1429  HB3 ASP B  87    -184.650 -25.280 488.267  1.00 79.95           H  
ATOM   1430  O   ASP B  87    -183.331 -22.636 488.604  1.00 79.95           O  
ATOM   1431  CG  ASP B  87    -184.916 -26.120 486.318  1.00 79.95           C  
ATOM   1432  OD1 ASP B  87    -184.476 -26.984 485.529  1.00 79.95           O  
ATOM   1433  OD2 ASP B  87    -186.053 -25.625 486.231  1.00 79.95           O  
ATOM   1434  N   PHE B  88    -181.487 -23.888 488.552  1.00 77.97           N  
ATOM   1435  H   PHE B  88    -180.962 -24.587 488.045  1.00 77.97           H  
ATOM   1436  CA  PHE B  88    -180.971 -23.406 489.832  1.00 77.97           C  
ATOM   1437  HA  PHE B  88    -181.682 -22.708 490.277  1.00 77.97           H  
ATOM   1438  C   PHE B  88    -179.649 -22.645 489.743  1.00 77.97           C  
ATOM   1439  CB  PHE B  88    -180.863 -24.608 490.772  1.00 77.97           C  
ATOM   1440  HB2 PHE B  88    -180.137 -25.310 490.363  1.00 77.97           H  
ATOM   1441  HB3 PHE B  88    -180.489 -24.267 491.737  1.00 77.97           H  
ATOM   1442  O   PHE B  88    -179.346 -21.876 490.654  1.00 77.97           O  
ATOM   1443  CG  PHE B  88    -182.180 -25.325 490.997  1.00 77.97           C  
ATOM   1444  CD1 PHE B  88    -183.220 -24.672 491.684  1.00 77.97           C  
ATOM   1445  HD1 PHE B  88    -183.089 -23.658 492.030  1.00 77.97           H  
ATOM   1446  CD2 PHE B  88    -182.371 -26.632 490.512  1.00 77.97           C  
ATOM   1447  HD2 PHE B  88    -181.587 -27.129 489.961  1.00 77.97           H  
ATOM   1448  CE1 PHE B  88    -184.435 -25.336 491.919  1.00 77.97           C  
ATOM   1449  HE1 PHE B  88    -185.234 -24.834 492.446  1.00 77.97           H  
ATOM   1450  CE2 PHE B  88    -183.584 -27.299 490.755  1.00 77.97           C  
ATOM   1451  HE2 PHE B  88    -183.727 -28.308 490.397  1.00 77.97           H  
ATOM   1452  CZ  PHE B  88    -184.606 -26.655 491.475  1.00 77.97           C  
ATOM   1453  HZ  PHE B  88    -185.531 -27.167 491.696  1.00 77.97           H  
ATOM   1454  N   ASN B  89    -178.862 -22.831 488.682  1.00 85.53           N  
ATOM   1455  H   ASN B  89    -179.176 -23.445 487.944  1.00 85.53           H  
ATOM   1456  CA  ASN B  89    -177.497 -22.315 488.580  1.00 85.53           C  
ATOM   1457  HA  ASN B  89    -177.400 -21.425 489.202  1.00 85.53           H  
ATOM   1458  C   ASN B  89    -177.131 -21.913 487.142  1.00 85.53           C  
ATOM   1459  CB  ASN B  89    -176.506 -23.378 489.094  1.00 85.53           C  
ATOM   1460  HB2 ASN B  89    -175.503 -22.952 489.095  1.00 85.53           H  
ATOM   1461  HB3 ASN B  89    -176.509 -24.228 488.411  1.00 85.53           H  
ATOM   1462  O   ASN B  89    -177.722 -22.400 486.177  1.00 85.53           O  
ATOM   1463  CG  ASN B  89    -176.798 -23.863 490.503  1.00 85.53           C  
ATOM   1464  ND2 ASN B  89    -177.373 -25.035 490.648  1.00 85.53           N  
ATOM   1465 HD21 ASN B  89    -177.668 -25.558 489.837  1.00 85.53           H  
ATOM   1466 HD22 ASN B  89    -177.546 -25.327 491.600  1.00 85.53           H  
ATOM   1467  OD1 ASN B  89    -176.527 -23.203 491.490  1.00 85.53           O  
ATOM   1468  N   PHE B  90    -176.101 -21.076 487.029  1.00 85.53           N  
ATOM   1469  H   PHE B  90    -175.702 -20.708 487.881  1.00 85.53           H  
ATOM   1470  CA  PHE B  90    -175.326 -20.853 485.810  1.00 85.53           C  
ATOM   1471  HA  PHE B  90    -175.831 -21.305 484.955  1.00 85.53           H  
ATOM   1472  C   PHE B  90    -173.945 -21.494 485.973  1.00 85.53           C  
ATOM   1473  CB  PHE B  90    -175.166 -19.351 485.540  1.00 85.53           C  
ATOM   1474  HB2 PHE B  90    -174.608 -18.899 486.360  1.00 85.53           H  
ATOM   1475  HB3 PHE B  90    -174.563 -19.228 484.641  1.00 85.53           H  
ATOM   1476  O   PHE B  90    -173.288 -21.253 486.984  1.00 85.53           O  
ATOM   1477  CG  PHE B  90    -176.463 -18.595 485.362  1.00 85.53           C  
ATOM   1478  CD1 PHE B  90    -176.989 -18.395 484.073  1.00 85.53           C  
ATOM   1479  HD1 PHE B  90    -176.482 -18.799 483.209  1.00 85.53           H  
ATOM   1480  CD2 PHE B  90    -177.132 -18.069 486.483  1.00 85.53           C  
ATOM   1481  HD2 PHE B  90    -176.722 -18.212 487.471  1.00 85.53           H  
ATOM   1482  CE1 PHE B  90    -178.174 -17.663 483.904  1.00 85.53           C  
ATOM   1483  HE1 PHE B  90    -178.568 -17.500 482.912  1.00 85.53           H  
ATOM   1484  CE2 PHE B  90    -178.328 -17.353 486.312  1.00 85.53           C  
ATOM   1485  HE2 PHE B  90    -178.825 -16.936 487.175  1.00 85.53           H  
ATOM   1486  CZ  PHE B  90    -178.856 -17.156 485.023  1.00 85.53           C  
ATOM   1487  HZ  PHE B  90    -179.774 -16.607 484.878  1.00 85.53           H  
ATOM   1488  N   GLN B  91    -173.495 -22.273 484.997  1.00 86.01           N  
ATOM   1489  H   GLN B  91    -174.095 -22.440 484.203  1.00 86.01           H  
ATOM   1490  CA  GLN B  91    -172.099 -22.694 484.855  1.00 86.01           C  
ATOM   1491  HA  GLN B  91    -171.547 -22.512 485.777  1.00 86.01           H  
ATOM   1492  C   GLN B  91    -171.476 -21.850 483.745  1.00 86.01           C  
ATOM   1493  CB  GLN B  91    -172.015 -24.188 484.530  1.00 86.01           C  
ATOM   1494  HB2 GLN B  91    -170.979 -24.459 484.327  1.00 86.01           H  
ATOM   1495  HB3 GLN B  91    -172.592 -24.361 483.621  1.00 86.01           H  
ATOM   1496  O   GLN B  91    -172.064 -21.710 482.670  1.00 86.01           O  
ATOM   1497  CG  GLN B  91    -172.551 -25.087 485.655  1.00 86.01           C  
ATOM   1498  HG2 GLN B  91    -171.801 -25.159 486.442  1.00 86.01           H  
ATOM   1499  HG3 GLN B  91    -173.450 -24.646 486.087  1.00 86.01           H  
ATOM   1500  CD  GLN B  91    -172.925 -26.492 485.184  1.00 86.01           C  
ATOM   1501  NE2 GLN B  91    -173.404 -27.336 486.071  1.00 86.01           N  
ATOM   1502 HE21 GLN B  91    -173.377 -27.109 487.055  1.00 86.01           H  
ATOM   1503 HE22 GLN B  91    -173.565 -28.263 485.704  1.00 86.01           H  
ATOM   1504  OE1 GLN B  91    -172.837 -26.871 484.033  1.00 86.01           O  
ATOM   1505  N   VAL B  92    -170.331 -21.241 484.033  1.00 87.69           N  
ATOM   1506  H   VAL B  92    -169.888 -21.413 484.925  1.00 87.69           H  
ATOM   1507  CA  VAL B  92    -169.665 -20.291 483.143  1.00 87.69           C  
ATOM   1508  HA  VAL B  92    -170.207 -20.223 482.200  1.00 87.69           H  
ATOM   1509  C   VAL B  92    -168.263 -20.807 482.856  1.00 87.69           C  
ATOM   1510  CB  VAL B  92    -169.601 -18.881 483.772  1.00 87.69           C  
ATOM   1511  HB  VAL B  92    -168.833 -18.856 484.544  1.00 87.69           H  
ATOM   1512  O   VAL B  92    -167.488 -20.974 483.795  1.00 87.69           O  
ATOM   1513  CG1 VAL B  92    -169.250 -17.848 482.697  1.00 87.69           C  
ATOM   1514 HG11 VAL B  92    -170.070 -17.753 481.983  1.00 87.69           H  
ATOM   1515 HG12 VAL B  92    -169.048 -16.882 483.160  1.00 87.69           H  
ATOM   1516 HG13 VAL B  92    -168.360 -18.170 482.156  1.00 87.69           H  
ATOM   1517  CG2 VAL B  92    -170.923 -18.435 484.422  1.00 87.69           C  
ATOM   1518 HG21 VAL B  92    -171.740 -18.524 483.705  1.00 87.69           H  
ATOM   1519 HG22 VAL B  92    -171.133 -19.061 485.290  1.00 87.69           H  
ATOM   1520 HG23 VAL B  92    -170.838 -17.403 484.760  1.00 87.69           H  
ATOM   1521  N   THR B  93    -167.953 -21.014 481.577  1.00 85.49           N  
ATOM   1522  H   THR B  93    -168.675 -20.911 480.878  1.00 85.49           H  
ATOM   1523  CA  THR B  93    -166.602 -21.305 481.085  1.00 85.49           C  
ATOM   1524  HA  THR B  93    -165.935 -21.492 481.927  1.00 85.49           H  
ATOM   1525  C   THR B  93    -166.101 -20.087 480.324  1.00 85.49           C  
ATOM   1526  CB  THR B  93    -166.585 -22.560 480.204  1.00 85.49           C  
ATOM   1527  HB  THR B  93    -167.268 -22.415 479.367  1.00 85.49           H  
ATOM   1528  O   THR B  93    -166.778 -19.572 479.426  1.00 85.49           O  
ATOM   1529  CG2 THR B  93    -165.201 -22.905 479.647  1.00 85.49           C  
ATOM   1530 HG21 THR B  93    -165.254 -23.849 479.103  1.00 85.49           H  
ATOM   1531 HG22 THR B  93    -164.858 -22.126 478.966  1.00 85.49           H  
ATOM   1532 HG23 THR B  93    -164.471 -22.998 480.452  1.00 85.49           H  
ATOM   1533  OG1 THR B  93    -167.023 -23.652 480.973  1.00 85.49           O  
ATOM   1534  HG1 THR B  93    -166.332 -23.808 481.621  1.00 85.49           H  
ATOM   1535  N   CYS B  94    -164.928 -19.595 480.708  1.00 84.64           N  
ATOM   1536  H   CYS B  94    -164.468 -20.030 481.495  1.00 84.64           H  
ATOM   1537  CA  CYS B  94    -164.337 -18.372 480.177  1.00 84.64           C  
ATOM   1538  HA  CYS B  94    -164.952 -17.998 479.359  1.00 84.64           H  
ATOM   1539  C   CYS B  94    -162.924 -18.617 479.630  1.00 84.64           C  
ATOM   1540  CB  CYS B  94    -164.292 -17.320 481.289  1.00 84.64           C  
ATOM   1541  HB2 CYS B  94    -163.648 -17.686 482.090  1.00 84.64           H  
ATOM   1542  HB3 CYS B  94    -163.875 -16.405 480.871  1.00 84.64           H  
ATOM   1543  O   CYS B  94    -162.200 -19.464 480.151  1.00 84.64           O  
ATOM   1544  SG  CYS B  94    -165.915 -16.903 481.972  1.00 84.64           S  
ATOM   1545  HG  CYS B  94    -165.448 -16.259 483.045  1.00 84.64           H  
ATOM   1546  N   ASN B  95    -162.498 -17.819 478.647  1.00 76.56           N  
ATOM   1547  H   ASN B  95    -163.134 -17.124 478.285  1.00 76.56           H  
ATOM   1548  CA  ASN B  95    -161.141 -17.844 478.084  1.00 76.56           C  
ATOM   1549  HA  ASN B  95    -160.480 -18.384 478.763  1.00 76.56           H  
ATOM   1550  C   ASN B  95    -160.574 -16.411 477.971  1.00 76.56           C  
ATOM   1551  CB  ASN B  95    -161.194 -18.650 476.771  1.00 76.56           C  
ATOM   1552  HB2 ASN B  95    -161.875 -18.168 476.070  1.00 76.56           H  
ATOM   1553  HB3 ASN B  95    -161.595 -19.639 476.992  1.00 76.56           H  
ATOM   1554  O   ASN B  95    -161.324 -15.455 477.761  1.00 76.56           O  
ATOM   1555  CG  ASN B  95    -159.852 -18.855 476.087  1.00 76.56           C  
ATOM   1556  ND2 ASN B  95    -159.805 -19.658 475.056  1.00 76.56           N  
ATOM   1557 HD21 ASN B  95    -158.931 -19.645 474.550  1.00 76.56           H  
ATOM   1558 HD22 ASN B  95    -160.639 -20.085 474.680  1.00 76.56           H  
ATOM   1559  OD1 ASN B  95    -158.834 -18.303 476.457  1.00 76.56           O  
ATOM   1560  N   ASN B  96    -159.268 -16.243 478.207  1.00 71.88           N  
ATOM   1561  H   ASN B  96    -158.703 -17.075 478.302  1.00 71.88           H  
ATOM   1562  CA  ASN B  96    -158.570 -14.954 478.177  1.00 71.88           C  
ATOM   1563  HA  ASN B  96    -159.268 -14.174 478.484  1.00 71.88           H  
ATOM   1564  C   ASN B  96    -158.053 -14.553 476.790  1.00 71.88           C  
ATOM   1565  CB  ASN B  96    -157.404 -14.963 479.177  1.00 71.88           C  
ATOM   1566  HB2 ASN B  96    -157.101 -13.929 479.342  1.00 71.88           H  
ATOM   1567  HB3 ASN B  96    -157.730 -15.376 480.131  1.00 71.88           H  
ATOM   1568  O   ASN B  96    -157.735 -13.382 476.583  1.00 71.88           O  
ATOM   1569  CG  ASN B  96    -156.194 -15.745 478.684  1.00 71.88           C  
ATOM   1570  ND2 ASN B  96    -155.001 -15.362 479.073  1.00 71.88           N  
ATOM   1571 HD21 ASN B  96    -154.216 -15.838 478.652  1.00 71.88           H  
ATOM   1572 HD22 ASN B  96    -154.880 -14.491 479.571  1.00 71.88           H  
ATOM   1573  OD1 ASN B  96    -156.288 -16.738 477.991  1.00 71.88           O  
ATOM   1574  N   THR B  97    -157.927 -15.497 475.855  1.00 57.71           N  
ATOM   1575  H   THR B  97    -158.144 -16.458 476.078  1.00 57.71           H  
ATOM   1576  CA  THR B  97    -157.645 -15.150 474.463  1.00 57.71           C  
ATOM   1577  HA  THR B  97    -156.789 -14.477 474.431  1.00 57.71           H  
ATOM   1578  C   THR B  97    -158.844 -14.412 473.912  1.00 57.71           C  
ATOM   1579  CB  THR B  97    -157.332 -16.369 473.595  1.00 57.71           C  
ATOM   1580  HB  THR B  97    -157.243 -16.061 472.554  1.00 57.71           H  
ATOM   1581  O   THR B  97    -159.974 -14.682 474.291  1.00 57.71           O  
ATOM   1582  CG2 THR B  97    -156.020 -16.988 474.040  1.00 57.71           C  
ATOM   1583 HG21 THR B  97    -155.216 -16.256 473.978  1.00 57.71           H  
ATOM   1584 HG22 THR B  97    -155.788 -17.826 473.383  1.00 57.71           H  
ATOM   1585 HG23 THR B  97    -156.115 -17.346 475.066  1.00 57.71           H  
ATOM   1586  OG1 THR B  97    -158.325 -17.355 473.709  1.00 57.71           O  
ATOM   1587  HG1 THR B  97    -159.159 -16.955 473.452  1.00 57.71           H  
ATOM   1588  N   ASN B  98    -158.643 -13.470 473.015  1.00 58.75           N  
ATOM   1589  H   ASN B  98    -157.720 -13.331 472.628  1.00 58.75           H  
ATOM   1590  CA  ASN B  98    -159.775 -12.897 472.305  1.00 58.75           C  
ATOM   1591  HA  ASN B  98    -160.570 -12.689 473.020  1.00 58.75           H  
ATOM   1592  C   ASN B  98    -160.344 -13.924 471.304  1.00 58.75           C  
ATOM   1593  CB  ASN B  98    -159.337 -11.547 471.719  1.00 58.75           C  
ATOM   1594  HB2 ASN B  98    -160.159 -11.099 471.160  1.00 58.75           H  
ATOM   1595  HB3 ASN B  98    -159.079 -10.873 472.537  1.00 58.75           H  
ATOM   1596  O   ASN B  98    -159.685 -14.904 470.938  1.00 58.75           O  
ATOM   1597  CG  ASN B  98    -158.139 -11.647 470.800  1.00 58.75           C  
ATOM   1598  ND2 ASN B  98    -157.569 -10.544 470.385  1.00 58.75           N  
ATOM   1599 HD21 ASN B  98    -156.810 -10.653 469.728  1.00 58.75           H  
ATOM   1600 HD22 ASN B  98    -157.915  -9.624 470.619  1.00 58.75           H  
ATOM   1601  OD1 ASN B  98    -157.676 -12.717 470.462  1.00 58.75           O  
ATOM   1602  N   LEU B  99    -161.587 -13.707 470.871  1.00 59.42           N  
ATOM   1603  H   LEU B  99    -162.049 -12.846 471.128  1.00 59.42           H  
ATOM   1604  CA  LEU B  99    -162.224 -14.547 469.849  1.00 59.42           C  
ATOM   1605  HA  LEU B  99    -162.222 -15.586 470.176  1.00 59.42           H  
ATOM   1606  C   LEU B  99    -161.442 -14.495 468.533  1.00 59.42           C  
ATOM   1607  CB  LEU B  99    -163.667 -14.064 469.638  1.00 59.42           C  
ATOM   1608  HB2 LEU B  99    -164.006 -14.354 468.643  1.00 59.42           H  
ATOM   1609  HB3 LEU B  99    -163.673 -12.975 469.686  1.00 59.42           H  
ATOM   1610  O   LEU B  99    -161.383 -15.492 467.822  1.00 59.42           O  
ATOM   1611  CG  LEU B  99    -164.667 -14.600 470.669  1.00 59.42           C  
ATOM   1612  HG  LEU B  99    -164.245 -14.519 471.671  1.00 59.42           H  
ATOM   1613  CD1 LEU B  99    -165.954 -13.775 470.621  1.00 59.42           C  
ATOM   1614 HD11 LEU B  99    -166.382 -13.815 469.620  1.00 59.42           H  
ATOM   1615 HD12 LEU B  99    -165.728 -12.736 470.863  1.00 59.42           H  
ATOM   1616 HD13 LEU B  99    -166.671 -14.161 471.345  1.00 59.42           H  
ATOM   1617  CD2 LEU B  99    -165.026 -16.062 470.388  1.00 59.42           C  
ATOM   1618 HD21 LEU B  99    -165.770 -16.411 471.105  1.00 59.42           H  
ATOM   1619 HD22 LEU B  99    -165.429 -16.161 469.380  1.00 59.42           H  
ATOM   1620 HD23 LEU B  99    -164.138 -16.687 470.471  1.00 59.42           H  
ATOM   1621  N   GLU B 100    -160.797 -13.361 468.263  1.00 62.70           N  
ATOM   1622  H   GLU B 100    -160.965 -12.563 468.860  1.00 62.70           H  
ATOM   1623  CA  GLU B 100    -159.851 -13.194 467.163  1.00 62.70           C  
ATOM   1624  HA  GLU B 100    -160.389 -13.224 466.215  1.00 62.70           H  
ATOM   1625  C   GLU B 100    -158.785 -14.302 467.142  1.00 62.70           C  
ATOM   1626  CB  GLU B 100    -159.187 -11.820 467.325  1.00 62.70           C  
ATOM   1627  HB2 GLU B 100    -159.942 -11.058 467.517  1.00 62.70           H  
ATOM   1628  HB3 GLU B 100    -158.528 -11.844 468.193  1.00 62.70           H  
ATOM   1629  O   GLU B 100    -158.638 -15.008 466.156  1.00 62.70           O  
ATOM   1630  CG  GLU B 100    -158.341 -11.416 466.120  1.00 62.70           C  
ATOM   1631  HG2 GLU B 100    -157.592 -12.184 465.927  1.00 62.70           H  
ATOM   1632  HG3 GLU B 100    -157.808 -10.499 466.370  1.00 62.70           H  
ATOM   1633  CD  GLU B 100    -159.179 -11.165 464.870  1.00 62.70           C  
ATOM   1634  OE1 GLU B 100    -158.536 -11.217 463.798  1.00 62.70           O  
ATOM   1635  OE2 GLU B 100    -160.395 -10.907 465.026  1.00 62.70           O  
ATOM   1636  N   LEU B 101    -158.053 -14.518 468.235  1.00 67.09           N  
ATOM   1637  H   LEU B 101    -158.192 -13.936 469.049  1.00 67.09           H  
ATOM   1638  CA  LEU B 101    -157.000 -15.533 468.265  1.00 67.09           C  
ATOM   1639  HA  LEU B 101    -156.460 -15.509 467.318  1.00 67.09           H  
ATOM   1640  C   LEU B 101    -157.566 -16.952 468.390  1.00 67.09           C  
ATOM   1641  CB  LEU B 101    -156.017 -15.207 469.401  1.00 67.09           C  
ATOM   1642  HB2 LEU B 101    -155.341 -16.051 469.538  1.00 67.09           H  
ATOM   1643  HB3 LEU B 101    -156.583 -15.090 470.325  1.00 67.09           H  
ATOM   1644  O   LEU B 101    -157.014 -17.882 467.805  1.00 67.09           O  
ATOM   1645  CG  LEU B 101    -155.163 -13.948 469.152  1.00 67.09           C  
ATOM   1646  HG  LEU B 101    -155.793 -13.102 468.876  1.00 67.09           H  
ATOM   1647  CD1 LEU B 101    -154.401 -13.594 470.430  1.00 67.09           C  
ATOM   1648 HD11 LEU B 101    -153.756 -14.423 470.721  1.00 67.09           H  
ATOM   1649 HD12 LEU B 101    -155.111 -13.388 471.232  1.00 67.09           H  
ATOM   1650 HD13 LEU B 101    -153.795 -12.704 470.264  1.00 67.09           H  
ATOM   1651  CD2 LEU B 101    -154.145 -14.154 468.028  1.00 67.09           C  
ATOM   1652 HD21 LEU B 101    -153.509 -13.273 467.942  1.00 67.09           H  
ATOM   1653 HD22 LEU B 101    -154.665 -14.285 467.078  1.00 67.09           H  
ATOM   1654 HD23 LEU B 101    -153.528 -15.030 468.230  1.00 67.09           H  
ATOM   1655  N   ALA B 102    -158.648 -17.119 469.152  1.00 64.69           N  
ATOM   1656  H   ALA B 102    -159.050 -16.301 469.587  1.00 64.69           H  
ATOM   1657  CA  ALA B 102    -159.186 -18.430 469.508  1.00 64.69           C  
ATOM   1658  HA  ALA B 102    -158.357 -19.104 469.724  1.00 64.69           H  
ATOM   1659  C   ALA B 102    -160.036 -19.090 468.414  1.00 64.69           C  
ATOM   1660  CB  ALA B 102    -160.021 -18.261 470.779  1.00 64.69           C  
ATOM   1661  HB1 ALA B 102    -160.339 -19.237 471.143  1.00 64.69           H  
ATOM   1662  HB2 ALA B 102    -160.898 -17.648 470.573  1.00 64.69           H  
ATOM   1663  HB3 ALA B 102    -159.417 -17.770 471.543  1.00 64.69           H  
ATOM   1664  O   ALA B 102    -160.126 -20.314 468.383  1.00 64.69           O  
ATOM   1665  N   ALA B 103    -160.708 -18.303 467.572  1.00 68.86           N  
ATOM   1666  H   ALA B 103    -160.619 -17.301 467.669  1.00 68.86           H  
ATOM   1667  CA  ALA B 103    -161.741 -18.807 466.664  1.00 68.86           C  
ATOM   1668  HA  ALA B 103    -161.754 -19.897 466.700  1.00 68.86           H  
ATOM   1669  C   ALA B 103    -161.519 -18.439 465.190  1.00 68.86           C  
ATOM   1670  CB  ALA B 103    -163.104 -18.314 467.168  1.00 68.86           C  
ATOM   1671  HB1 ALA B 103    -163.898 -18.727 466.546  1.00 68.86           H  
ATOM   1672  HB2 ALA B 103    -163.258 -18.641 468.197  1.00 68.86           H  
ATOM   1673  HB3 ALA B 103    -163.152 -17.227 467.122  1.00 68.86           H  
ATOM   1674  O   ALA B 103    -162.076 -19.126 464.322  1.00 68.86           O  
ATOM   1675  N   GLU B 104    -160.731 -17.395 464.894  1.00 66.16           N  
ATOM   1676  H   GLU B 104    -160.292 -16.865 465.633  1.00 66.16           H  
ATOM   1677  CA  GLU B 104    -160.380 -17.055 463.514  1.00 66.16           C  
ATOM   1678  HA  GLU B 104    -161.298 -17.127 462.930  1.00 66.16           H  
ATOM   1679  C   GLU B 104    -159.378 -18.053 462.945  1.00 66.16           C  
ATOM   1680  CB  GLU B 104    -159.867 -15.614 463.374  1.00 66.16           C  
ATOM   1681  HB2 GLU B 104    -158.927 -15.529 463.918  1.00 66.16           H  
ATOM   1682  HB3 GLU B 104    -160.613 -14.952 463.814  1.00 66.16           H  
ATOM   1683  O   GLU B 104    -158.372 -18.389 463.575  1.00 66.16           O  
ATOM   1684  CG  GLU B 104    -159.541 -15.218 461.920  1.00 66.16           C  
ATOM   1685  HG2 GLU B 104    -160.162 -15.779 461.221  1.00 66.16           H  
ATOM   1686  HG3 GLU B 104    -158.514 -15.520 461.714  1.00 66.16           H  
ATOM   1687  CD  GLU B 104    -159.706 -13.728 461.608  1.00 66.16           C  
ATOM   1688  OE1 GLU B 104    -159.038 -13.248 460.648  1.00 66.16           O  
ATOM   1689  OE2 GLU B 104    -160.586 -13.105 462.229  1.00 66.16           O  
ATOM   1690  N   ILE B 105    -159.653 -18.511 461.726  1.00 64.63           N  
ATOM   1691  H   ILE B 105    -160.442 -18.105 461.243  1.00 64.63           H  
ATOM   1692  CA  ILE B 105    -158.755 -19.397 460.991  1.00 64.63           C  
ATOM   1693  HA  ILE B 105    -158.344 -20.125 461.691  1.00 64.63           H  
ATOM   1694  C   ILE B 105    -157.576 -18.589 460.455  1.00 64.63           C  
ATOM   1695  CB  ILE B 105    -159.508 -20.171 459.892  1.00 64.63           C  
ATOM   1696  HB  ILE B 105    -159.993 -19.444 459.240  1.00 64.63           H  
ATOM   1697  O   ILE B 105    -157.725 -17.473 459.953  1.00 64.63           O  
ATOM   1698  CG1 ILE B 105    -160.611 -21.074 460.487  1.00 64.63           C  
ATOM   1699 HG12 ILE B 105    -161.310 -20.453 461.047  1.00 64.63           H  
ATOM   1700 HG13 ILE B 105    -161.151 -21.532 459.658  1.00 64.63           H  
ATOM   1701  CG2 ILE B 105    -158.571 -21.018 459.016  1.00 64.63           C  
ATOM   1702 HG21 ILE B 105    -157.937 -21.661 459.627  1.00 64.63           H  
ATOM   1703 HG22 ILE B 105    -159.148 -21.636 458.329  1.00 64.63           H  
ATOM   1704 HG23 ILE B 105    -157.936 -20.366 458.416  1.00 64.63           H  
ATOM   1705  CD1 ILE B 105    -160.144 -22.204 461.414  1.00 64.63           C  
ATOM   1706 HD11 ILE B 105    -161.013 -22.773 461.747  1.00 64.63           H  
ATOM   1707 HD12 ILE B 105    -159.470 -22.879 460.888  1.00 64.63           H  
ATOM   1708 HD13 ILE B 105    -159.644 -21.797 462.292  1.00 64.63           H  
ATOM   1709  N   SER B 106    -156.392 -19.178 460.563  1.00 66.70           N  
ATOM   1710  H   SER B 106    -156.360 -20.112 460.948  1.00 66.70           H  
ATOM   1711  CA  SER B 106    -155.153 -18.606 460.060  1.00 66.70           C  
ATOM   1712  HA  SER B 106    -154.973 -17.670 460.588  1.00 66.70           H  
ATOM   1713  C   SER B 106    -155.226 -18.297 458.561  1.00 66.70           C  
ATOM   1714  CB  SER B 106    -153.990 -19.549 460.369  1.00 66.70           C  
ATOM   1715  HB2 SER B 106    -153.894 -19.662 461.449  1.00 66.70           H  
ATOM   1716  HB3 SER B 106    -153.068 -19.118 459.975  1.00 66.70           H  
ATOM   1717  O   SER B 106    -155.924 -18.949 457.778  1.00 66.70           O  
ATOM   1718  OG  SER B 106    -154.182 -20.819 459.782  1.00 66.70           O  
ATOM   1719  HG  SER B 106    -154.701 -21.359 460.382  1.00 66.70           H  
ATOM   1720  N   ARG B 107    -154.483 -17.277 458.134  1.00 64.78           N  
ATOM   1721  H   ARG B 107    -153.884 -16.813 458.801  1.00 64.78           H  
ATOM   1722  CA  ARG B 107    -154.341 -16.954 456.710  1.00 64.78           C  
ATOM   1723  HA  ARG B 107    -155.187 -17.380 456.171  1.00 64.78           H  
ATOM   1724  C   ARG B 107    -153.093 -17.616 456.139  1.00 64.78           C  
ATOM   1725  CB  ARG B 107    -154.381 -15.446 456.481  1.00 64.78           C  
ATOM   1726  HB2 ARG B 107    -154.156 -15.242 455.434  1.00 64.78           H  
ATOM   1727  HB3 ARG B 107    -153.631 -14.954 457.100  1.00 64.78           H  
ATOM   1728  O   ARG B 107    -152.091 -17.722 456.852  1.00 64.78           O  
ATOM   1729  CG  ARG B 107    -155.776 -14.904 456.812  1.00 64.78           C  
ATOM   1730  HG2 ARG B 107    -156.543 -15.510 456.326  1.00 64.78           H  
ATOM   1731  HG3 ARG B 107    -155.932 -14.929 457.891  1.00 64.78           H  
ATOM   1732  CD  ARG B 107    -155.884 -13.473 456.308  1.00 64.78           C  
ATOM   1733  HD2 ARG B 107    -155.029 -12.909 456.681  1.00 64.78           H  
ATOM   1734  HD3 ARG B 107    -155.858 -13.481 455.218  1.00 64.78           H  
ATOM   1735  NE  ARG B 107    -157.120 -12.830 456.776  1.00 64.78           N  
ATOM   1736  HE  ARG B 107    -157.660 -13.320 457.476  1.00 64.78           H  
ATOM   1737  NH1 ARG B 107    -156.708 -10.833 455.753  1.00 64.78           N  
ATOM   1738 HH11 ARG B 107    -156.540  -9.880 456.043  1.00 64.78           H  
ATOM   1739 HH12 ARG B 107    -155.901 -11.253 455.313  1.00 64.78           H  
ATOM   1740  NH2 ARG B 107    -158.271 -10.952 457.337  1.00 64.78           N  
ATOM   1741 HH21 ARG B 107    -157.956 -10.021 457.566  1.00 64.78           H  
ATOM   1742 HH22 ARG B 107    -158.641 -11.436 458.144  1.00 64.78           H  
ATOM   1743  CZ  ARG B 107    -157.372 -11.549 456.615  1.00 64.78           C  
ATOM   1744  N   PRO B 108    -153.118 -18.042 454.866  1.00 65.79           N  
ATOM   1745  CA  PRO B 108    -151.955 -18.630 454.250  1.00 65.79           C  
ATOM   1746  HA  PRO B 108    -151.473 -19.330 454.933  1.00 65.79           H  
ATOM   1747  C   PRO B 108    -150.981 -17.506 453.893  1.00 65.79           C  
ATOM   1748  CB  PRO B 108    -152.485 -19.392 453.037  1.00 65.79           C  
ATOM   1749  HB2 PRO B 108    -151.741 -19.471 452.245  1.00 65.79           H  
ATOM   1750  HB3 PRO B 108    -152.804 -20.385 453.350  1.00 65.79           H  
ATOM   1751  O   PRO B 108    -151.367 -16.401 453.510  1.00 65.79           O  
ATOM   1752  CG  PRO B 108    -153.704 -18.578 452.598  1.00 65.79           C  
ATOM   1753  HG2 PRO B 108    -153.429 -17.906 451.785  1.00 65.79           H  
ATOM   1754  HG3 PRO B 108    -154.519 -19.231 452.284  1.00 65.79           H  
ATOM   1755  CD  PRO B 108    -154.097 -17.752 453.826  1.00 65.79           C  
ATOM   1756  HD2 PRO B 108    -155.113 -17.996 454.137  1.00 65.79           H  
ATOM   1757  HD3 PRO B 108    -154.057 -16.693 453.572  1.00 65.79           H  
ATOM   1758  N   LEU B 109    -149.697 -17.807 453.980  1.00 69.44           N  
ATOM   1759  H   LEU B 109    -149.472 -18.756 454.245  1.00 69.44           H  
ATOM   1760  CA  LEU B 109    -148.619 -16.960 453.499  1.00 69.44           C  
ATOM   1761  HA  LEU B 109    -149.039 -16.157 452.896  1.00 69.44           H  
ATOM   1762  C   LEU B 109    -147.744 -17.822 452.597  1.00 69.44           C  
ATOM   1763  CB  LEU B 109    -147.892 -16.338 454.698  1.00 69.44           C  
ATOM   1764  HB2 LEU B 109    -147.455 -17.136 455.298  1.00 69.44           H  
ATOM   1765  HB3 LEU B 109    -148.629 -15.818 455.309  1.00 69.44           H  
ATOM   1766  O   LEU B 109    -146.764 -18.424 453.036  1.00 69.44           O  
ATOM   1767  CG  LEU B 109    -146.791 -15.340 454.301  1.00 69.44           C  
ATOM   1768  HG  LEU B 109    -146.071 -15.828 453.644  1.00 69.44           H  
ATOM   1769  CD1 LEU B 109    -147.344 -14.099 453.596  1.00 69.44           C  
ATOM   1770 HD11 LEU B 109    -146.537 -13.390 453.413  1.00 69.44           H  
ATOM   1771 HD12 LEU B 109    -148.107 -13.626 454.214  1.00 69.44           H  
ATOM   1772 HD13 LEU B 109    -147.776 -14.371 452.633  1.00 69.44           H  
ATOM   1773  CD2 LEU B 109    -146.064 -14.887 455.565  1.00 69.44           C  
ATOM   1774 HD21 LEU B 109    -145.628 -15.754 456.059  1.00 69.44           H  
ATOM   1775 HD22 LEU B 109    -146.764 -14.398 456.242  1.00 69.44           H  
ATOM   1776 HD23 LEU B 109    -145.272 -14.185 455.303  1.00 69.44           H  
ATOM   1777  N   ALA B 110    -148.163 -17.924 451.336  1.00 65.43           N  
ATOM   1778  H   ALA B 110    -149.029 -17.462 451.095  1.00 65.43           H  
ATOM   1779  CA  ALA B 110    -147.629 -18.898 450.388  1.00 65.43           C  
ATOM   1780  HA  ALA B 110    -147.647 -19.886 450.848  1.00 65.43           H  
ATOM   1781  C   ALA B 110    -146.180 -18.617 449.967  1.00 65.43           C  
ATOM   1782  CB  ALA B 110    -148.555 -18.913 449.167  1.00 65.43           C  
ATOM   1783  HB1 ALA B 110    -148.202 -19.659 448.455  1.00 65.43           H  
ATOM   1784  HB2 ALA B 110    -148.567 -17.936 448.685  1.00 65.43           H  
ATOM   1785  HB3 ALA B 110    -149.566 -19.182 449.473  1.00 65.43           H  
ATOM   1786  O   ALA B 110    -145.429 -19.534 449.659  1.00 65.43           O  
ATOM   1787  N   SER B 111    -145.768 -17.351 449.933  1.00 69.45           N  
ATOM   1788  H   SER B 111    -146.388 -16.620 450.254  1.00 69.45           H  
ATOM   1789  CA  SER B 111    -144.386 -16.994 449.623  1.00 69.45           C  
ATOM   1790  HA  SER B 111    -143.738 -17.807 449.949  1.00 69.45           H  
ATOM   1791  C   SER B 111    -143.960 -15.751 450.388  1.00 69.45           C  
ATOM   1792  CB  SER B 111    -144.177 -16.829 448.113  1.00 69.45           C  
ATOM   1793  HB2 SER B 111    -143.135 -16.571 447.921  1.00 69.45           H  
ATOM   1794  HB3 SER B 111    -144.389 -17.777 447.616  1.00 69.45           H  
ATOM   1795  O   SER B 111    -144.763 -14.855 450.649  1.00 69.45           O  
ATOM   1796  OG  SER B 111    -145.009 -15.820 447.576  1.00 69.45           O  
ATOM   1797  HG  SER B 111    -145.919 -16.087 447.723  1.00 69.45           H  
ATOM   1798  N   VAL B 112    -142.680 -15.710 450.751  1.00 69.44           N  
ATOM   1799  H   VAL B 112    -142.082 -16.489 450.511  1.00 69.44           H  
ATOM   1800  CA  VAL B 112    -142.045 -14.566 451.403  1.00 69.44           C  
ATOM   1801  HA  VAL B 112    -142.690 -13.693 451.296  1.00 69.44           H  
ATOM   1802  C   VAL B 112    -140.732 -14.284 450.693  1.00 69.44           C  
ATOM   1803  CB  VAL B 112    -141.817 -14.806 452.905  1.00 69.44           C  
ATOM   1804  HB  VAL B 112    -141.111 -15.622 453.053  1.00 69.44           H  
ATOM   1805  O   VAL B 112    -139.879 -15.161 450.574  1.00 69.44           O  
ATOM   1806  CG1 VAL B 112    -141.266 -13.538 453.563  1.00 69.44           C  
ATOM   1807 HG11 VAL B 112    -140.299 -13.280 453.128  1.00 69.44           H  
ATOM   1808 HG12 VAL B 112    -141.959 -12.709 453.419  1.00 69.44           H  
ATOM   1809 HG13 VAL B 112    -141.124 -13.700 454.631  1.00 69.44           H  
ATOM   1810  CG2 VAL B 112    -143.128 -15.159 453.609  1.00 69.44           C  
ATOM   1811 HG21 VAL B 112    -143.891 -14.417 453.372  1.00 69.44           H  
ATOM   1812 HG22 VAL B 112    -143.475 -16.143 453.292  1.00 69.44           H  
ATOM   1813 HG23 VAL B 112    -142.973 -15.189 454.686  1.00 69.44           H  
ATOM   1814  N   ASP B 113    -140.573 -13.056 450.210  1.00 73.88           N  
ATOM   1815  H   ASP B 113    -141.336 -12.398 450.285  1.00 73.88           H  
ATOM   1816  CA  ASP B 113    -139.378 -12.644 449.480  1.00 73.88           C  
ATOM   1817  HA  ASP B 113    -139.035 -13.490 448.884  1.00 73.88           H  
ATOM   1818  C   ASP B 113    -138.248 -12.259 450.450  1.00 73.88           C  
ATOM   1819  CB  ASP B 113    -139.747 -11.527 448.495  1.00 73.88           C  
ATOM   1820  HB2 ASP B 113    -139.993 -10.620 449.048  1.00 73.88           H  
ATOM   1821  HB3 ASP B 113    -140.632 -11.830 447.936  1.00 73.88           H  
ATOM   1822  O   ASP B 113    -138.218 -11.153 451.010  1.00 73.88           O  
ATOM   1823  CG  ASP B 113    -138.630 -11.237 447.489  1.00 73.88           C  
ATOM   1824  OD1 ASP B 113    -138.693 -10.149 446.875  1.00 73.88           O  
ATOM   1825  OD2 ASP B 113    -137.722 -12.087 447.349  1.00 73.88           O  
ATOM   1826  N   GLY B 114    -137.341 -13.208 450.687  1.00 74.99           N  
ATOM   1827  H   GLY B 114    -137.492 -14.098 450.234  1.00 74.99           H  
ATOM   1828  CA  GLY B 114    -136.224 -13.087 451.625  1.00 74.99           C  
ATOM   1829  HA2 GLY B 114    -135.474 -13.835 451.366  1.00 74.99           H  
ATOM   1830  HA3 GLY B 114    -135.770 -12.103 451.517  1.00 74.99           H  
ATOM   1831  C   GLY B 114    -136.611 -13.284 453.095  1.00 74.99           C  
ATOM   1832  O   GLY B 114    -137.781 -13.415 453.449  1.00 74.99           O  
ATOM   1833  N   ALA B 115    -135.608 -13.327 453.973  1.00 84.83           N  
ATOM   1834  H   ALA B 115    -134.657 -13.234 453.644  1.00 84.83           H  
ATOM   1835  CA  ALA B 115    -135.826 -13.456 455.412  1.00 84.83           C  
ATOM   1836  HA  ALA B 115    -136.538 -14.266 455.577  1.00 84.83           H  
ATOM   1837  C   ALA B 115    -136.446 -12.176 455.994  1.00 84.83           C  
ATOM   1838  CB  ALA B 115    -134.510 -13.847 456.094  1.00 84.83           C  
ATOM   1839  HB1 ALA B 115    -134.113 -14.754 455.637  1.00 84.83           H  
ATOM   1840  HB2 ALA B 115    -133.782 -13.041 456.001  1.00 84.83           H  
ATOM   1841  HB3 ALA B 115    -134.689 -14.045 457.151  1.00 84.83           H  
ATOM   1842  O   ALA B 115    -136.049 -11.063 455.635  1.00 84.83           O  
ATOM   1843  N   LYS B 116    -137.421 -12.326 456.894  1.00 84.87           N  
ATOM   1844  H   LYS B 116    -137.698 -13.267 457.134  1.00 84.87           H  
ATOM   1845  CA  LYS B 116    -138.153 -11.223 457.534  1.00 84.87           C  
ATOM   1846  HA  LYS B 116    -137.683 -10.276 457.269  1.00 84.87           H  
ATOM   1847  C   LYS B 116    -138.082 -11.329 459.055  1.00 84.87           C  
ATOM   1848  CB  LYS B 116    -139.612 -11.201 457.049  1.00 84.87           C  
ATOM   1849  HB2 LYS B 116    -140.126 -10.361 457.516  1.00 84.87           H  
ATOM   1850  HB3 LYS B 116    -140.105 -12.116 457.376  1.00 84.87           H  
ATOM   1851  O   LYS B 116    -137.827 -12.406 459.594  1.00 84.87           O  
ATOM   1852  CG  LYS B 116    -139.789 -11.095 455.531  1.00 84.87           C  
ATOM   1853  HG2 LYS B 116    -140.849 -11.200 455.299  1.00 84.87           H  
ATOM   1854  HG3 LYS B 116    -139.272 -11.927 455.054  1.00 84.87           H  
ATOM   1855  CD  LYS B 116    -139.292  -9.777 454.933  1.00 84.87           C  
ATOM   1856  HD2 LYS B 116    -139.827  -8.934 455.371  1.00 84.87           H  
ATOM   1857  HD3 LYS B 116    -138.222  -9.677 455.110  1.00 84.87           H  
ATOM   1858  CE  LYS B 116    -139.571  -9.869 453.434  1.00 84.87           C  
ATOM   1859  HE2 LYS B 116    -140.637  -9.735 453.250  1.00 84.87           H  
ATOM   1860  HE3 LYS B 116    -139.315 -10.881 453.119  1.00 84.87           H  
ATOM   1861  NZ  LYS B 116    -138.758  -8.925 452.640  1.00 84.87           N  
ATOM   1862  HZ1 LYS B 116    -137.802  -8.958 452.962  1.00 84.87           H  
ATOM   1863  HZ2 LYS B 116    -138.731  -9.284 451.696  1.00 84.87           H  
ATOM   1864  HZ3 LYS B 116    -139.129  -7.987 452.663  1.00 84.87           H  
ATOM   1865  N   THR B 117    -138.270 -10.198 459.736  1.00 87.41           N  
ATOM   1866  H   THR B 117    -138.546  -9.366 459.237  1.00 87.41           H  
ATOM   1867  CA  THR B 117    -138.319 -10.132 461.205  1.00 87.41           C  
ATOM   1868  HA  THR B 117    -137.501 -10.720 461.620  1.00 87.41           H  
ATOM   1869  C   THR B 117    -139.627 -10.716 461.727  1.00 87.41           C  
ATOM   1870  CB  THR B 117    -138.175  -8.689 461.723  1.00 87.41           C  
ATOM   1871  HB  THR B 117    -138.254  -8.695 462.810  1.00 87.41           H  
ATOM   1872  O   THR B 117    -140.632 -10.740 461.015  1.00 87.41           O  
ATOM   1873  CG2 THR B 117    -136.839  -8.059 461.338  1.00 87.41           C  
ATOM   1874 HG21 THR B 117    -136.732  -8.006 460.255  1.00 87.41           H  
ATOM   1875 HG22 THR B 117    -136.776  -7.056 461.760  1.00 87.41           H  
ATOM   1876 HG23 THR B 117    -136.028  -8.653 461.759  1.00 87.41           H  
ATOM   1877  OG1 THR B 117    -139.195  -7.865 461.198  1.00 87.41           O  
ATOM   1878  HG1 THR B 117    -139.150  -7.028 461.666  1.00 87.41           H  
ATOM   1879  N   LEU B 118    -139.640 -11.140 462.992  1.00 85.29           N  
ATOM   1880  H   LEU B 118    -138.776 -11.168 463.516  1.00 85.29           H  
ATOM   1881  CA  LEU B 118    -140.863 -11.605 463.650  1.00 85.29           C  
ATOM   1882  HA  LEU B 118    -141.222 -12.489 463.124  1.00 85.29           H  
ATOM   1883  C   LEU B 118    -141.977 -10.547 463.600  1.00 85.29           C  
ATOM   1884  CB  LEU B 118    -140.511 -11.997 465.094  1.00 85.29           C  
ATOM   1885  HB2 LEU B 118    -140.052 -11.143 465.592  1.00 85.29           H  
ATOM   1886  HB3 LEU B 118    -139.779 -12.804 465.067  1.00 85.29           H  
ATOM   1887  O   LEU B 118    -143.114 -10.861 463.270  1.00 85.29           O  
ATOM   1888  CG  LEU B 118    -141.717 -12.454 465.934  1.00 85.29           C  
ATOM   1889  HG  LEU B 118    -142.431 -11.637 466.028  1.00 85.29           H  
ATOM   1890  CD1 LEU B 118    -142.419 -13.669 465.340  1.00 85.29           C  
ATOM   1891 HD11 LEU B 118    -142.827 -13.421 464.360  1.00 85.29           H  
ATOM   1892 HD12 LEU B 118    -143.240 -13.972 465.989  1.00 85.29           H  
ATOM   1893 HD13 LEU B 118    -141.718 -14.499 465.247  1.00 85.29           H  
ATOM   1894  CD2 LEU B 118    -141.228 -12.828 467.325  1.00 85.29           C  
ATOM   1895 HD21 LEU B 118    -142.077 -13.142 467.934  1.00 85.29           H  
ATOM   1896 HD22 LEU B 118    -140.520 -13.654 467.268  1.00 85.29           H  
ATOM   1897 HD23 LEU B 118    -140.751 -11.971 467.798  1.00 85.29           H  
ATOM   1898  N   GLU B 119    -141.641  -9.279 463.841  1.00 84.02           N  
ATOM   1899  H   GLU B 119    -140.688  -9.074 464.110  1.00 84.02           H  
ATOM   1900  CA  GLU B 119    -142.592  -8.165 463.741  1.00 84.02           C  
ATOM   1901  HA  GLU B 119    -143.407  -8.326 464.448  1.00 84.02           H  
ATOM   1902  C   GLU B 119    -143.218  -8.056 462.344  1.00 84.02           C  
ATOM   1903  CB  GLU B 119    -141.868  -6.869 464.125  1.00 84.02           C  
ATOM   1904  HB2 GLU B 119    -141.016  -6.727 463.461  1.00 84.02           H  
ATOM   1905  HB3 GLU B 119    -141.504  -6.968 465.148  1.00 84.02           H  
ATOM   1906  O   GLU B 119    -144.428  -7.869 462.225  1.00 84.02           O  
ATOM   1907  CG  GLU B 119    -142.793  -5.648 464.036  1.00 84.02           C  
ATOM   1908  HG2 GLU B 119    -143.101  -5.519 462.997  1.00 84.02           H  
ATOM   1909  HG3 GLU B 119    -143.686  -5.833 464.632  1.00 84.02           H  
ATOM   1910  CD  GLU B 119    -142.130  -4.344 464.493  1.00 84.02           C  
ATOM   1911  OE1 GLU B 119    -142.864  -3.331 464.543  1.00 84.02           O  
ATOM   1912  OE2 GLU B 119    -140.902  -4.353 464.739  1.00 84.02           O  
ATOM   1913  N   TRP B 120    -142.425  -8.238 461.282  1.00 82.52           N  
ATOM   1914  H   TRP B 120    -141.448  -8.447 461.427  1.00 82.52           H  
ATOM   1915  CA  TRP B 120    -142.945  -8.229 459.917  1.00 82.52           C  
ATOM   1916  HA  TRP B 120    -143.452  -7.279 459.744  1.00 82.52           H  
ATOM   1917  C   TRP B 120    -143.977  -9.341 459.708  1.00 82.52           C  
ATOM   1918  CB  TRP B 120    -141.783  -8.354 458.925  1.00 82.52           C  
ATOM   1919  HB2 TRP B 120    -141.273  -9.301 459.100  1.00 82.52           H  
ATOM   1920  HB3 TRP B 120    -141.071  -7.553 459.121  1.00 82.52           H  
ATOM   1921  O   TRP B 120    -145.026  -9.093 459.116  1.00 82.52           O  
ATOM   1922  CG  TRP B 120    -142.176  -8.298 457.482  1.00 82.52           C  
ATOM   1923  CD1 TRP B 120    -142.169  -7.184 456.718  1.00 82.52           C  
ATOM   1924  HD1 TRP B 120    -141.881  -6.205 457.072  1.00 82.52           H  
ATOM   1925  CD2 TRP B 120    -142.712  -9.363 456.634  1.00 82.52           C  
ATOM   1926  CE2 TRP B 120    -143.001  -8.810 455.350  1.00 82.52           C  
ATOM   1927  CE3 TRP B 120    -143.009 -10.732 456.822  1.00 82.52           C  
ATOM   1928  HE3 TRP B 120    -142.797 -11.202 457.771  1.00 82.52           H  
ATOM   1929  NE1 TRP B 120    -142.645  -7.481 455.455  1.00 82.52           N  
ATOM   1930  HE1 TRP B 120    -142.842  -6.782 454.753  1.00 82.52           H  
ATOM   1931  CH2 TRP B 120    -143.872 -10.916 454.543  1.00 82.52           C  
ATOM   1932  HH2 TRP B 120    -144.342 -11.507 453.771  1.00 82.52           H  
ATOM   1933  CZ2 TRP B 120    -143.572  -9.563 454.316  1.00 82.52           C  
ATOM   1934  HZ2 TRP B 120    -143.831  -9.100 453.375  1.00 82.52           H  
ATOM   1935  CZ3 TRP B 120    -143.581 -11.497 455.790  1.00 82.52           C  
ATOM   1936  HZ3 TRP B 120    -143.811 -12.538 455.965  1.00 82.52           H  
ATOM   1937  N   TYR B 121    -143.722 -10.545 460.229  1.00 84.58           N  
ATOM   1938  H   TYR B 121    -142.859 -10.681 460.735  1.00 84.58           H  
ATOM   1939  CA  TYR B 121    -144.684 -11.645 460.164  1.00 84.58           C  
ATOM   1940  HA  TYR B 121    -144.985 -11.791 459.126  1.00 84.58           H  
ATOM   1941  C   TYR B 121    -145.959 -11.341 460.950  1.00 84.58           C  
ATOM   1942  CB  TYR B 121    -144.047 -12.941 460.667  1.00 84.58           C  
ATOM   1943  HB2 TYR B 121    -144.845 -13.648 460.894  1.00 84.58           H  
ATOM   1944  HB3 TYR B 121    -143.491 -12.758 461.588  1.00 84.58           H  
ATOM   1945  O   TYR B 121    -147.048 -11.507 460.412  1.00 84.58           O  
ATOM   1946  CG  TYR B 121    -143.150 -13.598 459.651  1.00 84.58           C  
ATOM   1947  CD1 TYR B 121    -143.747 -14.268 458.572  1.00 84.58           C  
ATOM   1948  HD1 TYR B 121    -144.822 -14.329 458.497  1.00 84.58           H  
ATOM   1949  CD2 TYR B 121    -141.749 -13.556 459.778  1.00 84.58           C  
ATOM   1950  HD2 TYR B 121    -141.299 -13.069 460.632  1.00 84.58           H  
ATOM   1951  CE1 TYR B 121    -142.943 -14.864 457.593  1.00 84.58           C  
ATOM   1952  HE1 TYR B 121    -143.409 -15.397 456.779  1.00 84.58           H  
ATOM   1953  CE2 TYR B 121    -140.938 -14.149 458.792  1.00 84.58           C  
ATOM   1954  HE2 TYR B 121    -139.861 -14.112 458.865  1.00 84.58           H  
ATOM   1955  OH  TYR B 121    -140.805 -15.288 456.672  1.00 84.58           O  
ATOM   1956  HH  TYR B 121    -141.399 -15.634 456.003  1.00 84.58           H  
ATOM   1957  CZ  TYR B 121    -141.542 -14.777 457.683  1.00 84.58           C  
ATOM   1958  N   LEU B 122    -145.839 -10.841 462.182  1.00 84.14           N  
ATOM   1959  H   LEU B 122    -144.911 -10.723 462.562  1.00 84.14           H  
ATOM   1960  CA  LEU B 122    -146.989 -10.490 463.021  1.00 84.14           C  
ATOM   1961  HA  LEU B 122    -147.614 -11.375 463.150  1.00 84.14           H  
ATOM   1962  C   LEU B 122    -147.882  -9.418 462.367  1.00 84.14           C  
ATOM   1963  CB  LEU B 122    -146.476 -10.022 464.396  1.00 84.14           C  
ATOM   1964  HB2 LEU B 122    -147.330  -9.677 464.978  1.00 84.14           H  
ATOM   1965  HB3 LEU B 122    -145.796  -9.184 464.249  1.00 84.14           H  
ATOM   1966  O   LEU B 122    -149.104  -9.457 462.497  1.00 84.14           O  
ATOM   1967  CG  LEU B 122    -145.787 -11.091 465.259  1.00 84.14           C  
ATOM   1968  HG  LEU B 122    -144.994 -11.584 464.696  1.00 84.14           H  
ATOM   1969  CD1 LEU B 122    -145.177 -10.438 466.501  1.00 84.14           C  
ATOM   1970 HD11 LEU B 122    -144.697 -11.199 467.115  1.00 84.14           H  
ATOM   1971 HD12 LEU B 122    -145.949  -9.942 467.088  1.00 84.14           H  
ATOM   1972 HD13 LEU B 122    -144.421  -9.713 466.198  1.00 84.14           H  
ATOM   1973  CD2 LEU B 122    -146.774 -12.156 465.722  1.00 84.14           C  
ATOM   1974 HD21 LEU B 122    -147.591 -11.704 466.282  1.00 84.14           H  
ATOM   1975 HD22 LEU B 122    -146.254 -12.872 466.359  1.00 84.14           H  
ATOM   1976 HD23 LEU B 122    -147.176 -12.698 464.865  1.00 84.14           H  
ATOM   1977  N   GLN B 123    -147.285  -8.486 461.622  1.00 81.06           N  
ATOM   1978  H   GLN B 123    -146.275  -8.464 461.608  1.00 81.06           H  
ATOM   1979  CA  GLN B 123    -148.017  -7.483 460.847  1.00 81.06           C  
ATOM   1980  HA  GLN B 123    -148.823  -7.079 461.461  1.00 81.06           H  
ATOM   1981  C   GLN B 123    -148.674  -8.078 459.592  1.00 81.06           C  
ATOM   1982  CB  GLN B 123    -147.069  -6.333 460.476  1.00 81.06           C  
ATOM   1983  HB2 GLN B 123    -147.560  -5.681 459.755  1.00 81.06           H  
ATOM   1984  HB3 GLN B 123    -146.172  -6.744 460.014  1.00 81.06           H  
ATOM   1985  O   GLN B 123    -149.859  -7.853 459.364  1.00 81.06           O  
ATOM   1986  CG  GLN B 123    -146.679  -5.493 461.704  1.00 81.06           C  
ATOM   1987  HG2 GLN B 123    -147.561  -4.967 462.070  1.00 81.06           H  
ATOM   1988  HG3 GLN B 123    -146.318  -6.150 462.495  1.00 81.06           H  
ATOM   1989  CD  GLN B 123    -145.579  -4.471 461.429  1.00 81.06           C  
ATOM   1990  NE2 GLN B 123    -145.177  -3.723 462.434  1.00 81.06           N  
ATOM   1991 HE21 GLN B 123    -145.483  -3.914 463.378  1.00 81.06           H  
ATOM   1992 HE22 GLN B 123    -144.332  -3.182 462.314  1.00 81.06           H  
ATOM   1993  OE1 GLN B 123    -145.065  -4.331 460.328  1.00 81.06           O  
ATOM   1994  N   ASN B 124    -147.932  -8.845 458.784  1.00 77.73           N  
ATOM   1995  H   ASN B 124    -146.978  -9.041 459.052  1.00 77.73           H  
ATOM   1996  CA  ASN B 124    -148.417  -9.349 457.489  1.00 77.73           C  
ATOM   1997  HA  ASN B 124    -148.977  -8.555 456.994  1.00 77.73           H  
ATOM   1998  C   ASN B 124    -149.400 -10.519 457.615  1.00 77.73           C  
ATOM   1999  CB  ASN B 124    -147.229  -9.722 456.585  1.00 77.73           C  
ATOM   2000  HB2 ASN B 124    -147.591 -10.335 455.759  1.00 77.73           H  
ATOM   2001  HB3 ASN B 124    -146.492 -10.303 457.139  1.00 77.73           H  
ATOM   2002  O   ASN B 124    -150.224 -10.715 456.728  1.00 77.73           O  
ATOM   2003  CG  ASN B 124    -146.580  -8.497 455.976  1.00 77.73           C  
ATOM   2004  ND2 ASN B 124    -145.689  -7.857 456.687  1.00 77.73           N  
ATOM   2005 HD21 ASN B 124    -145.423  -8.226 457.589  1.00 77.73           H  
ATOM   2006 HD22 ASN B 124    -145.293  -7.015 456.294  1.00 77.73           H  
ATOM   2007  OD1 ASN B 124    -146.879  -8.075 454.872  1.00 77.73           O  
ATOM   2008  N   LEU B 125    -149.343 -11.270 458.715  1.00 75.74           N  
ATOM   2009  H   LEU B 125    -148.595 -11.106 459.373  1.00 75.74           H  
ATOM   2010  CA  LEU B 125    -150.340 -12.285 459.069  1.00 75.74           C  
ATOM   2011  HA  LEU B 125    -150.731 -12.738 458.158  1.00 75.74           H  
ATOM   2012  C   LEU B 125    -151.555 -11.691 459.789  1.00 75.74           C  
ATOM   2013  CB  LEU B 125    -149.674 -13.380 459.919  1.00 75.74           C  
ATOM   2014  HB2 LEU B 125    -149.236 -12.915 460.801  1.00 75.74           H  
ATOM   2015  HB3 LEU B 125    -150.438 -14.078 460.263  1.00 75.74           H  
ATOM   2016  O   LEU B 125    -152.434 -12.433 460.217  1.00 75.74           O  
ATOM   2017  CG  LEU B 125    -148.598 -14.185 459.174  1.00 75.74           C  
ATOM   2018  HG  LEU B 125    -147.844 -13.517 458.758  1.00 75.74           H  
ATOM   2019  CD1 LEU B 125    -147.902 -15.122 460.158  1.00 75.74           C  
ATOM   2020 HD11 LEU B 125    -147.118 -15.682 459.646  1.00 75.74           H  
ATOM   2021 HD12 LEU B 125    -148.627 -15.817 460.580  1.00 75.74           H  
ATOM   2022 HD13 LEU B 125    -147.456 -14.536 460.961  1.00 75.74           H  
ATOM   2023  CD2 LEU B 125    -149.195 -15.016 458.038  1.00 75.74           C  
ATOM   2024 HD21 LEU B 125    -150.052 -15.581 458.403  1.00 75.74           H  
ATOM   2025 HD22 LEU B 125    -149.518 -14.363 457.227  1.00 75.74           H  
ATOM   2026 HD23 LEU B 125    -148.448 -15.714 457.656  1.00 75.74           H  
ATOM   2027  N   GLU B 126    -151.611 -10.362 459.929  1.00 69.24           N  
ATOM   2028  H   GLU B 126    -150.884  -9.801 459.507  1.00 69.24           H  
ATOM   2029  CA  GLU B 126    -152.727  -9.663 460.563  1.00 69.24           C  
ATOM   2030  HA  GLU B 126    -152.467  -8.604 460.592  1.00 69.24           H  
ATOM   2031  C   GLU B 126    -152.942 -10.058 462.038  1.00 69.24           C  
ATOM   2032  CB  GLU B 126    -153.977  -9.790 459.672  1.00 69.24           C  
ATOM   2033  HB2 GLU B 126    -154.186 -10.834 459.441  1.00 69.24           H  
ATOM   2034  HB3 GLU B 126    -154.846  -9.418 460.214  1.00 69.24           H  
ATOM   2035  O   GLU B 126    -154.052  -9.991 462.557  1.00 69.24           O  
ATOM   2036  CG  GLU B 126    -153.819  -9.009 458.358  1.00 69.24           C  
ATOM   2037  HG2 GLU B 126    -153.526  -7.983 458.581  1.00 69.24           H  
ATOM   2038  HG3 GLU B 126    -153.022  -9.461 457.768  1.00 69.24           H  
ATOM   2039  CD  GLU B 126    -155.110  -9.001 457.531  1.00 69.24           C  
ATOM   2040  OE1 GLU B 126    -155.069  -8.691 456.320  1.00 69.24           O  
ATOM   2041  OE2 GLU B 126    -156.185  -9.385 458.037  1.00 69.24           O  
ATOM   2042  N   LEU B 127    -151.864 -10.431 462.739  1.00 68.13           N  
ATOM   2043  H   LEU B 127    -150.972 -10.442 462.264  1.00 68.13           H  
ATOM   2044  CA  LEU B 127    -151.901 -10.857 464.143  1.00 68.13           C  
ATOM   2045  HA  LEU B 127    -152.862 -11.333 464.339  1.00 68.13           H  
ATOM   2046  C   LEU B 127    -151.812  -9.685 465.137  1.00 68.13           C  
ATOM   2047  CB  LEU B 127    -150.786 -11.895 464.392  1.00 68.13           C  
ATOM   2048  HB2 LEU B 127    -149.830 -11.446 464.121  1.00 68.13           H  
ATOM   2049  HB3 LEU B 127    -150.750 -12.120 465.459  1.00 68.13           H  
ATOM   2050  O   LEU B 127    -152.205  -9.839 466.288  1.00 68.13           O  
ATOM   2051  CG  LEU B 127    -150.955 -13.221 463.624  1.00 68.13           C  
ATOM   2052  HG  LEU B 127    -151.101 -13.014 462.564  1.00 68.13           H  
ATOM   2053  CD1 LEU B 127    -149.696 -14.076 463.766  1.00 68.13           C  
ATOM   2054 HD11 LEU B 127    -149.831 -15.012 463.222  1.00 68.13           H  
ATOM   2055 HD12 LEU B 127    -149.509 -14.298 464.817  1.00 68.13           H  
ATOM   2056 HD13 LEU B 127    -148.843 -13.549 463.340  1.00 68.13           H  
ATOM   2057  CD2 LEU B 127    -152.142 -14.037 464.139  1.00 68.13           C  
ATOM   2058 HD21 LEU B 127    -153.068 -13.490 463.962  1.00 68.13           H  
ATOM   2059 HD22 LEU B 127    -152.198 -14.982 463.599  1.00 68.13           H  
ATOM   2060 HD23 LEU B 127    -152.033 -14.240 465.205  1.00 68.13           H  
ATOM   2061  N   LEU B 128    -151.317  -8.513 464.714  1.00 65.01           N  
ATOM   2062  H   LEU B 128    -150.929  -8.489 463.782  1.00 65.01           H  
ATOM   2063  CA  LEU B 128    -151.242  -7.318 465.576  1.00 65.01           C  
ATOM   2064  HA  LEU B 128    -151.208  -7.632 466.619  1.00 65.01           H  
ATOM   2065  C   LEU B 128    -152.467  -6.418 465.455  1.00 65.01           C  
ATOM   2066  CB  LEU B 128    -149.968  -6.501 465.301  1.00 65.01           C  
ATOM   2067  HB2 LEU B 128    -149.987  -5.615 465.934  1.00 65.01           H  
ATOM   2068  HB3 LEU B 128    -149.973  -6.176 464.261  1.00 65.01           H  
ATOM   2069  O   LEU B 128    -153.115  -6.089 466.444  1.00 65.01           O  
ATOM   2070  CG  LEU B 128    -148.667  -7.257 465.570  1.00 65.01           C  
ATOM   2071  HG  LEU B 128    -148.636  -8.092 464.870  1.00 65.01           H  
ATOM   2072  CD1 LEU B 128    -147.471  -6.356 465.281  1.00 65.01           C  
ATOM   2073 HD11 LEU B 128    -146.562  -6.956 465.229  1.00 65.01           H  
ATOM   2074 HD12 LEU B 128    -147.372  -5.606 466.067  1.00 65.01           H  
ATOM   2075 HD13 LEU B 128    -147.618  -5.850 464.327  1.00 65.01           H  
ATOM   2076  CD2 LEU B 128    -148.543  -7.775 467.001  1.00 65.01           C  
ATOM   2077 HD21 LEU B 128    -149.268  -8.576 467.143  1.00 65.01           H  
ATOM   2078 HD22 LEU B 128    -148.736  -6.973 467.714  1.00 65.01           H  
ATOM   2079 HD23 LEU B 128    -147.545  -8.180 467.170  1.00 65.01           H  
ATOM   2080  N   GLY B 129    -152.776  -5.999 464.228  1.00 49.92           N  
ATOM   2081  H   GLY B 129    -152.222  -6.331 463.452  1.00 49.92           H  
ATOM   2082  CA  GLY B 129    -153.749  -4.929 464.007  1.00 49.92           C  
ATOM   2083  HA2 GLY B 129    -153.460  -4.052 464.587  1.00 49.92           H  
ATOM   2084  HA3 GLY B 129    -153.761  -4.666 462.949  1.00 49.92           H  
ATOM   2085  C   GLY B 129    -155.163  -5.321 464.412  1.00 49.92           C  
ATOM   2086  O   GLY B 129    -155.883  -4.533 465.012  1.00 49.92           O  
ATOM   2087  N   PHE B 130    -155.528  -6.556 464.113  1.00 44.53           N  
ATOM   2088  H   PHE B 130    -154.868  -7.163 463.648  1.00 44.53           H  
ATOM   2089  CA  PHE B 130    -156.893  -7.048 464.241  1.00 44.53           C  
ATOM   2090  HA  PHE B 130    -157.603  -6.264 463.978  1.00 44.53           H  
ATOM   2091  C   PHE B 130    -157.228  -7.482 465.661  1.00 44.53           C  
ATOM   2092  CB  PHE B 130    -157.015  -8.176 463.226  1.00 44.53           C  
ATOM   2093  HB2 PHE B 130    -156.206  -8.896 463.347  1.00 44.53           H  
ATOM   2094  HB3 PHE B 130    -157.951  -8.704 463.405  1.00 44.53           H  
ATOM   2095  O   PHE B 130    -158.340  -7.304 466.136  1.00 44.53           O  
ATOM   2096  CG  PHE B 130    -157.022  -7.608 461.822  1.00 44.53           C  
ATOM   2097  CD1 PHE B 130    -155.869  -7.321 461.081  1.00 44.53           C  
ATOM   2098  HD1 PHE B 130    -154.896  -7.566 461.484  1.00 44.53           H  
ATOM   2099  CD2 PHE B 130    -158.251  -7.260 461.295  1.00 44.53           C  
ATOM   2100  HD2 PHE B 130    -159.097  -7.573 461.889  1.00 44.53           H  
ATOM   2101  CE1 PHE B 130    -155.984  -6.726 459.809  1.00 44.53           C  
ATOM   2102  HE1 PHE B 130    -155.098  -6.521 459.225  1.00 44.53           H  
ATOM   2103  CE2 PHE B 130    -158.389  -6.629 460.050  1.00 44.53           C  
ATOM   2104  HE2 PHE B 130    -159.372  -6.405 459.665  1.00 44.53           H  
ATOM   2105  CZ  PHE B 130    -157.242  -6.379 459.288  1.00 44.53           C  
ATOM   2106  HZ  PHE B 130    -157.326  -5.943 458.304  1.00 44.53           H  
ATOM   2107  N   ALA B 131    -156.222  -7.968 466.379  1.00 49.59           N  
ATOM   2108  H   ALA B 131    -155.322  -8.077 465.934  1.00 49.59           H  
ATOM   2109  CA  ALA B 131    -156.367  -8.389 467.759  1.00 49.59           C  
ATOM   2110  HA  ALA B 131    -157.357  -8.827 467.892  1.00 49.59           H  
ATOM   2111  C   ALA B 131    -156.255  -7.234 468.769  1.00 49.59           C  
ATOM   2112  CB  ALA B 131    -155.315  -9.480 467.989  1.00 49.59           C  
ATOM   2113  HB1 ALA B 131    -155.520 -10.338 467.350  1.00 49.59           H  
ATOM   2114  HB2 ALA B 131    -155.316  -9.799 469.031  1.00 49.59           H  
ATOM   2115  HB3 ALA B 131    -154.324  -9.092 467.752  1.00 49.59           H  
ATOM   2116  O   ALA B 131    -156.320  -7.491 469.974  1.00 49.59           O  
ATOM   2117  N   GLY B 132    -156.007  -6.002 468.309  1.00 57.09           N  
ATOM   2118  H   GLY B 132    -156.068  -5.835 467.314  1.00 57.09           H  
ATOM   2119  CA  GLY B 132    -155.657  -4.886 469.189  1.00 57.09           C  
ATOM   2120  HA2 GLY B 132    -156.466  -4.726 469.902  1.00 57.09           H  
ATOM   2121  HA3 GLY B 132    -155.537  -3.986 468.585  1.00 57.09           H  
ATOM   2122  C   GLY B 132    -154.354  -5.135 469.959  1.00 57.09           C  
ATOM   2123  O   GLY B 132    -154.194  -4.649 471.079  1.00 57.09           O  
ATOM   2124  N   LEU B 133    -153.448  -5.933 469.387  1.00 66.75           N  
ATOM   2125  H   LEU B 133    -153.593  -6.193 468.422  1.00 66.75           H  
ATOM   2126  CA  LEU B 133    -152.256  -6.446 470.051  1.00 66.75           C  
ATOM   2127  HA  LEU B 133    -152.438  -6.433 471.125  1.00 66.75           H  
ATOM   2128  C   LEU B 133    -151.043  -5.555 469.750  1.00 66.75           C  
ATOM   2129  CB  LEU B 133    -152.056  -7.909 469.617  1.00 66.75           C  
ATOM   2130  HB2 LEU B 133    -151.717  -7.914 468.581  1.00 66.75           H  
ATOM   2131  HB3 LEU B 133    -153.015  -8.428 469.649  1.00 66.75           H  
ATOM   2132  O   LEU B 133    -150.647  -5.376 468.598  1.00 66.75           O  
ATOM   2133  CG  LEU B 133    -151.053  -8.693 470.474  1.00 66.75           C  
ATOM   2134  HG  LEU B 133    -150.189  -8.071 470.707  1.00 66.75           H  
ATOM   2135  CD1 LEU B 133    -151.709  -9.164 471.765  1.00 66.75           C  
ATOM   2136 HD11 LEU B 133    -152.502  -9.879 471.546  1.00 66.75           H  
ATOM   2137 HD12 LEU B 133    -150.956  -9.628 472.401  1.00 66.75           H  
ATOM   2138 HD13 LEU B 133    -152.116  -8.308 472.304  1.00 66.75           H  
ATOM   2139  CD2 LEU B 133    -150.579  -9.937 469.723  1.00 66.75           C  
ATOM   2140 HD21 LEU B 133    -149.939 -10.553 470.355  1.00 66.75           H  
ATOM   2141 HD22 LEU B 133    -150.013  -9.640 468.839  1.00 66.75           H  
ATOM   2142 HD23 LEU B 133    -151.438 -10.525 469.403  1.00 66.75           H  
ATOM   2143  N   GLU B 134    -150.416  -5.018 470.793  1.00 79.28           N  
ATOM   2144  H   GLU B 134    -150.823  -5.168 471.705  1.00 79.28           H  
ATOM   2145  CA  GLU B 134    -149.182  -4.232 470.710  1.00 79.28           C  
ATOM   2146  HA  GLU B 134    -149.025  -3.908 469.681  1.00 79.28           H  
ATOM   2147  C   GLU B 134    -147.974  -5.074 471.133  1.00 79.28           C  
ATOM   2148  CB  GLU B 134    -149.283  -2.973 471.590  1.00 79.28           C  
ATOM   2149  HB2 GLU B 134    -148.307  -2.488 471.602  1.00 79.28           H  
ATOM   2150  HB3 GLU B 134    -149.529  -3.274 472.608  1.00 79.28           H  
ATOM   2151  O   GLU B 134    -148.036  -5.804 472.120  1.00 79.28           O  
ATOM   2152  CG  GLU B 134    -150.325  -1.955 471.095  1.00 79.28           C  
ATOM   2153  HG2 GLU B 134    -150.062  -1.655 470.080  1.00 79.28           H  
ATOM   2154  HG3 GLU B 134    -151.303  -2.434 471.065  1.00 79.28           H  
ATOM   2155  CD  GLU B 134    -150.419  -0.696 471.984  1.00 79.28           C  
ATOM   2156  OE1 GLU B 134    -151.271   0.170 471.684  1.00 79.28           O  
ATOM   2157  OE2 GLU B 134    -149.654  -0.575 472.978  1.00 79.28           O  
ATOM   2158  N   ILE B 135    -146.841  -4.955 470.436  1.00 83.26           N  
ATOM   2159  H   ILE B 135    -146.805  -4.320 469.652  1.00 83.26           H  
ATOM   2160  CA  ILE B 135    -145.592  -5.587 470.887  1.00 83.26           C  
ATOM   2161  HA  ILE B 135    -145.826  -6.581 471.272  1.00 83.26           H  
ATOM   2162  C   ILE B 135    -145.012  -4.767 472.044  1.00 83.26           C  
ATOM   2163  CB  ILE B 135    -144.582  -5.777 469.734  1.00 83.26           C  
ATOM   2164  HB  ILE B 135    -144.358  -4.801 469.304  1.00 83.26           H  
ATOM   2165  O   ILE B 135    -144.818  -3.557 471.925  1.00 83.26           O  
ATOM   2166  CG1 ILE B 135    -145.189  -6.677 468.630  1.00 83.26           C  
ATOM   2167 HG12 ILE B 135    -145.419  -7.658 469.045  1.00 83.26           H  
ATOM   2168 HG13 ILE B 135    -146.120  -6.233 468.278  1.00 83.26           H  
ATOM   2169  CG2 ILE B 135    -143.272  -6.389 470.269  1.00 83.26           C  
ATOM   2170 HG21 ILE B 135    -143.466  -7.360 470.722  1.00 83.26           H  
ATOM   2171 HG22 ILE B 135    -142.545  -6.500 469.465  1.00 83.26           H  
ATOM   2172 HG23 ILE B 135    -142.817  -5.735 471.014  1.00 83.26           H  
ATOM   2173  CD1 ILE B 135    -144.283  -6.859 467.406  1.00 83.26           C  
ATOM   2174 HD11 ILE B 135    -143.413  -7.465 467.657  1.00 83.26           H  
ATOM   2175 HD12 ILE B 135    -144.836  -7.371 466.620  1.00 83.26           H  
ATOM   2176 HD13 ILE B 135    -143.959  -5.885 467.038  1.00 83.26           H  
ATOM   2177  N   GLY B 136    -144.731  -5.432 473.164  1.00 84.97           N  
ATOM   2178  H   GLY B 136    -144.936  -6.421 473.188  1.00 84.97           H  
ATOM   2179  CA  GLY B 136    -144.020  -4.859 474.301  1.00 84.97           C  
ATOM   2180  HA2 GLY B 136    -144.448  -5.252 475.223  1.00 84.97           H  
ATOM   2181  HA3 GLY B 136    -144.131  -3.775 474.308  1.00 84.97           H  
ATOM   2182  C   GLY B 136    -142.529  -5.185 474.244  1.00 84.97           C  
ATOM   2183  O   GLY B 136    -141.782  -4.590 473.468  1.00 84.97           O  
ATOM   2184  N   ILE B 137    -142.084  -6.108 475.092  1.00 84.27           N  
ATOM   2185  H   ILE B 137    -142.765  -6.556 475.689  1.00 84.27           H  
ATOM   2186  CA  ILE B 137    -140.721  -6.656 475.061  1.00 84.27           C  
ATOM   2187  HA  ILE B 137    -140.016  -5.830 474.963  1.00 84.27           H  
ATOM   2188  C   ILE B 137    -140.572  -7.548 473.820  1.00 84.27           C  
ATOM   2189  CB  ILE B 137    -140.411  -7.402 476.382  1.00 84.27           C  
ATOM   2190  HB  ILE B 137    -141.180  -8.161 476.535  1.00 84.27           H  
ATOM   2191  O   ILE B 137    -141.475  -8.314 473.500  1.00 84.27           O  
ATOM   2192  CG1 ILE B 137    -140.445  -6.407 477.569  1.00 84.27           C  
ATOM   2193 HG12 ILE B 137    -139.581  -5.745 477.507  1.00 84.27           H  
ATOM   2194 HG13 ILE B 137    -141.341  -5.789 477.508  1.00 84.27           H  
ATOM   2195  CG2 ILE B 137    -139.044  -8.111 476.321  1.00 84.27           C  
ATOM   2196 HG21 ILE B 137    -138.845  -8.645 477.250  1.00 84.27           H  
ATOM   2197 HG22 ILE B 137    -139.046  -8.869 475.538  1.00 84.27           H  
ATOM   2198 HG23 ILE B 137    -138.241  -7.397 476.138  1.00 84.27           H  
ATOM   2199  CD1 ILE B 137    -140.470  -7.067 478.953  1.00 84.27           C  
ATOM   2200 HD11 ILE B 137    -139.588  -7.687 479.109  1.00 84.27           H  
ATOM   2201 HD12 ILE B 137    -140.492  -6.293 479.719  1.00 84.27           H  
ATOM   2202 HD13 ILE B 137    -141.371  -7.674 479.043  1.00 84.27           H  
ATOM   2203  N   ASN B 138    -139.442  -7.455 473.115  1.00 85.87           N  
ATOM   2204  H   ASN B 138    -138.735  -6.801 473.418  1.00 85.87           H  
ATOM   2205  CA  ASN B 138    -139.104  -8.359 472.015  1.00 85.87           C  
ATOM   2206  HA  ASN B 138    -139.631  -9.302 472.160  1.00 85.87           H  
ATOM   2207  C   ASN B 138    -137.607  -8.687 472.029  1.00 85.87           C  
ATOM   2208  CB  ASN B 138    -139.572  -7.751 470.680  1.00 85.87           C  
ATOM   2209  HB2 ASN B 138    -140.640  -7.550 470.743  1.00 85.87           H  
ATOM   2210  HB3 ASN B 138    -139.049  -6.811 470.501  1.00 85.87           H  
ATOM   2211  O   ASN B 138    -136.792  -7.962 471.447  1.00 85.87           O  
ATOM   2212  CG  ASN B 138    -139.335  -8.677 469.499  1.00 85.87           C  
ATOM   2213  ND2 ASN B 138    -139.665  -8.246 468.304  1.00 85.87           N  
ATOM   2214 HD21 ASN B 138    -139.523  -8.901 467.548  1.00 85.87           H  
ATOM   2215 HD22 ASN B 138    -140.085  -7.335 468.185  1.00 85.87           H  
ATOM   2216  OD1 ASN B 138    -138.854  -9.793 469.609  1.00 85.87           O  
ATOM   2217  N   GLU B 139    -137.252  -9.782 472.697  1.00 84.97           N  
ATOM   2218  H   GLU B 139    -137.963 -10.311 473.182  1.00 84.97           H  
ATOM   2219  CA  GLU B 139    -135.861 -10.234 472.823  1.00 84.97           C  
ATOM   2220  HA  GLU B 139    -135.229  -9.377 473.055  1.00 84.97           H  
ATOM   2221  C   GLU B 139    -135.302 -10.834 471.523  1.00 84.97           C  
ATOM   2222  CB  GLU B 139    -135.732 -11.225 473.988  1.00 84.97           C  
ATOM   2223  HB2 GLU B 139    -136.340 -12.105 473.780  1.00 84.97           H  
ATOM   2224  HB3 GLU B 139    -134.685 -11.522 474.055  1.00 84.97           H  
ATOM   2225  O   GLU B 139    -134.094 -10.880 471.340  1.00 84.97           O  
ATOM   2226  CG  GLU B 139    -136.129 -10.614 475.341  1.00 84.97           C  
ATOM   2227  HG2 GLU B 139    -137.196 -10.388 475.335  1.00 84.97           H  
ATOM   2228  HG3 GLU B 139    -135.588  -9.676 475.469  1.00 84.97           H  
ATOM   2229  CD  GLU B 139    -135.827 -11.542 476.527  1.00 84.97           C  
ATOM   2230  OE1 GLU B 139    -135.709 -11.000 477.651  1.00 84.97           O  
ATOM   2231  OE2 GLU B 139    -135.750 -12.778 476.318  1.00 84.97           O  
ATOM   2232  N   VAL B 140    -136.161 -11.208 470.567  1.00 87.28           N  
ATOM   2233  H   VAL B 140    -137.147 -11.081 470.749  1.00 87.28           H  
ATOM   2234  CA  VAL B 140    -135.775 -11.814 469.276  1.00 87.28           C  
ATOM   2235  HA  VAL B 140    -134.712 -12.053 469.316  1.00 87.28           H  
ATOM   2236  C   VAL B 140    -135.913 -10.856 468.090  1.00 87.28           C  
ATOM   2237  CB  VAL B 140    -136.525 -13.135 469.028  1.00 87.28           C  
ATOM   2238  HB  VAL B 140    -136.230 -13.531 468.055  1.00 87.28           H  
ATOM   2239  O   VAL B 140    -136.025 -11.283 466.939  1.00 87.28           O  
ATOM   2240  CG1 VAL B 140    -136.139 -14.193 470.064  1.00 87.28           C  
ATOM   2241 HG11 VAL B 140    -136.434 -13.877 471.064  1.00 87.28           H  
ATOM   2242 HG12 VAL B 140    -136.626 -15.140 469.829  1.00 87.28           H  
ATOM   2243 HG13 VAL B 140    -135.059 -14.331 470.029  1.00 87.28           H  
ATOM   2244  CG2 VAL B 140    -138.046 -12.957 469.018  1.00 87.28           C  
ATOM   2245 HG21 VAL B 140    -138.395 -12.626 469.997  1.00 87.28           H  
ATOM   2246 HG22 VAL B 140    -138.327 -12.217 468.270  1.00 87.28           H  
ATOM   2247 HG23 VAL B 140    -138.526 -13.904 468.772  1.00 87.28           H  
ATOM   2248  N   SER B 141    -135.931  -9.550 468.352  1.00 84.99           N  
ATOM   2249  H   SER B 141    -135.828  -9.276 469.319  1.00 84.99           H  
ATOM   2250  CA  SER B 141    -136.108  -8.514 467.324  1.00 84.99           C  
ATOM   2251  HA  SER B 141    -137.043  -8.717 466.800  1.00 84.99           H  
ATOM   2252  C   SER B 141    -135.005  -8.498 466.255  1.00 84.99           C  
ATOM   2253  CB  SER B 141    -136.233  -7.134 467.981  1.00 84.99           C  
ATOM   2254  HB2 SER B 141    -136.277  -6.372 467.203  1.00 84.99           H  
ATOM   2255  HB3 SER B 141    -137.158  -7.093 468.556  1.00 84.99           H  
ATOM   2256  O   SER B 141    -135.233  -8.012 465.146  1.00 84.99           O  
ATOM   2257  OG  SER B 141    -135.152  -6.853 468.850  1.00 84.99           O  
ATOM   2258  HG  SER B 141    -135.339  -7.250 469.703  1.00 84.99           H  
ATOM   2259  N   ASP B 142    -133.834  -9.058 466.559  1.00 83.81           N  
ATOM   2260  H   ASP B 142    -133.729  -9.486 467.467  1.00 83.81           H  
ATOM   2261  CA  ASP B 142    -132.677  -9.192 465.670  1.00 83.81           C  
ATOM   2262  HA  ASP B 142    -132.639  -8.322 465.014  1.00 83.81           H  
ATOM   2263  C   ASP B 142    -132.731 -10.442 464.773  1.00 83.81           C  
ATOM   2264  CB  ASP B 142    -131.407  -9.195 466.537  1.00 83.81           C  
ATOM   2265  HB2 ASP B 142    -131.411  -8.320 467.187  1.00 83.81           H  
ATOM   2266  HB3 ASP B 142    -130.542  -9.114 465.878  1.00 83.81           H  
ATOM   2267  O   ASP B 142    -132.042 -10.511 463.748  1.00 83.81           O  
ATOM   2268  CG  ASP B 142    -131.265 -10.460 467.399  1.00 83.81           C  
ATOM   2269  OD1 ASP B 142    -130.128 -10.975 467.467  1.00 83.81           O  
ATOM   2270  OD2 ASP B 142    -132.298 -10.924 467.935  1.00 83.81           O  
ATOM   2271  N   LYS B 143    -133.563 -11.430 465.119  1.00 83.85           N  
ATOM   2272  H   LYS B 143    -134.111 -11.307 465.958  1.00 83.85           H  
ATOM   2273  CA  LYS B 143    -133.702 -12.662 464.342  1.00 83.85           C  
ATOM   2274  HA  LYS B 143    -132.702 -12.951 464.020  1.00 83.85           H  
ATOM   2275  C   LYS B 143    -134.541 -12.425 463.086  1.00 83.85           C  
ATOM   2276  CB  LYS B 143    -134.272 -13.797 465.204  1.00 83.85           C  
ATOM   2277  HB2 LYS B 143    -134.441 -14.659 464.559  1.00 83.85           H  
ATOM   2278  HB3 LYS B 143    -135.233 -13.482 465.610  1.00 83.85           H  
ATOM   2279  O   LYS B 143    -135.563 -11.740 463.089  1.00 83.85           O  
ATOM   2280  CG  LYS B 143    -133.354 -14.224 466.365  1.00 83.85           C  
ATOM   2281  HG2 LYS B 143    -132.348 -14.414 465.990  1.00 83.85           H  
ATOM   2282  HG3 LYS B 143    -133.315 -13.429 467.111  1.00 83.85           H  
ATOM   2283  CD  LYS B 143    -133.910 -15.504 467.006  1.00 83.85           C  
ATOM   2284  HD2 LYS B 143    -134.946 -15.328 467.295  1.00 83.85           H  
ATOM   2285  HD3 LYS B 143    -133.899 -16.305 466.266  1.00 83.85           H  
ATOM   2286  CE  LYS B 143    -133.132 -15.959 468.246  1.00 83.85           C  
ATOM   2287  HE2 LYS B 143    -132.087 -16.125 467.984  1.00 83.85           H  
ATOM   2288  HE3 LYS B 143    -133.168 -15.157 468.983  1.00 83.85           H  
ATOM   2289  NZ  LYS B 143    -133.736 -17.201 468.806  1.00 83.85           N  
ATOM   2290  HZ1 LYS B 143    -133.646 -17.989 468.180  1.00 83.85           H  
ATOM   2291  HZ2 LYS B 143    -133.336 -17.470 469.693  1.00 83.85           H  
ATOM   2292  HZ3 LYS B 143    -134.735 -17.105 468.922  1.00 83.85           H  
ATOM   2293  N   THR B 144    -134.143 -13.088 462.000  1.00 81.75           N  
ATOM   2294  H   THR B 144    -133.303 -13.646 462.064  1.00 81.75           H  
ATOM   2295  CA  THR B 144    -134.931 -13.186 460.765  1.00 81.75           C  
ATOM   2296  HA  THR B 144    -135.945 -12.852 460.982  1.00 81.75           H  
ATOM   2297  C   THR B 144    -135.038 -14.641 460.308  1.00 81.75           C  
ATOM   2298  CB  THR B 144    -134.394 -12.283 459.642  1.00 81.75           C  
ATOM   2299  HB  THR B 144    -135.026 -12.412 458.763  1.00 81.75           H  
ATOM   2300  O   THR B 144    -134.145 -15.461 460.562  1.00 81.75           O  
ATOM   2301  CG2 THR B 144    -134.388 -10.801 460.012  1.00 81.75           C  
ATOM   2302 HG21 THR B 144    -135.399 -10.492 460.278  1.00 81.75           H  
ATOM   2303 HG22 THR B 144    -133.729 -10.615 460.860  1.00 81.75           H  
ATOM   2304 HG23 THR B 144    -134.053 -10.213 459.158  1.00 81.75           H  
ATOM   2305  OG1 THR B 144    -133.072 -12.622 459.306  1.00 81.75           O  
ATOM   2306  HG1 THR B 144    -132.507 -12.224 459.972  1.00 81.75           H  
ATOM   2307  N   ARG B 145    -136.158 -14.982 459.669  1.00 81.75           N  
ATOM   2308  H   ARG B 145    -136.858 -14.266 459.537  1.00 81.75           H  
ATOM   2309  CA  ARG B 145    -136.453 -16.308 459.101  1.00 81.75           C  
ATOM   2310  HA  ARG B 145    -135.523 -16.825 458.862  1.00 81.75           H  
ATOM   2311  C   ARG B 145    -137.229 -16.141 457.794  1.00 81.75           C  
ATOM   2312  CB  ARG B 145    -137.275 -17.150 460.102  1.00 81.75           C  
ATOM   2313  HB2 ARG B 145    -138.192 -16.608 460.332  1.00 81.75           H  
ATOM   2314  HB3 ARG B 145    -137.561 -18.085 459.622  1.00 81.75           H  
ATOM   2315  O   ARG B 145    -137.823 -15.088 457.570  1.00 81.75           O  
ATOM   2316  CG  ARG B 145    -136.586 -17.506 461.430  1.00 81.75           C  
ATOM   2317  HG2 ARG B 145    -137.333 -17.956 462.084  1.00 81.75           H  
ATOM   2318  HG3 ARG B 145    -136.220 -16.605 461.922  1.00 81.75           H  
ATOM   2319  CD  ARG B 145    -135.444 -18.511 461.242  1.00 81.75           C  
ATOM   2320  HD2 ARG B 145    -134.692 -18.095 460.572  1.00 81.75           H  
ATOM   2321  HD3 ARG B 145    -135.848 -19.410 460.777  1.00 81.75           H  
ATOM   2322  NE  ARG B 145    -134.849 -18.887 462.537  1.00 81.75           N  
ATOM   2323  HE  ARG B 145    -135.394 -19.518 463.108  1.00 81.75           H  
ATOM   2324  NH1 ARG B 145    -132.983 -17.549 462.441  1.00 81.75           N  
ATOM   2325 HH11 ARG B 145    -132.098 -17.256 462.829  1.00 81.75           H  
ATOM   2326 HH12 ARG B 145    -133.384 -17.063 461.651  1.00 81.75           H  
ATOM   2327  NH2 ARG B 145    -133.250 -18.976 464.155  1.00 81.75           N  
ATOM   2328 HH21 ARG B 145    -132.344 -18.728 464.526  1.00 81.75           H  
ATOM   2329 HH22 ARG B 145    -133.802 -19.645 464.674  1.00 81.75           H  
ATOM   2330  CZ  ARG B 145    -133.697 -18.474 463.034  1.00 81.75           C  
ATOM   2331  N   THR B 146    -137.234 -17.166 456.948  1.00 80.57           N  
ATOM   2332  H   THR B 146    -136.719 -17.999 457.196  1.00 80.57           H  
ATOM   2333  CA  THR B 146    -138.145 -17.277 455.798  1.00 80.57           C  
ATOM   2334  HA  THR B 146    -138.727 -16.362 455.692  1.00 80.57           H  
ATOM   2335  C   THR B 146    -139.100 -18.427 456.083  1.00 80.57           C  
ATOM   2336  CB  THR B 146    -137.394 -17.491 454.476  1.00 80.57           C  
ATOM   2337  HB  THR B 146    -136.808 -18.410 454.523  1.00 80.57           H  
ATOM   2338  O   THR B 146    -138.734 -19.588 455.962  1.00 80.57           O  
ATOM   2339  CG2 THR B 146    -138.334 -17.531 453.272  1.00 80.57           C  
ATOM   2340 HG21 THR B 146    -139.003 -18.389 453.347  1.00 80.57           H  
ATOM   2341 HG22 THR B 146    -138.925 -16.618 453.216  1.00 80.57           H  
ATOM   2342 HG23 THR B 146    -137.750 -17.638 452.358  1.00 80.57           H  
ATOM   2343  OG1 THR B 146    -136.536 -16.400 454.246  1.00 80.57           O  
ATOM   2344  HG1 THR B 146    -137.095 -15.689 453.923  1.00 80.57           H  
ATOM   2345  N   ILE B 147    -140.297 -18.078 456.532  1.00 78.28           N  
ATOM   2346  H   ILE B 147    -140.465 -17.092 456.676  1.00 78.28           H  
ATOM   2347  CA  ILE B 147    -141.369 -18.977 456.951  1.00 78.28           C  
ATOM   2348  HA  ILE B 147    -141.033 -20.013 456.898  1.00 78.28           H  
ATOM   2349  C   ILE B 147    -142.541 -18.786 456.000  1.00 78.28           C  
ATOM   2350  CB  ILE B 147    -141.783 -18.666 458.405  1.00 78.28           C  
ATOM   2351  HB  ILE B 147    -142.110 -17.628 458.449  1.00 78.28           H  
ATOM   2352  O   ILE B 147    -142.938 -17.649 455.733  1.00 78.28           O  
ATOM   2353  CG1 ILE B 147    -140.553 -18.798 459.334  1.00 78.28           C  
ATOM   2354 HG12 ILE B 147    -140.163 -19.816 459.312  1.00 78.28           H  
ATOM   2355 HG13 ILE B 147    -139.761 -18.143 458.970  1.00 78.28           H  
ATOM   2356  CG2 ILE B 147    -142.988 -19.538 458.808  1.00 78.28           C  
ATOM   2357 HG21 ILE B 147    -143.228 -19.405 459.864  1.00 78.28           H  
ATOM   2358 HG22 ILE B 147    -142.780 -20.587 458.604  1.00 78.28           H  
ATOM   2359 HG23 ILE B 147    -143.873 -19.250 458.241  1.00 78.28           H  
ATOM   2360  CD1 ILE B 147    -140.825 -18.355 460.768  1.00 78.28           C  
ATOM   2361 HD11 ILE B 147    -141.202 -17.332 460.743  1.00 78.28           H  
ATOM   2362 HD12 ILE B 147    -139.900 -18.385 461.345  1.00 78.28           H  
ATOM   2363 HD13 ILE B 147    -141.568 -18.998 461.240  1.00 78.28           H  
ATOM   2364  N   THR B 148    -143.100 -19.887 455.517  1.00 76.32           N  
ATOM   2365  H   THR B 148    -142.725 -20.789 455.774  1.00 76.32           H  
ATOM   2366  CA  THR B 148    -144.341 -19.916 454.743  1.00 76.32           C  
ATOM   2367  HA  THR B 148    -144.716 -18.901 454.613  1.00 76.32           H  
ATOM   2368  C   THR B 148    -145.405 -20.690 455.515  1.00 76.32           C  
ATOM   2369  CB  THR B 148    -144.128 -20.510 453.341  1.00 76.32           C  
ATOM   2370  HB  THR B 148    -145.093 -20.626 452.848  1.00 76.32           H  
ATOM   2371  O   THR B 148    -145.102 -21.566 456.324  1.00 76.32           O  
ATOM   2372  CG2 THR B 148    -143.238 -19.603 452.487  1.00 76.32           C  
ATOM   2373 HG21 THR B 148    -143.167 -20.019 451.482  1.00 76.32           H  
ATOM   2374 HG22 THR B 148    -142.241 -19.534 452.922  1.00 76.32           H  
ATOM   2375 HG23 THR B 148    -143.685 -18.610 452.429  1.00 76.32           H  
ATOM   2376  OG1 THR B 148    -143.492 -21.763 453.425  1.00 76.32           O  
ATOM   2377  HG1 THR B 148    -143.777 -22.301 452.682  1.00 76.32           H  
ATOM   2378  N   PHE B 149    -146.665 -20.345 455.271  1.00 69.29           N  
ATOM   2379  H   PHE B 149    -146.829 -19.637 454.571  1.00 69.29           H  
ATOM   2380  CA  PHE B 149    -147.826 -21.077 455.770  1.00 69.29           C  
ATOM   2381  HA  PHE B 149    -147.516 -21.999 456.261  1.00 69.29           H  
ATOM   2382  C   PHE B 149    -148.676 -21.439 454.562  1.00 69.29           C  
ATOM   2383  CB  PHE B 149    -148.604 -20.228 456.787  1.00 69.29           C  
ATOM   2384  HB2 PHE B 149    -149.563 -20.712 456.976  1.00 69.29           H  
ATOM   2385  HB3 PHE B 149    -148.817 -19.249 456.360  1.00 69.29           H  
ATOM   2386  O   PHE B 149    -149.351 -20.580 454.000  1.00 69.29           O  
ATOM   2387  CG  PHE B 149    -147.895 -20.052 458.114  1.00 69.29           C  
ATOM   2388  CD1 PHE B 149    -148.032 -21.029 459.118  1.00 69.29           C  
ATOM   2389  HD1 PHE B 149    -148.637 -21.906 458.941  1.00 69.29           H  
ATOM   2390  CD2 PHE B 149    -147.110 -18.910 458.355  1.00 69.29           C  
ATOM   2391  HD2 PHE B 149    -147.001 -18.157 457.588  1.00 69.29           H  
ATOM   2392  CE1 PHE B 149    -147.385 -20.865 460.354  1.00 69.29           C  
ATOM   2393  HE1 PHE B 149    -147.499 -21.614 461.124  1.00 69.29           H  
ATOM   2394  CE2 PHE B 149    -146.464 -18.745 459.594  1.00 69.29           C  
ATOM   2395  HE2 PHE B 149    -145.860 -17.869 459.778  1.00 69.29           H  
ATOM   2396  CZ  PHE B 149    -146.601 -19.723 460.595  1.00 69.29           C  
ATOM   2397  HZ  PHE B 149    -146.112 -19.596 461.550  1.00 69.29           H  
ATOM   2398  N   GLU B 150    -148.584 -22.682 454.107  1.00 60.34           N  
ATOM   2399  H   GLU B 150    -147.949 -23.331 454.549  1.00 60.34           H  
ATOM   2400  CA  GLU B 150    -149.217 -23.080 452.847  1.00 60.34           C  
ATOM   2401  HA  GLU B 150    -149.120 -22.274 452.119  1.00 60.34           H  
ATOM   2402  C   GLU B 150    -150.714 -23.346 452.999  1.00 60.34           C  
ATOM   2403  CB  GLU B 150    -148.514 -24.310 452.272  1.00 60.34           C  
ATOM   2404  HB2 GLU B 150    -149.043 -24.600 451.363  1.00 60.34           H  
ATOM   2405  HB3 GLU B 150    -148.562 -25.132 452.987  1.00 60.34           H  
ATOM   2406  O   GLU B 150    -151.513 -22.908 452.176  1.00 60.34           O  
ATOM   2407  CG  GLU B 150    -147.049 -24.012 451.923  1.00 60.34           C  
ATOM   2408  HG2 GLU B 150    -146.479 -23.889 452.844  1.00 60.34           H  
ATOM   2409  HG3 GLU B 150    -147.007 -23.070 451.376  1.00 60.34           H  
ATOM   2410  CD  GLU B 150    -146.404 -25.110 451.066  1.00 60.34           C  
ATOM   2411  OE1 GLU B 150    -145.288 -24.841 450.567  1.00 60.34           O  
ATOM   2412  OE2 GLU B 150    -147.019 -26.187 450.908  1.00 60.34           O  
ATOM   2413  N   SER B 151    -151.105 -24.035 454.069  1.00 53.21           N  
ATOM   2414  H   SER B 151    -150.400 -24.371 454.710  1.00 53.21           H  
ATOM   2415  CA  SER B 151    -152.496 -24.383 454.338  1.00 53.21           C  
ATOM   2416  HA  SER B 151    -153.081 -24.272 453.424  1.00 53.21           H  
ATOM   2417  C   SER B 151    -153.096 -23.487 455.411  1.00 53.21           C  
ATOM   2418  CB  SER B 151    -152.598 -25.847 454.769  1.00 53.21           C  
ATOM   2419  HB2 SER B 151    -152.167 -26.489 454.000  1.00 53.21           H  
ATOM   2420  HB3 SER B 151    -153.648 -26.111 454.899  1.00 53.21           H  
ATOM   2421  O   SER B 151    -152.466 -23.249 456.440  1.00 53.21           O  
ATOM   2422  OG  SER B 151    -151.913 -26.045 455.993  1.00 53.21           O  
ATOM   2423  HG  SER B 151    -151.850 -25.202 456.449  1.00 53.21           H  
ATOM   2424  N   GLN B 152    -154.354 -23.100 455.227  1.00 50.47           N  
ATOM   2425  H   GLN B 152    -154.807 -23.323 454.352  1.00 50.47           H  
ATOM   2426  CA  GLN B 152    -155.185 -22.510 456.277  1.00 50.47           C  
ATOM   2427  HA  GLN B 152    -154.583 -21.861 456.913  1.00 50.47           H  
ATOM   2428  C   GLN B 152    -155.786 -23.598 457.162  1.00 50.47           C  
ATOM   2429  CB  GLN B 152    -156.306 -21.679 455.659  1.00 50.47           C  
ATOM   2430  HB2 GLN B 152    -156.951 -21.319 456.459  1.00 50.47           H  
ATOM   2431  HB3 GLN B 152    -156.902 -22.299 454.989  1.00 50.47           H  
ATOM   2432  O   GLN B 152    -156.992 -23.833 457.167  1.00 50.47           O  
ATOM   2433  CG  GLN B 152    -155.792 -20.474 454.898  1.00 50.47           C  
ATOM   2434  HG2 GLN B 152    -155.112 -19.905 455.532  1.00 50.47           H  
ATOM   2435  HG3 GLN B 152    -155.259 -20.800 454.004  1.00 50.47           H  
ATOM   2436  CD  GLN B 152    -156.975 -19.618 454.480  1.00 50.47           C  
ATOM   2437  NE2 GLN B 152    -157.207 -18.500 455.120  1.00 50.47           N  
ATOM   2438 HE21 GLN B 152    -158.041 -18.006 454.839  1.00 50.47           H  
ATOM   2439 HE22 GLN B 152    -156.838 -18.418 456.057  1.00 50.47           H  
ATOM   2440  OE1 GLN B 152    -157.717 -19.947 453.581  1.00 50.47           O  
ATOM   2441  N   SER B 153    -154.935 -24.318 457.876  1.00 53.47           N  
ATOM   2442  H   SER B 153    -153.965 -24.038 457.898  1.00 53.47           H  
ATOM   2443  CA  SER B 153    -155.397 -25.216 458.925  1.00 53.47           C  
ATOM   2444  HA  SER B 153    -156.486 -25.229 458.950  1.00 53.47           H  
ATOM   2445  C   SER B 153    -154.939 -24.652 460.261  1.00 53.47           C  
ATOM   2446  CB  SER B 153    -154.973 -26.662 458.664  1.00 53.47           C  
ATOM   2447  HB2 SER B 153    -155.418 -27.006 457.730  1.00 53.47           H  
ATOM   2448  HB3 SER B 153    -155.350 -27.285 459.474  1.00 53.47           H  
ATOM   2449  O   SER B 153    -153.815 -24.177 460.400  1.00 53.47           O  
ATOM   2450  OG  SER B 153    -153.571 -26.812 458.595  1.00 53.47           O  
ATOM   2451  HG  SER B 153    -153.257 -26.622 457.707  1.00 53.47           H  
ATOM   2452  N   GLY B 154    -155.846 -24.635 461.226  1.00 64.69           N  
ATOM   2453  H   GLY B 154    -156.768 -25.003 461.039  1.00 64.69           H  
ATOM   2454  CA  GLY B 154    -155.595 -24.064 462.541  1.00 64.69           C  
ATOM   2455  HA2 GLY B 154    -156.174 -24.628 463.273  1.00 64.69           H  
ATOM   2456  HA3 GLY B 154    -154.546 -24.181 462.814  1.00 64.69           H  
ATOM   2457  C   GLY B 154    -155.962 -22.586 462.675  1.00 64.69           C  
ATOM   2458  O   GLY B 154    -156.121 -21.831 461.710  1.00 64.69           O  
ATOM   2459  N   THR B 155    -156.126 -22.202 463.928  1.00 72.49           N  
ATOM   2460  H   THR B 155    -155.912 -22.907 464.618  1.00 72.49           H  
ATOM   2461  CA  THR B 155    -156.483 -20.879 464.429  1.00 72.49           C  
ATOM   2462  HA  THR B 155    -157.324 -20.504 463.845  1.00 72.49           H  
ATOM   2463  C   THR B 155    -155.323 -19.887 464.307  1.00 72.49           C  
ATOM   2464  CB  THR B 155    -156.920 -20.980 465.900  1.00 72.49           C  
ATOM   2465  HB  THR B 155    -157.183 -19.985 466.260  1.00 72.49           H  
ATOM   2466  O   THR B 155    -154.152 -20.266 464.192  1.00 72.49           O  
ATOM   2467  CG2 THR B 155    -158.123 -21.902 466.099  1.00 72.49           C  
ATOM   2468 HG21 THR B 155    -157.886 -22.921 465.794  1.00 72.49           H  
ATOM   2469 HG22 THR B 155    -158.396 -21.909 467.154  1.00 72.49           H  
ATOM   2470 HG23 THR B 155    -158.968 -21.531 465.519  1.00 72.49           H  
ATOM   2471  OG1 THR B 155    -155.857 -21.487 466.677  1.00 72.49           O  
ATOM   2472  HG1 THR B 155    -155.761 -22.415 466.450  1.00 72.49           H  
ATOM   2473  N   LYS B 156    -155.615 -18.585 464.390  1.00 76.25           N  
ATOM   2474  H   LYS B 156    -156.589 -18.318 464.401  1.00 76.25           H  
ATOM   2475  CA  LYS B 156    -154.580 -17.542 464.493  1.00 76.25           C  
ATOM   2476  HA  LYS B 156    -153.939 -17.586 463.612  1.00 76.25           H  
ATOM   2477  C   LYS B 156    -153.651 -17.752 465.695  1.00 76.25           C  
ATOM   2478  CB  LYS B 156    -155.240 -16.158 464.566  1.00 76.25           C  
ATOM   2479  HB2 LYS B 156    -154.531 -15.461 465.012  1.00 76.25           H  
ATOM   2480  HB3 LYS B 156    -156.124 -16.200 465.201  1.00 76.25           H  
ATOM   2481  O   LYS B 156    -152.458 -17.472 465.590  1.00 76.25           O  
ATOM   2482  CG  LYS B 156    -155.624 -15.622 463.183  1.00 76.25           C  
ATOM   2483  HG2 LYS B 156    -154.746 -15.646 462.537  1.00 76.25           H  
ATOM   2484  HG3 LYS B 156    -156.402 -16.248 462.747  1.00 76.25           H  
ATOM   2485  CD  LYS B 156    -156.121 -14.171 463.293  1.00 76.25           C  
ATOM   2486  HD2 LYS B 156    -157.063 -14.152 463.841  1.00 76.25           H  
ATOM   2487  HD3 LYS B 156    -155.396 -13.565 463.836  1.00 76.25           H  
ATOM   2488  CE  LYS B 156    -156.323 -13.573 461.900  1.00 76.25           C  
ATOM   2489  HE2 LYS B 156    -155.369 -13.534 461.373  1.00 76.25           H  
ATOM   2490  HE3 LYS B 156    -156.991 -14.230 461.344  1.00 76.25           H  
ATOM   2491  NZ  LYS B 156    -156.932 -12.222 461.959  1.00 76.25           N  
ATOM   2492  HZ1 LYS B 156    -157.505 -12.092 462.781  1.00 76.25           H  
ATOM   2493  HZ2 LYS B 156    -157.649 -12.143 461.252  1.00 76.25           H  
ATOM   2494  HZ3 LYS B 156    -156.277 -11.455 461.930  1.00 76.25           H  
ATOM   2495  N   LEU B 157    -154.162 -18.278 466.812  1.00 76.17           N  
ATOM   2496  H   LEU B 157    -155.155 -18.455 466.854  1.00 76.17           H  
ATOM   2497  CA  LEU B 157    -153.345 -18.619 467.978  1.00 76.17           C  
ATOM   2498  HA  LEU B 157    -152.793 -17.729 468.277  1.00 76.17           H  
ATOM   2499  C   LEU B 157    -152.319 -19.722 467.672  1.00 76.17           C  
ATOM   2500  CB  LEU B 157    -154.276 -19.042 469.125  1.00 76.17           C  
ATOM   2501  HB2 LEU B 157    -154.987 -18.242 469.327  1.00 76.17           H  
ATOM   2502  HB3 LEU B 157    -154.841 -19.919 468.810  1.00 76.17           H  
ATOM   2503  O   LEU B 157    -151.155 -19.601 468.052  1.00 76.17           O  
ATOM   2504  CG  LEU B 157    -153.538 -19.373 470.431  1.00 76.17           C  
ATOM   2505  HG  LEU B 157    -152.811 -20.164 470.247  1.00 76.17           H  
ATOM   2506  CD1 LEU B 157    -152.814 -18.158 471.021  1.00 76.17           C  
ATOM   2507 HD11 LEU B 157    -152.383 -18.422 471.986  1.00 76.17           H  
ATOM   2508 HD12 LEU B 157    -153.513 -17.332 471.154  1.00 76.17           H  
ATOM   2509 HD13 LEU B 157    -152.001 -17.853 470.362  1.00 76.17           H  
ATOM   2510  CD2 LEU B 157    -154.545 -19.893 471.450  1.00 76.17           C  
ATOM   2511 HD21 LEU B 157    -155.012 -20.800 471.065  1.00 76.17           H  
ATOM   2512 HD22 LEU B 157    -154.028 -20.142 472.378  1.00 76.17           H  
ATOM   2513 HD23 LEU B 157    -155.317 -19.146 471.632  1.00 76.17           H  
ATOM   2514  N   GLU B 158    -152.717 -20.774 466.960  1.00 78.65           N  
ATOM   2515  H   GLU B 158    -153.688 -20.845 466.693  1.00 78.65           H  
ATOM   2516  CA  GLU B 158    -151.805 -21.853 466.556  1.00 78.65           C  
ATOM   2517  HA  GLU B 158    -151.265 -22.218 467.431  1.00 78.65           H  
ATOM   2518  C   GLU B 158    -150.757 -21.359 465.551  1.00 78.65           C  
ATOM   2519  CB  GLU B 158    -152.610 -23.017 465.968  1.00 78.65           C  
ATOM   2520  HB2 GLU B 158    -151.930 -23.722 465.490  1.00 78.65           H  
ATOM   2521  HB3 GLU B 158    -153.279 -22.619 465.205  1.00 78.65           H  
ATOM   2522  O   GLU B 158    -149.582 -21.719 465.652  1.00 78.65           O  
ATOM   2523  CG  GLU B 158    -153.400 -23.767 467.056  1.00 78.65           C  
ATOM   2524  HG2 GLU B 158    -153.864 -23.052 467.734  1.00 78.65           H  
ATOM   2525  HG3 GLU B 158    -152.702 -24.366 467.639  1.00 78.65           H  
ATOM   2526  CD  GLU B 158    -154.502 -24.652 466.463  1.00 78.65           C  
ATOM   2527  OE1 GLU B 158    -154.693 -25.786 466.943  1.00 78.65           O  
ATOM   2528  OE2 GLU B 158    -155.210 -24.151 465.562  1.00 78.65           O  
ATOM   2529  N   GLN B 159    -151.143 -20.468 464.629  1.00 79.52           N  
ATOM   2530  H   GLN B 159    -152.126 -20.248 464.564  1.00 79.52           H  
ATOM   2531  CA  GLN B 159    -150.203 -19.821 463.711  1.00 79.52           C  
ATOM   2532  HA  GLN B 159    -149.643 -20.603 463.196  1.00 79.52           H  
ATOM   2533  C   GLN B 159    -149.186 -18.946 464.458  1.00 79.52           C  
ATOM   2534  CB  GLN B 159    -150.980 -19.020 462.656  1.00 79.52           C  
ATOM   2535  HB2 GLN B 159    -151.561 -18.234 463.138  1.00 79.52           H  
ATOM   2536  HB3 GLN B 159    -151.664 -19.699 462.147  1.00 79.52           H  
ATOM   2537  O   GLN B 159    -147.991 -19.014 464.164  1.00 79.52           O  
ATOM   2538  CG  GLN B 159    -150.043 -18.392 461.612  1.00 79.52           C  
ATOM   2539  HG2 GLN B 159    -149.437 -17.614 462.076  1.00 79.52           H  
ATOM   2540  HG3 GLN B 159    -149.376 -19.165 461.231  1.00 79.52           H  
ATOM   2541  CD  GLN B 159    -150.809 -17.776 460.446  1.00 79.52           C  
ATOM   2542  NE2 GLN B 159    -150.519 -18.187 459.231  1.00 79.52           N  
ATOM   2543 HE21 GLN B 159    -151.093 -17.856 458.468  1.00 79.52           H  
ATOM   2544 HE22 GLN B 159    -149.822 -18.905 459.090  1.00 79.52           H  
ATOM   2545  OE1 GLN B 159    -151.681 -16.939 460.609  1.00 79.52           O  
ATOM   2546  N   LEU B 160    -149.633 -18.170 465.451  1.00 79.70           N  
ATOM   2547  H   LEU B 160    -150.628 -18.135 465.617  1.00 79.70           H  
ATOM   2548  CA  LEU B 160    -148.758 -17.392 466.329  1.00 79.70           C  
ATOM   2549  HA  LEU B 160    -148.166 -16.717 465.712  1.00 79.70           H  
ATOM   2550  C   LEU B 160    -147.785 -18.302 467.091  1.00 79.70           C  
ATOM   2551  CB  LEU B 160    -149.630 -16.562 467.288  1.00 79.70           C  
ATOM   2552  HB2 LEU B 160    -150.249 -15.881 466.703  1.00 79.70           H  
ATOM   2553  HB3 LEU B 160    -150.300 -17.234 467.824  1.00 79.70           H  
ATOM   2554  O   LEU B 160    -146.583 -18.042 467.093  1.00 79.70           O  
ATOM   2555  CG  LEU B 160    -148.838 -15.754 468.332  1.00 79.70           C  
ATOM   2556  HG  LEU B 160    -148.210 -16.421 468.925  1.00 79.70           H  
ATOM   2557  CD1 LEU B 160    -147.959 -14.695 467.675  1.00 79.70           C  
ATOM   2558 HD11 LEU B 160    -147.516 -14.066 468.447  1.00 79.70           H  
ATOM   2559 HD12 LEU B 160    -147.162 -15.176 467.106  1.00 79.70           H  
ATOM   2560 HD13 LEU B 160    -148.563 -14.072 467.016  1.00 79.70           H  
ATOM   2561  CD2 LEU B 160    -149.805 -15.053 469.283  1.00 79.70           C  
ATOM   2562 HD21 LEU B 160    -150.423 -14.339 468.739  1.00 79.70           H  
ATOM   2563 HD22 LEU B 160    -149.244 -14.538 470.062  1.00 79.70           H  
ATOM   2564 HD23 LEU B 160    -150.444 -15.797 469.759  1.00 79.70           H  
ATOM   2565  N   HIS B 161    -148.276 -19.388 467.688  1.00 80.55           N  
ATOM   2566  H   HIS B 161    -149.275 -19.540 467.671  1.00 80.55           H  
ATOM   2567  CA  HIS B 161    -147.438 -20.351 468.403  1.00 80.55           C  
ATOM   2568  HA  HIS B 161    -146.881 -19.818 469.174  1.00 80.55           H  
ATOM   2569  C   HIS B 161    -146.404 -21.010 467.475  1.00 80.55           C  
ATOM   2570  CB  HIS B 161    -148.337 -21.388 469.089  1.00 80.55           C  
ATOM   2571  HB2 HIS B 161    -148.993 -20.876 469.796  1.00 80.55           H  
ATOM   2572  HB3 HIS B 161    -148.964 -21.874 468.340  1.00 80.55           H  
ATOM   2573  O   HIS B 161    -145.224 -21.096 467.817  1.00 80.55           O  
ATOM   2574  CG  HIS B 161    -147.563 -22.446 469.835  1.00 80.55           C  
ATOM   2575  CD2 HIS B 161    -146.729 -22.254 470.903  1.00 80.55           C  
ATOM   2576  HD2 HIS B 161    -146.506 -21.311 471.381  1.00 80.55           H  
ATOM   2577  ND1 HIS B 161    -147.590 -23.801 469.584  1.00 80.55           N  
ATOM   2578  HD1 HIS B 161    -148.288 -24.285 469.039  1.00 80.55           H  
ATOM   2579  CE1 HIS B 161    -146.806 -24.407 470.493  1.00 80.55           C  
ATOM   2580  HE1 HIS B 161    -146.726 -25.475 470.638  1.00 80.55           H  
ATOM   2581  NE2 HIS B 161    -146.201 -23.495 471.266  1.00 80.55           N  
ATOM   2582  N   SER B 162    -146.803 -21.413 466.265  1.00 79.95           N  
ATOM   2583  H   SER B 162    -147.788 -21.350 466.045  1.00 79.95           H  
ATOM   2584  CA  SER B 162    -145.889 -21.955 465.250  1.00 79.95           C  
ATOM   2585  HA  SER B 162    -145.385 -22.831 465.660  1.00 79.95           H  
ATOM   2586  C   SER B 162    -144.816 -20.943 464.845  1.00 79.95           C  
ATOM   2587  CB  SER B 162    -146.685 -22.401 464.021  1.00 79.95           C  
ATOM   2588  HB2 SER B 162    -147.241 -21.556 463.614  1.00 79.95           H  
ATOM   2589  HB3 SER B 162    -147.392 -23.175 464.317  1.00 79.95           H  
ATOM   2590  O   SER B 162    -143.632 -21.276 464.795  1.00 79.95           O  
ATOM   2591  OG  SER B 162    -145.808 -22.912 463.033  1.00 79.95           O  
ATOM   2592  HG  SER B 162    -146.319 -23.479 462.450  1.00 79.95           H  
ATOM   2593  N   LEU B 163    -145.204 -19.687 464.615  1.00 82.25           N  
ATOM   2594  H   LEU B 163    -146.188 -19.467 464.673  1.00 82.25           H  
ATOM   2595  CA  LEU B 163    -144.277 -18.611 464.282  1.00 82.25           C  
ATOM   2596  HA  LEU B 163    -143.733 -18.898 463.383  1.00 82.25           H  
ATOM   2597  C   LEU B 163    -143.248 -18.400 465.404  1.00 82.25           C  
ATOM   2598  CB  LEU B 163    -145.109 -17.351 463.997  1.00 82.25           C  
ATOM   2599  HB2 LEU B 163    -145.663 -17.090 464.899  1.00 82.25           H  
ATOM   2600  HB3 LEU B 163    -145.838 -17.576 463.218  1.00 82.25           H  
ATOM   2601  O   LEU B 163    -142.051 -18.377 465.139  1.00 82.25           O  
ATOM   2602  CG  LEU B 163    -144.292 -16.127 463.565  1.00 82.25           C  
ATOM   2603  HG  LEU B 163    -143.517 -15.929 464.304  1.00 82.25           H  
ATOM   2604  CD1 LEU B 163    -143.636 -16.340 462.202  1.00 82.25           C  
ATOM   2605 HD11 LEU B 163    -144.389 -16.592 461.456  1.00 82.25           H  
ATOM   2606 HD12 LEU B 163    -142.910 -17.151 462.277  1.00 82.25           H  
ATOM   2607 HD13 LEU B 163    -143.120 -15.430 461.902  1.00 82.25           H  
ATOM   2608  CD2 LEU B 163    -145.223 -14.918 463.488  1.00 82.25           C  
ATOM   2609 HD21 LEU B 163    -144.663 -14.023 463.217  1.00 82.25           H  
ATOM   2610 HD22 LEU B 163    -145.681 -14.753 464.463  1.00 82.25           H  
ATOM   2611 HD23 LEU B 163    -146.009 -15.097 462.754  1.00 82.25           H  
ATOM   2612  N   MET B 164    -143.692 -18.322 466.658  1.00 84.79           N  
ATOM   2613  H   MET B 164    -144.689 -18.368 466.814  1.00 84.79           H  
ATOM   2614  CA  MET B 164    -142.812 -18.144 467.820  1.00 84.79           C  
ATOM   2615  HA  MET B 164    -142.219 -17.240 467.683  1.00 84.79           H  
ATOM   2616  C   MET B 164    -141.826 -19.305 467.969  1.00 84.79           C  
ATOM   2617  CB  MET B 164    -143.670 -17.985 469.080  1.00 84.79           C  
ATOM   2618  HB2 MET B 164    -143.035 -17.977 469.966  1.00 84.79           H  
ATOM   2619  HB3 MET B 164    -144.368 -18.819 469.159  1.00 84.79           H  
ATOM   2620  O   MET B 164    -140.625 -19.078 468.120  1.00 84.79           O  
ATOM   2621  CG  MET B 164    -144.451 -16.672 469.020  1.00 84.79           C  
ATOM   2622  HG2 MET B 164    -145.244 -16.692 469.766  1.00 84.79           H  
ATOM   2623  HG3 MET B 164    -144.936 -16.573 468.049  1.00 84.79           H  
ATOM   2624  SD  MET B 164    -143.445 -15.197 469.277  1.00 84.79           S  
ATOM   2625  CE  MET B 164    -144.769 -13.980 469.122  1.00 84.79           C  
ATOM   2626  HE1 MET B 164    -144.372 -12.976 469.269  1.00 84.79           H  
ATOM   2627  HE2 MET B 164    -145.202 -14.050 468.124  1.00 84.79           H  
ATOM   2628  HE3 MET B 164    -145.534 -14.186 469.871  1.00 84.79           H  
ATOM   2629  N   ASN B 165    -142.301 -20.542 467.804  1.00 79.79           N  
ATOM   2630  H   ASN B 165    -143.298 -20.662 467.693  1.00 79.79           H  
ATOM   2631  CA  ASN B 165    -141.445 -21.727 467.805  1.00 79.79           C  
ATOM   2632  HA  ASN B 165    -140.930 -21.783 468.763  1.00 79.79           H  
ATOM   2633  C   ASN B 165    -140.356 -21.663 466.724  1.00 79.79           C  
ATOM   2634  CB  ASN B 165    -142.316 -22.981 467.626  1.00 79.79           C  
ATOM   2635  HB2 ASN B 165    -141.691 -23.809 467.293  1.00 79.79           H  
ATOM   2636  HB3 ASN B 165    -143.073 -22.808 466.860  1.00 79.79           H  
ATOM   2637  O   ASN B 165    -139.210 -22.004 466.999  1.00 79.79           O  
ATOM   2638  CG  ASN B 165    -142.970 -23.420 468.921  1.00 79.79           C  
ATOM   2639  ND2 ASN B 165    -144.256 -23.637 468.922  1.00 79.79           N  
ATOM   2640 HD21 ASN B 165    -144.694 -23.770 469.824  1.00 79.79           H  
ATOM   2641 HD22 ASN B 165    -144.816 -23.247 468.179  1.00 79.79           H  
ATOM   2642  OD1 ASN B 165    -142.309 -23.629 469.926  1.00 79.79           O  
ATOM   2643  N   GLN B 166    -140.674 -21.191 465.515  1.00 80.44           N  
ATOM   2644  H   GLN B 166    -141.633 -20.926 465.344  1.00 80.44           H  
ATOM   2645  CA  GLN B 166    -139.705 -21.064 464.418  1.00 80.44           C  
ATOM   2646  HA  GLN B 166    -139.147 -21.996 464.331  1.00 80.44           H  
ATOM   2647  C   GLN B 166    -138.660 -19.951 464.635  1.00 80.44           C  
ATOM   2648  CB  GLN B 166    -140.470 -20.832 463.114  1.00 80.44           C  
ATOM   2649  HB2 GLN B 166    -139.755 -20.576 462.332  1.00 80.44           H  
ATOM   2650  HB3 GLN B 166    -141.165 -20.003 463.245  1.00 80.44           H  
ATOM   2651  O   GLN B 166    -137.589 -19.959 464.017  1.00 80.44           O  
ATOM   2652  CG  GLN B 166    -141.238 -22.082 462.664  1.00 80.44           C  
ATOM   2653  HG2 GLN B 166    -140.531 -22.893 462.493  1.00 80.44           H  
ATOM   2654  HG3 GLN B 166    -141.937 -22.410 463.434  1.00 80.44           H  
ATOM   2655  CD  GLN B 166    -141.985 -21.826 461.367  1.00 80.44           C  
ATOM   2656  NE2 GLN B 166    -143.301 -21.805 461.361  1.00 80.44           N  
ATOM   2657 HE21 GLN B 166    -143.827 -21.995 462.201  1.00 80.44           H  
ATOM   2658 HE22 GLN B 166    -143.749 -21.669 460.466  1.00 80.44           H  
ATOM   2659  OE1 GLN B 166    -141.373 -21.645 460.333  1.00 80.44           O  
ATOM   2660  N   PHE B 167    -138.951 -19.004 465.526  1.00 81.10           N  
ATOM   2661  H   PHE B 167    -139.858 -19.036 465.969  1.00 81.10           H  
ATOM   2662  CA  PHE B 167    -138.015 -17.977 465.987  1.00 81.10           C  
ATOM   2663  HA  PHE B 167    -137.226 -17.864 465.242  1.00 81.10           H  
ATOM   2664  C   PHE B 167    -137.281 -18.358 467.287  1.00 81.10           C  
ATOM   2665  CB  PHE B 167    -138.758 -16.634 466.065  1.00 81.10           C  
ATOM   2666  HB2 PHE B 167    -138.235 -15.973 466.757  1.00 81.10           H  
ATOM   2667  HB3 PHE B 167    -139.758 -16.786 466.470  1.00 81.10           H  
ATOM   2668  O   PHE B 167    -136.481 -17.562 467.798  1.00 81.10           O  
ATOM   2669  CG  PHE B 167    -138.845 -15.926 464.724  1.00 81.10           C  
ATOM   2670  CD1 PHE B 167    -137.826 -15.036 464.343  1.00 81.10           C  
ATOM   2671  HD1 PHE B 167    -137.002 -14.852 465.016  1.00 81.10           H  
ATOM   2672  CD2 PHE B 167    -139.926 -16.137 463.851  1.00 81.10           C  
ATOM   2673  HD2 PHE B 167    -140.723 -16.812 464.128  1.00 81.10           H  
ATOM   2674  CE1 PHE B 167    -137.893 -14.364 463.110  1.00 81.10           C  
ATOM   2675  HE1 PHE B 167    -137.120 -13.663 462.837  1.00 81.10           H  
ATOM   2676  CE2 PHE B 167    -140.002 -15.455 462.626  1.00 81.10           C  
ATOM   2677  HE2 PHE B 167    -140.856 -15.594 461.978  1.00 81.10           H  
ATOM   2678  CZ  PHE B 167    -138.982 -14.572 462.249  1.00 81.10           C  
ATOM   2679  HZ  PHE B 167    -139.043 -14.042 461.310  1.00 81.10           H  
ATOM   2680  N   ASP B 168    -137.499 -19.574 467.801  1.00 80.00           N  
ATOM   2681  H   ASP B 168    -138.108 -20.204 467.298  1.00 80.00           H  
ATOM   2682  CA  ASP B 168    -137.020 -20.041 469.106  1.00 80.00           C  
ATOM   2683  HA  ASP B 168    -137.543 -20.973 469.317  1.00 80.00           H  
ATOM   2684  C   ASP B 168    -137.402 -19.054 470.223  1.00 80.00           C  
ATOM   2685  CB  ASP B 168    -135.518 -20.370 469.082  1.00 80.00           C  
ATOM   2686  HB2 ASP B 168    -135.267 -20.924 469.987  1.00 80.00           H  
ATOM   2687  HB3 ASP B 168    -134.946 -19.442 469.098  1.00 80.00           H  
ATOM   2688  O   ASP B 168    -136.565 -18.622 471.022  1.00 80.00           O  
ATOM   2689  CG  ASP B 168    -135.090 -21.187 467.866  1.00 80.00           C  
ATOM   2690  OD1 ASP B 168    -134.340 -20.612 467.030  1.00 80.00           O  
ATOM   2691  OD2 ASP B 168    -135.497 -22.367 467.799  1.00 80.00           O  
ATOM   2692  N   ALA B 169    -138.666 -18.637 470.214  1.00 81.31           N  
ATOM   2693  H   ALA B 169    -139.292 -19.008 469.513  1.00 81.31           H  
ATOM   2694  CA  ALA B 169    -139.235 -17.662 471.127  1.00 81.31           C  
ATOM   2695  HA  ALA B 169    -138.492 -17.386 471.875  1.00 81.31           H  
ATOM   2696  C   ALA B 169    -140.444 -18.243 471.867  1.00 81.31           C  
ATOM   2697  CB  ALA B 169    -139.605 -16.403 470.334  1.00 81.31           C  
ATOM   2698  HB1 ALA B 169    -138.733 -16.046 469.785  1.00 81.31           H  
ATOM   2699  HB2 ALA B 169    -139.940 -15.626 471.021  1.00 81.31           H  
ATOM   2700  HB3 ALA B 169    -140.406 -16.628 469.630  1.00 81.31           H  
ATOM   2701  O   ALA B 169    -141.106 -19.171 471.401  1.00 81.31           O  
ATOM   2702  N   GLU B 170    -140.746 -17.650 473.009  1.00 84.74           N  
ATOM   2703  H   GLU B 170    -140.164 -16.880 473.308  1.00 84.74           H  
ATOM   2704  CA  GLU B 170    -141.984 -17.845 473.757  1.00 84.74           C  
ATOM   2705  HA  GLU B 170    -142.714 -18.342 473.117  1.00 84.74           H  
ATOM   2706  C   GLU B 170    -142.570 -16.475 474.112  1.00 84.74           C  
ATOM   2707  CB  GLU B 170    -141.757 -18.754 474.973  1.00 84.74           C  
ATOM   2708  HB2 GLU B 170    -142.674 -18.804 475.559  1.00 84.74           H  
ATOM   2709  HB3 GLU B 170    -141.531 -19.756 474.607  1.00 84.74           H  
ATOM   2710  O   GLU B 170    -141.867 -15.462 474.104  1.00 84.74           O  
ATOM   2711  CG  GLU B 170    -140.606 -18.283 475.863  1.00 84.74           C  
ATOM   2712  HG2 GLU B 170    -139.682 -18.252 475.285  1.00 84.74           H  
ATOM   2713  HG3 GLU B 170    -140.821 -17.273 476.212  1.00 84.74           H  
ATOM   2714  CD  GLU B 170    -140.383 -19.212 477.052  1.00 84.74           C  
ATOM   2715  OE1 GLU B 170    -139.930 -18.707 478.083  1.00 84.74           O  
ATOM   2716  OE2 GLU B 170    -140.569 -20.449 477.007  1.00 84.74           O  
ATOM   2717  N   PHE B 171    -143.873 -16.410 474.360  1.00 83.60           N  
ATOM   2718  H   PHE B 171    -144.418 -17.257 474.445  1.00 83.60           H  
ATOM   2719  CA  PHE B 171    -144.591 -15.144 474.479  1.00 83.60           C  
ATOM   2720  HA  PHE B 171    -143.875 -14.343 474.667  1.00 83.60           H  
ATOM   2721  C   PHE B 171    -145.558 -15.152 475.657  1.00 83.60           C  
ATOM   2722  CB  PHE B 171    -145.309 -14.829 473.159  1.00 83.60           C  
ATOM   2723  HB2 PHE B 171    -145.776 -13.849 473.249  1.00 83.60           H  
ATOM   2724  HB3 PHE B 171    -144.565 -14.759 472.366  1.00 83.60           H  
ATOM   2725  O   PHE B 171    -146.029 -16.206 476.072  1.00 83.60           O  
ATOM   2726  CG  PHE B 171    -146.363 -15.847 472.753  1.00 83.60           C  
ATOM   2727  CD1 PHE B 171    -145.975 -17.039 472.115  1.00 83.60           C  
ATOM   2728  HD1 PHE B 171    -144.930 -17.231 471.921  1.00 83.60           H  
ATOM   2729  CD2 PHE B 171    -147.725 -15.627 473.039  1.00 83.60           C  
ATOM   2730  HD2 PHE B 171    -148.037 -14.731 473.555  1.00 83.60           H  
ATOM   2731  CE1 PHE B 171    -146.935 -17.994 471.739  1.00 83.60           C  
ATOM   2732  HE1 PHE B 171    -146.626 -18.917 471.271  1.00 83.60           H  
ATOM   2733  CE2 PHE B 171    -148.682 -16.591 472.674  1.00 83.60           C  
ATOM   2734  HE2 PHE B 171    -149.724 -16.443 472.920  1.00 83.60           H  
ATOM   2735  CZ  PHE B 171    -148.292 -17.769 472.017  1.00 83.60           C  
ATOM   2736  HZ  PHE B 171    -149.031 -18.513 471.758  1.00 83.60           H  
ATOM   2737  N   VAL B 172    -145.868 -13.963 476.176  1.00 83.36           N  
ATOM   2738  H   VAL B 172    -145.396 -13.149 475.809  1.00 83.36           H  
ATOM   2739  CA  VAL B 172    -146.894 -13.760 477.202  1.00 83.36           C  
ATOM   2740  HA  VAL B 172    -147.528 -14.646 477.185  1.00 83.36           H  
ATOM   2741  C   VAL B 172    -147.778 -12.564 476.868  1.00 83.36           C  
ATOM   2742  CB  VAL B 172    -146.282 -13.686 478.614  1.00 83.36           C  
ATOM   2743  HB  VAL B 172    -145.630 -14.551 478.741  1.00 83.36           H  
ATOM   2744  O   VAL B 172    -147.295 -11.516 476.433  1.00 83.36           O  
ATOM   2745  CG1 VAL B 172    -145.436 -12.431 478.822  1.00 83.36           C  
ATOM   2746 HG11 VAL B 172    -144.761 -12.332 477.972  1.00 83.36           H  
ATOM   2747 HG12 VAL B 172    -144.858 -12.525 479.741  1.00 83.36           H  
ATOM   2748 HG13 VAL B 172    -146.070 -11.546 478.877  1.00 83.36           H  
ATOM   2749  CG2 VAL B 172    -147.339 -13.744 479.722  1.00 83.36           C  
ATOM   2750 HG21 VAL B 172    -147.990 -12.871 479.685  1.00 83.36           H  
ATOM   2751 HG22 VAL B 172    -147.938 -14.648 479.606  1.00 83.36           H  
ATOM   2752 HG23 VAL B 172    -146.846 -13.781 480.694  1.00 83.36           H  
ATOM   2753  N   PHE B 173    -149.085 -12.710 477.087  1.00 76.20           N  
ATOM   2754  H   PHE B 173    -149.411 -13.605 477.423  1.00 76.20           H  
ATOM   2755  CA  PHE B 173    -150.041 -11.614 476.945  1.00 76.20           C  
ATOM   2756  HA  PHE B 173    -149.676 -10.937 476.173  1.00 76.20           H  
ATOM   2757  C   PHE B 173    -150.190 -10.821 478.248  1.00 76.20           C  
ATOM   2758  CB  PHE B 173    -151.401 -12.143 476.481  1.00 76.20           C  
ATOM   2759  HB2 PHE B 173    -151.785 -12.839 477.227  1.00 76.20           H  
ATOM   2760  HB3 PHE B 173    -152.091 -11.301 476.431  1.00 76.20           H  
ATOM   2761  O   PHE B 173    -150.325 -11.395 479.328  1.00 76.20           O  
ATOM   2762  CG  PHE B 173    -151.386 -12.811 475.124  1.00 76.20           C  
ATOM   2763  CD1 PHE B 173    -151.134 -12.048 473.970  1.00 76.20           C  
ATOM   2764  HD1 PHE B 173    -150.944 -10.990 474.067  1.00 76.20           H  
ATOM   2765  CD2 PHE B 173    -151.637 -14.190 475.010  1.00 76.20           C  
ATOM   2766  HD2 PHE B 173    -151.829 -14.787 475.889  1.00 76.20           H  
ATOM   2767  CE1 PHE B 173    -151.135 -12.662 472.704  1.00 76.20           C  
ATOM   2768  HE1 PHE B 173    -150.950 -12.078 471.815  1.00 76.20           H  
ATOM   2769  CE2 PHE B 173    -151.645 -14.803 473.746  1.00 76.20           C  
ATOM   2770  HE2 PHE B 173    -151.844 -15.860 473.665  1.00 76.20           H  
ATOM   2771  CZ  PHE B 173    -151.388 -14.040 472.594  1.00 76.20           C  
ATOM   2772  HZ  PHE B 173    -151.394 -14.513 471.624  1.00 76.20           H  
ATOM   2773  N   ARG B 174    -150.253  -9.490 478.150  1.00 75.03           N  
ATOM   2774  H   ARG B 174    -150.101  -9.093 477.233  1.00 75.03           H  
ATOM   2775  CA  ARG B 174    -150.559  -8.591 479.267  1.00 75.03           C  
ATOM   2776  HA  ARG B 174    -150.911  -9.190 480.106  1.00 75.03           H  
ATOM   2777  C   ARG B 174    -151.674  -7.622 478.888  1.00 75.03           C  
ATOM   2778  CB  ARG B 174    -149.279  -7.867 479.717  1.00 75.03           C  
ATOM   2779  HB2 ARG B 174    -148.908  -7.258 478.892  1.00 75.03           H  
ATOM   2780  HB3 ARG B 174    -148.521  -8.610 479.962  1.00 75.03           H  
ATOM   2781  O   ARG B 174    -151.544  -6.851 477.939  1.00 75.03           O  
ATOM   2782  CG  ARG B 174    -149.534  -6.985 480.955  1.00 75.03           C  
ATOM   2783  HG2 ARG B 174    -149.908  -7.611 481.765  1.00 75.03           H  
ATOM   2784  HG3 ARG B 174    -150.290  -6.235 480.727  1.00 75.03           H  
ATOM   2785  CD  ARG B 174    -148.273  -6.262 481.443  1.00 75.03           C  
ATOM   2786  HD2 ARG B 174    -147.538  -7.017 481.721  1.00 75.03           H  
ATOM   2787  HD3 ARG B 174    -148.532  -5.684 482.330  1.00 75.03           H  
ATOM   2788  NE  ARG B 174    -147.747  -5.349 480.407  1.00 75.03           N  
ATOM   2789  HE  ARG B 174    -148.449  -4.829 479.899  1.00 75.03           H  
ATOM   2790  NH1 ARG B 174    -145.530  -5.921 480.557  1.00 75.03           N  
ATOM   2791 HH11 ARG B 174    -144.944  -6.462 479.937  1.00 75.03           H  
ATOM   2792 HH12 ARG B 174    -145.744  -6.388 481.426  1.00 75.03           H  
ATOM   2793  NH2 ARG B 174    -146.244  -4.863 478.762  1.00 75.03           N  
ATOM   2794 HH21 ARG B 174    -145.373  -5.205 478.384  1.00 75.03           H  
ATOM   2795 HH22 ARG B 174    -147.003  -4.845 478.097  1.00 75.03           H  
ATOM   2796  CZ  ARG B 174    -146.515  -5.354 479.933  1.00 75.03           C  
ATOM   2797  N   THR B 175    -152.737  -7.609 479.686  1.00 75.01           N  
ATOM   2798  H   THR B 175    -152.786  -8.285 480.433  1.00 75.01           H  
ATOM   2799  CA  THR B 175    -153.869  -6.690 479.521  1.00 75.01           C  
ATOM   2800  HA  THR B 175    -153.836  -6.246 478.526  1.00 75.01           H  
ATOM   2801  C   THR B 175    -153.794  -5.571 480.550  1.00 75.01           C  
ATOM   2802  CB  THR B 175    -155.205  -7.435 479.639  1.00 75.01           C  
ATOM   2803  HB  THR B 175    -155.323  -7.836 480.646  1.00 75.01           H  
ATOM   2804  O   THR B 175    -153.887  -5.815 481.753  1.00 75.01           O  
ATOM   2805  CG2 THR B 175    -156.396  -6.540 479.302  1.00 75.01           C  
ATOM   2806 HG21 THR B 175    -157.319  -7.117 479.356  1.00 75.01           H  
ATOM   2807 HG22 THR B 175    -156.274  -6.149 478.291  1.00 75.01           H  
ATOM   2808 HG23 THR B 175    -156.459  -5.712 480.008  1.00 75.01           H  
ATOM   2809  OG1 THR B 175    -155.219  -8.495 478.714  1.00 75.01           O  
ATOM   2810  HG1 THR B 175    -156.089  -8.900 478.703  1.00 75.01           H  
ATOM   2811  N   ASP B 176    -153.708  -4.328 480.082  1.00 76.98           N  
ATOM   2812  H   ASP B 176    -153.681  -4.190 479.082  1.00 76.98           H  
ATOM   2813  CA  ASP B 176    -153.804  -3.156 480.946  1.00 76.98           C  
ATOM   2814  HA  ASP B 176    -153.655  -3.452 481.983  1.00 76.98           H  
ATOM   2815  C   ASP B 176    -155.196  -2.537 480.815  1.00 76.98           C  
ATOM   2816  CB  ASP B 176    -152.719  -2.126 480.614  1.00 76.98           C  
ATOM   2817  HB2 ASP B 176    -152.763  -1.919 479.544  1.00 76.98           H  
ATOM   2818  HB3 ASP B 176    -152.961  -1.200 481.136  1.00 76.98           H  
ATOM   2819  O   ASP B 176    -155.679  -2.277 479.709  1.00 76.98           O  
ATOM   2820  CG  ASP B 176    -151.288  -2.515 481.001  1.00 76.98           C  
ATOM   2821  OD1 ASP B 176    -150.401  -1.670 480.734  1.00 76.98           O  
ATOM   2822  OD2 ASP B 176    -151.055  -3.579 481.604  1.00 76.98           O  
ATOM   2823  N   LEU B 177    -155.828  -2.241 481.951  1.00 75.51           N  
ATOM   2824  H   LEU B 177    -155.375  -2.477 482.823  1.00 75.51           H  
ATOM   2825  CA  LEU B 177    -157.125  -1.570 482.009  1.00 75.51           C  
ATOM   2826  HA  LEU B 177    -157.539  -1.496 481.004  1.00 75.51           H  
ATOM   2827  C   LEU B 177    -156.991  -0.136 482.526  1.00 75.51           C  
ATOM   2828  CB  LEU B 177    -158.121  -2.377 482.861  1.00 75.51           C  
ATOM   2829  HB2 LEU B 177    -159.060  -1.827 482.892  1.00 75.51           H  
ATOM   2830  HB3 LEU B 177    -157.736  -2.440 483.879  1.00 75.51           H  
ATOM   2831  O   LEU B 177    -156.148   0.184 483.371  1.00 75.51           O  
ATOM   2832  CG  LEU B 177    -158.414  -3.803 482.357  1.00 75.51           C  
ATOM   2833  HG  LEU B 177    -157.509  -4.406 482.417  1.00 75.51           H  
ATOM   2834  CD1 LEU B 177    -159.475  -4.429 483.264  1.00 75.51           C  
ATOM   2835 HD11 LEU B 177    -159.621  -5.473 482.983  1.00 75.51           H  
ATOM   2836 HD12 LEU B 177    -159.142  -4.393 484.302  1.00 75.51           H  
ATOM   2837 HD13 LEU B 177    -160.420  -3.897 483.154  1.00 75.51           H  
ATOM   2838  CD2 LEU B 177    -158.931  -3.819 480.919  1.00 75.51           C  
ATOM   2839 HD21 LEU B 177    -159.248  -4.825 480.644  1.00 75.51           H  
ATOM   2840 HD22 LEU B 177    -159.776  -3.138 480.810  1.00 75.51           H  
ATOM   2841 HD23 LEU B 177    -158.128  -3.531 480.241  1.00 75.51           H  
ATOM   2842  N   ASN B 178    -157.877   0.733 482.053  1.00 75.11           N  
ATOM   2843  H   ASN B 178    -158.543   0.398 481.372  1.00 75.11           H  
ATOM   2844  CA  ASN B 178    -158.115   2.028 482.667  1.00 75.11           C  
ATOM   2845  HA  ASN B 178    -157.154   2.502 482.868  1.00 75.11           H  
ATOM   2846  C   ASN B 178    -158.852   1.853 484.001  1.00 75.11           C  
ATOM   2847  CB  ASN B 178    -158.900   2.905 481.688  1.00 75.11           C  
ATOM   2848  HB2 ASN B 178    -159.210   3.841 482.153  1.00 75.11           H  
ATOM   2849  HB3 ASN B 178    -159.796   2.355 481.400  1.00 75.11           H  
ATOM   2850  O   ASN B 178    -159.424   0.807 484.313  1.00 75.11           O  
ATOM   2851  CG  ASN B 178    -158.106   3.240 480.443  1.00 75.11           C  
ATOM   2852  ND2 ASN B 178    -158.666   2.988 479.286  1.00 75.11           N  
ATOM   2853 HD21 ASN B 178    -159.602   2.607 479.253  1.00 75.11           H  
ATOM   2854 HD22 ASN B 178    -158.137   3.102 478.434  1.00 75.11           H  
ATOM   2855  OD1 ASN B 178    -156.984   3.726 480.526  1.00 75.11           O  
ATOM   2856  N   ARG B 179    -158.883   2.916 484.811  1.00 72.34           N  
ATOM   2857  H   ARG B 179    -158.452   3.767 484.480  1.00 72.34           H  
ATOM   2858  CA  ARG B 179    -159.529   2.884 486.136  1.00 72.34           C  
ATOM   2859  HA  ARG B 179    -159.093   2.071 486.717  1.00 72.34           H  
ATOM   2860  C   ARG B 179    -161.028   2.571 486.086  1.00 72.34           C  
ATOM   2861  CB  ARG B 179    -159.305   4.213 486.862  1.00 72.34           C  
ATOM   2862  HB2 ARG B 179    -159.590   5.038 486.208  1.00 72.34           H  
ATOM   2863  HB3 ARG B 179    -159.948   4.240 487.742  1.00 72.34           H  
ATOM   2864  O   ARG B 179    -161.565   2.059 487.065  1.00 72.34           O  
ATOM   2865  CG  ARG B 179    -157.855   4.383 487.323  1.00 72.34           C  
ATOM   2866  HG2 ARG B 179    -157.578   3.545 487.964  1.00 72.34           H  
ATOM   2867  HG3 ARG B 179    -157.189   4.409 486.460  1.00 72.34           H  
ATOM   2868  CD  ARG B 179    -157.730   5.690 488.108  1.00 72.34           C  
ATOM   2869  HD2 ARG B 179    -158.437   5.665 488.938  1.00 72.34           H  
ATOM   2870  HD3 ARG B 179    -157.988   6.519 487.450  1.00 72.34           H  
ATOM   2871  NE  ARG B 179    -156.368   5.878 488.633  1.00 72.34           N  
ATOM   2872  HE  ARG B 179    -155.700   5.147 488.430  1.00 72.34           H  
ATOM   2873  NH1 ARG B 179    -156.745   7.882 489.684  1.00 72.34           N  
ATOM   2874 HH11 ARG B 179    -157.701   7.853 489.361  1.00 72.34           H  
ATOM   2875 HH12 ARG B 179    -156.411   8.657 490.238  1.00 72.34           H  
ATOM   2876  NH2 ARG B 179    -154.717   6.948 489.778  1.00 72.34           N  
ATOM   2877 HH21 ARG B 179    -154.397   7.725 490.338  1.00 72.34           H  
ATOM   2878 HH22 ARG B 179    -154.080   6.196 489.557  1.00 72.34           H  
ATOM   2879  CZ  ARG B 179    -155.950   6.898 489.360  1.00 72.34           C  
ATOM   2880  N   ASP B 180    -161.692   2.878 484.977  1.00 68.55           N  
ATOM   2881  H   ASP B 180    -161.176   3.186 484.166  1.00 68.55           H  
ATOM   2882  CA  ASP B 180    -163.111   2.580 484.748  1.00 68.55           C  
ATOM   2883  HA  ASP B 180    -163.650   2.713 485.685  1.00 68.55           H  
ATOM   2884  C   ASP B 180    -163.365   1.126 484.307  1.00 68.55           C  
ATOM   2885  CB  ASP B 180    -163.684   3.597 483.747  1.00 68.55           C  
ATOM   2886  HB2 ASP B 180    -164.752   3.410 483.631  1.00 68.55           H  
ATOM   2887  HB3 ASP B 180    -163.568   4.596 484.166  1.00 68.55           H  
ATOM   2888  O   ASP B 180    -164.512   0.682 484.281  1.00 68.55           O  
ATOM   2889  CG  ASP B 180    -163.023   3.565 482.367  1.00 68.55           C  
ATOM   2890  OD1 ASP B 180    -163.386   4.415 481.537  1.00 68.55           O  
ATOM   2891  OD2 ASP B 180    -162.113   2.729 482.158  1.00 68.55           O  
ATOM   2892  N   GLY B 181    -162.305   0.359 484.043  1.00 61.93           N  
ATOM   2893  H   GLY B 181    -161.392   0.790 484.058  1.00 61.93           H  
ATOM   2894  CA  GLY B 181    -162.375  -1.011 483.547  1.00 61.93           C  
ATOM   2895  HA2 GLY B 181    -161.514  -1.562 483.923  1.00 61.93           H  
ATOM   2896  HA3 GLY B 181    -163.286  -1.490 483.907  1.00 61.93           H  
ATOM   2897  C   GLY B 181    -162.364  -1.132 482.025  1.00 61.93           C  
ATOM   2898  O   GLY B 181    -162.396  -2.256 481.536  1.00 61.93           O  
ATOM   2899  N   THR B 182    -162.291  -0.024 481.282  1.00 61.63           N  
ATOM   2900  H   THR B 182    -162.241   0.878 481.734  1.00 61.63           H  
ATOM   2901  CA  THR B 182    -162.108  -0.070 479.825  1.00 61.63           C  
ATOM   2902  HA  THR B 182    -162.809  -0.797 479.416  1.00 61.63           H  
ATOM   2903  C   THR B 182    -160.702  -0.545 479.465  1.00 61.63           C  
ATOM   2904  CB  THR B 182    -162.396   1.279 479.146  1.00 61.63           C  
ATOM   2905  HB  THR B 182    -162.229   1.164 478.075  1.00 61.63           H  
ATOM   2906  O   THR B 182    -159.751  -0.347 480.229  1.00 61.63           O  
ATOM   2907  CG2 THR B 182    -163.842   1.727 479.354  1.00 61.63           C  
ATOM   2908 HG21 THR B 182    -164.516   1.003 478.896  1.00 61.63           H  
ATOM   2909 HG22 THR B 182    -164.075   1.811 480.415  1.00 61.63           H  
ATOM   2910 HG23 THR B 182    -163.990   2.698 478.880  1.00 61.63           H  
ATOM   2911  OG1 THR B 182    -161.540   2.295 479.611  1.00 61.63           O  
ATOM   2912  HG1 THR B 182    -161.862   2.566 480.475  1.00 61.63           H  
ATOM   2913  N   LEU B 183    -160.560  -1.174 478.297  1.00 66.99           N  
ATOM   2914  H   LEU B 183    -161.363  -1.304 477.699  1.00 66.99           H  
ATOM   2915  CA  LEU B 183    -159.270  -1.634 477.793  1.00 66.99           C  
ATOM   2916  HA  LEU B 183    -158.812  -2.260 478.559  1.00 66.99           H  
ATOM   2917  C   LEU B 183    -158.350  -0.433 477.533  1.00 66.99           C  
ATOM   2918  CB  LEU B 183    -159.501  -2.486 476.531  1.00 66.99           C  
ATOM   2919  HB2 LEU B 183    -159.931  -1.851 475.758  1.00 66.99           H  
ATOM   2920  HB3 LEU B 183    -160.222  -3.271 476.759  1.00 66.99           H  
ATOM   2921  O   LEU B 183    -158.738   0.520 476.858  1.00 66.99           O  
ATOM   2922  CG  LEU B 183    -158.228  -3.144 475.964  1.00 66.99           C  
ATOM   2923  HG  LEU B 183    -157.479  -2.379 475.760  1.00 66.99           H  
ATOM   2924  CD1 LEU B 183    -157.636  -4.169 476.932  1.00 66.99           C  
ATOM   2925 HD11 LEU B 183    -157.263  -3.683 477.834  1.00 66.99           H  
ATOM   2926 HD12 LEU B 183    -158.385  -4.918 477.191  1.00 66.99           H  
ATOM   2927 HD13 LEU B 183    -156.796  -4.669 476.450  1.00 66.99           H  
ATOM   2928  CD2 LEU B 183    -158.559  -3.858 474.658  1.00 66.99           C  
ATOM   2929 HD21 LEU B 183    -157.663  -4.314 474.237  1.00 66.99           H  
ATOM   2930 HD22 LEU B 183    -158.944  -3.152 473.923  1.00 66.99           H  
ATOM   2931 HD23 LEU B 183    -159.307  -4.634 474.821  1.00 66.99           H  
ATOM   2932  N   LYS B 184    -157.135  -0.471 478.087  1.00 73.85           N  
ATOM   2933  H   LYS B 184    -156.886  -1.277 478.643  1.00 73.85           H  
ATOM   2934  CA  LYS B 184    -156.094   0.520 477.801  1.00 73.85           C  
ATOM   2935  HA  LYS B 184    -156.559   1.427 477.414  1.00 73.85           H  
ATOM   2936  C   LYS B 184    -155.163   0.028 476.701  1.00 73.85           C  
ATOM   2937  CB  LYS B 184    -155.337   0.870 479.085  1.00 73.85           C  
ATOM   2938  HB2 LYS B 184    -156.053   1.168 479.851  1.00 73.85           H  
ATOM   2939  HB3 LYS B 184    -154.787  -0.003 479.438  1.00 73.85           H  
ATOM   2940  O   LYS B 184    -154.897   0.782 475.776  1.00 73.85           O  
ATOM   2941  CG  LYS B 184    -154.341   2.007 478.853  1.00 73.85           C  
ATOM   2942  HG2 LYS B 184    -153.631   1.730 478.074  1.00 73.85           H  
ATOM   2943  HG3 LYS B 184    -154.876   2.907 478.550  1.00 73.85           H  
ATOM   2944  CD  LYS B 184    -153.572   2.272 480.144  1.00 73.85           C  
ATOM   2945  HD2 LYS B 184    -154.268   2.584 480.922  1.00 73.85           H  
ATOM   2946  HD3 LYS B 184    -153.072   1.353 480.452  1.00 73.85           H  
ATOM   2947  CE  LYS B 184    -152.539   3.363 479.880  1.00 73.85           C  
ATOM   2948  HE2 LYS B 184    -153.064   4.288 479.639  1.00 73.85           H  
ATOM   2949  HE3 LYS B 184    -151.951   3.073 479.010  1.00 73.85           H  
ATOM   2950  NZ  LYS B 184    -151.665   3.534 481.061  1.00 73.85           N  
ATOM   2951  HZ1 LYS B 184    -151.209   2.655 481.260  1.00 73.85           H  
ATOM   2952  HZ2 LYS B 184    -152.221   3.791 481.864  1.00 73.85           H  
ATOM   2953  HZ3 LYS B 184    -150.962   4.235 480.879  1.00 73.85           H  
ATOM   2954  N   LYS B 185    -154.648  -1.196 476.841  1.00 75.71           N  
ATOM   2955  H   LYS B 185    -154.923  -1.737 477.648  1.00 75.71           H  
ATOM   2956  CA  LYS B 185    -153.828  -1.874 475.829  1.00 75.71           C  
ATOM   2957  HA  LYS B 185    -154.277  -1.711 474.849  1.00 75.71           H  
ATOM   2958  C   LYS B 185    -153.802  -3.382 476.066  1.00 75.71           C  
ATOM   2959  CB  LYS B 185    -152.397  -1.295 475.782  1.00 75.71           C  
ATOM   2960  HB2 LYS B 185    -152.445  -0.267 475.425  1.00 75.71           H  
ATOM   2961  HB3 LYS B 185    -151.824  -1.859 475.047  1.00 75.71           H  
ATOM   2962  O   LYS B 185    -153.892  -3.824 477.215  1.00 75.71           O  
ATOM   2963  CG  LYS B 185    -151.658  -1.323 477.126  1.00 75.71           C  
ATOM   2964  HG2 LYS B 185    -152.169  -0.668 477.832  1.00 75.71           H  
ATOM   2965  HG3 LYS B 185    -151.642  -2.343 477.508  1.00 75.71           H  
ATOM   2966  CD  LYS B 185    -150.221  -0.829 476.954  1.00 75.71           C  
ATOM   2967  HD2 LYS B 185    -150.220   0.230 476.695  1.00 75.71           H  
ATOM   2968  HD3 LYS B 185    -149.747  -1.381 476.142  1.00 75.71           H  
ATOM   2969  CE  LYS B 185    -149.474  -1.068 478.262  1.00 75.71           C  
ATOM   2970  HE2 LYS B 185    -149.687  -2.084 478.594  1.00 75.71           H  
ATOM   2971  HE3 LYS B 185    -149.874  -0.400 479.025  1.00 75.71           H  
ATOM   2972  NZ  LYS B 185    -148.016  -0.893 478.128  1.00 75.71           N  
ATOM   2973  HZ1 LYS B 185    -147.675  -1.529 477.420  1.00 75.71           H  
ATOM   2974  HZ2 LYS B 185    -147.792   0.043 477.823  1.00 75.71           H  
ATOM   2975  HZ3 LYS B 185    -147.568  -1.111 479.006  1.00 75.71           H  
ATOM   2976  N   PHE B 186    -153.634  -4.140 474.989  1.00 70.18           N  
ATOM   2977  H   PHE B 186    -153.573  -3.699 474.082  1.00 70.18           H  
ATOM   2978  CA  PHE B 186    -153.383  -5.575 475.009  1.00 70.18           C  
ATOM   2979  HA  PHE B 186    -153.371  -5.931 476.039  1.00 70.18           H  
ATOM   2980  C   PHE B 186    -152.001  -5.815 474.402  1.00 70.18           C  
ATOM   2981  CB  PHE B 186    -154.514  -6.283 474.253  1.00 70.18           C  
ATOM   2982  HB2 PHE B 186    -155.468  -5.974 474.680  1.00 70.18           H  
ATOM   2983  HB3 PHE B 186    -154.502  -5.957 473.213  1.00 70.18           H  
ATOM   2984  O   PHE B 186    -151.749  -5.442 473.262  1.00 70.18           O  
ATOM   2985  CG  PHE B 186    -154.472  -7.797 474.292  1.00 70.18           C  
ATOM   2986  CD1 PHE B 186    -154.680  -8.541 473.114  1.00 70.18           C  
ATOM   2987  HD1 PHE B 186    -154.844  -8.035 472.174  1.00 70.18           H  
ATOM   2988  CD2 PHE B 186    -154.292  -8.468 475.516  1.00 70.18           C  
ATOM   2989  HD2 PHE B 186    -154.164  -7.914 476.434  1.00 70.18           H  
ATOM   2990  CE1 PHE B 186    -154.676  -9.946 473.160  1.00 70.18           C  
ATOM   2991  HE1 PHE B 186    -154.829 -10.513 472.254  1.00 70.18           H  
ATOM   2992  CE2 PHE B 186    -154.300  -9.871 475.561  1.00 70.18           C  
ATOM   2993  HE2 PHE B 186    -154.181 -10.380 476.506  1.00 70.18           H  
ATOM   2994  CZ  PHE B 186    -154.476 -10.613 474.381  1.00 70.18           C  
ATOM   2995  HZ  PHE B 186    -154.471 -11.692 474.413  1.00 70.18           H  
ATOM   2996  N   VAL B 187    -151.067  -6.323 475.200  1.00 81.51           N  
ATOM   2997  H   VAL B 187    -151.333  -6.650 476.117  1.00 81.51           H  
ATOM   2998  CA  VAL B 187    -149.641  -6.362 474.852  1.00 81.51           C  
ATOM   2999  HA  VAL B 187    -149.510  -5.889 473.880  1.00 81.51           H  
ATOM   3000  C   VAL B 187    -149.165  -7.803 474.741  1.00 81.51           C  
ATOM   3001  CB  VAL B 187    -148.793  -5.569 475.866  1.00 81.51           C  
ATOM   3002  HB  VAL B 187    -148.878  -6.028 476.850  1.00 81.51           H  
ATOM   3003  O   VAL B 187    -149.506  -8.612 475.600  1.00 81.51           O  
ATOM   3004  CG1 VAL B 187    -147.309  -5.532 475.481  1.00 81.51           C  
ATOM   3005 HG11 VAL B 187    -146.870  -6.527 475.558  1.00 81.51           H  
ATOM   3006 HG12 VAL B 187    -147.206  -5.181 474.455  1.00 81.51           H  
ATOM   3007 HG13 VAL B 187    -146.743  -4.859 476.127  1.00 81.51           H  
ATOM   3008  CG2 VAL B 187    -149.260  -4.112 475.983  1.00 81.51           C  
ATOM   3009 HG21 VAL B 187    -148.619  -3.569 476.677  1.00 81.51           H  
ATOM   3010 HG22 VAL B 187    -149.224  -3.639 475.002  1.00 81.51           H  
ATOM   3011 HG23 VAL B 187    -150.286  -4.084 476.350  1.00 81.51           H  
ATOM   3012  N   ILE B 188    -148.340  -8.104 473.740  1.00 83.56           N  
ATOM   3013  H   ILE B 188    -148.128  -7.376 473.074  1.00 83.56           H  
ATOM   3014  CA  ILE B 188    -147.546  -9.334 473.655  1.00 83.56           C  
ATOM   3015  HA  ILE B 188    -147.910 -10.029 474.412  1.00 83.56           H  
ATOM   3016  C   ILE B 188    -146.082  -9.026 473.995  1.00 83.56           C  
ATOM   3017  CB  ILE B 188    -147.750 -10.030 472.290  1.00 83.56           C  
ATOM   3018  HB  ILE B 188    -148.826 -10.181 472.195  1.00 83.56           H  
ATOM   3019  O   ILE B 188    -145.434  -8.224 473.322  1.00 83.56           O  
ATOM   3020  CG1 ILE B 188    -147.110 -11.431 472.296  1.00 83.56           C  
ATOM   3021 HG12 ILE B 188    -146.025 -11.340 472.353  1.00 83.56           H  
ATOM   3022 HG13 ILE B 188    -147.451 -11.964 473.183  1.00 83.56           H  
ATOM   3023  CG2 ILE B 188    -147.286  -9.192 471.079  1.00 83.56           C  
ATOM   3024 HG21 ILE B 188    -147.622  -9.652 470.149  1.00 83.56           H  
ATOM   3025 HG22 ILE B 188    -146.199  -9.121 471.062  1.00 83.56           H  
ATOM   3026 HG23 ILE B 188    -147.714  -8.191 471.125  1.00 83.56           H  
ATOM   3027  CD1 ILE B 188    -147.474 -12.281 471.071  1.00 83.56           C  
ATOM   3028 HD11 ILE B 188    -147.024 -11.868 470.168  1.00 83.56           H  
ATOM   3029 HD12 ILE B 188    -147.100 -13.295 471.216  1.00 83.56           H  
ATOM   3030 HD13 ILE B 188    -148.557 -12.328 470.958  1.00 83.56           H  
ATOM   3031  N   ASP B 189    -145.569  -9.635 475.061  1.00 85.67           N  
ATOM   3032  H   ASP B 189    -146.153 -10.292 475.559  1.00 85.67           H  
ATOM   3033  CA  ASP B 189    -144.150  -9.606 475.431  1.00 85.67           C  
ATOM   3034  HA  ASP B 189    -143.652  -8.778 474.924  1.00 85.67           H  
ATOM   3035  C   ASP B 189    -143.501 -10.922 474.942  1.00 85.67           C  
ATOM   3036  CB  ASP B 189    -143.997  -9.384 476.956  1.00 85.67           C  
ATOM   3037  HB2 ASP B 189    -142.954  -9.558 477.223  1.00 85.67           H  
ATOM   3038  HB3 ASP B 189    -144.596 -10.132 477.476  1.00 85.67           H  
ATOM   3039  O   ASP B 189    -144.017 -12.003 475.218  1.00 85.67           O  
ATOM   3040  CG  ASP B 189    -144.390  -7.987 477.493  1.00 85.67           C  
ATOM   3041  OD1 ASP B 189    -144.897  -7.863 478.637  1.00 85.67           O  
ATOM   3042  OD2 ASP B 189    -144.113  -6.957 476.839  1.00 85.67           O  
ATOM   3043  N   ILE B 190    -142.401 -10.836 474.189  1.00 85.79           N  
ATOM   3044  H   ILE B 190    -142.032  -9.914 474.006  1.00 85.79           H  
ATOM   3045  CA  ILE B 190    -141.744 -11.947 473.479  1.00 85.79           C  
ATOM   3046  HA  ILE B 190    -142.302 -12.866 473.654  1.00 85.79           H  
ATOM   3047  C   ILE B 190    -140.324 -12.131 474.027  1.00 85.79           C  
ATOM   3048  CB  ILE B 190    -141.713 -11.691 471.950  1.00 85.79           C  
ATOM   3049  HB  ILE B 190    -141.068 -10.831 471.765  1.00 85.79           H  
ATOM   3050  O   ILE B 190    -139.508 -11.206 473.971  1.00 85.79           O  
ATOM   3051  CG1 ILE B 190    -143.109 -11.360 471.367  1.00 85.79           C  
ATOM   3052 HG12 ILE B 190    -143.710 -12.269 471.325  1.00 85.79           H  
ATOM   3053 HG13 ILE B 190    -143.627 -10.653 472.012  1.00 85.79           H  
ATOM   3054  CG2 ILE B 190    -141.104 -12.910 471.230  1.00 85.79           C  
ATOM   3055 HG21 ILE B 190    -141.722 -13.790 471.405  1.00 85.79           H  
ATOM   3056 HG22 ILE B 190    -140.098 -13.112 471.599  1.00 85.79           H  
ATOM   3057 HG23 ILE B 190    -141.034 -12.725 470.159  1.00 85.79           H  
ATOM   3058  CD1 ILE B 190    -143.053 -10.698 469.983  1.00 85.79           C  
ATOM   3059 HD11 ILE B 190    -142.622 -11.378 469.247  1.00 85.79           H  
ATOM   3060 HD12 ILE B 190    -142.453  -9.790 470.031  1.00 85.79           H  
ATOM   3061 HD13 ILE B 190    -144.063 -10.436 469.670  1.00 85.79           H  
ATOM   3062  N   TYR B 191    -140.029 -13.338 474.504  1.00 84.05           N  
ATOM   3063  H   TYR B 191    -140.726 -14.064 474.418  1.00 84.05           H  
ATOM   3064  CA  TYR B 191    -138.771 -13.732 475.141  1.00 84.05           C  
ATOM   3065  HA  TYR B 191    -138.096 -12.876 475.188  1.00 84.05           H  
ATOM   3066  C   TYR B 191    -138.076 -14.840 474.346  1.00 84.05           C  
ATOM   3067  CB  TYR B 191    -139.043 -14.197 476.579  1.00 84.05           C  
ATOM   3068  HB2 TYR B 191    -138.102 -14.507 477.033  1.00 84.05           H  
ATOM   3069  HB3 TYR B 191    -139.692 -15.073 476.552  1.00 84.05           H  
ATOM   3070  O   TYR B 191    -138.709 -15.559 473.566  1.00 84.05           O  
ATOM   3071  CG  TYR B 191    -139.676 -13.141 477.463  1.00 84.05           C  
ATOM   3072  CD1 TYR B 191    -138.866 -12.276 478.222  1.00 84.05           C  
ATOM   3073  HD1 TYR B 191    -137.792 -12.383 478.189  1.00 84.05           H  
ATOM   3074  CD2 TYR B 191    -141.077 -13.006 477.506  1.00 84.05           C  
ATOM   3075  HD2 TYR B 191    -141.698 -13.660 476.912  1.00 84.05           H  
ATOM   3076  CE1 TYR B 191    -139.447 -11.275 479.022  1.00 84.05           C  
ATOM   3077  HE1 TYR B 191    -138.820 -10.611 479.597  1.00 84.05           H  
ATOM   3078  CE2 TYR B 191    -141.660 -12.008 478.305  1.00 84.05           C  
ATOM   3079  HE2 TYR B 191    -142.735 -11.898 478.324  1.00 84.05           H  
ATOM   3080  OH  TYR B 191    -141.435 -10.189 479.840  1.00 84.05           O  
ATOM   3081  HH  TYR B 191    -142.387 -10.206 479.717  1.00 84.05           H  
ATOM   3082  CZ  TYR B 191    -140.850 -11.143 479.066  1.00 84.05           C  
ATOM   3083  N   HIS B 192    -136.774 -15.021 474.560  1.00 81.46           N  
ATOM   3084  H   HIS B 192    -136.299 -14.406 475.205  1.00 81.46           H  
ATOM   3085  CA  HIS B 192    -136.085 -16.215 474.068  1.00 81.46           C  
ATOM   3086  HA  HIS B 192    -136.232 -16.290 472.991  1.00 81.46           H  
ATOM   3087  C   HIS B 192    -136.654 -17.481 474.716  1.00 81.46           C  
ATOM   3088  CB  HIS B 192    -134.586 -16.114 474.356  1.00 81.46           C  
ATOM   3089  HB2 HIS B 192    -134.452 -15.898 475.415  1.00 81.46           H  
ATOM   3090  HB3 HIS B 192    -134.112 -17.072 474.143  1.00 81.46           H  
ATOM   3091  O   HIS B 192    -136.924 -17.512 475.915  1.00 81.46           O  
ATOM   3092  CG  HIS B 192    -133.896 -15.056 473.546  1.00 81.46           C  
ATOM   3093  CD2 HIS B 192    -133.376 -13.882 474.010  1.00 81.46           C  
ATOM   3094  HD2 HIS B 192    -133.397 -13.540 475.035  1.00 81.46           H  
ATOM   3095  ND1 HIS B 192    -133.681 -15.092 472.190  1.00 81.46           N  
ATOM   3096  HD1 HIS B 192    -134.023 -15.818 471.576  1.00 81.46           H  
ATOM   3097  CE1 HIS B 192    -133.046 -13.958 471.842  1.00 81.46           C  
ATOM   3098  HE1 HIS B 192    -132.767 -13.660 470.841  1.00 81.46           H  
ATOM   3099  NE2 HIS B 192    -132.828 -13.202 472.921  1.00 81.46           N  
ATOM   3100  N   ARG B 193    -136.775 -18.564 473.941  1.00 77.35           N  
ATOM   3101  H   ARG B 193    -136.542 -18.494 472.961  1.00 77.35           H  
ATOM   3102  CA  ARG B 193    -136.967 -19.897 474.524  1.00 77.35           C  
ATOM   3103  HA  ARG B 193    -137.864 -19.861 475.142  1.00 77.35           H  
ATOM   3104  C   ARG B 193    -135.759 -20.237 475.421  1.00 77.35           C  
ATOM   3105  CB  ARG B 193    -137.164 -20.909 473.388  1.00 77.35           C  
ATOM   3106  HB2 ARG B 193    -137.949 -20.538 472.729  1.00 77.35           H  
ATOM   3107  HB3 ARG B 193    -136.241 -21.003 472.817  1.00 77.35           H  
ATOM   3108  O   ARG B 193    -134.650 -19.836 475.065  1.00 77.35           O  
ATOM   3109  CG  ARG B 193    -137.589 -22.281 473.916  1.00 77.35           C  
ATOM   3110  HG2 ARG B 193    -138.480 -22.148 474.529  1.00 77.35           H  
ATOM   3111  HG3 ARG B 193    -136.789 -22.704 474.526  1.00 77.35           H  
ATOM   3112  CD  ARG B 193    -137.886 -23.265 472.783  1.00 77.35           C  
ATOM   3113  HD2 ARG B 193    -137.107 -24.027 472.763  1.00 77.35           H  
ATOM   3114  HD3 ARG B 193    -137.867 -22.730 471.833  1.00 77.35           H  
ATOM   3115  NE  ARG B 193    -139.206 -23.898 472.962  1.00 77.35           N  
ATOM   3116  HE  ARG B 193    -139.700 -23.687 473.817  1.00 77.35           H  
ATOM   3117  NH1 ARG B 193    -139.386 -24.786 470.855  1.00 77.35           N  
ATOM   3118 HH11 ARG B 193    -140.010 -25.109 470.129  1.00 77.35           H  
ATOM   3119 HH12 ARG B 193    -138.450 -24.474 470.637  1.00 77.35           H  
ATOM   3120  NH2 ARG B 193    -141.145 -24.820 472.213  1.00 77.35           N  
ATOM   3121 HH21 ARG B 193    -141.604 -24.568 473.076  1.00 77.35           H  
ATOM   3122 HH22 ARG B 193    -141.737 -24.853 471.395  1.00 77.35           H  
ATOM   3123  CZ  ARG B 193    -139.897 -24.509 472.020  1.00 77.35           C  
ATOM   3124  N   PRO B 194    -135.932 -20.975 476.538  1.00 76.34           N  
ATOM   3125  CA  PRO B 194    -134.815 -21.311 477.409  1.00 76.34           C  
ATOM   3126  HA  PRO B 194    -134.459 -20.378 477.845  1.00 76.34           H  
ATOM   3127  C   PRO B 194    -133.681 -22.009 476.657  1.00 76.34           C  
ATOM   3128  CB  PRO B 194    -135.357 -22.205 478.523  1.00 76.34           C  
ATOM   3129  HB2 PRO B 194    -135.191 -23.255 478.285  1.00 76.34           H  
ATOM   3130  HB3 PRO B 194    -134.903 -21.958 479.483  1.00 76.34           H  
ATOM   3131  O   PRO B 194    -133.904 -23.004 475.964  1.00 76.34           O  
ATOM   3132  CG  PRO B 194    -136.852 -21.927 478.524  1.00 76.34           C  
ATOM   3133  HG2 PRO B 194    -137.088 -21.149 479.250  1.00 76.34           H  
ATOM   3134  HG3 PRO B 194    -137.402 -22.839 478.757  1.00 76.34           H  
ATOM   3135  CD  PRO B 194    -137.186 -21.419 477.127  1.00 76.34           C  
ATOM   3136  HD2 PRO B 194    -137.899 -20.597 477.198  1.00 76.34           H  
ATOM   3137  HD3 PRO B 194    -137.609 -22.244 476.554  1.00 76.34           H  
ATOM   3138  N   ASP B 195    -132.471 -21.504 476.839  1.00 72.44           N  
ATOM   3139  H   ASP B 195    -132.376 -20.721 477.470  1.00 72.44           H  
ATOM   3140  CA  ASP B 195    -131.232 -22.078 476.331  1.00 72.44           C  
ATOM   3141  HA  ASP B 195    -131.379 -23.150 476.190  1.00 72.44           H  
ATOM   3142  C   ASP B 195    -130.127 -21.934 477.399  1.00 72.44           C  
ATOM   3143  CB  ASP B 195    -130.903 -21.484 474.937  1.00 72.44           C  
ATOM   3144  HB2 ASP B 195    -131.758 -21.653 474.281  1.00 72.44           H  
ATOM   3145  HB3 ASP B 195    -130.066 -22.040 474.516  1.00 72.44           H  
ATOM   3146  O   ASP B 195    -130.408 -21.682 478.572  1.00 72.44           O  
ATOM   3147  CG  ASP B 195    -130.544 -19.992 474.902  1.00 72.44           C  
ATOM   3148  OD1 ASP B 195    -130.714 -19.331 473.854  1.00 72.44           O  
ATOM   3149  OD2 ASP B 195    -129.972 -19.491 475.889  1.00 72.44           O  
ATOM   3150  N   GLU B 196    -128.860 -22.137 477.043  1.00 68.96           N  
ATOM   3151  H   GLU B 196    -128.650 -22.334 476.074  1.00 68.96           H  
ATOM   3152  CA  GLU B 196    -127.745 -22.013 477.995  1.00 68.96           C  
ATOM   3153  HA  GLU B 196    -127.931 -22.669 478.846  1.00 68.96           H  
ATOM   3154  C   GLU B 196    -127.565 -20.591 478.563  1.00 68.96           C  
ATOM   3155  CB  GLU B 196    -126.439 -22.449 477.313  1.00 68.96           C  
ATOM   3156  HB2 GLU B 196    -125.618 -22.286 478.010  1.00 68.96           H  
ATOM   3157  HB3 GLU B 196    -126.276 -21.829 476.432  1.00 68.96           H  
ATOM   3158  O   GLU B 196    -126.985 -20.424 479.636  1.00 68.96           O  
ATOM   3159  CG  GLU B 196    -126.444 -23.931 476.904  1.00 68.96           C  
ATOM   3160  HG2 GLU B 196    -126.664 -24.532 477.787  1.00 68.96           H  
ATOM   3161  HG3 GLU B 196    -127.235 -24.098 476.174  1.00 68.96           H  
ATOM   3162  CD  GLU B 196    -125.107 -24.393 476.300  1.00 68.96           C  
ATOM   3163  OE1 GLU B 196    -124.995 -25.611 476.038  1.00 68.96           O  
ATOM   3164  OE2 GLU B 196    -124.207 -23.545 476.089  1.00 68.96           O  
ATOM   3165  N   ASN B 197    -128.050 -19.572 477.850  1.00 73.70           N  
ATOM   3166  H   ASN B 197    -128.631 -19.792 477.054  1.00 73.70           H  
ATOM   3167  CA  ASN B 197    -127.838 -18.155 478.142  1.00 73.70           C  
ATOM   3168  HA  ASN B 197    -127.148 -18.057 478.981  1.00 73.70           H  
ATOM   3169  C   ASN B 197    -129.124 -17.413 478.535  1.00 73.70           C  
ATOM   3170  CB  ASN B 197    -127.195 -17.504 476.908  1.00 73.70           C  
ATOM   3171  HB2 ASN B 197    -127.031 -16.444 477.104  1.00 73.70           H  
ATOM   3172  HB3 ASN B 197    -127.882 -17.588 476.067  1.00 73.70           H  
ATOM   3173  O   ASN B 197    -129.050 -16.398 479.230  1.00 73.70           O  
ATOM   3174  CG  ASN B 197    -125.860 -18.129 476.555  1.00 73.70           C  
ATOM   3175  ND2 ASN B 197    -125.733 -18.671 475.367  1.00 73.70           N  
ATOM   3176 HD21 ASN B 197    -124.906 -19.238 475.238  1.00 73.70           H  
ATOM   3177 HD22 ASN B 197    -126.562 -18.781 474.801  1.00 73.70           H  
ATOM   3178  OD1 ASN B 197    -124.914 -18.133 477.325  1.00 73.70           O  
ATOM   3179  N   HIS B 198    -130.290 -17.899 478.116  1.00 77.38           N  
ATOM   3180  H   HIS B 198    -130.267 -18.692 477.491  1.00 77.38           H  
ATOM   3181  CA  HIS B 198    -131.587 -17.265 478.328  1.00 77.38           C  
ATOM   3182  HA  HIS B 198    -131.446 -16.342 478.890  1.00 77.38           H  
ATOM   3183  C   HIS B 198    -132.510 -18.180 479.134  1.00 77.38           C  
ATOM   3184  CB  HIS B 198    -132.212 -16.890 476.980  1.00 77.38           C  
ATOM   3185  HB2 HIS B 198    -132.514 -17.800 476.461  1.00 77.38           H  
ATOM   3186  HB3 HIS B 198    -133.107 -16.296 477.169  1.00 77.38           H  
ATOM   3187  O   HIS B 198    -132.611 -19.374 478.871  1.00 77.38           O  
ATOM   3188  CG  HIS B 198    -131.288 -16.112 476.077  1.00 77.38           C  
ATOM   3189  CD2 HIS B 198    -130.928 -14.797 476.197  1.00 77.38           C  
ATOM   3190  HD2 HIS B 198    -131.282 -14.108 476.951  1.00 77.38           H  
ATOM   3191  ND1 HIS B 198    -130.604 -16.628 475.004  1.00 77.38           N  
ATOM   3192  HD1 HIS B 198    -130.629 -17.589 474.694  1.00 77.38           H  
ATOM   3193  CE1 HIS B 198    -129.856 -15.642 474.484  1.00 77.38           C  
ATOM   3194  HE1 HIS B 198    -129.208 -15.753 473.627  1.00 77.38           H  
ATOM   3195  NE2 HIS B 198    -130.000 -14.508 475.189  1.00 77.38           N  
ATOM   3196  N   HIS B 199    -133.215 -17.617 480.121  1.00 73.34           N  
ATOM   3197  H   HIS B 199    -133.104 -16.627 480.288  1.00 73.34           H  
ATOM   3198  CA  HIS B 199    -134.156 -18.373 480.963  1.00 73.34           C  
ATOM   3199  HA  HIS B 199    -133.798 -19.396 481.072  1.00 73.34           H  
ATOM   3200  C   HIS B 199    -135.558 -18.479 480.352  1.00 73.34           C  
ATOM   3201  CB  HIS B 199    -134.209 -17.726 482.357  1.00 73.34           C  
ATOM   3202  HB2 HIS B 199    -134.567 -16.700 482.261  1.00 73.34           H  
ATOM   3203  HB3 HIS B 199    -133.204 -17.702 482.780  1.00 73.34           H  
ATOM   3204  O   HIS B 199    -136.286 -19.419 480.658  1.00 73.34           O  
ATOM   3205  CG  HIS B 199    -135.114 -18.458 483.313  1.00 73.34           C  
ATOM   3206  CD2 HIS B 199    -134.893 -19.701 483.825  1.00 73.34           C  
ATOM   3207  HD2 HIS B 199    -134.029 -20.320 483.632  1.00 73.34           H  
ATOM   3208  ND1 HIS B 199    -136.398 -18.055 483.660  1.00 73.34           N  
ATOM   3209  CE1 HIS B 199    -136.956 -19.088 484.299  1.00 73.34           C  
ATOM   3210  HE1 HIS B 199    -137.992 -19.128 484.602  1.00 73.34           H  
ATOM   3211  NE2 HIS B 199    -136.060 -20.076 484.450  1.00 73.34           N  
ATOM   3212  HE2 HIS B 199    -136.287 -21.012 484.751  1.00 73.34           H  
ATOM   3213  N   GLY B 200    -135.913 -17.532 479.486  1.00 79.11           N  
ATOM   3214  H   GLY B 200    -135.245 -16.808 479.263  1.00 79.11           H  
ATOM   3215  CA  GLY B 200    -137.276 -17.335 479.017  1.00 79.11           C  
ATOM   3216  HA2 GLY B 200    -137.681 -18.301 478.716  1.00 79.11           H  
ATOM   3217  HA3 GLY B 200    -137.271 -16.677 478.148  1.00 79.11           H  
ATOM   3218  C   GLY B 200    -138.187 -16.693 480.069  1.00 79.11           C  
ATOM   3219  O   GLY B 200    -137.735 -16.027 480.997  1.00 79.11           O  
ATOM   3220  N   ILE B 201    -139.491 -16.871 479.899  1.00 76.12           N  
ATOM   3221  H   ILE B 201    -139.750 -17.385 479.069  1.00 76.12           H  
ATOM   3222  CA  ILE B 201    -140.580 -16.512 480.800  1.00 76.12           C  
ATOM   3223  HA  ILE B 201    -140.594 -15.427 480.895  1.00 76.12           H  
ATOM   3224  C   ILE B 201    -140.348 -17.125 482.185  1.00 76.12           C  
ATOM   3225  CB  ILE B 201    -141.935 -16.978 480.204  1.00 76.12           C  
ATOM   3226  HB  ILE B 201    -141.881 -18.054 480.045  1.00 76.12           H  
ATOM   3227  O   ILE B 201    -139.985 -18.293 482.337  1.00 76.12           O  
ATOM   3228  CG1 ILE B 201    -142.219 -16.292 478.846  1.00 76.12           C  
ATOM   3229 HG12 ILE B 201    -142.455 -15.241 479.011  1.00 76.12           H  
ATOM   3230 HG13 ILE B 201    -141.328 -16.328 478.218  1.00 76.12           H  
ATOM   3231  CG2 ILE B 201    -143.107 -16.690 481.165  1.00 76.12           C  
ATOM   3232 HG21 ILE B 201    -142.985 -17.243 482.097  1.00 76.12           H  
ATOM   3233 HG22 ILE B 201    -143.171 -15.623 481.377  1.00 76.12           H  
ATOM   3234 HG23 ILE B 201    -144.049 -17.023 480.729  1.00 76.12           H  
ATOM   3235  CD1 ILE B 201    -143.358 -16.943 478.053  1.00 76.12           C  
ATOM   3236 HD11 ILE B 201    -143.392 -16.490 477.062  1.00 76.12           H  
ATOM   3237 HD12 ILE B 201    -143.177 -18.012 477.945  1.00 76.12           H  
ATOM   3238 HD13 ILE B 201    -144.320 -16.780 478.539  1.00 76.12           H  
ATOM   3239  N   GLY B 202    -140.641 -16.334 483.211  1.00 81.17           N  
ATOM   3240  H   GLY B 202    -140.892 -15.377 483.007  1.00 81.17           H  
ATOM   3241  CA  GLY B 202    -140.432 -16.713 484.600  1.00 81.17           C  
ATOM   3242  HA2 GLY B 202    -140.604 -17.782 484.722  1.00 81.17           H  
ATOM   3243  HA3 GLY B 202    -141.145 -16.192 485.238  1.00 81.17           H  
ATOM   3244  C   GLY B 202    -139.021 -16.386 485.071  1.00 81.17           C  
ATOM   3245  O   GLY B 202    -138.329 -15.535 484.511  1.00 81.17           O  
ATOM   3246  N   LYS B 203    -138.639 -16.972 486.204  1.00 79.19           N  
ATOM   3247  H   LYS B 203    -139.343 -17.488 486.711  1.00 79.19           H  
ATOM   3248  CA  LYS B 203    -137.359 -16.715 486.869  1.00 79.19           C  
ATOM   3249  HA  LYS B 203    -136.653 -16.346 486.123  1.00 79.19           H  
ATOM   3250  C   LYS B 203    -136.781 -17.994 487.454  1.00 79.19           C  
ATOM   3251  CB  LYS B 203    -137.558 -15.653 487.966  1.00 79.19           C  
ATOM   3252  HB2 LYS B 203    -138.276 -16.040 488.690  1.00 79.19           H  
ATOM   3253  HB3 LYS B 203    -136.612 -15.480 488.479  1.00 79.19           H  
ATOM   3254  O   LYS B 203    -137.498 -18.925 487.824  1.00 79.19           O  
ATOM   3255  CG  LYS B 203    -138.074 -14.317 487.407  1.00 79.19           C  
ATOM   3256  HG2 LYS B 203    -137.320 -13.876 486.755  1.00 79.19           H  
ATOM   3257  HG3 LYS B 203    -138.985 -14.488 486.834  1.00 79.19           H  
ATOM   3258  CD  LYS B 203    -138.448 -13.333 488.513  1.00 79.19           C  
ATOM   3259  HD2 LYS B 203    -137.556 -13.014 489.052  1.00 79.19           H  
ATOM   3260  HD3 LYS B 203    -139.135 -13.831 489.196  1.00 79.19           H  
ATOM   3261  CE  LYS B 203    -139.146 -12.142 487.852  1.00 79.19           C  
ATOM   3262  HE2 LYS B 203    -138.403 -11.529 487.341  1.00 79.19           H  
ATOM   3263  HE3 LYS B 203    -139.829 -12.529 487.096  1.00 79.19           H  
ATOM   3264  NZ  LYS B 203    -139.913 -11.353 488.844  1.00 79.19           N  
ATOM   3265  HZ1 LYS B 203    -139.307 -10.996 489.570  1.00 79.19           H  
ATOM   3266  HZ2 LYS B 203    -140.402 -10.598 488.386  1.00 79.19           H  
ATOM   3267  HZ3 LYS B 203    -140.609 -11.950 489.268  1.00 79.19           H  
ATOM   3268  N   VAL B 204    -135.464 -18.014 487.636  1.00 80.51           N  
ATOM   3269  H   VAL B 204    -134.915 -17.254 487.262  1.00 80.51           H  
ATOM   3270  CA  VAL B 204    -134.814 -19.042 488.457  1.00 80.51           C  
ATOM   3271  HA  VAL B 204    -135.224 -20.014 488.185  1.00 80.51           H  
ATOM   3272  C   VAL B 204    -135.145 -18.777 489.927  1.00 80.51           C  
ATOM   3273  CB  VAL B 204    -133.298 -19.100 488.212  1.00 80.51           C  
ATOM   3274  HB  VAL B 204    -132.845 -18.147 488.484  1.00 80.51           H  
ATOM   3275  O   VAL B 204    -134.637 -17.833 490.536  1.00 80.51           O  
ATOM   3276  CG1 VAL B 204    -132.658 -20.214 489.051  1.00 80.51           C  
ATOM   3277 HG11 VAL B 204    -132.773 -20.007 490.115  1.00 80.51           H  
ATOM   3278 HG12 VAL B 204    -133.120 -21.173 488.814  1.00 80.51           H  
ATOM   3279 HG13 VAL B 204    -131.593 -20.275 488.826  1.00 80.51           H  
ATOM   3280  CG2 VAL B 204    -132.987 -19.383 486.736  1.00 80.51           C  
ATOM   3281 HG21 VAL B 204    -133.444 -20.324 486.430  1.00 80.51           H  
ATOM   3282 HG22 VAL B 204    -131.909 -19.449 486.587  1.00 80.51           H  
ATOM   3283 HG23 VAL B 204    -133.369 -18.583 486.103  1.00 80.51           H  
ATOM   3284  N   ARG B 205    -135.988 -19.626 490.514  1.00 78.27           N  
ATOM   3285  H   ARG B 205    -136.356 -20.385 489.958  1.00 78.27           H  
ATOM   3286  CA  ARG B 205    -136.439 -19.550 491.907  1.00 78.27           C  
ATOM   3287  HA  ARG B 205    -136.303 -18.541 492.294  1.00 78.27           H  
ATOM   3288  C   ARG B 205    -135.584 -20.436 492.795  1.00 78.27           C  
ATOM   3289  CB  ARG B 205    -137.935 -19.892 491.981  1.00 78.27           C  
ATOM   3290  HB2 ARG B 205    -138.231 -19.967 493.027  1.00 78.27           H  
ATOM   3291  HB3 ARG B 205    -138.098 -20.865 491.518  1.00 78.27           H  
ATOM   3292  O   ARG B 205    -136.024 -21.450 493.334  1.00 78.27           O  
ATOM   3293  CG  ARG B 205    -138.842 -18.868 491.285  1.00 78.27           C  
ATOM   3294  HG2 ARG B 205    -139.876 -19.195 491.399  1.00 78.27           H  
ATOM   3295  HG3 ARG B 205    -138.616 -18.843 490.220  1.00 78.27           H  
ATOM   3296  CD  ARG B 205    -138.713 -17.449 491.848  1.00 78.27           C  
ATOM   3297  HD2 ARG B 205    -139.387 -16.799 491.288  1.00 78.27           H  
ATOM   3298  HD3 ARG B 205    -137.701 -17.078 491.683  1.00 78.27           H  
ATOM   3299  NE  ARG B 205    -139.032 -17.399 493.288  1.00 78.27           N  
ATOM   3300  HE  ARG B 205    -138.290 -17.583 493.947  1.00 78.27           H  
ATOM   3301  NH1 ARG B 205    -141.289 -17.016 493.064  1.00 78.27           N  
ATOM   3302 HH11 ARG B 205    -142.169 -16.789 493.505  1.00 78.27           H  
ATOM   3303 HH12 ARG B 205    -141.273 -17.167 492.066  1.00 78.27           H  
ATOM   3304  NH2 ARG B 205    -140.365 -17.054 495.088  1.00 78.27           N  
ATOM   3305 HH21 ARG B 205    -139.568 -17.190 495.694  1.00 78.27           H  
ATOM   3306 HH22 ARG B 205    -141.204 -16.621 495.445  1.00 78.27           H  
ATOM   3307  CZ  ARG B 205    -140.223 -17.158 493.803  1.00 78.27           C  
ATOM   3308  N   GLY B 206    -134.321 -20.042 492.956  1.00 74.92           N  
ATOM   3309  H   GLY B 206    -134.036 -19.206 492.466  1.00 74.92           H  
ATOM   3310  CA  GLY B 206    -133.376 -20.742 493.834  1.00 74.92           C  
ATOM   3311  HA2 GLY B 206    -132.407 -20.247 493.773  1.00 74.92           H  
ATOM   3312  HA3 GLY B 206    -133.270 -21.770 493.488  1.00 74.92           H  
ATOM   3313  C   GLY B 206    -133.802 -20.778 495.309  1.00 74.92           C  
ATOM   3314  O   GLY B 206    -133.292 -21.597 496.070  1.00 74.92           O  
ATOM   3315  N   ASP B 207    -134.741 -19.917 495.701  1.00 73.75           N  
ATOM   3316  H   ASP B 207    -135.152 -19.309 495.008  1.00 73.75           H  
ATOM   3317  CA  ASP B 207    -135.373 -19.844 497.020  1.00 73.75           C  
ATOM   3318  HA  ASP B 207    -134.613 -20.006 497.785  1.00 73.75           H  
ATOM   3319  C   ASP B 207    -136.473 -20.897 497.236  1.00 73.75           C  
ATOM   3320  CB  ASP B 207    -135.941 -18.424 497.192  1.00 73.75           C  
ATOM   3321  HB2 ASP B 207    -135.127 -17.705 497.097  1.00 73.75           H  
ATOM   3322  HB3 ASP B 207    -136.342 -18.332 498.202  1.00 73.75           H  
ATOM   3323  O   ASP B 207    -136.811 -21.221 498.377  1.00 73.75           O  
ATOM   3324  CG  ASP B 207    -137.037 -18.067 496.174  1.00 73.75           C  
ATOM   3325  OD1 ASP B 207    -138.123 -17.625 496.603  1.00 73.75           O  
ATOM   3326  OD2 ASP B 207    -136.799 -18.208 494.950  1.00 73.75           O  
ATOM   3327  N   VAL B 208    -137.007 -21.465 496.155  1.00 75.16           N  
ATOM   3328  H   VAL B 208    -136.670 -21.189 495.244  1.00 75.16           H  
ATOM   3329  CA  VAL B 208    -138.078 -22.458 496.204  1.00 75.16           C  
ATOM   3330  HA  VAL B 208    -138.543 -22.429 497.189  1.00 75.16           H  
ATOM   3331  C   VAL B 208    -137.476 -23.839 495.994  1.00 75.16           C  
ATOM   3332  CB  VAL B 208    -139.189 -22.145 495.190  1.00 75.16           C  
ATOM   3333  HB  VAL B 208    -138.793 -22.225 494.178  1.00 75.16           H  
ATOM   3334  O   VAL B 208    -137.004 -24.197 494.914  1.00 75.16           O  
ATOM   3335  CG1 VAL B 208    -140.353 -23.131 495.358  1.00 75.16           C  
ATOM   3336 HG11 VAL B 208    -141.150 -22.864 494.663  1.00 75.16           H  
ATOM   3337 HG12 VAL B 208    -140.744 -23.082 496.374  1.00 75.16           H  
ATOM   3338 HG13 VAL B 208    -140.027 -24.146 495.130  1.00 75.16           H  
ATOM   3339  CG2 VAL B 208    -139.739 -20.728 495.391  1.00 75.16           C  
ATOM   3340 HG21 VAL B 208    -140.071 -20.591 496.420  1.00 75.16           H  
ATOM   3341 HG22 VAL B 208    -140.574 -20.546 494.714  1.00 75.16           H  
ATOM   3342 HG23 VAL B 208    -138.969 -19.985 495.180  1.00 75.16           H  
ATOM   3343  N   THR B 209    -137.479 -24.638 497.058  1.00 79.22           N  
ATOM   3344  H   THR B 209    -137.876 -24.292 497.921  1.00 79.22           H  
ATOM   3345  CA  THR B 209    -137.092 -26.044 496.978  1.00 79.22           C  
ATOM   3346  HA  THR B 209    -137.016 -26.317 495.925  1.00 79.22           H  
ATOM   3347  C   THR B 209    -138.162 -26.920 497.605  1.00 79.22           C  
ATOM   3348  CB  THR B 209    -135.717 -26.306 497.592  1.00 79.22           C  
ATOM   3349  HB  THR B 209    -135.759 -26.156 498.670  1.00 79.22           H  
ATOM   3350  O   THR B 209    -138.437 -26.823 498.801  1.00 79.22           O  
ATOM   3351  CG2 THR B 209    -135.253 -27.720 497.258  1.00 79.22           C  
ATOM   3352 HG21 THR B 209    -135.865 -28.453 497.782  1.00 79.22           H  
ATOM   3353 HG22 THR B 209    -135.347 -27.898 496.188  1.00 79.22           H  
ATOM   3354 HG23 THR B 209    -134.205 -27.839 497.533  1.00 79.22           H  
ATOM   3355  OG1 THR B 209    -134.743 -25.439 497.064  1.00 79.22           O  
ATOM   3356  HG1 THR B 209    -135.204 -24.712 496.637  1.00 79.22           H  
ATOM   3357  N   LEU B 210    -138.759 -27.783 496.790  1.00 73.88           N  
ATOM   3358  H   LEU B 210    -138.453 -27.812 495.828  1.00 73.88           H  
ATOM   3359  CA  LEU B 210    -139.741 -28.768 497.215  1.00 73.88           C  
ATOM   3360  HA  LEU B 210    -140.353 -28.349 498.015  1.00 73.88           H  
ATOM   3361  C   LEU B 210    -139.037 -30.004 497.760  1.00 73.88           C  
ATOM   3362  CB  LEU B 210    -140.630 -29.135 496.019  1.00 73.88           C  
ATOM   3363  HB2 LEU B 210    -141.120 -30.087 496.223  1.00 73.88           H  
ATOM   3364  HB3 LEU B 210    -139.995 -29.278 495.145  1.00 73.88           H  
ATOM   3365  O   LEU B 210    -138.246 -30.626 497.056  1.00 73.88           O  
ATOM   3366  CG  LEU B 210    -141.708 -28.091 495.697  1.00 73.88           C  
ATOM   3367  HG  LEU B 210    -141.256 -27.119 495.498  1.00 73.88           H  
ATOM   3368  CD1 LEU B 210    -142.470 -28.551 494.459  1.00 73.88           C  
ATOM   3369 HD11 LEU B 210    -143.221 -27.810 494.187  1.00 73.88           H  
ATOM   3370 HD12 LEU B 210    -141.783 -28.673 493.620  1.00 73.88           H  
ATOM   3371 HD13 LEU B 210    -142.947 -29.512 494.654  1.00 73.88           H  
ATOM   3372  CD2 LEU B 210    -142.694 -27.981 496.862  1.00 73.88           C  
ATOM   3373 HD21 LEU B 210    -143.661 -27.637 496.492  1.00 73.88           H  
ATOM   3374 HD22 LEU B 210    -142.316 -27.279 497.604  1.00 73.88           H  
ATOM   3375 HD23 LEU B 210    -142.846 -28.958 497.320  1.00 73.88           H  
ATOM   3376  N   TYR B 211    -139.368 -30.388 498.987  1.00 72.07           N  
ATOM   3377  H   TYR B 211    -140.067 -29.858 499.487  1.00 72.07           H  
ATOM   3378  CA  TYR B 211    -138.888 -31.629 499.592  1.00 72.07           C  
ATOM   3379  HA  TYR B 211    -138.186 -32.122 498.920  1.00 72.07           H  
ATOM   3380  C   TYR B 211    -140.057 -32.567 499.822  1.00 72.07           C  
ATOM   3381  CB  TYR B 211    -138.154 -31.364 500.907  1.00 72.07           C  
ATOM   3382  HB2 TYR B 211    -138.808 -30.777 501.553  1.00 72.07           H  
ATOM   3383  HB3 TYR B 211    -137.935 -32.308 501.404  1.00 72.07           H  
ATOM   3384  O   TYR B 211    -141.170 -32.126 500.124  1.00 72.07           O  
ATOM   3385  CG  TYR B 211    -136.891 -30.571 500.762  1.00 72.07           C  
ATOM   3386  CD1 TYR B 211    -135.656 -31.229 500.655  1.00 72.07           C  
ATOM   3387  HD1 TYR B 211    -135.610 -32.305 500.740  1.00 72.07           H  
ATOM   3388  CD2 TYR B 211    -136.963 -29.169 500.714  1.00 72.07           C  
ATOM   3389  HD2 TYR B 211    -137.913 -28.665 500.812  1.00 72.07           H  
ATOM   3390  CE1 TYR B 211    -134.494 -30.489 500.389  1.00 72.07           C  
ATOM   3391  HE1 TYR B 211    -133.544 -30.990 500.286  1.00 72.07           H  
ATOM   3392  CE2 TYR B 211    -135.803 -28.427 500.464  1.00 72.07           C  
ATOM   3393  HE2 TYR B 211    -135.880 -27.353 500.378  1.00 72.07           H  
ATOM   3394  OH  TYR B 211    -133.461 -28.402 499.898  1.00 72.07           O  
ATOM   3395  HH  TYR B 211    -132.748 -28.987 499.631  1.00 72.07           H  
ATOM   3396  CZ  TYR B 211    -134.581 -29.094 500.235  1.00 72.07           C  
ATOM   3397  N   TYR B 212    -139.783 -33.865 499.728  1.00 62.80           N  
ATOM   3398  H   TYR B 212    -138.865 -34.141 499.413  1.00 62.80           H  
ATOM   3399  CA  TYR B 212    -140.731 -34.894 500.137  1.00 62.80           C  
ATOM   3400  HA  TYR B 212    -141.558 -34.914 499.427  1.00 62.80           H  
ATOM   3401  C   TYR B 212    -141.320 -34.587 501.525  1.00 62.80           C  
ATOM   3402  CB  TYR B 212    -140.045 -36.260 500.082  1.00 62.80           C  
ATOM   3403  HB2 TYR B 212    -139.297 -36.327 500.871  1.00 62.80           H  
ATOM   3404  HB3 TYR B 212    -139.540 -36.375 499.122  1.00 62.80           H  
ATOM   3405  O   TYR B 212    -140.591 -34.172 502.420  1.00 62.80           O  
ATOM   3406  CG  TYR B 212    -141.052 -37.371 500.220  1.00 62.80           C  
ATOM   3407  CD1 TYR B 212    -141.126 -38.130 501.403  1.00 62.80           C  
ATOM   3408  HD1 TYR B 212    -140.418 -37.966 502.200  1.00 62.80           H  
ATOM   3409  CD2 TYR B 212    -141.961 -37.594 499.171  1.00 62.80           C  
ATOM   3410  HD2 TYR B 212    -141.864 -37.059 498.238  1.00 62.80           H  
ATOM   3411  CE1 TYR B 212    -142.154 -39.082 501.554  1.00 62.80           C  
ATOM   3412  HE1 TYR B 212    -142.238 -39.671 502.456  1.00 62.80           H  
ATOM   3413  CE2 TYR B 212    -142.985 -38.537 499.323  1.00 62.80           C  
ATOM   3414  HE2 TYR B 212    -143.670 -38.727 498.509  1.00 62.80           H  
ATOM   3415  OH  TYR B 212    -144.170 -40.065 500.694  1.00 62.80           O  
ATOM   3416  HH  TYR B 212    -144.712 -40.054 499.903  1.00 62.80           H  
ATOM   3417  CZ  TYR B 212    -143.103 -39.254 500.525  1.00 62.80           C  
ATOM   3418  N   GLN B 213    -142.638 -34.751 501.679  1.00 61.25           N  
ATOM   3419  H   GLN B 213    -143.153 -35.060 500.867  1.00 61.25           H  
ATOM   3420  CA  GLN B 213    -143.447 -34.396 502.864  1.00 61.25           C  
ATOM   3421  HA  GLN B 213    -144.452 -34.769 502.665  1.00 61.25           H  
ATOM   3422  C   GLN B 213    -143.639 -32.898 503.147  1.00 61.25           C  
ATOM   3423  CB  GLN B 213    -142.961 -35.123 504.132  1.00 61.25           C  
ATOM   3424  HB2 GLN B 213    -143.574 -34.808 504.976  1.00 61.25           H  
ATOM   3425  HB3 GLN B 213    -141.933 -34.843 504.356  1.00 61.25           H  
ATOM   3426  O   GLN B 213    -144.659 -32.528 503.726  1.00 61.25           O  
ATOM   3427  CG  GLN B 213    -143.080 -36.644 504.008  1.00 61.25           C  
ATOM   3428  HG2 GLN B 213    -142.612 -36.963 503.075  1.00 61.25           H  
ATOM   3429  HG3 GLN B 213    -144.132 -36.923 503.970  1.00 61.25           H  
ATOM   3430  CD  GLN B 213    -142.408 -37.397 505.150  1.00 61.25           C  
ATOM   3431  NE2 GLN B 213    -142.508 -38.706 505.175  1.00 61.25           N  
ATOM   3432 HE21 GLN B 213    -142.022 -39.159 505.937  1.00 61.25           H  
ATOM   3433 HE22 GLN B 213    -143.018 -39.204 504.458  1.00 61.25           H  
ATOM   3434  OE1 GLN B 213    -141.796 -36.842 506.045  1.00 61.25           O  
ATOM   3435  N   THR B 214    -142.752 -32.021 502.691  1.00 58.62           N  
ATOM   3436  H   THR B 214    -141.901 -32.381 502.282  1.00 58.62           H  
ATOM   3437  CA  THR B 214    -142.872 -30.560 502.843  1.00 58.62           C  
ATOM   3438  HA  THR B 214    -143.730 -30.326 503.472  1.00 58.62           H  
ATOM   3439  C   THR B 214    -143.142 -29.902 501.495  1.00 58.62           C  
ATOM   3440  CB  THR B 214    -141.644 -29.956 503.539  1.00 58.62           C  
ATOM   3441  HB  THR B 214    -141.569 -28.894 503.308  1.00 58.62           H  
ATOM   3442  O   THR B 214    -142.256 -29.324 500.868  1.00 58.62           O  
ATOM   3443  CG2 THR B 214    -141.701 -30.115 505.053  1.00 58.62           C  
ATOM   3444 HG21 THR B 214    -140.803 -29.687 505.496  1.00 58.62           H  
ATOM   3445 HG22 THR B 214    -141.760 -31.172 505.313  1.00 58.62           H  
ATOM   3446 HG23 THR B 214    -142.576 -29.597 505.446  1.00 58.62           H  
ATOM   3447  OG1 THR B 214    -140.486 -30.615 503.123  1.00 58.62           O  
ATOM   3448  HG1 THR B 214    -140.487 -30.588 502.163  1.00 58.62           H  
ATOM   3449  N   GLY B 215    -144.385 -30.025 501.033  1.00 61.00           N  
ATOM   3450  H   GLY B 215    -145.061 -30.500 501.613  1.00 61.00           H  
ATOM   3451  CA  GLY B 215    -144.853 -29.470 499.758  1.00 61.00           C  
ATOM   3452  HA2 GLY B 215    -145.856 -29.066 499.897  1.00 61.00           H  
ATOM   3453  HA3 GLY B 215    -144.204 -28.650 499.455  1.00 61.00           H  
ATOM   3454  C   GLY B 215    -144.893 -30.481 498.613  1.00 61.00           C  
ATOM   3455  O   GLY B 215    -145.692 -30.324 497.695  1.00 61.00           O  
ATOM   3456  N   LEU B 216    -144.122 -31.564 498.688  1.00 64.01           N  
ATOM   3457  H   LEU B 216    -143.454 -31.632 499.443  1.00 64.01           H  
ATOM   3458  CA  LEU B 216    -144.151 -32.645 497.705  1.00 64.01           C  
ATOM   3459  HA  LEU B 216    -144.643 -32.300 496.795  1.00 64.01           H  
ATOM   3460  C   LEU B 216    -144.932 -33.845 498.260  1.00 64.01           C  
ATOM   3461  CB  LEU B 216    -142.695 -32.970 497.360  1.00 64.01           C  
ATOM   3462  HB2 LEU B 216    -142.177 -32.057 497.070  1.00 64.01           H  
ATOM   3463  HB3 LEU B 216    -142.237 -33.335 498.279  1.00 64.01           H  
ATOM   3464  O   LEU B 216    -144.631 -34.345 499.347  1.00 64.01           O  
ATOM   3465  CG  LEU B 216    -142.478 -34.026 496.275  1.00 64.01           C  
ATOM   3466  HG  LEU B 216    -143.090 -34.902 496.492  1.00 64.01           H  
ATOM   3467  CD1 LEU B 216    -142.834 -33.473 494.901  1.00 64.01           C  
ATOM   3468 HD11 LEU B 216    -143.872 -33.141 494.875  1.00 64.01           H  
ATOM   3469 HD12 LEU B 216    -142.716 -34.268 494.165  1.00 64.01           H  
ATOM   3470 HD13 LEU B 216    -142.185 -32.636 494.647  1.00 64.01           H  
ATOM   3471  CD2 LEU B 216    -141.008 -34.446 496.298  1.00 64.01           C  
ATOM   3472 HD21 LEU B 216    -140.686 -34.660 497.317  1.00 64.01           H  
ATOM   3473 HD22 LEU B 216    -140.374 -33.657 495.891  1.00 64.01           H  
ATOM   3474 HD23 LEU B 216    -140.861 -35.372 495.742  1.00 64.01           H  
ATOM   3475  N   LYS B 217    -145.939 -34.311 497.512  1.00 72.15           N  
ATOM   3476  H   LYS B 217    -146.103 -33.867 496.619  1.00 72.15           H  
ATOM   3477  CA  LYS B 217    -146.654 -35.568 497.793  1.00 72.15           C  
ATOM   3478  HA  LYS B 217    -146.773 -35.695 498.868  1.00 72.15           H  
ATOM   3479  C   LYS B 217    -145.859 -36.781 497.312  1.00 72.15           C  
ATOM   3480  CB  LYS B 217    -148.038 -35.589 497.128  1.00 72.15           C  
ATOM   3481  HB2 LYS B 217    -148.453 -36.591 497.232  1.00 72.15           H  
ATOM   3482  HB3 LYS B 217    -147.924 -35.392 496.061  1.00 72.15           H  
ATOM   3483  O   LYS B 217    -145.868 -37.801 497.989  1.00 72.15           O  
ATOM   3484  CG  LYS B 217    -149.047 -34.599 497.722  1.00 72.15           C  
ATOM   3485  HG2 LYS B 217    -148.634 -33.590 497.681  1.00 72.15           H  
ATOM   3486  HG3 LYS B 217    -149.250 -34.866 498.759  1.00 72.15           H  
ATOM   3487  CD  LYS B 217    -150.345 -34.643 496.904  1.00 72.15           C  
ATOM   3488  HD2 LYS B 217    -150.113 -34.306 495.893  1.00 72.15           H  
ATOM   3489  HD3 LYS B 217    -150.714 -35.667 496.847  1.00 72.15           H  
ATOM   3490  CE  LYS B 217    -151.435 -33.749 497.508  1.00 72.15           C  
ATOM   3491  HE2 LYS B 217    -151.968 -34.311 498.275  1.00 72.15           H  
ATOM   3492  HE3 LYS B 217    -150.953 -32.897 497.989  1.00 72.15           H  
ATOM   3493  NZ  LYS B 217    -152.370 -33.262 496.463  1.00 72.15           N  
ATOM   3494  HZ1 LYS B 217    -152.785 -34.025 495.949  1.00 72.15           H  
ATOM   3495  HZ2 LYS B 217    -153.110 -32.690 496.845  1.00 72.15           H  
ATOM   3496  HZ3 LYS B 217    -151.862 -32.692 495.802  1.00 72.15           H  
ATOM   3497  N   GLY B 218    -145.189 -36.664 496.169  1.00 74.33           N  
ATOM   3498  H   GLY B 218    -145.274 -35.812 495.635  1.00 74.33           H  
ATOM   3499  CA  GLY B 218    -144.336 -37.715 495.622  1.00 74.33           C  
ATOM   3500  HA2 GLY B 218    -144.885 -38.656 495.565  1.00 74.33           H  
ATOM   3501  HA3 GLY B 218    -143.485 -37.863 496.286  1.00 74.33           H  
ATOM   3502  C   GLY B 218    -143.804 -37.383 494.233  1.00 74.33           C  
ATOM   3503  O   GLY B 218    -144.283 -36.447 493.585  1.00 74.33           O  
ATOM   3504  N   VAL B 219    -142.805 -38.147 493.795  1.00 75.19           N  
ATOM   3505  H   VAL B 219    -142.533 -38.926 494.378  1.00 75.19           H  
ATOM   3506  CA  VAL B 219    -142.238 -38.085 492.437  1.00 75.19           C  
ATOM   3507  HA  VAL B 219    -142.847 -37.422 491.822  1.00 75.19           H  
ATOM   3508  C   VAL B 219    -142.299 -39.474 491.831  1.00 75.19           C  
ATOM   3509  CB  VAL B 219    -140.788 -37.557 492.407  1.00 75.19           C  
ATOM   3510  HB  VAL B 219    -140.163 -38.186 493.040  1.00 75.19           H  
ATOM   3511  O   VAL B 219    -141.937 -40.453 492.478  1.00 75.19           O  
ATOM   3512  CG1 VAL B 219    -140.189 -37.523 490.995  1.00 75.19           C  
ATOM   3513 HG11 VAL B 219    -140.038 -38.539 490.628  1.00 75.19           H  
ATOM   3514 HG12 VAL B 219    -139.221 -37.022 491.007  1.00 75.19           H  
ATOM   3515 HG13 VAL B 219    -140.854 -36.995 490.313  1.00 75.19           H  
ATOM   3516  CG2 VAL B 219    -140.726 -36.127 492.942  1.00 75.19           C  
ATOM   3517 HG21 VAL B 219    -141.243 -36.091 493.901  1.00 75.19           H  
ATOM   3518 HG22 VAL B 219    -141.244 -35.450 492.262  1.00 75.19           H  
ATOM   3519 HG23 VAL B 219    -139.691 -35.807 493.061  1.00 75.19           H  
ATOM   3520  N   GLN B 220    -142.727 -39.545 490.580  1.00 76.39           N  
ATOM   3521  H   GLN B 220    -143.036 -38.696 490.129  1.00 76.39           H  
ATOM   3522  CA  GLN B 220    -142.660 -40.737 489.758  1.00 76.39           C  
ATOM   3523  HA  GLN B 220    -142.265 -41.569 490.340  1.00 76.39           H  
ATOM   3524  C   GLN B 220    -141.714 -40.470 488.590  1.00 76.39           C  
ATOM   3525  CB  GLN B 220    -144.079 -41.099 489.314  1.00 76.39           C  
ATOM   3526  HB2 GLN B 220    -144.697 -41.237 490.201  1.00 76.39           H  
ATOM   3527  HB3 GLN B 220    -144.497 -40.285 488.720  1.00 76.39           H  
ATOM   3528  O   GLN B 220    -141.839 -39.451 487.916  1.00 76.39           O  
ATOM   3529  CG  GLN B 220    -144.105 -42.382 488.488  1.00 76.39           C  
ATOM   3530  HG2 GLN B 220    -143.567 -42.226 487.552  1.00 76.39           H  
ATOM   3531  HG3 GLN B 220    -143.609 -43.172 489.052  1.00 76.39           H  
ATOM   3532  CD  GLN B 220    -145.532 -42.823 488.187  1.00 76.39           C  
ATOM   3533  NE2 GLN B 220    -145.946 -42.846 486.940  1.00 76.39           N  
ATOM   3534 HE21 GLN B 220    -146.881 -43.196 486.785  1.00 76.39           H  
ATOM   3535 HE22 GLN B 220    -145.333 -42.597 486.176  1.00 76.39           H  
ATOM   3536  OE1 GLN B 220    -146.293 -43.152 489.082  1.00 76.39           O  
ATOM   3537  N   VAL B 221    -140.774 -41.379 488.361  1.00 77.71           N  
ATOM   3538  H   VAL B 221    -140.716 -42.175 488.979  1.00 77.71           H  
ATOM   3539  CA  VAL B 221    -139.853 -41.352 487.225  1.00 77.71           C  
ATOM   3540  HA  VAL B 221    -140.024 -40.458 486.626  1.00 77.71           H  
ATOM   3541  C   VAL B 221    -140.150 -42.575 486.370  1.00 77.71           C  
ATOM   3542  CB  VAL B 221    -138.384 -41.344 487.693  1.00 77.71           C  
ATOM   3543  HB  VAL B 221    -138.136 -42.301 488.151  1.00 77.71           H  
ATOM   3544  O   VAL B 221    -140.000 -43.695 486.846  1.00 77.71           O  
ATOM   3545  CG1 VAL B 221    -137.455 -41.120 486.495  1.00 77.71           C  
ATOM   3546 HG11 VAL B 221    -137.709 -40.185 485.995  1.00 77.71           H  
ATOM   3547 HG12 VAL B 221    -137.563 -41.941 485.786  1.00 77.71           H  
ATOM   3548 HG13 VAL B 221    -136.419 -41.088 486.829  1.00 77.71           H  
ATOM   3549  CG2 VAL B 221    -138.122 -40.246 488.731  1.00 77.71           C  
ATOM   3550 HG21 VAL B 221    -138.526 -39.299 488.370  1.00 77.71           H  
ATOM   3551 HG22 VAL B 221    -137.053 -40.153 488.922  1.00 77.71           H  
ATOM   3552 HG23 VAL B 221    -138.618 -40.501 489.666  1.00 77.71           H  
ATOM   3553  N   SER B 222    -140.594 -42.370 485.133  1.00 78.93           N  
ATOM   3554  H   SER B 222    -140.685 -41.416 484.815  1.00 78.93           H  
ATOM   3555  CA  SER B 222    -140.818 -43.428 484.145  1.00 78.93           C  
ATOM   3556  HA  SER B 222    -140.824 -44.401 484.634  1.00 78.93           H  
ATOM   3557  C   SER B 222    -139.699 -43.402 483.112  1.00 78.93           C  
ATOM   3558  CB  SER B 222    -142.180 -43.245 483.470  1.00 78.93           C  
ATOM   3559  HB2 SER B 222    -142.241 -42.245 483.041  1.00 78.93           H  
ATOM   3560  HB3 SER B 222    -142.963 -43.352 484.221  1.00 78.93           H  
ATOM   3561  O   SER B 222    -139.451 -42.358 482.518  1.00 78.93           O  
ATOM   3562  OG  SER B 222    -142.380 -44.203 482.448  1.00 78.93           O  
ATOM   3563  HG  SER B 222    -141.914 -43.910 481.661  1.00 78.93           H  
ATOM   3564  N   SER B 223    -139.061 -44.545 482.883  1.00 80.41           N  
ATOM   3565  H   SER B 223    -139.318 -45.338 483.454  1.00 80.41           H  
ATOM   3566  CA  SER B 223    -138.119 -44.792 481.790  1.00 80.41           C  
ATOM   3567  HA  SER B 223    -137.848 -43.861 481.293  1.00 80.41           H  
ATOM   3568  C   SER B 223    -138.782 -45.724 480.783  1.00 80.41           C  
ATOM   3569  CB  SER B 223    -136.848 -45.427 482.365  1.00 80.41           C  
ATOM   3570  HB2 SER B 223    -137.124 -46.224 483.057  1.00 80.41           H  
ATOM   3571  HB3 SER B 223    -136.282 -44.675 482.914  1.00 80.41           H  
ATOM   3572  O   SER B 223    -138.979 -46.896 481.103  1.00 80.41           O  
ATOM   3573  OG  SER B 223    -136.044 -45.976 481.346  1.00 80.41           O  
ATOM   3574  HG  SER B 223    -136.542 -46.684 480.929  1.00 80.41           H  
ATOM   3575  N   ASP B 224    -139.100 -45.230 479.586  1.00 82.45           N  
ATOM   3576  H   ASP B 224    -138.926 -44.251 479.409  1.00 82.45           H  
ATOM   3577  CA  ASP B 224    -139.791 -45.979 478.529  1.00 82.45           C  
ATOM   3578  HA  ASP B 224    -140.079 -46.963 478.902  1.00 82.45           H  
ATOM   3579  C   ASP B 224    -138.886 -46.196 477.302  1.00 82.45           C  
ATOM   3580  CB  ASP B 224    -141.091 -45.238 478.178  1.00 82.45           C  
ATOM   3581  HB2 ASP B 224    -141.690 -45.136 479.083  1.00 82.45           H  
ATOM   3582  HB3 ASP B 224    -140.846 -44.237 477.821  1.00 82.45           H  
ATOM   3583  O   ASP B 224    -138.390 -45.245 476.696  1.00 82.45           O  
ATOM   3584  CG  ASP B 224    -141.933 -45.947 477.115  1.00 82.45           C  
ATOM   3585  OD1 ASP B 224    -143.008 -45.422 476.775  1.00 82.45           O  
ATOM   3586  OD2 ASP B 224    -141.499 -47.004 476.609  1.00 82.45           O  
ATOM   3587  N   LYS B 225    -138.662 -47.459 476.928  1.00 83.91           N  
ATOM   3588  H   LYS B 225    -139.149 -48.180 477.440  1.00 83.91           H  
ATOM   3589  CA  LYS B 225    -137.846 -47.852 475.768  1.00 83.91           C  
ATOM   3590  HA  LYS B 225    -137.209 -47.018 475.474  1.00 83.91           H  
ATOM   3591  C   LYS B 225    -138.646 -48.222 474.527  1.00 83.91           C  
ATOM   3592  CB  LYS B 225    -136.964 -49.040 476.129  1.00 83.91           C  
ATOM   3593  HB2 LYS B 225    -137.597 -49.861 476.463  1.00 83.91           H  
ATOM   3594  HB3 LYS B 225    -136.421 -49.364 475.240  1.00 83.91           H  
ATOM   3595  O   LYS B 225    -138.038 -48.595 473.529  1.00 83.91           O  
ATOM   3596  CG  LYS B 225    -135.941 -48.700 477.200  1.00 83.91           C  
ATOM   3597  HG2 LYS B 225    -135.357 -47.840 476.872  1.00 83.91           H  
ATOM   3598  HG3 LYS B 225    -136.444 -48.491 478.144  1.00 83.91           H  
ATOM   3599  CD  LYS B 225    -135.046 -49.926 477.324  1.00 83.91           C  
ATOM   3600  HD2 LYS B 225    -135.658 -50.817 477.187  1.00 83.91           H  
ATOM   3601  HD3 LYS B 225    -134.285 -49.909 476.544  1.00 83.91           H  
ATOM   3602  CE  LYS B 225    -134.398 -50.005 478.691  1.00 83.91           C  
ATOM   3603  HE2 LYS B 225    -133.539 -49.335 478.732  1.00 83.91           H  
ATOM   3604  HE3 LYS B 225    -135.117 -49.697 479.451  1.00 83.91           H  
ATOM   3605  NZ  LYS B 225    -134.028 -51.414 478.910  1.00 83.91           N  
ATOM   3606  HZ1 LYS B 225    -133.561 -51.518 479.800  1.00 83.91           H  
ATOM   3607  HZ2 LYS B 225    -134.878 -51.956 478.975  1.00 83.91           H  
ATOM   3608  HZ3 LYS B 225    -133.447 -51.777 478.168  1.00 83.91           H  
ATOM   3609  N   THR B 226    -139.972 -48.159 474.557  1.00 73.10           N  
ATOM   3610  H   THR B 226    -140.426 -47.796 475.384  1.00 73.10           H  
ATOM   3611  CA  THR B 226    -140.830 -48.578 473.435  1.00 73.10           C  
ATOM   3612  HA  THR B 226    -140.710 -49.649 473.267  1.00 73.10           H  
ATOM   3613  C   THR B 226    -140.474 -47.881 472.120  1.00 73.10           C  
ATOM   3614  CB  THR B 226    -142.305 -48.302 473.748  1.00 73.10           C  
ATOM   3615  HB  THR B 226    -142.893 -48.503 472.852  1.00 73.10           H  
ATOM   3616  O   THR B 226    -140.591 -48.467 471.049  1.00 73.10           O  
ATOM   3617  CG2 THR B 226    -142.839 -49.196 474.869  1.00 73.10           C  
ATOM   3618 HG21 THR B 226    -143.821 -48.838 475.180  1.00 73.10           H  
ATOM   3619 HG22 THR B 226    -142.172 -49.202 475.731  1.00 73.10           H  
ATOM   3620 HG23 THR B 226    -142.940 -50.217 474.497  1.00 73.10           H  
ATOM   3621  OG1 THR B 226    -142.478 -46.946 474.086  1.00 73.10           O  
ATOM   3622  HG1 THR B 226    -142.403 -46.870 475.040  1.00 73.10           H  
ATOM   3623  N   GLN B 227    -139.963 -46.650 472.190  1.00 75.23           N  
ATOM   3624  H   GLN B 227    -139.964 -46.207 473.098  1.00 75.23           H  
ATOM   3625  CA  GLN B 227    -139.556 -45.868 471.024  1.00 75.23           C  
ATOM   3626  HA  GLN B 227    -140.006 -46.315 470.137  1.00 75.23           H  
ATOM   3627  C   GLN B 227    -138.044 -45.859 470.767  1.00 75.23           C  
ATOM   3628  CB  GLN B 227    -140.134 -44.452 471.142  1.00 75.23           C  
ATOM   3629  HB2 GLN B 227    -139.778 -43.979 472.057  1.00 75.23           H  
ATOM   3630  HB3 GLN B 227    -139.802 -43.859 470.290  1.00 75.23           H  
ATOM   3631  O   GLN B 227    -137.614 -45.174 469.838  1.00 75.23           O  
ATOM   3632  CG  GLN B 227    -141.669 -44.485 471.136  1.00 75.23           C  
ATOM   3633  HG2 GLN B 227    -142.023 -45.036 470.265  1.00 75.23           H  
ATOM   3634  HG3 GLN B 227    -142.037 -44.985 472.032  1.00 75.23           H  
ATOM   3635  CD  GLN B 227    -142.244 -43.082 471.073  1.00 75.23           C  
ATOM   3636  NE2 GLN B 227    -142.817 -42.583 472.145  1.00 75.23           N  
ATOM   3637 HE21 GLN B 227    -142.931 -43.148 472.975  1.00 75.23           H  
ATOM   3638 HE22 GLN B 227    -143.222 -41.663 472.045  1.00 75.23           H  
ATOM   3639  OE1 GLN B 227    -142.165 -42.404 470.065  1.00 75.23           O  
ATOM   3640  N   LEU B 228    -137.244 -46.605 471.535  1.00 77.76           N  
ATOM   3641  H   LEU B 228    -137.660 -47.254 472.187  1.00 77.76           H  
ATOM   3642  CA  LEU B 228    -135.786 -46.545 471.473  1.00 77.76           C  
ATOM   3643  HA  LEU B 228    -135.521 -45.489 471.529  1.00 77.76           H  
ATOM   3644  C   LEU B 228    -135.246 -47.094 470.145  1.00 77.76           C  
ATOM   3645  CB  LEU B 228    -135.188 -47.233 472.718  1.00 77.76           C  
ATOM   3646  HB2 LEU B 228    -135.445 -48.292 472.708  1.00 77.76           H  
ATOM   3647  HB3 LEU B 228    -135.672 -46.784 473.585  1.00 77.76           H  
ATOM   3648  O   LEU B 228    -135.604 -48.192 469.727  1.00 77.76           O  
ATOM   3649  CG  LEU B 228    -133.660 -47.076 472.877  1.00 77.76           C  
ATOM   3650  HG  LEU B 228    -133.345 -46.115 472.470  1.00 77.76           H  
ATOM   3651  CD1 LEU B 228    -133.283 -47.110 474.362  1.00 77.76           C  
ATOM   3652 HD11 LEU B 228    -132.211 -46.941 474.467  1.00 77.76           H  
ATOM   3653 HD12 LEU B 228    -133.548 -48.075 474.792  1.00 77.76           H  
ATOM   3654 HD13 LEU B 228    -133.815 -46.317 474.887  1.00 77.76           H  
ATOM   3655  CD2 LEU B 228    -132.866 -48.199 472.200  1.00 77.76           C  
ATOM   3656 HD21 LEU B 228    -131.798 -48.038 472.350  1.00 77.76           H  
ATOM   3657 HD22 LEU B 228    -133.060 -48.220 471.128  1.00 77.76           H  
ATOM   3658 HD23 LEU B 228    -133.145 -49.167 472.618  1.00 77.76           H  
ATOM   3659  N   PHE B 229    -134.342 -46.347 469.513  1.00 81.31           N  
ATOM   3660  H   PHE B 229    -134.114 -45.444 469.903  1.00 81.31           H  
ATOM   3661  CA  PHE B 229    -133.501 -46.827 468.415  1.00 81.31           C  
ATOM   3662  HA  PHE B 229    -133.378 -47.906 468.515  1.00 81.31           H  
ATOM   3663  C   PHE B 229    -132.122 -46.176 468.520  1.00 81.31           C  
ATOM   3664  CB  PHE B 229    -134.155 -46.553 467.051  1.00 81.31           C  
ATOM   3665  HB2 PHE B 229    -135.193 -46.886 467.083  1.00 81.31           H  
ATOM   3666  HB3 PHE B 229    -133.658 -47.160 466.294  1.00 81.31           H  
ATOM   3667  O   PHE B 229    -131.998 -45.051 468.988  1.00 81.31           O  
ATOM   3668  CG  PHE B 229    -134.105 -45.107 466.600  1.00 81.31           C  
ATOM   3669  CD1 PHE B 229    -135.134 -44.221 466.960  1.00 81.31           C  
ATOM   3670  HD1 PHE B 229    -135.955 -44.569 467.570  1.00 81.31           H  
ATOM   3671  CD2 PHE B 229    -133.026 -44.646 465.822  1.00 81.31           C  
ATOM   3672  HD2 PHE B 229    -132.239 -45.329 465.538  1.00 81.31           H  
ATOM   3673  CE1 PHE B 229    -135.092 -42.885 466.526  1.00 81.31           C  
ATOM   3674  HE1 PHE B 229    -135.895 -42.210 466.780  1.00 81.31           H  
ATOM   3675  CE2 PHE B 229    -132.965 -43.301 465.421  1.00 81.31           C  
ATOM   3676  HE2 PHE B 229    -132.127 -42.948 464.838  1.00 81.31           H  
ATOM   3677  CZ  PHE B 229    -134.001 -42.420 465.774  1.00 81.31           C  
ATOM   3678  HZ  PHE B 229    -133.957 -41.387 465.460  1.00 81.31           H  
ATOM   3679  N   ASN B 230    -131.069 -46.857 468.081  1.00 76.53           N  
ATOM   3680  H   ASN B 230    -131.220 -47.760 467.657  1.00 76.53           H  
ATOM   3681  CA  ASN B 230    -129.696 -46.347 468.191  1.00 76.53           C  
ATOM   3682  HA  ASN B 230    -129.736 -45.282 468.421  1.00 76.53           H  
ATOM   3683  C   ASN B 230    -128.925 -46.399 466.857  1.00 76.53           C  
ATOM   3684  CB  ASN B 230    -129.019 -47.025 469.398  1.00 76.53           C  
ATOM   3685  HB2 ASN B 230    -129.585 -46.768 470.293  1.00 76.53           H  
ATOM   3686  HB3 ASN B 230    -127.995 -46.668 469.509  1.00 76.53           H  
ATOM   3687  O   ASN B 230    -127.749 -46.031 466.817  1.00 76.53           O  
ATOM   3688  CG  ASN B 230    -128.994 -48.526 469.260  1.00 76.53           C  
ATOM   3689  ND2 ASN B 230    -129.116 -49.285 470.323  1.00 76.53           N  
ATOM   3690 HD21 ASN B 230    -129.143 -50.286 470.191  1.00 76.53           H  
ATOM   3691 HD22 ASN B 230    -129.296 -48.888 471.234  1.00 76.53           H  
ATOM   3692  OD1 ASN B 230    -128.884 -49.022 468.161  1.00 76.53           O  
ATOM   3693  N   ALA B 231    -129.607 -46.756 465.762  1.00 75.04           N  
ATOM   3694  H   ALA B 231    -130.522 -47.166 465.886  1.00 75.04           H  
ATOM   3695  CA  ALA B 231    -129.168 -46.547 464.386  1.00 75.04           C  
ATOM   3696  HA  ALA B 231    -128.375 -45.799 464.373  1.00 75.04           H  
ATOM   3697  C   ALA B 231    -130.336 -46.030 463.519  1.00 75.04           C  
ATOM   3698  CB  ALA B 231    -128.579 -47.862 463.865  1.00 75.04           C  
ATOM   3699  HB1 ALA B 231    -129.330 -48.652 463.896  1.00 75.04           H  
ATOM   3700  HB2 ALA B 231    -128.230 -47.732 462.840  1.00 75.04           H  
ATOM   3701  HB3 ALA B 231    -127.730 -48.149 464.486  1.00 75.04           H  
ATOM   3702  O   ALA B 231    -131.329 -46.719 463.324  1.00 75.04           O  
ATOM   3703  N   GLY B 232    -130.260 -44.805 463.003  1.00 80.60           N  
ATOM   3704  H   GLY B 232    -129.420 -44.268 463.164  1.00 80.60           H  
ATOM   3705  CA  GLY B 232    -131.323 -44.209 462.184  1.00 80.60           C  
ATOM   3706  HA2 GLY B 232    -132.247 -44.780 462.279  1.00 80.60           H  
ATOM   3707  HA3 GLY B 232    -131.535 -43.204 462.550  1.00 80.60           H  
ATOM   3708  C   GLY B 232    -130.940 -44.108 460.711  1.00 80.60           C  
ATOM   3709  O   GLY B 232    -129.882 -43.557 460.408  1.00 80.60           O  
ATOM   3710  N   TYR B 233    -131.795 -44.587 459.807  1.00 76.11           N  
ATOM   3711  H   TYR B 233    -132.650 -45.011 460.137  1.00 76.11           H  
ATOM   3712  CA  TYR B 233    -131.685 -44.339 458.366  1.00 76.11           C  
ATOM   3713  HA  TYR B 233    -130.674 -44.008 458.127  1.00 76.11           H  
ATOM   3714  C   TYR B 233    -132.680 -43.249 457.970  1.00 76.11           C  
ATOM   3715  CB  TYR B 233    -131.991 -45.617 457.576  1.00 76.11           C  
ATOM   3716  HB2 TYR B 233    -131.457 -46.473 457.990  1.00 76.11           H  
ATOM   3717  HB3 TYR B 233    -133.048 -45.837 457.723  1.00 76.11           H  
ATOM   3718  O   TYR B 233    -133.880 -43.406 458.183  1.00 76.11           O  
ATOM   3719  CG  TYR B 233    -131.737 -45.537 456.081  1.00 76.11           C  
ATOM   3720  CD1 TYR B 233    -132.759 -45.926 455.193  1.00 76.11           C  
ATOM   3721  HD1 TYR B 233    -133.699 -46.293 455.580  1.00 76.11           H  
ATOM   3722  CD2 TYR B 233    -130.523 -45.043 455.563  1.00 76.11           C  
ATOM   3723  HD2 TYR B 233    -129.735 -44.715 456.225  1.00 76.11           H  
ATOM   3724  CE1 TYR B 233    -132.583 -45.845 453.800  1.00 76.11           C  
ATOM   3725  HE1 TYR B 233    -133.382 -46.149 453.140  1.00 76.11           H  
ATOM   3726  CE2 TYR B 233    -130.386 -44.920 454.168  1.00 76.11           C  
ATOM   3727  HE2 TYR B 233    -129.543 -44.441 453.692  1.00 76.11           H  
ATOM   3728  OH  TYR B 233    -131.176 -45.189 451.949  1.00 76.11           O  
ATOM   3729  HH  TYR B 233    -131.969 -45.420 451.458  1.00 76.11           H  
ATOM   3730  CZ  TYR B 233    -131.384 -45.331 453.285  1.00 76.11           C  
ATOM   3731  N   PHE B 234    -132.207 -42.144 457.399  1.00 81.99           N  
ATOM   3732  H   PHE B 234    -131.223 -42.082 457.184  1.00 81.99           H  
ATOM   3733  CA  PHE B 234    -133.068 -41.012 457.049  1.00 81.99           C  
ATOM   3734  HA  PHE B 234    -134.106 -41.245 457.286  1.00 81.99           H  
ATOM   3735  C   PHE B 234    -132.992 -40.749 455.551  1.00 81.99           C  
ATOM   3736  CB  PHE B 234    -132.689 -39.778 457.877  1.00 81.99           C  
ATOM   3737  HB2 PHE B 234    -131.658 -39.501 457.657  1.00 81.99           H  
ATOM   3738  HB3 PHE B 234    -133.323 -38.946 457.569  1.00 81.99           H  
ATOM   3739  O   PHE B 234    -131.915 -40.458 455.020  1.00 81.99           O  
ATOM   3740  CG  PHE B 234    -132.841 -39.968 459.374  1.00 81.99           C  
ATOM   3741  CD1 PHE B 234    -134.040 -39.609 460.017  1.00 81.99           C  
ATOM   3742  HD1 PHE B 234    -134.861 -39.210 459.440  1.00 81.99           H  
ATOM   3743  CD2 PHE B 234    -131.782 -40.510 460.127  1.00 81.99           C  
ATOM   3744  HD2 PHE B 234    -130.862 -40.794 459.641  1.00 81.99           H  
ATOM   3745  CE1 PHE B 234    -134.182 -39.797 461.404  1.00 81.99           C  
ATOM   3746  HE1 PHE B 234    -135.118 -39.557 461.886  1.00 81.99           H  
ATOM   3747  CE2 PHE B 234    -131.917 -40.678 461.515  1.00 81.99           C  
ATOM   3748  HE2 PHE B 234    -131.092 -41.074 462.091  1.00 81.99           H  
ATOM   3749  CZ  PHE B 234    -133.119 -40.330 462.154  1.00 81.99           C  
ATOM   3750  HZ  PHE B 234    -133.230 -40.477 463.219  1.00 81.99           H  
ATOM   3751  N   VAL B 235    -134.142 -40.837 454.889  1.00 75.43           N  
ATOM   3752  H   VAL B 235    -134.977 -41.095 455.396  1.00 75.43           H  
ATOM   3753  CA  VAL B 235    -134.292 -40.576 453.458  1.00 75.43           C  
ATOM   3754  HA  VAL B 235    -133.311 -40.367 453.033  1.00 75.43           H  
ATOM   3755  C   VAL B 235    -135.161 -39.334 453.279  1.00 75.43           C  
ATOM   3756  CB  VAL B 235    -134.854 -41.801 452.713  1.00 75.43           C  
ATOM   3757  HB  VAL B 235    -135.880 -41.979 453.035  1.00 75.43           H  
ATOM   3758  O   VAL B 235    -136.218 -39.196 453.895  1.00 75.43           O  
ATOM   3759  CG1 VAL B 235    -134.829 -41.589 451.194  1.00 75.43           C  
ATOM   3760 HG11 VAL B 235    -135.221 -42.475 450.694  1.00 75.43           H  
ATOM   3761 HG12 VAL B 235    -133.812 -41.394 450.854  1.00 75.43           H  
ATOM   3762 HG13 VAL B 235    -135.468 -40.747 450.929  1.00 75.43           H  
ATOM   3763  CG2 VAL B 235    -134.024 -43.058 452.998  1.00 75.43           C  
ATOM   3764 HG21 VAL B 235    -134.105 -43.328 454.051  1.00 75.43           H  
ATOM   3765 HG22 VAL B 235    -134.410 -43.891 452.411  1.00 75.43           H  
ATOM   3766 HG23 VAL B 235    -132.977 -42.881 452.749  1.00 75.43           H  
ATOM   3767  N   GLY B 236    -134.682 -38.394 452.478  1.00 77.55           N  
ATOM   3768  H   GLY B 236    -133.815 -38.597 452.001  1.00 77.55           H  
ATOM   3769  CA  GLY B 236    -135.401 -37.199 452.065  1.00 77.55           C  
ATOM   3770  HA2 GLY B 236    -134.702 -36.366 451.993  1.00 77.55           H  
ATOM   3771  HA3 GLY B 236    -136.157 -36.926 452.801  1.00 77.55           H  
ATOM   3772  C   GLY B 236    -136.100 -37.379 450.724  1.00 77.55           C  
ATOM   3773  O   GLY B 236    -136.180 -38.474 450.154  1.00 77.55           O  
ATOM   3774  N   LYS B 237    -136.568 -36.258 450.192  1.00 73.38           N  
ATOM   3775  H   LYS B 237    -136.378 -35.392 450.674  1.00 73.38           H  
ATOM   3776  CA  LYS B 237    -137.240 -36.209 448.903  1.00 73.38           C  
ATOM   3777  HA  LYS B 237    -138.093 -36.886 448.946  1.00 73.38           H  
ATOM   3778  C   LYS B 237    -136.319 -36.675 447.776  1.00 73.38           C  
ATOM   3779  CB  LYS B 237    -137.761 -34.790 448.694  1.00 73.38           C  
ATOM   3780  HB2 LYS B 237    -138.406 -34.537 449.535  1.00 73.38           H  
ATOM   3781  HB3 LYS B 237    -136.930 -34.087 448.653  1.00 73.38           H  
ATOM   3782  O   LYS B 237    -135.106 -36.472 447.826  1.00 73.38           O  
ATOM   3783  CG  LYS B 237    -138.584 -34.701 447.414  1.00 73.38           C  
ATOM   3784  HG2 LYS B 237    -139.325 -35.499 447.398  1.00 73.38           H  
ATOM   3785  HG3 LYS B 237    -137.920 -34.796 446.555  1.00 73.38           H  
ATOM   3786  CD  LYS B 237    -139.291 -33.359 447.338  1.00 73.38           C  
ATOM   3787  HD2 LYS B 237    -139.979 -33.276 448.179  1.00 73.38           H  
ATOM   3788  HD3 LYS B 237    -138.562 -32.550 447.370  1.00 73.38           H  
ATOM   3789  CE  LYS B 237    -140.058 -33.335 446.021  1.00 73.38           C  
ATOM   3790  HE2 LYS B 237    -140.646 -34.250 445.957  1.00 73.38           H  
ATOM   3791  HE3 LYS B 237    -139.346 -33.341 445.196  1.00 73.38           H  
ATOM   3792  NZ  LYS B 237    -140.947 -32.157 445.979  1.00 73.38           N  
ATOM   3793  HZ1 LYS B 237    -141.583 -32.215 446.761  1.00 73.38           H  
ATOM   3794  HZ2 LYS B 237    -140.406 -31.308 446.061  1.00 73.38           H  
ATOM   3795  HZ3 LYS B 237    -141.483 -32.157 445.124  1.00 73.38           H  
ATOM   3796  N   ASP B 238    -136.910 -37.313 446.767  1.00 70.78           N  
ATOM   3797  H   ASP B 238    -137.918 -37.371 446.773  1.00 70.78           H  
ATOM   3798  CA  ASP B 238    -136.216 -37.813 445.573  1.00 70.78           C  
ATOM   3799  HA  ASP B 238    -136.925 -38.450 445.045  1.00 70.78           H  
ATOM   3800  C   ASP B 238    -135.013 -38.729 445.897  1.00 70.78           C  
ATOM   3801  CB  ASP B 238    -135.892 -36.645 444.616  1.00 70.78           C  
ATOM   3802  HB2 ASP B 238    -135.420 -37.043 443.719  1.00 70.78           H  
ATOM   3803  HB3 ASP B 238    -135.184 -35.970 445.097  1.00 70.78           H  
ATOM   3804  O   ASP B 238    -134.051 -38.818 445.135  1.00 70.78           O  
ATOM   3805  CG  ASP B 238    -137.141 -35.862 444.182  1.00 70.78           C  
ATOM   3806  OD1 ASP B 238    -137.080 -34.610 444.136  1.00 70.78           O  
ATOM   3807  OD2 ASP B 238    -138.173 -36.513 443.907  1.00 70.78           O  
ATOM   3808  N   GLY B 239    -135.056 -39.425 447.041  1.00 72.34           N  
ATOM   3809  H   GLY B 239    -135.834 -39.262 447.665  1.00 72.34           H  
ATOM   3810  CA  GLY B 239    -134.002 -40.345 447.477  1.00 72.34           C  
ATOM   3811  HA2 GLY B 239    -133.670 -40.943 446.628  1.00 72.34           H  
ATOM   3812  HA3 GLY B 239    -134.418 -41.013 448.231  1.00 72.34           H  
ATOM   3813  C   GLY B 239    -132.776 -39.664 448.087  1.00 72.34           C  
ATOM   3814  O   GLY B 239    -131.710 -40.277 448.153  1.00 72.34           O  
ATOM   3815  N   LEU B 240    -132.894 -38.410 448.533  1.00 70.57           N  
ATOM   3816  H   LEU B 240    -133.770 -37.927 448.388  1.00 70.57           H  
ATOM   3817  CA  LEU B 240    -131.840 -37.727 449.278  1.00 70.57           C  
ATOM   3818  HA  LEU B 240    -130.982 -37.606 448.617  1.00 70.57           H  
ATOM   3819  C   LEU B 240    -131.425 -38.553 450.506  1.00 70.57           C  
ATOM   3820  CB  LEU B 240    -132.366 -36.350 449.699  1.00 70.57           C  
ATOM   3821  HB2 LEU B 240    -133.201 -36.500 450.383  1.00 70.57           H  
ATOM   3822  HB3 LEU B 240    -132.753 -35.824 448.826  1.00 70.57           H  
ATOM   3823  O   LEU B 240    -132.272 -39.000 451.270  1.00 70.57           O  
ATOM   3824  CG  LEU B 240    -131.308 -35.479 450.381  1.00 70.57           C  
ATOM   3825  HG  LEU B 240    -130.787 -36.036 451.160  1.00 70.57           H  
ATOM   3826  CD1 LEU B 240    -130.293 -34.981 449.351  1.00 70.57           C  
ATOM   3827 HD11 LEU B 240    -129.720 -34.153 449.770  1.00 70.57           H  
ATOM   3828 HD12 LEU B 240    -129.619 -35.788 449.062  1.00 70.57           H  
ATOM   3829 HD13 LEU B 240    -130.815 -34.604 448.472  1.00 70.57           H  
ATOM   3830  CD2 LEU B 240    -131.982 -34.289 451.038  1.00 70.57           C  
ATOM   3831 HD21 LEU B 240    -132.723 -34.626 451.764  1.00 70.57           H  
ATOM   3832 HD22 LEU B 240    -131.232 -33.696 451.560  1.00 70.57           H  
ATOM   3833 HD23 LEU B 240    -132.483 -33.689 450.277  1.00 70.57           H  
ATOM   3834  N   THR B 241    -130.125 -38.734 450.733  1.00 80.80           N  
ATOM   3835  H   THR B 241    -129.455 -38.295 450.118  1.00 80.80           H  
ATOM   3836  CA  THR B 241    -129.615 -39.454 451.913  1.00 80.80           C  
ATOM   3837  HA  THR B 241    -130.415 -39.562 452.646  1.00 80.80           H  
ATOM   3838  C   THR B 241    -128.496 -38.679 452.596  1.00 80.80           C  
ATOM   3839  CB  THR B 241    -129.116 -40.871 451.579  1.00 80.80           C  
ATOM   3840  HB  THR B 241    -128.897 -41.373 452.521  1.00 80.80           H  
ATOM   3841  O   THR B 241    -127.907 -37.760 452.025  1.00 80.80           O  
ATOM   3842  CG2 THR B 241    -130.111 -41.735 450.812  1.00 80.80           C  
ATOM   3843 HG21 THR B 241    -131.082 -41.702 451.307  1.00 80.80           H  
ATOM   3844 HG22 THR B 241    -129.762 -42.768 450.799  1.00 80.80           H  
ATOM   3845 HG23 THR B 241    -130.218 -41.380 449.788  1.00 80.80           H  
ATOM   3846  OG1 THR B 241    -127.928 -40.816 450.821  1.00 80.80           O  
ATOM   3847  HG1 THR B 241    -128.213 -40.773 449.905  1.00 80.80           H  
ATOM   3848  N   LEU B 242    -128.146 -39.100 453.812  1.00 81.04           N  
ATOM   3849  H   LEU B 242    -128.707 -39.819 454.249  1.00 81.04           H  
ATOM   3850  CA  LEU B 242    -127.013 -38.565 454.568  1.00 81.04           C  
ATOM   3851  HA  LEU B 242    -126.889 -37.514 454.304  1.00 81.04           H  
ATOM   3852  C   LEU B 242    -125.668 -39.218 454.213  1.00 81.04           C  
ATOM   3853  CB  LEU B 242    -127.326 -38.648 456.072  1.00 81.04           C  
ATOM   3854  HB2 LEU B 242    -126.463 -38.297 456.637  1.00 81.04           H  
ATOM   3855  HB3 LEU B 242    -127.494 -39.691 456.339  1.00 81.04           H  
ATOM   3856  O   LEU B 242    -124.684 -38.980 454.905  1.00 81.04           O  
ATOM   3857  CG  LEU B 242    -128.548 -37.818 456.499  1.00 81.04           C  
ATOM   3858  HG  LEU B 242    -129.434 -38.156 455.961  1.00 81.04           H  
ATOM   3859  CD1 LEU B 242    -128.797 -38.006 457.992  1.00 81.04           C  
ATOM   3860 HD11 LEU B 242    -127.937 -37.666 458.569  1.00 81.04           H  
ATOM   3861 HD12 LEU B 242    -129.680 -37.436 458.277  1.00 81.04           H  
ATOM   3862 HD13 LEU B 242    -128.980 -39.060 458.199  1.00 81.04           H  
ATOM   3863  CD2 LEU B 242    -128.347 -36.325 456.237  1.00 81.04           C  
ATOM   3864 HD21 LEU B 242    -128.282 -36.127 455.168  1.00 81.04           H  
ATOM   3865 HD22 LEU B 242    -129.209 -35.775 456.615  1.00 81.04           H  
ATOM   3866 HD23 LEU B 242    -127.444 -35.972 456.737  1.00 81.04           H  
ATOM   3867  N   GLY B 243    -125.583 -40.008 453.136  1.00 72.84           N  
ATOM   3868  H   GLY B 243    -126.407 -40.142 452.568  1.00 72.84           H  
ATOM   3869  CA  GLY B 243    -124.371 -40.776 452.806  1.00 72.84           C  
ATOM   3870  HA2 GLY B 243    -124.568 -41.379 451.920  1.00 72.84           H  
ATOM   3871  HA3 GLY B 243    -124.141 -41.445 453.635  1.00 72.84           H  
ATOM   3872  C   GLY B 243    -123.120 -39.925 452.536  1.00 72.84           C  
ATOM   3873  O   GLY B 243    -121.995 -40.411 452.656  1.00 72.84           O  
ATOM   3874  N   SER B 244    -123.295 -38.645 452.197  1.00 70.10           N  
ATOM   3875  H   SER B 244    -124.241 -38.295 452.130  1.00 70.10           H  
ATOM   3876  CA  SER B 244    -122.206 -37.676 452.014  1.00 70.10           C  
ATOM   3877  HA  SER B 244    -121.311 -38.206 451.686  1.00 70.10           H  
ATOM   3878  C   SER B 244    -121.836 -36.911 453.288  1.00 70.10           C  
ATOM   3879  CB  SER B 244    -122.598 -36.688 450.915  1.00 70.10           C  
ATOM   3880  HB2 SER B 244    -122.764 -37.233 449.985  1.00 70.10           H  
ATOM   3881  HB3 SER B 244    -121.795 -35.966 450.764  1.00 70.10           H  
ATOM   3882  O   SER B 244    -120.806 -36.234 453.320  1.00 70.10           O  
ATOM   3883  OG  SER B 244    -123.786 -36.013 451.282  1.00 70.10           O  
ATOM   3884  HG  SER B 244    -124.118 -35.497 450.543  1.00 70.10           H  
ATOM   3885  N   VAL B 245    -122.653 -37.004 454.337  1.00 74.60           N  
ATOM   3886  H   VAL B 245    -123.414 -37.668 454.302  1.00 74.60           H  
ATOM   3887  CA  VAL B 245    -122.466 -36.269 455.583  1.00 74.60           C  
ATOM   3888  HA  VAL B 245    -121.930 -35.345 455.366  1.00 74.60           H  
ATOM   3889  C   VAL B 245    -121.634 -37.118 456.526  1.00 74.60           C  
ATOM   3890  CB  VAL B 245    -123.806 -35.886 456.231  1.00 74.60           C  
ATOM   3891  HB  VAL B 245    -124.316 -36.781 456.590  1.00 74.60           H  
ATOM   3892  O   VAL B 245    -122.029 -38.211 456.917  1.00 74.60           O  
ATOM   3893  CG1 VAL B 245    -123.582 -34.935 457.412  1.00 74.60           C  
ATOM   3894 HG11 VAL B 245    -123.300 -33.947 457.049  1.00 74.60           H  
ATOM   3895 HG12 VAL B 245    -122.786 -35.311 458.056  1.00 74.60           H  
ATOM   3896 HG13 VAL B 245    -124.507 -34.872 457.986  1.00 74.60           H  
ATOM   3897  CG2 VAL B 245    -124.718 -35.156 455.247  1.00 74.60           C  
ATOM   3898 HG21 VAL B 245    -125.025 -35.833 454.449  1.00 74.60           H  
ATOM   3899 HG22 VAL B 245    -125.614 -34.810 455.762  1.00 74.60           H  
ATOM   3900 HG23 VAL B 245    -124.197 -34.303 454.812  1.00 74.60           H  
ATOM   3901  N   VAL B 246    -120.493 -36.584 456.943  1.00 77.00           N  
ATOM   3902  H   VAL B 246    -120.222 -35.683 456.576  1.00 77.00           H  
ATOM   3903  CA  VAL B 246    -119.672 -37.160 458.011  1.00 77.00           C  
ATOM   3904  HA  VAL B 246    -120.095 -38.107 458.345  1.00 77.00           H  
ATOM   3905  C   VAL B 246    -119.692 -36.190 459.178  1.00 77.00           C  
ATOM   3906  CB  VAL B 246    -118.237 -37.434 457.534  1.00 77.00           C  
ATOM   3907  HB  VAL B 246    -117.737 -36.491 457.311  1.00 77.00           H  
ATOM   3908  O   VAL B 246    -119.307 -35.029 459.019  1.00 77.00           O  
ATOM   3909  CG1 VAL B 246    -117.434 -38.173 458.612  1.00 77.00           C  
ATOM   3910 HG11 VAL B 246    -117.361 -37.563 459.513  1.00 77.00           H  
ATOM   3911 HG12 VAL B 246    -117.924 -39.113 458.865  1.00 77.00           H  
ATOM   3912 HG13 VAL B 246    -116.424 -38.377 458.255  1.00 77.00           H  
ATOM   3913  CG2 VAL B 246    -118.231 -38.288 456.263  1.00 77.00           C  
ATOM   3914 HG21 VAL B 246    -117.206 -38.555 456.006  1.00 77.00           H  
ATOM   3915 HG22 VAL B 246    -118.834 -39.180 456.431  1.00 77.00           H  
ATOM   3916 HG23 VAL B 246    -118.662 -37.729 455.432  1.00 77.00           H  
ATOM   3917  N   PHE B 247    -120.149 -36.640 460.341  1.00 79.64           N  
ATOM   3918  H   PHE B 247    -120.499 -37.585 460.406  1.00 79.64           H  
ATOM   3919  CA  PHE B 247    -120.091 -35.856 461.569  1.00 79.64           C  
ATOM   3920  HA  PHE B 247    -119.238 -35.180 461.505  1.00 79.64           H  
ATOM   3921  C   PHE B 247    -119.862 -36.751 462.783  1.00 79.64           C  
ATOM   3922  CB  PHE B 247    -121.359 -35.000 461.728  1.00 79.64           C  
ATOM   3923  HB2 PHE B 247    -121.186 -34.282 462.530  1.00 79.64           H  
ATOM   3924  HB3 PHE B 247    -121.517 -34.426 460.815  1.00 79.64           H  
ATOM   3925  O   PHE B 247    -120.223 -37.923 462.787  1.00 79.64           O  
ATOM   3926  CG  PHE B 247    -122.624 -35.771 462.055  1.00 79.64           C  
ATOM   3927  CD1 PHE B 247    -123.498 -36.171 461.030  1.00 79.64           C  
ATOM   3928  HD1 PHE B 247    -123.243 -35.984 459.997  1.00 79.64           H  
ATOM   3929  CD2 PHE B 247    -122.927 -36.098 463.390  1.00 79.64           C  
ATOM   3930  HD2 PHE B 247    -122.258 -35.816 464.190  1.00 79.64           H  
ATOM   3931  CE1 PHE B 247    -124.689 -36.850 461.331  1.00 79.64           C  
ATOM   3932  HE1 PHE B 247    -125.360 -37.152 460.540  1.00 79.64           H  
ATOM   3933  CE2 PHE B 247    -124.095 -36.816 463.689  1.00 79.64           C  
ATOM   3934  HE2 PHE B 247    -124.319 -37.075 464.713  1.00 79.64           H  
ATOM   3935  CZ  PHE B 247    -124.994 -37.153 462.664  1.00 79.64           C  
ATOM   3936  HZ  PHE B 247    -125.929 -37.640 462.901  1.00 79.64           H  
ATOM   3937  N   GLU B 248    -119.304 -36.157 463.832  1.00 82.84           N  
ATOM   3938  H   GLU B 248    -119.039 -35.185 463.761  1.00 82.84           H  
ATOM   3939  CA  GLU B 248    -119.279 -36.715 465.179  1.00 82.84           C  
ATOM   3940  HA  GLU B 248    -119.935 -37.583 465.249  1.00 82.84           H  
ATOM   3941  C   GLU B 248    -119.779 -35.631 466.131  1.00 82.84           C  
ATOM   3942  CB  GLU B 248    -117.860 -37.135 465.589  1.00 82.84           C  
ATOM   3943  HB2 GLU B 248    -117.879 -37.386 466.650  1.00 82.84           H  
ATOM   3944  HB3 GLU B 248    -117.189 -36.287 465.453  1.00 82.84           H  
ATOM   3945  O   GLU B 248    -119.254 -34.516 466.137  1.00 82.84           O  
ATOM   3946  CG  GLU B 248    -117.306 -38.344 464.823  1.00 82.84           C  
ATOM   3947  HG2 GLU B 248    -117.992 -39.180 464.952  1.00 82.84           H  
ATOM   3948  HG3 GLU B 248    -117.253 -38.099 463.762  1.00 82.84           H  
ATOM   3949  CD  GLU B 248    -115.904 -38.757 465.314  1.00 82.84           C  
ATOM   3950  OE1 GLU B 248    -115.424 -39.817 464.855  1.00 82.84           O  
ATOM   3951  OE2 GLU B 248    -115.295 -38.026 466.142  1.00 82.84           O  
ATOM   3952  N   GLU B 249    -120.772 -35.955 466.947  1.00 78.97           N  
ATOM   3953  H   GLU B 249    -121.159 -36.887 466.893  1.00 78.97           H  
ATOM   3954  CA  GLU B 249    -121.161 -35.148 468.094  1.00 78.97           C  
ATOM   3955  HA  GLU B 249    -120.695 -34.165 468.029  1.00 78.97           H  
ATOM   3956  C   GLU B 249    -120.662 -35.822 469.367  1.00 78.97           C  
ATOM   3957  CB  GLU B 249    -122.668 -34.926 468.151  1.00 78.97           C  
ATOM   3958  HB2 GLU B 249    -123.182 -35.887 468.171  1.00 78.97           H  
ATOM   3959  HB3 GLU B 249    -122.866 -34.406 469.090  1.00 78.97           H  
ATOM   3960  O   GLU B 249    -120.864 -37.021 469.579  1.00 78.97           O  
ATOM   3961  CG  GLU B 249    -123.194 -34.071 466.985  1.00 78.97           C  
ATOM   3962  HG2 GLU B 249    -123.217 -34.673 466.077  1.00 78.97           H  
ATOM   3963  HG3 GLU B 249    -122.515 -33.233 466.826  1.00 78.97           H  
ATOM   3964  CD  GLU B 249    -124.594 -33.519 467.276  1.00 78.97           C  
ATOM   3965  OE1 GLU B 249    -125.119 -32.701 466.493  1.00 78.97           O  
ATOM   3966  OE2 GLU B 249    -125.169 -33.857 468.329  1.00 78.97           O  
ATOM   3967  N   LYS B 250    -119.979 -35.047 470.210  1.00 80.20           N  
ATOM   3968  H   LYS B 250    -119.954 -34.053 470.032  1.00 80.20           H  
ATOM   3969  CA  LYS B 250    -119.420 -35.523 471.475  1.00 80.20           C  
ATOM   3970  HA  LYS B 250    -119.521 -36.607 471.512  1.00 80.20           H  
ATOM   3971  C   LYS B 250    -120.224 -34.968 472.639  1.00 80.20           C  
ATOM   3972  CB  LYS B 250    -117.931 -35.169 471.589  1.00 80.20           C  
ATOM   3973  HB2 LYS B 250    -117.582 -35.429 472.588  1.00 80.20           H  
ATOM   3974  HB3 LYS B 250    -117.802 -34.097 471.442  1.00 80.20           H  
ATOM   3975  O   LYS B 250    -120.596 -33.799 472.618  1.00 80.20           O  
ATOM   3976  CG  LYS B 250    -117.109 -35.948 470.557  1.00 80.20           C  
ATOM   3977  HG2 LYS B 250    -117.497 -35.751 469.558  1.00 80.20           H  
ATOM   3978  HG3 LYS B 250    -117.206 -37.014 470.763  1.00 80.20           H  
ATOM   3979  CD  LYS B 250    -115.628 -35.565 470.587  1.00 80.20           C  
ATOM   3980  HD2 LYS B 250    -115.525 -34.501 470.373  1.00 80.20           H  
ATOM   3981  HD3 LYS B 250    -115.208 -35.792 471.566  1.00 80.20           H  
ATOM   3982  CE  LYS B 250    -114.942 -36.397 469.500  1.00 80.20           C  
ATOM   3983  HE2 LYS B 250    -115.084 -37.453 469.727  1.00 80.20           H  
ATOM   3984  HE3 LYS B 250    -115.441 -36.215 468.547  1.00 80.20           H  
ATOM   3985  NZ  LYS B 250    -113.503 -36.089 469.379  1.00 80.20           N  
ATOM   3986  HZ1 LYS B 250    -113.027 -36.322 470.239  1.00 80.20           H  
ATOM   3987  HZ2 LYS B 250    -113.382 -35.114 469.150  1.00 80.20           H  
ATOM   3988  HZ3 LYS B 250    -113.138 -36.648 468.620  1.00 80.20           H  
ATOM   3989  N   ASN B 251    -120.429 -35.797 473.655  1.00 77.07           N  
ATOM   3990  H   ASN B 251    -120.079 -36.741 473.580  1.00 77.07           H  
ATOM   3991  CA  ASN B 251    -121.006 -35.361 474.922  1.00 77.07           C  
ATOM   3992  HA  ASN B 251    -121.847 -34.705 474.701  1.00 77.07           H  
ATOM   3993  C   ASN B 251    -119.992 -34.540 475.745  1.00 77.07           C  
ATOM   3994  CB  ASN B 251    -121.565 -36.592 475.660  1.00 77.07           C  
ATOM   3995  HB2 ASN B 251    -122.219 -37.135 474.977  1.00 77.07           H  
ATOM   3996  HB3 ASN B 251    -122.192 -36.255 476.486  1.00 77.07           H  
ATOM   3997  O   ASN B 251    -118.820 -34.410 475.380  1.00 77.07           O  
ATOM   3998  CG  ASN B 251    -120.538 -37.566 476.214  1.00 77.07           C  
ATOM   3999  ND2 ASN B 251    -120.994 -38.709 476.669  1.00 77.07           N  
ATOM   4000 HD21 ASN B 251    -120.335 -39.378 477.042  1.00 77.07           H  
ATOM   4001 HD22 ASN B 251    -121.976 -38.915 476.547  1.00 77.07           H  
ATOM   4002  OD1 ASN B 251    -119.343 -37.319 476.291  1.00 77.07           O  
ATOM   4003  N   GLU B 252    -120.416 -34.034 476.905  1.00 70.00           N  
ATOM   4004  H   GLU B 252    -121.398 -34.102 477.127  1.00 70.00           H  
ATOM   4005  CA  GLU B 252    -119.574 -33.246 477.825  1.00 70.00           C  
ATOM   4006  HA  GLU B 252    -119.244 -32.336 477.324  1.00 70.00           H  
ATOM   4007  C   GLU B 252    -118.316 -33.990 478.315  1.00 70.00           C  
ATOM   4008  CB  GLU B 252    -120.403 -32.857 479.055  1.00 70.00           C  
ATOM   4009  HB2 GLU B 252    -119.754 -32.320 479.745  1.00 70.00           H  
ATOM   4010  HB3 GLU B 252    -120.746 -33.770 479.542  1.00 70.00           H  
ATOM   4011  O   GLU B 252    -117.322 -33.371 478.693  1.00 70.00           O  
ATOM   4012  CG  GLU B 252    -121.615 -31.968 478.733  1.00 70.00           C  
ATOM   4013  HG2 GLU B 252    -122.277 -32.500 478.050  1.00 70.00           H  
ATOM   4014  HG3 GLU B 252    -121.261 -31.066 478.234  1.00 70.00           H  
ATOM   4015  CD  GLU B 252    -122.406 -31.582 479.995  1.00 70.00           C  
ATOM   4016  OE1 GLU B 252    -123.397 -30.837 479.848  1.00 70.00           O  
ATOM   4017  OE2 GLU B 252    -122.034 -32.046 481.099  1.00 70.00           O  
ATOM   4018  N   LEU B 253    -118.330 -35.328 478.281  1.00 72.99           N  
ATOM   4019  H   LEU B 253    -119.140 -35.772 477.871  1.00 72.99           H  
ATOM   4020  CA  LEU B 253    -117.194 -36.178 478.645  1.00 72.99           C  
ATOM   4021  HA  LEU B 253    -116.612 -35.665 479.411  1.00 72.99           H  
ATOM   4022  C   LEU B 253    -116.223 -36.408 477.472  1.00 72.99           C  
ATOM   4023  CB  LEU B 253    -117.708 -37.507 479.232  1.00 72.99           C  
ATOM   4024  HB2 LEU B 253    -116.850 -38.125 479.500  1.00 72.99           H  
ATOM   4025  HB3 LEU B 253    -118.265 -38.039 478.461  1.00 72.99           H  
ATOM   4026  O   LEU B 253    -115.255 -37.157 477.607  1.00 72.99           O  
ATOM   4027  CG  LEU B 253    -118.608 -37.364 480.472  1.00 72.99           C  
ATOM   4028  HG  LEU B 253    -119.478 -36.752 480.234  1.00 72.99           H  
ATOM   4029  CD1 LEU B 253    -119.102 -38.747 480.898  1.00 72.99           C  
ATOM   4030 HD11 LEU B 253    -119.654 -39.200 480.075  1.00 72.99           H  
ATOM   4031 HD12 LEU B 253    -118.258 -39.385 481.162  1.00 72.99           H  
ATOM   4032 HD13 LEU B 253    -119.773 -38.647 481.752  1.00 72.99           H  
ATOM   4033  CD2 LEU B 253    -117.863 -36.738 481.655  1.00 72.99           C  
ATOM   4034 HD21 LEU B 253    -117.600 -35.708 481.415  1.00 72.99           H  
ATOM   4035 HD22 LEU B 253    -116.960 -37.305 481.877  1.00 72.99           H  
ATOM   4036 HD23 LEU B 253    -118.515 -36.720 482.528  1.00 72.99           H  
ATOM   4037  N   GLY B 254    -116.474 -35.794 476.312  1.00 76.05           N  
ATOM   4038  H   GLY B 254    -117.301 -35.217 476.256  1.00 76.05           H  
ATOM   4039  CA  GLY B 254    -115.679 -35.960 475.098  1.00 76.05           C  
ATOM   4040  HA2 GLY B 254    -115.949 -35.165 474.403  1.00 76.05           H  
ATOM   4041  HA3 GLY B 254    -114.622 -35.868 475.344  1.00 76.05           H  
ATOM   4042  C   GLY B 254    -115.894 -37.301 474.391  1.00 76.05           C  
ATOM   4043  O   GLY B 254    -115.120 -37.649 473.494  1.00 76.05           O  
ATOM   4044  N   GLN B 255    -116.919 -38.059 474.777  1.00 79.27           N  
ATOM   4045  H   GLN B 255    -117.576 -37.670 475.439  1.00 79.27           H  
ATOM   4046  CA  GLN B 255    -117.263 -39.344 474.173  1.00 79.27           C  
ATOM   4047  HA  GLN B 255    -116.352 -39.838 473.834  1.00 79.27           H  
ATOM   4048  C   GLN B 255    -118.173 -39.108 472.967  1.00 79.27           C  
ATOM   4049  CB  GLN B 255    -117.955 -40.249 475.200  1.00 79.27           C  
ATOM   4050  HB2 GLN B 255    -118.922 -39.810 475.446  1.00 79.27           H  
ATOM   4051  HB3 GLN B 255    -118.139 -41.223 474.746  1.00 79.27           H  
ATOM   4052  O   GLN B 255    -119.086 -38.290 473.048  1.00 79.27           O  
ATOM   4053  CG  GLN B 255    -117.148 -40.449 476.492  1.00 79.27           C  
ATOM   4054  HG2 GLN B 255    -116.857 -39.488 476.916  1.00 79.27           H  
ATOM   4055  HG3 GLN B 255    -116.240 -41.006 476.260  1.00 79.27           H  
ATOM   4056  CD  GLN B 255    -117.954 -41.183 477.555  1.00 79.27           C  
ATOM   4057  NE2 GLN B 255    -117.390 -42.187 478.190  1.00 79.27           N  
ATOM   4058 HE21 GLN B 255    -117.974 -42.654 478.870  1.00 79.27           H  
ATOM   4059 HE22 GLN B 255    -116.451 -42.477 477.956  1.00 79.27           H  
ATOM   4060  OE1 GLN B 255    -119.098 -40.870 477.848  1.00 79.27           O  
ATOM   4061  N   VAL B 256    -117.939 -39.819 471.861  1.00 79.97           N  
ATOM   4062  H   VAL B 256    -117.203 -40.512 471.866  1.00 79.97           H  
ATOM   4063  CA  VAL B 256    -118.798 -39.740 470.668  1.00 79.97           C  
ATOM   4064  HA  VAL B 256    -118.923 -38.695 470.384  1.00 79.97           H  
ATOM   4065  C   VAL B 256    -120.168 -40.302 471.020  1.00 79.97           C  
ATOM   4066  CB  VAL B 256    -118.188 -40.486 469.467  1.00 79.97           C  
ATOM   4067  HB  VAL B 256    -118.019 -41.529 469.735  1.00 79.97           H  
ATOM   4068  O   VAL B 256    -120.297 -41.485 471.322  1.00 79.97           O  
ATOM   4069  CG1 VAL B 256    -119.104 -40.434 468.240  1.00 79.97           C  
ATOM   4070 HG11 VAL B 256    -119.322 -39.400 467.971  1.00 79.97           H  
ATOM   4071 HG12 VAL B 256    -120.041 -40.955 468.438  1.00 79.97           H  
ATOM   4072 HG13 VAL B 256    -118.613 -40.925 467.399  1.00 79.97           H  
ATOM   4073  CG2 VAL B 256    -116.841 -39.862 469.075  1.00 79.97           C  
ATOM   4074 HG21 VAL B 256    -116.984 -38.818 468.795  1.00 79.97           H  
ATOM   4075 HG22 VAL B 256    -116.428 -40.391 468.216  1.00 79.97           H  
ATOM   4076 HG23 VAL B 256    -116.129 -39.931 469.898  1.00 79.97           H  
ATOM   4077  N   GLU B 257    -121.172 -39.437 471.006  1.00 80.08           N  
ATOM   4078  H   GLU B 257    -120.989 -38.485 470.722  1.00 80.08           H  
ATOM   4079  CA  GLU B 257    -122.547 -39.786 471.333  1.00 80.08           C  
ATOM   4080  HA  GLU B 257    -122.557 -40.703 471.920  1.00 80.08           H  
ATOM   4081  C   GLU B 257    -123.365 -40.056 470.077  1.00 80.08           C  
ATOM   4082  CB  GLU B 257    -123.152 -38.674 472.188  1.00 80.08           C  
ATOM   4083  HB2 GLU B 257    -123.241 -37.754 471.610  1.00 80.08           H  
ATOM   4084  HB3 GLU B 257    -122.483 -38.503 473.031  1.00 80.08           H  
ATOM   4085  O   GLU B 257    -124.139 -41.007 470.070  1.00 80.08           O  
ATOM   4086  CG  GLU B 257    -124.521 -39.104 472.720  1.00 80.08           C  
ATOM   4087  HG2 GLU B 257    -125.263 -39.037 471.925  1.00 80.08           H  
ATOM   4088  HG3 GLU B 257    -124.461 -40.149 473.023  1.00 80.08           H  
ATOM   4089  CD  GLU B 257    -124.956 -38.277 473.927  1.00 80.08           C  
ATOM   4090  OE1 GLU B 257    -125.597 -38.900 474.805  1.00 80.08           O  
ATOM   4091  OE2 GLU B 257    -124.564 -37.096 474.033  1.00 80.08           O  
ATOM   4092  N   PHE B 258    -123.117 -39.291 469.009  1.00 81.50           N  
ATOM   4093  H   PHE B 258    -122.449 -38.539 469.100  1.00 81.50           H  
ATOM   4094  CA  PHE B 258    -123.699 -39.521 467.691  1.00 81.50           C  
ATOM   4095  HA  PHE B 258    -124.124 -40.525 467.686  1.00 81.50           H  
ATOM   4096  C   PHE B 258    -122.624 -39.441 466.613  1.00 81.50           C  
ATOM   4097  CB  PHE B 258    -124.841 -38.536 467.406  1.00 81.50           C  
ATOM   4098  HB2 PHE B 258    -124.427 -37.540 467.250  1.00 81.50           H  
ATOM   4099  HB3 PHE B 258    -125.336 -38.833 466.482  1.00 81.50           H  
ATOM   4100  O   PHE B 258    -121.771 -38.555 466.660  1.00 81.50           O  
ATOM   4101  CG  PHE B 258    -125.873 -38.479 468.511  1.00 81.50           C  
ATOM   4102  CD1 PHE B 258    -126.772 -39.546 468.683  1.00 81.50           C  
ATOM   4103  HD1 PHE B 258    -126.749 -40.386 468.005  1.00 81.50           H  
ATOM   4104  CD2 PHE B 258    -125.879 -37.402 469.416  1.00 81.50           C  
ATOM   4105  HD2 PHE B 258    -125.178 -36.588 469.303  1.00 81.50           H  
ATOM   4106  CE1 PHE B 258    -127.681 -39.535 469.755  1.00 81.50           C  
ATOM   4107  HE1 PHE B 258    -128.366 -40.357 469.894  1.00 81.50           H  
ATOM   4108  CE2 PHE B 258    -126.772 -37.403 470.501  1.00 81.50           C  
ATOM   4109  HE2 PHE B 258    -126.736 -36.605 471.227  1.00 81.50           H  
ATOM   4110  CZ  PHE B 258    -127.674 -38.468 470.669  1.00 81.50           C  
ATOM   4111  HZ  PHE B 258    -128.342 -38.480 471.518  1.00 81.50           H  
ATOM   4112  N   TYR B 259    -122.667 -40.326 465.621  1.00 81.61           N  
ATOM   4113  H   TYR B 259    -123.366 -41.055 465.637  1.00 81.61           H  
ATOM   4114  CA  TYR B 259    -121.816 -40.197 464.440  1.00 81.61           C  
ATOM   4115  HA  TYR B 259    -121.614 -39.135 464.299  1.00 81.61           H  
ATOM   4116  C   TYR B 259    -122.506 -40.677 463.171  1.00 81.61           C  
ATOM   4117  CB  TYR B 259    -120.463 -40.902 464.641  1.00 81.61           C  
ATOM   4118  HB2 TYR B 259    -120.032 -40.573 465.586  1.00 81.61           H  
ATOM   4119  HB3 TYR B 259    -119.787 -40.563 463.856  1.00 81.61           H  
ATOM   4120  O   TYR B 259    -123.354 -41.570 463.199  1.00 81.61           O  
ATOM   4121  CG  TYR B 259    -120.503 -42.420 464.610  1.00 81.61           C  
ATOM   4122  CD1 TYR B 259    -120.799 -43.146 465.779  1.00 81.61           C  
ATOM   4123  HD1 TYR B 259    -121.011 -42.614 466.695  1.00 81.61           H  
ATOM   4124  CD2 TYR B 259    -120.232 -43.107 463.409  1.00 81.61           C  
ATOM   4125  HD2 TYR B 259    -119.983 -42.549 462.518  1.00 81.61           H  
ATOM   4126  CE1 TYR B 259    -120.843 -44.555 465.745  1.00 81.61           C  
ATOM   4127  HE1 TYR B 259    -121.085 -45.127 466.628  1.00 81.61           H  
ATOM   4128  CE2 TYR B 259    -120.282 -44.514 463.373  1.00 81.61           C  
ATOM   4129  HE2 TYR B 259    -120.048 -45.051 462.466  1.00 81.61           H  
ATOM   4130  OH  TYR B 259    -120.692 -46.594 464.502  1.00 81.61           O  
ATOM   4131  HH  TYR B 259    -120.656 -46.926 463.602  1.00 81.61           H  
ATOM   4132  CZ  TYR B 259    -120.607 -45.238 464.538  1.00 81.61           C  
ATOM   4133  N   SER B 260    -122.087 -40.111 462.048  1.00 79.32           N  
ATOM   4134  H   SER B 260    -121.408 -39.366 462.120  1.00 79.32           H  
ATOM   4135  CA  SER B 260    -122.277 -40.693 460.725  1.00 79.32           C  
ATOM   4136  HA  SER B 260    -122.790 -41.651 460.816  1.00 79.32           H  
ATOM   4137  C   SER B 260    -120.909 -40.942 460.112  1.00 79.32           C  
ATOM   4138  CB  SER B 260    -123.138 -39.805 459.826  1.00 79.32           C  
ATOM   4139  HB2 SER B 260    -123.385 -40.354 458.917  1.00 79.32           H  
ATOM   4140  HB3 SER B 260    -124.064 -39.555 460.342  1.00 79.32           H  
ATOM   4141  O   SER B 260    -119.945 -40.215 460.368  1.00 79.32           O  
ATOM   4142  OG  SER B 260    -122.443 -38.622 459.478  1.00 79.32           O  
ATOM   4143  HG  SER B 260    -122.413 -38.588 458.519  1.00 79.32           H  
ATOM   4144  N   PHE B 261    -120.808 -41.984 459.299  1.00 69.33           N  
ATOM   4145  H   PHE B 261    -121.642 -42.484 459.028  1.00 69.33           H  
ATOM   4146  CA  PHE B 261    -119.581 -42.266 458.575  1.00 69.33           C  
ATOM   4147  HA  PHE B 261    -118.837 -41.507 458.818  1.00 69.33           H  
ATOM   4148  C   PHE B 261    -119.816 -42.154 457.085  1.00 69.33           C  
ATOM   4149  CB  PHE B 261    -118.970 -43.594 459.007  1.00 69.33           C  
ATOM   4150  HB2 PHE B 261    -118.013 -43.714 458.498  1.00 69.33           H  
ATOM   4151  HB3 PHE B 261    -118.752 -43.539 460.073  1.00 69.33           H  
ATOM   4152  O   PHE B 261    -120.916 -42.359 456.582  1.00 69.33           O  
ATOM   4153  CG  PHE B 261    -119.804 -44.831 458.755  1.00 69.33           C  
ATOM   4154  CD1 PHE B 261    -120.714 -45.269 459.731  1.00 69.33           C  
ATOM   4155  HD1 PHE B 261    -120.925 -44.652 460.593  1.00 69.33           H  
ATOM   4156  CD2 PHE B 261    -119.566 -45.623 457.619  1.00 69.33           C  
ATOM   4157  HD2 PHE B 261    -118.872 -45.293 456.859  1.00 69.33           H  
ATOM   4158  CE1 PHE B 261    -121.303 -46.539 459.615  1.00 69.33           C  
ATOM   4159  HE1 PHE B 261    -121.895 -46.947 460.421  1.00 69.33           H  
ATOM   4160  CE2 PHE B 261    -120.188 -46.875 457.489  1.00 69.33           C  
ATOM   4161  HE2 PHE B 261    -119.993 -47.484 456.619  1.00 69.33           H  
ATOM   4162  CZ  PHE B 261    -121.066 -47.332 458.487  1.00 69.33           C  
ATOM   4163  HZ  PHE B 261    -121.528 -48.304 458.400  1.00 69.33           H  
ATOM   4164  N   LYS B 262    -118.746 -41.802 456.382  1.00 57.81           N  
ATOM   4165  H   LYS B 262    -117.866 -41.695 456.866  1.00 57.81           H  
ATOM   4166  CA  LYS B 262    -118.790 -41.622 454.942  1.00 57.81           C  
ATOM   4167  HA  LYS B 262    -119.479 -40.808 454.713  1.00 57.81           H  
ATOM   4168  C   LYS B 262    -119.314 -42.887 454.278  1.00 57.81           C  
ATOM   4169  CB  LYS B 262    -117.386 -41.298 454.443  1.00 57.81           C  
ATOM   4170  HB2 LYS B 262    -116.794 -42.213 454.403  1.00 57.81           H  
ATOM   4171  HB3 LYS B 262    -116.897 -40.598 455.120  1.00 57.81           H  
ATOM   4172  O   LYS B 262    -118.938 -43.985 454.683  1.00 57.81           O  
ATOM   4173  CG  LYS B 262    -117.478 -40.670 453.057  1.00 57.81           C  
ATOM   4174  HG2 LYS B 262    -118.001 -41.345 452.380  1.00 57.81           H  
ATOM   4175  HG3 LYS B 262    -118.027 -39.731 453.116  1.00 57.81           H  
ATOM   4176  CD  LYS B 262    -116.081 -40.417 452.517  1.00 57.81           C  
ATOM   4177  HD2 LYS B 262    -115.520 -41.353 452.525  1.00 57.81           H  
ATOM   4178  HD3 LYS B 262    -115.577 -39.666 453.126  1.00 57.81           H  
ATOM   4179  CE  LYS B 262    -116.255 -39.934 451.085  1.00 57.81           C  
ATOM   4180  HE2 LYS B 262    -116.852 -39.022 451.088  1.00 57.81           H  
ATOM   4181  HE3 LYS B 262    -116.819 -40.696 450.545  1.00 57.81           H  
ATOM   4182  NZ  LYS B 262    -114.943 -39.714 450.449  1.00 57.81           N  
ATOM   4183  HZ1 LYS B 262    -114.418 -39.017 450.960  1.00 57.81           H  
ATOM   4184  HZ2 LYS B 262    -115.084 -39.421 449.492  1.00 57.81           H  
ATOM   4185  HZ3 LYS B 262    -114.445 -40.593 450.446  1.00 57.81           H  
ATOM   4186  N   ASP B 263    -120.149 -42.712 453.265  1.00 57.57           N  
ATOM   4187  H   ASP B 263    -120.462 -41.778 453.040  1.00 57.57           H  
ATOM   4188  CA  ASP B 263    -120.739 -43.806 452.496  1.00 57.57           C  
ATOM   4189  HA  ASP B 263    -121.337 -43.339 451.714  1.00 57.57           H  
ATOM   4190  C   ASP B 263    -121.722 -44.669 453.309  1.00 57.57           C  
ATOM   4191  CB  ASP B 263    -119.645 -44.623 451.770  1.00 57.57           C  
ATOM   4192  HB2 ASP B 263    -119.153 -45.288 452.479  1.00 57.57           H  
ATOM   4193  HB3 ASP B 263    -120.122 -45.249 451.016  1.00 57.57           H  
ATOM   4194  O   ASP B 263    -122.282 -45.623 452.773  1.00 57.57           O  
ATOM   4195  CG  ASP B 263    -118.587 -43.748 451.074  1.00 57.57           C  
ATOM   4196  OD1 ASP B 263    -117.370 -43.981 451.274  1.00 57.57           O  
ATOM   4197  OD2 ASP B 263    -118.968 -42.801 450.347  1.00 57.57           O  
ATOM   4198  N   SER B 264    -121.998 -44.309 454.569  1.00 58.94           N  
ATOM   4199  H   SER B 264    -121.509 -43.525 454.977  1.00 58.94           H  
ATOM   4200  CA  SER B 264    -123.138 -44.822 455.310  1.00 58.94           C  
ATOM   4201  HA  SER B 264    -123.561 -45.647 454.736  1.00 58.94           H  
ATOM   4202  C   SER B 264    -124.150 -43.718 455.536  1.00 58.94           C  
ATOM   4203  CB  SER B 264    -122.764 -45.463 456.619  1.00 58.94           C  
ATOM   4204  HB2 SER B 264    -122.217 -44.761 457.249  1.00 58.94           H  
ATOM   4205  HB3 SER B 264    -122.159 -46.326 456.343  1.00 58.94           H  
ATOM   4206  O   SER B 264    -123.883 -42.730 456.216  1.00 58.94           O  
ATOM   4207  OG  SER B 264    -123.919 -45.941 457.282  1.00 58.94           O  
ATOM   4208  HG  SER B 264    -123.641 -46.462 458.040  1.00 58.94           H  
ATOM   4209  N   PRO B 265    -125.350 -43.888 454.995  1.00 64.27           N  
ATOM   4210  CA  PRO B 265    -126.428 -42.933 455.181  1.00 64.27           C  
ATOM   4211  HA  PRO B 265    -126.041 -41.917 455.097  1.00 64.27           H  
ATOM   4212  C   PRO B 265    -127.108 -43.047 456.561  1.00 64.27           C  
ATOM   4213  CB  PRO B 265    -127.334 -43.224 453.999  1.00 64.27           C  
ATOM   4214  HB2 PRO B 265    -128.350 -42.882 454.196  1.00 64.27           H  
ATOM   4215  HB3 PRO B 265    -126.945 -42.722 453.113  1.00 64.27           H  
ATOM   4216  O   PRO B 265    -128.197 -42.511 456.757  1.00 64.27           O  
ATOM   4217  CG  PRO B 265    -127.185 -44.744 453.821  1.00 64.27           C  
ATOM   4218  HG2 PRO B 265    -127.755 -45.276 454.583  1.00 64.27           H  
ATOM   4219  HG3 PRO B 265    -127.457 -45.072 452.818  1.00 64.27           H  
ATOM   4220  CD  PRO B 265    -125.727 -44.974 454.106  1.00 64.27           C  
ATOM   4221  HD2 PRO B 265    -125.604 -45.948 454.581  1.00 64.27           H  
ATOM   4222  HD3 PRO B 265    -125.152 -44.916 453.182  1.00 64.27           H  
ATOM   4223  N   MET B 266    -126.485 -43.755 457.505  1.00 77.17           N  
ATOM   4224  H   MET B 266    -125.555 -44.093 457.302  1.00 77.17           H  
ATOM   4225  CA  MET B 266    -126.996 -44.011 458.846  1.00 77.17           C  
ATOM   4226  HA  MET B 266    -128.081 -43.914 458.845  1.00 77.17           H  
ATOM   4227  C   MET B 266    -126.401 -43.035 459.871  1.00 77.17           C  
ATOM   4228  CB  MET B 266    -126.631 -45.439 459.255  1.00 77.17           C  
ATOM   4229  HB2 MET B 266    -126.934 -45.617 460.287  1.00 77.17           H  
ATOM   4230  HB3 MET B 266    -125.544 -45.496 459.201  1.00 77.17           H  
ATOM   4231  O   MET B 266    -125.228 -42.659 459.796  1.00 77.17           O  
ATOM   4232  CG  MET B 266    -127.155 -46.560 458.358  1.00 77.17           C  
ATOM   4233  HG2 MET B 266    -126.879 -46.348 457.324  1.00 77.17           H  
ATOM   4234  HG3 MET B 266    -126.657 -47.488 458.640  1.00 77.17           H  
ATOM   4235  SD  MET B 266    -128.926 -46.861 458.422  1.00 77.17           S  
ATOM   4236  CE  MET B 266    -129.157 -47.389 460.140  1.00 77.17           C  
ATOM   4237  HE1 MET B 266    -128.565 -48.282 460.340  1.00 77.17           H  
ATOM   4238  HE2 MET B 266    -128.865 -46.586 460.816  1.00 77.17           H  
ATOM   4239  HE3 MET B 266    -130.213 -47.604 460.300  1.00 77.17           H  
ATOM   4240  N   VAL B 267    -127.189 -42.702 460.889  1.00 82.24           N  
ATOM   4241  H   VAL B 267    -128.141 -43.037 460.869  1.00 82.24           H  
ATOM   4242  CA  VAL B 267    -126.736 -41.997 462.094  1.00 82.24           C  
ATOM   4243  HA  VAL B 267    -125.711 -41.658 461.950  1.00 82.24           H  
ATOM   4244  C   VAL B 267    -126.752 -42.970 463.270  1.00 82.24           C  
ATOM   4245  CB  VAL B 267    -127.604 -40.759 462.378  1.00 82.24           C  
ATOM   4246  HB  VAL B 267    -128.623 -41.067 462.617  1.00 82.24           H  
ATOM   4247  O   VAL B 267    -127.779 -43.585 463.540  1.00 82.24           O  
ATOM   4248  CG1 VAL B 267    -127.025 -39.989 463.568  1.00 82.24           C  
ATOM   4249 HG11 VAL B 267    -127.590 -39.071 463.731  1.00 82.24           H  
ATOM   4250 HG12 VAL B 267    -125.975 -39.761 463.383  1.00 82.24           H  
ATOM   4251 HG13 VAL B 267    -127.075 -40.594 464.474  1.00 82.24           H  
ATOM   4252  CG2 VAL B 267    -127.650 -39.806 461.176  1.00 82.24           C  
ATOM   4253 HG21 VAL B 267    -126.638 -39.539 460.873  1.00 82.24           H  
ATOM   4254 HG22 VAL B 267    -128.203 -38.903 461.437  1.00 82.24           H  
ATOM   4255 HG23 VAL B 267    -128.157 -40.288 460.341  1.00 82.24           H  
ATOM   4256  N   TYR B 268    -125.634 -43.108 463.979  1.00 82.00           N  
ATOM   4257  H   TYR B 268    -124.829 -42.559 463.713  1.00 82.00           H  
ATOM   4258  CA  TYR B 268    -125.454 -44.087 465.055  1.00 82.00           C  
ATOM   4259  HA  TYR B 268    -126.315 -44.754 465.098  1.00 82.00           H  
ATOM   4260  C   TYR B 268    -125.298 -43.418 466.414  1.00 82.00           C  
ATOM   4261  CB  TYR B 268    -124.214 -44.939 464.784  1.00 82.00           C  
ATOM   4262  HB2 TYR B 268    -123.349 -44.278 464.725  1.00 82.00           H  
ATOM   4263  HB3 TYR B 268    -124.056 -45.621 465.619  1.00 82.00           H  
ATOM   4264  O   TYR B 268    -124.636 -42.387 466.515  1.00 82.00           O  
ATOM   4265  CG  TYR B 268    -124.296 -45.744 463.513  1.00 82.00           C  
ATOM   4266  CD1 TYR B 268    -124.827 -47.048 463.530  1.00 82.00           C  
ATOM   4267  HD1 TYR B 268    -125.167 -47.482 464.459  1.00 82.00           H  
ATOM   4268  CD2 TYR B 268    -123.867 -45.164 462.309  1.00 82.00           C  
ATOM   4269  HD2 TYR B 268    -123.489 -44.153 462.297  1.00 82.00           H  
ATOM   4270  CE1 TYR B 268    -124.910 -47.790 462.338  1.00 82.00           C  
ATOM   4271  HE1 TYR B 268    -125.305 -48.795 462.358  1.00 82.00           H  
ATOM   4272  CE2 TYR B 268    -123.967 -45.892 461.120  1.00 82.00           C  
ATOM   4273  HE2 TYR B 268    -123.654 -45.434 460.193  1.00 82.00           H  
ATOM   4274  OH  TYR B 268    -124.495 -47.933 459.975  1.00 82.00           O  
ATOM   4275  HH  TYR B 268    -124.885 -48.799 460.116  1.00 82.00           H  
ATOM   4276  CZ  TYR B 268    -124.467 -47.214 461.128  1.00 82.00           C  
ATOM   4277  N   ALA B 269    -125.823 -44.061 467.459  1.00 84.58           N  
ATOM   4278  H   ALA B 269    -126.395 -44.870 467.264  1.00 84.58           H  
ATOM   4279  CA  ALA B 269    -125.678 -43.668 468.858  1.00 84.58           C  
ATOM   4280  HA  ALA B 269    -125.098 -42.746 468.898  1.00 84.58           H  
ATOM   4281  C   ALA B 269    -124.924 -44.754 469.661  1.00 84.58           C  
ATOM   4282  CB  ALA B 269    -127.065 -43.338 469.422  1.00 84.58           C  
ATOM   4283  HB1 ALA B 269    -127.531 -42.557 468.820  1.00 84.58           H  
ATOM   4284  HB2 ALA B 269    -126.966 -42.977 470.446  1.00 84.58           H  
ATOM   4285  HB3 ALA B 269    -127.701 -44.222 469.406  1.00 84.58           H  
ATOM   4286  O   ALA B 269    -125.548 -45.560 470.361  1.00 84.58           O  
ATOM   4287  N   PRO B 270    -123.581 -44.844 469.566  1.00 77.35           N  
ATOM   4288  CA  PRO B 270    -122.805 -45.959 470.124  1.00 77.35           C  
ATOM   4289  HA  PRO B 270    -123.125 -46.894 469.667  1.00 77.35           H  
ATOM   4290  C   PRO B 270    -122.967 -46.140 471.636  1.00 77.35           C  
ATOM   4291  CB  PRO B 270    -121.343 -45.678 469.744  1.00 77.35           C  
ATOM   4292  HB2 PRO B 270    -121.082 -46.209 468.828  1.00 77.35           H  
ATOM   4293  HB3 PRO B 270    -120.651 -45.952 470.539  1.00 77.35           H  
ATOM   4294  O   PRO B 270    -123.065 -47.272 472.103  1.00 77.35           O  
ATOM   4295  CG  PRO B 270    -121.320 -44.174 469.478  1.00 77.35           C  
ATOM   4296  HG2 PRO B 270    -121.226 -43.648 470.428  1.00 77.35           H  
ATOM   4297  HG3 PRO B 270    -120.517 -43.888 468.798  1.00 77.35           H  
ATOM   4298  CD  PRO B 270    -122.700 -43.906 468.889  1.00 77.35           C  
ATOM   4299  HD2 PRO B 270    -122.977 -42.868 469.066  1.00 77.35           H  
ATOM   4300  HD3 PRO B 270    -122.708 -44.114 467.819  1.00 77.35           H  
ATOM   4301  N   LEU B 271    -123.056 -45.042 472.395  1.00 79.69           N  
ATOM   4302  H   LEU B 271    -122.979 -44.142 471.945  1.00 79.69           H  
ATOM   4303  CA  LEU B 271    -123.247 -45.092 473.849  1.00 79.69           C  
ATOM   4304  HA  LEU B 271    -122.507 -45.767 474.281  1.00 79.69           H  
ATOM   4305  C   LEU B 271    -124.626 -45.631 474.243  1.00 79.69           C  
ATOM   4306  CB  LEU B 271    -123.079 -43.684 474.442  1.00 79.69           C  
ATOM   4307  HB2 LEU B 271    -123.840 -43.037 474.006  1.00 79.69           H  
ATOM   4308  HB3 LEU B 271    -123.264 -43.737 475.515  1.00 79.69           H  
ATOM   4309  O   LEU B 271    -124.769 -46.227 475.312  1.00 79.69           O  
ATOM   4310  CG  LEU B 271    -121.707 -43.033 474.216  1.00 79.69           C  
ATOM   4311  HG  LEU B 271    -121.537 -42.920 473.146  1.00 79.69           H  
ATOM   4312  CD1 LEU B 271    -121.703 -41.646 474.859  1.00 79.69           C  
ATOM   4313 HD11 LEU B 271    -120.787 -41.124 474.583  1.00 79.69           H  
ATOM   4314 HD12 LEU B 271    -121.770 -41.724 475.944  1.00 79.69           H  
ATOM   4315 HD13 LEU B 271    -122.545 -41.063 474.485  1.00 79.69           H  
ATOM   4316  CD2 LEU B 271    -120.563 -43.850 474.820  1.00 79.69           C  
ATOM   4317 HD21 LEU B 271    -119.624 -43.313 474.679  1.00 79.69           H  
ATOM   4318 HD22 LEU B 271    -120.483 -44.810 474.311  1.00 79.69           H  
ATOM   4319 HD23 LEU B 271    -120.736 -44.014 475.884  1.00 79.69           H  
ATOM   4320  N   SER B 272    -125.636 -45.413 473.400  1.00 81.89           N  
ATOM   4321  H   SER B 272    -125.443 -44.961 472.517  1.00 81.89           H  
ATOM   4322  CA  SER B 272    -126.946 -46.030 473.579  1.00 81.89           C  
ATOM   4323  HA  SER B 272    -127.272 -45.891 474.609  1.00 81.89           H  
ATOM   4324  C   SER B 272    -126.870 -47.532 473.322  1.00 81.89           C  
ATOM   4325  CB  SER B 272    -127.990 -45.380 472.680  1.00 81.89           C  
ATOM   4326  HB2 SER B 272    -127.640 -45.334 471.648  1.00 81.89           H  
ATOM   4327  HB3 SER B 272    -128.215 -44.376 473.038  1.00 81.89           H  
ATOM   4328  O   SER B 272    -127.284 -48.300 474.186  1.00 81.89           O  
ATOM   4329  OG  SER B 272    -129.134 -46.194 472.742  1.00 81.89           O  
ATOM   4330  HG  SER B 272    -129.898 -45.616 472.804  1.00 81.89           H  
ATOM   4331  N   ALA B 273    -126.253 -47.965 472.217  1.00 79.11           N  
ATOM   4332  H   ALA B 273    -125.939 -47.286 471.539  1.00 79.11           H  
ATOM   4333  CA  ALA B 273    -126.088 -49.387 471.905  1.00 79.11           C  
ATOM   4334  HA  ALA B 273    -127.071 -49.856 471.867  1.00 79.11           H  
ATOM   4335  C   ALA B 273    -125.277 -50.159 472.968  1.00 79.11           C  
ATOM   4336  CB  ALA B 273    -125.453 -49.495 470.516  1.00 79.11           C  
ATOM   4337  HB1 ALA B 273    -124.456 -49.056 470.515  1.00 79.11           H  
ATOM   4338  HB2 ALA B 273    -126.085 -48.979 469.792  1.00 79.11           H  
ATOM   4339  HB3 ALA B 273    -125.391 -50.545 470.230  1.00 79.11           H  
ATOM   4340  O   ALA B 273    -125.526 -51.336 473.212  1.00 79.11           O  
ATOM   4341  N   ASP B 274    -124.342 -49.496 473.661  1.00 77.25           N  
ATOM   4342  H   ASP B 274    -124.094 -48.572 473.340  1.00 77.25           H  
ATOM   4343  CA  ASP B 274    -123.614 -50.059 474.813  1.00 77.25           C  
ATOM   4344  HA  ASP B 274    -123.223 -51.041 474.547  1.00 77.25           H  
ATOM   4345  C   ASP B 274    -124.474 -50.239 476.081  1.00 77.25           C  
ATOM   4346  CB  ASP B 274    -122.448 -49.123 475.181  1.00 77.25           C  
ATOM   4347  HB2 ASP B 274    -122.799 -48.091 475.186  1.00 77.25           H  
ATOM   4348  HB3 ASP B 274    -122.113 -49.356 476.192  1.00 77.25           H  
ATOM   4349  O   ASP B 274    -124.135 -51.038 476.966  1.00 77.25           O  
ATOM   4350  CG  ASP B 274    -121.227 -49.246 474.276  1.00 77.25           C  
ATOM   4351  OD1 ASP B 274    -120.520 -48.238 474.082  1.00 77.25           O  
ATOM   4352  OD2 ASP B 274    -120.928 -50.379 473.853  1.00 77.25           O  
ATOM   4353  N   LYS B 275    -125.530 -49.432 476.232  1.00 74.31           N  
ATOM   4354  H   LYS B 275    -125.757 -48.825 475.457  1.00 74.31           H  
ATOM   4355  CA  LYS B 275    -126.432 -49.438 477.396  1.00 74.31           C  
ATOM   4356  HA  LYS B 275    -125.936 -49.884 478.258  1.00 74.31           H  
ATOM   4357  C   LYS B 275    -127.677 -50.287 477.153  1.00 74.31           C  
ATOM   4358  CB  LYS B 275    -126.849 -48.002 477.742  1.00 74.31           C  
ATOM   4359  HB2 LYS B 275    -127.672 -48.043 478.456  1.00 74.31           H  
ATOM   4360  HB3 LYS B 275    -127.215 -47.520 476.836  1.00 74.31           H  
ATOM   4361  O   LYS B 275    -128.142 -50.943 478.080  1.00 74.31           O  
ATOM   4362  CG  LYS B 275    -125.728 -47.154 478.359  1.00 74.31           C  
ATOM   4363  HG2 LYS B 275    -124.852 -47.162 477.709  1.00 74.31           H  
ATOM   4364  HG3 LYS B 275    -125.452 -47.560 479.332  1.00 74.31           H  
ATOM   4365  CD  LYS B 275    -126.239 -45.716 478.520  1.00 74.31           C  
ATOM   4366  HD2 LYS B 275    -127.073 -45.708 479.222  1.00 74.31           H  
ATOM   4367  HD3 LYS B 275    -126.603 -45.381 477.549  1.00 74.31           H  
ATOM   4368  CE  LYS B 275    -125.145 -44.755 478.995  1.00 74.31           C  
ATOM   4369  HE2 LYS B 275    -124.842 -45.036 480.003  1.00 74.31           H  
ATOM   4370  HE3 LYS B 275    -124.289 -44.865 478.330  1.00 74.31           H  
ATOM   4371  NZ  LYS B 275    -125.629 -43.348 478.960  1.00 74.31           N  
ATOM   4372  HZ1 LYS B 275    -125.868 -43.085 478.015  1.00 74.31           H  
ATOM   4373  HZ2 LYS B 275    -124.924 -42.697 479.273  1.00 74.31           H  
ATOM   4374  HZ3 LYS B 275    -126.467 -43.231 479.513  1.00 74.31           H  
ATOM   4375  N   TYR B 276    -128.191 -50.270 475.928  1.00 74.42           N  
ATOM   4376  H   TYR B 276    -127.739 -49.685 475.241  1.00 74.42           H  
ATOM   4377  CA  TYR B 276    -129.431 -50.911 475.507  1.00 74.42           C  
ATOM   4378  HA  TYR B 276    -129.741 -51.642 476.254  1.00 74.42           H  
ATOM   4379  C   TYR B 276    -129.192 -51.652 474.179  1.00 74.42           C  
ATOM   4380  CB  TYR B 276    -130.541 -49.851 475.404  1.00 74.42           C  
ATOM   4381  HB2 TYR B 276    -131.495 -50.352 475.247  1.00 74.42           H  
ATOM   4382  HB3 TYR B 276    -130.357 -49.225 474.531  1.00 74.42           H  
ATOM   4383  O   TYR B 276    -129.604 -51.171 473.123  1.00 74.42           O  
ATOM   4384  CG  TYR B 276    -130.652 -48.941 476.613  1.00 74.42           C  
ATOM   4385  CD1 TYR B 276    -131.194 -49.413 477.825  1.00 74.42           C  
ATOM   4386  HD1 TYR B 276    -131.506 -50.445 477.896  1.00 74.42           H  
ATOM   4387  CD2 TYR B 276    -130.155 -47.628 476.530  1.00 74.42           C  
ATOM   4388  HD2 TYR B 276    -129.731 -47.275 475.602  1.00 74.42           H  
ATOM   4389  CE1 TYR B 276    -131.290 -48.555 478.944  1.00 74.42           C  
ATOM   4390  HE1 TYR B 276    -131.704 -48.899 479.880  1.00 74.42           H  
ATOM   4391  CE2 TYR B 276    -130.202 -46.793 477.659  1.00 74.42           C  
ATOM   4392  HE2 TYR B 276    -129.820 -45.784 477.611  1.00 74.42           H  
ATOM   4393  OH  TYR B 276    -130.803 -46.389 479.914  1.00 74.42           O  
ATOM   4394  HH  TYR B 276    -131.482 -46.593 480.563  1.00 74.42           H  
ATOM   4395  CZ  TYR B 276    -130.786 -47.241 478.857  1.00 74.42           C  
ATOM   4396  N   PRO B 277    -128.469 -52.785 474.211  1.00 63.50           N  
ATOM   4397  CA  PRO B 277    -128.203 -53.580 473.016  1.00 63.50           C  
ATOM   4398  HA  PRO B 277    -127.775 -52.946 472.239  1.00 63.50           H  
ATOM   4399  C   PRO B 277    -129.495 -54.214 472.484  1.00 63.50           C  
ATOM   4400  CB  PRO B 277    -127.165 -54.620 473.443  1.00 63.50           C  
ATOM   4401  HB2 PRO B 277    -127.276 -55.560 472.903  1.00 63.50           H  
ATOM   4402  HB3 PRO B 277    -126.165 -54.213 473.295  1.00 63.50           H  
ATOM   4403  O   PRO B 277    -130.363 -54.609 473.269  1.00 63.50           O  
ATOM   4404  CG  PRO B 277    -127.431 -54.786 474.940  1.00 63.50           C  
ATOM   4405  HG2 PRO B 277    -126.534 -55.081 475.483  1.00 63.50           H  
ATOM   4406  HG3 PRO B 277    -128.233 -55.511 475.076  1.00 63.50           H  
ATOM   4407  CD  PRO B 277    -127.898 -53.412 475.392  1.00 63.50           C  
ATOM   4408  HD2 PRO B 277    -127.041 -52.829 475.732  1.00 63.50           H  
ATOM   4409  HD3 PRO B 277    -128.632 -53.518 476.192  1.00 63.50           H  
ATOM   4410  N   SER B 278    -129.613 -54.315 471.157  1.00 69.16           N  
ATOM   4411  H   SER B 278    -128.891 -53.929 470.566  1.00 69.16           H  
ATOM   4412  CA  SER B 278    -130.819 -54.829 470.493  1.00 69.16           C  
ATOM   4413  HA  SER B 278    -131.662 -54.231 470.839  1.00 69.16           H  
ATOM   4414  C   SER B 278    -131.106 -56.295 470.823  1.00 69.16           C  
ATOM   4415  CB  SER B 278    -130.731 -54.646 468.975  1.00 69.16           C  
ATOM   4416  HB2 SER B 278    -130.576 -53.591 468.750  1.00 69.16           H  
ATOM   4417  HB3 SER B 278    -131.674 -54.962 468.526  1.00 69.16           H  
ATOM   4418  O   SER B 278    -132.262 -56.672 471.033  1.00 69.16           O  
ATOM   4419  OG  SER B 278    -129.676 -55.387 468.414  1.00 69.16           O  
ATOM   4420  HG  SER B 278    -129.903 -55.496 467.488  1.00 69.16           H  
ATOM   4421  N   ALA B 279    -130.049 -57.099 470.929  1.00 57.16           N  
ATOM   4422  H   ALA B 279    -129.164 -56.723 470.621  1.00 57.16           H  
ATOM   4423  CA  ALA B 279    -130.113 -58.528 471.173  1.00 57.16           C  
ATOM   4424  HA  ALA B 279    -131.153 -58.846 471.095  1.00 57.16           H  
ATOM   4425  C   ALA B 279    -129.629 -58.932 472.580  1.00 57.16           C  
ATOM   4426  CB  ALA B 279    -129.367 -59.219 470.038  1.00 57.16           C  
ATOM   4427  HB1 ALA B 279    -128.315 -58.933 470.054  1.00 57.16           H  
ATOM   4428  HB2 ALA B 279    -129.783 -58.919 469.076  1.00 57.16           H  
ATOM   4429  HB3 ALA B 279    -129.464 -60.301 470.128  1.00 57.16           H  
ATOM   4430  O   ALA B 279    -128.901 -58.218 473.278  1.00 57.16           O  
ATOM   4431  N   LEU B 280    -130.077 -60.111 473.019  1.00 51.02           N  
ATOM   4432  H   LEU B 280    -130.554 -60.695 472.348  1.00 51.02           H  
ATOM   4433  CA  LEU B 280    -129.922 -60.615 474.390  1.00 51.02           C  
ATOM   4434  HA  LEU B 280    -130.240 -59.840 475.087  1.00 51.02           H  
ATOM   4435  C   LEU B 280    -128.481 -60.967 474.771  1.00 51.02           C  
ATOM   4436  CB  LEU B 280    -130.814 -61.858 474.549  1.00 51.02           C  
ATOM   4437  HB2 LEU B 280    -130.773 -62.436 473.627  1.00 51.02           H  
ATOM   4438  HB3 LEU B 280    -130.421 -62.491 475.345  1.00 51.02           H  
ATOM   4439  O   LEU B 280    -128.130 -60.933 475.950  1.00 51.02           O  
ATOM   4440  CG  LEU B 280    -132.275 -61.522 474.881  1.00 51.02           C  
ATOM   4441  HG  LEU B 280    -132.611 -60.681 474.275  1.00 51.02           H  
ATOM   4442  CD1 LEU B 280    -133.160 -62.728 474.574  1.00 51.02           C  
ATOM   4443 HD11 LEU B 280    -132.850 -63.592 475.161  1.00 51.02           H  
ATOM   4444 HD12 LEU B 280    -133.097 -62.974 473.513  1.00 51.02           H  
ATOM   4445 HD13 LEU B 280    -134.199 -62.492 474.804  1.00 51.02           H  
ATOM   4446  CD2 LEU B 280    -132.429 -61.178 476.365  1.00 51.02           C  
ATOM   4447 HD21 LEU B 280    -132.118 -62.026 476.977  1.00 51.02           H  
ATOM   4448 HD22 LEU B 280    -131.812 -60.316 476.616  1.00 51.02           H  
ATOM   4449 HD23 LEU B 280    -133.472 -60.939 476.576  1.00 51.02           H  
ATOM   4450  N   GLY B 281    -127.626 -61.295 473.808  1.00 43.96           N  
ATOM   4451  H   GLY B 281    -127.943 -61.378 472.853  1.00 43.96           H  
ATOM   4452  CA  GLY B 281    -126.195 -61.506 474.035  1.00 43.96           C  
ATOM   4453  HA2 GLY B 281    -126.062 -62.238 474.831  1.00 43.96           H  
ATOM   4454  HA3 GLY B 281    -125.746 -61.897 473.122  1.00 43.96           H  
ATOM   4455  C   GLY B 281    -125.457 -60.224 474.429  1.00 43.96           C  
ATOM   4456  O   GLY B 281    -124.282 -60.261 474.807  1.00 43.96           O  
ATOM   4457  N   GLY B 282    -126.159 -59.096 474.401  1.00 45.85           N  
ATOM   4458  H   GLY B 282    -127.090 -59.121 474.009  1.00 45.85           H  
ATOM   4459  CA  GLY B 282    -125.679 -57.824 474.874  1.00 45.85           C  
ATOM   4460  HA2 GLY B 282    -125.242 -57.946 475.865  1.00 45.85           H  
ATOM   4461  HA3 GLY B 282    -126.539 -57.159 474.948  1.00 45.85           H  
ATOM   4462  C   GLY B 282    -124.657 -57.227 473.920  1.00 45.85           C  
ATOM   4463  O   GLY B 282    -124.699 -57.409 472.709  1.00 45.85           O  
ATOM   4464  N   ALA B 283    -123.688 -56.523 474.488  1.00 38.76           N  
ATOM   4465  H   ALA B 283    -123.710 -56.404 475.490  1.00 38.76           H  
ATOM   4466  CA  ALA B 283    -122.680 -55.793 473.722  1.00 38.76           C  
ATOM   4467  HA  ALA B 283    -123.191 -55.091 473.064  1.00 38.76           H  
ATOM   4468  C   ALA B 283    -121.781 -56.670 472.828  1.00 38.76           C  
ATOM   4469  CB  ALA B 283    -121.841 -55.006 474.732  1.00 38.76           C  
ATOM   4470  HB1 ALA B 283    -121.307 -55.691 475.390  1.00 38.76           H  
ATOM   4471  HB2 ALA B 283    -121.116 -54.391 474.198  1.00 38.76           H  
ATOM   4472  HB3 ALA B 283    -122.484 -54.350 475.319  1.00 38.76           H  
ATOM   4473  O   ALA B 283    -120.999 -56.135 472.048  1.00 38.76           O  
ATOM   4474  N   ASN B 284    -121.856 -57.992 472.969  1.00 39.43           N  
ATOM   4475  H   ASN B 284    -122.598 -58.368 473.543  1.00 39.43           H  
ATOM   4476  CA  ASN B 284    -121.038 -58.927 472.206  1.00 39.43           C  
ATOM   4477  HA  ASN B 284    -120.116 -58.438 471.892  1.00 39.43           H  
ATOM   4478  C   ASN B 284    -121.722 -59.415 470.938  1.00 39.43           C  
ATOM   4479  CB  ASN B 284    -120.693 -60.106 473.113  1.00 39.43           C  
ATOM   4480  HB2 ASN B 284    -120.138 -60.851 472.542  1.00 39.43           H  
ATOM   4481  HB3 ASN B 284    -121.617 -60.565 473.464  1.00 39.43           H  
ATOM   4482  O   ASN B 284    -121.111 -60.156 470.166  1.00 39.43           O  
ATOM   4483  CG  ASN B 284    -119.842 -59.698 474.293  1.00 39.43           C  
ATOM   4484  ND2 ASN B 284    -119.890 -60.472 475.348  1.00 39.43           N  
ATOM   4485 HD21 ASN B 284    -120.548 -61.239 475.362  1.00 39.43           H  
ATOM   4486 HD22 ASN B 284    -119.349 -60.172 476.146  1.00 39.43           H  
ATOM   4487  OD1 ASN B 284    -119.119 -58.716 474.308  1.00 39.43           O  
ATOM   4488  N   GLU B 285    -122.983 -59.052 470.754  1.00 41.70           N  
ATOM   4489  H   GLU B 285    -123.446 -58.417 471.389  1.00 41.70           H  
ATOM   4490  CA  GLU B 285    -123.673 -59.409 469.539  1.00 41.70           C  
ATOM   4491  HA  GLU B 285    -123.433 -60.448 469.311  1.00 41.70           H  
ATOM   4492  C   GLU B 285    -123.158 -58.592 468.371  1.00 41.70           C  
ATOM   4493  CB  GLU B 285    -125.185 -59.350 469.705  1.00 41.70           C  
ATOM   4494  HB2 GLU B 285    -125.626 -59.494 468.719  1.00 41.70           H  
ATOM   4495  HB3 GLU B 285    -125.490 -58.372 470.080  1.00 41.70           H  
ATOM   4496  O   GLU B 285    -122.725 -57.442 468.485  1.00 41.70           O  
ATOM   4497  CG  GLU B 285    -125.621 -60.456 470.687  1.00 41.70           C  
ATOM   4498  HG2 GLU B 285    -124.820 -61.183 470.824  1.00 41.70           H  
ATOM   4499  HG3 GLU B 285    -125.791 -59.985 471.655  1.00 41.70           H  
ATOM   4500  CD  GLU B 285    -126.873 -61.237 470.275  1.00 41.70           C  
ATOM   4501  OE1 GLU B 285    -127.450 -61.896 471.171  1.00 41.70           O  
ATOM   4502  OE2 GLU B 285    -127.230 -61.231 469.086  1.00 41.70           O  
ATOM   4503  N   ILE B 286    -123.161 -59.281 467.239  1.00 42.47           N  
ATOM   4504  H   ILE B 286    -123.603 -60.189 467.243  1.00 42.47           H  
ATOM   4505  CA  ILE B 286    -122.671 -58.760 465.974  1.00 42.47           C  
ATOM   4506  HA  ILE B 286    -121.638 -58.432 466.088  1.00 42.47           H  
ATOM   4507  C   ILE B 286    -123.501 -57.553 465.583  1.00 42.47           C  
ATOM   4508  CB  ILE B 286    -122.756 -59.872 464.916  1.00 42.47           C  
ATOM   4509  HB  ILE B 286    -123.765 -60.282 464.919  1.00 42.47           H  
ATOM   4510  O   ILE B 286    -122.936 -56.532 465.188  1.00 42.47           O  
ATOM   4511  CG1 ILE B 286    -121.760 -60.994 465.288  1.00 42.47           C  
ATOM   4512 HG12 ILE B 286    -121.898 -61.287 466.328  1.00 42.47           H  
ATOM   4513 HG13 ILE B 286    -120.740 -60.628 465.177  1.00 42.47           H  
ATOM   4514  CG2 ILE B 286    -122.472 -59.314 463.509  1.00 42.47           C  
ATOM   4515 HG21 ILE B 286    -123.235 -58.586 463.229  1.00 42.47           H  
ATOM   4516 HG22 ILE B 286    -122.512 -60.111 462.766  1.00 42.47           H  
ATOM   4517 HG23 ILE B 286    -121.495 -58.833 463.484  1.00 42.47           H  
ATOM   4518  CD1 ILE B 286    -121.933 -62.264 464.450  1.00 42.47           C  
ATOM   4519 HD11 ILE B 286    -122.967 -62.605 464.503  1.00 42.47           H  
ATOM   4520 HD12 ILE B 286    -121.284 -63.045 464.845  1.00 42.47           H  
ATOM   4521 HD13 ILE B 286    -121.661 -62.081 463.412  1.00 42.47           H  
ATOM   4522  N   ASP B 287    -124.814 -57.674 465.748  1.00 50.00           N  
ATOM   4523  H   ASP B 287    -125.209 -58.526 466.121  1.00 50.00           H  
ATOM   4524  CA  ASP B 287    -125.666 -56.517 465.762  1.00 50.00           C  
ATOM   4525  HA  ASP B 287    -125.024 -55.662 465.554  1.00 50.00           H  
ATOM   4526  C   ASP B 287    -126.251 -56.296 467.147  1.00 50.00           C  
ATOM   4527  CB  ASP B 287    -126.707 -56.531 464.650  1.00 50.00           C  
ATOM   4528  HB2 ASP B 287    -126.273 -57.019 463.776  1.00 50.00           H  
ATOM   4529  HB3 ASP B 287    -127.593 -57.078 464.970  1.00 50.00           H  
ATOM   4530  O   ASP B 287    -126.892 -57.145 467.757  1.00 50.00           O  
ATOM   4531  CG  ASP B 287    -127.058 -55.078 464.285  1.00 50.00           C  
ATOM   4532  OD1 ASP B 287    -127.434 -54.779 463.140  1.00 50.00           O  
ATOM   4533  OD2 ASP B 287    -126.730 -54.195 465.098  1.00 50.00           O  
ATOM   4534  N   ARG B 288    -125.932 -55.120 467.648  1.00 55.82           N  
ATOM   4535  H   ARG B 288    -125.526 -54.488 466.973  1.00 55.82           H  
ATOM   4536  CA  ARG B 288    -126.393 -54.565 468.913  1.00 55.82           C  
ATOM   4537  HA  ARG B 288    -127.045 -55.288 469.403  1.00 55.82           H  
ATOM   4538  C   ARG B 288    -127.226 -53.310 468.668  1.00 55.82           C  
ATOM   4539  CB  ARG B 288    -125.159 -54.291 469.777  1.00 55.82           C  
ATOM   4540  HB2 ARG B 288    -124.632 -55.228 469.957  1.00 55.82           H  
ATOM   4541  HB3 ARG B 288    -125.482 -53.886 470.736  1.00 55.82           H  
ATOM   4542  O   ARG B 288    -127.652 -52.661 469.625  1.00 55.82           O  
ATOM   4543  CG  ARG B 288    -124.218 -53.295 469.076  1.00 55.82           C  
ATOM   4544  HG2 ARG B 288    -123.834 -53.713 468.146  1.00 55.82           H  
ATOM   4545  HG3 ARG B 288    -124.760 -52.376 468.853  1.00 55.82           H  
ATOM   4546  CD  ARG B 288    -123.045 -52.966 469.977  1.00 55.82           C  
ATOM   4547  HD2 ARG B 288    -122.370 -53.822 470.011  1.00 55.82           H  
ATOM   4548  HD3 ARG B 288    -123.440 -52.784 470.976  1.00 55.82           H  
ATOM   4549  NE  ARG B 288    -122.339 -51.766 469.489  1.00 55.82           N  
ATOM   4550  HE  ARG B 288    -122.526 -51.480 468.539  1.00 55.82           H  
ATOM   4551  NH1 ARG B 288    -121.419 -51.309 471.488  1.00 55.82           N  
ATOM   4552 HH11 ARG B 288    -121.021 -50.699 472.187  1.00 55.82           H  
ATOM   4553 HH12 ARG B 288    -121.810 -52.178 471.824  1.00 55.82           H  
ATOM   4554  NH2 ARG B 288    -121.160 -49.833 469.845  1.00 55.82           N  
ATOM   4555 HH21 ARG B 288    -121.425 -49.500 468.928  1.00 55.82           H  
ATOM   4556 HH22 ARG B 288    -120.737 -49.231 470.538  1.00 55.82           H  
ATOM   4557  CZ  ARG B 288    -121.635 -50.968 470.263  1.00 55.82           C  
ATOM   4558  N   TRP B 289    -127.343 -52.912 467.406  1.00 68.72           N  
ATOM   4559  H   TRP B 289    -127.101 -53.562 466.674  1.00 68.72           H  
ATOM   4560  CA  TRP B 289    -128.022 -51.728 466.955  1.00 68.72           C  
ATOM   4561  HA  TRP B 289    -127.892 -50.979 467.736  1.00 68.72           H  
ATOM   4562  C   TRP B 289    -129.501 -52.044 466.773  1.00 68.72           C  
ATOM   4563  CB  TRP B 289    -127.398 -51.193 465.657  1.00 68.72           C  
ATOM   4564  HB2 TRP B 289    -127.637 -51.872 464.838  1.00 68.72           H  
ATOM   4565  HB3 TRP B 289    -127.883 -50.245 465.427  1.00 68.72           H  
ATOM   4566  O   TRP B 289    -129.864 -53.052 466.195  1.00 68.72           O  
ATOM   4567  CG  TRP B 289    -125.913 -50.965 465.690  1.00 68.72           C  
ATOM   4568  CD1 TRP B 289    -124.980 -51.715 465.064  1.00 68.72           C  
ATOM   4569  HD1 TRP B 289    -125.212 -52.579 464.457  1.00 68.72           H  
ATOM   4570  CD2 TRP B 289    -125.177 -49.906 466.358  1.00 68.72           C  
ATOM   4571  CE2 TRP B 289    -123.783 -50.091 466.111  1.00 68.72           C  
ATOM   4572  CE3 TRP B 289    -125.556 -48.780 467.113  1.00 68.72           C  
ATOM   4573  HE3 TRP B 289    -126.606 -48.600 467.288  1.00 68.72           H  
ATOM   4574  NE1 TRP B 289    -123.720 -51.223 465.330  1.00 68.72           N  
ATOM   4575  HE1 TRP B 289    -122.888 -51.647 464.944  1.00 68.72           H  
ATOM   4576  CH2 TRP B 289    -123.231 -48.068 467.306  1.00 68.72           C  
ATOM   4577  HH2 TRP B 289    -122.508 -47.318 467.589  1.00 68.72           H  
ATOM   4578  CZ2 TRP B 289    -122.812 -49.196 466.583  1.00 68.72           C  
ATOM   4579  HZ2 TRP B 289    -121.775 -49.330 466.312  1.00 68.72           H  
ATOM   4580  CZ3 TRP B 289    -124.595 -47.871 467.583  1.00 68.72           C  
ATOM   4581  HZ3 TRP B 289    -124.930 -46.994 468.117  1.00 68.72           H  
ATOM   4582  N   THR B 290    -130.359 -51.160 467.263  1.00 74.22           N  
ATOM   4583  H   THR B 290    -129.970 -50.347 467.719  1.00 74.22           H  
ATOM   4584  CA  THR B 290    -131.788 -51.157 466.964  1.00 74.22           C  
ATOM   4585  HA  THR B 290    -132.098 -52.130 466.582  1.00 74.22           H  
ATOM   4586  C   THR B 290    -132.003 -50.116 465.883  1.00 74.22           C  
ATOM   4587  CB  THR B 290    -132.602 -50.826 468.220  1.00 74.22           C  
ATOM   4588  HB  THR B 290    -132.340 -49.829 468.573  1.00 74.22           H  
ATOM   4589  O   THR B 290    -131.840 -48.914 466.149  1.00 74.22           O  
ATOM   4590  CG2 THR B 290    -134.106 -50.897 467.974  1.00 74.22           C  
ATOM   4591 HG21 THR B 290    -134.378 -51.875 467.576  1.00 74.22           H  
ATOM   4592 HG22 THR B 290    -134.410 -50.126 467.265  1.00 74.22           H  
ATOM   4593 HG23 THR B 290    -134.634 -50.731 468.912  1.00 74.22           H  
ATOM   4594  OG1 THR B 290    -132.309 -51.745 469.242  1.00 74.22           O  
ATOM   4595  HG1 THR B 290    -132.462 -52.612 468.857  1.00 74.22           H  
ATOM   4596  N   ARG B 291    -132.315 -50.560 464.663  1.00 73.30           N  
ATOM   4597  H   ARG B 291    -132.399 -51.555 464.509  1.00 73.30           H  
ATOM   4598  CA  ARG B 291    -132.453 -49.667 463.512  1.00 73.30           C  
ATOM   4599  HA  ARG B 291    -131.813 -48.811 463.732  1.00 73.30           H  
ATOM   4600  C   ARG B 291    -133.873 -49.110 463.354  1.00 73.30           C  
ATOM   4601  CB  ARG B 291    -131.844 -50.327 462.267  1.00 73.30           C  
ATOM   4602  HB2 ARG B 291    -132.157 -51.370 462.215  1.00 73.30           H  
ATOM   4603  HB3 ARG B 291    -130.759 -50.322 462.373  1.00 73.30           H  
ATOM   4604  O   ARG B 291    -134.861 -49.785 463.611  1.00 73.30           O  
ATOM   4605  CG  ARG B 291    -132.229 -49.667 460.943  1.00 73.30           C  
ATOM   4606  HG2 ARG B 291    -131.982 -48.607 460.970  1.00 73.30           H  
ATOM   4607  HG3 ARG B 291    -133.301 -49.778 460.785  1.00 73.30           H  
ATOM   4608  CD  ARG B 291    -131.495 -50.354 459.792  1.00 73.30           C  
ATOM   4609  HD2 ARG B 291    -130.421 -50.229 459.926  1.00 73.30           H  
ATOM   4610  HD3 ARG B 291    -131.741 -51.416 459.809  1.00 73.30           H  
ATOM   4611  NE  ARG B 291    -131.922 -49.770 458.519  1.00 73.30           N  
ATOM   4612  HE  ARG B 291    -132.719 -49.153 458.562  1.00 73.30           H  
ATOM   4613  NH1 ARG B 291    -130.365 -50.683 457.117  1.00 73.30           N  
ATOM   4614 HH11 ARG B 291    -129.996 -51.202 457.901  1.00 73.30           H  
ATOM   4615 HH12 ARG B 291    -130.004 -50.812 456.182  1.00 73.30           H  
ATOM   4616  NH2 ARG B 291    -131.955 -49.317 456.314  1.00 73.30           N  
ATOM   4617 HH21 ARG B 291    -131.571 -49.336 455.380  1.00 73.30           H  
ATOM   4618 HH22 ARG B 291    -132.851 -48.880 456.473  1.00 73.30           H  
ATOM   4619  CZ  ARG B 291    -131.405 -49.921 457.323  1.00 73.30           C  
ATOM   4620  N   ARG B 292    -134.002 -47.861 462.902  1.00 76.61           N  
ATOM   4621  H   ARG B 292    -133.157 -47.328 462.760  1.00 76.61           H  
ATOM   4622  CA  ARG B 292    -135.288 -47.270 462.489  1.00 76.61           C  
ATOM   4623  HA  ARG B 292    -135.970 -48.084 462.241  1.00 76.61           H  
ATOM   4624  C   ARG B 292    -135.112 -46.437 461.225  1.00 76.61           C  
ATOM   4625  CB  ARG B 292    -135.892 -46.477 463.660  1.00 76.61           C  
ATOM   4626  HB2 ARG B 292    -135.256 -45.624 463.895  1.00 76.61           H  
ATOM   4627  HB3 ARG B 292    -135.921 -47.133 464.532  1.00 76.61           H  
ATOM   4628  O   ARG B 292    -134.218 -45.594 461.162  1.00 76.61           O  
ATOM   4629  CG  ARG B 292    -137.315 -45.987 463.357  1.00 76.61           C  
ATOM   4630  HG2 ARG B 292    -137.899 -46.808 462.941  1.00 76.61           H  
ATOM   4631  HG3 ARG B 292    -137.273 -45.200 462.602  1.00 76.61           H  
ATOM   4632  CD  ARG B 292    -138.043 -45.451 464.595  1.00 76.61           C  
ATOM   4633  HD2 ARG B 292    -138.973 -44.984 464.271  1.00 76.61           H  
ATOM   4634  HD3 ARG B 292    -137.411 -44.697 465.064  1.00 76.61           H  
ATOM   4635  NE  ARG B 292    -138.347 -46.515 465.571  1.00 76.61           N  
ATOM   4636  HE  ARG B 292    -138.219 -47.472 465.273  1.00 76.61           H  
ATOM   4637  NH1 ARG B 292    -138.914 -45.162 467.331  1.00 76.61           N  
ATOM   4638 HH11 ARG B 292    -138.906 -44.361 466.717  1.00 76.61           H  
ATOM   4639 HH12 ARG B 292    -138.810 -45.035 468.329  1.00 76.61           H  
ATOM   4640  NH2 ARG B 292    -138.777 -47.386 467.613  1.00 76.61           N  
ATOM   4641 HH21 ARG B 292    -139.048 -47.297 468.582  1.00 76.61           H  
ATOM   4642 HH22 ARG B 292    -138.577 -48.307 467.249  1.00 76.61           H  
ATOM   4643  CZ  ARG B 292    -138.687 -46.346 466.834  1.00 76.61           C  
ATOM   4644  N   ASP B 293    -135.980 -46.665 460.246  1.00 79.43           N  
ATOM   4645  H   ASP B 293    -136.702 -47.359 460.377  1.00 79.43           H  
ATOM   4646  CA  ASP B 293    -135.941 -45.986 458.953  1.00 79.43           C  
ATOM   4647  HA  ASP B 293    -134.981 -45.480 458.846  1.00 79.43           H  
ATOM   4648  C   ASP B 293    -137.034 -44.912 458.904  1.00 79.43           C  
ATOM   4649  CB  ASP B 293    -136.043 -47.006 457.801  1.00 79.43           C  
ATOM   4650  HB2 ASP B 293    -136.933 -47.620 457.939  1.00 79.43           H  
ATOM   4651  HB3 ASP B 293    -136.154 -46.457 456.866  1.00 79.43           H  
ATOM   4652  O   ASP B 293    -138.156 -45.137 459.357  1.00 79.43           O  
ATOM   4653  CG  ASP B 293    -134.813 -47.923 457.678  1.00 79.43           C  
ATOM   4654  OD1 ASP B 293    -134.614 -48.562 456.621  1.00 79.43           O  
ATOM   4655  OD2 ASP B 293    -133.986 -48.001 458.611  1.00 79.43           O  
ATOM   4656  N   PHE B 294    -136.700 -43.734 458.379  1.00 76.30           N  
ATOM   4657  H   PHE B 294    -135.751 -43.609 458.061  1.00 76.30           H  
ATOM   4658  CA  PHE B 294    -137.595 -42.582 458.295  1.00 76.30           C  
ATOM   4659  HA  PHE B 294    -138.607 -42.881 458.564  1.00 76.30           H  
ATOM   4660  C   PHE B 294    -137.613 -42.031 456.866  1.00 76.30           C  
ATOM   4661  CB  PHE B 294    -137.139 -41.484 459.268  1.00 76.30           C  
ATOM   4662  HB2 PHE B 294    -137.766 -40.607 459.114  1.00 76.30           H  
ATOM   4663  HB3 PHE B 294    -136.119 -41.201 459.006  1.00 76.30           H  
ATOM   4664  O   PHE B 294    -136.563 -41.686 456.319  1.00 76.30           O  
ATOM   4665  CG  PHE B 294    -137.170 -41.842 460.743  1.00 76.30           C  
ATOM   4666  CD1 PHE B 294    -138.274 -41.477 461.538  1.00 76.30           C  
ATOM   4667  HD1 PHE B 294    -139.121 -40.979 461.089  1.00 76.30           H  
ATOM   4668  CD2 PHE B 294    -136.071 -42.493 461.335  1.00 76.30           C  
ATOM   4669  HD2 PHE B 294    -135.224 -42.782 460.730  1.00 76.30           H  
ATOM   4670  CE1 PHE B 294    -138.272 -41.748 462.918  1.00 76.30           C  
ATOM   4671  HE1 PHE B 294    -139.119 -41.460 463.523  1.00 76.30           H  
ATOM   4672  CE2 PHE B 294    -136.063 -42.754 462.716  1.00 76.30           C  
ATOM   4673  HE2 PHE B 294    -135.211 -43.246 463.162  1.00 76.30           H  
ATOM   4674  CZ  PHE B 294    -137.160 -42.374 463.508  1.00 76.30           C  
ATOM   4675  HZ  PHE B 294    -137.146 -42.552 464.573  1.00 76.30           H  
ATOM   4676  N   GLN B 295    -138.811 -41.882 456.298  1.00 71.88           N  
ATOM   4677  H   GLN B 295    -139.628 -42.179 456.810  1.00 71.88           H  
ATOM   4678  CA  GLN B 295    -139.039 -41.187 455.031  1.00 71.88           C  
ATOM   4679  HA  GLN B 295    -138.102 -41.151 454.474  1.00 71.88           H  
ATOM   4680  C   GLN B 295    -139.497 -39.751 455.315  1.00 71.88           C  
ATOM   4681  CB  GLN B 295    -140.065 -41.970 454.193  1.00 71.88           C  
ATOM   4682  HB2 GLN B 295    -139.788 -43.024 454.178  1.00 71.88           H  
ATOM   4683  HB3 GLN B 295    -141.044 -41.888 454.665  1.00 71.88           H  
ATOM   4684  O   GLN B 295    -140.394 -39.524 456.126  1.00 71.88           O  
ATOM   4685  CG  GLN B 295    -140.173 -41.471 452.742  1.00 71.88           C  
ATOM   4686  HG2 GLN B 295    -140.993 -41.995 452.250  1.00 71.88           H  
ATOM   4687  HG3 GLN B 295    -140.414 -40.408 452.738  1.00 71.88           H  
ATOM   4688  CD  GLN B 295    -138.908 -41.718 451.923  1.00 71.88           C  
ATOM   4689  NE2 GLN B 295    -138.509 -40.779 451.094  1.00 71.88           N  
ATOM   4690 HE21 GLN B 295    -139.007 -39.902 451.033  1.00 71.88           H  
ATOM   4691 HE22 GLN B 295    -137.630 -40.921 450.618  1.00 71.88           H  
ATOM   4692  OE1 GLN B 295    -138.249 -42.740 452.024  1.00 71.88           O  
ATOM   4693  N   THR B 296    -138.869 -38.778 454.662  1.00 75.11           N  
ATOM   4694  H   THR B 296    -138.133 -39.029 454.019  1.00 75.11           H  
ATOM   4695  CA  THR B 296    -139.135 -37.346 454.845  1.00 75.11           C  
ATOM   4696  HA  THR B 296    -140.115 -37.219 455.304  1.00 75.11           H  
ATOM   4697  C   THR B 296    -139.163 -36.629 453.497  1.00 75.11           C  
ATOM   4698  CB  THR B 296    -138.088 -36.687 455.761  1.00 75.11           C  
ATOM   4699  HB  THR B 296    -138.425 -35.676 455.989  1.00 75.11           H  
ATOM   4700  O   THR B 296    -138.645 -37.135 452.505  1.00 75.11           O  
ATOM   4701  CG2 THR B 296    -137.835 -37.411 457.083  1.00 75.11           C  
ATOM   4702 HG21 THR B 296    -137.162 -36.811 457.697  1.00 75.11           H  
ATOM   4703 HG22 THR B 296    -138.778 -37.543 457.614  1.00 75.11           H  
ATOM   4704 HG23 THR B 296    -137.382 -38.386 456.906  1.00 75.11           H  
ATOM   4705  OG1 THR B 296    -136.843 -36.601 455.116  1.00 75.11           O  
ATOM   4706  HG1 THR B 296    -136.640 -37.478 454.783  1.00 75.11           H  
ATOM   4707  N   GLU B 297    -139.707 -35.414 453.471  1.00 71.17           N  
ATOM   4708  H   GLU B 297    -140.183 -35.078 454.296  1.00 71.17           H  
ATOM   4709  CA  GLU B 297    -139.789 -34.583 452.261  1.00 71.17           C  
ATOM   4710  HA  GLU B 297    -139.684 -35.220 451.383  1.00 71.17           H  
ATOM   4711  C   GLU B 297    -138.657 -33.541 452.152  1.00 71.17           C  
ATOM   4712  CB  GLU B 297    -141.180 -33.928 452.192  1.00 71.17           C  
ATOM   4713  HB2 GLU B 297    -141.205 -33.206 451.374  1.00 71.17           H  
ATOM   4714  HB3 GLU B 297    -141.364 -33.384 453.118  1.00 71.17           H  
ATOM   4715  O   GLU B 297    -138.688 -32.669 451.283  1.00 71.17           O  
ATOM   4716  CG  GLU B 297    -142.312 -34.942 451.970  1.00 71.17           C  
ATOM   4717  HG2 GLU B 297    -143.258 -34.401 451.931  1.00 71.17           H  
ATOM   4718  HG3 GLU B 297    -142.358 -35.619 452.824  1.00 71.17           H  
ATOM   4719  CD  GLU B 297    -142.128 -35.734 450.666  1.00 71.17           C  
ATOM   4720  OE1 GLU B 297    -142.163 -36.981 450.739  1.00 71.17           O  
ATOM   4721  OE2 GLU B 297    -141.901 -35.085 449.615  1.00 71.17           O  
ATOM   4722  N   TYR B 298    -137.638 -33.600 453.019  1.00 76.11           N  
ATOM   4723  H   TYR B 298    -137.611 -34.357 453.688  1.00 76.11           H  
ATOM   4724  CA  TYR B 298    -136.512 -32.662 452.961  1.00 76.11           C  
ATOM   4725  HA  TYR B 298    -136.914 -31.649 452.970  1.00 76.11           H  
ATOM   4726  C   TYR B 298    -135.727 -32.841 451.657  1.00 76.11           C  
ATOM   4727  CB  TYR B 298    -135.599 -32.820 454.184  1.00 76.11           C  
ATOM   4728  HB2 TYR B 298    -135.289 -33.862 454.267  1.00 76.11           H  
ATOM   4729  HB3 TYR B 298    -134.699 -32.227 454.026  1.00 76.11           H  
ATOM   4730  O   TYR B 298    -135.304 -33.949 451.331  1.00 76.11           O  
ATOM   4731  CG  TYR B 298    -136.233 -32.365 455.483  1.00 76.11           C  
ATOM   4732  CD1 TYR B 298    -136.476 -30.995 455.700  1.00 76.11           C  
ATOM   4733  HD1 TYR B 298    -136.205 -30.274 454.942  1.00 76.11           H  
ATOM   4734  CD2 TYR B 298    -136.593 -33.303 456.470  1.00 76.11           C  
ATOM   4735  HD2 TYR B 298    -136.403 -34.353 456.307  1.00 76.11           H  
ATOM   4736  CE1 TYR B 298    -137.068 -30.559 456.901  1.00 76.11           C  
ATOM   4737  HE1 TYR B 298    -137.243 -29.505 457.054  1.00 76.11           H  
ATOM   4738  CE2 TYR B 298    -137.201 -32.874 457.665  1.00 76.11           C  
ATOM   4739  HE2 TYR B 298    -137.503 -33.597 458.408  1.00 76.11           H  
ATOM   4740  OH  TYR B 298    -137.998 -31.073 459.051  1.00 76.11           O  
ATOM   4741  HH  TYR B 298    -138.216 -30.142 458.970  1.00 76.11           H  
ATOM   4742  CZ  TYR B 298    -137.429 -31.500 457.889  1.00 76.11           C  
ATOM   4743  N   SER B 299    -135.529 -31.750 450.917  1.00 74.90           N  
ATOM   4744  H   SER B 299    -135.953 -30.880 451.208  1.00 74.90           H  
ATOM   4745  CA  SER B 299    -134.830 -31.734 449.624  1.00 74.90           C  
ATOM   4746  HA  SER B 299    -134.819 -32.742 449.210  1.00 74.90           H  
ATOM   4747  C   SER B 299    -133.372 -31.283 449.717  1.00 74.90           C  
ATOM   4748  CB  SER B 299    -135.597 -30.843 448.648  1.00 74.90           C  
ATOM   4749  HB2 SER B 299    -135.059 -30.789 447.701  1.00 74.90           H  
ATOM   4750  HB3 SER B 299    -136.580 -31.278 448.471  1.00 74.90           H  
ATOM   4751  O   SER B 299    -132.620 -31.430 448.752  1.00 74.90           O  
ATOM   4752  OG  SER B 299    -135.752 -29.543 449.192  1.00 74.90           O  
ATOM   4753  HG  SER B 299    -136.299 -29.016 448.605  1.00 74.90           H  
ATOM   4754  N   ASP B 300    -132.945 -30.778 450.873  1.00 78.95           N  
ATOM   4755  H   ASP B 300    -133.609 -30.651 451.623  1.00 78.95           H  
ATOM   4756  CA  ASP B 300    -131.564 -30.404 451.143  1.00 78.95           C  
ATOM   4757  HA  ASP B 300    -130.971 -30.622 450.255  1.00 78.95           H  
ATOM   4758  C   ASP B 300    -130.966 -31.229 452.291  1.00 78.95           C  
ATOM   4759  CB  ASP B 300    -131.457 -28.895 451.370  1.00 78.95           C  
ATOM   4760  HB2 ASP B 300    -130.418 -28.597 451.232  1.00 78.95           H  
ATOM   4761  HB3 ASP B 300    -132.059 -28.362 450.632  1.00 78.95           H  
ATOM   4762  O   ASP B 300    -131.637 -31.643 453.243  1.00 78.95           O  
ATOM   4763  CG  ASP B 300    -131.897 -28.523 452.777  1.00 78.95           C  
ATOM   4764  OD1 ASP B 300    -133.106 -28.301 452.998  1.00 78.95           O  
ATOM   4765  OD2 ASP B 300    -131.011 -28.513 453.655  1.00 78.95           O  
ATOM   4766  N   VAL B 301    -129.671 -31.503 452.165  1.00 81.58           N  
ATOM   4767  H   VAL B 301    -129.179 -31.102 451.379  1.00 81.58           H  
ATOM   4768  CA  VAL B 301    -128.938 -32.407 453.058  1.00 81.58           C  
ATOM   4769  HA  VAL B 301    -129.467 -33.358 453.122  1.00 81.58           H  
ATOM   4770  C   VAL B 301    -128.838 -31.848 454.474  1.00 81.58           C  
ATOM   4771  CB  VAL B 301    -127.529 -32.657 452.488  1.00 81.58           C  
ATOM   4772  HB  VAL B 301    -127.030 -31.700 452.337  1.00 81.58           H  
ATOM   4773  O   VAL B 301    -128.856 -32.614 455.437  1.00 81.58           O  
ATOM   4774  CG1 VAL B 301    -126.660 -33.508 453.410  1.00 81.58           C  
ATOM   4775 HG11 VAL B 301    -125.711 -33.733 452.923  1.00 81.58           H  
ATOM   4776 HG12 VAL B 301    -127.174 -34.438 453.652  1.00 81.58           H  
ATOM   4777 HG13 VAL B 301    -126.445 -32.959 454.327  1.00 81.58           H  
ATOM   4778  CG2 VAL B 301    -127.580 -33.391 451.146  1.00 81.58           C  
ATOM   4779 HG21 VAL B 301    -128.115 -32.788 450.414  1.00 81.58           H  
ATOM   4780 HG22 VAL B 301    -128.067 -34.357 451.276  1.00 81.58           H  
ATOM   4781 HG23 VAL B 301    -126.568 -33.551 450.772  1.00 81.58           H  
ATOM   4782  N   ASP B 302    -128.732 -30.529 454.615  1.00 80.98           N  
ATOM   4783  H   ASP B 302    -128.894 -29.928 453.820  1.00 80.98           H  
ATOM   4784  CA  ASP B 302    -128.521 -29.891 455.910  1.00 80.98           C  
ATOM   4785  HA  ASP B 302    -127.758 -30.446 456.455  1.00 80.98           H  
ATOM   4786  C   ASP B 302    -129.794 -29.941 456.763  1.00 80.98           C  
ATOM   4787  CB  ASP B 302    -128.005 -28.458 455.704  1.00 80.98           C  
ATOM   4788  HB2 ASP B 302    -128.665 -27.925 455.019  1.00 80.98           H  
ATOM   4789  HB3 ASP B 302    -128.026 -27.941 456.663  1.00 80.98           H  
ATOM   4790  O   ASP B 302    -129.727 -30.289 457.946  1.00 80.98           O  
ATOM   4791  CG  ASP B 302    -126.562 -28.422 455.180  1.00 80.98           C  
ATOM   4792  OD1 ASP B 302    -126.266 -27.559 454.324  1.00 80.98           O  
ATOM   4793  OD2 ASP B 302    -125.737 -29.233 455.673  1.00 80.98           O  
ATOM   4794  N   SER B 303    -130.962 -29.706 456.165  1.00 78.42           N  
ATOM   4795  H   SER B 303    -130.955 -29.348 455.220  1.00 78.42           H  
ATOM   4796  CA  SER B 303    -132.262 -29.881 456.817  1.00 78.42           C  
ATOM   4797  HA  SER B 303    -132.282 -29.291 457.733  1.00 78.42           H  
ATOM   4798  C   SER B 303    -132.518 -31.340 457.179  1.00 78.42           C  
ATOM   4799  CB  SER B 303    -133.397 -29.402 455.915  1.00 78.42           C  
ATOM   4800  HB2 SER B 303    -134.342 -29.559 456.435  1.00 78.42           H  
ATOM   4801  HB3 SER B 303    -133.403 -29.976 454.989  1.00 78.42           H  
ATOM   4802  O   SER B 303    -132.938 -31.627 458.304  1.00 78.42           O  
ATOM   4803  OG  SER B 303    -133.272 -28.030 455.624  1.00 78.42           O  
ATOM   4804  HG  SER B 303    -133.106 -27.983 454.680  1.00 78.42           H  
ATOM   4805  N   LEU B 304    -132.202 -32.276 456.275  1.00 81.68           N  
ATOM   4806  H   LEU B 304    -131.883 -31.981 455.363  1.00 81.68           H  
ATOM   4807  CA  LEU B 304    -132.312 -33.709 456.559  1.00 81.68           C  
ATOM   4808  HA  LEU B 304    -133.344 -33.913 456.850  1.00 81.68           H  
ATOM   4809  C   LEU B 304    -131.408 -34.111 457.735  1.00 81.68           C  
ATOM   4810  CB  LEU B 304    -131.981 -34.508 455.286  1.00 81.68           C  
ATOM   4811  HB2 LEU B 304    -132.630 -34.170 454.479  1.00 81.68           H  
ATOM   4812  HB3 LEU B 304    -130.953 -34.295 454.995  1.00 81.68           H  
ATOM   4813  O   LEU B 304    -131.838 -34.830 458.637  1.00 81.68           O  
ATOM   4814  CG  LEU B 304    -132.142 -36.033 455.447  1.00 81.68           C  
ATOM   4815  HG  LEU B 304    -131.510 -36.389 456.259  1.00 81.68           H  
ATOM   4816  CD1 LEU B 304    -133.588 -36.428 455.743  1.00 81.68           C  
ATOM   4817 HD11 LEU B 304    -133.886 -36.079 456.731  1.00 81.68           H  
ATOM   4818 HD12 LEU B 304    -134.248 -35.998 454.990  1.00 81.68           H  
ATOM   4819 HD13 LEU B 304    -133.692 -37.512 455.713  1.00 81.68           H  
ATOM   4820  CD2 LEU B 304    -131.702 -36.741 454.166  1.00 81.68           C  
ATOM   4821 HD21 LEU B 304    -130.673 -36.475 453.927  1.00 81.68           H  
ATOM   4822 HD22 LEU B 304    -131.766 -37.821 454.301  1.00 81.68           H  
ATOM   4823 HD23 LEU B 304    -132.352 -36.454 453.339  1.00 81.68           H  
ATOM   4824  N   LYS B 305    -130.171 -33.603 457.771  1.00 82.26           N  
ATOM   4825  H   LYS B 305    -129.877 -33.038 456.986  1.00 82.26           H  
ATOM   4826  CA  LYS B 305    -129.219 -33.835 458.863  1.00 82.26           C  
ATOM   4827  HA  LYS B 305    -129.091 -34.908 459.003  1.00 82.26           H  
ATOM   4828  C   LYS B 305    -129.739 -33.265 460.181  1.00 82.26           C  
ATOM   4829  CB  LYS B 305    -127.872 -33.206 458.480  1.00 82.26           C  
ATOM   4830  HB2 LYS B 305    -128.020 -32.140 458.313  1.00 82.26           H  
ATOM   4831  HB3 LYS B 305    -127.518 -33.644 457.546  1.00 82.26           H  
ATOM   4832  O   LYS B 305    -129.646 -33.932 461.209  1.00 82.26           O  
ATOM   4833  CG  LYS B 305    -126.796 -33.400 459.556  1.00 82.26           C  
ATOM   4834  HG2 LYS B 305    -127.194 -33.165 460.544  1.00 82.26           H  
ATOM   4835  HG3 LYS B 305    -126.455 -34.435 459.551  1.00 82.26           H  
ATOM   4836  CD  LYS B 305    -125.626 -32.453 459.293  1.00 82.26           C  
ATOM   4837  HD2 LYS B 305    -125.999 -31.429 459.281  1.00 82.26           H  
ATOM   4838  HD3 LYS B 305    -125.184 -32.672 458.321  1.00 82.26           H  
ATOM   4839  CE  LYS B 305    -124.593 -32.604 460.409  1.00 82.26           C  
ATOM   4840  HE2 LYS B 305    -125.089 -32.443 461.365  1.00 82.26           H  
ATOM   4841  HE3 LYS B 305    -124.210 -33.626 460.401  1.00 82.26           H  
ATOM   4842  NZ  LYS B 305    -123.495 -31.629 460.230  1.00 82.26           N  
ATOM   4843  HZ1 LYS B 305    -123.035 -31.784 459.344  1.00 82.26           H  
ATOM   4844  HZ2 LYS B 305    -123.874 -30.693 460.224  1.00 82.26           H  
ATOM   4845  HZ3 LYS B 305    -122.825 -31.711 460.982  1.00 82.26           H  
ATOM   4846  N   ALA B 306    -130.279 -32.048 460.166  1.00 79.92           N  
ATOM   4847  H   ALA B 306    -130.292 -31.538 459.296  1.00 79.92           H  
ATOM   4848  CA  ALA B 306    -130.830 -31.408 461.355  1.00 79.92           C  
ATOM   4849  HA  ALA B 306    -130.062 -31.378 462.128  1.00 79.92           H  
ATOM   4850  C   ALA B 306    -132.023 -32.194 461.919  1.00 79.92           C  
ATOM   4851  CB  ALA B 306    -131.216 -29.968 460.999  1.00 79.92           C  
ATOM   4852  HB1 ALA B 306    -131.598 -29.459 461.884  1.00 79.92           H  
ATOM   4853  HB2 ALA B 306    -131.982 -29.961 460.225  1.00 79.92           H  
ATOM   4854  HB3 ALA B 306    -130.341 -29.430 460.631  1.00 79.92           H  
ATOM   4855  O   ALA B 306    -132.090 -32.436 463.126  1.00 79.92           O  
ATOM   4856  N   TYR B 307    -132.927 -32.649 461.046  1.00 78.16           N  
ATOM   4857  H   TYR B 307    -132.830 -32.399 460.072  1.00 78.16           H  
ATOM   4858  CA  TYR B 307    -134.022 -33.537 461.424  1.00 78.16           C  
ATOM   4859  HA  TYR B 307    -134.623 -33.046 462.190  1.00 78.16           H  
ATOM   4860  C   TYR B 307    -133.495 -34.843 462.027  1.00 78.16           C  
ATOM   4861  CB  TYR B 307    -134.917 -33.809 460.208  1.00 78.16           C  
ATOM   4862  HB2 TYR B 307    -135.326 -32.862 459.856  1.00 78.16           H  
ATOM   4863  HB3 TYR B 307    -134.320 -34.226 459.398  1.00 78.16           H  
ATOM   4864  O   TYR B 307    -133.890 -35.203 463.132  1.00 78.16           O  
ATOM   4865  CG  TYR B 307    -136.055 -34.763 460.521  1.00 78.16           C  
ATOM   4866  CD1 TYR B 307    -135.903 -36.146 460.309  1.00 78.16           C  
ATOM   4867  HD1 TYR B 307    -134.988 -36.534 459.886  1.00 78.16           H  
ATOM   4868  CD2 TYR B 307    -137.265 -34.263 461.032  1.00 78.16           C  
ATOM   4869  HD2 TYR B 307    -137.418 -33.195 461.051  1.00 78.16           H  
ATOM   4870  CE1 TYR B 307    -136.950 -37.026 460.644  1.00 78.16           C  
ATOM   4871  HE1 TYR B 307    -136.856 -38.088 460.471  1.00 78.16           H  
ATOM   4872  CE2 TYR B 307    -138.306 -35.139 461.396  1.00 78.16           C  
ATOM   4873  HE2 TYR B 307    -139.246 -34.757 461.766  1.00 78.16           H  
ATOM   4874  OH  TYR B 307    -139.141 -37.392 461.519  1.00 78.16           O  
ATOM   4875  HH  TYR B 307    -139.940 -36.956 461.822  1.00 78.16           H  
ATOM   4876  CZ  TYR B 307    -138.145 -36.528 461.199  1.00 78.16           C  
ATOM   4877  N   ALA B 308    -132.556 -35.510 461.352  1.00 81.28           N  
ATOM   4878  H   ALA B 308    -132.279 -35.169 460.442  1.00 81.28           H  
ATOM   4879  CA  ALA B 308    -131.974 -36.768 461.811  1.00 81.28           C  
ATOM   4880  HA  ALA B 308    -132.766 -37.513 461.884  1.00 81.28           H  
ATOM   4881  C   ALA B 308    -131.326 -36.643 463.198  1.00 81.28           C  
ATOM   4882  CB  ALA B 308    -130.961 -37.234 460.764  1.00 81.28           C  
ATOM   4883  HB1 ALA B 308    -130.514 -38.175 461.083  1.00 81.28           H  
ATOM   4884  HB2 ALA B 308    -131.470 -37.388 459.813  1.00 81.28           H  
ATOM   4885  HB3 ALA B 308    -130.173 -36.492 460.637  1.00 81.28           H  
ATOM   4886  O   ALA B 308    -131.589 -37.462 464.079  1.00 81.28           O  
ATOM   4887  N   LEU B 309    -130.532 -35.590 463.419  1.00 79.83           N  
ATOM   4888  H   LEU B 309    -130.355 -34.967 462.644  1.00 79.83           H  
ATOM   4889  CA  LEU B 309    -129.894 -35.299 464.704  1.00 79.83           C  
ATOM   4890  HA  LEU B 309    -129.309 -36.165 465.012  1.00 79.83           H  
ATOM   4891  C   LEU B 309    -130.911 -35.037 465.816  1.00 79.83           C  
ATOM   4892  CB  LEU B 309    -128.966 -34.085 464.544  1.00 79.83           C  
ATOM   4893  HB2 LEU B 309    -128.820 -33.615 465.517  1.00 79.83           H  
ATOM   4894  HB3 LEU B 309    -129.447 -33.350 463.900  1.00 79.83           H  
ATOM   4895  O   LEU B 309    -130.754 -35.548 466.922  1.00 79.83           O  
ATOM   4896  CG  LEU B 309    -127.589 -34.452 463.977  1.00 79.83           C  
ATOM   4897  HG  LEU B 309    -127.698 -35.027 463.057  1.00 79.83           H  
ATOM   4898  CD1 LEU B 309    -126.821 -33.171 463.654  1.00 79.83           C  
ATOM   4899 HD11 LEU B 309    -125.829 -33.424 463.282  1.00 79.83           H  
ATOM   4900 HD12 LEU B 309    -127.365 -32.601 462.900  1.00 79.83           H  
ATOM   4901 HD13 LEU B 309    -126.718 -32.566 464.555  1.00 79.83           H  
ATOM   4902  CD2 LEU B 309    -126.794 -35.274 464.994  1.00 79.83           C  
ATOM   4903 HD21 LEU B 309    -126.933 -34.874 465.999  1.00 79.83           H  
ATOM   4904 HD22 LEU B 309    -127.104 -36.319 464.972  1.00 79.83           H  
ATOM   4905 HD23 LEU B 309    -125.730 -35.202 464.769  1.00 79.83           H  
ATOM   4906  N   ARG B 310    -131.962 -34.263 465.537  1.00 75.15           N  
ATOM   4907  H   ARG B 310    -132.036 -33.871 464.608  1.00 75.15           H  
ATOM   4908  CA  ARG B 310    -133.031 -34.004 466.507  1.00 75.15           C  
ATOM   4909  HA  ARG B 310    -132.594 -33.622 467.430  1.00 75.15           H  
ATOM   4910  C   ARG B 310    -133.759 -35.294 466.879  1.00 75.15           C  
ATOM   4911  CB  ARG B 310    -133.974 -32.951 465.919  1.00 75.15           C  
ATOM   4912  HB2 ARG B 310    -133.398 -32.055 465.688  1.00 75.15           H  
ATOM   4913  HB3 ARG B 310    -134.398 -33.334 464.990  1.00 75.15           H  
ATOM   4914  O   ARG B 310    -133.942 -35.575 468.060  1.00 75.15           O  
ATOM   4915  CG  ARG B 310    -135.106 -32.576 466.889  1.00 75.15           C  
ATOM   4916  HG2 ARG B 310    -135.736 -33.444 467.084  1.00 75.15           H  
ATOM   4917  HG3 ARG B 310    -134.676 -32.238 467.832  1.00 75.15           H  
ATOM   4918  CD  ARG B 310    -135.971 -31.454 466.309  1.00 75.15           C  
ATOM   4919  HD2 ARG B 310    -136.746 -31.203 467.032  1.00 75.15           H  
ATOM   4920  HD3 ARG B 310    -135.340 -30.578 466.160  1.00 75.15           H  
ATOM   4921  NE  ARG B 310    -136.604 -31.863 465.040  1.00 75.15           N  
ATOM   4922  HE  ARG B 310    -136.825 -32.845 464.950  1.00 75.15           H  
ATOM   4923  NH1 ARG B 310    -136.671 -29.805 464.011  1.00 75.15           N  
ATOM   4924 HH11 ARG B 310    -136.919 -29.238 463.213  1.00 75.15           H  
ATOM   4925 HH12 ARG B 310    -136.288 -29.377 464.842  1.00 75.15           H  
ATOM   4926  NH2 ARG B 310    -137.430 -31.607 462.947  1.00 75.15           N  
ATOM   4927 HH21 ARG B 310    -137.630 -32.597 462.925  1.00 75.15           H  
ATOM   4928 HH22 ARG B 310    -137.662 -31.029 462.152  1.00 75.15           H  
ATOM   4929  CZ  ARG B 310    -136.893 -31.090 464.011  1.00 75.15           C  
ATOM   4930  N   THR B 311    -134.125 -36.087 465.878  1.00 79.74           N  
ATOM   4931  H   THR B 311    -133.971 -35.772 464.929  1.00 79.74           H  
ATOM   4932  CA  THR B 311    -134.866 -37.333 466.068  1.00 79.74           C  
ATOM   4933  HA  THR B 311    -135.748 -37.125 466.671  1.00 79.74           H  
ATOM   4934  C   THR B 311    -134.032 -38.367 466.826  1.00 79.74           C  
ATOM   4935  CB  THR B 311    -135.344 -37.870 464.710  1.00 79.74           C  
ATOM   4936  HB  THR B 311    -134.484 -38.115 464.087  1.00 79.74           H  
ATOM   4937  O   THR B 311    -134.522 -38.945 467.792  1.00 79.74           O  
ATOM   4938  CG2 THR B 311    -136.250 -39.089 464.843  1.00 79.74           C
[truncated: 3,061,319 more chars]
