# Supplementary material for: A structural discovery journey of streptococcal phages adhesion devices by AlphaFold2
Source: Front Mol Biosci. 2022 Aug 19;9:960325. doi: 10.3389/fmolb.2022.960325 (PMC9437275; doi:10.3389/fmolb.2022.960325)
Supplement: Supplementary file 2 [file DataSheet3.ZIP › PDBs/Tals/DT1-Tal-1-914.pdb]

ATOM      1  N   MET B   1     -40.290 248.016 106.403  1.00 74.87           N  
ATOM      2  CA  MET B   1     -39.642 246.708 106.432  1.00 74.87           C  
ATOM      3  C   MET B   1     -38.202 246.802 105.938  1.00 74.87           C  
ATOM      4  CB  MET B   1     -40.421 245.702 105.583  1.00 74.87           C  
ATOM      5  O   MET B   1     -37.940 247.387 104.885  1.00 74.87           O  
ATOM      6  CG  MET B   1     -39.785 244.323 105.528  1.00 74.87           C  
ATOM      7  SD  MET B   1     -39.865 243.447 107.140  1.00 74.87           S  
ATOM      8  CE  MET B   1     -41.648 243.126 107.241  1.00 74.87           C  
ATOM      9  N   GLN B   2     -37.211 246.446 106.725  1.00 76.00           N  
ATOM     10  CA  GLN B   2     -35.805 246.404 106.339  1.00 76.00           C  
ATOM     11  C   GLN B   2     -35.481 245.121 105.578  1.00 76.00           C  
ATOM     12  CB  GLN B   2     -34.905 246.525 107.569  1.00 76.00           C  
ATOM     13  O   GLN B   2     -35.739 244.020 106.070  1.00 76.00           O  
ATOM     14  CG  GLN B   2     -33.423 246.638 107.239  1.00 76.00           C  
ATOM     15  CD  GLN B   2     -32.616 247.258 108.365  1.00 76.00           C  
ATOM     16  NE2 GLN B   2     -31.563 246.567 108.789  1.00 76.00           N  
ATOM     17  OE1 GLN B   2     -32.936 248.347 108.849  1.00 76.00           O  
ATOM     18  N   ILE B   3     -34.937 245.315 104.404  1.00 80.13           N  
ATOM     19  CA  ILE B   3     -34.493 244.199 103.576  1.00 80.13           C  
ATOM     20  C   ILE B   3     -32.966 244.165 103.531  1.00 80.13           C  
ATOM     21  CB  ILE B   3     -35.069 244.293 102.144  1.00 80.13           C  
ATOM     22  O   ILE B   3     -32.325 245.173 103.225  1.00 80.13           O  
ATOM     23  CG1 ILE B   3     -36.600 244.214 102.179  1.00 80.13           C  
ATOM     24  CG2 ILE B   3     -34.483 243.194 101.254  1.00 80.13           C  
ATOM     25  CD1 ILE B   3     -37.262 244.459 100.831  1.00 80.13           C  
ATOM     26  N   TRP B   4     -32.321 242.959 103.888  1.00 78.25           N  
ATOM     27  CA  TRP B   4     -30.869 242.816 103.880  1.00 78.25           C  
ATOM     28  C   TRP B   4     -30.391 242.188 102.575  1.00 78.25           C  
ATOM     29  CB  TRP B   4     -30.405 241.970 105.069  1.00 78.25           C  
ATOM     30  O   TRP B   4     -31.022 241.265 102.056  1.00 78.25           O  
ATOM     31  CG  TRP B   4     -30.598 242.632 106.400  1.00 78.25           C  
ATOM     32  CD1 TRP B   4     -31.628 242.432 107.277  1.00 78.25           C  
ATOM     33  CD2 TRP B   4     -29.740 243.605 107.003  1.00 78.25           C  
ATOM     34  CE2 TRP B   4     -30.311 243.952 108.247  1.00 78.25           C  
ATOM     35  CE3 TRP B   4     -28.542 244.217 106.611  1.00 78.25           C  
ATOM     36  NE1 TRP B   4     -31.460 243.224 108.390  1.00 78.25           N  
ATOM     37  CH2 TRP B   4     -28.551 245.471 108.697  1.00 78.25           C  
ATOM     38  CZ2 TRP B   4     -29.723 244.886 109.104  1.00 78.25           C  
ATOM     39  CZ3 TRP B   4     -27.959 245.147 107.465  1.00 78.25           C  
ATOM     40  N   ILE B   5     -29.305 242.813 102.117  1.00 77.04           N  
ATOM     41  CA  ILE B   5     -28.602 242.235 100.977  1.00 77.04           C  
ATOM     42  C   ILE B   5     -27.341 241.521 101.455  1.00 77.04           C  
ATOM     43  CB  ILE B   5     -28.242 243.313  99.929  1.00 77.04           C  
ATOM     44  O   ILE B   5     -26.553 242.083 102.221  1.00 77.04           O  
ATOM     45  CG1 ILE B   5     -29.497 244.087  99.507  1.00 77.04           C  
ATOM     46  CG2 ILE B   5     -27.556 242.678  98.716  1.00 77.04           C  
ATOM     47  CD1 ILE B   5     -30.560 243.226  98.840  1.00 77.04           C  
ATOM     48  N   HIS B   6     -27.225 240.181 101.073  1.00 77.94           N  
ATOM     49  CA  HIS B   6     -26.063 239.374 101.423  1.00 77.94           C  
ATOM     50  C   HIS B   6     -25.213 239.070 100.194  1.00 77.94           C  
ATOM     51  CB  HIS B   6     -26.498 238.071 102.096  1.00 77.94           C  
ATOM     52  O   HIS B   6     -25.742 238.907  99.092  1.00 77.94           O  
ATOM     53  CG  HIS B   6     -27.401 238.275 103.271  1.00 77.94           C  
ATOM     54  CD2 HIS B   6     -28.705 238.631 103.338  1.00 77.94           C  
ATOM     55  ND1 HIS B   6     -26.977 238.111 104.572  1.00 77.94           N  
ATOM     56  CE1 HIS B   6     -27.985 238.359 105.391  1.00 77.94           C  
ATOM     57  NE2 HIS B   6     -29.045 238.676 104.668  1.00 77.94           N  
ATOM     58  N   ASP B   7     -23.906 238.958 100.336  1.00 70.78           N  
ATOM     59  CA  ASP B   7     -23.058 238.498  99.241  1.00 70.78           C  
ATOM     60  C   ASP B   7     -23.087 236.975  99.128  1.00 70.78           C  
ATOM     61  CB  ASP B   7     -21.621 238.984  99.432  1.00 70.78           C  
ATOM     62  O   ASP B   7     -23.796 236.304  99.881  1.00 70.78           O  
ATOM     63  CG  ASP B   7     -20.942 238.365 100.641  1.00 70.78           C  
ATOM     64  OD1 ASP B   7     -19.890 238.879 101.081  1.00 70.78           O  
ATOM     65  OD2 ASP B   7     -21.461 237.353 101.159  1.00 70.78           O  
ATOM     66  N   LYS B   8     -22.329 236.392  98.289  1.00 73.94           N  
ATOM     67  CA  LYS B   8     -22.377 234.961  98.005  1.00 73.94           C  
ATOM     68  C   LYS B   8     -21.975 234.143  99.229  1.00 73.94           C  
ATOM     69  CB  LYS B   8     -21.470 234.616  96.823  1.00 73.94           C  
ATOM     70  O   LYS B   8     -22.309 232.961  99.330  1.00 73.94           O  
ATOM     71  CG  LYS B   8     -19.995 234.892  97.074  1.00 73.94           C  
ATOM     72  CD  LYS B   8     -19.139 234.494  95.879  1.00 73.94           C  
ATOM     73  CE  LYS B   8     -17.659 234.739  96.142  1.00 73.94           C  
ATOM     74  NZ  LYS B   8     -16.794 233.996  95.177  1.00 73.94           N  
ATOM     75  N   SER B   9     -21.225 234.757 100.098  1.00 73.32           N  
ATOM     76  CA  SER B   9     -20.818 234.076 101.323  1.00 73.32           C  
ATOM     77  C   SER B   9     -21.806 234.337 102.456  1.00 73.32           C  
ATOM     78  CB  SER B   9     -19.417 234.521 101.744  1.00 73.32           C  
ATOM     79  O   SER B   9     -21.548 233.977 103.606  1.00 73.32           O  
ATOM     80  OG  SER B   9     -18.478 234.272 100.712  1.00 73.32           O  
ATOM     81  N   MET B  10     -22.859 234.912 102.166  1.00 70.54           N  
ATOM     82  CA  MET B  10     -23.983 235.186 103.056  1.00 70.54           C  
ATOM     83  C   MET B  10     -23.640 236.296 104.042  1.00 70.54           C  
ATOM     84  CB  MET B  10     -24.390 233.920 103.813  1.00 70.54           C  
ATOM     85  O   MET B  10     -24.329 236.474 105.048  1.00 70.54           O  
ATOM     86  CG  MET B  10     -25.077 232.878 102.943  1.00 70.54           C  
ATOM     87  SD  MET B  10     -26.627 233.505 102.187  1.00 70.54           S  
ATOM     88  CE  MET B  10     -27.706 233.532 103.645  1.00 70.54           C  
ATOM     89  N   ARG B  11     -22.550 237.216 103.860  1.00 76.45           N  
ATOM     90  CA  ARG B  11     -22.259 238.407 104.652  1.00 76.45           C  
ATOM     91  C   ARG B  11     -23.204 239.549 104.290  1.00 76.45           C  
ATOM     92  CB  ARG B  11     -20.807 238.846 104.450  1.00 76.45           C  
ATOM     93  O   ARG B  11     -23.480 239.784 103.112  1.00 76.45           O  
ATOM     94  CG  ARG B  11     -19.784 237.815 104.898  1.00 76.45           C  
ATOM     95  CD  ARG B  11     -18.359 238.282 104.636  1.00 76.45           C  
ATOM     96  NE  ARG B  11     -18.113 238.485 103.211  1.00 76.45           N  
ATOM     97  NH1 ARG B  11     -15.948 239.245 103.482  1.00 76.45           N  
ATOM     98  NH2 ARG B  11     -16.858 239.086 101.384  1.00 76.45           N  
ATOM     99  CZ  ARG B  11     -16.974 238.938 102.695  1.00 76.45           C  
ATOM    100  N   LYS B  12     -23.819 240.083 105.378  1.00 81.72           N  
ATOM    101  CA  LYS B  12     -24.649 241.255 105.110  1.00 81.72           C  
ATOM    102  C   LYS B  12     -23.811 242.410 104.569  1.00 81.72           C  
ATOM    103  CB  LYS B  12     -25.388 241.691 106.376  1.00 81.72           C  
ATOM    104  O   LYS B  12     -22.871 242.863 105.227  1.00 81.72           O  
ATOM    105  CG  LYS B  12     -26.425 240.690 106.863  1.00 81.72           C  
ATOM    106  CD  LYS B  12     -27.084 241.153 108.155  1.00 81.72           C  
ATOM    107  CE  LYS B  12     -28.069 240.118 108.683  1.00 81.72           C  
ATOM    108  NZ  LYS B  12     -28.660 240.533 109.991  1.00 81.72           N  
ATOM    109  N   VAL B  13     -24.053 242.894 103.340  1.00 77.77           N  
ATOM    110  CA  VAL B  13     -23.186 243.873 102.693  1.00 77.77           C  
ATOM    111  C   VAL B  13     -23.906 245.216 102.596  1.00 77.77           C  
ATOM    112  CB  VAL B  13     -22.745 243.401 101.289  1.00 77.77           C  
ATOM    113  O   VAL B  13     -23.263 246.266 102.512  1.00 77.77           O  
ATOM    114  CG1 VAL B  13     -21.753 242.244 101.394  1.00 77.77           C  
ATOM    115  CG2 VAL B  13     -23.961 242.992 100.459  1.00 77.77           C  
ATOM    116  N   CYS B  14     -25.255 245.238 102.429  1.00 73.83           N  
ATOM    117  CA  CYS B  14     -26.053 246.458 102.481  1.00 73.83           C  
ATOM    118  C   CYS B  14     -27.500 246.148 102.844  1.00 73.83           C  
ATOM    119  CB  CYS B  14     -25.999 247.190 101.141  1.00 73.83           C  
ATOM    120  O   CYS B  14     -27.883 244.981 102.945  1.00 73.83           O  
ATOM    121  SG  CYS B  14     -26.970 246.398  99.840  1.00 73.83           S  
ATOM    122  N   ALA B  15     -28.356 247.261 103.177  1.00 75.49           N  
ATOM    123  CA  ALA B  15     -29.761 247.115 103.546  1.00 75.49           C  
ATOM    124  C   ALA B  15     -30.633 248.121 102.798  1.00 75.49           C  
ATOM    125  CB  ALA B  15     -29.935 247.283 105.054  1.00 75.49           C  
ATOM    126  O   ALA B  15     -30.161 249.193 102.411  1.00 75.49           O  
ATOM    127  N   LEU B  16     -31.819 247.742 102.434  1.00 81.19           N  
ATOM    128  CA  LEU B  16     -32.839 248.617 101.867  1.00 81.19           C  
ATOM    129  C   LEU B  16     -33.881 248.987 102.917  1.00 81.19           C  
ATOM    130  CB  LEU B  16     -33.519 247.945 100.672  1.00 81.19           C  
ATOM    131  O   LEU B  16     -34.322 248.132 103.689  1.00 81.19           O  
ATOM    132  CG  LEU B  16     -32.593 247.282  99.650  1.00 81.19           C  
ATOM    133  CD1 LEU B  16     -33.410 246.536  98.601  1.00 81.19           C  
ATOM    134  CD2 LEU B  16     -31.690 248.321  98.994  1.00 81.19           C  
ATOM    135  N   ASN B  17     -34.243 250.280 103.121  1.00 82.36           N  
ATOM    136  CA  ASN B  17     -35.255 250.754 104.058  1.00 82.36           C  
ATOM    137  C   ASN B  17     -35.897 252.053 103.579  1.00 82.36           C  
ATOM    138  CB  ASN B  17     -34.652 250.941 105.451  1.00 82.36           C  
ATOM    139  O   ASN B  17     -35.197 253.014 103.258  1.00 82.36           O  
ATOM    140  CG  ASN B  17     -35.707 251.117 106.525  1.00 82.36           C  
ATOM    141  ND2 ASN B  17     -35.649 250.282 107.556  1.00 82.36           N  
ATOM    142  OD1 ASN B  17     -36.568 251.997 106.429  1.00 82.36           O  
ATOM    143  N   ASN B  18     -37.334 252.076 103.446  1.00 80.74           N  
ATOM    144  CA  ASN B  18     -38.050 253.238 102.931  1.00 80.74           C  
ATOM    145  C   ASN B  18     -38.270 254.286 104.018  1.00 80.74           C  
ATOM    146  CB  ASN B  18     -39.389 252.816 102.321  1.00 80.74           C  
ATOM    147  O   ASN B  18     -38.581 255.441 103.718  1.00 80.74           O  
ATOM    148  CG  ASN B  18     -39.223 252.039 101.030  1.00 80.74           C  
ATOM    149  ND2 ASN B  18     -40.335 251.588 100.462  1.00 80.74           N  
ATOM    150  OD1 ASN B  18     -38.104 251.845 100.547  1.00 80.74           O  
ATOM    151  N   GLU B  19     -38.040 253.967 105.327  1.00 79.10           N  
ATOM    152  CA  GLU B  19     -38.355 254.869 106.431  1.00 79.10           C  
ATOM    153  C   GLU B  19     -37.101 255.571 106.946  1.00 79.10           C  
ATOM    154  CB  GLU B  19     -39.037 254.108 107.570  1.00 79.10           C  
ATOM    155  O   GLU B  19     -37.191 256.521 107.725  1.00 79.10           O  
ATOM    156  CG  GLU B  19     -40.383 253.508 107.189  1.00 79.10           C  
ATOM    157  CD  GLU B  19     -41.099 252.851 108.358  1.00 79.10           C  
ATOM    158  OE1 GLU B  19     -42.282 252.469 108.209  1.00 79.10           O  
ATOM    159  OE2 GLU B  19     -40.472 252.716 109.433  1.00 79.10           O  
ATOM    160  N   ILE B  20     -35.841 255.186 106.524  1.00 81.87           N  
ATOM    161  CA  ILE B  20     -34.588 255.785 106.971  1.00 81.87           C  
ATOM    162  C   ILE B  20     -33.964 256.588 105.832  1.00 81.87           C  
ATOM    163  CB  ILE B  20     -33.597 254.712 107.476  1.00 81.87           C  
ATOM    164  O   ILE B  20     -33.558 256.022 104.814  1.00 81.87           O  
ATOM    165  CG1 ILE B  20     -34.228 253.893 108.608  1.00 81.87           C  
ATOM    166  CG2 ILE B  20     -32.286 255.360 107.933  1.00 81.87           C  
ATOM    167  CD1 ILE B  20     -33.344 252.764 109.122  1.00 81.87           C  
ATOM    168  N   PRO B  21     -33.953 257.914 105.892  1.00 73.59           N  
ATOM    169  CA  PRO B  21     -33.397 258.784 104.852  1.00 73.59           C  
ATOM    170  C   PRO B  21     -31.964 258.415 104.476  1.00 73.59           C  
ATOM    171  CB  PRO B  21     -33.455 260.175 105.488  1.00 73.59           C  
ATOM    172  O   PRO B  21     -31.158 258.089 105.351  1.00 73.59           O  
ATOM    173  CG  PRO B  21     -34.511 260.072 106.539  1.00 73.59           C  
ATOM    174  CD  PRO B  21     -34.521 258.666 107.068  1.00 73.59           C  
ATOM    175  N   GLY B  22     -31.662 258.420 103.233  1.00 76.54           N  
ATOM    176  CA  GLY B  22     -30.327 258.148 102.726  1.00 76.54           C  
ATOM    177  C   GLY B  22     -30.105 256.687 102.383  1.00 76.54           C  
ATOM    178  O   GLY B  22     -29.168 256.350 101.654  1.00 76.54           O  
ATOM    179  N   MET B  23     -30.919 255.715 102.987  1.00 76.15           N  
ATOM    180  CA  MET B  23     -30.806 254.298 102.652  1.00 76.15           C  
ATOM    181  C   MET B  23     -31.431 254.008 101.292  1.00 76.15           C  
ATOM    182  CB  MET B  23     -31.471 253.437 103.728  1.00 76.15           C  
ATOM    183  O   MET B  23     -32.301 254.751 100.832  1.00 76.15           O  
ATOM    184  CG  MET B  23     -30.691 253.375 105.032  1.00 76.15           C  
ATOM    185  SD  MET B  23     -31.344 252.102 106.181  1.00 76.15           S  
ATOM    186  CE  MET B  23     -30.716 250.598 105.382  1.00 76.15           C  
ATOM    187  N   LEU B  24     -30.950 252.981 100.602  1.00 77.58           N  
ATOM    188  CA  LEU B  24     -31.527 252.554  99.332  1.00 77.58           C  
ATOM    189  C   LEU B  24     -32.990 252.162  99.504  1.00 77.58           C  
ATOM    190  CB  LEU B  24     -30.736 251.379  98.752  1.00 77.58           C  
ATOM    191  O   LEU B  24     -33.317 251.327 100.351  1.00 77.58           O  
ATOM    192  CG  LEU B  24     -29.512 251.736  97.907  1.00 77.58           C  
ATOM    193  CD1 LEU B  24     -28.630 250.509  97.705  1.00 77.58           C  
ATOM    194  CD2 LEU B  24     -29.941 252.318  96.564  1.00 77.58           C  
ATOM    195  N   PRO B  25     -33.961 252.981  98.715  1.00 73.79           N  
ATOM    196  CA  PRO B  25     -35.381 252.632  98.783  1.00 73.79           C  
ATOM    197  C   PRO B  25     -35.762 251.515  97.815  1.00 73.79           C  
ATOM    198  CB  PRO B  25     -36.084 253.940  98.412  1.00 73.79           C  
ATOM    199  O   PRO B  25     -34.928 251.068  97.023  1.00 73.79           O  
ATOM    200  CG  PRO B  25     -35.178 254.592  97.418  1.00 73.79           C  
ATOM    201  CD  PRO B  25     -33.756 254.326  97.823  1.00 73.79           C  
ATOM    202  N   TYR B  26     -36.921 250.839  98.060  1.00 75.80           N  
ATOM    203  CA  TYR B  26     -37.499 249.885  97.120  1.00 75.80           C  
ATOM    204  C   TYR B  26     -38.971 250.189  96.870  1.00 75.80           C  
ATOM    205  CB  TYR B  26     -37.342 248.453  97.642  1.00 75.80           C  
ATOM    206  O   TYR B  26     -39.634 250.805  97.708  1.00 75.80           O  
ATOM    207  CG  TYR B  26     -37.985 248.224  98.988  1.00 75.80           C  
ATOM    208  CD1 TYR B  26     -37.243 248.322 100.162  1.00 75.80           C  
ATOM    209  CD2 TYR B  26     -39.336 247.909  99.089  1.00 75.80           C  
ATOM    210  CE1 TYR B  26     -37.830 248.109 101.405  1.00 75.80           C  
ATOM    211  CE2 TYR B  26     -39.934 247.694 100.326  1.00 75.80           C  
ATOM    212  OH  TYR B  26     -39.763 247.586 102.704  1.00 75.80           O  
ATOM    213  CZ  TYR B  26     -39.175 247.797 101.476  1.00 75.80           C  
ATOM    214  N   THR B  27     -39.405 249.999  95.720  1.00 79.71           N  
ATOM    215  CA  THR B  27     -40.805 250.161  95.342  1.00 79.71           C  
ATOM    216  C   THR B  27     -41.345 248.880  94.713  1.00 79.71           C  
ATOM    217  CB  THR B  27     -40.987 251.335  94.362  1.00 79.71           C  
ATOM    218  O   THR B  27     -40.584 247.957  94.419  1.00 79.71           O  
ATOM    219  CG2 THR B  27     -40.593 252.658  95.009  1.00 79.71           C  
ATOM    220  OG1 THR B  27     -40.165 251.117  93.207  1.00 79.71           O  
ATOM    221  N   ASN B  28     -42.620 248.725  94.432  1.00 82.95           N  
ATOM    222  CA  ASN B  28     -43.325 247.626  93.784  1.00 82.95           C  
ATOM    223  C   ASN B  28     -42.991 246.284  94.431  1.00 82.95           C  
ATOM    224  CB  ASN B  28     -43.001 247.587  92.289  1.00 82.95           C  
ATOM    225  O   ASN B  28     -42.859 245.273  93.741  1.00 82.95           O  
ATOM    226  CG  ASN B  28     -43.498 248.817  91.553  1.00 82.95           C  
ATOM    227  ND2 ASN B  28     -42.762 249.232  90.528  1.00 82.95           N  
ATOM    228  OD1 ASN B  28     -44.533 249.390  91.903  1.00 82.95           O  
ATOM    229  N   SER B  29     -42.785 246.276  95.836  1.00 76.83           N  
ATOM    230  CA  SER B  29     -42.491 245.033  96.541  1.00 76.83           C  
ATOM    231  C   SER B  29     -43.718 244.128  96.602  1.00 76.83           C  
ATOM    232  CB  SER B  29     -41.992 245.323  97.956  1.00 76.83           C  
ATOM    233  O   SER B  29     -44.841 244.607  96.771  1.00 76.83           O  
ATOM    234  OG  SER B  29     -43.031 245.861  98.756  1.00 76.83           O  
ATOM    235  N   GLN B  30     -43.720 242.898  96.281  1.00 80.59           N  
ATOM    236  CA  GLN B  30     -44.756 241.876  96.390  1.00 80.59           C  
ATOM    237  C   GLN B  30     -44.184 240.568  96.930  1.00 80.59           C  
ATOM    238  CB  GLN B  30     -45.422 241.638  95.034  1.00 80.59           C  
ATOM    239  O   GLN B  30     -43.438 239.877  96.234  1.00 80.59           O  
ATOM    240  CG  GLN B  30     -46.291 242.796  94.562  1.00 80.59           C  
ATOM    241  CD  GLN B  30     -47.100 242.458  93.325  1.00 80.59           C  
ATOM    242  NE2 GLN B  30     -47.998 243.358  92.939  1.00 80.59           N  
ATOM    243  OE1 GLN B  30     -46.919 241.397  92.720  1.00 80.59           O  
ATOM    244  N   TRP B  31     -44.366 240.331  98.215  1.00 72.95           N  
ATOM    245  CA  TRP B  31     -44.070 239.032  98.809  1.00 72.95           C  
ATOM    246  C   TRP B  31     -45.248 238.077  98.644  1.00 72.95           C  
ATOM    247  CB  TRP B  31     -43.725 239.184 100.293  1.00 72.95           C  
ATOM    248  O   TRP B  31     -46.284 238.242  99.292  1.00 72.95           O  
ATOM    249  CG  TRP B  31     -43.337 237.900 100.963  1.00 72.95           C  
ATOM    250  CD1 TRP B  31     -42.720 236.824 100.389  1.00 72.95           C  
ATOM    251  CD2 TRP B  31     -43.547 237.557 102.336  1.00 72.95           C  
ATOM    252  CE2 TRP B  31     -43.029 236.256 102.525  1.00 72.95           C  
ATOM    253  CE3 TRP B  31     -44.120 238.224 103.427  1.00 72.95           C  
ATOM    254  NE1 TRP B  31     -42.532 235.833 101.322  1.00 72.95           N  
ATOM    255  CH2 TRP B  31     -43.637 236.283 104.812  1.00 72.95           C  
ATOM    256  CZ2 TRP B  31     -43.070 235.608 103.763  1.00 72.95           C  
ATOM    257  CZ3 TRP B  31     -44.160 237.577 104.657  1.00 72.95           C  
ATOM    258  N   HIS B  32     -45.160 237.146  97.737  1.00 81.54           N  
ATOM    259  CA  HIS B  32     -46.217 236.210  97.370  1.00 81.54           C  
ATOM    260  C   HIS B  32     -45.927 234.813  97.908  1.00 81.54           C  
ATOM    261  CB  HIS B  32     -46.386 236.163  95.850  1.00 81.54           C  
ATOM    262  O   HIS B  32     -44.964 234.169  97.488  1.00 81.54           O  
ATOM    263  CG  HIS B  32     -47.671 235.536  95.409  1.00 81.54           C  
ATOM    264  CD2 HIS B  32     -48.523 234.706  96.055  1.00 81.54           C  
ATOM    265  ND1 HIS B  32     -48.207 235.743  94.157  1.00 81.54           N  
ATOM    266  CE1 HIS B  32     -49.338 235.065  94.051  1.00 81.54           C  
ATOM    267  NE2 HIS B  32     -49.552 234.427  95.189  1.00 81.54           N  
ATOM    268  N   GLN B  33     -46.684 234.338  98.930  1.00 77.65           N  
ATOM    269  CA  GLN B  33     -46.517 233.049  99.592  1.00 77.65           C  
ATOM    270  C   GLN B  33     -47.560 232.044  99.110  1.00 77.65           C  
ATOM    271  CB  GLN B  33     -46.605 233.209 101.111  1.00 77.65           C  
ATOM    272  O   GLN B  33     -48.734 232.385  98.958  1.00 77.65           O  
ATOM    273  CG  GLN B  33     -45.606 234.204 101.684  1.00 77.65           C  
ATOM    274  CD  GLN B  33     -45.848 234.501 103.152  1.00 77.65           C  
ATOM    275  NE2 GLN B  33     -46.319 235.710 103.442  1.00 77.65           N  
ATOM    276  OE1 GLN B  33     -45.615 233.652 104.017  1.00 77.65           O  
ATOM    277  N   TYR B  34     -47.136 230.783  98.811  1.00 81.41           N  
ATOM    278  CA  TYR B  34     -48.017 229.738  98.301  1.00 81.41           C  
ATOM    279  C   TYR B  34     -48.044 228.540  99.242  1.00 81.41           C  
ATOM    280  CB  TYR B  34     -47.571 229.295  96.904  1.00 81.41           C  
ATOM    281  O   TYR B  34     -46.995 228.012  99.615  1.00 81.41           O  
ATOM    282  CG  TYR B  34     -47.476 230.426  95.909  1.00 81.41           C  
ATOM    283  CD1 TYR B  34     -48.536 230.718  95.054  1.00 81.41           C  
ATOM    284  CD2 TYR B  34     -46.326 231.204  95.822  1.00 81.41           C  
ATOM    285  CE1 TYR B  34     -48.452 231.759  94.134  1.00 81.41           C  
ATOM    286  CE2 TYR B  34     -46.231 232.248  94.906  1.00 81.41           C  
ATOM    287  OH  TYR B  34     -47.209 233.548  93.160  1.00 81.41           O  
ATOM    288  CZ  TYR B  34     -47.297 232.517  94.068  1.00 81.41           C  
ATOM    289  N   LEU B  35     -49.243 228.028  99.626  1.00 77.64           N  
ATOM    290  CA  LEU B  35     -49.404 226.881 100.514  1.00 77.64           C  
ATOM    291  C   LEU B  35     -49.076 225.581  99.787  1.00 77.64           C  
ATOM    292  CB  LEU B  35     -50.832 226.825 101.064  1.00 77.64           C  
ATOM    293  O   LEU B  35     -48.411 224.704 100.345  1.00 77.64           O  
ATOM    294  CG  LEU B  35     -51.149 225.668 102.011  1.00 77.64           C  
ATOM    295  CD1 LEU B  35     -50.288 225.760 103.267  1.00 77.64           C  
ATOM    296  CD2 LEU B  35     -52.630 225.661 102.372  1.00 77.64           C  
ATOM    297  N   GLU B  36     -49.405 225.467  98.509  1.00 74.36           N  
ATOM    298  CA  GLU B  36     -49.317 224.216  97.762  1.00 74.36           C  
ATOM    299  C   GLU B  36     -47.876 223.719  97.683  1.00 74.36           C  
ATOM    300  CB  GLU B  36     -49.892 224.389  96.354  1.00 74.36           C  
ATOM    301  O   GLU B  36     -47.609 222.536  97.901  1.00 74.36           O  
ATOM    302  CG  GLU B  36     -50.081 223.080  95.602  1.00 74.36           C  
ATOM    303  CD  GLU B  36     -50.814 223.247  94.280  1.00 74.36           C  
ATOM    304  OE1 GLU B  36     -51.062 222.232  93.591  1.00 74.36           O  
ATOM    305  OE2 GLU B  36     -51.142 224.403  93.931  1.00 74.36           O  
ATOM    306  N   TYR B  37     -47.016 224.643  97.363  1.00 73.38           N  
ATOM    307  CA  TYR B  37     -45.620 224.241  97.233  1.00 73.38           C  
ATOM    308  C   TYR B  37     -44.796 224.744  98.412  1.00 73.38           C  
ATOM    309  CB  TYR B  37     -45.029 224.767  95.921  1.00 73.38           C  
ATOM    310  O   TYR B  37     -43.586 224.517  98.474  1.00 73.38           O  
ATOM    311  CG  TYR B  37     -45.537 224.048  94.695  1.00 73.38           C  
ATOM    312  CD1 TYR B  37     -44.877 222.928  94.196  1.00 73.38           C  
ATOM    313  CD2 TYR B  37     -46.679 224.488  94.034  1.00 73.38           C  
ATOM    314  CE1 TYR B  37     -45.341 222.263  93.066  1.00 73.38           C  
ATOM    315  CE2 TYR B  37     -47.152 223.830  92.902  1.00 73.38           C  
ATOM    316  OH  TYR B  37     -46.941 222.068  91.308  1.00 73.38           O  
ATOM    317  CZ  TYR B  37     -46.478 222.721  92.427  1.00 73.38           C  
ATOM    318  N   SER B  38     -45.397 225.327  99.399  1.00 69.81           N  
ATOM    319  CA  SER B  38     -44.734 225.933 100.550  1.00 69.81           C  
ATOM    320  C   SER B  38     -43.552 226.794 100.116  1.00 69.81           C  
ATOM    321  CB  SER B  38     -44.261 224.855 101.525  1.00 69.81           C  
ATOM    322  O   SER B  38     -42.492 226.763 100.745  1.00 69.81           O  
ATOM    323  OG  SER B  38     -43.959 225.419 102.789  1.00 69.81           O  
ATOM    324  N   THR B  39     -43.736 227.422  98.864  1.00 67.68           N  
ATOM    325  CA  THR B  39     -42.720 228.328  98.337  1.00 67.68           C  
ATOM    326  C   THR B  39     -43.225 229.768  98.344  1.00 67.68           C  
ATOM    327  CB  THR B  39     -42.306 227.933  96.907  1.00 67.68           C  
ATOM    328  O   THR B  39     -44.423 230.011  98.501  1.00 67.68           O  
ATOM    329  CG2 THR B  39     -41.750 226.514  96.869  1.00 67.68           C  
ATOM    330  OG1 THR B  39     -43.449 228.011  96.047  1.00 67.68           O  
ATOM    331  N   SER B  40     -42.381 230.809  98.376  1.00 72.73           N  
ATOM    332  CA  SER B  40     -42.738 232.219  98.265  1.00 72.73           C  
ATOM    333  C   SER B  40     -41.811 232.950  97.300  1.00 72.73           C  
ATOM    334  CB  SER B  40     -42.693 232.894  99.638  1.00 72.73           C  
ATOM    335  O   SER B  40     -40.662 232.548  97.111  1.00 72.73           O  
ATOM    336  OG  SER B  40     -41.371 232.906 100.148  1.00 72.73           O  
ATOM    337  N   THR B  41     -42.272 233.854  96.551  1.00 75.89           N  
ATOM    338  CA  THR B  41     -41.488 234.748  95.705  1.00 75.89           C  
ATOM    339  C   THR B  41     -41.526 236.174  96.244  1.00 75.89           C  
ATOM    340  CB  THR B  41     -41.996 234.731  94.252  1.00 75.89           C  
ATOM    341  O   THR B  41     -42.481 236.562  96.921  1.00 75.89           O  
ATOM    342  CG2 THR B  41     -41.981 233.317  93.680  1.00 75.89           C  
ATOM    343  OG1 THR B  41     -43.338 235.235  94.216  1.00 75.89           O  
ATOM    344  N   LEU B  42     -40.446 236.935  96.210  1.00 76.08           N  
ATOM    345  CA  LEU B  42     -40.373 238.354  96.543  1.00 76.08           C  
ATOM    346  C   LEU B  42     -39.906 239.169  95.341  1.00 76.08           C  
ATOM    347  CB  LEU B  42     -39.427 238.579  97.726  1.00 76.08           C  
ATOM    348  O   LEU B  42     -38.816 238.937  94.814  1.00 76.08           O  
ATOM    349  CG  LEU B  42     -39.179 240.035  98.126  1.00 76.08           C  
ATOM    350  CD1 LEU B  42     -40.473 240.680  98.609  1.00 76.08           C  
ATOM    351  CD2 LEU B  42     -38.101 240.116  99.203  1.00 76.08           C  
ATOM    352  N   ASP B  43     -40.761 239.996  94.794  1.00 84.30           N  
ATOM    353  CA  ASP B  43     -40.430 240.920  93.714  1.00 84.30           C  
ATOM    354  C   ASP B  43     -40.369 242.359  94.222  1.00 84.30           C  
ATOM    355  CB  ASP B  43     -41.448 240.807  92.578  1.00 84.30           C  
ATOM    356  O   ASP B  43     -41.200 242.772  95.033  1.00 84.30           O  
ATOM    357  CG  ASP B  43     -41.518 239.412  91.982  1.00 84.30           C  
ATOM    358  OD1 ASP B  43     -42.577 238.756  92.087  1.00 84.30           O  
ATOM    359  OD2 ASP B  43     -40.503 238.963  91.406  1.00 84.30           O  
ATOM    360  N   PHE B  44     -39.302 243.075  93.930  1.00 74.60           N  
ATOM    361  CA  PHE B  44     -39.236 244.494  94.262  1.00 74.60           C  
ATOM    362  C   PHE B  44     -38.310 245.232  93.302  1.00 74.60           C  
ATOM    363  CB  PHE B  44     -38.759 244.688  95.705  1.00 74.60           C  
ATOM    364  O   PHE B  44     -37.553 244.606  92.557  1.00 74.60           O  
ATOM    365  CG  PHE B  44     -37.415 244.074  95.989  1.00 74.60           C  
ATOM    366  CD1 PHE B  44     -37.307 242.730  96.327  1.00 74.60           C  
ATOM    367  CD2 PHE B  44     -36.258 244.839  95.915  1.00 74.60           C  
ATOM    368  CE1 PHE B  44     -36.065 242.158  96.590  1.00 74.60           C  
ATOM    369  CE2 PHE B  44     -35.013 244.275  96.176  1.00 74.60           C  
ATOM    370  CZ  PHE B  44     -34.919 242.935  96.515  1.00 74.60           C  
ATOM    371  N   THR B  45     -38.471 246.629  93.142  1.00 82.07           N  
ATOM    372  CA  THR B  45     -37.673 247.481  92.267  1.00 82.07           C  
ATOM    373  C   THR B  45     -36.805 248.434  93.085  1.00 82.07           C  
ATOM    374  CB  THR B  45     -38.565 248.291  91.309  1.00 82.07           C  
ATOM    375  O   THR B  45     -37.266 249.003  94.077  1.00 82.07           O  
ATOM    376  CG2 THR B  45     -37.726 249.160  90.377  1.00 82.07           C  
ATOM    377  OG1 THR B  45     -39.354 247.389  90.522  1.00 82.07           O  
ATOM    378  N   ILE B  46     -35.416 248.471  92.858  1.00 78.13           N  
ATOM    379  CA  ILE B  46     -34.471 249.351  93.539  1.00 78.13           C  
ATOM    380  C   ILE B  46     -34.050 250.479  92.599  1.00 78.13           C  
ATOM    381  CB  ILE B  46     -33.231 248.574  94.034  1.00 78.13           C  
ATOM    382  O   ILE B  46     -33.445 250.231  91.553  1.00 78.13           O  
ATOM    383  CG1 ILE B  46     -33.658 247.382  94.897  1.00 78.13           C  
ATOM    384  CG2 ILE B  46     -32.287 249.500  94.807  1.00 78.13           C  
ATOM    385  CD1 ILE B  46     -32.546 246.375  95.157  1.00 78.13           C  
ATOM    386  N   PRO B  47     -34.417 251.768  92.849  1.00 76.93           N  
ATOM    387  CA  PRO B  47     -33.884 252.863  92.036  1.00 76.93           C  
ATOM    388  C   PRO B  47     -32.374 253.031  92.188  1.00 76.93           C  
ATOM    389  CB  PRO B  47     -34.626 254.091  92.570  1.00 76.93           C  
ATOM    390  O   PRO B  47     -31.829 252.797  93.270  1.00 76.93           O  
ATOM    391  CG  PRO B  47     -34.966 253.747  93.984  1.00 76.93           C  
ATOM    392  CD  PRO B  47     -35.203 252.266  94.071  1.00 76.93           C  
ATOM    393  N   LYS B  48     -31.691 253.417  91.083  1.00 79.28           N  
ATOM    394  CA  LYS B  48     -30.240 253.568  91.125  1.00 79.28           C  
ATOM    395  C   LYS B  48     -29.846 254.920  91.712  1.00 79.28           C  
ATOM    396  CB  LYS B  48     -29.643 253.410  89.726  1.00 79.28           C  
ATOM    397  O   LYS B  48     -28.799 255.043  92.353  1.00 79.28           O  
ATOM    398  CG  LYS B  48     -29.709 251.991  89.182  1.00 79.28           C  
ATOM    399  CD  LYS B  48     -29.086 251.895  87.794  1.00 79.28           C  
ATOM    400  CE  LYS B  48     -27.875 250.970  87.786  1.00 79.28           C  
ATOM    401  NZ  LYS B  48     -27.252 250.886  86.432  1.00 79.28           N  
ATOM    402  N   PHE B  49     -30.742 255.941  91.539  1.00 74.66           N  
ATOM    403  CA  PHE B  49     -30.416 257.304  91.943  1.00 74.66           C  
ATOM    404  C   PHE B  49     -31.223 257.711  93.171  1.00 74.66           C  
ATOM    405  CB  PHE B  49     -30.677 258.283  90.795  1.00 74.66           C  
ATOM    406  O   PHE B  49     -32.433 257.488  93.226  1.00 74.66           O  
ATOM    407  CG  PHE B  49     -29.827 258.033  89.579  1.00 74.66           C  
ATOM    408  CD1 PHE B  49     -28.634 258.721  89.393  1.00 74.66           C  
ATOM    409  CD2 PHE B  49     -30.222 257.108  88.620  1.00 74.66           C  
ATOM    410  CE1 PHE B  49     -27.845 258.490  88.268  1.00 74.66           C  
ATOM    411  CE2 PHE B  49     -29.439 256.874  87.493  1.00 74.66           C  
ATOM    412  CZ  PHE B  49     -28.252 257.566  87.319  1.00 74.66           C  
ATOM    413  N   VAL B  50     -30.689 258.094  94.180  1.00 73.13           N  
ATOM    414  CA  VAL B  50     -31.284 258.670  95.381  1.00 73.13           C  
ATOM    415  C   VAL B  50     -30.810 260.111  95.554  1.00 73.13           C  
ATOM    416  CB  VAL B  50     -30.940 257.841  96.639  1.00 73.13           C  
ATOM    417  O   VAL B  50     -29.606 260.373  95.603  1.00 73.13           O  
ATOM    418  CG1 VAL B  50     -31.586 258.452  97.882  1.00 73.13           C  
ATOM    419  CG2 VAL B  50     -31.386 256.391  96.460  1.00 73.13           C  
ATOM    420  N   ASN B  51     -31.768 261.006  95.529  1.00 73.14           N  
ATOM    421  CA  ASN B  51     -31.481 262.435  95.594  1.00 73.14           C  
ATOM    422  C   ASN B  51     -30.632 262.890  94.411  1.00 73.14           C  
ATOM    423  CB  ASN B  51     -30.787 262.784  96.913  1.00 73.14           C  
ATOM    424  O   ASN B  51     -29.660 263.628  94.587  1.00 73.14           O  
ATOM    425  CG  ASN B  51     -31.670 262.537  98.120  1.00 73.14           C  
ATOM    426  ND2 ASN B  51     -31.057 262.151  99.233  1.00 73.14           N  
ATOM    427  OD1 ASN B  51     -32.892 262.692  98.053  1.00 73.14           O  
ATOM    428  N   GLY B  52     -30.923 262.317  93.215  1.00 72.97           N  
ATOM    429  CA  GLY B  52     -30.329 262.752  91.961  1.00 72.97           C  
ATOM    430  C   GLY B  52     -28.943 262.180  91.726  1.00 72.97           C  
ATOM    431  O   GLY B  52     -28.297 262.493  90.724  1.00 72.97           O  
ATOM    432  N   LYS B  53     -28.398 261.352  92.690  1.00 74.98           N  
ATOM    433  CA  LYS B  53     -27.069 260.761  92.558  1.00 74.98           C  
ATOM    434  C   LYS B  53     -27.136 259.238  92.626  1.00 74.98           C  
ATOM    435  CB  LYS B  53     -26.133 261.295  93.642  1.00 74.98           C  
ATOM    436  O   LYS B  53     -27.996 258.679  93.309  1.00 74.98           O  
ATOM    437  CG  LYS B  53     -25.830 262.781  93.522  1.00 74.98           C  
ATOM    438  CD  LYS B  53     -24.842 263.238  94.589  1.00 74.98           C  
ATOM    439  CE  LYS B  53     -24.585 264.737  94.509  1.00 74.98           C  
ATOM    440  NZ  LYS B  53     -23.627 265.191  95.559  1.00 74.98           N  
ATOM    441  N   LEU B  54     -26.256 258.590  91.797  1.00 73.47           N  
ATOM    442  CA  LEU B  54     -26.138 257.138  91.870  1.00 73.47           C  
ATOM    443  C   LEU B  54     -25.788 256.691  93.286  1.00 73.47           C  
ATOM    444  CB  LEU B  54     -25.077 256.637  90.886  1.00 73.47           C  
ATOM    445  O   LEU B  54     -24.811 257.168  93.868  1.00 73.47           O  
ATOM    446  CG  LEU B  54     -25.086 255.137  90.586  1.00 73.47           C  
ATOM    447  CD1 LEU B  54     -26.319 254.767  89.770  1.00 73.47           C  
ATOM    448  CD2 LEU B  54     -23.812 254.731  89.855  1.00 73.47           C  
ATOM    449  N   HIS B  55     -26.534 255.867  93.977  1.00 78.15           N  
ATOM    450  CA  HIS B  55     -26.293 255.403  95.339  1.00 78.15           C  
ATOM    451  C   HIS B  55     -25.093 254.464  95.397  1.00 78.15           C  
ATOM    452  CB  HIS B  55     -27.534 254.702  95.893  1.00 78.15           C  
ATOM    453  O   HIS B  55     -24.951 253.576  94.553  1.00 78.15           O  
ATOM    454  CG  HIS B  55     -27.544 254.590  97.385  1.00 78.15           C  
ATOM    455  CD2 HIS B  55     -28.244 255.270  98.323  1.00 78.15           C  
ATOM    456  ND1 HIS B  55     -26.760 253.686  98.068  1.00 78.15           N  
ATOM    457  CE1 HIS B  55     -26.978 253.816  99.366  1.00 78.15           C  
ATOM    458  NE2 HIS B  55     -27.874 254.772  99.547  1.00 78.15           N  
ATOM    459  N   ASP B  56     -24.299 254.535  96.349  1.00 77.88           N  
ATOM    460  CA  ASP B  56     -23.050 253.792  96.479  1.00 77.88           C  
ATOM    461  C   ASP B  56     -23.315 252.300  96.669  1.00 77.88           C  
ATOM    462  CB  ASP B  56     -22.224 254.333  97.649  1.00 77.88           C  
ATOM    463  O   ASP B  56     -22.514 251.463  96.247  1.00 77.88           O  
ATOM    464  CG  ASP B  56     -21.609 255.691  97.362  1.00 77.88           C  
ATOM    465  OD1 ASP B  56     -21.224 256.400  98.317  1.00 77.88           O  
ATOM    466  OD2 ASP B  56     -21.513 256.058  96.171  1.00 77.88           O  
ATOM    467  N   ASP B  57     -24.381 252.060  97.237  1.00 78.22           N  
ATOM    468  CA  ASP B  57     -24.669 250.675  97.597  1.00 78.22           C  
ATOM    469  C   ASP B  57     -25.135 249.877  96.381  1.00 78.22           C  
ATOM    470  CB  ASP B  57     -25.728 250.616  98.701  1.00 78.22           C  
ATOM    471  O   ASP B  57     -25.248 248.651  96.442  1.00 78.22           O  
ATOM    472  CG  ASP B  57     -25.180 250.987 100.068  1.00 78.22           C  
ATOM    473  OD1 ASP B  57     -25.977 251.254 100.993  1.00 78.22           O  
ATOM    474  OD2 ASP B  57     -23.939 251.015 100.221  1.00 78.22           O  
ATOM    475  N   ILE B  58     -25.282 250.481  95.305  1.00 74.62           N  
ATOM    476  CA  ILE B  58     -25.708 249.809  94.084  1.00 74.62           C  
ATOM    477  C   ILE B  58     -24.651 248.793  93.657  1.00 74.62           C  
ATOM    478  CB  ILE B  58     -25.971 250.819  92.944  1.00 74.62           C  
ATOM    479  O   ILE B  58     -24.964 247.802  92.994  1.00 74.62           O  
ATOM    480  CG1 ILE B  58     -27.235 251.636  93.237  1.00 74.62           C  
ATOM    481  CG2 ILE B  58     -26.083 250.098  91.598  1.00 74.62           C  
ATOM    482  CD1 ILE B  58     -27.474 252.778  92.257  1.00 74.62           C  
ATOM    483  N   LYS B  59     -23.417 248.846  94.062  1.00 75.39           N  
ATOM    484  CA  LYS B  59     -22.317 247.943  93.733  1.00 75.39           C  
ATOM    485  C   LYS B  59     -22.574 246.540  94.278  1.00 75.39           C  
ATOM    486  CB  LYS B  59     -20.996 248.483  94.282  1.00 75.39           C  
ATOM    487  O   LYS B  59     -22.018 245.563  93.776  1.00 75.39           O  
ATOM    488  CG  LYS B  59     -20.950 248.582  95.800  1.00 75.39           C  
ATOM    489  CD  LYS B  59     -19.621 249.148  96.284  1.00 75.39           C  
ATOM    490  CE  LYS B  59     -19.589 249.283  97.800  1.00 75.39           C  
ATOM    491  NZ  LYS B  59     -18.309 249.886  98.276  1.00 75.39           N  
ATOM    492  N   TYR B  60     -23.493 246.443  95.213  1.00 72.91           N  
ATOM    493  CA  TYR B  60     -23.750 245.160  95.860  1.00 72.91           C  
ATOM    494  C   TYR B  60     -24.960 244.470  95.240  1.00 72.91           C  
ATOM    495  CB  TYR B  60     -23.973 245.352  97.362  1.00 72.91           C  
ATOM    496  O   TYR B  60     -25.262 243.321  95.569  1.00 72.91           O  
ATOM    497  CG  TYR B  60     -22.780 245.931  98.084  1.00 72.91           C  
ATOM    498  CD1 TYR B  60     -21.542 245.292  98.047  1.00 72.91           C  
ATOM    499  CD2 TYR B  60     -22.888 247.116  98.803  1.00 72.91           C  
ATOM    500  CE1 TYR B  60     -20.440 245.822  98.712  1.00 72.91           C  
ATOM    501  CE2 TYR B  60     -21.792 247.654  99.472  1.00 72.91           C  
ATOM    502  OH  TYR B  60     -19.487 247.529 100.079  1.00 72.91           O  
ATOM    503  CZ  TYR B  60     -20.575 247.001  99.419  1.00 72.91           C  
ATOM    504  N   ILE B  61     -25.616 245.229  94.410  1.00 78.13           N  
ATOM    505  CA  ILE B  61     -26.801 244.661  93.776  1.00 78.13           C  
ATOM    506  C   ILE B  61     -26.398 243.914  92.507  1.00 78.13           C  
ATOM    507  CB  ILE B  61     -27.844 245.752  93.448  1.00 78.13           C  
ATOM    508  O   ILE B  61     -25.947 244.526  91.536  1.00 78.13           O  
ATOM    509  CG1 ILE B  61     -28.135 246.603  94.689  1.00 78.13           C  
ATOM    510  CG2 ILE B  61     -29.129 245.124  92.900  1.00 78.13           C  
ATOM    511  CD1 ILE B  61     -28.634 245.803  95.884  1.00 78.13           C  
ATOM    512  N   ASN B  62     -26.439 242.535  92.565  1.00 71.25           N  
ATOM    513  CA  ASN B  62     -26.079 241.687  91.434  1.00 71.25           C  
ATOM    514  C   ASN B  62     -26.798 240.343  91.490  1.00 71.25           C  
ATOM    515  CB  ASN B  62     -24.564 241.479  91.379  1.00 71.25           C  
ATOM    516  O   ASN B  62     -27.530 240.065  92.441  1.00 71.25           O  
ATOM    517  CG  ASN B  62     -24.022 240.811  92.627  1.00 71.25           C  
ATOM    518  ND2 ASN B  62     -23.107 241.487  93.312  1.00 71.25           N  
ATOM    519  OD1 ASN B  62     -24.421 239.695  92.973  1.00 71.25           O  
ATOM    520  N   ASP B  63     -26.625 239.482  90.470  1.00 75.08           N  
ATOM    521  CA  ASP B  63     -27.415 238.261  90.351  1.00 75.08           C  
ATOM    522  C   ASP B  63     -26.880 237.167  91.273  1.00 75.08           C  
ATOM    523  CB  ASP B  63     -27.428 237.769  88.903  1.00 75.08           C  
ATOM    524  O   ASP B  63     -27.477 236.094  91.385  1.00 75.08           O  
ATOM    525  CG  ASP B  63     -26.042 237.443  88.375  1.00 75.08           C  
ATOM    526  OD1 ASP B  63     -25.901 237.155  87.167  1.00 75.08           O  
ATOM    527  OD2 ASP B  63     -25.082 237.471  89.176  1.00 75.08           O  
ATOM    528  N   GLN B  64     -25.840 237.454  92.043  1.00 73.36           N  
ATOM    529  CA  GLN B  64     -25.269 236.490  92.979  1.00 73.36           C  
ATOM    530  C   GLN B  64     -25.720 236.779  94.408  1.00 73.36           C  
ATOM    531  CB  GLN B  64     -23.742 236.501  92.897  1.00 73.36           C  
ATOM    532  O   GLN B  64     -25.486 235.974  95.312  1.00 73.36           O  
ATOM    533  CG  GLN B  64     -23.195 236.046  91.551  1.00 73.36           C  
ATOM    534  CD  GLN B  64     -21.703 236.285  91.413  1.00 73.36           C  
ATOM    535  NE2 GLN B  64     -21.185 236.111  90.202  1.00 73.36           N  
ATOM    536  OE1 GLN B  64     -21.023 236.623  92.386  1.00 73.36           O  
ATOM    537  N   MET B  65     -26.407 237.873  94.625  1.00 72.18           N  
ATOM    538  CA  MET B  65     -26.773 238.281  95.979  1.00 72.18           C  
ATOM    539  C   MET B  65     -27.926 237.435  96.509  1.00 72.18           C  
ATOM    540  CB  MET B  65     -27.155 239.762  96.009  1.00 72.18           C  
ATOM    541  O   MET B  65     -28.611 236.761  95.739  1.00 72.18           O  
ATOM    542  CG  MET B  65     -28.478 240.069  95.326  1.00 72.18           C  
ATOM    543  SD  MET B  65     -28.945 241.839  95.459  1.00 72.18           S  
ATOM    544  CE  MET B  65     -30.612 241.784  94.744  1.00 72.18           C  
ATOM    545  N   TYR B  66     -27.992 237.334  97.913  1.00 69.92           N  
ATOM    546  CA  TYR B  66     -29.163 236.826  98.620  1.00 69.92           C  
ATOM    547  C   TYR B  66     -29.923 237.958  99.300  1.00 69.92           C  
ATOM    548  CB  TYR B  66     -28.753 235.776  99.655  1.00 69.92           C  
ATOM    549  O   TYR B  66     -29.348 239.005  99.606  1.00 69.92           O  
ATOM    550  CG  TYR B  66     -28.169 234.521  99.050  1.00 69.92           C  
ATOM    551  CD1 TYR B  66     -28.969 233.409  98.801  1.00 69.92           C  
ATOM    552  CD2 TYR B  66     -26.818 234.446  98.729  1.00 69.92           C  
ATOM    553  CE1 TYR B  66     -28.437 232.250  98.245  1.00 69.92           C  
ATOM    554  CE2 TYR B  66     -26.275 233.293  98.173  1.00 69.92           C  
ATOM    555  OH  TYR B  66     -26.557 231.057  97.385  1.00 69.92           O  
ATOM    556  CZ  TYR B  66     -27.090 232.202  97.935  1.00 69.92           C  
ATOM    557  N   VAL B  67     -31.229 237.826  99.409  1.00 75.57           N  
ATOM    558  CA  VAL B  67     -32.090 238.812 100.054  1.00 75.57           C  
ATOM    559  C   VAL B  67     -32.761 238.192 101.277  1.00 75.57           C  
ATOM    560  CB  VAL B  67     -33.158 239.357  99.079  1.00 75.57           C  
ATOM    561  O   VAL B  67     -33.202 237.041 101.234  1.00 75.57           O  
ATOM    562  CG1 VAL B  67     -34.072 240.358  99.784  1.00 75.57           C  
ATOM    563  CG2 VAL B  67     -32.492 240.000  97.864  1.00 75.57           C  
ATOM    564  N   SER B  68     -32.677 238.877 102.448  1.00 76.46           N  
ATOM    565  CA  SER B  68     -33.331 238.362 103.646  1.00 76.46           C  
ATOM    566  C   SER B  68     -34.081 239.465 104.385  1.00 76.46           C  
ATOM    567  CB  SER B  68     -32.306 237.717 104.581  1.00 76.46           C  
ATOM    568  O   SER B  68     -33.772 240.647 104.224  1.00 76.46           O  
ATOM    569  OG  SER B  68     -31.446 238.697 105.137  1.00 76.46           O  
ATOM    570  N   PHE B  69     -35.125 239.104 105.123  1.00 73.65           N  
ATOM    571  CA  PHE B  69     -35.836 239.992 106.035  1.00 73.65           C  
ATOM    572  C   PHE B  69     -36.449 239.205 107.188  1.00 73.65           C  
ATOM    573  CB  PHE B  69     -36.927 240.767 105.291  1.00 73.65           C  
ATOM    574  O   PHE B  69     -36.578 237.981 107.112  1.00 73.65           O  
ATOM    575  CG  PHE B  69     -37.966 239.889 104.648  1.00 73.65           C  
ATOM    576  CD1 PHE B  69     -37.827 239.476 103.328  1.00 73.65           C  
ATOM    577  CD2 PHE B  69     -39.082 239.474 105.363  1.00 73.65           C  
ATOM    578  CE1 PHE B  69     -38.786 238.662 102.730  1.00 73.65           C  
ATOM    579  CE2 PHE B  69     -40.044 238.662 104.772  1.00 73.65           C  
ATOM    580  CZ  PHE B  69     -39.896 238.257 103.455  1.00 73.65           C  
ATOM    581  N   TYR B  70     -36.751 239.859 108.334  1.00 73.95           N  
ATOM    582  CA  TYR B  70     -37.351 239.268 109.525  1.00 73.95           C  
ATOM    583  C   TYR B  70     -38.826 239.638 109.634  1.00 73.95           C  
ATOM    584  CB  TYR B  70     -36.605 239.721 110.784  1.00 73.95           C  
ATOM    585  O   TYR B  70     -39.176 240.820 109.650  1.00 73.95           O  
ATOM    586  CG  TYR B  70     -36.975 238.939 112.022  1.00 73.95           C  
ATOM    587  CD1 TYR B  70     -37.821 239.483 112.986  1.00 73.95           C  
ATOM    588  CD2 TYR B  70     -36.479 237.657 112.229  1.00 73.95           C  
ATOM    589  CE1 TYR B  70     -38.162 238.768 114.129  1.00 73.95           C  
ATOM    590  CE2 TYR B  70     -36.814 236.932 113.369  1.00 73.95           C  
ATOM    591  OH  TYR B  70     -37.991 236.783 115.441  1.00 73.95           O  
ATOM    592  CZ  TYR B  70     -37.656 237.495 114.311  1.00 73.95           C  
ATOM    593  N   TYR B  71     -39.781 238.641 109.563  1.00 70.63           N  
ATOM    594  CA  TYR B  71     -41.226 238.838 109.601  1.00 70.63           C  
ATOM    595  C   TYR B  71     -41.902 237.757 110.437  1.00 70.63           C  
ATOM    596  CB  TYR B  71     -41.805 238.839 108.183  1.00 70.63           C  
ATOM    597  O   TYR B  71     -41.640 236.566 110.252  1.00 70.63           O  
ATOM    598  CG  TYR B  71     -43.251 239.268 108.119  1.00 70.63           C  
ATOM    599  CD1 TYR B  71     -44.280 238.337 108.255  1.00 70.63           C  
ATOM    600  CD2 TYR B  71     -43.592 240.601 107.922  1.00 70.63           C  
ATOM    601  CE1 TYR B  71     -45.614 238.726 108.195  1.00 70.63           C  
ATOM    602  CE2 TYR B  71     -44.923 241.001 107.861  1.00 70.63           C  
ATOM    603  OH  TYR B  71     -47.244 240.449 107.938  1.00 70.63           O  
ATOM    604  CZ  TYR B  71     -45.925 240.058 107.998  1.00 70.63           C  
ATOM    605  N   ASP B  72     -42.648 238.114 111.357  1.00 70.57           N  
ATOM    606  CA  ASP B  72     -43.410 237.214 112.217  1.00 70.57           C  
ATOM    607  C   ASP B  72     -42.490 236.232 112.938  1.00 70.57           C  
ATOM    608  CB  ASP B  72     -44.457 236.450 111.402  1.00 70.57           C  
ATOM    609  O   ASP B  72     -42.711 235.020 112.898  1.00 70.57           O  
ATOM    610  CG  ASP B  72     -45.552 235.845 112.262  1.00 70.57           C  
ATOM    611  OD1 ASP B  72     -46.161 234.833 111.850  1.00 70.57           O  
ATOM    612  OD2 ASP B  72     -45.810 236.384 113.359  1.00 70.57           O  
ATOM    613  N   ASN B  73     -41.585 236.627 113.331  1.00 72.45           N  
ATOM    614  CA  ASN B  73     -40.666 235.894 114.196  1.00 72.45           C  
ATOM    615  C   ASN B  73     -39.894 234.833 113.419  1.00 72.45           C  
ATOM    616  CB  ASN B  73     -41.421 235.255 115.362  1.00 72.45           C  
ATOM    617  O   ASN B  73     -39.502 233.808 113.980  1.00 72.45           O  
ATOM    618  CG  ASN B  73     -41.830 236.263 116.417  1.00 72.45           C  
ATOM    619  ND2 ASN B  73     -42.762 235.875 117.279  1.00 72.45           N  
ATOM    620  OD1 ASN B  73     -41.315 237.384 116.455  1.00 72.45           O  
ATOM    621  N   SER B  74     -39.790 235.116 112.171  1.00 73.42           N  
ATOM    622  CA  SER B  74     -39.021 234.181 111.355  1.00 73.42           C  
ATOM    623  C   SER B  74     -38.217 234.912 110.286  1.00 73.42           C  
ATOM    624  CB  SER B  74     -39.946 233.156 110.697  1.00 73.42           C  
ATOM    625  O   SER B  74     -38.664 235.930 109.753  1.00 73.42           O  
ATOM    626  OG  SER B  74     -40.610 232.377 111.677  1.00 73.42           O  
ATOM    627  N   TYR B  75     -36.911 234.352 110.008  1.00 73.27           N  
ATOM    628  CA  TYR B  75     -36.095 234.864 108.913  1.00 73.27           C  
ATOM    629  C   TYR B  75     -36.512 234.243 107.585  1.00 73.27           C  
ATOM    630  CB  TYR B  75     -34.611 234.588 109.175  1.00 73.27           C  
ATOM    631  O   TYR B  75     -36.786 233.043 107.513  1.00 73.27           O  
ATOM    632  CG  TYR B  75     -34.007 235.473 110.239  1.00 73.27           C  
ATOM    633  CD1 TYR B  75     -33.586 236.766 109.938  1.00 73.27           C  
ATOM    634  CD2 TYR B  75     -33.857 235.019 111.544  1.00 73.27           C  
ATOM    635  CE1 TYR B  75     -33.027 237.585 110.913  1.00 73.27           C  
ATOM    636  CE2 TYR B  75     -33.299 235.828 112.527  1.00 73.27           C  
ATOM    637  OH  TYR B  75     -32.335 237.915 113.173  1.00 73.27           O  
ATOM    638  CZ  TYR B  75     -32.888 237.109 112.203  1.00 73.27           C  
ATOM    639  N   HIS B  76     -36.700 235.148 106.672  1.00 76.20           N  
ATOM    640  CA  HIS B  76     -36.965 234.720 105.302  1.00 76.20           C  
ATOM    641  C   HIS B  76     -35.807 235.083 104.378  1.00 76.20           C  
ATOM    642  CB  HIS B  76     -38.263 235.344 104.787  1.00 76.20           C  
ATOM    643  O   HIS B  76     -35.424 236.251 104.284  1.00 76.20           O  
ATOM    644  CG  HIS B  76     -39.468 234.971 105.591  1.00 76.20           C  
ATOM    645  CD2 HIS B  76     -39.998 235.524 106.708  1.00 76.20           C  
ATOM    646  ND1 HIS B  76     -40.278 233.904 105.267  1.00 76.20           N  
ATOM    647  CE1 HIS B  76     -41.257 233.818 106.152  1.00 76.20           C  
ATOM    648  NE2 HIS B  76     -41.110 234.788 107.037  1.00 76.20           N  
ATOM    649  N   VAL B  77     -35.217 234.013 103.725  1.00 76.30           N  
ATOM    650  CA  VAL B  77     -34.054 234.206 102.865  1.00 76.30           C  
ATOM    651  C   VAL B  77     -34.392 233.786 101.436  1.00 76.30           C  
ATOM    652  CB  VAL B  77     -32.832 233.412 103.379  1.00 76.30           C  
ATOM    653  O   VAL B  77     -35.028 232.753 101.220  1.00 76.30           O  
ATOM    654  CG1 VAL B  77     -31.609 233.675 102.501  1.00 76.30           C  
ATOM    655  CG2 VAL B  77     -32.536 233.771 104.834  1.00 76.30           C  
ATOM    656  N   PHE B  78     -33.997 234.627 100.477  1.00 73.19           N  
ATOM    657  CA  PHE B  78     -34.314 234.382  99.075  1.00 73.19           C  
ATOM    658  C   PHE B  78     -33.058 234.452  98.215  1.00 73.19           C  
ATOM    659  CB  PHE B  78     -35.350 235.392  98.572  1.00 73.19           C  
ATOM    660  O   PHE B  78     -32.177 235.280  98.460  1.00 73.19           O  
ATOM    661  CG  PHE B  78     -36.669 235.320  99.295  1.00 73.19           C  
ATOM    662  CD1 PHE B  78     -37.765 234.699  98.710  1.00 73.19           C  
ATOM    663  CD2 PHE B  78     -36.811 235.875 100.561  1.00 73.19           C  
ATOM    664  CE1 PHE B  78     -38.987 234.632  99.378  1.00 73.19           C  
ATOM    665  CE2 PHE B  78     -38.027 235.812 101.233  1.00 73.19           C  
ATOM    666  CZ  PHE B  78     -39.115 235.190 100.640  1.00 73.19           C  
ATOM    667  N   TYR B  79     -32.992 233.492  97.211  1.00 70.55           N  
ATOM    668  CA  TYR B  79     -32.018 233.709  96.146  1.00 70.55           C  
ATOM    669  C   TYR B  79     -32.639 234.481  94.989  1.00 70.55           C  
ATOM    670  CB  TYR B  79     -31.462 232.373  95.645  1.00 70.55           C  
ATOM    671  O   TYR B  79     -33.856 234.456  94.800  1.00 70.55           O  
ATOM    672  CG  TYR B  79     -32.412 231.619  94.747  1.00 70.55           C  
ATOM    673  CD1 TYR B  79     -33.326 230.709  95.275  1.00 70.55           C  
ATOM    674  CD2 TYR B  79     -32.398 231.813  93.370  1.00 70.55           C  
ATOM    675  CE1 TYR B  79     -34.203 230.011  94.451  1.00 70.55           C  
ATOM    676  CE2 TYR B  79     -33.270 231.120  92.537  1.00 70.55           C  
ATOM    677  OH  TYR B  79     -35.033 229.534  92.265  1.00 70.55           O  
ATOM    678  CZ  TYR B  79     -34.167 230.223  93.086  1.00 70.55           C  
ATOM    679  N   VAL B  80     -31.819 235.261  94.195  1.00 75.28           N  
ATOM    680  CA  VAL B  80     -32.318 236.035  93.063  1.00 75.28           C  
ATOM    681  C   VAL B  80     -32.499 235.122  91.853  1.00 75.28           C  
ATOM    682  CB  VAL B  80     -31.369 237.203  92.711  1.00 75.28           C  
ATOM    683  O   VAL B  80     -31.526 234.577  91.327  1.00 75.28           O  
ATOM    684  CG1 VAL B  80     -31.876 237.961  91.487  1.00 75.28           C  
ATOM    685  CG2 VAL B  80     -31.219 238.146  93.904  1.00 75.28           C  
ATOM    686  N   SER B  81     -33.799 234.856  91.422  1.00 75.27           N  
ATOM    687  CA  SER B  81     -34.082 234.020  90.260  1.00 75.27           C  
ATOM    688  C   SER B  81     -33.913 234.801  88.961  1.00 75.27           C  
ATOM    689  CB  SER B  81     -35.500 233.451  90.341  1.00 75.27           C  
ATOM    690  O   SER B  81     -33.458 234.253  87.956  1.00 75.27           O  
ATOM    691  OG  SER B  81     -36.458 234.495  90.391  1.00 75.27           O  
ATOM    692  N   GLN B  82     -34.265 236.059  88.904  1.00 76.86           N  
ATOM    693  CA  GLN B  82     -34.129 236.943  87.750  1.00 76.86           C  
ATOM    694  C   GLN B  82     -33.794 238.367  88.185  1.00 76.86           C  
ATOM    695  CB  GLN B  82     -35.409 236.936  86.914  1.00 76.86           C  
ATOM    696  O   GLN B  82     -34.341 238.865  89.171  1.00 76.86           O  
ATOM    697  CG  GLN B  82     -35.272 237.645  85.573  1.00 76.86           C  
ATOM    698  CD  GLN B  82     -36.556 237.631  84.767  1.00 76.86           C  
ATOM    699  NE2 GLN B  82     -36.543 236.923  83.643  1.00 76.86           N  
ATOM    700  OE1 GLN B  82     -37.552 238.251  85.152  1.00 76.86           O  
ATOM    701  N   LEU B  83     -32.721 238.967  87.651  1.00 74.86           N  
ATOM    702  CA  LEU B  83     -32.365 240.367  87.852  1.00 74.86           C  
ATOM    703  C   LEU B  83     -32.446 241.143  86.541  1.00 74.86           C  
ATOM    704  CB  LEU B  83     -30.956 240.482  88.440  1.00 74.86           C  
ATOM    705  O   LEU B  83     -31.786 240.786  85.562  1.00 74.86           O  
ATOM    706  CG  LEU B  83     -30.484 241.893  88.798  1.00 74.86           C  
ATOM    707  CD1 LEU B  83     -31.300 242.447  89.961  1.00 74.86           C  
ATOM    708  CD2 LEU B  83     -28.997 241.889  89.135  1.00 74.86           C  
ATOM    709  N   VAL B  84     -33.454 242.103  86.428  1.00 83.10           N  
ATOM    710  CA  VAL B  84     -33.589 242.972  85.264  1.00 83.10           C  
ATOM    711  C   VAL B  84     -33.102 244.378  85.611  1.00 83.10           C  
ATOM    712  CB  VAL B  84     -35.047 243.022  84.757  1.00 83.10           C  
ATOM    713  O   VAL B  84     -33.648 245.026  86.507  1.00 83.10           O  
ATOM    714  CG1 VAL B  84     -35.154 243.892  83.505  1.00 83.10           C  
ATOM    715  CG2 VAL B  84     -35.563 241.612  84.478  1.00 83.10           C  
ATOM    716  N   GLU B  85     -31.839 244.801  85.073  1.00 78.68           N  
ATOM    717  CA  GLU B  85     -31.291 246.136  85.293  1.00 78.68           C  
ATOM    718  C   GLU B  85     -31.500 247.027  84.072  1.00 78.68           C  
ATOM    719  CB  GLU B  85     -29.800 246.057  85.635  1.00 78.68           C  
ATOM    720  O   GLU B  85     -31.241 246.611  82.941  1.00 78.68           O  
ATOM    721  CG  GLU B  85     -29.156 247.409  85.895  1.00 78.68           C  
ATOM    722  CD  GLU B  85     -27.663 247.320  86.175  1.00 78.68           C  
ATOM    723  OE1 GLU B  85     -27.034 248.366  86.453  1.00 78.68           O  
ATOM    724  OE2 GLU B  85     -27.120 246.194  86.113  1.00 78.68           O  
ATOM    725  N   ASN B  86     -32.216 248.111  84.198  1.00 73.85           N  
ATOM    726  CA  ASN B  86     -32.244 249.147  83.171  1.00 73.85           C  
ATOM    727  C   ASN B  86     -31.497 250.401  83.617  1.00 73.85           C  
ATOM    728  CB  ASN B  86     -33.687 249.494  82.798  1.00 73.85           C  
ATOM    729  O   ASN B  86     -30.791 250.382  84.627  1.00 73.85           O  
ATOM    730  CG  ASN B  86     -34.465 250.081  83.958  1.00 73.85           C  
ATOM    731  ND2 ASN B  86     -35.780 249.896  83.944  1.00 73.85           N  
ATOM    732  OD1 ASN B  86     -33.890 250.695  84.860  1.00 73.85           O  
ATOM    733  N   ASP B  87     -31.655 251.518  82.861  1.00 76.51           N  
ATOM    734  CA  ASP B  87     -30.862 252.719  83.107  1.00 76.51           C  
ATOM    735  C   ASP B  87     -31.189 253.325  84.469  1.00 76.51           C  
ATOM    736  CB  ASP B  87     -31.097 253.752  82.002  1.00 76.51           C  
ATOM    737  O   ASP B  87     -30.327 253.930  85.108  1.00 76.51           O  
ATOM    738  CG  ASP B  87     -30.507 253.335  80.666  1.00 76.51           C  
ATOM    739  OD1 ASP B  87     -31.164 252.579  79.918  1.00 76.51           O  
ATOM    740  OD2 ASP B  87     -29.373 253.764  80.359  1.00 76.51           O  
ATOM    741  N   PHE B  88     -32.234 252.999  84.968  1.00 75.59           N  
ATOM    742  CA  PHE B  88     -32.665 253.805  86.105  1.00 75.59           C  
ATOM    743  C   PHE B  88     -32.992 252.920  87.302  1.00 75.59           C  
ATOM    744  CB  PHE B  88     -33.884 254.655  85.732  1.00 75.59           C  
ATOM    745  O   PHE B  88     -33.086 253.405  88.431  1.00 75.59           O  
ATOM    746  CG  PHE B  88     -33.640 255.594  84.582  1.00 75.59           C  
ATOM    747  CD1 PHE B  88     -32.869 256.737  84.750  1.00 75.59           C  
ATOM    748  CD2 PHE B  88     -34.181 255.332  83.330  1.00 75.59           C  
ATOM    749  CE1 PHE B  88     -32.642 257.608  83.687  1.00 75.59           C  
ATOM    750  CE2 PHE B  88     -33.959 256.197  82.262  1.00 75.59           C  
ATOM    751  CZ  PHE B  88     -33.189 257.335  82.444  1.00 75.59           C  
ATOM    752  N   SER B  89     -33.206 251.663  87.138  1.00 79.62           N  
ATOM    753  CA  SER B  89     -33.666 250.836  88.248  1.00 79.62           C  
ATOM    754  C   SER B  89     -33.260 249.378  88.057  1.00 79.62           C  
ATOM    755  CB  SER B  89     -35.184 250.935  88.399  1.00 79.62           C  
ATOM    756  O   SER B  89     -32.847 248.981  86.965  1.00 79.62           O  
ATOM    757  OG  SER B  89     -35.839 250.375  87.272  1.00 79.62           O  
ATOM    758  N   PHE B  90     -33.183 248.516  89.211  1.00 75.48           N  
ATOM    759  CA  PHE B  90     -33.093 247.061  89.231  1.00 75.48           C  
ATOM    760  C   PHE B  90     -34.447 246.438  89.550  1.00 75.48           C  
ATOM    761  CB  PHE B  90     -32.050 246.599  90.252  1.00 75.48           C  
ATOM    762  O   PHE B  90     -35.094 246.814  90.529  1.00 75.48           O  
ATOM    763  CG  PHE B  90     -30.649 247.050  89.935  1.00 75.48           C  
ATOM    764  CD1 PHE B  90     -29.805 246.257  89.167  1.00 75.48           C  
ATOM    765  CD2 PHE B  90     -30.175 248.267  90.408  1.00 75.48           C  
ATOM    766  CE1 PHE B  90     -28.509 246.672  88.872  1.00 75.48           C  
ATOM    767  CE2 PHE B  90     -28.880 248.688  90.117  1.00 75.48           C  
ATOM    768  CZ  PHE B  90     -28.049 247.889  89.350  1.00 75.48           C  
ATOM    769  N   GLN B  91     -35.085 245.639  88.742  1.00 82.74           N  
ATOM    770  CA  GLN B  91     -36.201 244.770  89.101  1.00 82.74           C  
ATOM    771  C   GLN B  91     -35.705 243.404  89.566  1.00 82.74           C  
ATOM    772  CB  GLN B  91     -37.156 244.607  87.919  1.00 82.74           C  
ATOM    773  O   GLN B  91     -34.983 242.718  88.839  1.00 82.74           O  
ATOM    774  CG  GLN B  91     -37.866 245.893  87.520  1.00 82.74           C  
ATOM    775  CD  GLN B  91     -38.663 245.751  86.236  1.00 82.74           C  
ATOM    776  NE2 GLN B  91     -38.651 246.794  85.413  1.00 82.74           N  
ATOM    777  OE1 GLN B  91     -39.283 244.713  85.987  1.00 82.74           O  
ATOM    778  N   VAL B  92     -35.979 243.024  90.803  1.00 80.37           N  
ATOM    779  CA  VAL B  92     -35.436 241.814  91.412  1.00 80.37           C  
ATOM    780  C   VAL B  92     -36.563 240.815  91.668  1.00 80.37           C  
ATOM    781  CB  VAL B  92     -34.692 242.128  92.730  1.00 80.37           C  
ATOM    782  O   VAL B  92     -37.577 241.157  92.281  1.00 80.37           O  
ATOM    783  CG1 VAL B  92     -33.991 240.880  93.264  1.00 80.37           C  
ATOM    784  CG2 VAL B  92     -33.687 243.259  92.519  1.00 80.37           C  
ATOM    785  N   THR B  93     -36.561 239.607  91.072  1.00 83.30           N  
ATOM    786  CA  THR B  93     -37.435 238.479  91.374  1.00 83.30           C  
ATOM    787  C   THR B  93     -36.680 237.404  92.153  1.00 83.30           C  
ATOM    788  CB  THR B  93     -38.022 237.866  90.088  1.00 83.30           C  
ATOM    789  O   THR B  93     -35.641 236.918  91.702  1.00 83.30           O  
ATOM    790  CG2 THR B  93     -39.020 236.759  90.413  1.00 83.30           C  
ATOM    791  OG1 THR B  93     -38.690 238.891  89.341  1.00 83.30           O  
ATOM    792  N   CYS B  94     -37.137 237.158  93.411  1.00 78.18           N  
ATOM    793  CA  CYS B  94     -36.449 236.232  94.303  1.00 78.18           C  
ATOM    794  C   CYS B  94     -37.321 235.021  94.612  1.00 78.18           C  
ATOM    795  CB  CYS B  94     -36.056 236.933  95.603  1.00 78.18           C  
ATOM    796  O   CYS B  94     -38.545 235.082  94.482  1.00 78.18           O  
ATOM    797  SG  CYS B  94     -35.167 238.486  95.353  1.00 78.18           S  
ATOM    798  N   ASN B  95     -36.709 233.865  94.961  1.00 77.10           N  
ATOM    799  CA  ASN B  95     -37.359 232.632  95.390  1.00 77.10           C  
ATOM    800  C   ASN B  95     -36.744 232.093  96.678  1.00 77.10           C  
ATOM    801  CB  ASN B  95     -37.290 231.574  94.286  1.00 77.10           C  
ATOM    802  O   ASN B  95     -35.526 232.141  96.857  1.00 77.10           O  
ATOM    803  CG  ASN B  95     -38.169 230.373  94.571  1.00 77.10           C  
ATOM    804  ND2 ASN B  95     -38.829 229.863  93.537  1.00 77.10           N  
ATOM    805  OD1 ASN B  95     -38.255 229.908  95.710  1.00 77.10           O  
ATOM    806  N   ASN B  96     -37.601 231.529  97.497  1.00 70.93           N  
ATOM    807  CA  ASN B  96     -37.101 231.091  98.796  1.00 70.93           C  
ATOM    808  C   ASN B  96     -36.615 229.645  98.753  1.00 70.93           C  
ATOM    809  CB  ASN B  96     -38.179 231.257  99.870  1.00 70.93           C  
ATOM    810  O   ASN B  96     -36.134 229.117  99.756  1.00 70.93           O  
ATOM    811  CG  ASN B  96     -39.319 230.270  99.710  1.00 70.93           C  
ATOM    812  ND2 ASN B  96     -39.984 229.949 100.812  1.00 70.93           N  
ATOM    813  OD1 ASN B  96     -39.598 229.799  98.604  1.00 70.93           O  
ATOM    814  N   THR B  97     -36.851 228.991  97.655  1.00 62.09           N  
ATOM    815  CA  THR B  97     -36.301 227.647  97.520  1.00 62.09           C  
ATOM    816  C   THR B  97     -34.824 227.702  97.144  1.00 62.09           C  
ATOM    817  CB  THR B  97     -37.072 226.831  96.468  1.00 62.09           C  
ATOM    818  O   THR B  97     -34.237 228.784  97.070  1.00 62.09           O  
ATOM    819  CG2 THR B  97     -38.530 226.642  96.876  1.00 62.09           C  
ATOM    820  OG1 THR B  97     -37.025 227.517  95.210  1.00 62.09           O  
ATOM    821  N   ASN B  98     -34.371 226.758  97.102  1.00 62.19           N  
ATOM    822  CA  ASN B  98     -32.996 226.730  96.616  1.00 62.19           C  
ATOM    823  C   ASN B  98     -32.915 226.203  95.187  1.00 62.19           C  
ATOM    824  CB  ASN B  98     -32.117 225.888  97.543  1.00 62.19           C  
ATOM    825  O   ASN B  98     -33.886 225.645  94.670  1.00 62.19           O  
ATOM    826  CG  ASN B  98     -32.582 224.449  97.642  1.00 62.19           C  
ATOM    827  ND2 ASN B  98     -32.258 223.795  98.750  1.00 62.19           N  
ATOM    828  OD1 ASN B  98     -33.228 223.929  96.728  1.00 62.19           O  
ATOM    829  N   LEU B  99     -31.872 226.479  94.571  1.00 64.27           N  
ATOM    830  CA  LEU B  99     -31.695 226.084  93.178  1.00 64.27           C  
ATOM    831  C   LEU B  99     -31.826 224.573  93.020  1.00 64.27           C  
ATOM    832  CB  LEU B  99     -30.331 226.547  92.658  1.00 64.27           C  
ATOM    833  O   LEU B  99     -32.234 224.088  91.962  1.00 64.27           O  
ATOM    834  CG  LEU B  99     -30.232 228.009  92.219  1.00 64.27           C  
ATOM    835  CD1 LEU B  99     -28.772 228.415  92.053  1.00 64.27           C  
ATOM    836  CD2 LEU B  99     -31.006 228.232  90.925  1.00 64.27           C  
ATOM    837  N   GLU B 100     -31.445 223.990  94.106  1.00 65.48           N  
ATOM    838  CA  GLU B 100     -31.595 222.539  94.078  1.00 65.48           C  
ATOM    839  C   GLU B 100     -33.056 222.138  93.900  1.00 65.48           C  
ATOM    840  CB  GLU B 100     -31.029 221.914  95.356  1.00 65.48           C  
ATOM    841  O   GLU B 100     -33.378 221.309  93.046  1.00 65.48           O  
ATOM    842  CG  GLU B 100     -31.041 220.393  95.356  1.00 65.48           C  
ATOM    843  CD  GLU B 100     -29.864 219.784  94.609  1.00 65.48           C  
ATOM    844  OE1 GLU B 100     -29.850 218.550  94.402  1.00 65.48           O  
ATOM    845  OE2 GLU B 100     -28.950 220.548  94.229  1.00 65.48           O  
ATOM    846  N   LEU B 101     -33.852 222.709  94.590  1.00 68.06           N  
ATOM    847  CA  LEU B 101     -35.271 222.377  94.561  1.00 68.06           C  
ATOM    848  C   LEU B 101     -35.950 223.001  93.346  1.00 68.06           C  
ATOM    849  CB  LEU B 101     -35.959 222.850  95.844  1.00 68.06           C  
ATOM    850  O   LEU B 101     -36.750 222.348  92.673  1.00 68.06           O  
ATOM    851  CG  LEU B 101     -35.619 222.078  97.120  1.00 68.06           C  
ATOM    852  CD1 LEU B 101     -36.210 222.781  98.338  1.00 68.06           C  
ATOM    853  CD2 LEU B 101     -36.125 220.643  97.028  1.00 68.06           C  
ATOM    854  N   ALA B 102     -35.590 224.115  92.975  1.00 69.03           N  
ATOM    855  CA  ALA B 102     -36.286 224.909  91.966  1.00 69.03           C  
ATOM    856  C   ALA B 102     -35.877 224.486  90.558  1.00 69.03           C  
ATOM    857  CB  ALA B 102     -36.007 226.396  92.173  1.00 69.03           C  
ATOM    858  O   ALA B 102     -36.673 224.577  89.620  1.00 69.03           O  
ATOM    859  N   ALA B 103     -34.695 223.937  90.413  1.00 70.02           N  
ATOM    860  CA  ALA B 103     -34.187 223.825  89.049  1.00 70.02           C  
ATOM    861  C   ALA B 103     -33.737 222.397  88.747  1.00 70.02           C  
ATOM    862  CB  ALA B 103     -33.033 224.801  88.828  1.00 70.02           C  
ATOM    863  O   ALA B 103     -33.779 221.957  87.596  1.00 70.02           O  
ATOM    864  N   GLU B 104     -33.272 221.618  89.772  1.00 64.77           N  
ATOM    865  CA  GLU B 104     -32.714 220.291  89.528  1.00 64.77           C  
ATOM    866  C   GLU B 104     -33.802 219.302  89.117  1.00 64.77           C  
ATOM    867  CB  GLU B 104     -31.981 219.780  90.771  1.00 64.77           C  
ATOM    868  O   GLU B 104     -34.876 219.265  89.721  1.00 64.77           O  
ATOM    869  CG  GLU B 104     -31.117 218.553  90.513  1.00 64.77           C  
ATOM    870  CD  GLU B 104     -30.197 218.213  91.675  1.00 64.77           C  
ATOM    871  OE1 GLU B 104     -29.730 217.054  91.761  1.00 64.77           O  
ATOM    872  OE2 GLU B 104     -29.940 219.112  92.507  1.00 64.77           O  
ATOM    873  N   ILE B 105     -33.688 218.577  87.952  1.00 59.85           N  
ATOM    874  CA  ILE B 105     -34.547 217.494  87.484  1.00 59.85           C  
ATOM    875  C   ILE B 105     -33.917 216.148  87.833  1.00 59.85           C  
ATOM    876  CB  ILE B 105     -34.799 217.590  85.963  1.00 59.85           C  
ATOM    877  O   ILE B 105     -32.762 215.888  87.489  1.00 59.85           O  
ATOM    878  CG1 ILE B 105     -35.446 218.936  85.612  1.00 59.85           C  
ATOM    879  CG2 ILE B 105     -35.669 216.424  85.485  1.00 59.85           C  
ATOM    880  CD1 ILE B 105     -35.561 219.196  84.117  1.00 59.85           C  
ATOM    881  N   GLU B 106     -34.542 215.530  88.513  1.00 49.96           N  
ATOM    882  CA  GLU B 106     -33.970 214.284  89.013  1.00 49.96           C  
ATOM    883  C   GLU B 106     -34.360 213.103  88.128  1.00 49.96           C  
ATOM    884  CB  GLU B 106     -34.413 214.029  90.456  1.00 49.96           C  
ATOM    885  O   GLU B 106     -35.399 213.135  87.464  1.00 49.96           O  
ATOM    886  CG  GLU B 106     -33.448 214.571  91.500  1.00 49.96           C  
ATOM    887  CD  GLU B 106     -33.745 214.075  92.907  1.00 49.96           C  
ATOM    888  OE1 GLU B 106     -32.974 214.398  93.839  1.00 49.96           O  
ATOM    889  OE2 GLU B 106     -34.756 213.357  93.077  1.00 49.96           O  
ATOM    890  N   ARG B 107     -33.833 212.271  88.522  1.00 48.19           N  
ATOM    891  CA  ARG B 107     -33.895 210.963  87.877  1.00 48.19           C  
ATOM    892  C   ARG B 107     -35.165 210.217  88.271  1.00 48.19           C  
ATOM    893  CB  ARG B 107     -32.665 210.127  88.234  1.00 48.19           C  
ATOM    894  O   ARG B 107     -35.651 210.359  89.396  1.00 48.19           O  
ATOM    895  CG  ARG B 107     -31.393 210.571  87.528  1.00 48.19           C  
ATOM    896  CD  ARG B 107     -30.216 209.666  87.868  1.00 48.19           C  
ATOM    897  NE  ARG B 107     -28.939 210.352  87.683  1.00 48.19           N  
ATOM    898  NH1 ARG B 107     -27.651 208.598  88.460  1.00 48.19           N  
ATOM    899  NH2 ARG B 107     -26.652 210.540  87.761  1.00 48.19           N  
ATOM    900  CZ  ARG B 107     -27.750 209.829  87.969  1.00 48.19           C  
ATOM    901  N   PRO B 108     -35.556 209.580  87.451  1.00 48.72           N  
ATOM    902  CA  PRO B 108     -36.734 208.762  87.749  1.00 48.72           C  
ATOM    903  C   PRO B 108     -36.480 207.741  88.855  1.00 48.72           C  
ATOM    904  CB  PRO B 108     -37.024 208.064  86.418  1.00 48.72           C  
ATOM    905  O   PRO B 108     -35.352 207.270  89.018  1.00 48.72           O  
ATOM    906  CG  PRO B 108     -35.999 208.603  85.473  1.00 48.72           C  
ATOM    907  CD  PRO B 108     -35.050 209.474  86.244  1.00 48.72           C  
ATOM    908  N   LEU B 109     -37.218 207.709  89.765  1.00 50.89           N  
ATOM    909  CA  LEU B 109     -37.153 206.673  90.791  1.00 50.89           C  
ATOM    910  C   LEU B 109     -37.278 205.285  90.171  1.00 50.89           C  
ATOM    911  CB  LEU B 109     -38.255 206.881  91.833  1.00 50.89           C  
ATOM    912  O   LEU B 109     -38.169 205.044  89.352  1.00 50.89           O  
ATOM    913  CG  LEU B 109     -38.024 206.238  93.201  1.00 50.89           C  
ATOM    914  CD1 LEU B 109     -37.323 207.220  94.135  1.00 50.89           C  
ATOM    915  CD2 LEU B 109     -39.344 205.770  93.803  1.00 50.89           C  
ATOM    916  N   ALA B 110     -36.433 204.630  90.233  1.00 48.94           N  
ATOM    917  CA  ALA B 110     -36.531 203.240  89.795  1.00 48.94           C  
ATOM    918  C   ALA B 110     -37.670 202.520  90.510  1.00 48.94           C  
ATOM    919  CB  ALA B 110     -35.210 202.513  90.036  1.00 48.94           C  
ATOM    920  O   ALA B 110     -38.101 202.940  91.586  1.00 48.94           O  
ATOM    921  N   SER B 111     -38.195 201.633  89.875  1.00 50.23           N  
ATOM    922  CA  SER B 111     -39.251 200.812  90.459  1.00 50.23           C  
ATOM    923  C   SER B 111     -38.884 200.360  91.868  1.00 50.23           C  
ATOM    924  CB  SER B 111     -39.529 199.592  89.579  1.00 50.23           C  
ATOM    925  O   SER B 111     -37.761 199.914  92.110  1.00 50.23           O  
ATOM    926  OG  SER B 111     -40.172 199.975  88.376  1.00 50.23           O  
ATOM    927  N   VAL B 112     -39.599 200.781  92.838  1.00 54.08           N  
ATOM    928  CA  VAL B 112     -39.395 200.404  94.233  1.00 54.08           C  
ATOM    929  C   VAL B 112     -40.325 199.249  94.598  1.00 54.08           C  
ATOM    930  CB  VAL B 112     -39.629 201.598  95.184  1.00 54.08           C  
ATOM    931  O   VAL B 112     -41.492 199.234  94.198  1.00 54.08           O  
ATOM    932  CG1 VAL B 112     -39.322 201.206  96.629  1.00 54.08           C  
ATOM    933  CG2 VAL B 112     -38.779 202.793  94.759  1.00 54.08           C  
ATOM    934  N   ASP B 113     -39.894 198.233  95.088  1.00 54.20           N  
ATOM    935  CA  ASP B 113     -40.642 197.061  95.535  1.00 54.20           C  
ATOM    936  C   ASP B 113     -41.335 197.329  96.869  1.00 54.20           C  
ATOM    937  CB  ASP B 113     -39.718 195.849  95.657  1.00 54.20           C  
ATOM    938  O   ASP B 113     -40.676 197.595  97.876  1.00 54.20           O  
ATOM    939  CG  ASP B 113     -39.597 195.063  94.363  1.00 54.20           C  
ATOM    940  OD1 ASP B 113     -38.673 194.229  94.240  1.00 54.20           O  
ATOM    941  OD2 ASP B 113     -40.432 195.280  93.458  1.00 54.20           O  
ATOM    942  N   GLY B 114     -42.418 197.292  96.934  1.00 61.94           N  
ATOM    943  CA  GLY B 114     -43.237 197.440  98.126  1.00 61.94           C  
ATOM    944  C   GLY B 114     -43.446 198.887  98.530  1.00 61.94           C  
ATOM    945  O   GLY B 114     -42.792 199.787  97.999  1.00 61.94           O  
ATOM    946  N   ALA B 115     -44.474 199.025  99.291  1.00 70.46           N  
ATOM    947  CA  ALA B 115     -44.819 200.335  99.836  1.00 70.46           C  
ATOM    948  C   ALA B 115     -43.726 200.847 100.768  1.00 70.46           C  
ATOM    949  CB  ALA B 115     -46.155 200.269 100.573  1.00 70.46           C  
ATOM    950  O   ALA B 115     -43.187 200.090 101.578  1.00 70.46           O  
ATOM    951  N   LYS B 116     -43.094 202.003 100.648  1.00 72.85           N  
ATOM    952  CA  LYS B 116     -42.072 202.646 101.468  1.00 72.85           C  
ATOM    953  C   LYS B 116     -42.610 203.916 102.120  1.00 72.85           C  
ATOM    954  CB  LYS B 116     -40.835 202.970 100.629  1.00 72.85           C  
ATOM    955  O   LYS B 116     -43.628 204.460 101.687  1.00 72.85           O  
ATOM    956  CG  LYS B 116     -40.215 201.760  99.946  1.00 72.85           C  
ATOM    957  CD  LYS B 116     -39.586 200.810 100.957  1.00 72.85           C  
ATOM    958  CE  LYS B 116     -38.857 199.664 100.270  1.00 72.85           C  
ATOM    959  NZ  LYS B 116     -38.359 198.655 101.252  1.00 72.85           N  
ATOM    960  N   THR B 117     -41.911 204.317 103.399  1.00 73.93           N  
ATOM    961  CA  THR B 117     -42.293 205.551 104.078  1.00 73.93           C  
ATOM    962  C   THR B 117     -41.913 206.769 103.240  1.00 73.93           C  
ATOM    963  CB  THR B 117     -41.633 205.653 105.465  1.00 73.93           C  
ATOM    964  O   THR B 117     -41.059 206.679 102.357  1.00 73.93           O  
ATOM    965  CG2 THR B 117     -41.996 204.455 106.337  1.00 73.93           C  
ATOM    966  OG1 THR B 117     -40.210 205.700 105.308  1.00 73.93           O  
ATOM    967  N   LEU B 118     -42.675 207.905 103.541  1.00 74.94           N  
ATOM    968  CA  LEU B 118     -42.337 209.162 102.881  1.00 74.94           C  
ATOM    969  C   LEU B 118     -40.868 209.510 103.094  1.00 74.94           C  
ATOM    970  CB  LEU B 118     -43.224 210.296 103.403  1.00 74.94           C  
ATOM    971  O   LEU B 118     -40.186 209.939 102.162  1.00 74.94           O  
ATOM    972  CG  LEU B 118     -42.996 211.675 102.782  1.00 74.94           C  
ATOM    973  CD1 LEU B 118     -43.216 211.621 101.274  1.00 74.94           C  
ATOM    974  CD2 LEU B 118     -43.914 212.709 103.424  1.00 74.94           C  
ATOM    975  N   GLU B 119     -40.382 209.296 104.287  1.00 73.45           N  
ATOM    976  CA  GLU B 119     -38.985 209.581 104.601  1.00 73.45           C  
ATOM    977  C   GLU B 119     -38.044 208.725 103.758  1.00 73.45           C  
ATOM    978  CB  GLU B 119     -38.712 209.352 106.090  1.00 73.45           C  
ATOM    979  O   GLU B 119     -36.990 209.194 103.325  1.00 73.45           O  
ATOM    980  CG  GLU B 119     -37.365 209.884 106.557  1.00 73.45           C  
ATOM    981  CD  GLU B 119     -37.229 209.928 108.070  1.00 73.45           C  
ATOM    982  OE1 GLU B 119     -36.180 210.392 108.572  1.00 73.45           O  
ATOM    983  OE2 GLU B 119     -38.178 209.492 108.760  1.00 73.45           O  
ATOM    984  N   TRP B 120     -38.422 207.538 103.544  1.00 72.71           N  
ATOM    985  CA  TRP B 120     -37.628 206.658 102.693  1.00 72.71           C  
ATOM    986  C   TRP B 120     -37.528 207.215 101.276  1.00 72.71           C  
ATOM    987  CB  TRP B 120     -38.233 205.252 102.660  1.00 72.71           C  
ATOM    988  O   TRP B 120     -36.445 207.241 100.689  1.00 72.71           O  
ATOM    989  CG  TRP B 120     -37.390 204.243 101.939  1.00 72.71           C  
ATOM    990  CD1 TRP B 120     -36.445 203.419 102.484  1.00 72.71           C  
ATOM    991  CD2 TRP B 120     -37.414 203.956 100.538  1.00 72.71           C  
ATOM    992  CE2 TRP B 120     -36.456 202.944 100.303  1.00 72.71           C  
ATOM    993  CE3 TRP B 120     -38.153 204.455  99.457  1.00 72.71           C  
ATOM    994  NE1 TRP B 120     -35.880 202.635 101.505  1.00 72.71           N  
ATOM    995  CH2 TRP B 120     -36.955 202.928  97.989  1.00 72.71           C  
ATOM    996  CZ2 TRP B 120     -36.219 202.422  99.029  1.00 72.71           C  
ATOM    997  CZ3 TRP B 120     -37.915 203.934  98.190  1.00 72.71           C  
ATOM    998  N   TYR B 121     -38.618 207.620 100.738  1.00 74.64           N  
ATOM    999  CA  TYR B 121     -38.623 208.192  99.396  1.00 74.64           C  
ATOM   1000  C   TYR B 121     -37.783 209.463  99.342  1.00 74.64           C  
ATOM   1001  CB  TYR B 121     -40.055 208.493  98.945  1.00 74.64           C  
ATOM   1002  O   TYR B 121     -37.038 209.682  98.384  1.00 74.64           O  
ATOM   1003  CG  TYR B 121     -40.831 207.266  98.531  1.00 74.64           C  
ATOM   1004  CD1 TYR B 121     -40.517 206.581  97.360  1.00 74.64           C  
ATOM   1005  CD2 TYR B 121     -41.880 206.790  99.309  1.00 74.64           C  
ATOM   1006  CE1 TYR B 121     -41.230 205.452  96.973  1.00 74.64           C  
ATOM   1007  CE2 TYR B 121     -42.601 205.662  98.933  1.00 74.64           C  
ATOM   1008  OH  TYR B 121     -42.979 203.881  97.388  1.00 74.64           O  
ATOM   1009  CZ  TYR B 121     -42.269 205.000  97.765  1.00 74.64           C  
ATOM   1010  N   LEU B 122     -37.928 210.314 100.396  1.00 77.83           N  
ATOM   1011  CA  LEU B 122     -37.173 211.562 100.439  1.00 77.83           C  
ATOM   1012  C   LEU B 122     -35.673 211.289 100.444  1.00 77.83           C  
ATOM   1013  CB  LEU B 122     -37.560 212.380 101.673  1.00 77.83           C  
ATOM   1014  O   LEU B 122     -34.909 211.982  99.768  1.00 77.83           O  
ATOM   1015  CG  LEU B 122     -38.982 212.942 101.696  1.00 77.83           C  
ATOM   1016  CD1 LEU B 122     -39.255 213.640 103.023  1.00 77.83           C  
ATOM   1017  CD2 LEU B 122     -39.198 213.899 100.528  1.00 77.83           C  
ATOM   1018  N   GLN B 123     -35.274 210.330 101.054  1.00 73.55           N  
ATOM   1019  CA  GLN B 123     -33.866 209.955 101.132  1.00 73.55           C  
ATOM   1020  C   GLN B 123     -33.386 209.342  99.820  1.00 73.55           C  
ATOM   1021  CB  GLN B 123     -33.633 208.978 102.285  1.00 73.55           C  
ATOM   1022  O   GLN B 123     -32.310 209.686  99.325  1.00 73.55           O  
ATOM   1023  CG  GLN B 123     -33.605 209.639 103.657  1.00 73.55           C  
ATOM   1024  CD  GLN B 123     -33.691 208.637 104.793  1.00 73.55           C  
ATOM   1025  NE2 GLN B 123     -33.686 209.136 106.024  1.00 73.55           N  
ATOM   1026  OE1 GLN B 123     -33.760 207.425 104.565  1.00 73.55           O  
ATOM   1027  N   THR B 124     -34.245 208.481  99.241  1.00 69.23           N  
ATOM   1028  CA  THR B 124     -33.873 207.757  98.031  1.00 69.23           C  
ATOM   1029  C   THR B 124     -33.808 208.702  96.834  1.00 69.23           C  
ATOM   1030  CB  THR B 124     -34.864 206.616  97.735  1.00 69.23           C  
ATOM   1031  O   THR B 124     -32.983 208.520  95.937  1.00 69.23           O  
ATOM   1032  CG2 THR B 124     -34.478 205.868  96.464  1.00 69.23           C  
ATOM   1033  OG1 THR B 124     -34.867 205.697  98.835  1.00 69.23           O  
ATOM   1034  N   LEU B 125     -34.572 209.726  96.916  1.00 67.03           N  
ATOM   1035  CA  LEU B 125     -34.598 210.690  95.821  1.00 67.03           C  
ATOM   1036  C   LEU B 125     -33.585 211.807  96.056  1.00 67.03           C  
ATOM   1037  CB  LEU B 125     -36.000 211.283  95.660  1.00 67.03           C  
ATOM   1038  O   LEU B 125     -33.448 212.710  95.227  1.00 67.03           O  
ATOM   1039  CG  LEU B 125     -37.079 210.336  95.132  1.00 67.03           C  
ATOM   1040  CD1 LEU B 125     -38.457 210.975  95.268  1.00 67.03           C  
ATOM   1041  CD2 LEU B 125     -36.799 209.960  93.681  1.00 67.03           C  
ATOM   1042  N   ASP B 126     -32.890 211.690  96.961  1.00 64.27           N  
ATOM   1043  CA  ASP B 126     -31.836 212.624  97.344  1.00 64.27           C  
ATOM   1044  C   ASP B 126     -32.403 214.023  97.580  1.00 64.27           C  
ATOM   1045  CB  ASP B 126     -30.746 212.674  96.271  1.00 64.27           C  
ATOM   1046  O   ASP B 126     -31.754 215.023  97.265  1.00 64.27           O  
ATOM   1047  CG  ASP B 126     -29.758 211.524  96.377  1.00 64.27           C  
ATOM   1048  OD1 ASP B 126     -29.150 211.147  95.352  1.00 64.27           O  
ATOM   1049  OD2 ASP B 126     -29.589 210.990  97.493  1.00 64.27           O  
ATOM   1050  N   LEU B 127     -33.575 214.030  98.153  1.00 63.34           N  
ATOM   1051  CA  LEU B 127     -34.209 215.311  98.447  1.00 63.34           C  
ATOM   1052  C   LEU B 127     -33.788 215.823  99.820  1.00 63.34           C  
ATOM   1053  CB  LEU B 127     -35.733 215.181  98.384  1.00 63.34           C  
ATOM   1054  O   LEU B 127     -33.873 217.022 100.093  1.00 63.34           O  
ATOM   1055  CG  LEU B 127     -36.337 214.950  96.998  1.00 63.34           C  
ATOM   1056  CD1 LEU B 127     -37.806 214.556  97.118  1.00 63.34           C  
ATOM   1057  CD2 LEU B 127     -36.181 216.196  96.131  1.00 63.34           C  
ATOM   1058  N   LEU B 128     -33.223 215.094 100.688  1.00 60.69           N  
ATOM   1059  CA  LEU B 128     -32.781 215.475 102.025  1.00 60.69           C  
ATOM   1060  C   LEU B 128     -31.280 215.741 102.046  1.00 60.69           C  
ATOM   1061  CB  LEU B 128     -33.132 214.382 103.037  1.00 60.69           C  
ATOM   1062  O   LEU B 128     -30.829 216.735 102.619  1.00 60.69           O  
ATOM   1063  CG  LEU B 128     -34.623 214.121 103.265  1.00 60.69           C  
ATOM   1064  CD1 LEU B 128     -34.816 212.957 104.230  1.00 60.69           C  
ATOM   1065  CD2 LEU B 128     -35.311 215.377 103.790  1.00 60.69           C  
ATOM   1066  N   GLY B 129     -30.829 215.086 101.309  1.00 53.04           N  
ATOM   1067  CA  GLY B 129     -29.377 215.138 101.350  1.00 53.04           C  
ATOM   1068  C   GLY B 129     -28.798 216.288 100.546  1.00 53.04           C  
ATOM   1069  O   GLY B 129     -28.200 217.207 101.109  1.00 53.04           O  
ATOM   1070  N   PHE B 130     -29.244 216.388  99.617  1.00 48.47           N  
ATOM   1071  CA  PHE B 130     -28.616 217.329  98.699  1.00 48.47           C  
ATOM   1072  C   PHE B 130     -29.202 218.726  98.868  1.00 48.47           C  
ATOM   1073  CB  PHE B 130     -28.783 216.862  97.249  1.00 48.47           C  
ATOM   1074  O   PHE B 130     -28.496 219.724  98.706  1.00 48.47           O  
ATOM   1075  CG  PHE B 130     -27.857 215.742  96.861  1.00 48.47           C  
ATOM   1076  CD1 PHE B 130     -28.360 214.544  96.365  1.00 48.47           C  
ATOM   1077  CD2 PHE B 130     -26.482 215.886  96.992  1.00 48.47           C  
ATOM   1078  CE1 PHE B 130     -27.505 213.506  96.005  1.00 48.47           C  
ATOM   1079  CE2 PHE B 130     -25.621 214.852  96.634  1.00 48.47           C  
ATOM   1080  CZ  PHE B 130     -26.135 213.663  96.141  1.00 48.47           C  
ATOM   1081  N   ALA B 131     -30.124 218.624  99.447  1.00 52.68           N  
ATOM   1082  CA  ALA B 131     -30.771 219.927  99.578  1.00 52.68           C  
ATOM   1083  C   ALA B 131     -30.582 220.495 100.982  1.00 52.68           C  
ATOM   1084  CB  ALA B 131     -32.257 219.820  99.246  1.00 52.68           C  
ATOM   1085  O   ALA B 131     -30.959 221.637 101.253  1.00 52.68           O  
ATOM   1086  N   GLY B 132     -29.879 219.832 101.615  1.00 56.42           N  
ATOM   1087  CA  GLY B 132     -29.681 220.283 102.983  1.00 56.42           C  
ATOM   1088  C   GLY B 132     -30.975 220.402 103.766  1.00 56.42           C  
ATOM   1089  O   GLY B 132     -31.060 221.180 104.718  1.00 56.42           O  
ATOM   1090  N   LEU B 133     -31.853 219.549 103.355  1.00 62.46           N  
ATOM   1091  CA  LEU B 133     -33.163 219.572 103.994  1.00 62.46           C  
ATOM   1092  C   LEU B 133     -33.232 218.556 105.131  1.00 62.46           C  
ATOM   1093  CB  LEU B 133     -34.265 219.284 102.971  1.00 62.46           C  
ATOM   1094  O   LEU B 133     -32.741 217.433 104.995  1.00 62.46           O  
ATOM   1095  CG  LEU B 133     -35.661 219.803 103.314  1.00 62.46           C  
ATOM   1096  CD1 LEU B 133     -35.897 221.162 102.662  1.00 62.46           C  
ATOM   1097  CD2 LEU B 133     -36.726 218.802 102.877  1.00 62.46           C  
ATOM   1098  N   GLU B 134     -33.544 218.864 106.383  1.00 72.99           N  
ATOM   1099  CA  GLU B 134     -33.806 217.971 107.507  1.00 72.99           C  
ATOM   1100  C   GLU B 134     -35.300 217.892 107.814  1.00 72.99           C  
ATOM   1101  CB  GLU B 134     -33.038 218.429 108.748  1.00 72.99           C  
ATOM   1102  O   GLU B 134     -36.004 218.902 107.754  1.00 72.99           O  
ATOM   1103  CG  GLU B 134     -31.526 218.349 108.599  1.00 72.99           C  
ATOM   1104  CD  GLU B 134     -30.776 218.802 109.842  1.00 72.99           C  
ATOM   1105  OE1 GLU B 134     -29.547 219.026 109.762  1.00 72.99           O  
ATOM   1106  OE2 GLU B 134     -31.422 218.932 110.905  1.00 72.99           O  
ATOM   1107  N   VAL B 135     -35.712 216.546 108.026  1.00 71.26           N  
ATOM   1108  CA  VAL B 135     -37.120 216.385 108.376  1.00 71.26           C  
ATOM   1109  C   VAL B 135     -37.346 216.818 109.823  1.00 71.26           C  
ATOM   1110  CB  VAL B 135     -37.591 214.927 108.177  1.00 71.26           C  
ATOM   1111  O   VAL B 135     -36.670 216.335 110.735  1.00 71.26           O  
ATOM   1112  CG1 VAL B 135     -39.041 214.762 108.632  1.00 71.26           C  
ATOM   1113  CG2 VAL B 135     -37.435 214.512 106.716  1.00 71.26           C  
ATOM   1114  N   GLY B 136     -38.108 217.883 110.064  1.00 77.38           N  
ATOM   1115  CA  GLY B 136     -38.503 218.294 111.402  1.00 77.38           C  
ATOM   1116  C   GLY B 136     -39.709 217.539 111.927  1.00 77.38           C  
ATOM   1117  O   GLY B 136     -39.678 216.311 112.039  1.00 77.38           O  
ATOM   1118  N   PHE B 137     -40.835 218.215 112.148  1.00 70.18           N  
ATOM   1119  CA  PHE B 137     -42.096 217.627 112.585  1.00 70.18           C  
ATOM   1120  C   PHE B 137     -42.743 216.835 111.455  1.00 70.18           C  
ATOM   1121  CB  PHE B 137     -43.054 218.713 113.082  1.00 70.18           C  
ATOM   1122  O   PHE B 137     -42.832 217.317 110.324  1.00 70.18           O  
ATOM   1123  CG  PHE B 137     -44.385 218.185 113.543  1.00 70.18           C  
ATOM   1124  CD1 PHE B 137     -45.523 218.346 112.760  1.00 70.18           C  
ATOM   1125  CD2 PHE B 137     -44.500 217.525 114.759  1.00 70.18           C  
ATOM   1126  CE1 PHE B 137     -46.756 217.857 113.185  1.00 70.18           C  
ATOM   1127  CE2 PHE B 137     -45.729 217.034 115.190  1.00 70.18           C  
ATOM   1128  CZ  PHE B 137     -46.855 217.202 114.402  1.00 70.18           C  
ATOM   1129  N   ASN B 138     -43.027 215.450 111.690  1.00 76.68           N  
ATOM   1130  CA  ASN B 138     -43.676 214.579 110.717  1.00 76.68           C  
ATOM   1131  C   ASN B 138     -44.932 213.930 111.295  1.00 76.68           C  
ATOM   1132  CB  ASN B 138     -42.703 213.505 110.223  1.00 76.68           C  
ATOM   1133  O   ASN B 138     -44.841 213.035 112.136  1.00 76.68           O  
ATOM   1134  CG  ASN B 138     -43.289 212.652 109.116  1.00 76.68           C  
ATOM   1135  ND2 ASN B 138     -42.481 211.748 108.574  1.00 76.68           N  
ATOM   1136  OD1 ASN B 138     -44.457 212.804 108.749  1.00 76.68           O  
ATOM   1137  N   GLU B 139     -46.173 214.359 110.867  1.00 76.24           N  
ATOM   1138  CA  GLU B 139     -47.438 213.855 111.393  1.00 76.24           C  
ATOM   1139  C   GLU B 139     -47.778 212.491 110.799  1.00 76.24           C  
ATOM   1140  CB  GLU B 139     -48.569 214.848 111.114  1.00 76.24           C  
ATOM   1141  O   GLU B 139     -48.693 211.813 111.271  1.00 76.24           O  
ATOM   1142  CG  GLU B 139     -48.566 216.059 112.037  1.00 76.24           C  
ATOM   1143  CD  GLU B 139     -49.794 216.941 111.872  1.00 76.24           C  
ATOM   1144  OE1 GLU B 139     -50.029 217.819 112.732  1.00 76.24           O  
ATOM   1145  OE2 GLU B 139     -50.525 216.752 110.875  1.00 76.24           O  
ATOM   1146  N   ILE B 140     -46.968 211.950 109.786  1.00 76.57           N  
ATOM   1147  CA  ILE B 140     -47.268 210.661 109.173  1.00 76.57           C  
ATOM   1148  C   ILE B 140     -45.989 209.836 109.055  1.00 76.57           C  
ATOM   1149  CB  ILE B 140     -47.924 210.834 107.784  1.00 76.57           C  
ATOM   1150  O   ILE B 140     -45.668 209.327 107.979  1.00 76.57           O  
ATOM   1151  CG1 ILE B 140     -47.068 211.747 106.899  1.00 76.57           C  
ATOM   1152  CG2 ILE B 140     -49.346 211.384 107.924  1.00 76.57           C  
ATOM   1153  CD1 ILE B 140     -47.483 211.758 105.435  1.00 76.57           C  
ATOM   1154  N   PRO B 141     -45.269 209.662 109.952  1.00 77.15           N  
ATOM   1155  CA  PRO B 141     -43.975 208.979 109.887  1.00 77.15           C  
ATOM   1156  C   PRO B 141     -44.104 207.507 109.501  1.00 77.15           C  
ATOM   1157  CB  PRO B 141     -43.427 209.125 111.309  1.00 77.15           C  
ATOM   1158  O   PRO B 141     -43.176 206.933 108.925  1.00 77.15           O  
ATOM   1159  CG  PRO B 141     -44.635 209.325 112.165  1.00 77.15           C  
ATOM   1160  CD  PRO B 141     -45.654 210.099 111.380  1.00 77.15           C  
ATOM   1161  N   ASP B 142     -45.466 206.973 109.729  1.00 75.50           N  
ATOM   1162  CA  ASP B 142     -45.606 205.529 109.571  1.00 75.50           C  
ATOM   1163  C   ASP B 142     -46.398 205.189 108.310  1.00 75.50           C  
ATOM   1164  CB  ASP B 142     -46.283 204.917 110.798  1.00 75.50           C  
ATOM   1165  O   ASP B 142     -46.555 204.015 107.967  1.00 75.50           O  
ATOM   1166  CG  ASP B 142     -45.484 205.113 112.076  1.00 75.50           C  
ATOM   1167  OD1 ASP B 142     -46.084 205.412 113.131  1.00 75.50           O  
ATOM   1168  OD2 ASP B 142     -44.243 204.969 112.025  1.00 75.50           O  
ATOM   1169  N   ARG B 143     -46.831 206.202 107.647  1.00 74.41           N  
ATOM   1170  CA  ARG B 143     -47.589 205.951 106.425  1.00 74.41           C  
ATOM   1171  C   ARG B 143     -46.676 205.469 105.303  1.00 74.41           C  
ATOM   1172  CB  ARG B 143     -48.336 207.213 105.986  1.00 74.41           C  
ATOM   1173  O   ARG B 143     -45.592 206.019 105.097  1.00 74.41           O  
ATOM   1174  CG  ARG B 143     -49.351 206.975 104.880  1.00 74.41           C  
ATOM   1175  CD  ARG B 143     -50.174 208.223 104.593  1.00 74.41           C  
ATOM   1176  NE  ARG B 143     -51.050 208.560 105.711  1.00 74.41           N  
ATOM   1177  NH1 ARG B 143     -51.791 210.549 104.799  1.00 74.41           N  
ATOM   1178  NH2 ARG B 143     -52.557 209.867 106.850  1.00 74.41           N  
ATOM   1179  CZ  ARG B 143     -51.797 209.658 105.785  1.00 74.41           C  
ATOM   1180  N   THR B 144     -47.019 204.365 104.588  1.00 71.89           N  
ATOM   1181  CA  THR B 144     -46.248 203.827 103.472  1.00 71.89           C  
ATOM   1182  C   THR B 144     -47.105 203.748 102.212  1.00 71.89           C  
ATOM   1183  CB  THR B 144     -45.686 202.432 103.803  1.00 71.89           C  
ATOM   1184  O   THR B 144     -48.315 203.528 102.291  1.00 71.89           O  
ATOM   1185  CG2 THR B 144     -44.795 202.477 105.039  1.00 71.89           C  
ATOM   1186  OG1 THR B 144     -46.773 201.530 104.044  1.00 71.89           O  
ATOM   1187  N   ARG B 145     -46.757 204.125 101.041  1.00 70.24           N  
ATOM   1188  CA  ARG B 145     -47.420 204.043  99.744  1.00 70.24           C  
ATOM   1189  C   ARG B 145     -46.450 203.581  98.661  1.00 70.24           C  
ATOM   1190  CB  ARG B 145     -48.024 205.397  99.363  1.00 70.24           C  
ATOM   1191  O   ARG B 145     -45.242 203.798  98.768  1.00 70.24           O  
ATOM   1192  CG  ARG B 145     -49.245 205.780 100.184  1.00 70.24           C  
ATOM   1193  CD  ARG B 145     -50.103 206.813  99.470  1.00 70.24           C  
ATOM   1194  NE  ARG B 145     -51.212 207.265 100.307  1.00 70.24           N  
ATOM   1195  NH1 ARG B 145     -52.624 207.737  98.541  1.00 70.24           N  
ATOM   1196  NH2 ARG B 145     -53.323 208.080 100.697  1.00 70.24           N  
ATOM   1197  CZ  ARG B 145     -52.384 207.693  99.846  1.00 70.24           C  
ATOM   1198  N   THR B 146     -46.890 202.804  97.686  1.00 66.23           N  
ATOM   1199  CA  THR B 146     -46.169 202.583  96.437  1.00 66.23           C  
ATOM   1200  C   THR B 146     -46.444 203.710  95.447  1.00 66.23           C  
ATOM   1201  CB  THR B 146     -46.552 201.233  95.802  1.00 66.23           C  
ATOM   1202  O   THR B 146     -47.600 203.983  95.114  1.00 66.23           O  
ATOM   1203  CG2 THR B 146     -45.699 200.944  94.571  1.00 66.23           C  
ATOM   1204  OG1 THR B 146     -46.356 200.187  96.763  1.00 66.23           O  
ATOM   1205  N   ILE B 147     -45.518 204.542  95.056  1.00 63.95           N  
ATOM   1206  CA  ILE B 147     -45.678 205.740  94.239  1.00 63.95           C  
ATOM   1207  C   ILE B 147     -45.309 205.430  92.791  1.00 63.95           C  
ATOM   1208  CB  ILE B 147     -44.817 206.907  94.773  1.00 63.95           C  
ATOM   1209  O   ILE B 147     -44.403 204.634  92.531  1.00 63.95           O  
ATOM   1210  CG1 ILE B 147     -45.207 207.241  96.217  1.00 63.95           C  
ATOM   1211  CG2 ILE B 147     -44.955 208.136  93.870  1.00 63.95           C  
ATOM   1212  CD1 ILE B 147     -46.060 208.495  96.354  1.00 63.95           C  
ATOM   1213  N   THR B 148     -45.998 205.933  91.893  1.00 54.55           N  
ATOM   1214  CA  THR B 148     -45.654 205.906  90.475  1.00 54.55           C  
ATOM   1215  C   THR B 148     -45.548 207.322  89.919  1.00 54.55           C  
ATOM   1216  CB  THR B 148     -46.693 205.109  89.664  1.00 54.55           C  
ATOM   1217  O   THR B 148     -46.363 208.187  90.246  1.00 54.55           O  
ATOM   1218  CG2 THR B 148     -46.374 203.617  89.677  1.00 54.55           C  
ATOM   1219  OG1 THR B 148     -47.993 205.312  90.232  1.00 54.55           O  
ATOM   1220  N   PHE B 149     -44.413 207.706  89.593  1.00 52.14           N  
ATOM   1221  CA  PHE B 149     -44.248 209.033  89.011  1.00 52.14           C  
ATOM   1222  C   PHE B 149     -44.729 209.055  87.565  1.00 52.14           C  
ATOM   1223  CB  PHE B 149     -42.783 209.475  89.084  1.00 52.14           C  
ATOM   1224  O   PHE B 149     -44.415 208.152  86.787  1.00 52.14           O  
ATOM   1225  CG  PHE B 149     -42.313 209.796  90.477  1.00 52.14           C  
ATOM   1226  CD1 PHE B 149     -42.556 211.044  91.036  1.00 52.14           C  
ATOM   1227  CD2 PHE B 149     -41.629 208.848  91.226  1.00 52.14           C  
ATOM   1228  CE1 PHE B 149     -42.122 211.345  92.325  1.00 52.14           C  
ATOM   1229  CE2 PHE B 149     -41.193 209.141  92.516  1.00 52.14           C  
ATOM   1230  CZ  PHE B 149     -41.439 210.389  93.062  1.00 52.14           C  
ATOM   1231  N   GLU B 150     -45.444 209.846  87.507  1.00 50.52           N  
ATOM   1232  CA  GLU B 150     -45.940 209.963  86.139  1.00 50.52           C  
ATOM   1233  C   GLU B 150     -44.924 210.662  85.242  1.00 50.52           C  
ATOM   1234  CB  GLU B 150     -47.271 210.719  86.113  1.00 50.52           C  
ATOM   1235  O   GLU B 150     -44.784 210.315  84.066  1.00 50.52           O  
ATOM   1236  CG  GLU B 150     -48.444 209.919  86.662  1.00 50.52           C  
ATOM   1237  CD  GLU B 150     -49.786 210.604  86.458  1.00 50.52           C  
ATOM   1238  OE1 GLU B 150     -50.831 210.006  86.802  1.00 50.52           O  
ATOM   1239  OE2 GLU B 150     -49.792 211.748  85.950  1.00 50.52           O  
ATOM   1240  N   SER B 151     -44.500 211.605  85.453  1.00 49.54           N  
ATOM   1241  CA  SER B 151     -43.545 212.343  84.632  1.00 49.54           C  
ATOM   1242  C   SER B 151     -42.197 212.469  85.332  1.00 49.54           C  
ATOM   1243  CB  SER B 151     -44.087 213.734  84.298  1.00 49.54           C  
ATOM   1244  O   SER B 151     -42.137 212.748  86.531  1.00 49.54           O  
ATOM   1245  OG  SER B 151     -43.027 214.653  84.100  1.00 49.54           O  
ATOM   1246  N   GLN B 152     -41.688 212.090  84.748  1.00 45.35           N  
ATOM   1247  CA  GLN B 152     -40.327 212.033  85.274  1.00 45.35           C  
ATOM   1248  C   GLN B 152     -39.557 213.308  84.947  1.00 45.35           C  
ATOM   1249  CB  GLN B 152     -39.587 210.815  84.719  1.00 45.35           C  
ATOM   1250  O   GLN B 152     -38.426 213.490  85.402  1.00 45.35           O  
ATOM   1251  CG  GLN B 152     -40.009 209.497  85.355  1.00 45.35           C  
ATOM   1252  CD  GLN B 152     -39.089 208.347  84.986  1.00 45.35           C  
ATOM   1253  NE2 GLN B 152     -39.411 207.152  85.470  1.00 45.35           N  
ATOM   1254  OE1 GLN B 152     -38.099 208.532  84.272  1.00 45.35           O  
ATOM   1255  N   ASN B 153     -39.997 214.110  84.500  1.00 54.15           N  
ATOM   1256  CA  ASN B 153     -39.164 215.218  84.046  1.00 54.15           C  
ATOM   1257  C   ASN B 153     -39.457 216.496  84.828  1.00 54.15           C  
ATOM   1258  CB  ASN B 153     -39.358 215.457  82.547  1.00 54.15           C  
ATOM   1259  O   ASN B 153     -39.146 217.596  84.367  1.00 54.15           O  
ATOM   1260  CG  ASN B 153     -38.675 214.405  81.695  1.00 54.15           C  
ATOM   1261  ND2 ASN B 153     -39.111 214.278  80.447  1.00 54.15           N  
ATOM   1262  OD1 ASN B 153     -37.765 213.712  82.154  1.00 54.15           O  
ATOM   1263  N   GLY B 154     -39.972 216.388  85.944  1.00 62.15           N  
ATOM   1264  CA  GLY B 154     -40.250 217.566  86.751  1.00 62.15           C  
ATOM   1265  C   GLY B 154     -39.102 217.943  87.670  1.00 62.15           C  
ATOM   1266  O   GLY B 154     -38.174 217.156  87.869  1.00 62.15           O  
ATOM   1267  N   THR B 155     -38.961 219.261  88.225  1.00 68.13           N  
ATOM   1268  CA  THR B 155     -37.966 219.717  89.187  1.00 68.13           C  
ATOM   1269  C   THR B 155     -38.082 218.941  90.497  1.00 68.13           C  
ATOM   1270  CB  THR B 155     -38.109 221.225  89.468  1.00 68.13           C  
ATOM   1271  O   THR B 155     -39.104 218.305  90.758  1.00 68.13           O  
ATOM   1272  CG2 THR B 155     -37.997 222.036  88.181  1.00 68.13           C  
ATOM   1273  OG1 THR B 155     -39.386 221.473  90.068  1.00 68.13           O  
ATOM   1274  N   LYS B 156     -37.093 218.885  91.337  1.00 73.34           N  
ATOM   1275  CA  LYS B 156     -37.133 218.227  92.641  1.00 73.34           C  
ATOM   1276  C   LYS B 156     -38.294 218.747  93.484  1.00 73.34           C  
ATOM   1277  CB  LYS B 156     -35.812 218.430  93.385  1.00 73.34           C  
ATOM   1278  O   LYS B 156     -38.908 217.989  94.238  1.00 73.34           O  
ATOM   1279  CG  LYS B 156     -34.673 217.562  92.871  1.00 73.34           C  
ATOM   1280  CD  LYS B 156     -33.483 217.583  93.821  1.00 73.34           C  
ATOM   1281  CE  LYS B 156     -32.354 216.687  93.326  1.00 73.34           C  
ATOM   1282  NZ  LYS B 156     -31.212 216.654  94.287  1.00 73.34           N  
ATOM   1283  N   LEU B 157     -38.546 220.016  93.273  1.00 73.28           N  
ATOM   1284  CA  LEU B 157     -39.688 220.578  93.984  1.00 73.28           C  
ATOM   1285  C   LEU B 157     -40.991 219.941  93.513  1.00 73.28           C  
ATOM   1286  CB  LEU B 157     -39.749 222.096  93.787  1.00 73.28           C  
ATOM   1287  O   LEU B 157     -41.867 219.634  94.324  1.00 73.28           O  
ATOM   1288  CG  LEU B 157     -40.857 222.834  94.538  1.00 73.28           C  
ATOM   1289  CD1 LEU B 157     -40.693 222.647  96.042  1.00 73.28           C  
ATOM   1290  CD2 LEU B 157     -40.856 224.314  94.173  1.00 73.28           C  
ATOM   1291  N   GLU B 158     -41.170 219.774  92.253  1.00 76.59           N  
ATOM   1292  CA  GLU B 158     -42.360 219.132  91.703  1.00 76.59           C  
ATOM   1293  C   GLU B 158     -42.469 217.682  92.168  1.00 76.59           C  
ATOM   1294  CB  GLU B 158     -42.346 219.194  90.173  1.00 76.59           C  
ATOM   1295  O   GLU B 158     -43.566 217.199  92.457  1.00 76.59           O  
ATOM   1296  CG  GLU B 158     -42.593 220.586  89.612  1.00 76.59           C  
ATOM   1297  CD  GLU B 158     -42.345 220.683  88.116  1.00 76.59           C  
ATOM   1298  OE1 GLU B 158     -42.730 221.704  87.501  1.00 76.59           O  
ATOM   1299  OE2 GLU B 158     -41.762 219.730  87.552  1.00 76.59           O  
ATOM   1300  N   GLN B 159     -41.258 217.029  92.265  1.00 75.20           N  
ATOM   1301  CA  GLN B 159     -41.238 215.653  92.751  1.00 75.20           C  
ATOM   1302  C   GLN B 159     -41.650 215.582  94.218  1.00 75.20           C  
ATOM   1303  CB  GLN B 159     -39.850 215.038  92.565  1.00 75.20           C  
ATOM   1304  O   GLN B 159     -42.410 214.696  94.613  1.00 75.20           O  
ATOM   1305  CG  GLN B 159     -39.556 214.604  91.135  1.00 75.20           C  
ATOM   1306  CD  GLN B 159     -38.153 214.054  90.966  1.00 75.20           C  
ATOM   1307  NE2 GLN B 159     -37.838 213.592  89.760  1.00 75.20           N  
ATOM   1308  OE1 GLN B 159     -37.356 214.047  91.910  1.00 75.20           O  
ATOM   1309  N   LEU B 160     -41.131 216.477  94.992  1.00 74.87           N  
ATOM   1310  CA  LEU B 160     -41.506 216.554  96.399  1.00 74.87           C  
ATOM   1311  C   LEU B 160     -43.006 216.782  96.551  1.00 74.87           C  
ATOM   1312  CB  LEU B 160     -40.734 217.677  97.098  1.00 74.87           C  
ATOM   1313  O   LEU B 160     -43.662 216.108  97.349  1.00 74.87           O  
ATOM   1314  CG  LEU B 160     -41.055 217.901  98.576  1.00 74.87           C  
ATOM   1315  CD1 LEU B 160     -40.730 216.650  99.386  1.00 74.87           C  
ATOM   1316  CD2 LEU B 160     -40.287 219.106  99.114  1.00 74.87           C  
ATOM   1317  N   HIS B 161     -43.508 217.740  95.769  1.00 75.70           N  
ATOM   1318  CA  HIS B 161     -44.934 218.047  95.815  1.00 75.70           C  
ATOM   1319  C   HIS B 161     -45.773 216.831  95.438  1.00 75.70           C  
ATOM   1320  CB  HIS B 161     -45.259 219.218  94.885  1.00 75.70           C  
ATOM   1321  O   HIS B 161     -46.771 216.532  96.097  1.00 75.70           O  
ATOM   1322  CG  HIS B 161     -46.703 219.610  94.897  1.00 75.70           C  
ATOM   1323  CD2 HIS B 161     -47.407 220.386  95.754  1.00 75.70           C  
ATOM   1324  ND1 HIS B 161     -47.597 219.183  93.938  1.00 75.70           N  
ATOM   1325  CE1 HIS B 161     -48.791 219.684  94.206  1.00 75.70           C  
ATOM   1326  NE2 HIS B 161     -48.703 220.417  95.302  1.00 75.70           N  
ATOM   1327  N   SER B 162     -45.369 216.127  94.320  1.00 76.40           N  
ATOM   1328  CA  SER B 162     -46.063 214.920  93.882  1.00 76.40           C  
ATOM   1329  C   SER B 162     -46.050 213.850  94.969  1.00 76.40           C  
ATOM   1330  CB  SER B 162     -45.428 214.369  92.605  1.00 76.40           C  
ATOM   1331  O   SER B 162     -47.075 213.221  95.241  1.00 76.40           O  
ATOM   1332  OG  SER B 162     -46.117 213.213  92.159  1.00 76.40           O  
ATOM   1333  N   LEU B 163     -44.954 213.636  95.634  1.00 75.98           N  
ATOM   1334  CA  LEU B 163     -44.819 212.658  96.709  1.00 75.98           C  
ATOM   1335  C   LEU B 163     -45.742 213.000  97.874  1.00 75.98           C  
ATOM   1336  CB  LEU B 163     -43.369 212.593  97.194  1.00 75.98           C  
ATOM   1337  O   LEU B 163     -46.451 212.130  98.385  1.00 75.98           O  
ATOM   1338  CG  LEU B 163     -42.987 211.372  98.032  1.00 75.98           C  
ATOM   1339  CD1 LEU B 163     -42.544 210.226  97.128  1.00 75.98           C  
ATOM   1340  CD2 LEU B 163     -41.891 211.727  99.030  1.00 75.98           C  
ATOM   1341  N   MET B 164     -45.766 214.228  98.271  1.00 76.45           N  
ATOM   1342  CA  MET B 164     -46.607 214.681  99.376  1.00 76.45           C  
ATOM   1343  C   MET B 164     -48.083 214.468  99.057  1.00 76.45           C  
ATOM   1344  CB  MET B 164     -46.345 216.156  99.683  1.00 76.45           C  
ATOM   1345  O   MET B 164     -48.851 214.029  99.917  1.00 76.45           O  
ATOM   1346  CG  MET B 164     -44.968 216.426 100.267  1.00 76.45           C  
ATOM   1347  SD  MET B 164     -44.720 215.606 101.890  1.00 76.45           S  
ATOM   1348  CE  MET B 164     -43.040 216.168 102.280  1.00 76.45           C  
ATOM   1349  N   ASN B 165     -48.340 214.784  97.791  1.00 75.64           N  
ATOM   1350  CA  ASN B 165     -49.725 214.597  97.370  1.00 75.64           C  
ATOM   1351  C   ASN B 165     -50.140 213.131  97.441  1.00 75.64           C  
ATOM   1352  CB  ASN B 165     -49.931 215.139  95.954  1.00 75.64           C  
ATOM   1353  O   ASN B 165     -51.245 212.815  97.885  1.00 75.64           O  
ATOM   1354  CG  ASN B 165     -50.067 216.649  95.921  1.00 75.64           C  
ATOM   1355  ND2 ASN B 165     -49.951 217.229  94.731  1.00 75.64           N  
ATOM   1356  OD1 ASN B 165     -50.274 217.289  96.955  1.00 75.64           O  
ATOM   1357  N   GLN B 166     -49.258 212.269  97.050  1.00 76.75           N  
ATOM   1358  CA  GLN B 166     -49.550 210.840  97.058  1.00 76.75           C  
ATOM   1359  C   GLN B 166     -49.636 210.303  98.483  1.00 76.75           C  
ATOM   1360  CB  GLN B 166     -48.488 210.070  96.271  1.00 76.75           C  
ATOM   1361  O   GLN B 166     -50.316 209.306  98.737  1.00 76.75           O  
ATOM   1362  CG  GLN B 166     -48.556 210.293  94.765  1.00 76.75           C  
ATOM   1363  CD  GLN B 166     -47.569 209.432  94.000  1.00 76.75           C  
ATOM   1364  NE2 GLN B 166     -46.612 210.072  93.337  1.00 76.75           N  
ATOM   1365  OE1 GLN B 166     -47.667 208.199  94.004  1.00 76.75           O  
ATOM   1366  N   PHE B 167     -49.117 211.024  99.270  1.00 72.50           N  
ATOM   1367  CA  PHE B 167     -49.175 210.614 100.668  1.00 72.50           C  
ATOM   1368  C   PHE B 167     -50.239 211.404 101.421  1.00 72.50           C  
ATOM   1369  CB  PHE B 167     -47.811 210.798 101.340  1.00 72.50           C  
ATOM   1370  O   PHE B 167     -50.343 211.305 102.645  1.00 72.50           O  
ATOM   1371  CG  PHE B 167     -46.875 209.636 101.144  1.00 72.50           C  
ATOM   1372  CD1 PHE B 167     -46.759 208.648 102.113  1.00 72.50           C  
ATOM   1373  CD2 PHE B 167     -46.112 209.532  99.988  1.00 72.50           C  
ATOM   1374  CE1 PHE B 167     -45.894 207.571 101.934  1.00 72.50           C  
ATOM   1375  CE2 PHE B 167     -45.246 208.458  99.802  1.00 72.50           C  
ATOM   1376  CZ  PHE B 167     -45.137 207.479 100.776  1.00 72.50           C  
ATOM   1377  N   ASP B 168     -51.020 212.121 100.744  1.00 73.01           N  
ATOM   1378  CA  ASP B 168     -52.014 213.001 101.355  1.00 73.01           C  
ATOM   1379  C   ASP B 168     -51.382 213.875 102.434  1.00 73.01           C  
ATOM   1380  CB  ASP B 168     -53.164 212.183 101.945  1.00 73.01           C  
ATOM   1381  O   ASP B 168     -51.916 213.987 103.540  1.00 73.01           O  
ATOM   1382  CG  ASP B 168     -53.934 211.400 100.897  1.00 73.01           C  
ATOM   1383  OD1 ASP B 168     -54.244 210.212 101.127  1.00 73.01           O  
ATOM   1384  OD2 ASP B 168     -54.232 211.976  99.828  1.00 73.01           O  
ATOM   1385  N   ALA B 169     -50.234 214.397 102.163  1.00 71.98           N  
ATOM   1386  CA  ALA B 169     -49.498 215.239 103.103  1.00 71.98           C  
ATOM   1387  C   ALA B 169     -49.265 216.632 102.524  1.00 71.98           C  
ATOM   1388  CB  ALA B 169     -48.167 214.588 103.468  1.00 71.98           C  
ATOM   1389  O   ALA B 169     -49.420 216.845 101.320  1.00 71.98           O  
ATOM   1390  N   GLU B 170     -49.182 217.639 103.470  1.00 75.85           N  
ATOM   1391  CA  GLU B 170     -48.693 218.979 103.164  1.00 75.85           C  
ATOM   1392  C   GLU B 170     -47.357 219.251 103.851  1.00 75.85           C  
ATOM   1393  CB  GLU B 170     -49.721 220.036 103.579  1.00 75.85           C  
ATOM   1394  O   GLU B 170     -47.010 218.586 104.830  1.00 75.85           O  
ATOM   1395  CG  GLU B 170     -51.072 219.879 102.897  1.00 75.85           C  
ATOM   1396  CD  GLU B 170     -52.109 220.879 103.384  1.00 75.85           C  
ATOM   1397  OE1 GLU B 170     -53.135 221.075 102.692  1.00 75.85           O  
ATOM   1398  OE2 GLU B 170     -51.894 221.472 104.464  1.00 75.85           O  
ATOM   1399  N   PHE B 171     -46.528 220.122 103.268  1.00 75.02           N  
ATOM   1400  CA  PHE B 171     -45.221 220.370 103.864  1.00 75.02           C  
ATOM   1401  C   PHE B 171     -44.911 221.861 103.889  1.00 75.02           C  
ATOM   1402  CB  PHE B 171     -44.127 219.620 103.097  1.00 75.02           C  
ATOM   1403  O   PHE B 171     -45.444 222.625 103.080  1.00 75.02           O  
ATOM   1404  CG  PHE B 171     -44.010 220.027 101.653  1.00 75.02           C  
ATOM   1405  CD1 PHE B 171     -44.822 219.451 100.684  1.00 75.02           C  
ATOM   1406  CD2 PHE B 171     -43.087 220.990 101.264  1.00 75.02           C  
ATOM   1407  CE1 PHE B 171     -44.716 219.827  99.348  1.00 75.02           C  
ATOM   1408  CE2 PHE B 171     -42.975 221.371  99.930  1.00 75.02           C  
ATOM   1409  CZ  PHE B 171     -43.788 220.788  98.973  1.00 75.02           C  
ATOM   1410  N   VAL B 172     -44.091 222.319 105.006  1.00 76.23           N  
ATOM   1411  CA  VAL B 172     -43.612 223.692 105.109  1.00 76.23           C  
ATOM   1412  C   VAL B 172     -42.120 223.697 105.435  1.00 76.23           C  
ATOM   1413  CB  VAL B 172     -44.394 224.487 106.179  1.00 76.23           C  
ATOM   1414  O   VAL B 172     -41.644 222.857 106.203  1.00 76.23           O  
ATOM   1415  CG1 VAL B 172     -44.152 223.904 107.569  1.00 76.23           C  
ATOM   1416  CG2 VAL B 172     -44.001 225.963 106.139  1.00 76.23           C  
ATOM   1417  N   PHE B 173     -41.278 224.617 104.700  1.00 73.69           N  
ATOM   1418  CA  PHE B 173     -39.852 224.767 104.968  1.00 73.69           C  
ATOM   1419  C   PHE B 173     -39.615 225.758 106.101  1.00 73.69           C  
ATOM   1420  CB  PHE B 173     -39.112 225.223 103.706  1.00 73.69           C  
ATOM   1421  O   PHE B 173     -40.310 226.772 106.200  1.00 73.69           O  
ATOM   1422  CG  PHE B 173     -39.172 224.232 102.576  1.00 73.69           C  
ATOM   1423  CD1 PHE B 173     -38.461 223.040 102.638  1.00 73.69           C  
ATOM   1424  CD2 PHE B 173     -39.940 224.493 101.449  1.00 73.69           C  
ATOM   1425  CE1 PHE B 173     -38.514 222.121 101.593  1.00 73.69           C  
ATOM   1426  CE2 PHE B 173     -39.999 223.580 100.400  1.00 73.69           C  
ATOM   1427  CZ  PHE B 173     -39.284 222.395 100.474  1.00 73.69           C  
ATOM   1428  N   ARG B 174     -38.773 225.519 106.936  1.00 70.85           N  
ATOM   1429  CA  ARG B 174     -38.334 226.440 107.979  1.00 70.85           C  
ATOM   1430  C   ARG B 174     -36.818 226.609 107.959  1.00 70.85           C  
ATOM   1431  CB  ARG B 174     -38.788 225.948 109.356  1.00 70.85           C  
ATOM   1432  O   ARG B 174     -36.080 225.623 107.901  1.00 70.85           O  
ATOM   1433  CG  ARG B 174     -38.615 226.975 110.464  1.00 70.85           C  
ATOM   1434  CD  ARG B 174     -39.107 226.447 111.805  1.00 70.85           C  
ATOM   1435  NE  ARG B 174     -38.455 225.190 112.161  1.00 70.85           N  
ATOM   1436  NH1 ARG B 174     -39.892 224.698 113.901  1.00 70.85           N  
ATOM   1437  NH2 ARG B 174     -38.176 223.268 113.386  1.00 70.85           N  
ATOM   1438  CZ  ARG B 174     -38.842 224.388 113.149  1.00 70.85           C  
ATOM   1439  N   THR B 175     -36.353 227.839 107.800  1.00 70.76           N  
ATOM   1440  CA  THR B 175     -34.926 228.140 107.830  1.00 70.76           C  
ATOM   1441  C   THR B 175     -34.521 228.708 109.187  1.00 70.76           C  
ATOM   1442  CB  THR B 175     -34.542 229.135 106.719  1.00 70.76           C  
ATOM   1443  O   THR B 175     -35.089 229.701 109.644  1.00 70.76           O  
ATOM   1444  CG2 THR B 175     -33.033 229.349 106.671  1.00 70.76           C  
ATOM   1445  OG1 THR B 175     -34.980 228.623 105.454  1.00 70.76           O  
ATOM   1446  N   ASP B 176     -33.595 228.090 109.863  1.00 71.59           N  
ATOM   1447  CA  ASP B 176     -33.026 228.584 111.114  1.00 71.59           C  
ATOM   1448  C   ASP B 176     -31.615 229.124 110.899  1.00 71.59           C  
ATOM   1449  CB  ASP B 176     -33.011 227.478 112.171  1.00 71.59           C  
ATOM   1450  O   ASP B 176     -30.773 228.455 110.295  1.00 71.59           O  
ATOM   1451  CG  ASP B 176     -34.403 227.054 112.606  1.00 71.59           C  
ATOM   1452  OD1 ASP B 176     -34.559 225.939 113.148  1.00 71.59           O  
ATOM   1453  OD2 ASP B 176     -35.353 227.842 112.401  1.00 71.59           O  
ATOM   1454  N   LEU B 177     -31.404 230.434 111.194  1.00 71.36           N  
ATOM   1455  CA  LEU B 177     -30.098 231.058 111.010  1.00 71.36           C  
ATOM   1456  C   LEU B 177     -29.356 231.167 112.338  1.00 71.36           C  
ATOM   1457  CB  LEU B 177     -30.250 232.445 110.382  1.00 71.36           C  
ATOM   1458  O   LEU B 177     -29.981 231.266 113.397  1.00 71.36           O  
ATOM   1459  CG  LEU B 177     -30.907 232.496 109.001  1.00 71.36           C  
ATOM   1460  CD1 LEU B 177     -31.062 233.942 108.541  1.00 71.36           C  
ATOM   1461  CD2 LEU B 177     -30.092 231.694 107.992  1.00 71.36           C  
ATOM   1462  N   ASN B 178     -27.972 231.085 112.247  1.00 69.96           N  
ATOM   1463  CA  ASN B 178     -27.157 231.420 113.409  1.00 69.96           C  
ATOM   1464  C   ASN B 178     -27.171 232.919 113.689  1.00 69.96           C  
ATOM   1465  CB  ASN B 178     -25.721 230.929 113.217  1.00 69.96           C  
ATOM   1466  O   ASN B 178     -27.600 233.709 112.846  1.00 69.96           O  
ATOM   1467  CG  ASN B 178     -25.630 229.419 113.113  1.00 69.96           C  
ATOM   1468  ND2 ASN B 178     -25.077 228.934 112.007  1.00 69.96           N  
ATOM   1469  OD1 ASN B 178     -26.053 228.694 114.017  1.00 69.96           O  
ATOM   1470  N   ARG B 179     -26.693 233.248 114.639  1.00 64.79           N  
ATOM   1471  CA  ARG B 179     -26.648 234.652 115.035  1.00 64.79           C  
ATOM   1472  C   ARG B 179     -25.858 235.480 114.028  1.00 64.79           C  
ATOM   1473  CB  ARG B 179     -26.037 234.798 116.430  1.00 64.79           C  
ATOM   1474  O   ARG B 179     -26.137 236.665 113.836  1.00 64.79           O  
ATOM   1475  CG  ARG B 179     -27.001 234.482 117.562  1.00 64.79           C  
ATOM   1476  CD  ARG B 179     -26.368 234.724 118.926  1.00 64.79           C  
ATOM   1477  NE  ARG B 179     -27.256 234.315 120.011  1.00 64.79           N  
ATOM   1478  NH1 ARG B 179     -25.851 235.025 121.703  1.00 64.79           N  
ATOM   1479  NH2 ARG B 179     -27.867 234.058 122.210  1.00 64.79           N  
ATOM   1480  CZ  ARG B 179     -26.989 234.468 121.305  1.00 64.79           C  
ATOM   1481  N   ASP B 180     -25.020 234.741 113.206  1.00 63.53           N  
ATOM   1482  CA  ASP B 180     -24.179 235.475 112.268  1.00 63.53           C  
ATOM   1483  C   ASP B 180     -24.825 235.541 110.886  1.00 63.53           C  
ATOM   1484  CB  ASP B 180     -22.794 234.830 112.170  1.00 63.53           C  
ATOM   1485  O   ASP B 180     -24.259 236.124 109.958  1.00 63.53           O  
ATOM   1486  CG  ASP B 180     -22.835 233.418 111.611  1.00 63.53           C  
ATOM   1487  OD1 ASP B 180     -21.766 232.786 111.472  1.00 63.53           O  
ATOM   1488  OD2 ASP B 180     -23.947 232.936 111.304  1.00 63.53           O  
ATOM   1489  N   GLY B 181     -25.802 235.036 111.009  1.00 59.89           N  
ATOM   1490  CA  GLY B 181     -26.525 235.119 109.750  1.00 59.89           C  
ATOM   1491  C   GLY B 181     -26.286 233.926 108.844  1.00 59.89           C  
ATOM   1492  O   GLY B 181     -26.968 233.763 107.830  1.00 59.89           O  
ATOM   1493  N   THR B 182     -25.414 233.109 109.262  1.00 59.71           N  
ATOM   1494  CA  THR B 182     -25.165 231.910 108.469  1.00 59.71           C  
ATOM   1495  C   THR B 182     -26.279 230.887 108.669  1.00 59.71           C  
ATOM   1496  CB  THR B 182     -23.810 231.274 108.831  1.00 59.71           C  
ATOM   1497  O   THR B 182     -26.972 230.907 109.689  1.00 59.71           O  
ATOM   1498  CG2 THR B 182     -22.660 232.238 108.560  1.00 59.71           C  
ATOM   1499  OG1 THR B 182     -23.808 230.924 110.221  1.00 59.71           O  
ATOM   1500  N   LEU B 183     -26.477 229.903 107.726  1.00 65.45           N  
ATOM   1501  CA  LEU B 183     -27.548 228.915 107.769  1.00 65.45           C  
ATOM   1502  C   LEU B 183     -27.281 227.871 108.849  1.00 65.45           C  
ATOM   1503  CB  LEU B 183     -27.702 228.230 106.408  1.00 65.45           C  
ATOM   1504  O   LEU B 183     -26.212 227.257 108.874  1.00 65.45           O  
ATOM   1505  CG  LEU B 183     -28.850 227.228 106.279  1.00 65.45           C  
ATOM   1506  CD1 LEU B 183     -30.191 227.954 106.295  1.00 65.45           C  
ATOM   1507  CD2 LEU B 183     -28.698 226.402 105.006  1.00 65.45           C  
ATOM   1508  N   LYS B 184     -28.138 227.828 109.919  1.00 71.28           N  
ATOM   1509  CA  LYS B 184     -28.072 226.774 110.928  1.00 71.28           C  
ATOM   1510  C   LYS B 184     -28.704 225.483 110.416  1.00 71.28           C  
ATOM   1511  CB  LYS B 184     -28.763 227.220 112.218  1.00 71.28           C  
ATOM   1512  O   LYS B 184     -28.051 224.438 110.378  1.00 71.28           O  
ATOM   1513  CG  LYS B 184     -28.604 226.244 113.374  1.00 71.28           C  
ATOM   1514  CD  LYS B 184     -29.212 226.796 114.657  1.00 71.28           C  
ATOM   1515  CE  LYS B 184     -29.035 225.829 115.820  1.00 71.28           C  
ATOM   1516  NZ  LYS B 184     -29.612 226.373 117.086  1.00 71.28           N  
ATOM   1517  N   LYS B 185     -29.958 225.483 110.039  1.00 67.76           N  
ATOM   1518  CA  LYS B 185     -30.651 224.318 109.496  1.00 67.76           C  
ATOM   1519  C   LYS B 185     -31.757 224.737 108.532  1.00 67.76           C  
ATOM   1520  CB  LYS B 185     -31.233 223.466 110.624  1.00 67.76           C  
ATOM   1521  O   LYS B 185     -32.341 225.813 108.677  1.00 67.76           O  
ATOM   1522  CG  LYS B 185     -32.137 224.235 111.577  1.00 67.76           C  
ATOM   1523  CD  LYS B 185     -32.623 223.353 112.721  1.00 67.76           C  
ATOM   1524  CE  LYS B 185     -33.621 224.086 113.608  1.00 67.76           C  
ATOM   1525  NZ  LYS B 185     -34.141 223.208 114.698  1.00 67.76           N  
ATOM   1526  N   PHE B 186     -32.020 223.890 107.545  1.00 67.20           N  
ATOM   1527  CA  PHE B 186     -33.139 223.947 106.612  1.00 67.20           C  
ATOM   1528  C   PHE B 186     -34.067 222.752 106.807  1.00 67.20           C  
ATOM   1529  CB  PHE B 186     -32.634 223.988 105.166  1.00 67.20           C  
ATOM   1530  O   PHE B 186     -33.714 221.623 106.459  1.00 67.20           O  
ATOM   1531  CG  PHE B 186     -33.692 224.364 104.165  1.00 67.20           C  
ATOM   1532  CD1 PHE B 186     -33.861 223.625 103.000  1.00 67.20           C  
ATOM   1533  CD2 PHE B 186     -34.520 225.456 104.387  1.00 67.20           C  
ATOM   1534  CE1 PHE B 186     -34.838 223.970 102.071  1.00 67.20           C  
ATOM   1535  CE2 PHE B 186     -35.500 225.808 103.464  1.00 67.20           C  
ATOM   1536  CZ  PHE B 186     -35.657 225.064 102.306  1.00 67.20           C  
ATOM   1537  N   VAL B 187     -35.172 223.066 107.457  1.00 70.40           N  
ATOM   1538  CA  VAL B 187     -36.032 221.999 107.957  1.00 70.40           C  
ATOM   1539  C   VAL B 187     -37.317 221.941 107.135  1.00 70.40           C  
ATOM   1540  CB  VAL B 187     -36.366 222.193 109.454  1.00 70.40           C  
ATOM   1541  O   VAL B 187     -37.840 222.975 106.714  1.00 70.40           O  
ATOM   1542  CG1 VAL B 187     -37.306 221.093 109.945  1.00 70.40           C  
ATOM   1543  CG2 VAL B 187     -35.085 222.217 110.287  1.00 70.40           C  
ATOM   1544  N   ILE B 188     -37.708 220.580 106.738  1.00 73.84           N  
ATOM   1545  CA  ILE B 188     -39.023 220.369 106.142  1.00 73.84           C  
ATOM   1546  C   ILE B 188     -39.964 219.749 107.174  1.00 73.84           C  
ATOM   1547  CB  ILE B 188     -38.938 219.472 104.887  1.00 73.84           C  
ATOM   1548  O   ILE B 188     -39.666 218.692 107.737  1.00 73.84           O  
ATOM   1549  CG1 ILE B 188     -40.313 219.359 104.218  1.00 73.84           C  
ATOM   1550  CG2 ILE B 188     -38.388 218.089 105.248  1.00 73.84           C  
ATOM   1551  CD1 ILE B 188     -40.274 218.739 102.828  1.00 73.84           C  
ATOM   1552  N   ASP B 189     -41.041 220.451 107.713  1.00 77.50           N  
ATOM   1553  CA  ASP B 189     -42.095 219.910 108.566  1.00 77.50           C  
ATOM   1554  C   ASP B 189     -43.240 219.342 107.731  1.00 77.50           C  
ATOM   1555  CB  ASP B 189     -42.622 220.987 109.517  1.00 77.50           C  
ATOM   1556  O   ASP B 189     -43.697 219.979 106.778  1.00 77.50           O  
ATOM   1557  CG  ASP B 189     -41.598 221.416 110.553  1.00 77.50           C  
ATOM   1558  OD1 ASP B 189     -41.423 222.634 110.770  1.00 77.50           O  
ATOM   1559  OD2 ASP B 189     -40.957 220.528 111.154  1.00 77.50           O  
ATOM   1560  N   ILE B 190     -43.682 218.036 107.956  1.00 76.63           N  
ATOM   1561  CA  ILE B 190     -44.666 217.309 107.162  1.00 76.63           C  
ATOM   1562  C   ILE B 190     -45.959 217.154 107.961  1.00 76.63           C  
ATOM   1563  CB  ILE B 190     -44.134 215.924 106.730  1.00 76.63           C  
ATOM   1564  O   ILE B 190     -45.943 216.660 109.090  1.00 76.63           O  
ATOM   1565  CG1 ILE B 190     -42.841 216.079 105.920  1.00 76.63           C  
ATOM   1566  CG2 ILE B 190     -45.194 215.165 105.930  1.00 76.63           C  
ATOM   1567  CD1 ILE B 190     -42.069 214.781 105.734  1.00 76.63           C  
ATOM   1568  N   TYR B 191     -47.102 217.743 107.450  1.00 75.50           N  
ATOM   1569  CA  TYR B 191     -48.419 217.668 108.072  1.00 75.50           C  
ATOM   1570  C   TYR B 191     -49.356 216.783 107.259  1.00 75.50           C  
ATOM   1571  CB  TYR B 191     -49.022 219.067 108.224  1.00 75.50           C  
ATOM   1572  O   TYR B 191     -49.276 216.750 106.028  1.00 75.50           O  
ATOM   1573  CG  TYR B 191     -48.235 219.971 109.142  1.00 75.50           C  
ATOM   1574  CD1 TYR B 191     -48.655 220.208 110.448  1.00 75.50           C  
ATOM   1575  CD2 TYR B 191     -47.069 220.591 108.704  1.00 75.50           C  
ATOM   1576  CE1 TYR B 191     -47.934 221.042 111.296  1.00 75.50           C  
ATOM   1577  CE2 TYR B 191     -46.339 221.426 109.544  1.00 75.50           C  
ATOM   1578  OH  TYR B 191     -46.062 222.472 111.672  1.00 75.50           O  
ATOM   1579  CZ  TYR B 191     -46.779 221.645 110.836  1.00 75.50           C  
ATOM   1580  N   GLN B 192     -50.292 216.012 107.829  1.00 70.91           N  
ATOM   1581  CA  GLN B 192     -51.390 215.343 107.140  1.00 70.91           C  
ATOM   1582  C   GLN B 192     -52.364 216.354 106.542  1.00 70.91           C  
ATOM   1583  CB  GLN B 192     -52.130 214.403 108.093  1.00 70.91           C  
ATOM   1584  O   GLN B 192     -52.724 217.337 107.195  1.00 70.91           O  
ATOM   1585  CG  GLN B 192     -53.285 213.653 107.444  1.00 70.91           C  
ATOM   1586  CD  GLN B 192     -53.281 212.171 107.770  1.00 70.91           C  
ATOM   1587  NE2 GLN B 192     -54.214 211.432 107.181  1.00 70.91           N  
ATOM   1588  OE1 GLN B 192     -52.446 211.695 108.545  1.00 70.91           O  
ATOM   1589  N   ARG B 193     -52.666 216.145 105.264  1.00 73.51           N  
ATOM   1590  CA  ARG B 193     -53.671 217.007 104.652  1.00 73.51           C  
ATOM   1591  C   ARG B 193     -54.952 217.028 105.479  1.00 73.51           C  
ATOM   1592  CB  ARG B 193     -53.978 216.546 103.224  1.00 73.51           C  
ATOM   1593  O   ARG B 193     -55.323 216.020 106.084  1.00 73.51           O  
ATOM   1594  CG  ARG B 193     -54.615 217.618 102.355  1.00 73.51           C  
ATOM   1595  CD  ARG B 193     -54.859 217.123 100.936  1.00 73.51           C  
ATOM   1596  NE  ARG B 193     -53.777 217.511 100.037  1.00 73.51           N  
ATOM   1597  NH1 ARG B 193     -54.644 216.423  98.192  1.00 73.51           N  
ATOM   1598  NH2 ARG B 193     -52.670 217.577  98.025  1.00 73.51           N  
ATOM   1599  CZ  ARG B 193     -53.699 217.170  98.753  1.00 73.51           C  
ATOM   1600  N   PRO B 194     -55.644 218.182 105.584  1.00 71.91           N  
ATOM   1601  CA  PRO B 194     -56.854 218.284 106.404  1.00 71.91           C  
ATOM   1602  C   PRO B 194     -57.842 217.151 106.141  1.00 71.91           C  
ATOM   1603  CB  PRO B 194     -57.448 219.634 105.988  1.00 71.91           C  
ATOM   1604  O   PRO B 194     -58.103 216.809 104.984  1.00 71.91           O  
ATOM   1605  CG  PRO B 194     -56.276 220.444 105.539  1.00 71.91           C  
ATOM   1606  CD  PRO B 194     -55.298 219.533 104.855  1.00 71.91           C  
ATOM   1607  N   ASP B 195     -58.084 216.457 107.067  1.00 67.88           N  
ATOM   1608  CA  ASP B 195     -59.143 215.453 107.070  1.00 67.88           C  
ATOM   1609  C   ASP B 195     -60.008 215.570 108.324  1.00 67.88           C  
ATOM   1610  CB  ASP B 195     -58.549 214.047 106.970  1.00 67.88           C  
ATOM   1611  O   ASP B 195     -59.964 216.586 109.021  1.00 67.88           O  
ATOM   1612  CG  ASP B 195     -57.720 213.665 108.184  1.00 67.88           C  
ATOM   1613  OD1 ASP B 195     -56.978 212.662 108.125  1.00 67.88           O  
ATOM   1614  OD2 ASP B 195     -57.812 214.374 109.210  1.00 67.88           O  
ATOM   1615  N   GLU B 196     -60.761 214.713 108.675  1.00 66.07           N  
ATOM   1616  CA  GLU B 196     -61.680 214.759 109.807  1.00 66.07           C  
ATOM   1617  C   GLU B 196     -60.928 214.954 111.121  1.00 66.07           C  
ATOM   1618  CB  GLU B 196     -62.524 213.484 109.869  1.00 66.07           C  
ATOM   1619  O   GLU B 196     -61.438 215.592 112.045  1.00 66.07           O  
ATOM   1620  CG  GLU B 196     -63.528 213.355 108.732  1.00 66.07           C  
ATOM   1621  CD  GLU B 196     -64.413 212.125 108.849  1.00 66.07           C  
ATOM   1622  OE1 GLU B 196     -65.282 211.916 107.972  1.00 66.07           O  
ATOM   1623  OE2 GLU B 196     -64.237 211.364 109.827  1.00 66.07           O  
ATOM   1624  N   ASN B 197     -59.677 214.584 111.014  1.00 69.62           N  
ATOM   1625  CA  ASN B 197     -58.954 214.567 112.281  1.00 69.62           C  
ATOM   1626  C   ASN B 197     -57.744 215.495 112.248  1.00 69.62           C  
ATOM   1627  CB  ASN B 197     -58.521 213.142 112.633  1.00 69.62           C  
ATOM   1628  O   ASN B 197     -57.159 215.798 113.290  1.00 69.62           O  
ATOM   1629  CG  ASN B 197     -59.698 212.216 112.870  1.00 69.62           C  
ATOM   1630  ND2 ASN B 197     -59.574 210.974 112.418  1.00 69.62           N  
ATOM   1631  OD1 ASN B 197     -60.710 212.614 113.453  1.00 69.62           O  
ATOM   1632  N   HIS B 198     -57.285 215.777 111.232  1.00 71.59           N  
ATOM   1633  CA  HIS B 198     -56.086 216.599 111.105  1.00 71.59           C  
ATOM   1634  C   HIS B 198     -56.388 217.906 110.380  1.00 71.59           C  
ATOM   1635  CB  HIS B 198     -54.986 215.832 110.368  1.00 71.59           C  
ATOM   1636  O   HIS B 198     -57.097 217.912 109.371  1.00 71.59           O  
ATOM   1637  CG  HIS B 198     -54.503 214.622 111.103  1.00 71.59           C  
ATOM   1638  CD2 HIS B 198     -53.521 214.475 112.023  1.00 71.59           C  
ATOM   1639  ND1 HIS B 198     -55.049 213.371 110.916  1.00 71.59           N  
ATOM   1640  CE1 HIS B 198     -54.422 212.504 111.694  1.00 71.59           C  
ATOM   1641  NE2 HIS B 198     -53.491 213.148 112.376  1.00 71.59           N  
ATOM   1642  N   HIS B 199     -55.759 219.101 110.787  1.00 67.40           N  
ATOM   1643  CA  HIS B 199     -56.034 220.421 110.232  1.00 67.40           C  
ATOM   1644  C   HIS B 199     -55.102 220.734 109.066  1.00 67.40           C  
ATOM   1645  CB  HIS B 199     -55.903 221.496 111.312  1.00 67.40           C  
ATOM   1646  O   HIS B 199     -55.462 221.491 108.162  1.00 67.40           O  
ATOM   1647  CG  HIS B 199     -56.174 222.882 110.818  1.00 67.40           C  
ATOM   1648  CD2 HIS B 199     -57.336 223.559 110.665  1.00 67.40           C  
ATOM   1649  ND1 HIS B 199     -55.172 223.735 110.408  1.00 67.40           N  
ATOM   1650  CE1 HIS B 199     -55.709 224.881 110.025  1.00 67.40           C  
ATOM   1651  NE2 HIS B 199     -57.021 224.800 110.171  1.00 67.40           N  
ATOM   1652  N   GLY B 200     -54.173 220.151 109.116  1.00 76.08           N  
ATOM   1653  CA  GLY B 200     -53.140 220.504 108.154  1.00 76.08           C  
ATOM   1654  C   GLY B 200     -52.331 221.719 108.564  1.00 76.08           C  
ATOM   1655  O   GLY B 200     -52.325 222.101 109.737  1.00 76.08           O  
ATOM   1656  N   ILE B 201     -51.499 222.247 107.754  1.00 69.99           N  
ATOM   1657  CA  ILE B 201     -50.730 223.460 108.016  1.00 69.99           C  
ATOM   1658  C   ILE B 201     -51.674 224.597 108.398  1.00 69.99           C  
ATOM   1659  CB  ILE B 201     -49.873 223.859 106.794  1.00 69.99           C  
ATOM   1660  O   ILE B 201     -52.727 224.772 107.780  1.00 69.99           O  
ATOM   1661  CG1 ILE B 201     -48.856 222.758 106.472  1.00 69.99           C  
ATOM   1662  CG2 ILE B 201     -49.171 225.198 107.042  1.00 69.99           C  
ATOM   1663  CD1 ILE B 201     -48.131 222.954 105.147  1.00 69.99           C  
ATOM   1664  N   GLY B 202     -51.398 225.291 109.430  1.00 78.08           N  
ATOM   1665  CA  GLY B 202     -52.181 226.425 109.895  1.00 78.08           C  
ATOM   1666  C   GLY B 202     -52.998 226.117 111.135  1.00 78.08           C  
ATOM   1667  O   GLY B 202     -52.807 225.075 111.768  1.00 78.08           O  
ATOM   1668  N   LYS B 203     -53.736 227.037 111.521  1.00 74.46           N  
ATOM   1669  CA  LYS B 203     -54.581 226.924 112.707  1.00 74.46           C  
ATOM   1670  C   LYS B 203     -56.016 227.342 112.401  1.00 74.46           C  
ATOM   1671  CB  LYS B 203     -54.020 227.775 113.848  1.00 74.46           C  
ATOM   1672  O   LYS B 203     -56.263 228.082 111.446  1.00 74.46           O  
ATOM   1673  CG  LYS B 203     -52.575 227.459 114.203  1.00 74.46           C  
ATOM   1674  CD  LYS B 203     -52.023 228.443 115.227  1.00 74.46           C  
ATOM   1675  CE  LYS B 203     -50.535 228.224 115.469  1.00 74.46           C  
ATOM   1676  NZ  LYS B 203     -49.988 229.194 116.464  1.00 74.46           N  
ATOM   1677  N   VAL B 204     -56.873 226.631 113.228  1.00 75.00           N  
ATOM   1678  CA  VAL B 204     -58.245 227.123 113.163  1.00 75.00           C  
ATOM   1679  C   VAL B 204     -58.335 228.494 113.830  1.00 75.00           C  
ATOM   1680  CB  VAL B 204     -59.233 226.139 113.829  1.00 75.00           C  
ATOM   1681  O   VAL B 204     -58.053 228.630 115.023  1.00 75.00           O  
ATOM   1682  CG1 VAL B 204     -60.661 226.674 113.754  1.00 75.00           C  
ATOM   1683  CG2 VAL B 204     -59.139 224.763 113.173  1.00 75.00           C  
ATOM   1684  N   ARG B 205     -58.604 229.538 113.085  1.00 77.40           N  
ATOM   1685  CA  ARG B 205     -58.698 230.887 113.632  1.00 77.40           C  
ATOM   1686  C   ARG B 205     -60.150 231.269 113.902  1.00 77.40           C  
ATOM   1687  CB  ARG B 205     -58.058 231.900 112.680  1.00 77.40           C  
ATOM   1688  O   ARG B 205     -60.759 232.004 113.123  1.00 77.40           O  
ATOM   1689  CG  ARG B 205     -56.559 231.718 112.502  1.00 77.40           C  
ATOM   1690  CD  ARG B 205     -55.803 231.970 113.800  1.00 77.40           C  
ATOM   1691  NE  ARG B 205     -56.061 233.308 114.323  1.00 77.40           N  
ATOM   1692  NH1 ARG B 205     -54.437 234.345 113.047  1.00 77.40           N  
ATOM   1693  NH2 ARG B 205     -55.723 235.573 114.494  1.00 77.40           N  
ATOM   1694  CZ  ARG B 205     -55.407 234.405 113.953  1.00 77.40           C  
ATOM   1695  N   GLY B 206     -60.651 230.811 114.825  1.00 72.10           N  
ATOM   1696  CA  GLY B 206     -62.024 231.111 115.201  1.00 72.10           C  
ATOM   1697  C   GLY B 206     -62.242 232.572 115.548  1.00 72.10           C  
ATOM   1698  O   GLY B 206     -63.375 233.056 115.533  1.00 72.10           O  
ATOM   1699  N   ASP B 207     -61.134 233.309 115.609  1.00 71.29           N  
ATOM   1700  CA  ASP B 207     -61.193 234.719 115.977  1.00 71.29           C  
ATOM   1701  C   ASP B 207     -61.281 235.608 114.738  1.00 71.29           C  
ATOM   1702  CB  ASP B 207     -59.972 235.107 116.815  1.00 71.29           C  
ATOM   1703  O   ASP B 207     -61.538 236.809 114.846  1.00 71.29           O  
ATOM   1704  CG  ASP B 207     -58.657 234.846 116.103  1.00 71.29           C  
ATOM   1705  OD1 ASP B 207     -57.795 235.750 116.063  1.00 71.29           O  
ATOM   1706  OD2 ASP B 207     -58.481 233.726 115.575  1.00 71.29           O  
ATOM   1707  N   VAL B 208     -61.120 235.020 113.729  1.00 73.02           N  
ATOM   1708  CA  VAL B 208     -61.125 235.811 112.503  1.00 73.02           C  
ATOM   1709  C   VAL B 208     -62.364 235.475 111.677  1.00 73.02           C  
ATOM   1710  CB  VAL B 208     -59.846 235.572 111.669  1.00 73.02           C  
ATOM   1711  O   VAL B 208     -62.536 234.335 111.239  1.00 73.02           O  
ATOM   1712  CG1 VAL B 208     -59.873 236.407 110.390  1.00 73.02           C  
ATOM   1713  CG2 VAL B 208     -58.603 235.895 112.495  1.00 73.02           C  
ATOM   1714  N   THR B 209     -63.316 236.442 111.629  1.00 73.26           N  
ATOM   1715  CA  THR B 209     -64.486 236.325 110.766  1.00 73.26           C  
ATOM   1716  C   THR B 209     -64.554 237.495 109.787  1.00 73.26           C  
ATOM   1717  CB  THR B 209     -65.785 236.266 111.590  1.00 73.26           C  
ATOM   1718  O   THR B 209     -64.480 238.657 110.194  1.00 73.26           O  
ATOM   1719  CG2 THR B 209     -66.992 236.004 110.695  1.00 73.26           C  
ATOM   1720  OG1 THR B 209     -65.683 235.211 112.554  1.00 73.26           O  
ATOM   1721  N   LEU B 210     -64.466 237.139 108.522  1.00 75.58           N  
ATOM   1722  CA  LEU B 210     -64.570 238.165 107.491  1.00 75.58           C  
ATOM   1723  C   LEU B 210     -66.026 238.398 107.101  1.00 75.58           C  
ATOM   1724  CB  LEU B 210     -63.757 237.768 106.256  1.00 75.58           C  
ATOM   1725  O   LEU B 210     -66.741 237.452 106.760  1.00 75.58           O  
ATOM   1726  CG  LEU B 210     -62.251 237.598 106.462  1.00 75.58           C  
ATOM   1727  CD1 LEU B 210     -61.621 236.930 105.244  1.00 75.58           C  
ATOM   1728  CD2 LEU B 210     -61.593 238.946 106.739  1.00 75.58           C  
ATOM   1729  N   TYR B 211     -66.424 239.695 107.304  1.00 70.88           N  
ATOM   1730  CA  TYR B 211     -67.786 240.060 106.929  1.00 70.88           C  
ATOM   1731  C   TYR B 211     -67.791 240.947 105.690  1.00 70.88           C  
ATOM   1732  CB  TYR B 211     -68.488 240.776 108.086  1.00 70.88           C  
ATOM   1733  O   TYR B 211     -66.856 241.720 105.469  1.00 70.88           O  
ATOM   1734  CG  TYR B 211     -68.692 239.906 109.304  1.00 70.88           C  
ATOM   1735  CD1 TYR B 211     -69.872 239.189 109.482  1.00 70.88           C  
ATOM   1736  CD2 TYR B 211     -67.705 239.801 110.278  1.00 70.88           C  
ATOM   1737  CE1 TYR B 211     -70.065 238.388 110.603  1.00 70.88           C  
ATOM   1738  CE2 TYR B 211     -67.887 239.003 111.403  1.00 70.88           C  
ATOM   1739  OH  TYR B 211     -69.254 237.510 112.668  1.00 70.88           O  
ATOM   1740  CZ  TYR B 211     -69.069 238.301 111.556  1.00 70.88           C  
ATOM   1741  N   TYR B 212     -68.685 240.768 104.947  1.00 62.15           N  
ATOM   1742  CA  TYR B 212     -68.837 241.700 103.835  1.00 62.15           C  
ATOM   1743  C   TYR B 212     -68.802 243.143 104.323  1.00 62.15           C  
ATOM   1744  CB  TYR B 212     -70.147 241.434 103.085  1.00 62.15           C  
ATOM   1745  O   TYR B 212     -69.459 243.487 105.308  1.00 62.15           O  
ATOM   1746  CG  TYR B 212     -70.325 242.288 101.854  1.00 62.15           C  
ATOM   1747  CD1 TYR B 212     -71.259 243.321 101.829  1.00 62.15           C  
ATOM   1748  CD2 TYR B 212     -69.562 242.063 100.714  1.00 62.15           C  
ATOM   1749  CE1 TYR B 212     -71.429 244.110 100.696  1.00 62.15           C  
ATOM   1750  CE2 TYR B 212     -69.723 242.846  99.575  1.00 62.15           C  
ATOM   1751  OH  TYR B 212     -70.821 244.643  98.451  1.00 62.15           O  
ATOM   1752  CZ  TYR B 212     -70.657 243.866  99.576  1.00 62.15           C  
ATOM   1753  N   GLN B 213     -68.020 243.885 103.701  1.00 61.69           N  
ATOM   1754  CA  GLN B 213     -67.861 245.311 103.963  1.00 61.69           C  
ATOM   1755  C   GLN B 213     -66.927 245.552 105.146  1.00 61.69           C  
ATOM   1756  CB  GLN B 213     -69.219 245.964 104.225  1.00 61.69           C  
ATOM   1757  O   GLN B 213     -66.397 246.652 105.311  1.00 61.69           O  
ATOM   1758  CG  GLN B 213     -70.072 246.132 102.975  1.00 61.69           C  
ATOM   1759  CD  GLN B 213     -71.355 246.898 103.239  1.00 61.69           C  
ATOM   1760  NE2 GLN B 213     -72.112 247.169 102.181  1.00 61.69           N  
ATOM   1761  OE1 GLN B 213     -71.664 247.244 104.384  1.00 61.69           O  
ATOM   1762  N   THR B 214     -66.640 244.678 105.855  1.00 60.95           N  
ATOM   1763  CA  THR B 214     -65.711 244.810 106.971  1.00 60.95           C  
ATOM   1764  C   THR B 214     -64.504 243.895 106.782  1.00 60.95           C  
ATOM   1765  CB  THR B 214     -66.398 244.489 108.311  1.00 60.95           C  
ATOM   1766  O   THR B 214     -64.338 242.919 107.517  1.00 60.95           O  
ATOM   1767  CG2 THR B 214     -66.139 245.584 109.340  1.00 60.95           C  
ATOM   1768  OG1 THR B 214     -67.810 244.370 108.101  1.00 60.95           O  
ATOM   1769  N   GLY B 215     -64.131 243.820 105.778  1.00 63.37           N  
ATOM   1770  CA  GLY B 215     -62.976 242.993 105.469  1.00 63.37           C  
ATOM   1771  C   GLY B 215     -63.113 242.239 104.160  1.00 63.37           C  
ATOM   1772  O   GLY B 215     -62.112 241.867 103.545  1.00 63.37           O  
ATOM   1773  N   LEU B 216     -64.200 242.120 103.756  1.00 64.18           N  
ATOM   1774  CA  LEU B 216     -64.477 241.380 102.531  1.00 64.18           C  
ATOM   1775  C   LEU B 216     -65.024 242.304 101.448  1.00 64.18           C  
ATOM   1776  CB  LEU B 216     -65.472 240.248 102.802  1.00 64.18           C  
ATOM   1777  O   LEU B 216     -65.923 243.106 101.707  1.00 64.18           O  
ATOM   1778  CG  LEU B 216     -65.631 239.205 101.693  1.00 64.18           C  
ATOM   1779  CD1 LEU B 216     -64.657 238.052 101.907  1.00 64.18           C  
ATOM   1780  CD2 LEU B 216     -67.067 238.696 101.642  1.00 64.18           C  
ATOM   1781  N   LYS B 217     -64.186 242.263 100.415  1.00 74.36           N  
ATOM   1782  CA  LYS B 217     -64.741 243.003  99.286  1.00 74.36           C  
ATOM   1783  C   LYS B 217     -65.925 242.261  98.672  1.00 74.36           C  
ATOM   1784  CB  LYS B 217     -63.668 243.246  98.223  1.00 74.36           C  
ATOM   1785  O   LYS B 217     -66.923 242.878  98.293  1.00 74.36           O  
ATOM   1786  CG  LYS B 217     -62.594 244.237  98.645  1.00 74.36           C  
ATOM   1787  CD  LYS B 217     -61.565 244.449  97.542  1.00 74.36           C  
ATOM   1788  CE  LYS B 217     -60.427 245.349  98.003  1.00 74.36           C  
ATOM   1789  NZ  LYS B 217     -59.396 245.529  96.938  1.00 74.36           N  
ATOM   1790  N   GLY B 218     -65.822 241.121  98.589  1.00 74.16           N  
ATOM   1791  CA  GLY B 218     -66.901 240.337  98.011  1.00 74.16           C  
ATOM   1792  C   GLY B 218     -66.538 238.876  97.816  1.00 74.16           C  
ATOM   1793  O   GLY B 218     -65.371 238.499  97.937  1.00 74.16           O  
ATOM   1794  N   VAL B 219     -67.586 237.902  97.743  1.00 71.99           N  
ATOM   1795  CA  VAL B 219     -67.424 236.475  97.482  1.00 71.99           C  
ATOM   1796  C   VAL B 219     -68.085 236.115  96.154  1.00 71.99           C  
ATOM   1797  CB  VAL B 219     -68.017 235.619  98.622  1.00 71.99           C  
ATOM   1798  O   VAL B 219     -69.172 236.607  95.841  1.00 71.99           O  
ATOM   1799  CG1 VAL B 219     -67.830 234.131  98.333  1.00 71.99           C  
ATOM   1800  CG2 VAL B 219     -67.375 235.990  99.958  1.00 71.99           C  
ATOM   1801  N   GLN B 220     -67.444 235.509  95.312  1.00 74.13           N  
ATOM   1802  CA  GLN B 220     -67.995 234.949  94.083  1.00 74.13           C  
ATOM   1803  C   GLN B 220     -68.027 233.424  94.138  1.00 74.13           C  
ATOM   1804  CB  GLN B 220     -67.186 235.414  92.872  1.00 74.13           C  
ATOM   1805  O   GLN B 220     -67.031 232.790  94.492  1.00 74.13           O  
ATOM   1806  CG  GLN B 220     -67.787 234.998  91.535  1.00 74.13           C  
ATOM   1807  CD  GLN B 220     -67.013 235.543  90.349  1.00 74.13           C  
ATOM   1808  NE2 GLN B 220     -66.814 234.707  89.336  1.00 74.13           N  
ATOM   1809  OE1 GLN B 220     -66.599 236.706  90.342  1.00 74.13           O  
ATOM   1810  N   VAL B 221     -69.182 232.839  94.104  1.00 76.59           N  
ATOM   1811  CA  VAL B 221     -69.349 231.390  94.066  1.00 76.59           C  
ATOM   1812  C   VAL B 221     -69.686 230.946  92.644  1.00 76.59           C  
ATOM   1813  CB  VAL B 221     -70.448 230.919  95.044  1.00 76.59           C  
ATOM   1814  O   VAL B 221     -70.604 231.482  92.020  1.00 76.59           O  
ATOM   1815  CG1 VAL B 221     -70.554 229.396  95.045  1.00 76.59           C  
ATOM   1816  CG2 VAL B 221     -70.165 231.439  96.453  1.00 76.59           C  
ATOM   1817  N   THR B 222     -68.845 230.187  91.956  1.00 78.90           N  
ATOM   1818  CA  THR B 222     -69.075 229.663  90.615  1.00 78.90           C  
ATOM   1819  C   THR B 222     -69.442 228.182  90.668  1.00 78.90           C  
ATOM   1820  CB  THR B 222     -67.837 229.855  89.719  1.00 78.90           C  
ATOM   1821  O   THR B 222     -68.730 227.382  91.279  1.00 78.90           O  
ATOM   1822  CG2 THR B 222     -68.093 229.337  88.308  1.00 78.90           C  
ATOM   1823  OG1 THR B 222     -67.514 231.250  89.653  1.00 78.90           O  
ATOM   1824  N   SER B 223     -70.650 227.823  90.274  1.00 77.54           N  
ATOM   1825  CA  SER B 223     -71.058 226.442  90.033  1.00 77.54           C  
ATOM   1826  C   SER B 223     -70.915 226.073  88.560  1.00 77.54           C  
ATOM   1827  CB  SER B 223     -72.502 226.223  90.485  1.00 77.54           C  
ATOM   1828  O   SER B 223     -71.629 226.608  87.709  1.00 77.54           O  
ATOM   1829  OG  SER B 223     -72.900 224.881  90.264  1.00 77.54           O  
ATOM   1830  N   ASP B 224     -69.884 225.146  88.212  1.00 81.23           N  
ATOM   1831  CA  ASP B 224     -69.563 224.789  86.834  1.00 81.23           C  
ATOM   1832  C   ASP B 224     -69.878 223.320  86.559  1.00 81.23           C  
ATOM   1833  CB  ASP B 224     -68.091 225.077  86.533  1.00 81.23           C  
ATOM   1834  O   ASP B 224     -69.311 222.429  87.196  1.00 81.23           O  
ATOM   1835  CG  ASP B 224     -67.722 224.828  85.081  1.00 81.23           C  
ATOM   1836  OD1 ASP B 224     -66.616 225.226  84.656  1.00 81.23           O  
ATOM   1837  OD2 ASP B 224     -68.547 224.231  84.356  1.00 81.23           O  
ATOM   1838  N   LYS B 225     -70.790 223.033  85.686  1.00 81.70           N  
ATOM   1839  CA  LYS B 225     -71.219 221.676  85.364  1.00 81.70           C  
ATOM   1840  C   LYS B 225     -70.529 221.167  84.102  1.00 81.70           C  
ATOM   1841  CB  LYS B 225     -72.738 221.621  85.189  1.00 81.70           C  
ATOM   1842  O   LYS B 225     -70.856 220.088  83.601  1.00 81.70           O  
ATOM   1843  CG  LYS B 225     -73.516 221.763  86.489  1.00 81.70           C  
ATOM   1844  CD  LYS B 225     -75.002 221.494  86.283  1.00 81.70           C  
ATOM   1845  CE  LYS B 225     -75.699 222.675  85.622  1.00 81.70           C  
ATOM   1846  NZ  LYS B 225     -77.185 222.576  85.736  1.00 81.70           N  
ATOM   1847  N   THR B 226     -69.531 221.963  83.570  1.00 73.59           N  
ATOM   1848  CA  THR B 226     -68.943 221.631  82.277  1.00 73.59           C  
ATOM   1849  C   THR B 226     -68.228 220.284  82.338  1.00 73.59           C  
ATOM   1850  CB  THR B 226     -67.957 222.719  81.816  1.00 73.59           C  
ATOM   1851  O   THR B 226     -68.107 219.594  81.324  1.00 73.59           O  
ATOM   1852  CG2 THR B 226     -68.662 224.060  81.632  1.00 73.59           C  
ATOM   1853  OG1 THR B 226     -66.924 222.866  82.798  1.00 73.59           O  
ATOM   1854  N   GLN B 227     -67.790 219.762  83.475  1.00 75.94           N  
ATOM   1855  CA  GLN B 227     -67.052 218.509  83.604  1.00 75.94           C  
ATOM   1856  C   GLN B 227     -67.870 217.465  84.359  1.00 75.94           C  
ATOM   1857  CB  GLN B 227     -65.717 218.743  84.310  1.00 75.94           C  
ATOM   1858  O   GLN B 227     -67.380 216.368  84.637  1.00 75.94           O  
ATOM   1859  CG  GLN B 227     -64.757 219.635  83.534  1.00 75.94           C  
ATOM   1860  CD  GLN B 227     -63.392 219.737  84.188  1.00 75.94           C  
ATOM   1861  NE2 GLN B 227     -63.131 220.864  84.843  1.00 75.94           N  
ATOM   1862  OE1 GLN B 227     -62.579 218.812  84.105  1.00 75.94           O  
ATOM   1863  N   LEU B 228     -69.243 217.725  84.556  1.00 75.50           N  
ATOM   1864  CA  LEU B 228     -70.083 216.881  85.400  1.00 75.50           C  
ATOM   1865  C   LEU B 228     -70.433 215.578  84.689  1.00 75.50           C  
ATOM   1866  CB  LEU B 228     -71.364 217.622  85.794  1.00 75.50           C  
ATOM   1867  O   LEU B 228     -70.758 215.583  83.499  1.00 75.50           O  
ATOM   1868  CG  LEU B 228     -72.296 216.896  86.765  1.00 75.50           C  
ATOM   1869  CD1 LEU B 228     -73.018 217.900  87.657  1.00 75.50           C  
ATOM   1870  CD2 LEU B 228     -73.296 216.034  86.002  1.00 75.50           C  
ATOM   1871  N   PHE B 229     -70.122 214.392  85.306  1.00 73.19           N  
ATOM   1872  CA  PHE B 229     -70.648 213.083  84.933  1.00 73.19           C  
ATOM   1873  C   PHE B 229     -71.084 212.302  86.167  1.00 73.19           C  
ATOM   1874  CB  PHE B 229     -69.601 212.285  84.150  1.00 73.19           C  
ATOM   1875  O   PHE B 229     -70.617 212.573  87.275  1.00 73.19           O  
ATOM   1876  CG  PHE B 229     -68.449 211.805  84.991  1.00 73.19           C  
ATOM   1877  CD1 PHE B 229     -67.345 212.621  85.214  1.00 73.19           C  
ATOM   1878  CD2 PHE B 229     -68.469 210.539  85.560  1.00 73.19           C  
ATOM   1879  CE1 PHE B 229     -66.278 212.180  85.992  1.00 73.19           C  
ATOM   1880  CE2 PHE B 229     -67.407 210.092  86.340  1.00 73.19           C  
ATOM   1881  CZ  PHE B 229     -66.311 210.913  86.554  1.00 73.19           C  
ATOM   1882  N   ASN B 230     -72.110 211.532  85.978  1.00 70.03           N  
ATOM   1883  CA  ASN B 230     -72.596 210.784  87.132  1.00 70.03           C  
ATOM   1884  C   ASN B 230     -72.639 209.284  86.849  1.00 70.03           C  
ATOM   1885  CB  ASN B 230     -73.979 211.284  87.554  1.00 70.03           C  
ATOM   1886  O   ASN B 230     -73.112 208.505  87.679  1.00 70.03           O  
ATOM   1887  CG  ASN B 230     -74.938 211.403  86.386  1.00 70.03           C  
ATOM   1888  ND2 ASN B 230     -75.824 212.391  86.445  1.00 70.03           N  
ATOM   1889  OD1 ASN B 230     -74.885 210.613  85.439  1.00 70.03           O  
ATOM   1890  N   ALA B 231     -71.943 208.799  85.727  1.00 70.98           N  
ATOM   1891  CA  ALA B 231     -71.638 207.419  85.355  1.00 70.98           C  
ATOM   1892  C   ALA B 231     -70.293 207.328  84.641  1.00 70.98           C  
ATOM   1893  CB  ALA B 231     -72.747 206.849  84.472  1.00 70.98           C  
ATOM   1894  O   ALA B 231     -70.148 207.806  83.513  1.00 70.98           O  
ATOM   1895  N   GLY B 232     -69.211 206.611  85.383  1.00 75.57           N  
ATOM   1896  CA  GLY B 232     -67.864 206.524  84.841  1.00 75.57           C  
ATOM   1897  C   GLY B 232     -67.461 205.108  84.474  1.00 75.57           C  
ATOM   1898  O   GLY B 232     -67.787 204.158  85.188  1.00 75.57           O  
ATOM   1899  N   TYR B 233     -66.920 204.920  83.271  1.00 72.22           N  
ATOM   1900  CA  TYR B 233     -66.306 203.674  82.825  1.00 72.22           C  
ATOM   1901  C   TYR B 233     -64.791 203.806  82.757  1.00 72.22           C  
ATOM   1902  CB  TYR B 233     -66.856 203.265  81.455  1.00 72.22           C  
ATOM   1903  O   TYR B 233     -64.264 204.584  81.959  1.00 72.22           O  
ATOM   1904  CG  TYR B 233     -66.411 201.894  81.008  1.00 72.22           C  
ATOM   1905  CD1 TYR B 233     -65.604 201.735  79.884  1.00 72.22           C  
ATOM   1906  CD2 TYR B 233     -66.797 200.756  81.707  1.00 72.22           C  
ATOM   1907  CE1 TYR B 233     -65.193 200.473  79.466  1.00 72.22           C  
ATOM   1908  CE2 TYR B 233     -66.391 199.489  81.299  1.00 72.22           C  
ATOM   1909  OH  TYR B 233     -65.186 198.107  79.771  1.00 72.22           O  
ATOM   1910  CZ  TYR B 233     -65.591 199.358  80.179  1.00 72.22           C  
ATOM   1911  N   PHE B 234     -64.028 203.149  83.561  1.00 76.54           N  
ATOM   1912  CA  PHE B 234     -62.581 203.271  83.693  1.00 76.54           C  
ATOM   1913  C   PHE B 234     -61.885 202.000  83.222  1.00 76.54           C  
ATOM   1914  CB  PHE B 234     -62.196 203.572  85.146  1.00 76.54           C  
ATOM   1915  O   PHE B 234     -62.194 200.905  83.694  1.00 76.54           O  
ATOM   1916  CG  PHE B 234     -62.804 204.838  85.685  1.00 76.54           C  
ATOM   1917  CD1 PHE B 234     -62.065 206.013  85.736  1.00 76.54           C  
ATOM   1918  CD2 PHE B 234     -64.116 204.852  86.142  1.00 76.54           C  
ATOM   1919  CE1 PHE B 234     -62.626 207.187  86.234  1.00 76.54           C  
ATOM   1920  CE2 PHE B 234     -64.682 206.021  86.642  1.00 76.54           C  
ATOM   1921  CZ  PHE B 234     -63.935 207.188  86.688  1.00 76.54           C  
ATOM   1922  N   VAL B 235     -61.053 202.256  82.157  1.00 70.19           N  
ATOM   1923  CA  VAL B 235     -60.330 201.109  81.621  1.00 70.19           C  
ATOM   1924  C   VAL B 235     -58.835 201.268  81.888  1.00 70.19           C  
ATOM   1925  CB  VAL B 235     -60.584 200.934  80.107  1.00 70.19           C  
ATOM   1926  O   VAL B 235     -58.262 202.329  81.628  1.00 70.19           O  
ATOM   1927  CG1 VAL B 235     -59.859 199.698  79.576  1.00 70.19           C  
ATOM   1928  CG2 VAL B 235     -62.084 200.839  79.826  1.00 70.19           C  
ATOM   1929  N   GLY B 236     -58.070 200.296  82.486  1.00 72.09           N  
ATOM   1930  CA  GLY B 236     -56.640 200.297  82.747  1.00 72.09           C  
ATOM   1931  C   GLY B 236     -55.832 199.639  81.644  1.00 72.09           C  
ATOM   1932  O   GLY B 236     -56.354 199.373  80.560  1.00 72.09           O  
ATOM   1933  N   LYS B 237     -54.671 199.388  81.943  1.00 68.02           N  
ATOM   1934  CA  LYS B 237     -53.767 198.740  80.996  1.00 68.02           C  
ATOM   1935  C   LYS B 237     -54.284 197.359  80.601  1.00 68.02           C  
ATOM   1936  CB  LYS B 237     -52.362 198.624  81.588  1.00 68.02           C  
ATOM   1937  O   LYS B 237     -54.769 196.606  81.448  1.00 68.02           O  
ATOM   1938  CG  LYS B 237     -51.297 198.223  80.579  1.00 68.02           C  
ATOM   1939  CD  LYS B 237     -49.906 198.230  81.200  1.00 68.02           C  
ATOM   1940  CE  LYS B 237     -48.845 197.781  80.205  1.00 68.02           C  
ATOM   1941  NZ  LYS B 237     -47.485 197.753  80.820  1.00 68.02           N  
ATOM   1942  N   ASP B 238     -54.047 197.127  79.321  1.00 66.00           N  
ATOM   1943  CA  ASP B 238     -54.394 195.830  78.752  1.00 66.00           C  
ATOM   1944  C   ASP B 238     -55.871 195.511  78.968  1.00 66.00           C  
ATOM   1945  CB  ASP B 238     -53.523 194.726  79.358  1.00 66.00           C  
ATOM   1946  O   ASP B 238     -56.241 194.349  79.154  1.00 66.00           O  
ATOM   1947  CG  ASP B 238     -52.047 194.901  79.050  1.00 66.00           C  
ATOM   1948  OD1 ASP B 238     -51.203 194.617  79.927  1.00 66.00           O  
ATOM   1949  OD2 ASP B 238     -51.724 195.328  77.920  1.00 66.00           O  
ATOM   1950  N   GLY B 239     -56.763 196.394  79.034  1.00 68.66           N  
ATOM   1951  CA  GLY B 239     -58.203 196.201  79.101  1.00 68.66           C  
ATOM   1952  C   GLY B 239     -58.705 195.939  80.510  1.00 68.66           C  
ATOM   1953  O   GLY B 239     -59.853 195.532  80.699  1.00 68.66           O  
ATOM   1954  N   LEU B 240     -57.852 196.200  81.563  1.00 67.12           N  
ATOM   1955  CA  LEU B 240     -58.293 196.058  82.946  1.00 67.12           C  
ATOM   1956  C   LEU B 240     -59.494 196.956  83.229  1.00 67.12           C  
ATOM   1957  CB  LEU B 240     -57.151 196.394  83.910  1.00 67.12           C  
ATOM   1958  O   LEU B 240     -59.481 198.141  82.890  1.00 67.12           O  
ATOM   1959  CG  LEU B 240     -57.477 196.308  85.402  1.00 67.12           C  
ATOM   1960  CD1 LEU B 240     -57.634 194.851  85.826  1.00 67.12           C  
ATOM   1961  CD2 LEU B 240     -56.394 196.995  86.227  1.00 67.12           C  
ATOM   1962  N   THR B 241     -60.626 196.159  83.685  1.00 70.65           N  
ATOM   1963  CA  THR B 241     -61.838 196.896  84.028  1.00 70.65           C  
ATOM   1964  C   THR B 241     -62.197 196.690  85.497  1.00 70.65           C  
ATOM   1965  CB  THR B 241     -63.022 196.469  83.141  1.00 70.65           C  
ATOM   1966  O   THR B 241     -61.559 195.897  86.192  1.00 70.65           O  
ATOM   1967  CG2 THR B 241     -62.638 196.487  81.665  1.00 70.65           C  
ATOM   1968  OG1 THR B 241     -63.428 195.143  83.503  1.00 70.65           O  
ATOM   1969  N   LEU B 242     -63.198 197.408  86.092  1.00 75.68           N  
ATOM   1970  CA  LEU B 242     -63.686 197.289  87.462  1.00 75.68           C  
ATOM   1971  C   LEU B 242     -64.865 196.324  87.536  1.00 75.68           C  
ATOM   1972  CB  LEU B 242     -64.099 198.659  88.005  1.00 75.68           C  
ATOM   1973  O   LEU B 242     -65.630 196.347  88.503  1.00 75.68           O  
ATOM   1974  CG  LEU B 242     -62.975 199.682  88.185  1.00 75.68           C  
ATOM   1975  CD1 LEU B 242     -63.548 201.028  88.614  1.00 75.68           C  
ATOM   1976  CD2 LEU B 242     -61.954 199.182  89.201  1.00 75.68           C  
ATOM   1977  N   GLY B 243     -64.932 195.561  86.561  1.00 69.65           N  
ATOM   1978  CA  GLY B 243     -66.045 194.628  86.480  1.00 69.65           C  
ATOM   1979  C   GLY B 243     -66.078 193.638  87.629  1.00 69.65           C  
ATOM   1980  O   GLY B 243     -67.143 193.129  87.987  1.00 69.65           O  
ATOM   1981  N   SER B 244     -65.024 193.441  88.316  1.00 70.09           N  
ATOM   1982  CA  SER B 244     -64.946 192.476  89.408  1.00 70.09           C  
ATOM   1983  C   SER B 244     -65.076 193.163  90.763  1.00 70.09           C  
ATOM   1984  CB  SER B 244     -63.631 191.698  89.345  1.00 70.09           C  
ATOM   1985  O   SER B 244     -65.151 192.499  91.798  1.00 70.09           O  
ATOM   1986  OG  SER B 244     -62.522 192.577  89.445  1.00 70.09           O  
ATOM   1987  N   VAL B 245     -65.119 194.428  90.773  1.00 66.74           N  
ATOM   1988  CA  VAL B 245     -65.128 195.201  92.010  1.00 66.74           C  
ATOM   1989  C   VAL B 245     -66.547 195.681  92.310  1.00 66.74           C  
ATOM   1990  CB  VAL B 245     -64.164 196.406  91.933  1.00 66.74           C  
ATOM   1991  O   VAL B 245     -67.246 196.167  91.417  1.00 66.74           O  
ATOM   1992  CG1 VAL B 245     -64.212 197.221  93.224  1.00 66.74           C  
ATOM   1993  CG2 VAL B 245     -62.739 195.931  91.651  1.00 66.74           C  
ATOM   1994  N   VAL B 246     -67.104 195.185  93.358  1.00 69.10           N  
ATOM   1995  CA  VAL B 246     -68.382 195.682  93.859  1.00 69.10           C  
ATOM   1996  C   VAL B 246     -68.152 196.541  95.099  1.00 69.10           C  
ATOM   1997  CB  VAL B 246     -69.354 194.526  94.184  1.00 69.10           C  
ATOM   1998  O   VAL B 246     -67.497 196.107  96.050  1.00 69.10           O  
ATOM   1999  CG1 VAL B 246     -70.679 195.068  94.714  1.00 69.10           C  
ATOM   2000  CG2 VAL B 246     -69.582 193.658  92.947  1.00 69.10           C  
ATOM   2001  N   PHE B 247     -68.504 197.905  95.113  1.00 72.97           N  
ATOM   2002  CA  PHE B 247     -68.371 198.764  96.283  1.00 72.97           C  
ATOM   2003  C   PHE B 247     -69.537 199.739  96.375  1.00 72.97           C  
ATOM   2004  CB  PHE B 247     -67.045 199.531  96.238  1.00 72.97           C  
ATOM   2005  O   PHE B 247     -70.225 199.987  95.383  1.00 72.97           O  
ATOM   2006  CG  PHE B 247     -66.986 200.578  95.159  1.00 72.97           C  
ATOM   2007  CD1 PHE B 247     -66.406 200.295  93.928  1.00 72.97           C  
ATOM   2008  CD2 PHE B 247     -67.511 201.845  95.375  1.00 72.97           C  
ATOM   2009  CE1 PHE B 247     -66.350 201.261  92.927  1.00 72.97           C  
ATOM   2010  CE2 PHE B 247     -67.458 202.817  94.379  1.00 72.97           C  
ATOM   2011  CZ  PHE B 247     -66.877 202.523  93.157  1.00 72.97           C  
ATOM   2012  N   GLU B 248     -69.909 200.068  97.541  1.00 71.80           N  
ATOM   2013  CA  GLU B 248     -70.854 201.136  97.855  1.00 71.80           C  
ATOM   2014  C   GLU B 248     -70.250 202.135  98.838  1.00 71.80           C  
ATOM   2015  CB  GLU B 248     -72.151 200.557  98.423  1.00 71.80           C  
ATOM   2016  O   GLU B 248     -69.633 201.742  99.831  1.00 71.80           O  
ATOM   2017  CG  GLU B 248     -73.004 199.833  97.392  1.00 71.80           C  
ATOM   2018  CD  GLU B 248     -74.314 199.307  97.958  1.00 71.80           C  
ATOM   2019  OE1 GLU B 248     -75.158 198.812  97.178  1.00 71.80           O  
ATOM   2020  OE2 GLU B 248     -74.497 199.392  99.193  1.00 71.80           O  
ATOM   2021  N   GLU B 249     -70.257 203.386  98.470  1.00 75.12           N  
ATOM   2022  CA  GLU B 249     -69.860 204.458  99.377  1.00 75.12           C  
ATOM   2023  C   GLU B 249     -71.063 205.297  99.800  1.00 75.12           C  
ATOM   2024  CB  GLU B 249     -68.800 205.351  98.724  1.00 75.12           C  
ATOM   2025  O   GLU B 249     -71.809 205.794  98.955  1.00 75.12           O  
ATOM   2026  CG  GLU B 249     -67.420 204.714  98.651  1.00 75.12           C  
ATOM   2027  CD  GLU B 249     -66.305 205.724  98.427  1.00 75.12           C  
ATOM   2028  OE1 GLU B 249     -65.125 205.314  98.339  1.00 75.12           O  
ATOM   2029  OE2 GLU B 249     -66.614 206.932  98.340  1.00 75.12           O  
ATOM   2030  N   LYS B 250     -71.375 205.344 101.099  1.00 73.88           N  
ATOM   2031  CA  LYS B 250     -72.503 206.101 101.634  1.00 73.88           C  
ATOM   2032  C   LYS B 250     -72.055 207.466 102.149  1.00 73.88           C  
ATOM   2033  CB  LYS B 250     -73.191 205.319 102.755  1.00 73.88           C  
ATOM   2034  O   LYS B 250     -70.915 207.625 102.591  1.00 73.88           O  
ATOM   2035  CG  LYS B 250     -73.837 204.020 102.296  1.00 73.88           C  
ATOM   2036  CD  LYS B 250     -74.501 203.286 103.454  1.00 73.88           C  
ATOM   2037  CE  LYS B 250     -75.145 201.985 102.998  1.00 73.88           C  
ATOM   2038  NZ  LYS B 250     -75.802 201.265 104.129  1.00 73.88           N  
ATOM   2039  N   ASN B 251     -73.026 208.512 101.910  1.00 72.28           N  
ATOM   2040  CA  ASN B 251     -72.739 209.837 102.448  1.00 72.28           C  
ATOM   2041  C   ASN B 251     -73.058 209.919 103.939  1.00 72.28           C  
ATOM   2042  CB  ASN B 251     -73.516 210.908 101.680  1.00 72.28           C  
ATOM   2043  O   ASN B 251     -73.424 208.917 104.555  1.00 72.28           O  
ATOM   2044  CG  ASN B 251     -75.016 210.797 101.877  1.00 72.28           C  
ATOM   2045  ND2 ASN B 251     -75.778 211.472 101.026  1.00 72.28           N  
ATOM   2046  OD1 ASN B 251     -75.485 210.111 102.789  1.00 72.28           O  
ATOM   2047  N   GLU B 252     -73.007 211.037 104.650  1.00 67.02           N  
ATOM   2048  CA  GLU B 252     -73.206 211.234 106.083  1.00 67.02           C  
ATOM   2049  C   GLU B 252     -74.649 210.938 106.485  1.00 67.02           C  
ATOM   2050  CB  GLU B 252     -72.830 212.661 106.487  1.00 67.02           C  
ATOM   2051  O   GLU B 252     -74.921 210.612 107.643  1.00 67.02           O  
ATOM   2052  CG  GLU B 252     -71.344 212.964 106.361  1.00 67.02           C  
ATOM   2053  CD  GLU B 252     -70.984 214.383 106.772  1.00 67.02           C  
ATOM   2054  OE1 GLU B 252     -69.784 214.739 106.740  1.00 67.02           O  
ATOM   2055  OE2 GLU B 252     -71.909 215.145 107.132  1.00 67.02           O  
ATOM   2056  N   LEU B 253     -75.474 211.015 105.431  1.00 68.38           N  
ATOM   2057  CA  LEU B 253     -76.886 210.762 105.696  1.00 68.38           C  
ATOM   2058  C   LEU B 253     -77.222 209.288 105.492  1.00 68.38           C  
ATOM   2059  CB  LEU B 253     -77.765 211.628 104.790  1.00 68.38           C  
ATOM   2060  O   LEU B 253     -78.372 208.879 105.667  1.00 68.38           O  
ATOM   2061  CG  LEU B 253     -77.673 213.140 105.000  1.00 68.38           C  
ATOM   2062  CD1 LEU B 253     -78.446 213.875 103.910  1.00 68.38           C  
ATOM   2063  CD2 LEU B 253     -78.193 213.522 106.382  1.00 68.38           C  
ATOM   2064  N   GLY B 254     -76.276 208.498 105.211  1.00 70.49           N  
ATOM   2065  CA  GLY B 254     -76.463 207.072 104.996  1.00 70.49           C  
ATOM   2066  C   GLY B 254     -77.010 206.742 103.619  1.00 70.49           C  
ATOM   2067  O   GLY B 254     -77.403 205.604 103.358  1.00 70.49           O  
ATOM   2068  N   GLN B 255     -77.039 207.707 102.791  1.00 72.80           N  
ATOM   2069  CA  GLN B 255     -77.515 207.489 101.428  1.00 72.80           C  
ATOM   2070  C   GLN B 255     -76.375 207.050 100.512  1.00 72.80           C  
ATOM   2071  CB  GLN B 255     -78.172 208.756 100.879  1.00 72.80           C  
ATOM   2072  O   GLN B 255     -75.245 207.521 100.648  1.00 72.80           O  
ATOM   2073  CG  GLN B 255     -79.342 209.253 101.716  1.00 72.80           C  
ATOM   2074  CD  GLN B 255     -79.806 210.640 101.311  1.00 72.80           C  
ATOM   2075  NE2 GLN B 255     -81.118 210.823 101.219  1.00 72.80           N  
ATOM   2076  OE1 GLN B 255     -78.991 211.540 101.084  1.00 72.80           O  
ATOM   2077  N   VAL B 256     -76.568 206.035  99.576  1.00 74.40           N  
ATOM   2078  CA  VAL B 256     -75.553 205.567  98.639  1.00 74.40           C  
ATOM   2079  C   VAL B 256     -75.209 206.678  97.651  1.00 74.40           C  
ATOM   2080  CB  VAL B 256     -76.022 204.305  97.879  1.00 74.40           C  
ATOM   2081  O   VAL B 256     -76.035 207.052  96.815  1.00 74.40           O  
ATOM   2082  CG1 VAL B 256     -74.971 203.867  96.860  1.00 74.40           C  
ATOM   2083  CG2 VAL B 256     -76.323 203.174  98.860  1.00 74.40           C  
ATOM   2084  N   GLU B 257     -74.011 207.150  97.879  1.00 76.85           N  
ATOM   2085  CA  GLU B 257     -73.553 208.236  97.018  1.00 76.85           C  
ATOM   2086  C   GLU B 257     -72.859 207.696  95.771  1.00 76.85           C  
ATOM   2087  CB  GLU B 257     -72.608 209.167  97.783  1.00 76.85           C  
ATOM   2088  O   GLU B 257     -72.970 208.281  94.690  1.00 76.85           O  
ATOM   2089  CG  GLU B 257     -72.342 210.489  97.079  1.00 76.85           C  
ATOM   2090  CD  GLU B 257     -71.738 211.544  97.989  1.00 76.85           C  
ATOM   2091  OE1 GLU B 257     -71.609 212.714  97.563  1.00 76.85           O  
ATOM   2092  OE2 GLU B 257     -71.389 211.198  99.141  1.00 76.85           O  
ATOM   2093  N   PHE B 258     -72.002 206.592  95.980  1.00 77.22           N  
ATOM   2094  CA  PHE B 258     -71.311 205.939  94.874  1.00 77.22           C  
ATOM   2095  C   PHE B 258     -71.432 204.423  94.980  1.00 77.22           C  
ATOM   2096  CB  PHE B 258     -69.835 206.347  94.845  1.00 77.22           C  
ATOM   2097  O   PHE B 258     -71.343 203.862  96.075  1.00 77.22           O  
ATOM   2098  CG  PHE B 258     -69.616 207.835  94.874  1.00 77.22           C  
ATOM   2099  CD1 PHE B 258     -69.845 208.608  93.741  1.00 77.22           C  
ATOM   2100  CD2 PHE B 258     -69.181 208.463  96.034  1.00 77.22           C  
ATOM   2101  CE1 PHE B 258     -69.644 209.986  93.765  1.00 77.22           C  
ATOM   2102  CE2 PHE B 258     -68.977 209.839  96.065  1.00 77.22           C  
ATOM   2103  CZ  PHE B 258     -69.208 210.599  94.930  1.00 77.22           C  
ATOM   2104  N   TYR B 259     -71.730 203.759  93.777  1.00 73.39           N  
ATOM   2105  CA  TYR B 259     -71.790 202.302  93.816  1.00 73.39           C  
ATOM   2106  C   TYR B 259     -71.373 201.703  92.478  1.00 73.39           C  
ATOM   2107  CB  TYR B 259     -73.200 201.831  94.183  1.00 73.39           C  
ATOM   2108  O   TYR B 259     -71.383 202.390  91.454  1.00 73.39           O  
ATOM   2109  CG  TYR B 259     -74.207 202.008  93.071  1.00 73.39           C  
ATOM   2110  CD1 TYR B 259     -74.998 203.152  92.997  1.00 73.39           C  
ATOM   2111  CD2 TYR B 259     -74.370 201.030  92.096  1.00 73.39           C  
ATOM   2112  CE1 TYR B 259     -75.928 203.317  91.976  1.00 73.39           C  
ATOM   2113  CE2 TYR B 259     -75.297 201.186  91.071  1.00 73.39           C  
ATOM   2114  OH  TYR B 259     -76.989 202.490  90.007  1.00 73.39           O  
ATOM   2115  CZ  TYR B 259     -76.070 202.331  91.020  1.00 73.39           C  
ATOM   2116  N   SER B 260     -70.834 200.502  92.532  1.00 71.76           N  
ATOM   2117  CA  SER B 260     -70.598 199.652  91.369  1.00 71.76           C  
ATOM   2118  C   SER B 260     -71.303 198.308  91.514  1.00 71.76           C  
ATOM   2119  CB  SER B 260     -69.099 199.432  91.161  1.00 71.76           C  
ATOM   2120  O   SER B 260     -71.575 197.862  92.630  1.00 71.76           O  
ATOM   2121  OG  SER B 260     -68.583 198.537  92.130  1.00 71.76           O  
ATOM   2122  N   PHE B 261     -71.653 197.833  90.358  1.00 65.91           N  
ATOM   2123  CA  PHE B 261     -72.328 196.541  90.389  1.00 65.91           C  
ATOM   2124  C   PHE B 261     -71.407 195.437  89.887  1.00 65.91           C  
ATOM   2125  CB  PHE B 261     -73.607 196.582  89.545  1.00 65.91           C  
ATOM   2126  O   PHE B 261     -70.489 195.693  89.105  1.00 65.91           O  
ATOM   2127  CG  PHE B 261     -74.682 197.466  90.115  1.00 65.91           C  
ATOM   2128  CD1 PHE B 261     -74.978 198.692  89.532  1.00 65.91           C  
ATOM   2129  CD2 PHE B 261     -75.401 197.069  91.237  1.00 65.91           C  
ATOM   2130  CE1 PHE B 261     -75.973 199.511  90.058  1.00 65.91           C  
ATOM   2131  CE2 PHE B 261     -76.397 197.884  91.768  1.00 65.91           C  
ATOM   2132  CZ  PHE B 261     -76.681 199.104  91.178  1.00 65.91           C  
ATOM   2133  N   LYS B 262     -71.595 194.450  90.357  1.00 56.77           N  
ATOM   2134  CA  LYS B 262     -70.864 193.285  89.869  1.00 56.77           C  
ATOM   2135  C   LYS B 262     -71.098 193.076  88.374  1.00 56.77           C  
ATOM   2136  CB  LYS B 262     -71.271 192.031  90.643  1.00 56.77           C  
ATOM   2137  O   LYS B 262     -72.234 193.150  87.903  1.00 56.77           O  
ATOM   2138  CG  LYS B 262     -70.336 190.847  90.442  1.00 56.77           C  
ATOM   2139  CD  LYS B 262     -70.709 189.681  91.348  1.00 56.77           C  
ATOM   2140  CE  LYS B 262     -69.777 188.495  91.143  1.00 56.77           C  
ATOM   2141  NZ  LYS B 262     -70.108 187.364  92.062  1.00 56.77           N  
ATOM   2142  N   ASP B 263     -70.219 192.964  87.673  1.00 61.01           N  
ATOM   2143  CA  ASP B 263     -70.240 192.653  86.247  1.00 61.01           C  
ATOM   2144  C   ASP B 263     -70.505 193.905  85.416  1.00 61.01           C  
ATOM   2145  CB  ASP B 263     -71.297 191.588  85.946  1.00 61.01           C  
ATOM   2146  O   ASP B 263     -70.828 193.812  84.230  1.00 61.01           O  
ATOM   2147  CG  ASP B 263     -70.964 190.235  86.549  1.00 61.01           C  
ATOM   2148  OD1 ASP B 263     -71.892 189.504  86.959  1.00 61.01           O  
ATOM   2149  OD2 ASP B 263     -69.762 189.896  86.618  1.00 61.01           O  
ATOM   2150  N   SER B 264     -70.592 194.892  86.026  1.00 61.06           N  
ATOM   2151  CA  SER B 264     -70.671 196.179  85.342  1.00 61.06           C  
ATOM   2152  C   SER B 264     -69.445 197.037  85.634  1.00 61.06           C  
ATOM   2153  CB  SER B 264     -71.938 196.928  85.754  1.00 61.06           C  
ATOM   2154  O   SER B 264     -69.174 197.369  86.790  1.00 61.06           O  
ATOM   2155  OG  SER B 264     -72.014 198.185  85.103  1.00 61.06           O  
ATOM   2156  N   PRO B 265     -68.797 197.254  84.789  1.00 66.49           N  
ATOM   2157  CA  PRO B 265     -67.544 197.994  84.953  1.00 66.49           C  
ATOM   2158  C   PRO B 265     -67.766 199.484  85.198  1.00 66.49           C  
ATOM   2159  CB  PRO B 265     -66.818 197.760  83.626  1.00 66.49           C  
ATOM   2160  O   PRO B 265     -66.803 200.240  85.347  1.00 66.49           O  
ATOM   2161  CG  PRO B 265     -67.908 197.502  82.636  1.00 66.49           C  
ATOM   2162  CD  PRO B 265     -69.075 196.892  83.359  1.00 66.49           C  
ATOM   2163  N   MET B 266     -69.062 199.827  85.529  1.00 70.83           N  
ATOM   2164  CA  MET B 266     -69.361 201.251  85.658  1.00 70.83           C  
ATOM   2165  C   MET B 266     -69.344 201.680  87.121  1.00 70.83           C  
ATOM   2166  CB  MET B 266     -70.719 201.574  85.034  1.00 70.83           C  
ATOM   2167  O   MET B 266     -69.689 200.895  88.006  1.00 70.83           O  
ATOM   2168  CG  MET B 266     -70.803 201.257  83.549  1.00 70.83           C  
ATOM   2169  SD  MET B 266     -69.880 202.465  82.520  1.00 70.83           S  
ATOM   2170  CE  MET B 266     -70.950 203.919  82.694  1.00 70.83           C  
ATOM   2171  N   VAL B 267     -68.931 202.817  87.493  1.00 75.85           N  
ATOM   2172  CA  VAL B 267     -69.086 203.486  88.780  1.00 75.85           C  
ATOM   2173  C   VAL B 267     -70.173 204.554  88.682  1.00 75.85           C  
ATOM   2174  CB  VAL B 267     -67.758 204.121  89.253  1.00 75.85           C  
ATOM   2175  O   VAL B 267     -70.117 205.427  87.812  1.00 75.85           O  
ATOM   2176  CG1 VAL B 267     -67.928 204.771  90.624  1.00 75.85           C  
ATOM   2177  CG2 VAL B 267     -66.648 203.071  89.289  1.00 75.85           C  
ATOM   2178  N   TYR B 268     -71.268 204.424  89.572  1.00 75.77           N  
ATOM   2179  CA  TYR B 268     -72.441 205.285  89.468  1.00 75.77           C  
ATOM   2180  C   TYR B 268     -72.534 206.228  90.661  1.00 75.77           C  
ATOM   2181  CB  TYR B 268     -73.717 204.444  89.366  1.00 75.77           C  
ATOM   2182  O   TYR B 268     -72.119 205.880  91.769  1.00 75.77           O  
ATOM   2183  CG  TYR B 268     -73.780 203.583  88.128  1.00 75.77           C  
ATOM   2184  CD1 TYR B 268     -74.316 204.074  86.940  1.00 75.77           C  
ATOM   2185  CD2 TYR B 268     -73.304 202.276  88.143  1.00 75.77           C  
ATOM   2186  CE1 TYR B 268     -74.376 203.285  85.797  1.00 75.77           C  
ATOM   2187  CE2 TYR B 268     -73.361 201.477  87.006  1.00 75.77           C  
ATOM   2188  OH  TYR B 268     -73.956 201.202  84.711  1.00 75.77           O  
ATOM   2189  CZ  TYR B 268     -73.897 201.990  85.840  1.00 75.77           C  
ATOM   2190  N   ALA B 269     -73.093 207.465  90.514  1.00 80.06           N  
ATOM   2191  CA  ALA B 269     -73.456 208.444  91.535  1.00 80.06           C  
ATOM   2192  C   ALA B 269     -74.940 208.791  91.460  1.00 80.06           C  
ATOM   2193  CB  ALA B 269     -72.609 209.707  91.387  1.00 80.06           C  
ATOM   2194  O   ALA B 269     -75.321 209.784  90.834  1.00 80.06           O  
ATOM   2195  N   PRO B 270     -75.762 207.931  91.990  1.00 74.94           N  
ATOM   2196  CA  PRO B 270     -77.212 208.055  91.823  1.00 74.94           C  
ATOM   2197  C   PRO B 270     -77.758 209.373  92.367  1.00 74.94           C  
ATOM   2198  CB  PRO B 270     -77.760 206.867  92.617  1.00 74.94           C  
ATOM   2199  O   PRO B 270     -78.687 209.945  91.792  1.00 74.94           O  
ATOM   2200  CG  PRO B 270     -76.666 206.503  93.566  1.00 74.94           C  
ATOM   2201  CD  PRO B 270     -75.347 206.791  92.907  1.00 74.94           C  
ATOM   2202  N   LEU B 271     -77.260 209.977  93.492  1.00 76.20           N  
ATOM   2203  CA  LEU B 271     -77.727 211.246  94.040  1.00 76.20           C  
ATOM   2204  C   LEU B 271     -77.436 212.394  93.079  1.00 76.20           C  
ATOM   2205  CB  LEU B 271     -77.068 211.519  95.395  1.00 76.20           C  
ATOM   2206  O   LEU B 271     -78.261 213.294  92.912  1.00 76.20           O  
ATOM   2207  CG  LEU B 271     -77.371 210.517  96.509  1.00 76.20           C  
ATOM   2208  CD1 LEU B 271     -76.666 210.928  97.798  1.00 76.20           C  
ATOM   2209  CD2 LEU B 271     -78.875 210.400  96.732  1.00 76.20           C  
ATOM   2210  N   SER B 272     -76.223 212.301  92.588  1.00 78.69           N  
ATOM   2211  CA  SER B 272     -75.870 213.283  91.568  1.00 78.69           C  
ATOM   2212  C   SER B 272     -76.814 213.203  90.374  1.00 78.69           C  
ATOM   2213  CB  SER B 272     -74.427 213.078  91.103  1.00 78.69           C  
ATOM   2214  O   SER B 272     -77.253 214.231  89.853  1.00 78.69           O  
ATOM   2215  OG  SER B 272     -74.108 213.966  90.045  1.00 78.69           O  
ATOM   2216  N   ALA B 273     -77.159 212.046  89.876  1.00 75.10           N  
ATOM   2217  CA  ALA B 273     -78.059 211.839  88.743  1.00 75.10           C  
ATOM   2218  C   ALA B 273     -79.461 212.353  89.057  1.00 75.10           C  
ATOM   2219  CB  ALA B 273     -78.108 210.361  88.366  1.00 75.10           C  
ATOM   2220  O   ALA B 273     -80.174 212.813  88.162  1.00 75.10           O  
ATOM   2221  N   ASP B 274     -79.877 212.247  90.321  1.00 75.84           N  
ATOM   2222  CA  ASP B 274     -81.170 212.773  90.748  1.00 75.84           C  
ATOM   2223  C   ASP B 274     -81.175 214.300  90.733  1.00 75.84           C  
ATOM   2224  CB  ASP B 274     -81.524 212.260  92.145  1.00 75.84           C  
ATOM   2225  O   ASP B 274     -82.137 214.920  90.275  1.00 75.84           O  
ATOM   2226  CG  ASP B 274     -81.904 210.790  92.159  1.00 75.84           C  
ATOM   2227  OD1 ASP B 274     -81.946 210.181  93.249  1.00 75.84           O  
ATOM   2228  OD2 ASP B 274     -82.162 210.236  91.069  1.00 75.84           O  
ATOM   2229  N   LYS B 275     -80.051 214.832  91.143  1.00 73.65           N  
ATOM   2230  CA  LYS B 275     -79.934 216.285  91.230  1.00 73.65           C  
ATOM   2231  C   LYS B 275     -79.678 216.898  89.856  1.00 73.65           C  
ATOM   2232  CB  LYS B 275     -78.815 216.677  92.195  1.00 73.65           C  
ATOM   2233  O   LYS B 275     -80.184 217.980  89.549  1.00 73.65           O  
ATOM   2234  CG  LYS B 275     -79.174 216.497  93.663  1.00 73.65           C  
ATOM   2235  CD  LYS B 275     -78.044 216.961  94.575  1.00 73.65           C  
ATOM   2236  CE  LYS B 275     -78.364 216.699  96.040  1.00 73.65           C  
ATOM   2237  NZ  LYS B 275     -77.265 217.161  96.939  1.00 73.65           N  
ATOM   2238  N   TYR B 276     -78.973 216.322  89.114  1.00 74.78           N  
ATOM   2239  CA  TYR B 276     -78.593 216.806  87.791  1.00 74.78           C  
ATOM   2240  C   TYR B 276     -78.816 215.733  86.732  1.00 74.78           C  
ATOM   2241  CB  TYR B 276     -77.127 217.251  87.782  1.00 74.78           C  
ATOM   2242  O   TYR B 276     -77.859 215.141  86.228  1.00 74.78           O  
ATOM   2243  CG  TYR B 276     -76.799 218.278  88.838  1.00 74.78           C  
ATOM   2244  CD1 TYR B 276     -77.119 219.622  88.655  1.00 74.78           C  
ATOM   2245  CD2 TYR B 276     -76.166 217.908  90.020  1.00 74.78           C  
ATOM   2246  CE1 TYR B 276     -76.816 220.572  89.624  1.00 74.78           C  
ATOM   2247  CE2 TYR B 276     -75.859 218.850  90.997  1.00 74.78           C  
ATOM   2248  OH  TYR B 276     -75.885 221.114  91.754  1.00 74.78           O  
ATOM   2249  CZ  TYR B 276     -76.188 220.177  90.790  1.00 74.78           C  
ATOM   2250  N   PRO B 277     -79.998 215.531  86.264  1.00 69.77           N  
ATOM   2251  CA  PRO B 277     -80.269 214.516  85.244  1.00 69.77           C  
ATOM   2252  C   PRO B 277     -79.722 214.898  83.871  1.00 69.77           C  
ATOM   2253  CB  PRO B 277     -81.798 214.440  85.221  1.00 69.77           C  
ATOM   2254  O   PRO B 277     -79.581 216.086  83.567  1.00 69.77           O  
ATOM   2255  CG  PRO B 277     -82.254 215.771  85.723  1.00 69.77           C  
ATOM   2256  CD  PRO B 277     -81.226 216.297  86.683  1.00 69.77           C  
ATOM   2257  N   SER B 278     -79.369 213.849  83.104  1.00 71.11           N  
ATOM   2258  CA  SER B 278     -78.755 214.074  81.799  1.00 71.11           C  
ATOM   2259  C   SER B 278     -79.723 214.763  80.845  1.00 71.11           C  
ATOM   2260  CB  SER B 278     -78.284 212.751  81.193  1.00 71.11           C  
ATOM   2261  O   SER B 278     -79.301 215.414  79.887  1.00 71.11           O  
ATOM   2262  OG  SER B 278     -79.374 211.862  81.017  1.00 71.11           O  
ATOM   2263  N   HIS B 279     -80.879 214.667  81.035  1.00 59.78           N  
ATOM   2264  CA  HIS B 279     -81.886 215.274  80.173  1.00 59.78           C  
ATOM   2265  C   HIS B 279     -83.111 215.703  80.974  1.00 59.78           C  
ATOM   2266  CB  HIS B 279     -82.298 214.304  79.064  1.00 59.78           C  
ATOM   2267  O   HIS B 279     -83.297 215.268  82.112  1.00 59.78           O  
ATOM   2268  CG  HIS B 279     -82.522 212.905  79.542  1.00 59.78           C  
ATOM   2269  CD2 HIS B 279     -81.761 211.792  79.424  1.00 59.78           C  
ATOM   2270  ND1 HIS B 279     -83.653 212.528  80.236  1.00 59.78           N  
ATOM   2271  CE1 HIS B 279     -83.576 211.241  80.526  1.00 59.78           C  
ATOM   2272  NE2 HIS B 279     -82.438 210.769  80.045  1.00 59.78           N  
ATOM   2273  N   MET B 280     -83.811 216.543  80.345  1.00 55.95           N  
ATOM   2274  CA  MET B 280     -84.975 217.132  81.001  1.00 55.95           C  
ATOM   2275  C   MET B 280     -86.153 216.164  80.994  1.00 55.95           C  
ATOM   2276  CB  MET B 280     -85.371 218.443  80.319  1.00 55.95           C  
ATOM   2277  O   MET B 280     -87.131 216.364  81.716  1.00 55.95           O  
ATOM   2278  CG  MET B 280     -84.318 219.535  80.431  1.00 55.95           C  
ATOM   2279  SD  MET B 280     -84.787 221.058  79.522  1.00 55.95           S  
ATOM   2280  CE  MET B 280     -85.302 222.111  80.905  1.00 55.95           C  
ATOM   2281  N   ASN B 281     -86.101 215.118  80.228  1.00 54.54           N  
ATOM   2282  CA  ASN B 281     -87.210 214.176  80.123  1.00 54.54           C  
ATOM   2283  C   ASN B 281     -87.275 213.250  81.333  1.00 54.54           C  
ATOM   2284  CB  ASN B 281     -87.099 213.358  78.834  1.00 54.54           C  
ATOM   2285  O   ASN B 281     -86.402 212.400  81.519  1.00 54.54           O  
ATOM   2286  CG  ASN B 281     -88.412 212.713  78.436  1.00 54.54           C  
ATOM   2287  ND2 ASN B 281     -88.470 212.188  77.219  1.00 54.54           N  
ATOM   2288  OD1 ASN B 281     -89.366 212.687  79.218  1.00 54.54           O  
ATOM   2289  N   THR B 282     -88.118 213.523  82.036  1.00 48.89           N  
ATOM   2290  CA  THR B 282     -88.307 212.768  83.270  1.00 48.89           C  
ATOM   2291  C   THR B 282     -88.759 211.341  82.967  1.00 48.89           C  
ATOM   2292  CB  THR B 282     -89.335 213.450  84.191  1.00 48.89           C  
ATOM   2293  O   THR B 282     -88.653 210.458  83.820  1.00 48.89           O  
ATOM   2294  CG2 THR B 282     -88.781 214.749  84.766  1.00 48.89           C  
ATOM   2295  OG1 THR B 282     -90.521 213.739  83.441  1.00 48.89           O  
ATOM   2296  N   THR B 283     -88.859 211.197  81.644  1.00 50.64           N  
ATOM   2297  CA  THR B 283     -89.396 209.886  81.298  1.00 50.64           C  
ATOM   2298  C   THR B 283     -88.294 208.972  80.771  1.00 50.64           C  
ATOM   2299  CB  THR B 283     -90.517 210.001  80.249  1.00 50.64           C  
ATOM   2300  O   THR B 283     -88.463 207.752  80.720  1.00 50.64           O  
ATOM   2301  CG2 THR B 283     -91.781 210.601  80.857  1.00 50.64           C  
ATOM   2302  OG1 THR B 283     -90.074 210.839  79.175  1.00 50.64           O  
ATOM   2303  N   ASN B 284     -87.280 209.373  80.473  1.00 49.11           N  
ATOM   2304  CA  ASN B 284     -86.171 208.583  79.947  1.00 49.11           C  
ATOM   2305  C   ASN B 284     -85.441 207.834  81.059  1.00 49.11           C  
ATOM   2306  CB  ASN B 284     -85.196 209.473  79.176  1.00 49.11           C  
ATOM   2307  O   ASN B 284     -85.203 208.387  82.134  1.00 49.11           O  
ATOM   2308  CG  ASN B 284     -84.464 208.725  78.078  1.00 49.11           C  
ATOM   2309  ND2 ASN B 284     -83.959 209.460  77.094  1.00 49.11           N  
ATOM   2310  OD1 ASN B 284     -84.356 207.497  78.115  1.00 49.11           O  
ATOM   2311  N   GLU B 285     -85.230 206.927  80.610  1.00 49.93           N  
ATOM   2312  CA  GLU B 285     -84.655 205.987  81.567  1.00 49.93           C  
ATOM   2313  C   GLU B 285     -83.184 206.297  81.828  1.00 49.93           C  
ATOM   2314  CB  GLU B 285     -84.809 204.549  81.067  1.00 49.93           C  
ATOM   2315  O   GLU B 285     -82.667 206.015  82.912  1.00 49.93           O  
ATOM   2316  CG  GLU B 285     -86.209 203.981  81.249  1.00 49.93           C  
ATOM   2317  CD  GLU B 285     -86.300 202.497  80.935  1.00 49.93           C  
ATOM   2318  OE1 GLU B 285     -87.387 201.904  81.115  1.00 49.93           O  
ATOM   2319  OE2 GLU B 285     -85.275 201.921  80.507  1.00 49.93           O  
ATOM   2320  N   ASP B 286     -82.697 206.752  80.878  1.00 59.18           N  
ATOM   2321  CA  ASP B 286     -81.276 207.018  81.076  1.00 59.18           C  
ATOM   2322  C   ASP B 286     -81.046 208.454  81.545  1.00 59.18           C  
ATOM   2323  CB  ASP B 286     -80.496 206.756  79.786  1.00 59.18           C  
ATOM   2324  O   ASP B 286     -81.117 209.392  80.749  1.00 59.18           O  
ATOM   2325  CG  ASP B 286     -78.993 206.854  79.972  1.00 59.18           C  
ATOM   2326  OD1 ASP B 286     -78.249 206.791  78.970  1.00 59.18           O  
ATOM   2327  OD2 ASP B 286     -78.547 206.993  81.131  1.00 59.18           O  
ATOM   2328  N   ARG B 287     -80.956 208.516  82.785  1.00 62.90           N  
ATOM   2329  CA  ARG B 287     -80.750 209.828  83.389  1.00 62.90           C  
ATOM   2330  C   ARG B 287     -79.272 210.073  83.675  1.00 62.90           C  
ATOM   2331  CB  ARG B 287     -81.563 209.960  84.680  1.00 62.90           C  
ATOM   2332  O   ARG B 287     -78.914 211.068  84.310  1.00 62.90           O  
ATOM   2333  CG  ARG B 287     -81.265 208.881  85.707  1.00 62.90           C  
ATOM   2334  CD  ARG B 287     -82.082 209.071  86.977  1.00 62.90           C  
ATOM   2335  NE  ARG B 287     -81.657 208.157  88.034  1.00 62.90           N  
ATOM   2336  NH1 ARG B 287     -81.916 209.685  89.747  1.00 62.90           N  
ATOM   2337  NH2 ARG B 287     -81.189 207.559  90.202  1.00 62.90           N  
ATOM   2338  CZ  ARG B 287     -81.589 208.469  89.325  1.00 62.90           C  
ATOM   2339  N   TRP B 288     -78.390 209.056  83.227  1.00 66.06           N  
ATOM   2340  CA  TRP B 288     -76.975 209.096  83.578  1.00 66.06           C  
ATOM   2341  C   TRP B 288     -76.179 209.891  82.548  1.00 66.06           C  
ATOM   2342  CB  TRP B 288     -76.409 207.677  83.693  1.00 66.06           C  
ATOM   2343  O   TRP B 288     -76.484 209.851  81.354  1.00 66.06           O  
ATOM   2344  CG  TRP B 288     -77.125 206.815  84.689  1.00 66.06           C  
ATOM   2345  CD1 TRP B 288     -77.993 205.794  84.421  1.00 66.06           C  
ATOM   2346  CD2 TRP B 288     -77.036 206.903  86.114  1.00 66.06           C  
ATOM   2347  CE2 TRP B 288     -77.878 205.903  86.648  1.00 66.06           C  
ATOM   2348  CE3 TRP B 288     -76.325 207.731  86.993  1.00 66.06           C  
ATOM   2349  NE1 TRP B 288     -78.450 205.241  85.595  1.00 66.06           N  
ATOM   2350  CH2 TRP B 288     -77.321 206.532  88.860  1.00 66.06           C  
ATOM   2351  CZ2 TRP B 288     -78.029 205.709  88.023  1.00 66.06           C  
ATOM   2352  CZ3 TRP B 288     -76.476 207.537  88.361  1.00 66.06           C  
ATOM   2353  N   THR B 289     -75.217 210.711  83.020  1.00 76.13           N  
ATOM   2354  CA  THR B 289     -74.184 211.305  82.179  1.00 76.13           C  
ATOM   2355  C   THR B 289     -72.892 210.496  82.256  1.00 76.13           C  
ATOM   2356  CB  THR B 289     -73.904 212.764  82.586  1.00 76.13           C  
ATOM   2357  O   THR B 289     -72.166 210.571  83.249  1.00 76.13           O  
ATOM   2358  CG2 THR B 289     -72.952 213.437  81.603  1.00 76.13           C  
ATOM   2359  OG1 THR B 289     -75.139 213.492  82.612  1.00 76.13           O  
ATOM   2360  N   ARG B 290     -72.608 209.745  81.109  1.00 74.71           N  
ATOM   2361  CA  ARG B 290     -71.505 208.791  81.103  1.00 74.71           C  
ATOM   2362  C   ARG B 290     -70.223 209.439  80.588  1.00 74.71           C  
ATOM   2363  CB  ARG B 290     -71.854 207.570  80.249  1.00 74.71           C  
ATOM   2364  O   ARG B 290     -70.259 210.233  79.646  1.00 74.71           O  
ATOM   2365  CG  ARG B 290     -70.710 206.580  80.092  1.00 74.71           C  
ATOM   2366  CD  ARG B 290     -71.133 205.351  79.299  1.00 74.71           C  
ATOM   2367  NE  ARG B 290     -69.998 204.479  79.010  1.00 74.71           N  
ATOM   2368  NH1 ARG B 290     -71.283 202.696  78.300  1.00 74.71           N  
ATOM   2369  NH2 ARG B 290     -68.996 202.533  78.315  1.00 74.71           N  
ATOM   2370  CZ  ARG B 290     -70.095 203.238  78.542  1.00 74.71           C  
ATOM   2371  N   ARG B 291     -68.973 209.149  81.197  1.00 78.22           N  
ATOM   2372  CA  ARG B 291     -67.637 209.513  80.735  1.00 78.22           C  
ATOM   2373  C   ARG B 291     -66.689 208.322  80.809  1.00 78.22           C  
ATOM   2374  CB  ARG B 291     -67.081 210.677  81.557  1.00 78.22           C  
ATOM   2375  O   ARG B 291     -66.630 207.631  81.829  1.00 78.22           O  
ATOM   2376  CG  ARG B 291     -65.840 211.319  80.957  1.00 78.22           C  
ATOM   2377  CD  ARG B 291     -65.463 212.603  81.682  1.00 78.22           C  
ATOM   2378  NE  ARG B 291     -66.302 213.724  81.266  1.00 78.22           N  
ATOM   2379  NH1 ARG B 291     -65.151 215.309  82.490  1.00 78.22           N  
ATOM   2380  NH2 ARG B 291     -66.957 215.925  81.220  1.00 78.22           N  
ATOM   2381  CZ  ARG B 291     -66.135 214.983  81.660  1.00 78.22           C  
ATOM   2382  N   ASP B 292     -65.945 207.933  79.721  1.00 77.90           N  
ATOM   2383  CA  ASP B 292     -64.986 206.834  79.665  1.00 77.90           C  
ATOM   2384  C   ASP B 292     -63.557 207.343  79.842  1.00 77.90           C  
ATOM   2385  CB  ASP B 292     -65.113 206.078  78.341  1.00 77.90           C  
ATOM   2386  O   ASP B 292     -63.197 208.395  79.310  1.00 77.90           O  
ATOM   2387  CG  ASP B 292     -66.432 205.337  78.206  1.00 77.90           C  
ATOM   2388  OD1 ASP B 292     -66.571 204.503  77.284  1.00 77.90           O  
ATOM   2389  OD2 ASP B 292     -67.340 205.591  79.026  1.00 77.90           O  
ATOM   2390  N   PHE B 293     -62.756 206.816  80.625  1.00 75.69           N  
ATOM   2391  CA  PHE B 293     -61.362 207.162  80.883  1.00 75.69           C  
ATOM   2392  C   PHE B 293     -60.441 206.010  80.503  1.00 75.69           C  
ATOM   2393  CB  PHE B 293     -61.162 207.532  82.356  1.00 75.69           C  
ATOM   2394  O   PHE B 293     -60.699 204.858  80.859  1.00 75.69           O  
ATOM   2395  CG  PHE B 293     -61.946 208.742  82.790  1.00 75.69           C  
ATOM   2396  CD1 PHE B 293     -61.337 209.987  82.878  1.00 75.69           C  
ATOM   2397  CD2 PHE B 293     -63.294 208.632  83.110  1.00 75.69           C  
ATOM   2398  CE1 PHE B 293     -62.060 211.109  83.279  1.00 75.69           C  
ATOM   2399  CE2 PHE B 293     -64.022 209.748  83.512  1.00 75.69           C  
ATOM   2400  CZ  PHE B 293     -63.403 210.985  83.597  1.00 75.69           C  
ATOM   2401  N   GLN B 294     -59.379 206.185  79.772  1.00 72.06           N  
ATOM   2402  CA  GLN B 294     -58.287 205.246  79.536  1.00 72.06           C  
ATOM   2403  C   GLN B 294     -57.080 205.573  80.409  1.00 72.06           C  
ATOM   2404  CB  GLN B 294     -57.884 205.249  78.060  1.00 72.06           C  
ATOM   2405  O   GLN B 294     -56.586 206.703  80.396  1.00 72.06           O  
ATOM   2406  CG  GLN B 294     -56.910 204.141  77.686  1.00 72.06           C  
ATOM   2407  CD  GLN B 294     -57.564 202.772  77.652  1.00 72.06           C  
ATOM   2408  NE2 GLN B 294     -56.822 201.749  78.063  1.00 72.06           N  
ATOM   2409  OE1 GLN B 294     -58.728 202.634  77.260  1.00 72.06           O  
ATOM   2410  N   THR B 295     -56.720 204.636  81.242  1.00 69.12           N  
ATOM   2411  CA  THR B 295     -55.597 204.824  82.153  1.00 69.12           C  
ATOM   2412  C   THR B 295     -54.538 203.746  81.934  1.00 69.12           C  
ATOM   2413  CB  THR B 295     -56.059 204.801  83.621  1.00 69.12           C  
ATOM   2414  O   THR B 295     -54.743 202.817  81.150  1.00 69.12           O  
ATOM   2415  CG2 THR B 295     -57.276 205.697  83.829  1.00 69.12           C  
ATOM   2416  OG1 THR B 295     -56.400 203.459  83.990  1.00 69.12           O  
ATOM   2417  N   GLU B 296     -53.477 203.777  82.522  1.00 69.35           N  
ATOM   2418  CA  GLU B 296     -52.393 202.807  82.395  1.00 69.35           C  
ATOM   2419  C   GLU B 296     -52.288 201.931  83.640  1.00 69.35           C  
ATOM   2420  CB  GLU B 296     -51.063 203.517  82.137  1.00 69.35           C  
ATOM   2421  O   GLU B 296     -51.320 201.184  83.800  1.00 69.35           O  
ATOM   2422  CG  GLU B 296     -50.995 204.231  80.795  1.00 69.35           C  
ATOM   2423  CD  GLU B 296     -51.143 203.293  79.608  1.00 69.35           C  
ATOM   2424  OE1 GLU B 296     -51.951 203.588  78.698  1.00 69.35           O  
ATOM   2425  OE2 GLU B 296     -50.446 202.254  79.589  1.00 69.35           O  
ATOM   2426  N   TYR B 297     -53.154 201.978  84.645  1.00 72.23           N  
ATOM   2427  CA  TYR B 297     -53.118 201.184  85.868  1.00 72.23           C  
ATOM   2428  C   TYR B 297     -53.252 199.698  85.558  1.00 72.23           C  
ATOM   2429  CB  TYR B 297     -54.233 201.620  86.825  1.00 72.23           C  
ATOM   2430  O   TYR B 297     -54.093 199.299  84.750  1.00 72.23           O  
ATOM   2431  CG  TYR B 297     -54.003 202.976  87.447  1.00 72.23           C  
ATOM   2432  CD1 TYR B 297     -53.032 203.159  88.429  1.00 72.23           C  
ATOM   2433  CD2 TYR B 297     -54.756 204.078  87.054  1.00 72.23           C  
ATOM   2434  CE1 TYR B 297     -52.818 204.406  89.006  1.00 72.23           C  
ATOM   2435  CE2 TYR B 297     -54.550 205.330  87.624  1.00 72.23           C  
ATOM   2436  OH  TYR B 297     -53.372 206.720  89.166  1.00 72.23           O  
ATOM   2437  CZ  TYR B 297     -53.580 205.483  88.598  1.00 72.23           C  
ATOM   2438  N   SER B 298     -52.348 198.964  86.055  1.00 70.99           N  
ATOM   2439  CA  SER B 298     -52.327 197.534  85.763  1.00 70.99           C  
ATOM   2440  C   SER B 298     -52.990 196.732  86.878  1.00 70.99           C  
ATOM   2441  CB  SER B 298     -50.890 197.049  85.559  1.00 70.99           C  
ATOM   2442  O   SER B 298     -53.243 195.535  86.723  1.00 70.99           O  
ATOM   2443  OG  SER B 298     -50.081 197.396  86.669  1.00 70.99           O  
ATOM   2444  N   ASP B 299     -53.348 197.196  88.022  1.00 74.87           N  
ATOM   2445  CA  ASP B 299     -54.018 196.472  89.099  1.00 74.87           C  
ATOM   2446  C   ASP B 299     -55.393 197.069  89.391  1.00 74.87           C  
ATOM   2447  CB  ASP B 299     -53.160 196.481  90.366  1.00 74.87           C  
ATOM   2448  O   ASP B 299     -55.582 198.282  89.291  1.00 74.87           O  
ATOM   2449  CG  ASP B 299     -53.037 197.862  90.987  1.00 74.87           C  
ATOM   2450  OD1 ASP B 299     -52.158 198.644  90.565  1.00 74.87           O  
ATOM   2451  OD2 ASP B 299     -53.823 198.169  91.909  1.00 74.87           O  
ATOM   2452  N   VAL B 300     -56.242 196.393  89.748  1.00 72.66           N  
ATOM   2453  CA  VAL B 300     -57.655 196.722  89.902  1.00 72.66           C  
ATOM   2454  C   VAL B 300     -57.837 197.686  91.073  1.00 72.66           C  
ATOM   2455  CB  VAL B 300     -58.513 195.456  90.116  1.00 72.66           C  
ATOM   2456  O   VAL B 300     -58.658 198.603  91.008  1.00 72.66           O  
ATOM   2457  CG1 VAL B 300     -59.936 195.830  90.529  1.00 72.66           C  
ATOM   2458  CG2 VAL B 300     -58.530 194.602  88.849  1.00 72.66           C  
ATOM   2459  N   ASP B 301     -57.115 197.402  92.073  1.00 77.32           N  
ATOM   2460  CA  ASP B 301     -57.238 198.256  93.250  1.00 77.32           C  
ATOM   2461  C   ASP B 301     -56.825 199.691  92.932  1.00 77.32           C  
ATOM   2462  CB  ASP B 301     -56.393 197.709  94.402  1.00 77.32           C  
ATOM   2463  O   ASP B 301     -57.477 200.642  93.369  1.00 77.32           O  
ATOM   2464  CG  ASP B 301     -56.967 196.440  95.007  1.00 77.32           C  
ATOM   2465  OD1 ASP B 301     -56.189 195.589  95.492  1.00 77.32           O  
ATOM   2466  OD2 ASP B 301     -58.207 196.287  94.996  1.00 77.32           O  
ATOM   2467  N   SER B 302     -55.707 199.846  92.311  1.00 76.48           N  
ATOM   2468  CA  SER B 302     -55.270 201.175  91.898  1.00 76.48           C  
ATOM   2469  C   SER B 302     -56.276 201.819  90.951  1.00 76.48           C  
ATOM   2470  CB  SER B 302     -53.898 201.103  91.227  1.00 76.48           C  
ATOM   2471  O   SER B 302     -56.542 203.019  91.041  1.00 76.48           O  
ATOM   2472  OG  SER B 302     -52.918 200.625  92.132  1.00 76.48           O  
ATOM   2473  N   LEU B 303     -56.723 201.046  90.031  1.00 76.14           N  
ATOM   2474  CA  LEU B 303     -57.747 201.540  89.118  1.00 76.14           C  
ATOM   2475  C   LEU B 303     -58.995 201.971  89.882  1.00 76.14           C  
ATOM   2476  CB  LEU B 303     -58.110 200.469  88.087  1.00 76.14           C  
ATOM   2477  O   LEU B 303     -59.580 203.015  89.583  1.00 76.14           O  
ATOM   2478  CG  LEU B 303     -59.096 200.885  86.994  1.00 76.14           C  
ATOM   2479  CD1 LEU B 303     -58.522 202.033  86.171  1.00 76.14           C  
ATOM   2480  CD2 LEU B 303     -59.438 199.697  86.101  1.00 76.14           C  
ATOM   2481  N   LYS B 304     -59.422 201.215  90.814  1.00 76.78           N  
ATOM   2482  CA  LYS B 304     -60.567 201.540  91.658  1.00 76.78           C  
ATOM   2483  C   LYS B 304     -60.341 202.846  92.413  1.00 76.78           C  
ATOM   2484  CB  LYS B 304     -60.846 200.406  92.645  1.00 76.78           C  
ATOM   2485  O   LYS B 304     -61.235 203.692  92.483  1.00 76.78           O  
ATOM   2486  CG  LYS B 304     -62.011 200.676  93.587  1.00 76.78           C  
ATOM   2487  CD  LYS B 304     -62.140 199.586  94.642  1.00 76.78           C  
ATOM   2488  CE  LYS B 304     -63.154 199.963  95.715  1.00 76.78           C  
ATOM   2489  NZ  LYS B 304     -63.184 198.962  96.824  1.00 76.78           N  
ATOM   2490  N   ALA B 305     -59.235 202.929  92.992  1.00 76.92           N  
ATOM   2491  CA  ALA B 305     -58.905 204.150  93.722  1.00 76.92           C  
ATOM   2492  C   ALA B 305     -58.977 205.372  92.810  1.00 76.92           C  
ATOM   2493  CB  ALA B 305     -57.518 204.038  94.349  1.00 76.92           C  
ATOM   2494  O   ALA B 305     -59.541 206.402  93.185  1.00 76.92           O  
ATOM   2495  N   TYR B 306     -58.377 205.328  91.683  1.00 74.59           N  
ATOM   2496  CA  TYR B 306     -58.427 206.407  90.703  1.00 74.59           C  
ATOM   2497  C   TYR B 306     -59.864 206.702  90.289  1.00 74.59           C  
ATOM   2498  CB  TYR B 306     -57.590 206.055  89.469  1.00 74.59           C  
ATOM   2499  O   TYR B 306     -60.263 207.864  90.191  1.00 74.59           O  
ATOM   2500  CG  TYR B 306     -57.665 207.086  88.369  1.00 74.59           C  
ATOM   2501  CD1 TYR B 306     -58.410 206.850  87.216  1.00 74.59           C  
ATOM   2502  CD2 TYR B 306     -56.990 208.297  88.482  1.00 74.59           C  
ATOM   2503  CE1 TYR B 306     -58.480 207.796  86.200  1.00 74.59           C  
ATOM   2504  CE2 TYR B 306     -57.053 209.251  87.471  1.00 74.59           C  
ATOM   2505  OH  TYR B 306     -57.864 209.932  85.331  1.00 74.59           O  
ATOM   2506  CZ  TYR B 306     -57.799 208.991  86.335  1.00 74.59           C  
ATOM   2507  N   ALA B 307     -60.619 205.687  90.031  1.00 75.84           N  
ATOM   2508  CA  ALA B 307     -62.018 205.830  89.637  1.00 75.84           C  
ATOM   2509  C   ALA B 307     -62.816 206.568  90.706  1.00 75.84           C  
ATOM   2510  CB  ALA B 307     -62.636 204.459  89.367  1.00 75.84           C  
ATOM   2511  O   ALA B 307     -63.574 207.492  90.397  1.00 75.84           O  
ATOM   2512  N   LEU B 308     -62.704 206.195  92.019  1.00 77.25           N  
ATOM   2513  CA  LEU B 308     -63.434 206.817  93.117  1.00 77.25           C  
ATOM   2514  C   LEU B 308     -63.015 208.273  93.294  1.00 77.25           C  
ATOM   2515  CB  LEU B 308     -63.204 206.046  94.419  1.00 77.25           C  
ATOM   2516  O   LEU B 308     -63.860 209.146  93.506  1.00 77.25           O  
ATOM   2517  CG  LEU B 308     -63.995 204.748  94.587  1.00 77.25           C  
ATOM   2518  CD1 LEU B 308     -63.548 204.015  95.848  1.00 77.25           C  
ATOM   2519  CD2 LEU B 308     -65.491 205.035  94.632  1.00 77.25           C  
ATOM   2520  N   ARG B 309     -61.767 208.484  93.162  1.00 75.95           N  
ATOM   2521  CA  ARG B 309     -61.277 209.854  93.262  1.00 75.95           C  
ATOM   2522  C   ARG B 309     -61.855 210.726  92.153  1.00 75.95           C  
ATOM   2523  CB  ARG B 309     -59.748 209.884  93.209  1.00 75.95           C  
ATOM   2524  O   ARG B 309     -62.308 211.844  92.405  1.00 75.95           O  
ATOM   2525  CG  ARG B 309     -59.146 211.239  93.550  1.00 75.95           C  
ATOM   2526  CD  ARG B 309     -57.625 211.201  93.527  1.00 75.95           C  
ATOM   2527  NE  ARG B 309     -57.120 210.424  92.399  1.00 75.95           N  
ATOM   2528  NH1 ARG B 309     -54.946 210.326  93.172  1.00 75.95           N  
ATOM   2529  NH2 ARG B 309     -55.509 209.323  91.189  1.00 75.95           N  
ATOM   2530  CZ  ARG B 309     -55.860 210.026  92.256  1.00 75.95           C  
ATOM   2531  N   THR B 310     -61.801 210.231  90.998  1.00 77.03           N  
ATOM   2532  CA  THR B 310     -62.234 210.971  89.818  1.00 77.03           C  
ATOM   2533  C   THR B 310     -63.734 211.244  89.873  1.00 77.03           C  
ATOM   2534  CB  THR B 310     -61.895 210.207  88.525  1.00 77.03           C  
ATOM   2535  O   THR B 310     -64.173 212.376  89.655  1.00 77.03           O  
ATOM   2536  CG2 THR B 310     -62.269 211.022  87.292  1.00 77.03           C  
ATOM   2537  OG1 THR B 310     -60.490 209.931  88.495  1.00 77.03           O  
ATOM   2538  N   ILE B 311     -64.608 210.230  90.270  1.00 79.28           N  
ATOM   2539  CA  ILE B 311     -66.055 210.410  90.277  1.00 79.28           C  
ATOM   2540  C   ILE B 311     -66.455 211.320  91.436  1.00 79.28           C  
ATOM   2541  CB  ILE B 311     -66.793 209.057  90.380  1.00 79.28           C  
ATOM   2542  O   ILE B 311     -67.377 212.130  91.309  1.00 79.28           O  
ATOM   2543  CG1 ILE B 311     -68.259 209.215  89.962  1.00 79.28           C  
ATOM   2544  CG2 ILE B 311     -66.686 208.489  91.798  1.00 79.28           C  
ATOM   2545  CD1 ILE B 311     -68.956 207.900  89.637  1.00 79.28           C  
ATOM   2546  N   LYS B 312     -65.842 211.278  92.459  1.00 76.93           N  
ATOM   2547  CA  LYS B 312     -66.097 212.176  93.581  1.00 76.93           C  
ATOM   2548  C   LYS B 312     -65.845 213.630  93.191  1.00 76.93           C  
ATOM   2549  CB  LYS B 312     -65.227 211.799  94.781  1.00 76.93           C  
ATOM   2550  O   LYS B 312     -66.561 214.530  93.632  1.00 76.93           O  
ATOM   2551  CG  LYS B 312     -65.703 210.560  95.525  1.00 76.93           C  
ATOM   2552  CD  LYS B 312     -64.821 210.257  96.729  1.00 76.93           C  
ATOM   2553  CE  LYS B 312     -65.304 209.024  97.483  1.00 76.93           C  
ATOM   2554  NZ  LYS B 312     -64.469 208.750  98.690  1.00 76.93           N  
ATOM   2555  N   GLN B 313     -64.909 213.765  92.454  1.00 74.27           N  
ATOM   2556  CA  GLN B 313     -64.508 215.108  92.048  1.00 74.27           C  
ATOM   2557  C   GLN B 313     -65.518 215.714  91.076  1.00 74.27           C  
ATOM   2558  CB  GLN B 313     -63.117 215.086  91.414  1.00 74.27           C  
ATOM   2559  O   GLN B 313     -65.827 216.904  91.155  1.00 74.27           O  
ATOM   2560  CG  GLN B 313     -62.569 216.468  91.084  1.00 74.27           C  
ATOM   2561  CD  GLN B 313     -61.098 216.443  90.716  1.00 74.27           C  
ATOM   2562  NE2 GLN B 313     -60.541 217.612  90.417  1.00 74.27           N  
ATOM   2563  OE1 GLN B 313     -60.465 215.382  90.701  1.00 74.27           O  
ATOM   2564  N   TYR B 314     -66.034 214.925  90.171  1.00 77.63           N  
ATOM   2565  CA  TYR B 314     -66.747 215.504  89.037  1.00 77.63           C  
ATOM   2566  C   TYR B 314     -68.212 215.082  89.041  1.00 77.63           C  
ATOM   2567  CB  TYR B 314     -66.087 215.090  87.719  1.00 77.63           C  
ATOM   2568  O   TYR B 314     -68.971 215.444  88.138  1.00 77.63           O  
ATOM   2569  CG  TYR B 314     -64.705 215.666  87.524  1.00 77.63           C  
ATOM   2570  CD1 TYR B 314     -64.519 217.035  87.347  1.00 77.63           C  
ATOM   2571  CD2 TYR B 314     -63.585 214.842  87.517  1.00 77.63           C  
ATOM   2572  CE1 TYR B 314     -63.247 217.570  87.166  1.00 77.63           C  
ATOM   2573  CE2 TYR B 314     -62.309 215.367  87.337  1.00 77.63           C  
ATOM   2574  OH  TYR B 314     -60.890 217.253  86.984  1.00 77.63           O  
ATOM   2575  CZ  TYR B 314     -62.150 216.730  87.163  1.00 77.63           C  
ATOM   2576  N   ALA B 315     -68.762 214.377  90.124  1.00 77.65           N  
ATOM   2577  CA  ALA B 315     -70.153 213.940  90.187  1.00 77.65           C  
ATOM   2578  C   ALA B 315     -71.087 215.117  90.457  1.00 77.65           C  
ATOM   2579  CB  ALA B 315     -70.327 212.870  91.262  1.00 77.65           C  
ATOM   2580  O   ALA B 315     -72.275 215.063  90.133  1.00 77.65           O  
ATOM   2581  N   TYR B 316     -70.695 216.127  91.036  1.00 73.73           N  
ATOM   2582  CA  TYR B 316     -71.405 217.369  91.319  1.00 73.73           C  
ATOM   2583  C   TYR B 316     -70.716 218.555  90.654  1.00 73.73           C  
ATOM   2584  CB  TYR B 316     -71.502 217.602  92.830  1.00 73.73           C  
ATOM   2585  O   TYR B 316     -69.548 218.466  90.269  1.00 73.73           O  
ATOM   2586  CG  TYR B 316     -72.198 216.486  93.572  1.00 73.73           C  
ATOM   2587  CD1 TYR B 316     -73.583 216.479  93.720  1.00 73.73           C  
ATOM   2588  CD2 TYR B 316     -71.472 215.438  94.127  1.00 73.73           C  
ATOM   2589  CE1 TYR B 316     -74.228 215.454  94.404  1.00 73.73           C  
ATOM   2590  CE2 TYR B 316     -72.106 214.409  94.814  1.00 73.73           C  
ATOM   2591  OH  TYR B 316     -74.115 213.407  95.626  1.00 73.73           O  
ATOM   2592  CZ  TYR B 316     -73.482 214.425  94.947  1.00 73.73           C  
ATOM   2593  N   PRO B 317     -71.409 219.741  90.417  1.00 74.29           N  
ATOM   2594  CA  PRO B 317     -70.765 220.913  89.820  1.00 74.29           C  
ATOM   2595  C   PRO B 317     -69.507 221.341  90.573  1.00 74.29           C  
ATOM   2596  CB  PRO B 317     -71.846 221.992  89.905  1.00 74.29           C  
ATOM   2597  O   PRO B 317     -69.469 221.281  91.804  1.00 74.29           O  
ATOM   2598  CG  PRO B 317     -73.137 221.239  89.925  1.00 74.29           C  
ATOM   2599  CD  PRO B 317     -72.934 219.964  90.691  1.00 74.29           C  
ATOM   2600  N   LEU B 318     -68.470 221.495  89.877  1.00 77.40           N  
ATOM   2601  CA  LEU B 318     -67.271 222.043  90.500  1.00 77.40           C  
ATOM   2602  C   LEU B 318     -67.547 223.422  91.091  1.00 77.40           C  
ATOM   2603  CB  LEU B 318     -66.129 222.131  89.484  1.00 77.40           C  
ATOM   2604  O   LEU B 318     -67.923 224.348  90.369  1.00 77.40           O  
ATOM   2605  CG  LEU B 318     -65.515 220.802  89.039  1.00 77.40           C  
ATOM   2606  CD1 LEU B 318     -64.545 221.027  87.885  1.00 77.40           C  
ATOM   2607  CD2 LEU B 318     -64.813 220.120  90.209  1.00 77.40           C  
ATOM   2608  N   MET B 319     -67.562 223.544  92.381  1.00 68.67           N  
ATOM   2609  CA  MET B 319     -67.783 224.812  93.071  1.00 68.67           C  
ATOM   2610  C   MET B 319     -66.468 225.557  93.273  1.00 68.67           C  
ATOM   2611  CB  MET B 319     -68.466 224.579  94.419  1.00 68.67           C  
ATOM   2612  O   MET B 319     -65.480 224.972  93.721  1.00 68.67           O  
ATOM   2613  CG  MET B 319     -69.809 223.876  94.313  1.00 68.67           C  
ATOM   2614  SD  MET B 319     -71.100 224.938  93.554  1.00 68.67           S  
ATOM   2615  CE  MET B 319     -71.308 226.174  94.866  1.00 68.67           C  
ATOM   2616  N   THR B 320     -66.291 226.734  92.757  1.00 73.43           N  
ATOM   2617  CA  THR B 320     -65.133 227.590  92.985  1.00 73.43           C  
ATOM   2618  C   THR B 320     -65.530 228.847  93.751  1.00 73.43           C  
ATOM   2619  CB  THR B 320     -64.462 227.986  91.656  1.00 73.43           C  
ATOM   2620  O   THR B 320     -66.519 229.502  93.412  1.00 73.43           O  
ATOM   2621  CG2 THR B 320     -63.167 228.753  91.901  1.00 73.43           C  
ATOM   2622  OG1 THR B 320     -64.168 226.802  90.904  1.00 73.43           O  
ATOM   2623  N   TYR B 321     -65.003 229.029  94.842  1.00 71.52           N  
ATOM   2624  CA  TYR B 321     -65.207 230.241  95.629  1.00 71.52           C  
ATOM   2625  C   TYR B 321     -64.057 231.221  95.429  1.00 71.52           C  
ATOM   2626  CB  TYR B 321     -65.350 229.900  97.115  1.00 71.52           C  
ATOM   2627  O   TYR B 321     -62.888 230.828  95.449  1.00 71.52           O  
ATOM   2628  CG  TYR B 321     -66.508 228.980  97.418  1.00 71.52           C  
ATOM   2629  CD1 TYR B 321     -67.732 229.487  97.848  1.00 71.52           C  
ATOM   2630  CD2 TYR B 321     -66.381 227.603  97.274  1.00 71.52           C  
ATOM   2631  CE1 TYR B 321     -68.801 228.644  98.129  1.00 71.52           C  
ATOM   2632  CE2 TYR B 321     -67.444 226.749  97.553  1.00 71.52           C  
ATOM   2633  OH  TYR B 321     -69.704 226.440  98.257  1.00 71.52           O  
ATOM   2634  CZ  TYR B 321     -68.649 227.279  97.979  1.00 71.52           C  
ATOM   2635  N   THR B 322     -64.322 232.354  95.065  1.00 76.10           N  
ATOM   2636  CA  THR B 322     -63.339 233.431  95.022  1.00 76.10           C  
ATOM   2637  C   THR B 322     -63.684 234.520  96.032  1.00 76.10           C  
ATOM   2638  CB  THR B 322     -63.244 234.044  93.612  1.00 76.10           C  
ATOM   2639  O   THR B 322     -64.783 235.082  95.996  1.00 76.10           O  
ATOM   2640  CG2 THR B 322     -62.133 235.085  93.539  1.00 76.10           C  
ATOM   2641  OG1 THR B 322     -62.974 233.005  92.662  1.00 76.10           O  
ATOM   2642  N   VAL B 323     -62.938 234.687  97.014  1.00 70.56           N  
ATOM   2643  CA  VAL B 323     -63.157 235.685  98.056  1.00 70.56           C  
ATOM   2644  C   VAL B 323     -62.200 236.859  97.857  1.00 70.56           C  
ATOM   2645  CB  VAL B 323     -62.974 235.082  99.467  1.00 70.56           C  
ATOM   2646  O   VAL B 323     -60.991 236.665  97.708  1.00 70.56           O  
ATOM   2647  CG1 VAL B 323     -63.109 236.163 100.537  1.00 70.56           C  
ATOM   2648  CG2 VAL B 323     -63.986 233.963  99.703  1.00 70.56           C  
ATOM   2649  N   SER B 324     -62.615 238.044  97.612  1.00 75.63           N  
ATOM   2650  CA  SER B 324     -61.816 239.265  97.559  1.00 75.63           C  
ATOM   2651  C   SER B 324     -61.805 239.976  98.908  1.00 75.63           C  
ATOM   2652  CB  SER B 324     -62.348 240.208  96.480  1.00 75.63           C  
ATOM   2653  O   SER B 324     -62.863 240.248  99.481  1.00 75.63           O  
ATOM   2654  OG  SER B 324     -62.316 239.585  95.208  1.00 75.63           O  
ATOM   2655  N   VAL B 325     -60.631 240.034  99.482  1.00 70.30           N  
ATOM   2656  CA  VAL B 325     -60.505 240.631 100.808  1.00 70.30           C  
ATOM   2657  C   VAL B 325     -60.018 242.072 100.682  1.00 70.30           C  
ATOM   2658  CB  VAL B 325     -59.544 239.820 101.706  1.00 70.30           C  
ATOM   2659  O   VAL B 325     -59.312 242.415  99.730  1.00 70.30           O  
ATOM   2660  CG1 VAL B 325     -59.565 240.352 103.138  1.00 70.30           C  
ATOM   2661  CG2 VAL B 325     -59.912 238.337 101.678  1.00 70.30           C  
ATOM   2662  N   GLN B 326     -60.357 242.870 101.357  1.00 69.64           N  
ATOM   2663  CA  GLN B 326     -59.841 244.233 101.412  1.00 69.64           C  
ATOM   2664  C   GLN B 326     -58.374 244.250 101.828  1.00 69.64           C  
ATOM   2665  CB  GLN B 326     -60.670 245.082 102.378  1.00 69.64           C  
ATOM   2666  O   GLN B 326     -57.938 243.414 102.623  1.00 69.64           O  
ATOM   2667  CG  GLN B 326     -62.082 245.369 101.888  1.00 69.64           C  
ATOM   2668  CD  GLN B 326     -62.860 246.267 102.832  1.00 69.64           C  
ATOM   2669  NE2 GLN B 326     -64.179 246.292 102.675  1.00 69.64           N  
ATOM   2670  OE1 GLN B 326     -62.280 246.932 103.697  1.00 69.64           O  
ATOM   2671  N   SER B 327     -57.775 245.193 101.309  1.00 68.92           N  
ATOM   2672  CA  SER B 327     -56.344 245.297 101.581  1.00 68.92           C  
ATOM   2673  C   SER B 327     -56.079 245.515 103.067  1.00 68.92           C  
ATOM   2674  CB  SER B 327     -55.726 246.437 100.771  1.00 68.92           C  
ATOM   2675  O   SER B 327     -55.036 245.106 103.583  1.00 68.92           O  
ATOM   2676  OG  SER B 327     -56.362 247.668 101.069  1.00 68.92           O  
ATOM   2677  N   SER B 328     -57.020 246.062 103.792  1.00 69.11           N  
ATOM   2678  CA  SER B 328     -56.876 246.375 105.211  1.00 69.11           C  
ATOM   2679  C   SER B 328     -56.889 245.110 106.061  1.00 69.11           C  
ATOM   2680  CB  SER B 328     -57.991 247.318 105.668  1.00 69.11           C  
ATOM   2681  O   SER B 328     -56.509 245.138 107.233  1.00 69.11           O  
ATOM   2682  OG  SER B 328     -59.264 246.761 105.390  1.00 69.11           O  
ATOM   2683  N   PHE B 329     -57.335 244.013 105.483  1.00 67.70           N  
ATOM   2684  CA  PHE B 329     -57.442 242.743 106.192  1.00 67.70           C  
ATOM   2685  C   PHE B 329     -56.101 242.348 106.798  1.00 67.70           C  
ATOM   2686  CB  PHE B 329     -57.938 241.641 105.252  1.00 67.70           C  
ATOM   2687  O   PHE B 329     -56.030 241.968 107.969  1.00 67.70           O  
ATOM   2688  CG  PHE B 329     -57.994 240.279 105.889  1.00 67.70           C  
ATOM   2689  CD1 PHE B 329     -57.070 239.299 105.548  1.00 67.70           C  
ATOM   2690  CD2 PHE B 329     -58.971 239.978 106.829  1.00 67.70           C  
ATOM   2691  CE1 PHE B 329     -57.119 238.036 106.137  1.00 67.70           C  
ATOM   2692  CE2 PHE B 329     -59.026 238.720 107.421  1.00 67.70           C  
ATOM   2693  CZ  PHE B 329     -58.101 237.750 107.073  1.00 67.70           C  
ATOM   2694  N   ILE B 330     -55.138 242.485 106.165  1.00 70.09           N  
ATOM   2695  CA  ILE B 330     -53.815 242.068 106.618  1.00 70.09           C  
ATOM   2696  C   ILE B 330     -53.300 243.042 107.675  1.00 70.09           C  
ATOM   2697  CB  ILE B 330     -52.817 241.979 105.441  1.00 70.09           C  
ATOM   2698  O   ILE B 330     -52.582 242.645 108.596  1.00 70.09           O  
ATOM   2699  CG1 ILE B 330     -53.231 240.865 104.473  1.00 70.09           C  
ATOM   2700  CG2 ILE B 330     -51.392 241.756 105.956  1.00 70.09           C  
ATOM   2701  CD1 ILE B 330     -52.305 240.711 103.274  1.00 70.09           C  
ATOM   2702  N   GLU B 331     -53.700 244.216 107.535  1.00 68.74           N  
ATOM   2703  CA  GLU B 331     -53.309 245.209 108.530  1.00 68.74           C  
ATOM   2704  C   GLU B 331     -54.009 244.959 109.863  1.00 68.74           C  
ATOM   2705  CB  GLU B 331     -53.617 246.622 108.031  1.00 68.74           C  
ATOM   2706  O   GLU B 331     -53.416 245.146 110.927  1.00 68.74           O  
ATOM   2707  CG  GLU B 331     -52.661 247.116 106.954  1.00 68.74           C  
ATOM   2708  CD  GLU B 331     -52.984 248.518 106.463  1.00 68.74           C  
ATOM   2709  OE1 GLU B 331     -52.331 248.991 105.505  1.00 68.74           O  
ATOM   2710  OE2 GLU B 331     -53.896 249.149 107.041  1.00 68.74           O  
ATOM   2711  N   ASN B 332     -55.139 244.350 109.719  1.00 67.18           N  
ATOM   2712  CA  ASN B 332     -55.935 244.124 110.920  1.00 67.18           C  
ATOM   2713  C   ASN B 332     -55.566 242.807 111.599  1.00 67.18           C  
ATOM   2714  CB  ASN B 332     -57.428 244.151 110.588  1.00 67.18           C  
ATOM   2715  O   ASN B 332     -55.671 242.683 112.820  1.00 67.18           O  
ATOM   2716  CG  ASN B 332     -57.922 245.538 110.228  1.00 67.18           C  
ATOM   2717  ND2 ASN B 332     -59.035 245.603 109.508  1.00 67.18           N  
ATOM   2718  OD1 ASN B 332     -57.307 246.544 110.593  1.00 67.18           O  
ATOM   2719  N   TYR B 333     -55.299 241.897 110.868  1.00 69.00           N  
ATOM   2720  CA  TYR B 333     -54.886 240.597 111.381  1.00 69.00           C  
ATOM   2721  C   TYR B 333     -53.463 240.266 110.947  1.00 69.00           C  
ATOM   2722  CB  TYR B 333     -55.845 239.501 110.906  1.00 69.00           C  
ATOM   2723  O   TYR B 333     -53.258 239.558 109.958  1.00 69.00           O  
ATOM   2724  CG  TYR B 333     -57.259 239.676 111.400  1.00 69.00           C  
ATOM   2725  CD1 TYR B 333     -57.640 239.223 112.662  1.00 69.00           C  
ATOM   2726  CD2 TYR B 333     -58.221 240.294 110.608  1.00 69.00           C  
ATOM   2727  CE1 TYR B 333     -58.943 239.381 113.121  1.00 69.00           C  
ATOM   2728  CE2 TYR B 333     -59.527 240.458 111.056  1.00 69.00           C  
ATOM   2729  OH  TYR B 333     -61.170 240.158 112.762  1.00 69.00           O  
ATOM   2730  CZ  TYR B 333     -59.878 239.999 112.312  1.00 69.00           C  
ATOM   2731  N   LYS B 334     -52.589 240.701 111.599  1.00 66.95           N  
ATOM   2732  CA  LYS B 334     -51.179 240.601 111.233  1.00 66.95           C  
ATOM   2733  C   LYS B 334     -50.652 239.187 111.463  1.00 66.95           C  
ATOM   2734  CB  LYS B 334     -50.346 241.606 112.029  1.00 66.95           C  
ATOM   2735  O   LYS B 334     -49.627 238.801 110.896  1.00 66.95           O  
ATOM   2736  CG  LYS B 334     -50.614 243.059 111.664  1.00 66.95           C  
ATOM   2737  CD  LYS B 334     -49.666 244.003 112.392  1.00 66.95           C  
ATOM   2738  CE  LYS B 334     -49.949 245.458 112.046  1.00 66.95           C  
ATOM   2739  NZ  LYS B 334     -49.025 246.388 112.761  1.00 66.95           N  
ATOM   2740  N   ASP B 335     -51.369 238.367 112.070  1.00 72.06           N  
ATOM   2741  CA  ASP B 335     -50.868 237.047 112.443  1.00 72.06           C  
ATOM   2742  C   ASP B 335     -51.516 235.955 111.596  1.00 72.06           C  
ATOM   2743  CB  ASP B 335     -51.116 236.778 113.928  1.00 72.06           C  
ATOM   2744  O   ASP B 335     -51.347 234.766 111.872  1.00 72.06           O  
ATOM   2745  CG  ASP B 335     -52.585 236.846 114.306  1.00 72.06           C  
ATOM   2746  OD1 ASP B 335     -52.993 236.194 115.291  1.00 72.06           O  
ATOM   2747  OD2 ASP B 335     -53.343 237.558 113.611  1.00 72.06           O  
ATOM   2748  N   ILE B 336     -52.228 236.378 110.546  1.00 73.95           N  
ATOM   2749  CA  ILE B 336     -52.795 235.388 109.637  1.00 73.95           C  
ATOM   2750  C   ILE B 336     -51.678 234.721 108.838  1.00 73.95           C  
ATOM   2751  CB  ILE B 336     -53.831 236.023 108.683  1.00 73.95           C  
ATOM   2752  O   ILE B 336     -50.735 235.387 108.404  1.00 73.95           O  
ATOM   2753  CG1 ILE B 336     -54.766 234.948 108.117  1.00 73.95           C  
ATOM   2754  CG2 ILE B 336     -53.130 236.788 107.556  1.00 73.95           C  
ATOM   2755  CD1 ILE B 336     -55.841 234.487 109.092  1.00 73.95           C  
ATOM   2756  N   ASN B 337     -51.750 233.332 108.760  1.00 73.99           N  
ATOM   2757  CA  ASN B 337     -50.706 232.585 108.067  1.00 73.99           C  
ATOM   2758  C   ASN B 337     -51.292 231.617 107.043  1.00 73.99           C  
ATOM   2759  CB  ASN B 337     -49.830 231.832 109.070  1.00 73.99           C  
ATOM   2760  O   ASN B 337     -52.480 231.293 107.100  1.00 73.99           O  
ATOM   2761  CG  ASN B 337     -49.071 232.760 109.996  1.00 73.99           C  
ATOM   2762  ND2 ASN B 337     -49.337 232.653 111.292  1.00 73.99           N  
ATOM   2763  OD1 ASN B 337     -48.251 233.568 109.550  1.00 73.99           O  
ATOM   2764  N   LEU B 338     -50.488 231.122 106.080  1.00 74.96           N  
ATOM   2765  CA  LEU B 338     -50.899 230.092 105.133  1.00 74.96           C  
ATOM   2766  C   LEU B 338     -51.428 228.862 105.863  1.00 74.96           C  
ATOM   2767  CB  LEU B 338     -49.730 229.699 104.228  1.00 74.96           C  
ATOM   2768  O   LEU B 338     -50.830 228.412 106.843  1.00 74.96           O  
ATOM   2769  CG  LEU B 338     -49.246 230.764 103.243  1.00 74.96           C  
ATOM   2770  CD1 LEU B 338     -47.975 230.300 102.539  1.00 74.96           C  
ATOM   2771  CD2 LEU B 338     -50.337 231.088 102.227  1.00 74.96           C  
ATOM   2772  N   GLY B 339     -52.488 228.471 105.521  1.00 79.72           N  
ATOM   2773  CA  GLY B 339     -53.057 227.263 106.099  1.00 79.72           C  
ATOM   2774  C   GLY B 339     -54.113 227.545 107.150  1.00 79.72           C  
ATOM   2775  O   GLY B 339     -54.882 226.655 107.520  1.00 79.72           O  
ATOM   2776  N   ASP B 340     -54.117 228.850 107.754  1.00 77.61           N  
ATOM   2777  CA  ASP B 340     -55.154 229.203 108.719  1.00 77.61           C  
ATOM   2778  C   ASP B 340     -56.544 229.092 108.096  1.00 77.61           C  
ATOM   2779  CB  ASP B 340     -54.930 230.620 109.253  1.00 77.61           C  
ATOM   2780  O   ASP B 340     -56.727 229.387 106.913  1.00 77.61           O  
ATOM   2781  CG  ASP B 340     -53.767 230.710 110.225  1.00 77.61           C  
ATOM   2782  OD1 ASP B 340     -53.407 231.831 110.644  1.00 77.61           O  
ATOM   2783  OD2 ASP B 340     -53.203 229.649 110.573  1.00 77.61           O  
ATOM   2784  N   THR B 341     -57.503 228.443 108.759  1.00 73.58           N  
ATOM   2785  CA  THR B 341     -58.900 228.411 108.339  1.00 73.58           C  
ATOM   2786  C   THR B 341     -59.683 229.555 108.978  1.00 73.58           C  
ATOM   2787  CB  THR B 341     -59.561 227.068 108.700  1.00 73.58           C  
ATOM   2788  O   THR B 341     -59.598 229.771 110.189  1.00 73.58           O  
ATOM   2789  CG2 THR B 341     -60.961 226.967 108.105  1.00 73.58           C  
ATOM   2790  OG1 THR B 341     -58.759 225.995 108.191  1.00 73.58           O  
ATOM   2791  N   VAL B 342     -60.282 230.374 108.237  1.00 75.54           N  
ATOM   2792  CA  VAL B 342     -61.046 231.527 108.704  1.00 75.54           C  
ATOM   2793  C   VAL B 342     -62.513 231.368 108.313  1.00 75.54           C  
ATOM   2794  CB  VAL B 342     -60.482 232.849 108.138  1.00 75.54           C  
ATOM   2795  O   VAL B 342     -62.843 230.583 107.421  1.00 75.54           O  
ATOM   2796  CG1 VAL B 342     -59.025 233.039 108.558  1.00 75.54           C  
ATOM   2797  CG2 VAL B 342     -60.610 232.873 106.616  1.00 75.54           C  
ATOM   2798  N   LYS B 343     -63.476 232.110 109.021  1.00 74.75           N  
ATOM   2799  CA  LYS B 343     -64.898 232.117 108.691  1.00 74.75           C  
ATOM   2800  C   LYS B 343     -65.254 233.318 107.820  1.00 74.75           C  
ATOM   2801  CB  LYS B 343     -65.745 232.125 109.965  1.00 74.75           C  
ATOM   2802  O   LYS B 343     -64.745 234.421 108.036  1.00 74.75           O  
ATOM   2803  CG  LYS B 343     -65.669 230.834 110.767  1.00 74.75           C  
ATOM   2804  CD  LYS B 343     -66.525 230.905 112.025  1.00 74.75           C  
ATOM   2805  CE  LYS B 343     -66.375 229.652 112.876  1.00 74.75           C  
ATOM   2806  NZ  LYS B 343     -67.157 229.747 114.145  1.00 74.75           N  
ATOM   2807  N   ILE B 344     -65.859 233.089 106.845  1.00 76.01           N  
ATOM   2808  CA  ILE B 344     -66.363 234.129 105.956  1.00 76.01           C  
ATOM   2809  C   ILE B 344     -67.890 234.139 105.987  1.00 76.01           C  
ATOM   2810  CB  ILE B 344     -65.860 233.928 104.509  1.00 76.01           C  
ATOM   2811  O   ILE B 344     -68.529 233.106 105.776  1.00 76.01           O  
ATOM   2812  CG1 ILE B 344     -64.328 233.965 104.467  1.00 76.01           C  
ATOM   2813  CG2 ILE B 344     -66.458 234.986 103.577  1.00 76.01           C  
ATOM   2814  CD1 ILE B 344     -63.731 233.438 103.170  1.00 76.01           C  
ATOM   2815  N   ILE B 345     -68.472 235.258 106.308  1.00 74.33           N  
ATOM   2816  CA  ILE B 345     -69.922 235.407 106.355  1.00 74.33           C  
ATOM   2817  C   ILE B 345     -70.360 236.502 105.386  1.00 74.33           C  
ATOM   2818  CB  ILE B 345     -70.412 235.728 107.784  1.00 74.33           C  
ATOM   2819  O   ILE B 345     -69.829 237.616 105.418  1.00 74.33           O  
ATOM   2820  CG1 ILE B 345     -70.080 234.572 108.735  1.00 74.33           C  
ATOM   2821  CG2 ILE B 345     -71.915 236.022 107.786  1.00 74.33           C  
ATOM   2822  CD1 ILE B 345     -70.449 234.839 110.188  1.00 74.33           C  
ATOM   2823  N   ASP B 346     -71.183 236.178 104.531  1.00 73.62           N  
ATOM   2824  CA  ASP B 346     -71.732 237.135 103.576  1.00 73.62           C  
ATOM   2825  C   ASP B 346     -73.258 237.093 103.572  1.00 73.62           C  
ATOM   2826  CB  ASP B 346     -71.194 236.859 102.170  1.00 73.62           C  
ATOM   2827  O   ASP B 346     -73.856 236.136 103.076  1.00 73.62           O  
ATOM   2828  CG  ASP B 346     -71.468 237.991 101.197  1.00 73.62           C  
ATOM   2829  OD1 ASP B 346     -70.755 238.104 100.177  1.00 73.62           O  
ATOM   2830  OD2 ASP B 346     -72.403 238.779 101.454  1.00 73.62           O  
ATOM   2831  N   ASN B 347     -73.742 238.025 103.985  1.00 69.69           N  
ATOM   2832  CA  ASN B 347     -75.190 238.087 104.156  1.00 69.69           C  
ATOM   2833  C   ASN B 347     -75.891 238.489 102.862  1.00 69.69           C  
ATOM   2834  CB  ASN B 347     -75.557 239.057 105.282  1.00 69.69           C  
ATOM   2835  O   ASN B 347     -77.121 238.531 102.804  1.00 69.69           O  
ATOM   2836  CG  ASN B 347     -75.181 238.529 106.652  1.00 69.69           C  
ATOM   2837  ND2 ASN B 347     -74.815 239.432 107.555  1.00 69.69           N  
ATOM   2838  OD1 ASN B 347     -75.220 237.321 106.898  1.00 69.69           O  
ATOM   2839  N   ASN B 348     -75.025 238.693 102.029  1.00 67.92           N  
ATOM   2840  CA  ASN B 348     -75.619 239.041 100.743  1.00 67.92           C  
ATOM   2841  C   ASN B 348     -76.045 237.798  99.967  1.00 67.92           C  
ATOM   2842  CB  ASN B 348     -74.645 239.878  99.911  1.00 67.92           C  
ATOM   2843  O   ASN B 348     -76.662 237.905  98.905  1.00 67.92           O  
ATOM   2844  CG  ASN B 348     -74.565 241.318 100.379  1.00 67.92           C  
ATOM   2845  ND2 ASN B 348     -73.575 242.049  99.882  1.00 67.92           N  
ATOM   2846  OD1 ASN B 348     -75.386 241.769 101.183  1.00 67.92           O  
ATOM   2847  N   PHE B 349     -75.919 236.744 100.516  1.00 73.74           N  
ATOM   2848  CA  PHE B 349     -76.387 235.486  99.948  1.00 73.74           C  
ATOM   2849  C   PHE B 349     -77.646 235.004 100.659  1.00 73.74           C  
ATOM   2850  CB  PHE B 349     -75.294 234.415 100.035  1.00 73.74           C  
ATOM   2851  O   PHE B 349     -77.814 235.233 101.858  1.00 73.74           O  
ATOM   2852  CG  PHE B 349     -74.172 234.611  99.050  1.00 73.74           C  
ATOM   2853  CD1 PHE B 349     -74.095 233.835  97.900  1.00 73.74           C  
ATOM   2854  CD2 PHE B 349     -73.195 235.573  99.274  1.00 73.74           C  
ATOM   2855  CE1 PHE B 349     -73.058 234.013  96.987  1.00 73.74           C  
ATOM   2856  CE2 PHE B 349     -72.157 235.757  98.366  1.00 73.74           C  
ATOM   2857  CZ  PHE B 349     -72.089 234.976  97.224  1.00 73.74           C  
ATOM   2858  N   ARG B 350     -78.618 234.603  99.822  1.00 63.66           N  
ATOM   2859  CA  ARG B 350     -79.865 234.130 100.417  1.00 63.66           C  
ATOM   2860  C   ARG B 350     -79.591 233.170 101.568  1.00 63.66           C  
ATOM   2861  CB  ARG B 350     -80.740 233.449  99.363  1.00 63.66           C  
ATOM   2862  O   ARG B 350     -78.907 232.159 101.392  1.00 63.66           O  
ATOM   2863  CG  ARG B 350     -82.201 233.322  99.763  1.00 63.66           C  
ATOM   2864  CD  ARG B 350     -83.023 232.632  98.684  1.00 63.66           C  
ATOM   2865  NE  ARG B 350     -84.348 232.260  99.172  1.00 63.66           N  
ATOM   2866  NH1 ARG B 350     -84.861 230.910  97.368  1.00 63.66           N  
ATOM   2867  NH2 ARG B 350     -86.372 231.179  99.070  1.00 63.66           N  
ATOM   2868  CZ  ARG B 350     -85.190 231.451  98.536  1.00 63.66           C  
ATOM   2869  N   GLY B 351     -80.006 233.350 102.444  1.00 61.65           N  
ATOM   2870  CA  GLY B 351     -79.802 232.550 103.640  1.00 61.65           C  
ATOM   2871  C   GLY B 351     -78.445 232.769 104.280  1.00 61.65           C  
ATOM   2872  O   GLY B 351     -78.104 232.112 105.267  1.00 61.65           O  
ATOM   2873  N   GLY B 352     -77.793 233.754 103.835  1.00 61.93           N  
ATOM   2874  CA  GLY B 352     -76.447 233.999 104.327  1.00 61.93           C  
ATOM   2875  C   GLY B 352     -75.457 232.924 103.918  1.00 61.93           C  
ATOM   2876  O   GLY B 352     -75.839 231.774 103.697  1.00 61.93           O  
ATOM   2877  N   LEU B 353     -74.376 233.290 103.532  1.00 68.98           N  
ATOM   2878  CA  LEU B 353     -73.289 232.377 103.199  1.00 68.98           C  
ATOM   2879  C   LEU B 353     -72.237 232.359 104.303  1.00 68.98           C  
ATOM   2880  CB  LEU B 353     -72.644 232.774 101.869  1.00 68.98           C  
ATOM   2881  O   LEU B 353     -71.759 233.415 104.727  1.00 68.98           O  
ATOM   2882  CG  LEU B 353     -71.497 231.886 101.380  1.00 68.98           C  
ATOM   2883  CD1 LEU B 353     -72.027 230.519 100.963  1.00 68.98           C  
ATOM   2884  CD2 LEU B 353     -70.758 232.555 100.225  1.00 68.98           C  
ATOM   2885  N   ALA B 354     -72.135 231.301 104.889  1.00 72.45           N  
ATOM   2886  CA  ALA B 354     -71.070 231.109 105.869  1.00 72.45           C  
ATOM   2887  C   ALA B 354     -70.073 230.054 105.394  1.00 72.45           C  
ATOM   2888  CB  ALA B 354     -71.655 230.712 107.221  1.00 72.45           C  
ATOM   2889  O   ALA B 354     -70.447 228.907 105.143  1.00 72.45           O  
ATOM   2890  N   LEU B 355     -68.911 230.442 105.092  1.00 73.87           N  
ATOM   2891  CA  LEU B 355     -67.871 229.557 104.579  1.00 73.87           C  
ATOM   2892  C   LEU B 355     -66.700 229.474 105.552  1.00 73.87           C  
ATOM   2893  CB  LEU B 355     -67.381 230.042 103.212  1.00 73.87           C  
ATOM   2894  O   LEU B 355     -66.473 230.399 106.337  1.00 73.87           O  
ATOM   2895  CG  LEU B 355     -68.442 230.172 102.119  1.00 73.87           C  
ATOM   2896  CD1 LEU B 355     -67.875 230.919 100.916  1.00 73.87           C  
ATOM   2897  CD2 LEU B 355     -68.959 228.798 101.707  1.00 73.87           C  
ATOM   2898  N   GLU B 356     -66.154 228.367 105.619  1.00 70.54           N  
ATOM   2899  CA  GLU B 356     -64.807 228.208 106.156  1.00 70.54           C  
ATOM   2900  C   GLU B 356     -63.784 228.021 105.039  1.00 70.54           C  
ATOM   2901  CB  GLU B 356     -64.750 227.023 107.124  1.00 70.54           C  
ATOM   2902  O   GLU B 356     -64.020 227.262 104.096  1.00 70.54           O  
ATOM   2903  CG  GLU B 356     -63.436 226.909 107.883  1.00 70.54           C  
ATOM   2904  CD  GLU B 356     -63.394 225.728 108.837  1.00 70.54           C  
ATOM   2905  OE1 GLU B 356     -63.154 224.586 108.381  1.00 70.54           O  
ATOM   2906  OE2 GLU B 356     -63.603 225.943 110.051  1.00 70.54           O  
ATOM   2907  N   ALA B 357     -62.875 228.848 104.894  1.00 73.53           N  
ATOM   2908  CA  ALA B 357     -61.887 228.800 103.819  1.00 73.53           C  
ATOM   2909  C   ALA B 357     -60.467 228.819 104.377  1.00 73.53           C  
ATOM   2910  CB  ALA B 357     -62.092 229.965 102.855  1.00 73.53           C  
ATOM   2911  O   ALA B 357     -60.227 229.357 105.461  1.00 73.53           O  
ATOM   2912  N   ARG B 358     -59.628 228.020 103.722  1.00 78.25           N  
ATOM   2913  CA  ARG B 358     -58.224 227.916 104.109  1.00 78.25           C  
ATOM   2914  C   ARG B 358     -57.366 228.905 103.325  1.00 78.25           C  
ATOM   2915  CB  ARG B 358     -57.712 226.491 103.893  1.00 78.25           C  
ATOM   2916  O   ARG B 358     -57.522 229.042 102.110  1.00 78.25           O  
ATOM   2917  CG  ARG B 358     -56.405 226.192 104.612  1.00 78.25           C  
ATOM   2918  CD  ARG B 358     -56.041 224.716 104.528  1.00 78.25           C  
ATOM   2919  NE  ARG B 358     -54.730 224.450 105.112  1.00 78.25           N  
ATOM   2920  NH1 ARG B 358     -54.761 222.184 104.667  1.00 78.25           N  
ATOM   2921  NH2 ARG B 358     -52.955 223.124 105.717  1.00 78.25           N  
ATOM   2922  CZ  ARG B 358     -54.152 223.253 105.164  1.00 78.25           C  
ATOM   2923  N   VAL B 359     -56.548 229.725 104.037  1.00 77.62           N  
ATOM   2924  CA  VAL B 359     -55.651 230.663 103.369  1.00 77.62           C  
ATOM   2925  C   VAL B 359     -54.651 229.896 102.505  1.00 77.62           C  
ATOM   2926  CB  VAL B 359     -54.904 231.555 104.385  1.00 77.62           C  
ATOM   2927  O   VAL B 359     -53.817 229.151 103.025  1.00 77.62           O  
ATOM   2928  CG1 VAL B 359     -53.939 232.497 103.669  1.00 77.62           C  
ATOM   2929  CG2 VAL B 359     -55.898 232.346 105.232  1.00 77.62           C  
ATOM   2930  N   SER B 360     -54.754 230.101 101.121  1.00 78.01           N  
ATOM   2931  CA  SER B 360     -53.898 229.342 100.215  1.00 78.01           C  
ATOM   2932  C   SER B 360     -52.747 230.196  99.696  1.00 78.01           C  
ATOM   2933  CB  SER B 360     -54.711 228.799  99.039  1.00 78.01           C  
ATOM   2934  O   SER B 360     -51.673 229.678  99.385  1.00 78.01           O  
ATOM   2935  OG  SER B 360     -55.307 229.857  98.308  1.00 78.01           O  
ATOM   2936  N   GLU B 361     -52.931 231.441  99.427  1.00 80.78           N  
ATOM   2937  CA  GLU B 361     -51.918 232.399  98.994  1.00 80.78           C  
ATOM   2938  C   GLU B 361     -52.027 233.708  99.771  1.00 80.78           C  
ATOM   2939  CB  GLU B 361     -52.039 232.667  97.491  1.00 80.78           C  
ATOM   2940  O   GLU B 361     -53.122 234.114 100.162  1.00 80.78           O  
ATOM   2941  CG  GLU B 361     -51.884 231.423  96.629  1.00 80.78           C  
ATOM   2942  CD  GLU B 361     -51.991 231.707  95.140  1.00 80.78           C  
ATOM   2943  OE1 GLU B 361     -52.514 230.848  94.394  1.00 80.78           O  
ATOM   2944  OE2 GLU B 361     -51.548 232.797  94.715  1.00 80.78           O  
ATOM   2945  N   MET B 362     -50.916 234.301 100.146  1.00 75.01           N  
ATOM   2946  CA  MET B 362     -50.867 235.639 100.730  1.00 75.01           C  
ATOM   2947  C   MET B 362     -49.887 236.528  99.970  1.00 75.01           C  
ATOM   2948  CB  MET B 362     -50.473 235.566 102.206  1.00 75.01           C  
ATOM   2949  O   MET B 362     -48.771 236.106  99.663  1.00 75.01           O  
ATOM   2950  CG  MET B 362     -51.509 234.886 103.085  1.00 75.01           C  
ATOM   2951  SD  MET B 362     -51.000 234.814 104.846  1.00 75.01           S  
ATOM   2952  CE  MET B 362     -51.003 236.582 105.253  1.00 75.01           C  
ATOM   2953  N   ILE B 363     -50.356 237.723  99.540  1.00 82.73           N  
ATOM   2954  CA  ILE B 363     -49.482 238.724  98.939  1.00 82.73           C  
ATOM   2955  C   ILE B 363     -49.378 239.938  99.860  1.00 82.73           C  
ATOM   2956  CB  ILE B 363     -49.987 239.152  97.543  1.00 82.73           C  
ATOM   2957  O   ILE B 363     -50.394 240.533 100.229  1.00 82.73           O  
ATOM   2958  CG1 ILE B 363     -50.084 237.936  96.614  1.00 82.73           C  
ATOM   2959  CG2 ILE B 363     -49.077 240.228  96.945  1.00 82.73           C  
ATOM   2960  CD1 ILE B 363     -50.836 238.205  95.318  1.00 82.73           C  
ATOM   2961  N   ILE B 364     -48.151 240.160 100.378  1.00 78.60           N  
ATOM   2962  CA  ILE B 364     -47.916 241.319 101.232  1.00 78.60           C  
ATOM   2963  C   ILE B 364     -46.976 242.296 100.530  1.00 78.60           C  
ATOM   2964  CB  ILE B 364     -47.330 240.902 102.600  1.00 78.60           C  
ATOM   2965  O   ILE B 364     -45.908 241.905 100.052  1.00 78.60           O  
ATOM   2966  CG1 ILE B 364     -48.297 239.962 103.331  1.00 78.60           C  
ATOM   2967  CG2 ILE B 364     -47.017 242.136 103.452  1.00 78.60           C  
ATOM   2968  CD1 ILE B 364     -47.743 239.391 104.627  1.00 78.60           C  
ATOM   2969  N   SER B 365     -47.444 243.602 100.222  1.00 84.36           N  
ATOM   2970  CA  SER B 365     -46.584 244.675  99.731  1.00 84.36           C  
ATOM   2971  C   SER B 365     -46.023 245.504 100.882  1.00 84.36           C  
ATOM   2972  CB  SER B 365     -47.354 245.581  98.768  1.00 84.36           C  
ATOM   2973  O   SER B 365     -46.779 246.077 101.668  1.00 84.36           O  
ATOM   2974  OG  SER B 365     -46.554 246.676  98.360  1.00 84.36           O  
ATOM   2975  N   PHE B 366     -44.655 245.517 101.032  1.00 78.81           N  
ATOM   2976  CA  PHE B 366     -44.016 246.199 102.151  1.00 78.81           C  
ATOM   2977  C   PHE B 366     -44.074 247.712 101.968  1.00 78.81           C  
ATOM   2978  CB  PHE B 366     -42.561 245.744 102.298  1.00 78.81           C  
ATOM   2979  O   PHE B 366     -43.954 248.464 102.937  1.00 78.81           O  
ATOM   2980  CG  PHE B 366     -42.411 244.274 102.583  1.00 78.81           C  
ATOM   2981  CD1 PHE B 366     -43.272 243.631 103.463  1.00 78.81           C  
ATOM   2982  CD2 PHE B 366     -41.407 243.535 101.971  1.00 78.81           C  
ATOM   2983  CE1 PHE B 366     -43.136 242.270 103.728  1.00 78.81           C  
ATOM   2984  CE2 PHE B 366     -41.264 242.176 102.231  1.00 78.81           C  
ATOM   2985  CZ  PHE B 366     -42.129 241.545 103.110  1.00 78.81           C  
ATOM   2986  N   ASP B 367     -44.330 248.250 100.702  1.00 76.75           N  
ATOM   2987  CA  ASP B 367     -44.302 249.687 100.447  1.00 76.75           C  
ATOM   2988  C   ASP B 367     -45.695 250.213 100.110  1.00 76.75           C  
ATOM   2989  CB  ASP B 367     -43.328 250.011  99.312  1.00 76.75           C  
ATOM   2990  O   ASP B 367     -45.962 251.409 100.246  1.00 76.75           O  
ATOM   2991  CG  ASP B 367     -43.610 249.223  98.045  1.00 76.75           C  
ATOM   2992  OD1 ASP B 367     -43.748 249.835  96.964  1.00 76.75           O  
ATOM   2993  OD2 ASP B 367     -43.698 247.978  98.129  1.00 76.75           O  
ATOM   2994  N   ASN B 368     -46.637 249.396  99.644  1.00 80.25           N  
ATOM   2995  CA  ASN B 368     -48.003 249.779  99.304  1.00 80.25           C  
ATOM   2996  C   ASN B 368     -49.018 248.773  99.838  1.00 80.25           C  
ATOM   2997  CB  ASN B 368     -48.155 249.931  97.788  1.00 80.25           C  
ATOM   2998  O   ASN B 368     -49.401 247.838  99.134  1.00 80.25           O  
ATOM   2999  CG  ASN B 368     -49.451 250.613  97.397  1.00 80.25           C  
ATOM   3000  ND2 ASN B 368     -49.613 250.884  96.107  1.00 80.25           N  
ATOM   3001  OD1 ASN B 368     -50.299 250.896  98.247  1.00 80.25           O  
ATOM   3002  N   PRO B 369     -49.467 248.966 100.968  1.00 76.85           N  
ATOM   3003  CA  PRO B 369     -50.373 248.026 101.634  1.00 76.85           C  
ATOM   3004  C   PRO B 369     -51.685 247.835 100.877  1.00 76.85           C  
ATOM   3005  CB  PRO B 369     -50.619 248.679 102.996  1.00 76.85           C  
ATOM   3006  O   PRO B 369     -52.363 246.820 101.057  1.00 76.85           O  
ATOM   3007  CG  PRO B 369     -49.410 249.524 103.239  1.00 76.85           C  
ATOM   3008  CD  PRO B 369     -48.906 250.027 101.917  1.00 76.85           C  
ATOM   3009  N   THR B 370     -52.096 248.706 100.028  1.00 75.98           N  
ATOM   3010  CA  THR B 370     -53.316 248.574  99.237  1.00 75.98           C  
ATOM   3011  C   THR B 370     -53.197 247.418  98.249  1.00 75.98           C  
ATOM   3012  CB  THR B 370     -53.630 249.875  98.475  1.00 75.98           C  
ATOM   3013  O   THR B 370     -54.202 246.945  97.716  1.00 75.98           O  
ATOM   3014  CG2 THR B 370     -53.763 251.055  99.431  1.00 75.98           C  
ATOM   3015  OG1 THR B 370     -52.572 250.144  97.546  1.00 75.98           O  
ATOM   3016  N   ASN B 371     -52.051 246.961  98.036  1.00 79.59           N  
ATOM   3017  CA  ASN B 371     -51.813 245.861  97.108  1.00 79.59           C  
ATOM   3018  C   ASN B 371     -51.783 244.516  97.829  1.00 79.59           C  
ATOM   3019  CB  ASN B 371     -50.508 246.080  96.339  1.00 79.59           C  
ATOM   3020  O   ASN B 371     -51.546 243.479  97.209  1.00 79.59           O  
ATOM   3021  CG  ASN B 371     -50.628 247.163  95.285  1.00 79.59           C  
ATOM   3022  ND2 ASN B 371     -49.490 247.633  94.787  1.00 79.59           N  
ATOM   3023  OD1 ASN B 371     -51.733 247.572  94.920  1.00 79.59           O  
ATOM   3024  N   ASN B 372     -52.005 244.403  99.158  1.00 73.48           N  
ATOM   3025  CA  ASN B 372     -52.095 243.144  99.890  1.00 73.48           C  
ATOM   3026  C   ASN B 372     -53.281 242.306  99.420  1.00 73.48           C  
ATOM   3027  CB  ASN B 372     -52.192 243.404 101.395  1.00 73.48           C  
ATOM   3028  O   ASN B 372     -54.337 242.848  99.089  1.00 73.48           O  
ATOM   3029  CG  ASN B 372     -50.936 244.035 101.960  1.00 73.48           C  
ATOM   3030  ND2 ASN B 372     -51.014 244.503 103.201  1.00 73.48           N  
ATOM   3031  OD1 ASN B 372     -49.903 244.103 101.288  1.00 73.48           O  
ATOM   3032  N   SER B 373     -53.108 241.005  99.353  1.00 77.34           N  
ATOM   3033  CA  SER B 373     -54.169 240.097  98.928  1.00 77.34           C  
ATOM   3034  C   SER B 373     -54.051 238.745  99.625  1.00 77.34           C  
ATOM   3035  CB  SER B 373     -54.134 239.904  97.412  1.00 77.34           C  
ATOM   3036  O   SER B 373     -52.953 238.327  99.999  1.00 77.34           O  
ATOM   3037  OG  SER B 373     -55.138 238.993  96.997  1.00 77.34           O  
ATOM   3038  N   VAL B 374     -55.235 238.116 100.000  1.00 74.18           N  
ATOM   3039  CA  VAL B 374     -55.306 236.760 100.535  1.00 74.18           C  
ATOM   3040  C   VAL B 374     -56.196 235.898  99.643  1.00 74.18           C  
ATOM   3041  CB  VAL B 374     -55.837 236.749 101.986  1.00 74.18           C  
ATOM   3042  O   VAL B 374     -57.270 236.334  99.220  1.00 74.18           O  
ATOM   3043  CG1 VAL B 374     -55.896 235.323 102.529  1.00 74.18           C  
ATOM   3044  CG2 VAL B 374     -54.964 237.628 102.880  1.00 74.18           C  
ATOM   3045  N   VAL B 375     -55.638 234.827  99.197  1.00 78.75           N  
ATOM   3046  CA  VAL B 375     -56.404 233.874  98.398  1.00 78.75           C  
ATOM   3047  C   VAL B 375     -56.776 232.665  99.252  1.00 78.75           C  
ATOM   3048  CB  VAL B 375     -55.619 233.423  97.146  1.00 78.75           C  
ATOM   3049  O   VAL B 375     -55.933 232.122  99.971  1.00 78.75           O  
ATOM   3050  CG1 VAL B 375     -56.440 232.432  96.322  1.00 78.75           C  
ATOM   3051  CG2 VAL B 375     -55.225 234.631  96.299  1.00 78.75           C  
ATOM   3052  N   PHE B 376     -58.079 232.347  99.227  1.00 73.72           N  
ATOM   3053  CA  PHE B 376     -58.577 231.232 100.022  1.00 73.72           C  
ATOM   3054  C   PHE B 376     -58.880 230.029  99.137  1.00 73.72           C  
ATOM   3055  CB  PHE B 376     -59.831 231.642 100.799  1.00 73.72           C  
ATOM   3056  O   PHE B 376     -59.210 230.186  97.959  1.00 73.72           O  
ATOM   3057  CG  PHE B 376     -59.605 232.773 101.766  1.00 73.72           C  
ATOM   3058  CD1 PHE B 376     -59.180 232.521 103.065  1.00 73.72           C  
ATOM   3059  CD2 PHE B 376     -59.816 234.089 101.375  1.00 73.72           C  
ATOM   3060  CE1 PHE B 376     -58.969 233.565 103.961  1.00 73.72           C  
ATOM   3061  CE2 PHE B 376     -59.607 235.138 102.266  1.00 73.72           C  
ATOM   3062  CZ  PHE B 376     -59.185 234.874 103.559  1.00 73.72           C  
ATOM   3063  N   THR B 377     -58.618 228.867  99.675  1.00 70.18           N  
ATOM   3064  CA  THR B 377     -58.995 227.603  99.053  1.00 70.18           C  
ATOM   3065  C   THR B 377     -59.705 226.697 100.054  1.00 70.18           C  
ATOM   3066  CB  THR B 377     -57.767 226.874  98.477  1.00 70.18           C  
ATOM   3067  O   THR B 377     -59.888 227.069 101.215  1.00 70.18           O  
ATOM   3068  CG2 THR B 377     -56.988 227.777  97.526  1.00 70.18           C  
ATOM   3069  OG1 THR B 377     -56.907 226.478  99.553  1.00 70.18           O  
ATOM   3070  N   ASN B 378     -60.203 225.601  99.624  1.00 70.61           N  
ATOM   3071  CA  ASN B 378     -60.836 224.567 100.436  1.00 70.61           C  
ATOM   3072  C   ASN B 378     -62.055 225.107 101.179  1.00 70.61           C  
ATOM   3073  CB  ASN B 378     -59.832 223.971 101.425  1.00 70.61           C  
ATOM   3074  O   ASN B 378     -62.198 224.892 102.384  1.00 70.61           O  
ATOM   3075  CG  ASN B 378     -58.801 223.089 100.751  1.00 70.61           C  
ATOM   3076  ND2 ASN B 378     -57.742 222.752 101.477  1.00 70.61           N  
ATOM   3077  OD1 ASN B 378     -58.955 222.713  99.586  1.00 70.61           O  
ATOM   3078  N   PHE B 379     -62.845 225.686 100.462  1.00 68.95           N  
ATOM   3079  CA  PHE B 379     -64.051 226.269 101.037  1.00 68.95           C  
ATOM   3080  C   PHE B 379     -64.995 225.180 101.533  1.00 68.95           C  
ATOM   3081  CB  PHE B 379     -64.764 227.155 100.012  1.00 68.95           C  
ATOM   3082  O   PHE B 379     -65.149 224.142 100.885  1.00 68.95           O  
ATOM   3083  CG  PHE B 379     -63.939 228.323  99.541  1.00 68.95           C  
ATOM   3084  CD1 PHE B 379     -63.997 229.543 100.203  1.00 68.95           C  
ATOM   3085  CD2 PHE B 379     -63.106 228.200  98.437  1.00 68.95           C  
ATOM   3086  CE1 PHE B 379     -63.235 230.626  99.771  1.00 68.95           C  
ATOM   3087  CE2 PHE B 379     -62.341 229.278  97.999  1.00 68.95           C  
ATOM   3088  CZ  PHE B 379     -62.407 230.490  98.666  1.00 68.95           C  
ATOM   3089  N   ARG B 380     -65.438 225.264 102.712  1.00 69.68           N  
ATOM   3090  CA  ARG B 380     -66.492 224.415 103.260  1.00 69.68           C  
ATOM   3091  C   ARG B 380     -67.672 225.251 103.742  1.00 69.68           C  
ATOM   3092  CB  ARG B 380     -65.951 223.561 104.408  1.00 69.68           C  
ATOM   3093  O   ARG B 380     -67.493 226.222 104.480  1.00 69.68           O  
ATOM   3094  CG  ARG B 380     -66.918 222.489 104.888  1.00 69.68           C  
ATOM   3095  CD  ARG B 380     -66.344 221.693 106.052  1.00 69.68           C  
ATOM   3096  NE  ARG B 380     -66.542 222.380 107.325  1.00 69.68           N  
ATOM   3097  NH1 ARG B 380     -66.032 220.544 108.631  1.00 69.68           N  
ATOM   3098  NH2 ARG B 380     -66.595 222.537 109.616  1.00 69.68           N  
ATOM   3099  CZ  ARG B 380     -66.389 221.819 108.521  1.00 69.68           C  
ATOM   3100  N   LYS B 381     -68.857 224.993 103.215  1.00 65.80           N  
ATOM   3101  CA  LYS B 381     -70.057 225.679 103.687  1.00 65.80           C  
ATOM   3102  C   LYS B 381     -70.390 225.276 105.121  1.00 65.80           C  
ATOM   3103  CB  LYS B 381     -71.242 225.379 102.769  1.00 65.80           C  
ATOM   3104  O   LYS B 381     -70.371 224.092 105.460  1.00 65.80           O  
ATOM   3105  CG  LYS B 381     -72.384 226.379 102.884  1.00 65.80           C  
ATOM   3106  CD  LYS B 381     -73.456 226.128 101.832  1.00 65.80           C  
ATOM   3107  CE  LYS B 381     -74.617 227.102 101.972  1.00 65.80           C  
ATOM   3108  NZ  LYS B 381     -75.665 226.868 100.935  1.00 65.80           N  
ATOM   3109  N   LEU B 382     -70.476 226.219 105.864  1.00 63.78           N  
ATOM   3110  CA  LEU B 382     -70.847 225.946 107.249  1.00 63.78           C  
ATOM   3111  C   LEU B 382     -72.363 225.929 107.412  1.00 63.78           C  
ATOM   3112  CB  LEU B 382     -70.233 226.991 108.185  1.00 63.78           C  
ATOM   3113  O   LEU B 382     -73.069 226.710 106.770  1.00 63.78           O  
ATOM   3114  CG  LEU B 382     -68.705 227.026 108.254  1.00 63.78           C  
ATOM   3115  CD1 LEU B 382     -68.237 228.270 109.000  1.00 63.78           C  
ATOM   3116  CD2 LEU B 382     -68.171 225.763 108.920  1.00 63.78           C  
ATOM   3117  N   ASP B 383     -72.837 224.983 107.226  1.00 45.09           N  
ATOM   3118  CA  ASP B 383     -74.265 224.884 107.509  1.00 45.09           C  
ATOM   3119  C   ASP B 383     -74.706 225.966 108.493  1.00 45.09           C  
ATOM   3120  CB  ASP B 383     -74.608 223.499 108.062  1.00 45.09           C  
ATOM   3121  O   ASP B 383     -74.025 226.222 109.488  1.00 45.09           O  
ATOM   3122  CG  ASP B 383     -74.675 222.431 106.986  1.00 45.09           C  
ATOM   3123  OD1 ASP B 383     -74.508 221.234 107.304  1.00 45.09           O  
ATOM   3124  OD2 ASP B 383     -74.893 222.789 105.809  1.00 45.09           O  
ATOM   3125  N   ASN B 384     -74.950 226.594 107.096  1.00 39.28           N  
ATOM   3126  CA  ASN B 384     -75.461 227.701 107.899  1.00 39.28           C  
ATOM   3127  C   ASN B 384     -76.526 227.232 108.886  1.00 39.28           C  
ATOM   3128  CB  ASN B 384     -76.021 228.803 106.997  1.00 39.28           C  
ATOM   3129  O   ASN B 384     -77.722 227.344 108.615  1.00 39.28           O  
ATOM   3130  CG  ASN B 384     -75.005 229.890 106.704  1.00 39.28           C  
ATOM   3131  ND2 ASN B 384     -75.287 230.709 105.698  1.00 39.28           N  
ATOM   3132  OD1 ASN B 384     -73.976 229.991 107.375  1.00 39.28           O  
ATOM   3133  N   LYS B 385     -54.050 199.086  77.713  1.00 50.74           N  
ATOM   3134  H   LYS B 385     -54.906 198.948  78.231  1.00 50.74           H  
ATOM   3135  H2  LYS B 385     -53.422 198.336  77.961  1.00 50.74           H  
ATOM   3136  H3  LYS B 385     -53.646 199.973  77.976  1.00 50.74           H  
ATOM   3137  CA  LYS B 385     -54.337 199.039  76.258  1.00 50.74           C  
ATOM   3138  HA  LYS B 385     -54.728 198.048  76.022  1.00 50.74           H  
ATOM   3139  C   LYS B 385     -53.094 199.154  75.400  1.00 50.74           C  
ATOM   3140  CB  LYS B 385     -55.381 200.051  75.779  1.00 50.74           C  
ATOM   3141  HB2 LYS B 385     -55.336 200.098  74.691  1.00 50.74           H  
ATOM   3142  HB3 LYS B 385     -55.196 201.050  76.174  1.00 50.74           H  
ATOM   3143  O   LYS B 385     -52.844 198.219  74.661  1.00 50.74           O  
ATOM   3144  CG  LYS B 385     -56.792 199.627  76.177  1.00 50.74           C  
ATOM   3145  HG2 LYS B 385     -56.916 199.713  77.257  1.00 50.74           H  
ATOM   3146  HG3 LYS B 385     -56.962 198.593  75.875  1.00 50.74           H  
ATOM   3147  CD  LYS B 385     -57.796 200.534  75.460  1.00 50.74           C  
ATOM   3148  HD2 LYS B 385     -57.649 200.442  74.383  1.00 50.74           H  
ATOM   3149  HD3 LYS B 385     -57.633 201.571  75.751  1.00 50.74           H  
ATOM   3150  CE  LYS B 385     -59.227 200.120  75.807  1.00 50.74           C  
ATOM   3151  HE2 LYS B 385     -59.340 199.056  75.605  1.00 50.74           H  
ATOM   3152  HE3 LYS B 385     -59.402 200.281  76.871  1.00 50.74           H  
ATOM   3153  NZ  LYS B 385     -60.212 200.884  75.001  1.00 50.74           N  
ATOM   3154  HZ1 LYS B 385     -60.131 201.877  75.156  1.00 50.74           H  
ATOM   3155  HZ2 LYS B 385     -60.072 200.708  74.017  1.00 50.74           H  
ATOM   3156  HZ3 LYS B 385     -61.156 200.600  75.224  1.00 50.74           H  
ATOM   3157  N   PRO B 386     -52.276 200.213  75.518  1.00 60.89           N  
ATOM   3158  CA  PRO B 386     -51.102 200.323  74.649  1.00 60.89           C  
ATOM   3159  HA  PRO B 386     -51.420 200.399  73.609  1.00 60.89           H  
ATOM   3160  C   PRO B 386     -50.193 199.106  74.809  1.00 60.89           C  
ATOM   3161  CB  PRO B 386     -50.393 201.612  75.073  1.00 60.89           C  
ATOM   3162  HB2 PRO B 386     -50.005 202.153  74.209  1.00 60.89           H  
ATOM   3163  HB3 PRO B 386     -49.583 201.396  75.769  1.00 60.89           H  
ATOM   3164  O   PRO B 386     -49.710 198.529  73.851  1.00 60.89           O  
ATOM   3165  CG  PRO B 386     -51.472 202.413  75.795  1.00 60.89           C  
ATOM   3166  HG2 PRO B 386     -52.062 202.967  75.066  1.00 60.89           H  
ATOM   3167  HG3 PRO B 386     -51.048 203.091  76.537  1.00 60.89           H  
ATOM   3168  CD  PRO B 386     -52.336 201.340  76.438  1.00 60.89           C  
ATOM   3169  HD2 PRO B 386     -51.900 201.055  77.396  1.00 60.89           H  
ATOM   3170  HD3 PRO B 386     -53.340 201.739  76.582  1.00 60.89           H  
ATOM   3171  N   SER B 387     -50.070 198.650  76.053  1.00 70.80           N  
ATOM   3172  H   SER B 387     -50.408 199.227  76.808  1.00 70.80           H  
ATOM   3173  CA  SER B 387     -49.361 197.423  76.384  1.00 70.80           C  
ATOM   3174  HA  SER B 387     -48.336 197.503  76.021  1.00 70.80           H  
ATOM   3175  C   SER B 387     -49.954 196.167  75.738  1.00 70.80           C  
ATOM   3176  CB  SER B 387     -49.309 197.308  77.908  1.00 70.80           C  
ATOM   3177  HB2 SER B 387     -48.454 197.871  78.280  1.00 70.80           H  
ATOM   3178  HB3 SER B 387     -50.214 197.739  78.335  1.00 70.80           H  
ATOM   3179  O   SER B 387     -49.177 195.324  75.320  1.00 70.80           O  
ATOM   3180  OG  SER B 387     -49.233 195.981  78.365  1.00 70.80           O  
ATOM   3181  HG  SER B 387     -48.609 195.471  77.844  1.00 70.80           H  
ATOM   3182  N   SER B 388     -51.277 196.021  75.640  1.00 80.53           N  
ATOM   3183  H   SER B 388     -51.889 196.808  75.805  1.00 80.53           H  
ATOM   3184  CA  SER B 388     -51.882 194.814  75.064  1.00 80.53           C  
ATOM   3185  HA  SER B 388     -51.337 193.942  75.424  1.00 80.53           H  
ATOM   3186  C   SER B 388     -51.772 194.798  73.542  1.00 80.53           C  
ATOM   3187  CB  SER B 388     -53.341 194.659  75.508  1.00 80.53           C  
ATOM   3188  HB2 SER B 388     -53.774 193.786  75.020  1.00 80.53           H  
ATOM   3189  HB3 SER B 388     -53.361 194.490  76.584  1.00 80.53           H  
ATOM   3190  O   SER B 388     -51.489 193.757  72.970  1.00 80.53           O  
ATOM   3191  OG  SER B 388     -54.125 195.807  75.210  1.00 80.53           O  
ATOM   3192  HG  SER B 388     -54.277 195.795  74.262  1.00 80.53           H  
ATOM   3193  N   GLU B 389     -51.942 195.950  72.890  1.00 84.83           N  
ATOM   3194  H   GLU B 389     -52.165 196.788  73.408  1.00 84.83           H  
ATOM   3195  CA  GLU B 389     -51.732 196.073  71.440  1.00 84.83           C  
ATOM   3196  HA  GLU B 389     -52.305 195.314  70.909  1.00 84.83           H  
ATOM   3197  C   GLU B 389     -50.259 195.868  71.075  1.00 84.83           C  
ATOM   3198  CB  GLU B 389     -52.179 197.463  70.972  1.00 84.83           C  
ATOM   3199  HB2 GLU B 389     -51.828 197.625  69.953  1.00 84.83           H  
ATOM   3200  HB3 GLU B 389     -51.722 198.211  71.620  1.00 84.83           H  
ATOM   3201  O   GLU B 389     -49.947 195.222  70.079  1.00 84.83           O  
ATOM   3202  CG  GLU B 389     -53.705 197.624  70.994  1.00 84.83           C  
ATOM   3203  HG2 GLU B 389     -54.079 197.318  71.971  1.00 84.83           H  
ATOM   3204  HG3 GLU B 389     -54.141 196.964  70.244  1.00 84.83           H  
ATOM   3205  CD  GLU B 389     -54.156 199.070  70.734  1.00 84.83           C  
ATOM   3206  OE1 GLU B 389     -55.343 199.350  71.021  1.00 84.83           O  
ATOM   3207  OE2 GLU B 389     -53.306 199.919  70.378  1.00 84.83           O  
ATOM   3208  N   LEU B 390     -49.342 196.386  71.896  1.00 86.17           N  
ATOM   3209  H   LEU B 390     -49.644 196.959  72.671  1.00 86.17           H  
ATOM   3210  CA  LEU B 390     -47.914 196.166  71.706  1.00 86.17           C  
ATOM   3211  HA  LEU B 390     -47.673 196.414  70.673  1.00 86.17           H  
ATOM   3212  C   LEU B 390     -47.541 194.697  71.915  1.00 86.17           C  
ATOM   3213  CB  LEU B 390     -47.130 197.095  72.645  1.00 86.17           C  
ATOM   3214  HB2 LEU B 390     -47.437 198.123  72.457  1.00 86.17           H  
ATOM   3215  HB3 LEU B 390     -47.382 196.842  73.675  1.00 86.17           H  
ATOM   3216  O   LEU B 390     -46.802 194.161  71.101  1.00 86.17           O  
ATOM   3217  CG  LEU B 390     -45.604 196.995  72.473  1.00 86.17           C  
ATOM   3218  HG  LEU B 390     -45.279 195.973  72.665  1.00 86.17           H  
ATOM   3219  CD1 LEU B 390     -45.151 197.417  71.073  1.00 86.17           C  
ATOM   3220 HD11 LEU B 390     -45.498 196.691  70.339  1.00 86.17           H  
ATOM   3221 HD12 LEU B 390     -44.062 197.424  71.034  1.00 86.17           H  
ATOM   3222 HD13 LEU B 390     -45.534 198.408  70.828  1.00 86.17           H  
ATOM   3223  CD2 LEU B 390     -44.924 197.905  73.496  1.00 86.17           C  
ATOM   3224 HD21 LEU B 390     -45.207 197.594  74.501  1.00 86.17           H  
ATOM   3225 HD22 LEU B 390     -45.212 198.943  73.329  1.00 86.17           H  
ATOM   3226 HD23 LEU B 390     -43.842 197.806  73.399  1.00 86.17           H  
ATOM   3227  N   GLN B 391     -48.073 194.055  72.960  1.00 85.18           N  
ATOM   3228  H   GLN B 391     -48.647 194.567  73.614  1.00 85.18           H  
ATOM   3229  CA  GLN B 391     -47.869 192.628  73.202  1.00 85.18           C  
ATOM   3230  HA  GLN B 391     -46.802 192.441  73.321  1.00 85.18           H  
ATOM   3231  C   GLN B 391     -48.350 191.808  72.006  1.00 85.18           C  
ATOM   3232  CB  GLN B 391     -48.595 192.203  74.487  1.00 85.18           C  
ATOM   3233  HB2 GLN B 391     -49.669 192.332  74.355  1.00 85.18           H  
ATOM   3234  HB3 GLN B 391     -48.275 192.840  75.312  1.00 85.18           H  
ATOM   3235  O   GLN B 391     -47.567 191.056  71.456  1.00 85.18           O  
ATOM   3236  CG  GLN B 391     -48.322 190.738  74.863  1.00 85.18           C  
ATOM   3237  HG2 GLN B 391     -48.563 190.080  74.028  1.00 85.18           H  
ATOM   3238  HG3 GLN B 391     -48.967 190.457  75.695  1.00 85.18           H  
ATOM   3239  CD  GLN B 391     -46.881 190.518  75.296  1.00 85.18           C  
ATOM   3240  NE2 GLN B 391     -46.158 189.617  74.672  1.00 85.18           N  
ATOM   3241 HE21 GLN B 391     -45.199 189.462  74.946  1.00 85.18           H  
ATOM   3242 HE22 GLN B 391     -46.525 189.085  73.895  1.00 85.18           H  
ATOM   3243  OE1 GLN B 391     -46.409 191.184  76.210  1.00 85.18           O  
ATOM   3244  N   GLN B 392     -49.578 192.039  71.531  1.00 87.11           N  
ATOM   3245  H   GLN B 392     -50.180 192.682  72.025  1.00 87.11           H  
ATOM   3246  CA  GLN B 392     -50.119 191.334  70.365  1.00 87.11           C  
ATOM   3247  HA  GLN B 392     -50.147 190.264  70.571  1.00 87.11           H  
ATOM   3248  C   GLN B 392     -49.262 191.527  69.113  1.00 87.11           C  
ATOM   3249  CB  GLN B 392     -51.535 191.839  70.068  1.00 87.11           C  
ATOM   3250  HB2 GLN B 392     -51.823 191.526  69.065  1.00 87.11           H  
ATOM   3251  HB3 GLN B 392     -51.549 192.928  70.105  1.00 87.11           H  
ATOM   3252  O   GLN B 392     -49.027 190.573  68.380  1.00 87.11           O  
ATOM   3253  CG  GLN B 392     -52.559 191.267  71.051  1.00 87.11           C  
ATOM   3254  HG2 GLN B 392     -52.245 191.461  72.077  1.00 87.11           H  
ATOM   3255  HG3 GLN B 392     -52.607 190.186  70.917  1.00 87.11           H  
ATOM   3256  CD  GLN B 392     -53.952 191.848  70.849  1.00 87.11           C  
ATOM   3257  NE2 GLN B 392     -54.920 191.405  71.620  1.00 87.11           N  
ATOM   3258 HE21 GLN B 392     -54.741 190.621  72.231  1.00 87.11           H  
ATOM   3259 HE22 GLN B 392     -55.845 191.729  71.376  1.00 87.11           H  
ATOM   3260  OE1 GLN B 392     -54.222 192.705  70.024  1.00 87.11           O  
ATOM   3261  N   ARG B 393     -48.772 192.749  68.870  1.00 86.63           N  
ATOM   3262  H   ARG B 393     -49.023 193.504  69.491  1.00 86.63           H  
ATOM   3263  CA  ARG B 393     -47.861 192.999  67.747  1.00 86.63           C  
ATOM   3264  HA  ARG B 393     -48.295 192.575  66.843  1.00 86.63           H  
ATOM   3265  C   ARG B 393     -46.539 192.267  67.926  1.00 86.63           C  
ATOM   3266  CB  ARG B 393     -47.628 194.498  67.546  1.00 86.63           C  
ATOM   3267  HB2 ARG B 393     -46.766 194.631  66.892  1.00 86.63           H  
ATOM   3268  HB3 ARG B 393     -47.414 194.974  68.503  1.00 86.63           H  
ATOM   3269  O   ARG B 393     -46.044 191.722  66.952  1.00 86.63           O  
ATOM   3270  CG  ARG B 393     -48.852 195.148  66.891  1.00 86.63           C  
ATOM   3271  HG2 ARG B 393     -49.719 195.030  67.541  1.00 86.63           H  
ATOM   3272  HG3 ARG B 393     -49.071 194.652  65.946  1.00 86.63           H  
ATOM   3273  CD  ARG B 393     -48.625 196.640  66.641  1.00 86.63           C  
ATOM   3274  HD2 ARG B 393     -48.266 197.099  67.562  1.00 86.63           H  
ATOM   3275  HD3 ARG B 393     -49.586 197.081  66.379  1.00 86.63           H  
ATOM   3276  NE  ARG B 393     -47.667 196.873  65.540  1.00 86.63           N  
ATOM   3277  HE  ARG B 393     -47.253 196.055  65.117  1.00 86.63           H  
ATOM   3278  NH1 ARG B 393     -47.795 199.156  65.530  1.00 86.63           N  
ATOM   3279 HH11 ARG B 393     -47.506 200.044  65.147  1.00 86.63           H  
ATOM   3280 HH12 ARG B 393     -48.476 199.081  66.272  1.00 86.63           H  
ATOM   3281  NH2 ARG B 393     -46.450 198.135  64.081  1.00 86.63           N  
ATOM   3282 HH21 ARG B 393     -45.844 197.345  63.909  1.00 86.63           H  
ATOM   3283 HH22 ARG B 393     -46.109 199.030  63.762  1.00 86.63           H  
ATOM   3284  CZ  ARG B 393     -47.312 198.044  65.050  1.00 86.63           C  
ATOM   3285  N   ILE B 394     -45.976 192.248  69.134  1.00 89.44           N  
ATOM   3286  H   ILE B 394     -46.464 192.682  69.904  1.00 89.44           H  
ATOM   3287  CA  ILE B 394     -44.747 191.502  69.417  1.00 89.44           C  
ATOM   3288  HA  ILE B 394     -43.998 191.773  68.674  1.00 89.44           H  
ATOM   3289  C   ILE B 394     -44.980 190.000  69.228  1.00 89.44           C  
ATOM   3290  CB  ILE B 394     -44.163 191.871  70.798  1.00 89.44           C  
ATOM   3291  HB  ILE B 394     -44.939 191.795  71.559  1.00 89.44           H  
ATOM   3292  O   ILE B 394     -44.200 189.379  68.519  1.00 89.44           O  
ATOM   3293  CG1 ILE B 394     -43.627 193.323  70.746  1.00 89.44           C  
ATOM   3294 HG12 ILE B 394     -42.737 193.342  70.116  1.00 89.44           H  
ATOM   3295 HG13 ILE B 394     -44.367 193.975  70.280  1.00 89.44           H  
ATOM   3296  CG2 ILE B 394     -43.022 190.898  71.143  1.00 89.44           C  
ATOM   3297 HG21 ILE B 394     -42.447 191.234  72.006  1.00 89.44           H  
ATOM   3298 HG22 ILE B 394     -42.342 190.797  70.298  1.00 89.44           H  
ATOM   3299 HG23 ILE B 394     -43.429 189.916  71.382  1.00 89.44           H  
ATOM   3300  CD1 ILE B 394     -43.268 193.939  72.101  1.00 89.44           C  
ATOM   3301 HD11 ILE B 394     -42.430 193.413  72.556  1.00 89.44           H  
ATOM   3302 HD12 ILE B 394     -44.141 193.908  72.754  1.00 89.44           H  
ATOM   3303 HD13 ILE B 394     -42.976 194.979  71.951  1.00 89.44           H  
ATOM   3304  N   ASP B 395     -46.073 189.444  69.744  1.00 87.65           N  
ATOM   3305  H   ASP B 395     -46.639 189.991  70.378  1.00 87.65           H  
ATOM   3306  CA  ASP B 395     -46.442 188.035  69.568  1.00 87.65           C  
ATOM   3307  HA  ASP B 395     -45.662 187.404  69.993  1.00 87.65           H  
ATOM   3308  C   ASP B 395     -46.589 187.685  68.076  1.00 87.65           C  
ATOM   3309  CB  ASP B 395     -47.770 187.735  70.295  1.00 87.65           C  
ATOM   3310  HB2 ASP B 395     -48.563 188.329  69.839  1.00 87.65           H  
ATOM   3311  HB3 ASP B 395     -48.016 186.687  70.133  1.00 87.65           H  
ATOM   3312  O   ASP B 395     -46.102 186.655  67.607  1.00 87.65           O  
ATOM   3313  CG  ASP B 395     -47.779 187.994  71.808  1.00 87.65           C  
ATOM   3314  OD1 ASP B 395     -48.892 188.167  72.358  1.00 87.65           O  
ATOM   3315  OD2 ASP B 395     -46.700 188.051  72.440  1.00 87.65           O  
ATOM   3316  N   GLU B 396     -47.213 188.571  67.293  1.00 87.74           N  
ATOM   3317  H   GLU B 396     -47.643 189.372  67.731  1.00 87.74           H  
ATOM   3318  CA  GLU B 396     -47.348 188.405  65.846  1.00 87.74           C  
ATOM   3319  HA  GLU B 396     -47.796 187.429  65.659  1.00 87.74           H  
ATOM   3320  C   GLU B 396     -45.983 188.439  65.142  1.00 87.74           C  
ATOM   3321  CB  GLU B 396     -48.296 189.478  65.285  1.00 87.74           C  
ATOM   3322  HB2 GLU B 396     -47.815 190.454  65.341  1.00 87.74           H  
ATOM   3323  HB3 GLU B 396     -49.208 189.496  65.881  1.00 87.74           H  
ATOM   3324  O   GLU B 396     -45.712 187.589  64.295  1.00 87.74           O  
ATOM   3325  CG  GLU B 396     -48.677 189.171  63.830  1.00 87.74           C  
ATOM   3326  HG2 GLU B 396     -49.214 188.222  63.799  1.00 87.74           H  
ATOM   3327  HG3 GLU B 396     -47.769 189.057  63.239  1.00 87.74           H  
ATOM   3328  CD  GLU B 396     -49.533 190.255  63.162  1.00 87.74           C  
ATOM   3329  OE1 GLU B 396     -49.760 190.092  61.937  1.00 87.74           O  
ATOM   3330  OE2 GLU B 396     -49.880 191.272  63.797  1.00 87.74           O  
ATOM   3331  N   ILE B 397     -45.105 189.378  65.505  1.00 88.34           N  
ATOM   3332  H   ILE B 397     -45.379 190.024  66.231  1.00 88.34           H  
ATOM   3333  CA  ILE B 397     -43.746 189.481  64.950  1.00 88.34           C  
ATOM   3334  HA  ILE B 397     -43.807 189.533  63.863  1.00 88.34           H  
ATOM   3335  C   ILE B 397     -42.938 188.231  65.294  1.00 88.34           C  
ATOM   3336  CB  ILE B 397     -43.044 190.757  65.465  1.00 88.34           C  
ATOM   3337  HB  ILE B 397     -43.100 190.753  66.554  1.00 88.34           H  
ATOM   3338  O   ILE B 397     -42.313 187.652  64.409  1.00 88.34           O  
ATOM   3339  CG1 ILE B 397     -43.736 192.026  64.922  1.00 88.34           C  
ATOM   3340 HG12 ILE B 397     -44.811 191.867  64.827  1.00 88.34           H  
ATOM   3341 HG13 ILE B 397     -43.364 192.254  63.923  1.00 88.34           H  
ATOM   3342  CG2 ILE B 397     -41.557 190.805  65.068  1.00 88.34           C  
ATOM   3343 HG21 ILE B 397     -41.094 191.724  65.426  1.00 88.34           H  
ATOM   3344 HG22 ILE B 397     -41.452 190.768  63.984  1.00 88.34           H  
ATOM   3345 HG23 ILE B 397     -41.009 189.969  65.500  1.00 88.34           H  
ATOM   3346  CD1 ILE B 397     -43.504 193.227  65.846  1.00 88.34           C  
ATOM   3347 HD11 ILE B 397     -44.187 194.034  65.578  1.00 88.34           H  
ATOM   3348 HD12 ILE B 397     -42.472 193.565  65.765  1.00 88.34           H  
ATOM   3349 HD13 ILE B 397     -43.703 192.956  66.883  1.00 88.34           H  
ATOM   3350  N   VAL B 398     -42.997 187.782  66.549  1.00 88.51           N  
ATOM   3351  H   VAL B 398     -43.540 188.305  67.220  1.00 88.51           H  
ATOM   3352  CA  VAL B 398     -42.329 186.563  67.005  1.00 88.51           C  
ATOM   3353  HA  VAL B 398     -41.261 186.651  66.801  1.00 88.51           H  
ATOM   3354  C   VAL B 398     -42.826 185.369  66.210  1.00 88.51           C  
ATOM   3355  CB  VAL B 398     -42.493 186.360  68.519  1.00 88.51           C  
ATOM   3356  HB  VAL B 398     -43.539 186.479  68.800  1.00 88.51           H  
ATOM   3357  O   VAL B 398     -42.012 184.711  65.571  1.00 88.51           O  
ATOM   3358  CG1 VAL B 398     -42.011 184.977  68.975  1.00 88.51           C  
ATOM   3359 HG11 VAL B 398     -42.665 184.197  68.585  1.00 88.51           H  
ATOM   3360 HG12 VAL B 398     -40.991 184.800  68.634  1.00 88.51           H  
ATOM   3361 HG13 VAL B 398     -42.044 184.922  70.063  1.00 88.51           H  
ATOM   3362  CG2 VAL B 398     -41.646 187.400  69.256  1.00 88.51           C  
ATOM   3363 HG21 VAL B 398     -41.924 188.413  68.962  1.00 88.51           H  
ATOM   3364 HG22 VAL B 398     -40.588 187.234  69.052  1.00 88.51           H  
ATOM   3365 HG23 VAL B 398     -41.801 187.289  70.329  1.00 88.51           H  
ATOM   3366  N   SER B 399     -44.140 185.138  66.149  1.00 87.34           N  
ATOM   3367  H   SER B 399     -44.756 185.716  66.703  1.00 87.34           H  
ATOM   3368  CA  SER B 399     -44.704 183.993  65.421  1.00 87.34           C  
ATOM   3369  HA  SER B 399     -44.307 183.084  65.872  1.00 87.34           H  
ATOM   3370  C   SER B 399     -44.315 183.964  63.938  1.00 87.34           C  
ATOM   3371  CB  SER B 399     -46.227 183.960  65.571  1.00 87.34           C  
ATOM   3372  HB2 SER B 399     -46.599 183.025  65.152  1.00 87.34           H  
ATOM   3373  HB3 SER B 399     -46.482 183.989  66.631  1.00 87.34           H  
ATOM   3374  O   SER B 399     -44.016 182.899  63.407  1.00 87.34           O  
ATOM   3375  OG  SER B 399     -46.846 185.042  64.903  1.00 87.34           O  
ATOM   3376  HG  SER B 399     -46.456 185.854  65.234  1.00 87.34           H  
ATOM   3377  N   LYS B 400     -44.244 185.130  63.283  1.00 87.54           N  
ATOM   3378  H   LYS B 400     -44.528 185.962  63.782  1.00 87.54           H  
ATOM   3379  CA  LYS B 400     -43.816 185.267  61.882  1.00 87.54           C  
ATOM   3380  HA  LYS B 400     -44.274 184.476  61.288  1.00 87.54           H  
ATOM   3381  C   LYS B 400     -42.310 185.113  61.678  1.00 87.54           C  
ATOM   3382  CB  LYS B 400     -44.260 186.636  61.356  1.00 87.54           C  
ATOM   3383  HB2 LYS B 400     -43.746 186.843  60.418  1.00 87.54           H  
ATOM   3384  HB3 LYS B 400     -43.982 187.408  62.075  1.00 87.54           H  
ATOM   3385  O   LYS B 400     -41.884 184.871  60.553  1.00 87.54           O  
ATOM   3386  CG  LYS B 400     -45.767 186.675  61.094  1.00 87.54           C  
ATOM   3387  HG2 LYS B 400     -46.317 186.385  61.989  1.00 87.54           H  
ATOM   3388  HG3 LYS B 400     -46.001 185.971  60.296  1.00 87.54           H  
ATOM   3389  CD  LYS B 400     -46.192 188.084  60.675  1.00 87.54           C  
ATOM   3390  HD2 LYS B 400     -45.569 188.423  59.848  1.00 87.54           H  
ATOM   3391  HD3 LYS B 400     -46.068 188.758  61.523  1.00 87.54           H  
ATOM   3392  CE  LYS B 400     -47.655 188.044  60.237  1.00 87.54           C  
ATOM   3393  HE2 LYS B 400     -48.245 187.586  61.030  1.00 87.54           H  
ATOM   3394  HE3 LYS B 400     -47.726 187.412  59.351  1.00 87.54           H  
ATOM   3395  NZ  LYS B 400     -48.183 189.395  59.951  1.00 87.54           N  
ATOM   3396  HZ1 LYS B 400     -49.063 189.344  59.458  1.00 87.54           H  
ATOM   3397  HZ2 LYS B 400     -47.517 189.981  59.467  1.00 87.54           H  
ATOM   3398  HZ3 LYS B 400     -48.457 189.831  60.819  1.00 87.54           H  
ATOM   3399  N   SER B 401     -41.519 185.300  62.732  1.00 90.10           N  
ATOM   3400  H   SER B 401     -41.958 185.570  63.601  1.00 90.10           H  
ATOM   3401  CA  SER B 401     -40.060 185.162  62.711  1.00 90.10           C  
ATOM   3402  HA  SER B 401     -39.701 185.383  61.707  1.00 90.10           H  
ATOM   3403  C   SER B 401     -39.576 183.750  63.046  1.00 90.10           C  
ATOM   3404  CB  SER B 401     -39.433 186.184  63.660  1.00 90.10           C  
ATOM   3405  HB2 SER B 401     -39.861 187.166  63.466  1.00 90.10           H  
ATOM   3406  HB3 SER B 401     -38.361 186.236  63.467  1.00 90.10           H  
ATOM   3407  O   SER B 401     -38.395 183.454  62.860  1.00 90.10           O  
ATOM   3408  OG  SER B 401     -39.635 185.838  65.015  1.00 90.10           O  
ATOM   3409  HG  SER B 401     -40.500 185.435  65.120  1.00 90.10           H  
ATOM   3410  N   LEU B 402     -40.472 182.885  63.537  1.00 88.97           N  
ATOM   3411  H   LEU B 402     -41.429 183.183  63.657  1.00 88.97           H  
ATOM   3412  CA  LEU B 402     -40.147 181.487  63.787  1.00 88.97           C  
ATOM   3413  HA  LEU B 402     -39.283 181.473  64.451  1.00 88.97           H  
ATOM   3414  C   LEU B 402     -39.770 180.794  62.467  1.00 88.97           C  
ATOM   3415  CB  LEU B 402     -41.319 180.756  64.468  1.00 88.97           C  
ATOM   3416  HB2 LEU B 402     -41.079 179.695  64.524  1.00 88.97           H  
ATOM   3417  HB3 LEU B 402     -42.201 180.863  63.836  1.00 88.97           H  
ATOM   3418  O   LEU B 402     -40.443 181.028  61.456  1.00 88.97           O  
ATOM   3419  CG  LEU B 402     -41.660 181.252  65.882  1.00 88.97           C  
ATOM   3420  HG  LEU B 402     -41.894 182.316  65.843  1.00 88.97           H  
ATOM   3421  CD1 LEU B 402     -42.901 180.531  66.404  1.00 88.97           C  
ATOM   3422 HD11 LEU B 402     -43.209 180.971  67.354  1.00 88.97           H  
ATOM   3423 HD12 LEU B 402     -42.677 179.474  66.550  1.00 88.97           H  
ATOM   3424 HD13 LEU B 402     -43.714 180.632  65.686  1.00 88.97           H  
ATOM   3425  CD2 LEU B 402     -40.517 181.039  66.877  1.00 88.97           C  
ATOM   3426 HD21 LEU B 402     -40.825 181.385  67.864  1.00 88.97           H  
ATOM   3427 HD22 LEU B 402     -39.646 181.622  66.577  1.00 88.97           H  
ATOM   3428 HD23 LEU B 402     -40.251 179.983  66.923  1.00 88.97           H  
ATOM   3429  N   PRO B 403     -38.726 179.948  62.466  1.00 88.48           N  
ATOM   3430  CA  PRO B 403     -38.343 179.194  61.284  1.00 88.48           C  
ATOM   3431  HA  PRO B 403     -38.225 179.878  60.444  1.00 88.48           H  
ATOM   3432  C   PRO B 403     -39.414 178.163  60.910  1.00 88.48           C  
ATOM   3433  CB  PRO B 403     -36.981 178.569  61.602  1.00 88.48           C  
ATOM   3434  HB2 PRO B 403     -36.193 179.221  61.224  1.00 88.48           H  
ATOM   3435  HB3 PRO B 403     -36.876 177.572  61.175  1.00 88.48           H  
ATOM   3436  O   PRO B 403     -40.202 177.706  61.747  1.00 88.48           O  
ATOM   3437  CG  PRO B 403     -36.920 178.536  63.129  1.00 88.48           C  
ATOM   3438  HG2 PRO B 403     -37.283 177.575  63.496  1.00 88.48           H  
ATOM   3439  HG3 PRO B 403     -35.907 178.712  63.494  1.00 88.48           H  
ATOM   3440  CD  PRO B 403     -37.874 179.625  63.599  1.00 88.48           C  
ATOM   3441  HD2 PRO B 403     -37.313 180.510  63.898  1.00 88.48           H  
ATOM   3442  HD3 PRO B 403     -38.466 179.257  64.438  1.00 88.48           H  
ATOM   3443  N   TYR B 404     -39.450 177.811  59.628  1.00 93.39           N  
ATOM   3444  H   TYR B 404     -38.756 178.203  59.009  1.00 93.39           H  
ATOM   3445  CA  TYR B 404     -40.281 176.714  59.147  1.00 93.39           C  
ATOM   3446  HA  TYR B 404     -41.231 176.738  59.682  1.00 93.39           H  
ATOM   3447  C   TYR B 404     -39.602 175.367  59.420  1.00 93.39           C  
ATOM   3448  CB  TYR B 404     -40.575 176.869  57.654  1.00 93.39           C  
ATOM   3449  HB2 TYR B 404     -39.633 176.905  57.106  1.00 93.39           H  
ATOM   3450  HB3 TYR B 404     -41.109 175.975  57.334  1.00 93.39           H  
ATOM   3451  O   TYR B 404     -38.402 175.218  59.197  1.00 93.39           O  
ATOM   3452  CG  TYR B 404     -41.414 178.072  57.280  1.00 93.39           C  
ATOM   3453  CD1 TYR B 404     -42.821 178.003  57.336  1.00 93.39           C  
ATOM   3454  HD1 TYR B 404     -43.301 177.097  57.676  1.00 93.39           H  
ATOM   3455  CD2 TYR B 404     -40.784 179.260  56.867  1.00 93.39           C  
ATOM   3456  HD2 TYR B 404     -39.705 179.322  56.860  1.00 93.39           H  
ATOM   3457  CE1 TYR B 404     -43.590 179.122  56.961  1.00 93.39           C  
ATOM   3458  HE1 TYR B 404     -44.669 179.102  57.005  1.00 93.39           H  
ATOM   3459  CE2 TYR B 404     -41.552 180.378  56.496  1.00 93.39           C  
ATOM   3460  HE2 TYR B 404     -41.055 181.295  56.211  1.00 93.39           H  
ATOM   3461  OH  TYR B 404     -43.710 181.382  56.185  1.00 93.39           O  
ATOM   3462  HH  TYR B 404     -43.150 182.140  56.002  1.00 93.39           H  
ATOM   3463  CZ  TYR B 404     -42.959 180.307  56.542  1.00 93.39           C  
ATOM   3464  N   HIS B 405     -40.384 174.365  59.815  1.00 93.16           N  
ATOM   3465  H   HIS B 405     -41.358 174.564  59.991  1.00 93.16           H  
ATOM   3466  CA  HIS B 405     -39.919 172.998  60.052  1.00 93.16           C  
ATOM   3467  HA  HIS B 405     -38.905 172.887  59.666  1.00 93.16           H  
ATOM   3468  C   HIS B 405     -40.809 171.992  59.321  1.00 93.16           C  
ATOM   3469  CB  HIS B 405     -39.877 172.718  61.558  1.00 93.16           C  
ATOM   3470  HB2 HIS B 405     -40.876 172.837  61.975  1.00 93.16           H  
ATOM   3471  HB3 HIS B 405     -39.566 171.686  61.721  1.00 93.16           H  
ATOM   3472  O   HIS B 405     -42.032 172.147  59.280  1.00 93.16           O  
ATOM   3473  CG  HIS B 405     -38.922 173.621  62.294  1.00 93.16           C  
ATOM   3474  CD2 HIS B 405     -39.248 174.725  63.033  1.00 93.16           C  
ATOM   3475  HD2 HIS B 405     -40.243 175.113  63.193  1.00 93.16           H  
ATOM   3476  ND1 HIS B 405     -37.552 173.491  62.337  1.00 93.16           N  
ATOM   3477  HD1 HIS B 405     -37.007 172.745  61.930  1.00 93.16           H  
ATOM   3478  CE1 HIS B 405     -37.065 174.487  63.091  1.00 93.16           C  
ATOM   3479  HE1 HIS B 405     -36.021 174.635  63.324  1.00 93.16           H  
ATOM   3480  NE2 HIS B 405     -38.064 175.259  63.547  1.00 93.16           N  
ATOM   3481  N   VAL B 406     -40.203 170.959  58.729  1.00 93.83           N  
ATOM   3482  H   VAL B 406     -39.211 170.834  58.869  1.00 93.83           H  
ATOM   3483  CA  VAL B 406     -40.928 169.871  58.058  1.00 93.83           C  
ATOM   3484  HA  VAL B 406     -41.952 170.185  57.854  1.00 93.83           H  
ATOM   3485  C   VAL B 406     -40.984 168.669  58.987  1.00 93.83           C  
ATOM   3486  CB  VAL B 406     -40.287 169.486  56.709  1.00 93.83           C  
ATOM   3487  HB  VAL B 406     -39.250 169.193  56.865  1.00 93.83           H  
ATOM   3488  O   VAL B 406     -39.968 168.051  59.273  1.00 93.83           O  
ATOM   3489  CG1 VAL B 406     -41.041 168.331  56.031  1.00 93.83           C  
ATOM   3490 HG11 VAL B 406     -40.613 168.139  55.047  1.00 93.83           H  
ATOM   3491 HG12 VAL B 406     -42.099 168.577  55.937  1.00 93.83           H  
ATOM   3492 HG13 VAL B 406     -40.934 167.423  56.625  1.00 93.83           H  
ATOM   3493  CG2 VAL B 406     -40.314 170.664  55.732  1.00 93.83           C  
ATOM   3494 HG21 VAL B 406     -39.778 171.505  56.171  1.00 93.83           H  
ATOM   3495 HG22 VAL B 406     -39.819 170.386  54.803  1.00 93.83           H  
ATOM   3496 HG23 VAL B 406     -41.349 170.948  55.537  1.00 93.83           H  
ATOM   3497  N   GLU B 407     -42.183 168.292  59.410  1.00 92.27           N  
ATOM   3498  H   GLU B 407     -42.986 168.844  59.143  1.00 92.27           H  
ATOM   3499  CA  GLU B 407     -42.424 167.053  60.140  1.00 92.27           C  
ATOM   3500  HA  GLU B 407     -41.539 166.794  60.720  1.00 92.27           H  
ATOM   3501  C   GLU B 407     -42.716 165.929  59.136  1.00 92.27           C  
ATOM   3502  CB  GLU B 407     -43.581 167.275  61.120  1.00 92.27           C  
ATOM   3503  HB2 GLU B 407     -44.497 167.441  60.555  1.00 92.27           H  
ATOM   3504  HB3 GLU B 407     -43.375 168.171  61.705  1.00 92.27           H  
ATOM   3505  O   GLU B 407     -43.679 165.997  58.366  1.00 92.27           O  
ATOM   3506  CG  GLU B 407     -43.788 166.102  62.086  1.00 92.27           C  
ATOM   3507  HG2 GLU B 407     -43.844 165.174  61.516  1.00 92.27           H  
ATOM   3508  HG3 GLU B 407     -42.937 166.037  62.765  1.00 92.27           H  
ATOM   3509  CD  GLU B 407     -45.085 166.289  62.881  1.00 92.27           C  
ATOM   3510  OE1 GLU B 407     -45.908 165.346  62.915  1.00 92.27           O  
ATOM   3511  OE2 GLU B 407     -45.394 167.422  63.322  1.00 92.27           O  
ATOM   3512  N   ILE B 408     -41.885 164.886  59.119  1.00 91.89           N  
ATOM   3513  H   ILE B 408     -41.101 164.885  59.755  1.00 91.89           H  
ATOM   3514  CA  ILE B 408     -42.064 163.740  58.222  1.00 91.89           C  
ATOM   3515  HA  ILE B 408     -42.598 164.072  57.332  1.00 91.89           H  
ATOM   3516  C   ILE B 408     -42.908 162.668  58.910  1.00 91.89           C  
ATOM   3517  CB  ILE B 408     -40.709 163.168  57.748  1.00 91.89           C  
ATOM   3518  HB  ILE B 408     -40.147 162.827  58.617  1.00 91.89           H  
ATOM   3519  O   ILE B 408     -42.471 162.041  59.871  1.00 91.89           O  
ATOM   3520  CG1 ILE B 408     -39.884 164.253  57.021  1.00 91.89           C  
ATOM   3521 HG12 ILE B 408     -39.687 165.081  57.704  1.00 91.89           H  
ATOM   3522 HG13 ILE B 408     -40.461 164.646  56.184  1.00 91.89           H  
ATOM   3523  CG2 ILE B 408     -40.953 161.962  56.813  1.00 91.89           C  
ATOM   3524 HG21 ILE B 408     -41.404 162.310  55.885  1.00 91.89           H  
ATOM   3525 HG22 ILE B 408     -41.596 161.217  57.284  1.00 91.89           H  
ATOM   3526 HG23 ILE B 408     -40.011 161.458  56.599  1.00 91.89           H  
ATOM   3527  CD1 ILE B 408     -38.528 163.749  56.510  1.00 91.89           C  
ATOM   3528 HD11 ILE B 408     -38.014 164.551  55.981  1.00 91.89           H  
ATOM   3529 HD12 ILE B 408     -37.919 163.409  57.348  1.00 91.89           H  
ATOM   3530 HD13 ILE B 408     -38.651 162.932  55.799  1.00 91.89           H  
ATOM   3531  N   ARG B 409     -44.080 162.355  58.345  1.00 93.05           N  
ATOM   3532  H   ARG B 409     -44.427 162.947  57.604  1.00 93.05           H  
ATOM   3533  CA  ARG B 409     -44.880 161.185  58.744  1.00 93.05           C  
ATOM   3534  HA  ARG B 409     -44.469 160.783  59.670  1.00 93.05           H  
ATOM   3535  C   ARG B 409     -44.783 160.088  57.693  1.00 93.05           C  
ATOM   3536  CB  ARG B 409     -46.329 161.597  59.037  1.00 93.05           C  
ATOM   3537  HB2 ARG B 409     -46.800 161.965  58.126  1.00 93.05           H  
ATOM   3538  HB3 ARG B 409     -46.880 160.722  59.380  1.00 93.05           H  
ATOM   3539  O   ARG B 409     -44.771 160.366  56.497  1.00 93.05           O  
ATOM   3540  CG  ARG B 409     -46.389 162.681  60.122  1.00 93.05           C  
ATOM   3541  HG2 ARG B 409     -45.925 162.304  61.034  1.00 93.05           H  
ATOM   3542  HG3 ARG B 409     -45.850 163.572  59.799  1.00 93.05           H  
ATOM   3543  CD  ARG B 409     -47.834 163.077  60.415  1.00 93.05           C  
ATOM   3544  HD2 ARG B 409     -48.388 162.190  60.722  1.00 93.05           H  
ATOM   3545  HD3 ARG B 409     -48.277 163.501  59.513  1.00 93.05           H  
ATOM   3546  NE  ARG B 409     -47.858 164.069  61.490  1.00 93.05           N  
ATOM   3547  HE  ARG B 409     -46.968 164.384  61.850  1.00 93.05           H  
ATOM   3548  NH1 ARG B 409     -50.107 164.182  61.914  1.00 93.05           N  
ATOM   3549 HH11 ARG B 409     -50.264 163.535  61.154  1.00 93.05           H  
ATOM   3550 HH12 ARG B 409     -50.847 164.531  62.507  1.00 93.05           H  
ATOM   3551  NH2 ARG B 409     -48.629 165.295  63.190  1.00 93.05           N  
ATOM   3552 HH21 ARG B 409     -47.645 165.436  63.366  1.00 93.05           H  
ATOM   3553 HH22 ARG B 409     -49.280 165.438  63.950  1.00 93.05           H  
ATOM   3554  CZ  ARG B 409     -48.875 164.512  62.188  1.00 93.05           C  
ATOM   3555  N   THR B 410     -44.747 158.829  58.120  1.00 92.46           N  
ATOM   3556  H   THR B 410     -44.834 158.654  59.110  1.00 92.46           H  
ATOM   3557  CA  THR B 410     -44.708 157.663  57.221  1.00 92.46           C  
ATOM   3558  HA  THR B 410     -44.899 157.986  56.198  1.00 92.46           H  
ATOM   3559  C   THR B 410     -45.803 156.674  57.598  1.00 92.46           C  
ATOM   3560  CB  THR B 410     -43.338 156.966  57.218  1.00 92.46           C  
ATOM   3561  HB  THR B 410     -43.381 156.135  56.515  1.00 92.46           H  
ATOM   3562  O   THR B 410     -46.169 156.583  58.765  1.00 92.46           O  
ATOM   3563  CG2 THR B 410     -42.189 157.879  56.792  1.00 92.46           C  
ATOM   3564 HG21 THR B 410     -41.251 157.326  56.841  1.00 92.46           H  
ATOM   3565 HG22 THR B 410     -42.121 158.749  57.445  1.00 92.46           H  
ATOM   3566 HG23 THR B 410     -42.351 158.210  55.766  1.00 92.46           H  
ATOM   3567  OG1 THR B 410     -43.018 156.438  58.481  1.00 92.46           O  
ATOM   3568  HG1 THR B 410     -42.863 157.172  59.081  1.00 92.46           H  
ATOM   3569  N   THR B 411     -46.357 155.935  56.633  1.00 93.81           N  
ATOM   3570  H   THR B 411     -46.102 156.100  55.669  1.00 93.81           H  
ATOM   3571  CA  THR B 411     -47.413 154.953  56.943  1.00 93.81           C  
ATOM   3572  HA  THR B 411     -48.039 155.352  57.741  1.00 93.81           H  
ATOM   3573  C   THR B 411     -46.876 153.627  57.465  1.00 93.81           C  
ATOM   3574  CB  THR B 411     -48.329 154.675  55.748  1.00 93.81           C  
ATOM   3575  HB  THR B 411     -49.048 153.905  56.028  1.00 93.81           H  
ATOM   3576  O   THR B 411     -47.559 152.988  58.249  1.00 93.81           O  
ATOM   3577  CG2 THR B 411     -49.116 155.918  55.335  1.00 93.81           C  
ATOM   3578 HG21 THR B 411     -49.733 155.681  54.467  1.00 93.81           H  
ATOM   3579 HG22 THR B 411     -48.434 156.732  55.088  1.00 93.81           H  
ATOM   3580 HG23 THR B 411     -49.757 156.226  56.160  1.00 93.81           H  
ATOM   3581  OG1 THR B 411     -47.590 154.207  54.641  1.00 93.81           O  
ATOM   3582  HG1 THR B 411     -47.641 153.249  54.671  1.00 93.81           H  
ATOM   3583  N   ASN B 412     -45.687 153.204  57.023  1.00 91.81           N  
ATOM   3584  H   ASN B 412     -45.181 153.792  56.378  1.00 91.81           H  
ATOM   3585  CA  ASN B 412     -45.102 151.899  57.358  1.00 91.81           C  
ATOM   3586  HA  ASN B 412     -45.594 151.505  58.247  1.00 91.81           H  
ATOM   3587  C   ASN B 412     -43.610 152.005  57.731  1.00 91.81           C  
ATOM   3588  CB  ASN B 412     -45.358 150.916  56.195  1.00 91.81           C  
ATOM   3589  HB2 ASN B 412     -44.773 150.009  56.350  1.00 91.81           H  
ATOM   3590  HB3 ASN B 412     -45.032 151.370  55.260  1.00 91.81           H  
ATOM   3591  O   ASN B 412     -42.848 151.060  57.536  1.00 91.81           O  
ATOM   3592  CG  ASN B 412     -46.804 150.466  56.084  1.00 91.81           C  
ATOM   3593  ND2 ASN B 412     -47.302 150.248  54.894  1.00 91.81           N  
ATOM   3594 HD21 ASN B 412     -48.253 149.907  54.877  1.00 91.81           H  
ATOM   3595 HD22 ASN B 412     -46.738 150.396  54.070  1.00 91.81           H  
ATOM   3596  OD1 ASN B 412     -47.517 150.265  57.044  1.00 91.81           O  
ATOM   3597  N   GLY B 413     -43.168 153.162  58.235  1.00 91.81           N  
ATOM   3598  H   GLY B 413     -43.824 153.913  58.398  1.00 91.81           H  
ATOM   3599  CA  GLY B 413     -41.774 153.380  58.616  1.00 91.81           C  
ATOM   3600  HA2 GLY B 413     -41.693 154.259  59.254  1.00 91.81           H  
ATOM   3601  HA3 GLY B 413     -41.435 152.505  59.173  1.00 91.81           H  
ATOM   3602  C   GLY B 413     -40.812 153.527  57.440  1.00 91.81           C  
ATOM   3603  O   GLY B 413     -41.226 153.712  56.295  1.00 91.81           O  
ATOM   3604  N   THR B 414     -39.516 153.443  57.747  1.00 91.46           N  
ATOM   3605  H   THR B 414     -39.259 153.382  58.722  1.00 91.46           H  
ATOM   3606  CA  THR B 414     -38.405 153.678  56.807  1.00 91.46           C  
ATOM   3607  HA  THR B 414     -38.813 153.985  55.844  1.00 91.46           H  
ATOM   3608  C   THR B 414     -37.539 152.446  56.541  1.00 91.46           C  
ATOM   3609  CB  THR B 414     -37.518 154.818  57.319  1.00 91.46           C  
ATOM   3610  HB  THR B 414     -36.687 154.970  56.629  1.00 91.46           H  
ATOM   3611  O   THR B 414     -36.655 152.462  55.685  1.00 91.46           O  
ATOM   3612  CG2 THR B 414     -38.289 156.127  57.464  1.00 91.46           C  
ATOM   3613 HG21 THR B 414     -37.632 156.875  57.908  1.00 91.46           H  
ATOM   3614 HG22 THR B 414     -39.153 156.007  58.119  1.00 91.46           H  
ATOM   3615 HG23 THR B 414     -38.620 156.467  56.483  1.00 91.46           H  
ATOM   3616  OG1 THR B 414     -37.022 154.491  58.597  1.00 91.46           O  
ATOM   3617  HG1 THR B 414     -36.350 155.144  58.803  1.00 91.46           H  
ATOM   3618  N   VAL B 415     -37.784 151.353  57.260  1.00 92.49           N  
ATOM   3619  H   VAL B 415     -38.572 151.367  57.893  1.00 92.49           H  
ATOM   3620  CA  VAL B 415     -36.964 150.140  57.219  1.00 92.49           C  
ATOM   3621  HA  VAL B 415     -36.133 150.274  56.525  1.00 92.49           H  
ATOM   3622  C   VAL B 415     -37.833 148.998  56.712  1.00 92.49           C  
ATOM   3623  CB  VAL B 415     -36.361 149.849  58.604  1.00 92.49           C  
ATOM   3624  HB  VAL B 415     -37.174 149.715  59.317  1.00 92.49           H  
ATOM   3625  O   VAL B 415     -38.788 148.596  57.371  1.00 92.49           O  
ATOM   3626  CG1 VAL B 415     -35.505 148.573  58.588  1.00 92.49           C  
ATOM   3627 HG11 VAL B 415     -36.122 147.711  58.333  1.00 92.49           H  
ATOM   3628 HG12 VAL B 415     -34.700 148.666  57.859  1.00 92.49           H  
ATOM   3629 HG13 VAL B 415     -35.080 148.405  59.577  1.00 92.49           H  
ATOM   3630  CG2 VAL B 415     -35.490 151.020  59.090  1.00 92.49           C  
ATOM   3631 HG21 VAL B 415     -35.948 151.984  58.866  1.00 92.49           H  
ATOM   3632 HG22 VAL B 415     -35.398 150.983  60.176  1.00 92.49           H  
ATOM   3633 HG23 VAL B 415     -34.504 150.992  58.627  1.00 92.49           H  
ATOM   3634  N   PHE B 416     -37.496 148.474  55.540  1.00 93.71           N  
ATOM   3635  H   PHE B 416     -36.700 148.870  55.061  1.00 93.71           H  
ATOM   3636  CA  PHE B 416     -38.188 147.360  54.903  1.00 93.71           C  
ATOM   3637  HA  PHE B 416     -39.155 147.224  55.385  1.00 93.71           H  
ATOM   3638  C   PHE B 416     -37.416 146.054  55.053  1.00 93.71           C  
ATOM   3639  CB  PHE B 416     -38.441 147.664  53.427  1.00 93.71           C  
ATOM   3640  HB2 PHE B 416     -38.977 146.824  52.985  1.00 93.71           H  
ATOM   3641  HB3 PHE B 416     -37.483 147.749  52.913  1.00 93.71           H  
ATOM   3642  O   PHE B 416     -36.202 146.030  55.291  1.00 93.71           O  
ATOM   3643  CG  PHE B 416     -39.254 148.915  53.183  1.00 93.71           C  
ATOM   3644  CD1 PHE B 416     -40.601 148.974  53.591  1.00 93.71           C  
ATOM   3645  HD1 PHE B 416     -41.047 148.138  54.107  1.00 93.71           H  
ATOM   3646  CD2 PHE B 416     -38.669 150.014  52.530  1.00 93.71           C  
ATOM   3647  HD2 PHE B 416     -37.629 149.982  52.238  1.00 93.71           H  
ATOM   3648  CE1 PHE B 416     -41.365 150.124  53.327  1.00 93.71           C  
ATOM   3649  HE1 PHE B 416     -42.392 150.173  53.655  1.00 93.71           H  
ATOM   3650  CE2 PHE B 416     -39.440 151.153  52.250  1.00 93.71           C  
ATOM   3651  HE2 PHE B 416     -39.000 151.994  51.734  1.00 93.71           H  
ATOM   3652  CZ  PHE B 416     -40.785 151.207  52.642  1.00 93.71           C  
ATOM   3653  HZ  PHE B 416     -41.364 152.089  52.412  1.00 93.71           H  
ATOM   3654  N   LYS B 417     -38.135 144.949  54.859  1.00 92.71           N  
ATOM   3655  H   LYS B 417     -39.104 145.048  54.596  1.00 92.71           H  
ATOM   3656  CA  LYS B 417     -37.591 143.601  54.958  1.00 92.71           C  
ATOM   3657  HA  LYS B 417     -36.508 143.678  55.060  1.00 92.71           H  
ATOM   3658  C   LYS B 417     -37.873 142.815  53.683  1.00 92.71           C  
ATOM   3659  CB  LYS B 417     -38.176 142.941  56.218  1.00 92.71           C  
ATOM   3660  HB2 LYS B 417     -39.229 142.718  56.041  1.00 92.71           H  
ATOM   3661  HB3 LYS B 417     -38.119 143.635  57.057  1.00 92.71           H  
ATOM   3662  O   LYS B 417     -39.011 142.768  53.223  1.00 92.71           O  
ATOM   3663  CG  LYS B 417     -37.457 141.649  56.603  1.00 92.71           C  
ATOM   3664  HG2 LYS B 417     -37.358 141.017  55.721  1.00 92.71           H  
ATOM   3665  HG3 LYS B 417     -38.062 141.115  57.336  1.00 92.71           H  
ATOM   3666  CD  LYS B 417     -36.080 141.921  57.215  1.00 92.71           C  
ATOM   3667  HD2 LYS B 417     -36.192 142.360  58.207  1.00 92.71           H  
ATOM   3668  HD3 LYS B 417     -35.507 142.608  56.593  1.00 92.71           H  
ATOM   3669  CE  LYS B 417     -35.367 140.585  57.309  1.00 92.71           C  
ATOM   3670  HE2 LYS B 417     -35.487 140.054  56.364  1.00 92.71           H  
ATOM   3671  HE3 LYS B 417     -35.825 139.970  58.083  1.00 92.71           H  
ATOM   3672  NZ  LYS B 417     -33.934 140.753  57.568  1.00 92.71           N  
ATOM   3673  HZ1 LYS B 417     -33.502 141.322  56.855  1.00 92.71           H  
ATOM   3674  HZ2 LYS B 417     -33.735 141.129  58.485  1.00 92.71           H  
ATOM   3675  HZ3 LYS B 417     -33.550 139.821  57.511  1.00 92.71           H  
ATOM   3676  N   ASN B 418     -36.848 142.157  53.143  1.00 91.92           N  
ATOM   3677  H   ASN B 418     -35.942 142.284  53.570  1.00 91.92           H  
ATOM   3678  CA  ASN B 418     -36.945 141.225  52.012  1.00 91.92           C  
ATOM   3679  HA  ASN B 418     -35.926 140.988  51.708  1.00 91.92           H  
ATOM   3680  C   ASN B 418     -37.597 141.812  50.742  1.00 91.92           C  
ATOM   3681  CB  ASN B 418     -37.593 139.908  52.498  1.00 91.92           C  
ATOM   3682  HB2 ASN B 418     -38.596 140.112  52.877  1.00 91.92           H  
ATOM   3683  HB3 ASN B 418     -37.689 139.219  51.660  1.00 91.92           H  
ATOM   3684  O   ASN B 418     -38.191 141.081  49.957  1.00 91.92           O  
ATOM   3685  CG  ASN B 418     -36.769 139.208  53.562  1.00 91.92           C  
ATOM   3686  ND2 ASN B 418     -37.383 138.503  54.482  1.00 91.92           N  
ATOM   3687 HD21 ASN B 418     -36.801 137.981  55.123  1.00 91.92           H  
ATOM   3688 HD22 ASN B 418     -38.385 138.378  54.453  1.00 91.92           H  
ATOM   3689  OD1 ASN B 418     -35.557 139.293  53.582  1.00 91.92           O  
ATOM   3690  N   GLY B 419     -37.496 143.128  50.532  1.00 93.06           N  
ATOM   3691  H   GLY B 419     -37.027 143.694  51.225  1.00 93.06           H  
ATOM   3692  CA  GLY B 419     -38.084 143.818  49.378  1.00 93.06           C  
ATOM   3693  HA2 GLY B 419     -37.803 143.299  48.462  1.00 93.06           H  
ATOM   3694  HA3 GLY B 419     -37.692 144.835  49.333  1.00 93.06           H  
ATOM   3695  C   GLY B 419     -39.611 143.911  49.420  1.00 93.06           C  
ATOM   3696  O   GLY B 419     -40.225 144.231  48.405  1.00 93.06           O  
ATOM   3697  N   ILE B 420     -40.229 143.632  50.571  1.00 93.26           N  
ATOM   3698  H   ILE B 420     -39.666 143.398  51.378  1.00 93.26           H  
ATOM   3699  CA  ILE B 420     -41.680 143.616  50.747  1.00 93.26           C  
ATOM   3700  HA  ILE B 420     -42.152 143.647  49.765  1.00 93.26           H  
ATOM   3701  C   ILE B 420     -42.123 144.858  51.515  1.00 93.26           C  
ATOM   3702  CB  ILE B 420     -42.143 142.309  51.432  1.00 93.26           C  
ATOM   3703  HB  ILE B 420     -41.630 142.223  52.390  1.00 93.26           H  
ATOM   3704  O   ILE B 420     -41.534 145.237  52.529  1.00 93.26           O  
ATOM   3705  CG1 ILE B 420     -41.776 141.086  50.558  1.00 93.26           C  
ATOM   3706 HG12 ILE B 420     -40.728 141.143  50.269  1.00 93.26           H  
ATOM   3707 HG13 ILE B 420     -42.371 141.099  49.644  1.00 93.26           H  
ATOM   3708  CG2 ILE B 420     -43.664 142.326  51.694  1.00 93.26           C  
ATOM   3709 HG21 ILE B 420     -44.209 142.438  50.756  1.00 93.26           H  
ATOM   3710 HG22 ILE B 420     -43.927 143.137  52.373  1.00 93.26           H  
ATOM   3711 HG23 ILE B 420     -43.976 141.402  52.179  1.00 93.26           H  
ATOM   3712  CD1 ILE B 420     -41.962 139.736  51.260  1.00 93.26           C  
ATOM   3713 HD11 ILE B 420     -43.018 139.534  51.441  1.00 93.26           H  
ATOM   3714 HD12 ILE B 420     -41.418 139.731  52.205  1.00 93.26           H  
ATOM   3715 HD13 ILE B 420     -41.566 138.945  50.622  1.00 93.26           H  
ATOM   3716  N   GLY B 421     -43.214 145.454  51.040  1.00 93.10           N  
ATOM   3717  H   GLY B 421     -43.585 145.122  50.161  1.00 93.10           H  
ATOM   3718  CA  GLY B 421     -43.858 146.598  51.665  1.00 93.10           C  
ATOM   3719  HA2 GLY B 421     -44.908 146.358  51.834  1.00 93.10           H  
ATOM   3720  HA3 GLY B 421     -43.407 146.808  52.635  1.00 93.10           H  
ATOM   3721  C   GLY B 421     -43.779 147.867  50.822  1.00 93.10           C  
ATOM   3722  O   GLY B 421     -43.081 147.961  49.812  1.00 93.10           O  
ATOM   3723  N   ARG B 422     -44.556 148.854  51.253  1.00 94.93           N  
ATOM   3724  H   ARG B 422     -45.095 148.692  52.091  1.00 94.93           H  
ATOM   3725  CA  ARG B 422     -44.609 150.207  50.703  1.00 94.93           C  
ATOM   3726  HA  ARG B 422     -43.648 150.466  50.259  1.00 94.93           H  
ATOM   3727  C   ARG B 422     -44.880 151.151  51.861  1.00 94.93           C  
ATOM   3728  CB  ARG B 422     -45.714 150.276  49.637  1.00 94.93           C  
ATOM   3729  HB2 ARG B 422     -45.460 149.594  48.827  1.00 94.93           H  
ATOM   3730  HB3 ARG B 422     -46.654 149.947  50.082  1.00 94.93           H  
ATOM   3731  O   ARG B 422     -45.700 150.822  52.713  1.00 94.93           O  
ATOM   3732  CG  ARG B 422     -45.909 151.689  49.066  1.00 94.93           C  
ATOM   3733  HG2 ARG B 422     -46.124 152.389  49.874  1.00 94.93           H  
ATOM   3734  HG3 ARG B 422     -45.000 152.018  48.562  1.00 94.93           H  
ATOM   3735  CD  ARG B 422     -47.093 151.749  48.101  1.00 94.93           C  
ATOM   3736  HD2 ARG B 422     -47.982 151.353  48.592  1.00 94.93           H  
ATOM   3737  HD3 ARG B 422     -47.279 152.802  47.886  1.00 94.93           H  
ATOM   3738  NE  ARG B 422     -46.842 151.009  46.850  1.00 94.93           N  
ATOM   3739  HE  ARG B 422     -46.250 150.194  46.904  1.00 94.93           H  
ATOM   3740  NH1 ARG B 422     -48.037 152.403  45.453  1.00 94.93           N  
ATOM   3741 HH11 ARG B 422     -48.090 153.124  46.159  1.00 94.93           H  
ATOM   3742 HH12 ARG B 422     -48.324 152.678  44.524  1.00 94.93           H  
ATOM   3743  NH2 ARG B 422     -47.032 150.581  44.632  1.00 94.93           N  
ATOM   3744 HH21 ARG B 422     -46.374 149.821  44.726  1.00 94.93           H  
ATOM   3745 HH22 ARG B 422     -47.324 150.875  43.710  1.00 94.93           H  
ATOM   3746  CZ  ARG B 422     -47.310 151.337  45.659  1.00 94.93           C  
ATOM   3747  N   SER B 423     -44.226 152.303  51.897  1.00 96.15           N  
ATOM   3748  H   SER B 423     -43.579 152.513  51.151  1.00 96.15           H  
ATOM   3749  CA  SER B 423     -44.466 153.335  52.905  1.00 96.15           C  
ATOM   3750  HA  SER B 423     -45.327 153.069  53.519  1.00 96.15           H  
ATOM   3751  C   SER B 423     -44.767 154.654  52.210  1.00 96.15           C  
ATOM   3752  CB  SER B 423     -43.256 153.449  53.830  1.00 96.15           C  
ATOM   3753  HB2 SER B 423     -42.434 153.930  53.300  1.00 96.15           H  
ATOM   3754  HB3 SER B 423     -42.946 152.451  54.139  1.00 96.15           H  
ATOM   3755  O   SER B 423     -43.977 155.113  51.388  1.00 96.15           O  
ATOM   3756  OG  SER B 423     -43.570 154.180  54.992  1.00 96.15           O  
ATOM   3757  HG  SER B 423     -42.778 154.144  55.533  1.00 96.15           H  
ATOM   3758  N   THR B 424     -45.917 155.248  52.513  1.00 95.85           N  
ATOM   3759  H   THR B 424     -46.537 154.817  53.183  1.00 95.85           H  
ATOM   3760  CA  THR B 424     -46.297 156.563  52.000  1.00 95.85           C  
ATOM   3761  HA  THR B 424     -45.864 156.712  51.012  1.00 95.85           H  
ATOM   3762  C   THR B 424     -45.761 157.625  52.946  1.00 95.85           C  
ATOM   3763  CB  THR B 424     -47.816 156.704  51.864  1.00 95.85           C  
ATOM   3764  HB  THR B 424     -48.268 156.634  52.853  1.00 95.85           H  
ATOM   3765  O   THR B 424     -46.114 157.652  54.127  1.00 95.85           O  
ATOM   3766  CG2 THR B 424     -48.226 158.039  51.244  1.00 95.85           C  
ATOM   3767 HG21 THR B 424     -49.302 158.045  51.068  1.00 95.85           H  
ATOM   3768 HG22 THR B 424     -47.711 158.175  50.292  1.00 95.85           H  
ATOM   3769 HG23 THR B 424     -47.966 158.861  51.910  1.00 95.85           H  
ATOM   3770  OG1 THR B 424     -48.354 155.677  51.072  1.00 95.85           O  
ATOM   3771  HG1 THR B 424     -48.043 155.818  50.174  1.00 95.85           H  
ATOM   3772  N   VAL B 425     -44.932 158.514  52.418  1.00 96.11           N  
ATOM   3773  H   VAL B 425     -44.685 158.412  51.444  1.00 96.11           H  
ATOM   3774  CA  VAL B 425     -44.395 159.671  53.126  1.00 96.11           C  
ATOM   3775  HA  VAL B 425     -44.295 159.416  54.181  1.00 96.11           H  
ATOM   3776  C   VAL B 425     -45.368 160.835  52.992  1.00 96.11           C  
ATOM   3777  CB  VAL B 425     -43.000 160.038  52.598  1.00 96.11           C  
ATOM   3778  HB  VAL B 425     -43.073 160.474  51.601  1.00 96.11           H  
ATOM   3779  O   VAL B 425     -45.773 161.186  51.882  1.00 96.11           O  
ATOM   3780  CG1 VAL B 425     -42.358 161.050  53.541  1.00 96.11           C  
ATOM   3781 HG11 VAL B 425     -42.898 161.996  53.519  1.00 96.11           H  
ATOM   3782 HG12 VAL B 425     -42.348 160.656  54.558  1.00 96.11           H  
ATOM   3783 HG13 VAL B 425     -41.329 161.223  53.223  1.00 96.11           H  
ATOM   3784  CG2 VAL B 425     -42.095 158.803  52.531  1.00 96.11           C  
ATOM   3785 HG21 VAL B 425     -42.195 158.236  53.457  1.00 96.11           H  
ATOM   3786 HG22 VAL B 425     -42.392 158.170  51.694  1.00 96.11           H  
ATOM   3787 HG23 VAL B 425     -41.056 159.095  52.379  1.00 96.11           H  
ATOM   3788  N   LYS B 426     -45.762 161.415  54.124  1.00 95.60           N  
ATOM   3789  H   LYS B 426     -45.365 161.057  54.980  1.00 95.60           H  
ATOM   3790  CA  LYS B 426     -46.728 162.511  54.253  1.00 95.60           C  
ATOM   3791  HA  LYS B 426     -46.972 162.918  53.272  1.00 95.60           H  
ATOM   3792  C   LYS B 426     -46.101 163.633  55.093  1.00 95.60           C  
ATOM   3793  CB  LYS B 426     -48.032 162.000  54.889  1.00 95.60           C  
ATOM   3794  HB2 LYS B 426     -47.835 161.660  55.906  1.00 95.60           H  
ATOM   3795  HB3 LYS B 426     -48.730 162.835  54.935  1.00 95.60           H  
ATOM   3796  O   LYS B 426     -46.268 163.630  56.313  1.00 95.60           O  
ATOM   3797  CG  LYS B 426     -48.672 160.844  54.115  1.00 95.60           C  
ATOM   3798  HG2 LYS B 426     -48.735 161.098  53.056  1.00 95.60           H  
ATOM   3799  HG3 LYS B 426     -48.055 159.951  54.219  1.00 95.60           H  
ATOM   3800  CD  LYS B 426     -50.072 160.548  54.658  1.00 95.60           C  
ATOM   3801  HD2 LYS B 426     -50.685 161.446  54.580  1.00 95.60           H  
ATOM   3802  HD3 LYS B 426     -49.989 160.256  55.704  1.00 95.60           H  
ATOM   3803  CE  LYS B 426     -50.705 159.418  53.844  1.00 95.60           C  
ATOM   3804  HE2 LYS B 426     -50.792 159.740  52.807  1.00 95.60           H  
ATOM   3805  HE3 LYS B 426     -50.034 158.559  53.868  1.00 95.60           H  
ATOM   3806  NZ  LYS B 426     -52.033 159.044  54.388  1.00 95.60           N  
ATOM   3807  HZ1 LYS B 426     -51.940 158.728  55.343  1.00 95.60           H  
ATOM   3808  HZ2 LYS B 426     -52.656 159.838  54.367  1.00 95.60           H  
ATOM   3809  HZ3 LYS B 426     -52.436 158.297  53.840  1.00 95.60           H  
ATOM   3810  N   PRO B 427     -45.323 164.536  54.484  1.00 96.14           N  
ATOM   3811  CA  PRO B 427     -44.743 165.664  55.203  1.00 96.14           C  
ATOM   3812  HA  PRO B 427     -44.225 165.305  56.093  1.00 96.14           H  
ATOM   3813  C   PRO B 427     -45.812 166.682  55.626  1.00 96.14           C  
ATOM   3814  CB  PRO B 427     -43.721 166.262  54.240  1.00 96.14           C  
ATOM   3815  HB2 PRO B 427     -42.776 165.732  54.356  1.00 96.14           H  
ATOM   3816  HB3 PRO B 427     -43.580 167.331  54.398  1.00 96.14           H  
ATOM   3817  O   PRO B 427     -46.836 166.836  54.959  1.00 96.14           O  
ATOM   3818  CG  PRO B 427     -44.335 165.957  52.871  1.00 96.14           C  
ATOM   3819  HG2 PRO B 427     -45.128 166.675  52.663  1.00 96.14           H  
ATOM   3820  HG3 PRO B 427     -43.597 165.953  52.070  1.00 96.14           H  
ATOM   3821  CD  PRO B 427     -44.962 164.586  53.075  1.00 96.14           C  
ATOM   3822  HD2 PRO B 427     -45.834 164.482  52.429  1.00 96.14           H  
ATOM   3823  HD3 PRO B 427     -44.231 163.808  52.855  1.00 96.14           H  
ATOM   3824  N   VAL B 428     -45.552 167.394  56.722  1.00 95.50           N  
ATOM   3825  H   VAL B 428     -44.740 167.140  57.266  1.00 95.50           H  
ATOM   3826  CA  VAL B 428     -46.358 168.517  57.219  1.00 95.50           C  
ATOM   3827  HA  VAL B 428     -47.068 168.823  56.453  1.00 95.50           H  
ATOM   3828  C   VAL B 428     -45.417 169.681  57.509  1.00 95.50           C  
ATOM   3829  CB  VAL B 428     -47.151 168.125  58.484  1.00 95.50           C  
ATOM   3830  HB  VAL B 428     -46.457 167.845  59.276  1.00 95.50           H  
ATOM   3831  O   VAL B 428     -44.434 169.515  58.221  1.00 95.50           O  
ATOM   3832  CG1 VAL B 428     -48.015 169.291  58.985  1.00 95.50           C  
ATOM   3833 HG11 VAL B 428     -48.580 168.980  59.864  1.00 95.50           H  
ATOM   3834 HG12 VAL B 428     -48.708 169.607  58.204  1.00 95.50           H  
ATOM   3835 HG13 VAL B 428     -47.386 170.134  59.271  1.00 95.50           H  
ATOM   3836  CG2 VAL B 428     -48.085 166.934  58.219  1.00 95.50           C  
ATOM   3837 HG21 VAL B 428     -48.754 167.163  57.389  1.00 95.50           H  
ATOM   3838 HG22 VAL B 428     -47.495 166.051  57.973  1.00 95.50           H  
ATOM   3839 HG23 VAL B 428     -48.666 166.715  59.115  1.00 95.50           H  
ATOM   3840  N   LEU B 429     -45.691 170.860  56.949  1.00 95.74           N  
ATOM   3841  H   LEU B 429     -46.565 170.975  56.457  1.00 95.74           H  
ATOM   3842  CA  LEU B 429     -44.903 172.061  57.219  1.00 95.74           C  
ATOM   3843  HA  LEU B 429     -43.884 171.772  57.475  1.00 95.74           H  
ATOM   3844  C   LEU B 429     -45.512 172.795  58.412  1.00 95.74           C  
ATOM   3845  CB  LEU B 429     -44.854 172.950  55.966  1.00 95.74           C  
ATOM   3846  HB2 LEU B 429     -44.519 172.363  55.110  1.00 95.74           H  
ATOM   3847  HB3 LEU B 429     -45.864 173.299  55.754  1.00 95.74           H  
ATOM   3848  O   LEU B 429     -46.721 173.029  58.447  1.00 95.74           O  
ATOM   3849  CG  LEU B 429     -43.929 174.171  56.132  1.00 95.74           C  
ATOM   3850  HG  LEU B 429     -44.157 174.695  57.059  1.00 95.74           H  
ATOM   3851  CD1 LEU B 429     -42.460 173.754  56.132  1.00 95.74           C  
ATOM   3852 HD11 LEU B 429     -41.823 174.606  55.891  1.00 95.74           H  
ATOM   3853 HD12 LEU B 429     -42.182 173.375  57.115  1.00 95.74           H  
ATOM   3854 HD13 LEU B 429     -42.288 172.980  55.384  1.00 95.74           H  
ATOM   3855  CD2 LEU B 429     -44.138 175.157  54.990  1.00 95.74           C  
ATOM   3856 HD21 LEU B 429     -43.614 176.082  55.227  1.00 95.74           H  
ATOM   3857 HD22 LEU B 429     -43.760 174.745  54.055  1.00 95.74           H  
ATOM   3858 HD23 LEU B 429     -45.199 175.390  54.893  1.00 95.74           H  
ATOM   3859  N   LYS B 430     -44.675 173.191  59.366  1.00 93.55           N  
ATOM   3860  H   LYS B 430     -43.704 172.925  59.295  1.00 93.55           H  
ATOM   3861  CA  LYS B 430     -45.068 173.987  60.524  1.00 93.55           C  
ATOM   3862  HA  LYS B 430     -46.102 174.312  60.400  1.00 93.55           H  
ATOM   3863  C   LYS B 430     -44.213 175.246  60.646  1.00 93.55           C  
ATOM   3864  CB  LYS B 430     -44.979 173.132  61.793  1.00 93.55           C  
ATOM   3865  HB2 LYS B 430     -45.109 173.793  62.650  1.00 93.55           H  
ATOM   3866  HB3 LYS B 430     -43.987 172.685  61.856  1.00 93.55           H  
ATOM   3867  O   LYS B 430     -43.054 175.250  60.247  1.00 93.55           O  
ATOM   3868  CG  LYS B 430     -46.052 172.035  61.886  1.00 93.55           C  
ATOM   3869  HG2 LYS B 430     -45.978 171.360  61.035  1.00 93.55           H  
ATOM   3870  HG3 LYS B 430     -47.038 172.499  61.898  1.00 93.55           H  
ATOM   3871  CD  LYS B 430     -45.835 171.246  63.183  1.00 93.55           C  
ATOM   3872  HD2 LYS B 430     -45.759 171.940  64.019  1.00 93.55           H  
ATOM   3873  HD3 LYS B 430     -44.892 170.705  63.101  1.00 93.55           H  
ATOM   3874  CE  LYS B 430     -46.961 170.253  63.472  1.00 93.55           C  
ATOM   3875  HE2 LYS B 430     -47.116 169.625  62.594  1.00 93.55           H  
ATOM   3876  HE3 LYS B 430     -47.873 170.813  63.684  1.00 93.55           H  
ATOM   3877  NZ  LYS B 430     -46.594 169.398  64.626  1.00 93.55           N  
ATOM   3878  HZ1 LYS B 430     -47.364 168.847  64.979  1.00 93.55           H  
ATOM   3879  HZ2 LYS B 430     -46.162 169.920  65.373  1.00 93.55           H  
ATOM   3880  HZ3 LYS B 430     -45.914 168.720  64.312  1.00 93.55           H  
ATOM   3881  N   GLN B 431     -44.789 176.303  61.207  1.00 91.54           N  
ATOM   3882  H   GLN B 431     -45.757 176.208  61.478  1.00 91.54           H  
ATOM   3883  CA  GLN B 431     -44.086 177.499  61.667  1.00 91.54           C  
ATOM   3884  HA  GLN B 431     -43.010 177.332  61.611  1.00 91.54           H  
ATOM   3885  C   GLN B 431     -44.468 177.728  63.133  1.00 91.54           C  
ATOM   3886  CB  GLN B 431     -44.441 178.690  60.763  1.00 91.54           C  
ATOM   3887  HB2 GLN B 431     -44.286 178.406  59.722  1.00 91.54           H  
ATOM   3888  HB3 GLN B 431     -45.487 178.965  60.899  1.00 91.54           H  
ATOM   3889  O   GLN B 431     -45.602 178.116  63.436  1.00 91.54           O  
ATOM   3890  CG  GLN B 431     -43.530 179.879  61.087  1.00 91.54           C  
ATOM   3891  HG2 GLN B 431     -43.661 180.171  62.129  1.00 91.54           H  
ATOM   3892  HG3 GLN B 431     -42.498 179.560  60.947  1.00 91.54           H  
ATOM   3893  CD  GLN B 431     -43.779 181.113  60.225  1.00 91.54           C  
ATOM   3894  NE2 GLN B 431     -42.753 181.909  60.023  1.00 91.54           N  
ATOM   3895 HE21 GLN B 431     -41.859 181.662  60.420  1.00 91.54           H  
ATOM   3896 HE22 GLN B 431     -42.881 182.774  59.515  1.00 91.54           H  
ATOM   3897  OE1 GLN B 431     -44.880 181.397  59.763  1.00 91.54           O  
ATOM   3898  N   GLY B 432     -43.557 177.401  64.053  1.00 86.09           N  
ATOM   3899  H   GLY B 432     -42.653 177.078  63.738  1.00 86.09           H  
ATOM   3900  CA  GLY B 432     -43.943 177.100  65.436  1.00 86.09           C  
ATOM   3901  HA2 GLY B 432     -43.066 176.819  66.021  1.00 86.09           H  
ATOM   3902  HA3 GLY B 432     -44.404 177.978  65.888  1.00 86.09           H  
ATOM   3903  C   GLY B 432     -44.943 175.940  65.467  1.00 86.09           C  
ATOM   3904  O   GLY B 432     -44.787 174.967  64.736  1.00 86.09           O  
ATOM   3905  N   ASP B 433     -46.029 176.074  66.225  1.00 87.22           N  
ATOM   3906  H   ASP B 433     -46.064 176.823  66.901  1.00 87.22           H  
ATOM   3907  CA  ASP B 433     -47.090 175.052  66.276  1.00 87.22           C  
ATOM   3908  HA  ASP B 433     -46.629 174.066  66.218  1.00 87.22           H  
ATOM   3909  C   ASP B 433     -48.101 175.147  65.122  1.00 87.22           C  
ATOM   3910  CB  ASP B 433     -47.814 175.148  67.621  1.00 87.22           C  
ATOM   3911  HB2 ASP B 433     -48.250 176.141  67.722  1.00 87.22           H  
ATOM   3912  HB3 ASP B 433     -48.624 174.419  67.646  1.00 87.22           H  
ATOM   3913  O   ASP B 433     -48.994 174.307  64.978  1.00 87.22           O  
ATOM   3914  CG  ASP B 433     -46.876 174.867  68.792  1.00 87.22           C  
ATOM   3915  OD1 ASP B 433     -46.986 175.622  69.781  1.00 87.22           O  
ATOM   3916  OD2 ASP B 433     -46.065 173.928  68.664  1.00 87.22           O  
ATOM   3917  N   LYS B 434     -48.009 176.189  64.288  1.00 90.65           N  
ATOM   3918  H   LYS B 434     -47.205 176.795  64.376  1.00 90.65           H  
ATOM   3919  CA  LYS B 434     -48.979 176.437  63.223  1.00 90.65           C  
ATOM   3920  HA  LYS B 434     -49.960 176.115  63.573  1.00 90.65           H  
ATOM   3921  C   LYS B 434     -48.631 175.620  61.985  1.00 90.65           C  
ATOM   3922  CB  LYS B 434     -49.041 177.939  62.930  1.00 90.65           C  
ATOM   3923  HB2 LYS B 434     -48.069 178.279  62.575  1.00 90.65           H  
ATOM   3924  HB3 LYS B 434     -49.286 178.474  63.848  1.00 90.65           H  
ATOM   3925  O   LYS B 434     -47.567 175.807  61.406  1.00 90.65           O  
ATOM   3926  CG  LYS B 434     -50.102 178.240  61.868  1.00 90.65           C  
ATOM   3927  HG2 LYS B 434     -49.853 177.703  60.952  1.00 90.65           H  
ATOM   3928  HG3 LYS B 434     -51.081 177.917  62.221  1.00 90.65           H  
ATOM   3929  CD  LYS B 434     -50.134 179.730  61.539  1.00 90.65           C  
ATOM   3930  HD2 LYS B 434     -49.131 180.048  61.260  1.00 90.65           H  
ATOM   3931  HD3 LYS B 434     -50.465 180.293  62.413  1.00 90.65           H  
ATOM   3932  CE  LYS B 434     -51.092 179.939  60.367  1.00 90.65           C  
ATOM   3933  HE2 LYS B 434     -50.819 179.239  59.577  1.00 90.65           H  
ATOM   3934  HE3 LYS B 434     -52.106 179.696  60.687  1.00 90.65           H  
ATOM   3935  NZ  LYS B 434     -51.009 181.328  59.865  1.00 90.65           N  
ATOM   3936  HZ1 LYS B 434     -51.266 181.982  60.589  1.00 90.65           H  
ATOM   3937  HZ2 LYS B 434     -51.609 181.444  59.061  1.00 90.65           H  
ATOM   3938  HZ3 LYS B 434     -50.058 181.517  59.580  1.00 90.65           H  
ATOM   3939  N   ILE B 435     -49.568 174.795  61.520  1.00 93.08           N  
ATOM   3940  H   ILE B 435     -50.406 174.668  62.071  1.00 93.08           H  
ATOM   3941  CA  ILE B 435     -49.469 174.126  60.216  1.00 93.08           C  
ATOM   3942  HA  ILE B 435     -48.475 173.686  60.139  1.00 93.08           H  
ATOM   3943  C   ILE B 435     -49.604 175.164  59.094  1.00 93.08           C  
ATOM   3944  CB  ILE B 435     -50.495 172.978  60.085  1.00 93.08           C  
ATOM   3945  HB  ILE B 435     -51.494 173.387  60.231  1.00 93.08           H  
ATOM   3946  O   ILE B 435     -50.483 176.031  59.135  1.00 93.08           O  
ATOM   3947  CG1 ILE B 435     -50.229 171.912  61.176  1.00 93.08           C  
ATOM   3948 HG12 ILE B 435     -50.218 172.388  62.157  1.00 93.08           H  
ATOM   3949 HG13 ILE B 435     -49.249 171.464  61.012  1.00 93.08           H  
ATOM   3950  CG2 ILE B 435     -50.431 172.347  58.680  1.00 93.08           C  
ATOM   3951 HG21 ILE B 435     -49.421 171.990  58.473  1.00 93.08           H  
ATOM   3952 HG22 ILE B 435     -50.708 173.075  57.917  1.00 93.08           H  
ATOM   3953 HG23 ILE B 435     -51.134 171.518  58.589  1.00 93.08           H  
ATOM   3954  CD1 ILE B 435     -51.280 170.797  61.237  1.00 93.08           C  
ATOM   3955 HD11 ILE B 435     -52.278 171.229  61.304  1.00 93.08           H  
ATOM   3956 HD12 ILE B 435     -51.213 170.157  60.356  1.00 93.08           H  
ATOM   3957 HD13 ILE B 435     -51.099 170.183  62.118  1.00 93.08           H  
ATOM   3958  N   VAL B 436     -48.731 175.067  58.097  1.00 94.75           N  
ATOM   3959  H   VAL B 436     -48.064 174.308  58.124  1.00 94.75           H  
ATOM   3960  CA  VAL B 436     -48.673 175.954  56.933  1.00 94.75           C  
ATOM   3961  HA  VAL B 436     -49.464 176.702  57.004  1.00 94.75           H  
ATOM   3962  C   VAL B 436     -48.916 175.134  55.672  1.00 94.75           C  
ATOM   3963  CB  VAL B 436     -47.322 176.693  56.881  1.00 94.75           C  
ATOM   3964  HB  VAL B 436     -46.515 175.964  56.816  1.00 94.75           H  
ATOM   3965  O   VAL B 436     -48.291 174.093  55.476  1.00 94.75           O  
ATOM   3966  CG1 VAL B 436     -47.234 177.636  55.674  1.00 94.75           C  
ATOM   3967 HG11 VAL B 436     -47.292 177.067  54.746  1.00 94.75           H  
ATOM   3968 HG12 VAL B 436     -48.044 178.365  55.699  1.00 94.75           H  
ATOM   3969 HG13 VAL B 436     -46.278 178.158  55.678  1.00 94.75           H  
ATOM   3970  CG2 VAL B 436     -47.118 177.524  58.157  1.00 94.75           C  
ATOM   3971 HG21 VAL B 436     -46.173 178.066  58.110  1.00 94.75           H  
ATOM   3972 HG22 VAL B 436     -47.071 176.871  59.029  1.00 94.75           H  
ATOM   3973 HG23 VAL B 436     -47.937 178.234  58.283  1.00 94.75           H  
ATOM   3974  N   ASP B 437     -49.811 175.611  54.806  1.00 94.82           N  
ATOM   3975  H   ASP B 437     -50.322 176.454  55.021  1.00 94.82           H  
ATOM   3976  CA  ASP B 437     -50.056 174.976  53.514  1.00 94.82           C  
ATOM   3977  HA  ASP B 437     -50.242 173.914  53.678  1.00 94.82           H  
ATOM   3978  C   ASP B 437     -48.820 175.115  52.619  1.00 94.82           C  
ATOM   3979  CB  ASP B 437     -51.296 175.573  52.832  1.00 94.82           C  
ATOM   3980  HB2 ASP B 437     -51.190 176.657  52.780  1.00 94.82           H  
ATOM   3981  HB3 ASP B 437     -51.348 175.193  51.812  1.00 94.82           H  
ATOM   3982  O   ASP B 437     -48.344 176.219  52.348  1.00 94.82           O  
ATOM   3983  CG  ASP B 437     -52.612 175.218  53.533  1.00 94.82           C  
ATOM   3984  OD1 ASP B 437     -53.545 176.047  53.451  1.00 94.82           O  
ATOM   3985  OD2 ASP B 437     -52.689 174.120  54.129  1.00 94.82           O  
ATOM   3986  N   ALA B 438     -48.302 173.983  52.154  1.00 95.80           N  
ATOM   3987  H   ALA B 438     -48.737 173.110  52.417  1.00 95.80           H  
ATOM   3988  CA  ALA B 438     -47.123 173.911  51.308  1.00 95.80           C  
ATOM   3989  HA  ALA B 438     -46.983 174.865  50.800  1.00 95.80           H  
ATOM   3990  C   ALA B 438     -47.288 172.833  50.238  1.00 95.80           C  
ATOM   3991  CB  ALA B 438     -45.896 173.649  52.185  1.00 95.80           C  
ATOM   3992  HB1 ALA B 438     -46.020 172.713  52.731  1.00 95.80           H  
ATOM   3993  HB2 ALA B 438     -45.799 174.470  52.895  1.00 95.80           H  
ATOM   3994  HB3 ALA B 438     -44.996 173.597  51.573  1.00 95.80           H  
ATOM   3995  O   ALA B 438     -48.065 171.889  50.379  1.00 95.80           O  
ATOM   3996  N   THR B 439     -46.507 172.962  49.173  1.00 95.01           N  
ATOM   3997  H   THR B 439     -45.855 173.732  49.178  1.00 95.01           H  
ATOM   3998  CA  THR B 439     -46.299 171.887  48.195  1.00 95.01           C  
ATOM   3999  HA  THR B 439     -47.040 171.102  48.351  1.00 95.01           H  
ATOM   4000  C   THR B 439     -44.929 171.270  48.422  1.00 95.01           C  
ATOM   4001  CB  THR B 439     -46.448 172.384  46.754  1.00 95.01           C  
ATOM   4002  HB  THR B 439     -46.220 171.563  46.074  1.00 95.01           H  
ATOM   4003  O   THR B 439     -44.001 171.973  48.815  1.00 95.01           O  
ATOM   4004  CG2 THR B 439     -47.869 172.864  46.463  1.00 95.01           C  
ATOM   4005 HG21 THR B 439     -48.117 173.721  47.089  1.00 95.01           H  
ATOM   4006 HG22 THR B 439     -47.945 173.154  45.415  1.00 95.01           H  
ATOM   4007 HG23 THR B 439     -48.576 172.060  46.664  1.00 95.01           H  
ATOM   4008  OG1 THR B 439     -45.571 173.453  46.481  1.00 95.01           O  
ATOM   4009  HG1 THR B 439     -45.643 174.080  47.204  1.00 95.01           H  
ATOM   4010  N   TYR B 440     -44.773 169.970  48.179  1.00 96.76           N  
ATOM   4011  H   TYR B 440     -45.560 169.402  47.900  1.00 96.76           H  
ATOM   4012  CA  TYR B 440     -43.505 169.290  48.435  1.00 96.76           C  
ATOM   4013  HA  TYR B 440     -42.818 170.001  48.892  1.00 96.76           H  
ATOM   4014  C   TYR B 440     -42.851 168.825  47.140  1.00 96.76           C  
ATOM   4015  CB  TYR B 440     -43.674 168.173  49.473  1.00 96.76           C  
ATOM   4016  HB2 TYR B 440     -44.263 167.359  49.050  1.00 96.76           H  
ATOM   4017  HB3 TYR B 440     -42.692 167.769  49.714  1.00 96.76           H  
ATOM   4018  O   TYR B 440     -43.515 168.501  46.148  1.00 96.76           O  
ATOM   4019  CG  TYR B 440     -44.333 168.657  50.750  1.00 96.76           C  
ATOM   4020  CD1 TYR B 440     -43.550 169.162  51.807  1.00 96.76           C  
ATOM   4021  HD1 TYR B 440     -42.474 169.184  51.721  1.00 96.76           H  
ATOM   4022  CD2 TYR B 440     -45.737 168.642  50.859  1.00 96.76           C  
ATOM   4023  HD2 TYR B 440     -46.340 168.267  50.045  1.00 96.76           H  
ATOM   4024  CE1 TYR B 440     -44.172 169.640  52.976  1.00 96.76           C  
ATOM   4025  HE1 TYR B 440     -43.576 170.017  53.795  1.00 96.76           H  
ATOM   4026  CE2 TYR B 440     -46.362 169.130  52.021  1.00 96.76           C  
ATOM   4027  HE2 TYR B 440     -47.438 169.140  52.111  1.00 96.76           H  
ATOM   4028  OH  TYR B 440     -46.181 170.110  54.192  1.00 96.76           O  
ATOM   4029  HH  TYR B 440     -45.534 170.448  54.816  1.00 96.76           H  
ATOM   4030  CZ  TYR B 440     -45.579 169.626  53.080  1.00 96.76           C  
ATOM   4031  N   ARG B 441     -41.520 168.793  47.151  1.00 97.23           N  
ATOM   4032  H   ARG B 441     -41.059 169.124  47.986  1.00 97.23           H  
ATOM   4033  CA  ARG B 441     -40.699 168.132  46.136  1.00 97.23           C  
ATOM   4034  HA  ARG B 441     -41.337 167.686  45.374  1.00 97.23           H  
ATOM   4035  C   ARG B 441     -39.935 167.003  46.806  1.00 97.23           C  
ATOM   4036  CB  ARG B 441     -39.750 169.126  45.459  1.00 97.23           C  
ATOM   4037  HB2 ARG B 441     -39.147 169.626  46.217  1.00 97.23           H  
ATOM   4038  HB3 ARG B 441     -39.084 168.578  44.794  1.00 97.23           H  
ATOM   4039  O   ARG B 441     -39.270 167.218  47.813  1.00 97.23           O  
ATOM   4040  CG  ARG B 441     -40.520 170.172  44.644  1.00 97.23           C  
ATOM   4041  HG2 ARG B 441     -41.169 170.750  45.302  1.00 97.23           H  
ATOM   4042  HG3 ARG B 441     -41.126 169.671  43.889  1.00 97.23           H  
ATOM   4043  CD  ARG B 441     -39.534 171.116  43.960  1.00 97.23           C  
ATOM   4044  HD2 ARG B 441     -38.909 171.578  44.724  1.00 97.23           H  
ATOM   4045  HD3 ARG B 441     -38.897 170.540  43.289  1.00 97.23           H  
ATOM   4046  NE  ARG B 441     -40.242 172.160  43.201  1.00 97.23           N  
ATOM   4047  HE  ARG B 441     -41.252 172.116  43.203  1.00 97.23           H  
ATOM   4048  NH1 ARG B 441     -38.391 173.383  42.633  1.00 97.23           N  
ATOM   4049 HH11 ARG B 441     -37.836 172.742  43.180  1.00 97.23           H  
ATOM   4050 HH12 ARG B 441     -38.007 174.288  42.400  1.00 97.23           H  
ATOM   4051  NH2 ARG B 441     -40.418 174.132  42.081  1.00 97.23           N  
ATOM   4052 HH21 ARG B 441     -39.984 174.984  41.753  1.00 97.23           H  
ATOM   4053 HH22 ARG B 441     -41.424 174.075  42.149  1.00 97.23           H  
ATOM   4054  CZ  ARG B 441     -39.683 173.216  42.641  1.00 97.23           C  
ATOM   4055  N   PHE B 442     -40.045 165.820  46.224  1.00 97.12           N  
ATOM   4056  H   PHE B 442     -40.608 165.749  45.389  1.00 97.12           H  
ATOM   4057  CA  PHE B 442     -39.416 164.597  46.699  1.00 97.12           C  
ATOM   4058  HA  PHE B 442     -39.077 164.717  47.727  1.00 97.12           H  
ATOM   4059  C   PHE B 442     -38.207 164.308  45.815  1.00 97.12           C  
ATOM   4060  CB  PHE B 442     -40.464 163.482  46.656  1.00 97.12           C  
ATOM   4061  HB2 PHE B 442     -39.995 162.527  46.894  1.00 97.12           H  
ATOM   4062  HB3 PHE B 442     -40.850 163.391  45.640  1.00 97.12           H  
ATOM   4063  O   PHE B 442     -38.362 164.078  44.611  1.00 97.12           O  
ATOM   4064  CG  PHE B 442     -41.622 163.718  47.606  1.00 97.12           C  
ATOM   4065  CD1 PHE B 442     -41.513 163.351  48.960  1.00 97.12           C  
ATOM   4066  HD1 PHE B 442     -40.600 162.902  49.321  1.00 97.12           H  
ATOM   4067  CD2 PHE B 442     -42.803 164.324  47.140  1.00 97.12           C  
ATOM   4068  HD2 PHE B 442     -42.886 164.627  46.106  1.00 97.12           H  
ATOM   4069  CE1 PHE B 442     -42.588 163.570  49.841  1.00 97.12           C  
ATOM   4070  HE1 PHE B 442     -42.498 163.293  50.881  1.00 97.12           H  
ATOM   4071  CE2 PHE B 442     -43.879 164.539  48.019  1.00 97.12           C  
ATOM   4072  HE2 PHE B 442     -44.783 165.012  47.664  1.00 97.12           H  
ATOM   4073  CZ  PHE B 442     -43.772 164.163  49.369  1.00 97.12           C  
ATOM   4074  HZ  PHE B 442     -44.593 164.348  50.046  1.00 97.12           H  
ATOM   4075  N   VAL B 443     -37.012 164.374  46.393  1.00 95.98           N  
ATOM   4076  H   VAL B 443     -36.965 164.570  47.382  1.00 95.98           H  
ATOM   4077  CA  VAL B 443     -35.737 164.316  45.673  1.00 95.98           C  
ATOM   4078  HA  VAL B 443     -35.936 164.218  44.607  1.00 95.98           H  
ATOM   4079  C   VAL B 443     -34.950 163.091  46.120  1.00 95.98           C  
ATOM   4080  CB  VAL B 443     -34.922 165.610  45.872  1.00 95.98           C  
ATOM   4081  HB  VAL B 443     -34.633 165.695  46.919  1.00 95.98           H  
ATOM   4082  O   VAL B 443     -34.797 162.841  47.312  1.00 95.98           O  
ATOM   4083  CG1 VAL B 443     -33.651 165.623  45.015  1.00 95.98           C  
ATOM   4084 HG11 VAL B 443     -33.913 165.595  43.957  1.00 95.98           H  
ATOM   4085 HG12 VAL B 443     -33.016 164.774  45.267  1.00 95.98           H  
ATOM   4086 HG13 VAL B 443     -33.088 166.535  45.217  1.00 95.98           H  
ATOM   4087  CG2 VAL B 443     -35.741 166.852  45.497  1.00 95.98           C  
ATOM   4088 HG21 VAL B 443     -36.127 166.746  44.483  1.00 95.98           H  
ATOM   4089 HG22 VAL B 443     -36.569 166.976  46.196  1.00 95.98           H  
ATOM   4090 HG23 VAL B 443     -35.116 167.743  45.565  1.00 95.98           H  
ATOM   4091  N   ILE B 444     -34.446 162.334  45.148  1.00 94.67           N  
ATOM   4092  H   ILE B 444     -34.598 162.627  44.195  1.00 94.67           H  
ATOM   4093  CA  ILE B 444     -33.528 161.211  45.363  1.00 94.67           C  
ATOM   4094  HA  ILE B 444     -33.142 161.239  46.382  1.00 94.67           H  
ATOM   4095  C   ILE B 444     -32.360 161.400  44.401  1.00 94.67           C  
ATOM   4096  CB  ILE B 444     -34.232 159.851  45.152  1.00 94.67           C  
ATOM   4097  HB  ILE B 444     -34.639 159.836  44.141  1.00 94.67           H  
ATOM   4098  O   ILE B 444     -32.584 161.642  43.211  1.00 94.67           O  
ATOM   4099  CG1 ILE B 444     -35.407 159.664  46.138  1.00 94.67           C  
ATOM   4100 HG12 ILE B 444     -35.034 159.708  47.161  1.00 94.67           H  
ATOM   4101 HG13 ILE B 444     -36.118 160.478  45.999  1.00 94.67           H  
ATOM   4102  CG2 ILE B 444     -33.217 158.702  45.269  1.00 94.67           C  
ATOM   4103 HG21 ILE B 444     -32.753 158.716  46.256  1.00 94.67           H  
ATOM   4104 HG22 ILE B 444     -32.432 158.788  44.517  1.00 94.67           H  
ATOM   4105 HG23 ILE B 444     -33.694 157.734  45.115  1.00 94.67           H  
ATOM   4106  CD1 ILE B 444     -36.187 158.355  45.950  1.00 94.67           C  
ATOM   4107 HD11 ILE B 444     -37.108 158.392  46.533  1.00 94.67           H  
ATOM   4108 HD12 ILE B 444     -35.598 157.508  46.303  1.00 94.67           H  
ATOM   4109 HD13 ILE B 444     -36.440 158.207  44.900  1.00 94.67           H  
ATOM   4110  N   ASP B 445     -31.133 161.306  44.911  1.00 91.44           N  
ATOM   4111  H   ASP B 445     -31.030 160.982  45.862  1.00 91.44           H  
ATOM   4112  CA  ASP B 445     -29.892 161.491  44.144  1.00 91.44           C  
ATOM   4113  HA  ASP B 445     -29.078 161.566  44.865  1.00 91.44           H  
ATOM   4114  C   ASP B 445     -29.882 162.809  43.346  1.00 91.44           C  
ATOM   4115  CB  ASP B 445     -29.600 160.250  43.284  1.00 91.44           C  
ATOM   4116  HB2 ASP B 445     -28.639 160.383  42.787  1.00 91.44           H  
ATOM   4117  HB3 ASP B 445     -30.368 160.156  42.516  1.00 91.44           H  
ATOM   4118  O   ASP B 445     -29.579 162.855  42.153  1.00 91.44           O  
ATOM   4119  CG  ASP B 445     -29.539 158.960  44.104  1.00 91.44           C  
ATOM   4120  OD1 ASP B 445     -30.018 157.930  43.577  1.00 91.44           O  
ATOM   4121  OD2 ASP B 445     -29.034 159.019  45.245  1.00 91.44           O  
ATOM   4122  N   GLY B 446     -30.329 163.895  43.986  1.00 93.04           N  
ATOM   4123  H   GLY B 446     -30.582 163.791  44.958  1.00 93.04           H  
ATOM   4124  CA  GLY B 446     -30.441 165.224  43.370  1.00 93.04           C  
ATOM   4125  HA2 GLY B 446     -29.485 165.479  42.913  1.00 93.04           H  
ATOM   4126  HA3 GLY B 446     -30.656 165.957  44.147  1.00 93.04           H  
ATOM   4127  C   GLY B 446     -31.522 165.352  42.287  1.00 93.04           C  
ATOM   4128  O   GLY B 446     -31.710 166.432  41.732  1.00 93.04           O  
ATOM   4129  N   THR B 447     -32.264 164.283  41.993  1.00 93.99           N  
ATOM   4130  H   THR B 447     -32.078 163.424  42.491  1.00 93.99           H  
ATOM   4131  CA  THR B 447     -33.325 164.272  40.983  1.00 93.99           C  
ATOM   4132  HA  THR B 447     -33.202 165.126  40.316  1.00 93.99           H  
ATOM   4133  C   THR B 447     -34.693 164.359  41.650  1.00 93.99           C  
ATOM   4134  CB  THR B 447     -33.238 163.005  40.127  1.00 93.99           C  
ATOM   4135  HB  THR B 447     -33.422 162.128  40.748  1.00 93.99           H  
ATOM   4136  O   THR B 447     -35.039 163.507  42.468  1.00 93.99           O  
ATOM   4137  CG2 THR B 447     -34.244 163.018  38.972  1.00 93.99           C  
ATOM   4138 HG21 THR B 447     -34.114 163.923  38.379  1.00 93.99           H  
ATOM   4139 HG22 THR B 447     -34.075 162.152  38.332  1.00 93.99           H  
ATOM   4140 HG23 THR B 447     -35.264 162.980  39.355  1.00 93.99           H  
ATOM   4141  OG1 THR B 447     -31.963 162.886  39.546  1.00 93.99           O  
ATOM   4142  HG1 THR B 447     -31.311 162.911  40.251  1.00 93.99           H  
ATOM   4143  N   ILE B 448     -35.507 165.346  41.265  1.00 95.84           N  
ATOM   4144  H   ILE B 448     -35.166 166.021  40.594  1.00 95.84           H  
ATOM   4145  CA  ILE B 448     -36.912 165.428  41.690  1.00 95.84           C  
ATOM   4146  HA  ILE B 448     -36.955 165.351  42.777  1.00 95.84           H  
ATOM   4147  C   ILE B 448     -37.659 164.236  41.087  1.00 95.84           C  
ATOM   4148  CB  ILE B 448     -37.569 166.766  41.275  1.00 95.84           C  
ATOM   4149  HB  ILE B 448     -37.538 166.838  40.188  1.00 95.84           H  
ATOM   4150  O   ILE B 448     -37.823 164.148  39.871  1.00 95.84           O  
ATOM   4151  CG1 ILE B 448     -36.823 167.986  41.865  1.00 95.84           C  
ATOM   4152 HG12 ILE B 448     -35.747 167.862  41.747  1.00 95.84           H  
ATOM   4153 HG13 ILE B 448     -37.040 168.065  42.931  1.00 95.84           H  
ATOM   4154  CG2 ILE B 448     -39.045 166.785  41.731  1.00 95.84           C  
ATOM   4155 HG21 ILE B 448     -39.522 167.728  41.463  1.00 95.84           H  
ATOM   4156 HG22 ILE B 448     -39.607 165.991  41.239  1.00 95.84           H  
ATOM   4157 HG23 ILE B 448     -39.107 166.647  42.811  1.00 95.84           H  
ATOM   4158  CD1 ILE B 448     -37.198 169.314  41.194  1.00 95.84           C  
ATOM   4159 HD11 ILE B 448     -36.602 170.117  41.629  1.00 95.84           H  
ATOM   4160 HD12 ILE B 448     -36.989 169.260  40.126  1.00 95.84           H  
ATOM   4161 HD13 ILE B 448     -38.253 169.542  41.343  1.00 95.84           H  
ATOM   4162  N   LYS B 449     -38.108 163.313  41.934  1.00 96.37           N  
ATOM   4163  H   LYS B 449     -37.931 163.454  42.918  1.00 96.37           H  
ATOM   4164  CA  LYS B 449     -38.896 162.145  41.524  1.00 96.37           C  
ATOM   4165  HA  LYS B 449     -38.600 161.829  40.524  1.00 96.37           H  
ATOM   4166  C   LYS B 449     -40.376 162.472  41.420  1.00 96.37           C  
ATOM   4167  CB  LYS B 449     -38.672 160.995  42.517  1.00 96.37           C  
ATOM   4168  HB2 LYS B 449     -39.018 161.295  43.505  1.00 96.37           H  
ATOM   4169  HB3 LYS B 449     -39.275 160.145  42.198  1.00 96.37           H  
ATOM   4170  O   LYS B 449     -41.062 161.951  40.548  1.00 96.37           O  
ATOM   4171  CG  LYS B 449     -37.211 160.539  42.630  1.00 96.37           C  
ATOM   4172  HG2 LYS B 449     -36.606 161.346  43.046  1.00 96.37           H  
ATOM   4173  HG3 LYS B 449     -37.180 159.704  43.331  1.00 96.37           H  
ATOM   4174  CD  LYS B 449     -36.610 160.082  41.292  1.00 96.37           C  
ATOM   4175  HD2 LYS B 449     -36.571 160.923  40.600  1.00 96.37           H  
ATOM   4176  HD3 LYS B 449     -37.229 159.289  40.874  1.00 96.37           H  
ATOM   4177  CE  LYS B 449     -35.189 159.567  41.535  1.00 96.37           C  
ATOM   4178  HE2 LYS B 449     -34.597 160.372  41.967  1.00 96.37           H  
ATOM   4179  HE3 LYS B 449     -35.234 158.765  42.274  1.00 96.37           H  
ATOM   4180  NZ  LYS B 449     -34.543 159.074  40.297  1.00 96.37           N  
ATOM   4181  HZ1 LYS B 449     -33.610 158.755  40.520  1.00 96.37           H  
ATOM   4182  HZ2 LYS B 449     -34.463 159.820  39.622  1.00 96.37           H  
ATOM   4183  HZ3 LYS B 449     -35.064 158.304  39.905  1.00 96.37           H  
ATOM   4184  N   TYR B 450     -40.859 163.346  42.298  1.00 96.37           N  
ATOM   4185  H   TYR B 450     -40.234 163.722  42.998  1.00 96.37           H  
ATOM   4186  CA  TYR B 450     -42.256 163.743  42.334  1.00 96.37           C  
ATOM   4187  HA  TYR B 450     -42.633 163.799  41.312  1.00 96.37           H  
ATOM   4188  C   TYR B 450     -42.423 165.116  42.983  1.00 96.37           C  
ATOM   4189  CB  TYR B 450     -43.044 162.672  43.095  1.00 96.37           C  
ATOM   4190  HB2 TYR B 450     -42.829 161.697  42.657  1.00 96.37           H  
ATOM   4191  HB3 TYR B 450     -42.700 162.657  44.129  1.00 96.37           H  
ATOM   4192  O   TYR B 450     -41.628 165.518  43.834  1.00 96.37           O  
ATOM   4193  CG  TYR B 450     -44.543 162.858  43.058  1.00 96.37           C  
ATOM   4194  CD1 TYR B 450     -45.254 163.106  44.249  1.00 96.37           C  
ATOM   4195  HD1 TYR B 450     -44.739 163.140  45.198  1.00 96.37           H  
ATOM   4196  CD2 TYR B 450     -45.227 162.773  41.830  1.00 96.37           C  
ATOM   4197  HD2 TYR B 450     -44.685 162.557  40.921  1.00 96.37           H  
ATOM   4198  CE1 TYR B 450     -46.649 163.269  44.211  1.00 96.37           C  
ATOM   4199  HE1 TYR B 450     -47.195 163.424  45.129  1.00 96.37           H  
ATOM   4200  CE2 TYR B 450     -46.622 162.950  41.790  1.00 96.37           C  
ATOM   4201  HE2 TYR B 450     -47.162 162.885  40.857  1.00 96.37           H  
ATOM   4202  OH  TYR B 450     -48.685 163.331  42.944  1.00 96.37           O  
ATOM   4203  HH  TYR B 450     -49.055 163.430  43.824  1.00 96.37           H  
ATOM   4204  CZ  TYR B 450     -47.336 163.196  42.980  1.00 96.37           C  
ATOM   4205  N   SER B 451     -43.483 165.825  42.603  1.00 96.62           N  
ATOM   4206  H   SER B 451     -44.135 165.407  41.955  1.00 96.62           H  
ATOM   4207  CA  SER B 451     -43.943 167.016  43.308  1.00 96.62           C  
ATOM   4208  HA  SER B 451     -43.411 167.080  44.257  1.00 96.62           H  
ATOM   4209  C   SER B 451     -45.428 166.868  43.609  1.00 96.62           C  
ATOM   4210  CB  SER B 451     -43.643 168.284  42.511  1.00 96.62           C  
ATOM   4211  HB2 SER B 451     -44.234 168.300  41.596  1.00 96.62           H  
ATOM   4212  HB3 SER B 451     -42.584 168.292  42.249  1.00 96.62           H  
ATOM   4213  O   SER B 451     -46.215 166.537  42.724  1.00 96.62           O  
ATOM   4214  OG  SER B 451     -43.928 169.433  43.287  1.00 96.62           O  
ATOM   4215  HG  SER B 451     -43.768 169.243  44.215  1.00 96.62           H  
ATOM   4216  N   GLY B 452     -45.799 167.060  44.869  1.00 95.08           N  
ATOM   4217  H   GLY B 452     -45.110 167.364  45.542  1.00 95.08           H  
ATOM   4218  CA  GLY B 452     -47.150 166.819  45.357  1.00 95.08           C  
ATOM   4219  HA2 GLY B 452     -47.805 167.625  45.027  1.00 95.08           H  
ATOM   4220  HA3 GLY B 452     -47.523 165.882  44.945  1.00 95.08           H  
ATOM   4221  C   GLY B 452     -47.189 166.747  46.878  1.00 95.08           C  
ATOM   4222  O   GLY B 452     -46.262 167.199  47.545  1.00 95.08           O  
ATOM   4223  N   MET B 453     -48.264 166.181  47.427  1.00 94.64           N  
ATOM   4224  H   MET B 453     -49.010 165.875  46.819  1.00 94.64           H  
ATOM   4225  CA  MET B 453     -48.484 166.121  48.880  1.00 94.64           C  
ATOM   4226  HA  MET B 453     -48.022 166.986  49.355  1.00 94.64           H  
ATOM   4227  C   MET B 453     -47.876 164.889  49.551  1.00 94.64           C  
ATOM   4228  CB  MET B 453     -49.992 166.162  49.169  1.00 94.64           C  
ATOM   4229  HB2 MET B 453     -50.489 165.355  48.631  1.00 94.64           H  
ATOM   4230  HB3 MET B 453     -50.155 166.001  50.236  1.00 94.64           H  
ATOM   4231  O   MET B 453     -47.537 164.934  50.728  1.00 94.64           O  
ATOM   4232  CG  MET B 453     -50.635 167.496  48.776  1.00 94.64           C  
ATOM   4233  HG2 MET B 453     -51.696 167.459  49.025  1.00 94.64           H  
ATOM   4234  HG3 MET B 453     -50.554 167.623  47.696  1.00 94.64           H  
ATOM   4235  SD  MET B 453     -49.919 168.959  49.568  1.00 94.64           S  
ATOM   4236  CE  MET B 453     -50.368 168.683  51.305  1.00 94.64           C  
ATOM   4237  HE1 MET B 453     -51.450 168.594  51.401  1.00 94.64           H  
ATOM   4238  HE2 MET B 453     -49.885 167.781  51.681  1.00 94.64           H  
ATOM   4239  HE3 MET B 453     -50.028 169.533  51.896  1.00 94.64           H  
ATOM   4240  N   THR B 454     -47.769 163.773  48.830  1.00 96.10           N  
ATOM   4241  H   THR B 454     -48.029 163.790  47.854  1.00 96.10           H  
ATOM   4242  CA  THR B 454     -47.301 162.493  49.372  1.00 96.10           C  
ATOM   4243  HA  THR B 454     -46.683 162.687  50.249  1.00 96.10           H  
ATOM   4244  C   THR B 454     -46.443 161.767  48.349  1.00 96.10           C  
ATOM   4245  CB  THR B 454     -48.468 161.581  49.794  1.00 96.10           C  
ATOM   4246  HB  THR B 454     -48.056 160.700  50.287  1.00 96.10           H  
ATOM   4247  O   THR B 454     -46.655 161.940  47.148  1.00 96.10           O  
ATOM   4248  CG2 THR B 454     -49.455 162.260  50.746  1.00 96.10           C  
ATOM   4249 HG21 THR B 454     -48.911 162.751  51.552  1.00 96.10           H  
ATOM   4250 HG22 THR B 454     -50.133 161.512  51.157  1.00 96.10           H  
ATOM   4251 HG23 THR B 454     -50.040 163.007  50.210  1.00 96.10           H  
ATOM   4252  OG1 THR B 454     -49.236 161.167  48.684  1.00 96.10           O  
ATOM   4253  HG1 THR B 454     -48.650 160.754  48.046  1.00 96.10           H  
ATOM   4254  N   TYR B 455     -45.534 160.911  48.803  1.00 97.39           N  
ATOM   4255  H   TYR B 455     -45.403 160.816  49.800  1.00 97.39           H  
ATOM   4256  CA  TYR B 455     -44.717 160.075  47.924  1.00 97.39           C  
ATOM   4257  HA  TYR B 455     -45.187 160.013  46.943  1.00 97.39           H  
ATOM   4258  C   TYR B 455     -44.611 158.655  48.472  1.00 97.39           C  
ATOM   4259  CB  TYR B 455     -43.343 160.722  47.749  1.00 97.39           C  
ATOM   4260  HB2 TYR B 455     -43.504 161.744  47.408  1.00 97.39           H  
ATOM   4261  HB3 TYR B 455     -42.840 160.760  48.716  1.00 97.39           H  
ATOM   4262  O   TYR B 455     -44.408 158.464  49.669  1.00 97.39           O  
ATOM   4263  CG  TYR B 455     -42.448 160.042  46.736  1.00 97.39           C  
ATOM   4264  CD1 TYR B 455     -41.303 159.338  47.156  1.00 97.39           C  
ATOM   4265  HD1 TYR B 455     -41.062 159.265  48.207  1.00 97.39           H  
ATOM   4266  CD2 TYR B 455     -42.766 160.115  45.366  1.00 97.39           C  
ATOM   4267  HD2 TYR B 455     -43.657 160.634  45.047  1.00 97.39           H  
ATOM   4268  CE1 TYR B 455     -40.477 158.712  46.205  1.00 97.39           C  
ATOM   4269  HE1 TYR B 455     -39.602 158.165  46.524  1.00 97.39           H  
ATOM   4270  CE2 TYR B 455     -41.931 159.499  44.413  1.00 97.39           C  
ATOM   4271  HE2 TYR B 455     -42.172 159.528  43.361  1.00 97.39           H  
ATOM   4272  OH  TYR B 455     -39.997 158.172  43.921  1.00 97.39           O  
ATOM   4273  HH  TYR B 455     -39.396 157.558  44.349  1.00 97.39           H  
ATOM   4274  CZ  TYR B 455     -40.790 158.789  44.834  1.00 97.39           C  
ATOM   4275  N   ASP B 456     -44.763 157.663  47.602  1.00 96.33           N  
ATOM   4276  H   ASP B 456     -44.838 157.877  46.618  1.00 96.33           H  
ATOM   4277  CA  ASP B 456     -44.689 156.255  47.978  1.00 96.33           C  
ATOM   4278  HA  ASP B 456     -44.950 156.135  49.029  1.00 96.33           H  
ATOM   4279  C   ASP B 456     -43.263 155.734  47.788  1.00 96.33           C  
ATOM   4280  CB  ASP B 456     -45.682 155.425  47.148  1.00 96.33           C  
ATOM   4281  HB2 ASP B 456     -45.606 155.712  46.099  1.00 96.33           H  
ATOM   4282  HB3 ASP B 456     -45.389 154.377  47.222  1.00 96.33           H  
ATOM   4283  O   ASP B 456     -42.761 155.667  46.670  1.00 96.33           O  
ATOM   4284  CG  ASP B 456     -47.142 155.516  47.594  1.00 96.33           C  
ATOM   4285  OD1 ASP B 456     -47.972 154.891  46.887  1.00 96.33           O  
ATOM   4286  OD2 ASP B 456     -47.420 156.075  48.679  1.00 96.33           O  
ATOM   4287  N   MET B 457     -42.637 155.298  48.878  1.00 95.61           N  
ATOM   4288  H   MET B 457     -43.101 155.394  49.769  1.00 95.61           H  
ATOM   4289  CA  MET B 457     -41.399 154.522  48.837  1.00 95.61           C  
ATOM   4290  HA  MET B 457     -40.838 154.778  47.939  1.00 95.61           H  
ATOM   4291  C   MET B 457     -41.749 153.035  48.773  1.00 95.61           C  
ATOM   4292  CB  MET B 457     -40.528 154.850  50.058  1.00 95.61           C  
ATOM   4293  HB2 MET B 457     -41.113 154.718  50.968  1.00 95.61           H  
ATOM   4294  HB3 MET B 457     -39.683 154.162  50.095  1.00 95.61           H  
ATOM   4295  O   MET B 457     -42.421 152.508  49.666  1.00 95.61           O  
ATOM   4296  CG  MET B 457     -39.997 156.288  50.014  1.00 95.61           C  
ATOM   4297  HG2 MET B 457     -39.488 156.498  50.955  1.00 95.61           H  
ATOM   4298  HG3 MET B 457     -40.842 156.973  49.940  1.00 95.61           H  
ATOM   4299  SD  MET B 457     -38.846 156.655  48.659  1.00 95.61           S  
ATOM   4300  CE  MET B 457     -37.332 155.844  49.234  1.00 95.61           C  
ATOM   4301  HE1 MET B 457     -37.529 154.798  49.469  1.00 95.61           H  
ATOM   4302  HE2 MET B 457     -36.959 156.356  50.120  1.00 95.61           H  
ATOM   4303  HE3 MET B 457     -36.574 155.899  48.452  1.00 95.61           H  
ATOM   4304  N   VAL B 458     -41.307 152.345  47.721  1.00 95.10           N  
ATOM   4305  H   VAL B 458     -40.778 152.834  47.013  1.00 95.10           H  
ATOM   4306  CA  VAL B 458     -41.606 150.925  47.486  1.00 95.10           C  
ATOM   4307  HA  VAL B 458     -42.404 150.612  48.160  1.00 95.10           H  
ATOM   4308  C   VAL B 458     -40.374 150.076  47.796  1.00 95.10           C  
ATOM   4309  CB  VAL B 458     -42.111 150.694  46.048  1.00 95.10           C  
ATOM   4310  HB  VAL B 458     -41.297 150.873  45.345  1.00 95.10           H  
ATOM   4311  O   VAL B 458     -39.302 150.298  47.239  1.00 95.10           O  
ATOM   4312  CG1 VAL B 458     -42.606 149.252  45.885  1.00 95.10           C  
ATOM   4313 HG11 VAL B 458     -43.429 149.048  46.569  1.00 95.10           H  
ATOM   4314 HG12 VAL B 458     -41.792 148.554  46.085  1.00 95.10           H  
ATOM   4315 HG13 VAL B 458     -42.930 149.096  44.856  1.00 95.10           H  
ATOM   4316  CG2 VAL B 458     -43.285 151.619  45.695  1.00 95.10           C  
ATOM   4317 HG21 VAL B 458     -42.953 152.657  45.691  1.00 95.10           H  
ATOM   4318 HG22 VAL B 458     -44.096 151.502  46.414  1.00 95.10           H  
ATOM   4319 HG23 VAL B 458     -43.635 151.393  44.687  1.00 95.10           H  
ATOM   4320  N   ALA B 459     -40.517 149.072  48.667  1.00 95.33           N  
ATOM   4321  H   ALA B 459     -41.424 148.896  49.075  1.00 95.33           H  
ATOM   4322  CA  ALA B 459     -39.390 148.274  49.160  1.00 95.33           C  
ATOM   4323  HA  ALA B 459     -38.690 148.935  49.671  1.00 95.33           H  
ATOM   4324  C   ALA B 459     -38.613 147.543  48.050  1.00 95.33           C  
ATOM   4325  CB  ALA B 459     -39.938 147.272  50.177  1.00 95.33           C  
ATOM   4326  HB1 ALA B 459     -40.639 146.596  49.687  1.00 95.33           H  
ATOM   4327  HB2 ALA B 459     -39.117 146.694  50.602  1.00 95.33           H  
ATOM   4328  HB3 ALA B 459     -40.461 147.798  50.976  1.00 95.33           H  
ATOM   4329  O   ALA B 459     -37.393 147.412  48.141  1.00 95.33           O  
ATOM   4330  N   SER B 460     -39.301 147.091  46.996  1.00 93.70           N  
ATOM   4331  H   SER B 460     -40.303 147.225  46.982  1.00 93.70           H  
ATOM   4332  CA  SER B 460     -38.704 146.382  45.857  1.00 93.70           C  
ATOM   4333  HA  SER B 460     -38.069 145.583  46.239  1.00 93.70           H  
ATOM   4334  C   SER B 460     -37.828 147.262  44.963  1.00 93.70           C  
ATOM   4335  CB  SER B 460     -39.811 145.746  45.010  1.00 93.70           C  
ATOM   4336  HB2 SER B 460     -40.343 145.015  45.618  1.00 93.70           H  
ATOM   4337  HB3 SER B 460     -39.371 145.231  44.156  1.00 93.70           H  
ATOM   4338  O   SER B 460     -37.064 146.739  44.159  1.00 93.70           O  
ATOM   4339  OG  SER B 460     -40.735 146.720  44.553  1.00 93.70           O  
ATOM   4340  HG  SER B 460     -40.318 147.269  43.885  1.00 93.70           H  
ATOM   4341  N   GLU B 461     -37.943 148.585  45.078  1.00 93.13           N  
ATOM   4342  H   GLU B 461     -38.586 148.964  45.758  1.00 93.13           H  
ATOM   4343  CA  GLU B 461     -37.155 149.551  44.303  1.00 93.13           C  
ATOM   4344  HA  GLU B 461     -36.815 149.088  43.376  1.00 93.13           H  
ATOM   4345  C   GLU B 461     -35.888 149.995  45.056  1.00 93.13           C  
ATOM   4346  CB  GLU B 461     -38.052 150.741  43.927  1.00 93.13           C  
ATOM   4347  HB2 GLU B 461     -38.439 151.197  44.839  1.00 93.13           H  
ATOM   4348  HB3 GLU B 461     -37.453 151.482  43.397  1.00 93.13           H  
ATOM   4349  O   GLU B 461     -35.007 150.641  44.488  1.00 93.13           O  
ATOM   4350  CG  GLU B 461     -39.226 150.313  43.024  1.00 93.13           C  
ATOM   4351  HG2 GLU B 461     -39.776 149.504  43.504  1.00 93.13           H  
ATOM   4352  HG3 GLU B 461     -38.819 149.925  42.089  1.00 93.13           H  
ATOM   4353  CD  GLU B 461     -40.218 151.444  42.717  1.00 93.13           C  
ATOM   4354  OE1 GLU B 461     -41.283 151.113  42.146  1.00 93.13           O  
ATOM   4355  OE2 GLU B 461     -39.936 152.608  43.075  1.00 93.13           O  
ATOM   4356  N   ILE B 462     -35.761 149.614  46.331  1.00 93.33           N  
ATOM   4357  H   ILE B 462     -36.488 149.032  46.720  1.00 93.33           H  
ATOM   4358  CA  ILE B 462     -34.669 150.019  47.218  1.00 93.33           C  
ATOM   4359  HA  ILE B 462     -34.202 150.920  46.819  1.00 93.33           H  
ATOM   4360  C   ILE B 462     -33.610 148.914  47.248  1.00 93.33           C  
ATOM   4361  CB  ILE B 462     -35.222 150.385  48.612  1.00 93.33           C  
ATOM   4362  HB  ILE B 462     -35.754 149.520  49.009  1.00 93.33           H  
ATOM   4363  O   ILE B 462     -33.687 147.952  48.018  1.00 93.33           O  
ATOM   4364  CG1 ILE B 462     -36.207 151.573  48.495  1.00 93.33           C  
ATOM   4365 HG12 ILE B 462     -35.656 152.487  48.272  1.00 93.33           H  
ATOM   4366 HG13 ILE B 462     -36.912 151.408  47.682  1.00 93.33           H  
ATOM   4367  CG2 ILE B 462     -34.088 150.758  49.586  1.00 93.33           C  
ATOM   4368 HG21 ILE B 462     -33.603 151.676  49.251  1.00 93.33           H  
ATOM   4369 HG22 ILE B 462     -34.484 150.923  50.588  1.00 93.33           H  
ATOM   4370 HG23 ILE B 462     -33.344 149.963  49.653  1.00 93.33           H  
ATOM   4371  CD1 ILE B 462     -37.035 151.780  49.761  1.00 93.33           C  
ATOM   4372 HD11 ILE B 462     -37.754 152.582  49.596  1.00 93.33           H  
ATOM   4373 HD12 ILE B 462     -37.583 150.863  49.984  1.00 93.33           H  
ATOM   4374 HD13 ILE B 462     -36.392 152.038  50.602  1.00 93.33           H  
ATOM   4375  N   ASN B 463     -32.589 149.072  46.407  1.00 90.04           N  
ATOM   4376  H   ASN B 463     -32.655 149.832  45.746  1.00 90.04           H  
ATOM   4377  CA  ASN B 463     -31.454 148.142  46.331  1.00 90.04           C  
ATOM   4378  HA  ASN B 463     -31.795 147.141  46.595  1.00 90.04           H  
ATOM   4379  C   ASN B 463     -30.323 148.492  47.312  1.00 90.04           C  
ATOM   4380  CB  ASN B 463     -30.962 148.110  44.878  1.00 90.04           C  
ATOM   4381  HB2 ASN B 463     -30.704 149.117  44.551  1.00 90.04           H  
ATOM   4382  HB3 ASN B 463     -30.069 147.487  44.812  1.00 90.04           H  
ATOM   4383  O   ASN B 463     -29.578 147.620  47.758  1.00 90.04           O  
ATOM   4384  CG  ASN B 463     -32.006 147.511  43.957  1.00 90.04           C  
ATOM   4385  ND2 ASN B 463     -32.303 148.144  42.847  1.00 90.04           N  
ATOM   4386 HD21 ASN B 463     -33.080 147.761  42.329  1.00 90.04           H  
ATOM   4387 HD22 ASN B 463     -31.921 149.059  42.650  1.00 90.04           H  
ATOM   4388  OD1 ASN B 463     -32.571 146.466  44.224  1.00 90.04           O  
ATOM   4389  N   GLN B 464     -30.218 149.767  47.673  1.00 92.13           N  
ATOM   4390  H   GLN B 464     -30.918 150.411  47.332  1.00 92.13           H  
ATOM   4391  CA  GLN B 464     -29.244 150.326  48.606  1.00 92.13           C  
ATOM   4392  HA  GLN B 464     -28.844 149.525  49.229  1.00 92.13           H  
ATOM   4393  C   GLN B 464     -29.952 151.337  49.517  1.00 92.13           C  
ATOM   4394  CB  GLN B 464     -28.081 150.946  47.810  1.00 92.13           C  
ATOM   4395  HB2 GLN B 464     -27.305 151.277  48.500  1.00 92.13           H  
ATOM   4396  HB3 GLN B 464     -27.652 150.161  47.186  1.00 92.13           H  
ATOM   4397  O   GLN B 464     -31.045 151.784  49.153  1.00 92.13           O  
ATOM   4398  CG  GLN B 464     -28.482 152.132  46.910  1.00 92.13           C  
ATOM   4399  HG2 GLN B 464     -28.775 152.979  47.531  1.00 92.13           H  
ATOM   4400  HG3 GLN B 464     -29.334 151.858  46.287  1.00 92.13           H  
ATOM   4401  CD  GLN B 464     -27.357 152.580  45.980  1.00 92.13           C  
ATOM   4402  NE2 GLN B 464     -27.537 153.668  45.266  1.00 92.13           N  
ATOM   4403 HE21 GLN B 464     -28.349 154.253  45.405  1.00 92.13           H  
ATOM   4404 HE22 GLN B 464     -26.757 153.984  44.709  1.00 92.13           H  
ATOM   4405  OE1 GLN B 464     -26.315 151.954  45.857  1.00 92.13           O  
ATOM   4406  N   PRO B 465     -29.388 151.698  50.685  1.00 93.95           N  
ATOM   4407  CA  PRO B 465     -29.920 152.806  51.469  1.00 93.95           C  
ATOM   4408  HA  PRO B 465     -30.858 152.493  51.928  1.00 93.95           H  
ATOM   4409  C   PRO B 465     -30.152 154.023  50.575  1.00 93.95           C  
ATOM   4410  CB  PRO B 465     -28.895 153.095  52.562  1.00 93.95           C  
ATOM   4411  HB2 PRO B 465     -29.387 153.409  53.483  1.00 93.95           H  
ATOM   4412  HB3 PRO B 465     -28.181 153.851  52.233  1.00 93.95           H  
ATOM   4413  O   PRO B 465     -29.266 154.427  49.826  1.00 93.95           O  
ATOM   4414  CG  PRO B 465     -28.180 151.759  52.724  1.00 93.95           C  
ATOM   4415  HG2 PRO B 465     -27.169 151.887  53.111  1.00 93.95           H  
ATOM   4416  HG3 PRO B 465     -28.771 151.125  53.384  1.00 93.95           H  
ATOM   4417  CD  PRO B 465     -28.176 151.184  51.305  1.00 93.95           C  
ATOM   4418  HD2 PRO B 465     -28.171 150.094  51.336  1.00 93.95           H  
ATOM   4419  HD3 PRO B 465     -27.304 151.556  50.767  1.00 93.95           H  
ATOM   4420  N   THR B 466     -31.377 154.530  50.589  1.00 94.29           N  
ATOM   4421  H   THR B 466     -32.044 154.152  51.245  1.00 94.29           H  
ATOM   4422  CA  THR B 466     -31.844 155.579  49.687  1.00 94.29           C  
ATOM   4423  HA  THR B 466     -31.026 155.940  49.064  1.00 94.29           H  
ATOM   4424  C   THR B 466     -32.357 156.730  50.533  1.00 94.29           C  
ATOM   4425  CB  THR B 466     -32.944 155.045  48.758  1.00 94.29           C  
ATOM   4426  HB  THR B 466     -33.787 154.700  49.353  1.00 94.29           H  
ATOM   4427  O   THR B 466     -33.367 156.591  51.227  1.00 94.29           O  
ATOM   4428  CG2 THR B 466     -33.422 156.109  47.772  1.00 94.29           C  
ATOM   4429 HG21 THR B 466     -32.576 156.471  47.188  1.00 94.29           H  
ATOM   4430 HG22 THR B 466     -34.157 155.670  47.099  1.00 94.29           H  
ATOM   4431 HG23 THR B 466     -33.882 156.943  48.301  1.00 94.29           H  
ATOM   4432  OG1 THR B 466     -32.462 153.965  47.984  1.00 94.29           O  
ATOM   4433  HG1 THR B 466     -31.978 153.371  48.562  1.00 94.29           H  
ATOM   4434  N   THR B 467     -31.662 157.862  50.491  1.00 94.48           N  
ATOM   4435  H   THR B 467     -30.814 157.904  49.943  1.00 94.48           H  
ATOM   4436  CA  THR B 467     -32.086 159.084  51.178  1.00 94.48           C  
ATOM   4437  HA  THR B 467     -32.575 158.811  52.114  1.00 94.48           H  
ATOM   4438  C   THR B 467     -33.096 159.832  50.321  1.00 94.48           C  
ATOM   4439  CB  THR B 467     -30.895 159.973  51.549  1.00 94.48           C  
ATOM   4440  HB  THR B 467     -30.405 160.338  50.646  1.00 94.48           H  
ATOM   4441  O   THR B 467     -32.841 160.136  49.158  1.00 94.48           O  
ATOM   4442  CG2 THR B 467     -31.298 161.154  52.430  1.00 94.48           C  
ATOM   4443 HG21 THR B 467     -31.809 160.803  53.327  1.00 94.48           H  
ATOM   4444 HG22 THR B 467     -30.414 161.721  52.722  1.00 94.48           H  
ATOM   4445 HG23 THR B 467     -31.957 161.826  51.881  1.00 94.48           H  
ATOM   4446  OG1 THR B 467     -29.983 159.209  52.300  1.00 94.48           O  
ATOM   4447  HG1 THR B 467     -29.319 159.819  52.629  1.00 94.48           H  
ATOM   4448  N   LEU B 468     -34.256 160.110  50.905  1.00 95.29           N  
ATOM   4449  H   LEU B 468     -34.388 159.822  51.864  1.00 95.29           H  
ATOM   4450  CA  LEU B 468     -35.299 160.941  50.329  1.00 95.29           C  
ATOM   4451  HA  LEU B 468     -35.142 161.041  49.255  1.00 95.29           H  
ATOM   4452  C   LEU B 468     -35.219 162.325  50.975  1.00 95.29           C  
ATOM   4453  CB  LEU B 468     -36.646 160.244  50.586  1.00 95.29           C  
ATOM   4454  HB2 LEU B 468     -36.772 160.145  51.664  1.00 95.29           H  
ATOM   4455  HB3 LEU B 468     -36.613 159.238  50.166  1.00 95.29           H  
ATOM   4456  O   LEU B 468     -35.504 162.463  52.164  1.00 95.29           O  
ATOM   4457  CG  LEU B 468     -37.863 160.988  50.019  1.00 95.29           C  
ATOM   4458  HG  LEU B 468     -37.848 162.035  50.322  1.00 95.29           H  
ATOM   4459  CD1 LEU B 468     -37.881 160.905  48.496  1.00 95.29           C  
ATOM   4460 HD11 LEU B 468     -37.060 161.493  48.085  1.00 95.29           H  
ATOM   4461 HD12 LEU B 468     -37.789 159.866  48.182  1.00 95.29           H  
ATOM   4462 HD13 LEU B 468     -38.827 161.302  48.126  1.00 95.29           H  
ATOM   4463  CD2 LEU B 468     -39.146 160.351  50.557  1.00 95.29           C  
ATOM   4464 HD21 LEU B 468     -39.167 160.459  51.640  1.00 95.29           H  
ATOM   4465 HD22 LEU B 468     -39.172 159.292  50.299  1.00 95.29           H  
ATOM   4466 HD23 LEU B 468     -40.021 160.848  50.138  1.00 95.29           H  
ATOM   4467  N   THR B 469     -34.863 163.339  50.192  1.00 95.32           N  
ATOM   4468  H   THR B 469     -34.601 163.150  49.236  1.00 95.32           H  
ATOM   4469  CA  THR B 469     -34.933 164.743  50.617  1.00 95.32           C  
ATOM   4470  HA  THR B 469     -34.803 164.799  51.698  1.00 95.32           H  
ATOM   4471  C   THR B 469     -36.310 165.294  50.264  1.00 95.32           C  
ATOM   4472  CB  THR B 469     -33.830 165.597  49.978  1.00 95.32           C  
ATOM   4473  HB  THR B 469     -34.034 165.682  48.911  1.00 95.32           H  
ATOM   4474  O   THR B 469     -36.787 165.146  49.134  1.00 95.32           O  
ATOM   4475  CG2 THR B 469     -33.760 167.005  50.565  1.00 95.32           C  
ATOM   4476 HG21 THR B 469     -32.904 167.535  50.147  1.00 95.32           H  
ATOM   4477 HG22 THR B 469     -33.654 166.957  51.649  1.00 95.32           H  
ATOM   4478 HG23 THR B 469     -34.665 167.562  50.320  1.00 95.32           H  
ATOM   4479  OG1 THR B 469     -32.561 164.996  50.116  1.00 95.32           O  
ATOM   4480  HG1 THR B 469     -32.127 165.335  50.902  1.00 95.32           H  
ATOM   4481  N   ILE B 470     -36.965 165.927  51.230  1.00 96.39           N  
ATOM   4482  H   ILE B 470     -36.526 165.989  52.136  1.00 96.39           H  
ATOM   4483  CA  ILE B 470     -38.314 166.469  51.107  1.00 96.39           C  
ATOM   4484  HA  ILE B 470     -38.707 166.268  50.110  1.00 96.39           H  
ATOM   4485  C   ILE B 470     -38.229 167.973  51.307  1.00 96.39           C  
ATOM   4486  CB  ILE B 470     -39.259 165.818  52.134  1.00 96.39           C  
ATOM   4487  HB  ILE B 470     -38.927 166.095  53.135  1.00 96.39           H  
ATOM   4488  O   ILE B 470     -38.082 168.445  52.430  1.00 96.39           O  
ATOM   4489  CG1 ILE B 470     -39.227 164.278  52.032  1.00 96.39           C  
ATOM   4490 HG12 ILE B 470     -39.644 163.954  51.078  1.00 96.39           H  
ATOM   4491 HG13 ILE B 470     -38.198 163.923  52.091  1.00 96.39           H  
ATOM   4492  CG2 ILE B 470     -40.686 166.355  51.920  1.00 96.39           C  
ATOM   4493 HG21 ILE B 470     -41.037 166.113  50.918  1.00 96.39           H  
ATOM   4494 HG22 ILE B 470     -41.352 165.907  52.659  1.00 96.39           H  
ATOM   4495 HG23 ILE B 470     -40.710 167.435  52.069  1.00 96.39           H  
ATOM   4496  CD1 ILE B 470     -39.970 163.603  53.179  1.00 96.39           C  
ATOM   4497 HD11 ILE B 470     -39.724 164.112  54.111  1.00 96.39           H  
ATOM   4498 HD12 ILE B 470     -41.047 163.650  53.016  1.00 96.39           H  
ATOM   4499 HD13 ILE B 470     -39.642 162.567  53.246  1.00 96.39           H  
ATOM   4500  N   SER B 471     -38.346 168.726  50.221  1.00 96.50           N  
ATOM   4501  H   SER B 471     -38.435 168.263  49.328  1.00 96.50           H  
ATOM   4502  CA  SER B 471     -38.341 170.190  50.253  1.00 96.50           C  
ATOM   4503  HA  SER B 471     -37.821 170.544  51.143  1.00 96.50           H  
ATOM   4504  C   SER B 471     -39.770 170.717  50.276  1.00 96.50           C  
ATOM   4505  CB  SER B 471     -37.602 170.744  49.039  1.00 96.50           C  
ATOM   4506  HB2 SER B 471     -38.060 170.349  48.132  1.00 96.50           H  
ATOM   4507  HB3 SER B 471     -37.696 171.830  49.031  1.00 96.50           H  
ATOM   4508  O   SER B 471     -40.563 170.379  49.394  1.00 96.50           O  
ATOM   4509  OG  SER B 471     -36.238 170.391  49.059  1.00 96.50           O  
ATOM   4510  HG  SER B 471     -35.743 171.164  49.339  1.00 96.50           H  
ATOM   4511  N   ALA B 472     -40.096 171.574  51.238  1.00 96.88           N  
ATOM   4512  H   ALA B 472     -39.380 171.838  51.898  1.00 96.88           H  
ATOM   4513  CA  ALA B 472     -41.375 172.268  51.336  1.00 96.88           C  
ATOM   4514  HA  ALA B 472     -42.146 171.674  50.847  1.00 96.88           H  
ATOM   4515  C   ALA B 472     -41.306 173.636  50.647  1.00 96.88           C  
ATOM   4516  CB  ALA B 472     -41.751 172.396  52.810  1.00 96.88           C  
ATOM   4517  HB1 ALA B 472     -41.774 171.406  53.265  1.00 96.88           H  
ATOM   4518  HB2 ALA B 472     -42.735 172.856  52.898  1.00 96.88           H  
ATOM   4519  HB3 ALA B 472     -41.014 173.011  53.327  1.00 96.88           H  
ATOM   4520  O   ALA B 472     -40.387 174.422  50.882  1.00 96.88           O  
ATOM   4521  N   TRP B 473     -42.291 173.918  49.798  1.00 95.81           N  
ATOM   4522  H   TRP B 473     -43.002 173.217  49.648  1.00 95.81           H  
ATOM   4523  CA  TRP B 473     -42.383 175.122  48.981  1.00 95.81           C  
ATOM   4524  HA  TRP B 473     -41.529 175.760  49.210  1.00 95.81           H  
ATOM   4525  C   TRP B 473     -43.658 175.900  49.310  1.00 95.81           C  
ATOM   4526  CB  TRP B 473     -42.308 174.768  47.486  1.00 95.81           C  
ATOM   4527  HB2 TRP B 473     -43.034 173.985  47.265  1.00 95.81           H  
ATOM   4528  HB3 TRP B 473     -42.597 175.649  46.914  1.00 95.81           H  
ATOM   4529  O   TRP B 473     -44.765 175.368  49.194  1.00 95.81           O  
ATOM   4530  CG  TRP B 473     -40.961 174.325  46.994  1.00 95.81           C  
ATOM   4531  CD1 TRP B 473     -40.296 173.219  47.401  1.00 95.81           C  
ATOM   4532  HD1 TRP B 473     -40.671 172.515  48.128  1.00 95.81           H  
ATOM   4533  CD2 TRP B 473     -40.067 174.996  46.054  1.00 95.81           C  
ATOM   4534  CE2 TRP B 473     -38.842 174.266  46.000  1.00 95.81           C  
ATOM   4535  CE3 TRP B 473     -40.145 176.167  45.270  1.00 95.81           C  
ATOM   4536  HE3 TRP B 473     -41.052 176.752  45.300  1.00 95.81           H  
ATOM   4537  NE1 TRP B 473     -39.031 173.200  46.847  1.00 95.81           N  
ATOM   4538  HE1 TRP B 473     -38.282 172.612  47.180  1.00 95.81           H  
ATOM   4539  CH2 TRP B 473     -37.840 175.883  44.507  1.00 95.81           C  
ATOM   4540  HH2 TRP B 473     -36.978 176.267  43.981  1.00 95.81           H  
ATOM   4541  CZ2 TRP B 473     -37.737 174.703  45.259  1.00 95.81           C  
ATOM   4542  HZ2 TRP B 473     -36.798 174.176  45.346  1.00 95.81           H  
ATOM   4543  CZ3 TRP B 473     -39.048 176.602  44.499  1.00 95.81           C  
ATOM   4544  HZ3 TRP B 473     -39.116 177.527  43.946  1.00 95.81           H  
ATOM   4545  N   VAL B 474     -43.482 177.171  49.664  1.00 95.44           N  
ATOM   4546  H   VAL B 474     -42.537 177.527  49.678  1.00 95.44           H  
ATOM   4547  CA  VAL B 474     -44.545 178.153  49.919  1.00 95.44           C  
ATOM   4548  HA  VAL B 474     -45.515 177.729  49.657  1.00 95.44           H  
ATOM   4549  C   VAL B 474     -44.275 179.358  49.022  1.00 95.44           C  
ATOM   4550  CB  VAL B 474     -44.586 178.565  51.404  1.00 95.44           C  
ATOM   4551  HB  VAL B 474     -43.630 179.013  51.675  1.00 95.44           H  
ATOM   4552  O   VAL B 474     -43.132 179.796  48.916  1.00 95.44           O  
ATOM   4553  CG1 VAL B 474     -45.696 179.583  51.685  1.00 95.44           C  
ATOM   4554 HG11 VAL B 474     -45.715 179.823  52.748  1.00 95.44           H  
ATOM   4555 HG12 VAL B 474     -46.666 179.175  51.400  1.00 95.44           H  
ATOM   4556 HG13 VAL B 474     -45.519 180.510  51.138  1.00 95.44           H  
ATOM   4557  CG2 VAL B 474     -44.830 177.354  52.313  1.00 95.44           C  
ATOM   4558 HG21 VAL B 474     -44.845 177.672  53.356  1.00 95.44           H  
ATOM   4559 HG22 VAL B 474     -44.038 176.615  52.190  1.00 95.44           H  
ATOM   4560 HG23 VAL B 474     -45.788 176.895  52.070  1.00 95.44           H  
ATOM   4561  N   ASP B 475     -45.293 179.862  48.325  1.00 92.46           N  
ATOM   4562  H   ASP B 475     -46.230 179.563  48.556  1.00 92.46           H  
ATOM   4563  CA  ASP B 475     -45.174 181.009  47.409  1.00 92.46           C  
ATOM   4564  HA  ASP B 475     -46.073 181.016  46.792  1.00 92.46           H  
ATOM   4565  C   ASP B 475     -44.004 180.897  46.408  1.00 92.46           C  
ATOM   4566  CB  ASP B 475     -45.180 182.327  48.202  1.00 92.46           C  
ATOM   4567  HB2 ASP B 475     -45.069 183.160  47.509  1.00 92.46           H  
ATOM   4568  HB3 ASP B 475     -44.336 182.342  48.892  1.00 92.46           H  
ATOM   4569  O   ASP B 475     -43.234 181.833  46.195  1.00 92.46           O  
ATOM   4570  CG  ASP B 475     -46.485 182.537  48.972  1.00 92.46           C  
ATOM   4571  OD1 ASP B 475     -46.420 183.171  50.048  1.00 92.46           O  
ATOM   4572  OD2 ASP B 475     -47.536 182.088  48.461  1.00 92.46           O  
ATOM   4573  N   ASN B 476     -43.853 179.720  45.785  1.00 94.81           N  
ATOM   4574  H   ASN B 476     -44.520 178.995  46.011  1.00 94.81           H  
ATOM   4575  CA  ASN B 476     -42.759 179.392  44.856  1.00 94.81           C  
ATOM   4576  HA  ASN B 476     -42.854 178.331  44.623  1.00 94.81           H  
ATOM   4577  C   ASN B 476     -41.342 179.526  45.441  1.00 94.81           C  
ATOM   4578  CB  ASN B 476     -42.925 180.166  43.532  1.00 94.81           C  
ATOM   4579  HB2 ASN B 476     -43.035 181.231  43.736  1.00 94.81           H  
ATOM   4580  HB3 ASN B 476     -42.035 180.041  42.916  1.00 94.81           H  
ATOM   4581  O   ASN B 476     -40.367 179.588  44.689  1.00 94.81           O  
ATOM   4582  CG  ASN B 476     -44.085 179.684  42.696  1.00 94.81           C  
ATOM   4583  ND2 ASN B 476     -44.591 180.523  41.823  1.00 94.81           N  
ATOM   4584 HD21 ASN B 476     -45.389 180.189  41.302  1.00 94.81           H  
ATOM   4585 HD22 ASN B 476     -44.270 181.479  41.801  1.00 94.81           H  
ATOM   4586  OD1 ASN B 476     -44.519 178.547  42.764  1.00 94.81           O  
ATOM   4587  N   LYS B 477     -41.204 179.508  46.766  1.00 94.07           N  
ATOM   4588  H   LYS B 477     -42.036 179.537  47.340  1.00 94.07           H  
ATOM   4589  CA  LYS B 477     -39.926 179.511  47.467  1.00 94.07           C  
ATOM   4590  HA  LYS B 477     -39.109 179.505  46.745  1.00 94.07           H  
ATOM   4591  C   LYS B 477     -39.807 178.259  48.327  1.00 94.07           C  
ATOM   4592  CB  LYS B 477     -39.847 180.804  48.289  1.00 94.07           C  
ATOM   4593  HB2 LYS B 477     -40.645 180.802  49.032  1.00 94.07           H  
ATOM   4594  HB3 LYS B 477     -39.993 181.658  47.629  1.00 94.07           H  
ATOM   4595  O   LYS B 477     -40.728 177.918  49.061  1.00 94.07           O  
ATOM   4596  CG  LYS B 477     -38.498 180.946  48.999  1.00 94.07           C  
ATOM   4597  HG2 LYS B 477     -38.335 180.067  49.624  1.00 94.07           H  
ATOM   4598  HG3 LYS B 477     -37.698 181.015  48.264  1.00 94.07           H  
ATOM   4599  CD  LYS B 477     -38.478 182.174  49.911  1.00 94.07           C  
ATOM   4600  HD2 LYS B 477     -38.532 183.083  49.310  1.00 94.07           H  
ATOM   4601  HD3 LYS B 477     -39.337 182.128  50.578  1.00 94.07           H  
ATOM   4602  CE  LYS B 477     -37.186 182.144  50.731  1.00 94.07           C  
ATOM   4603  HE2 LYS B 477     -36.338 182.310  50.067  1.00 94.07           H  
ATOM   4604  HE3 LYS B 477     -37.080 181.145  51.155  1.00 94.07           H  
ATOM   4605  NZ  LYS B 477     -37.209 183.145  51.824  1.00 94.07           N  
ATOM   4606  HZ1 LYS B 477     -37.307 184.084  51.464  1.00 94.07           H  
ATOM   4607  HZ2 LYS B 477     -37.983 182.950  52.443  1.00 94.07           H  
ATOM   4608  HZ3 LYS B 477     -36.370 183.076  52.382  1.00 94.07           H  
ATOM   4609  N   GLU B 478     -38.657 177.597  48.265  1.00 94.86           N  
ATOM   4610  H   GLU B 478     -37.939 177.902  47.623  1.00 94.86           H  
ATOM   4611  CA  GLU B 478     -38.309 176.566  49.241  1.00 94.86           C  
ATOM   4612  HA  GLU B 478     -39.127 175.848  49.302  1.00 94.86           H  
ATOM   4613  C   GLU B 478     -38.100 177.209  50.617  1.00 94.86           C  
ATOM   4614  CB  GLU B 478     -37.057 175.822  48.775  1.00 94.86           C  
ATOM   4615  HB2 GLU B 478     -37.223 175.525  47.740  1.00 94.86           H  
ATOM   4616  HB3 GLU B 478     -36.193 176.486  48.802  1.00 94.86           H  
ATOM   4617  O   GLU B 478     -37.273 178.114  50.761  1.00 94.86           O  
ATOM   4618  CG  GLU B 478     -36.784 174.578  49.631  1.00 94.86           C  
ATOM   4619  HG2 GLU B 478     -37.714 174.021  49.744  1.00 94.86           H  
ATOM   4620  HG3 GLU B 478     -36.456 174.895  50.622  1.00 94.86           H  
ATOM   4621  CD  GLU B 478     -35.733 173.650  49.004  1.00 94.86           C  
ATOM   4622  OE1 GLU B 478     -35.227 172.772  49.734  1.00 94.86           O  
ATOM   4623  OE2 GLU B 478     -35.529 173.718  47.770  1.00 94.86           O  
ATOM   4624  N   VAL B 479     -38.875 176.775  51.609  1.00 94.88           N  
ATOM   4625  H   VAL B 479     -39.529 176.030  51.414  1.00 94.88           H  
ATOM   4626  CA  VAL B 479     -38.865 177.359  52.961  1.00 94.88           C  
ATOM   4627  HA  VAL B 479     -38.260 178.266  52.955  1.00 94.88           H  
ATOM   4628  C   VAL B 479     -38.210 176.458  54.000  1.00 94.88           C  
ATOM   4629  CB  VAL B 479     -40.274 177.775  53.416  1.00 94.88           C  
ATOM   4630  HB  VAL B 479     -40.199 178.132  54.443  1.00 94.88           H  
ATOM   4631  O   VAL B 479     -37.639 176.964  54.958  1.00 94.88           O  
ATOM   4632  CG1 VAL B 479     -40.809 178.934  52.567  1.00 94.88           C  
ATOM   4633 HG11 VAL B 479     -40.074 179.738  52.537  1.00 94.88           H  
ATOM   4634 HG12 VAL B 479     -41.021 178.597  51.553  1.00 94.88           H  
ATOM   4635 HG13 VAL B 479     -41.724 179.314  53.020  1.00 94.88           H  
ATOM   4636  CG2 VAL B 479     -41.295 176.636  53.381  1.00 94.88           C  
ATOM   4637 HG21 VAL B 479     -42.234 177.013  53.786  1.00 94.88           H  
ATOM   4638 HG22 VAL B 479     -40.957 175.802  53.999  1.00 94.88           H  
ATOM   4639 HG23 VAL B 479     -41.465 176.298  52.359  1.00 94.88           H  
ATOM   4640  N   ALA B 480     -38.250 175.143  53.798  1.00 94.40           N  
ATOM   4641  H   ALA B 480     -38.700 174.792  52.964  1.00 94.40           H  
ATOM   4642  CA  ALA B 480     -37.612 174.156  54.658  1.00 94.40           C  
ATOM   4643  HA  ALA B 480     -36.641 174.528  54.983  1.00 94.40           H  
ATOM   4644  C   ALA B 480     -37.394 172.854  53.879  1.00 94.40           C  
ATOM   4645  CB  ALA B 480     -38.493 173.934  55.894  1.00 94.40           C  
ATOM   4646  HB1 ALA B 480     -39.502 173.662  55.588  1.00 94.40           H  
ATOM   4647  HB2 ALA B 480     -38.068 173.151  56.522  1.00 94.40           H  
ATOM   4648  HB3 ALA B 480     -38.534 174.852  56.482  1.00 94.40           H  
ATOM   4649  O   ALA B 480     -38.075 172.597  52.883  1.00 94.40           O  
ATOM   4650  N   SER B 481     -36.468 172.024  54.342  1.00 94.69           N  
ATOM   4651  H   SER B 481     -35.959 172.263  55.181  1.00 94.69           H  
ATOM   4652  CA  SER B 481     -36.202 170.701  53.783  1.00 94.69           C  
ATOM   4653  HA  SER B 481     -37.108 170.340  53.297  1.00 94.69           H  
ATOM   4654  C   SER B 481     -35.830 169.737  54.897  1.00 94.69           C  
ATOM   4655  CB  SER B 481     -35.067 170.752  52.752  1.00 94.69           C  
ATOM   4656  HB2 SER B 481     -34.911 169.753  52.344  1.00 94.69           H  
ATOM   4657  HB3 SER B 481     -35.347 171.419  51.937  1.00 94.69           H  
ATOM   4658  O   SER B 481     -35.130 170.148  55.816  1.00 94.69           O  
ATOM   4659  OG  SER B 481     -33.861 171.211  53.348  1.00 94.69           O  
ATOM   4660  HG  SER B 481     -33.805 170.839  54.231  1.00 94.69           H  
ATOM   4661  N   GLU B 482     -36.232 168.475  54.784  1.00 93.39           N  
ATOM   4662  H   GLU B 482     -36.803 168.210  53.995  1.00 93.39           H  
ATOM   4663  CA  GLU B 482     -35.824 167.411  55.708  1.00 93.39           C  
ATOM   4664  HA  GLU B 482     -34.943 167.740  56.260  1.00 93.39           H  
ATOM   4665  C   GLU B 482     -35.420 166.155  54.927  1.00 93.39           C  
ATOM   4666  CB  GLU B 482     -36.954 167.158  56.722  1.00 93.39           C  
ATOM   4667  HB2 GLU B 482     -37.839 166.802  56.192  1.00 93.39           H  
ATOM   4668  HB3 GLU B 482     -37.214 168.108  57.189  1.00 93.39           H  
ATOM   4669  O   GLU B 482     -35.906 165.918  53.817  1.00 93.39           O  
ATOM   4670  CG  GLU B 482     -36.597 166.170  57.842  1.00 93.39           C  
ATOM   4671  HG2 GLU B 482     -36.387 165.188  57.417  1.00 93.39           H  
ATOM   4672  HG3 GLU B 482     -37.455 166.065  58.507  1.00 93.39           H  
ATOM   4673  CD  GLU B 482     -35.376 166.645  58.626  1.00 93.39           C  
ATOM   4674  OE1 GLU B 482     -34.261 166.274  58.191  1.00 93.39           O  
ATOM   4675  OE2 GLU B 482     -35.572 167.424  59.581  1.00 93.39           O  
ATOM   4676  N   GLU B 483     -34.518 165.353  55.487  1.00 92.99           N  
ATOM   4677  H   GLU B 483     -34.213 165.568  56.425  1.00 92.99           H  
ATOM   4678  CA  GLU B 483     -34.036 164.111  54.887  1.00 92.99           C  
ATOM   4679  HA  GLU B 483     -34.451 164.013  53.883  1.00 92.99           H  
ATOM   4680  C   GLU B 483     -34.502 162.891  55.682  1.00 92.99           C  
ATOM   4681  CB  GLU B 483     -32.504 164.114  54.745  1.00 92.99           C  
ATOM   4682  HB2 GLU B 483     -32.049 164.288  55.720  1.00 92.99           H  
ATOM   4683  HB3 GLU B 483     -32.189 163.134  54.387  1.00 92.99           H  
ATOM   4684  O   GLU B 483     -34.448 162.843  56.906  1.00 92.99           O  
ATOM   4685  CG  GLU B 483     -32.015 165.176  53.751  1.00 92.99           C  
ATOM   4686  HG2 GLU B 483     -32.281 166.166  54.121  1.00 92.99           H  
ATOM   4687  HG3 GLU B 483     -32.545 165.021  52.811  1.00 92.99           H  
ATOM   4688  CD  GLU B 483     -30.500 165.145  53.474  1.00 92.99           C  
ATOM   4689  OE1 GLU B 483     -30.134 165.761  52.444  1.00 92.99           O  
ATOM   4690  OE2 GLU B 483     -29.713 164.533  54.246  1.00 92.99           O  
ATOM   4691  N   VAL B 484     -34.905 161.835  54.977  1.00 94.27           N  
ATOM   4692  H   VAL B 484     -35.004 161.935  53.977  1.00 94.27           H  
ATOM   4693  CA  VAL B 484     -35.209 160.542  55.593  1.00 94.27           C  
ATOM   4694  HA  VAL B 484     -34.750 160.518  56.582  1.00 94.27           H  
ATOM   4695  C   VAL B 484     -34.573 159.419  54.787  1.00 94.27           C  
ATOM   4696  CB  VAL B 484     -36.722 160.385  55.824  1.00 94.27           C  
ATOM   4697  HB  VAL B 484     -37.036 161.154  56.531  1.00 94.27           H  
ATOM   4698  O   VAL B 484     -34.737 159.319  53.572  1.00 94.27           O  
ATOM   4699  CG1 VAL B 484     -37.550 160.559  54.549  1.00 94.27           C  
ATOM   4700 HG11 VAL B 484     -37.454 161.582  54.188  1.00 94.27           H  
ATOM   4701 HG12 VAL B 484     -37.167 159.887  53.781  1.00 94.27           H  
ATOM   4702 HG13 VAL B 484     -38.601 160.354  54.749  1.00 94.27           H  
ATOM   4703  CG2 VAL B 484     -37.045 159.033  56.459  1.00 94.27           C  
ATOM   4704 HG21 VAL B 484     -38.103 159.007  56.717  1.00 94.27           H  
ATOM   4705 HG22 VAL B 484     -36.461 158.915  57.371  1.00 94.27           H  
ATOM   4706 HG23 VAL B 484     -36.822 158.221  55.766  1.00 94.27           H  
ATOM   4707  N   THR B 485     -33.811 158.555  55.456  1.00 92.95           N  
ATOM   4708  H   THR B 485     -33.734 158.655  56.458  1.00 92.95           H  
ATOM   4709  CA  THR B 485     -33.152 157.415  54.803  1.00 92.95           C  
ATOM   4710  HA  THR B 485     -32.981 157.649  53.752  1.00 92.95           H  
ATOM   4711  C   THR B 485     -34.047 156.184  54.865  1.00 92.95           C  
ATOM   4712  CB  THR B 485     -31.779 157.119  55.417  1.00 92.95           C  
ATOM   4713  HB  THR B 485     -31.906 156.723  56.424  1.00 92.95           H  
ATOM   4714  O   THR B 485     -34.411 155.739  55.952  1.00 92.95           O  
ATOM   4715  CG2 THR B 485     -30.986 156.122  54.570  1.00 92.95           C  
ATOM   4716 HG21 THR B 485     -29.992 155.991  54.997  1.00 92.95           H  
ATOM   4717 HG22 THR B 485     -30.879 156.501  53.554  1.00 92.95           H  
ATOM   4718 HG23 THR B 485     -31.490 155.156  54.548  1.00 92.95           H  
ATOM   4719  OG1 THR B 485     -31.006 158.295  55.490  1.00 92.95           O  
ATOM   4720  HG1 THR B 485     -31.604 159.042  55.567  1.00 92.95           H  
ATOM   4721  N   PHE B 486     -34.364 155.608  53.706  1.00 94.86           N  
ATOM   4722  H   PHE B 486     -34.033 156.031  52.851  1.00 94.86           H  
ATOM   4723  CA  PHE B 486     -35.042 154.321  53.600  1.00 94.86           C  
ATOM   4724  HA  PHE B 486     -35.516 154.107  54.558  1.00 94.86           H  
ATOM   4725  C   PHE B 486     -34.039 153.209  53.307  1.00 94.86           C  
ATOM   4726  CB  PHE B 486     -36.139 154.358  52.535  1.00 94.86           C  
ATOM   4727  HB2 PHE B 486     -36.475 153.335  52.370  1.00 94.86           H  
ATOM   4728  HB3 PHE B 486     -35.723 154.730  51.597  1.00 94.86           H  
ATOM   4729  O   PHE B 486     -33.152 153.363  52.468  1.00 94.86           O  
ATOM   4730  CG  PHE B 486     -37.346 155.185  52.918  1.00 94.86           C  
ATOM   4731  CD1 PHE B 486     -38.504 154.544  53.395  1.00 94.86           C  
ATOM   4732  HD1 PHE B 486     -38.526 153.468  53.495  1.00 94.86           H  
ATOM   4733  CD2 PHE B 486     -37.316 156.586  52.809  1.00 94.86           C  
ATOM   4734  HD2 PHE B 486     -36.437 157.089  52.433  1.00 94.86           H  
ATOM   4735  CE1 PHE B 486     -39.616 155.302  53.796  1.00 94.86           C  
ATOM   4736  HE1 PHE B 486     -40.495 154.813  54.187  1.00 94.86           H  
ATOM   4737  CE2 PHE B 486     -38.437 157.337  53.198  1.00 94.86           C  
ATOM   4738  HE2 PHE B 486     -38.439 158.411  53.086  1.00 94.86           H  
ATOM   4739  CZ  PHE B 486     -39.568 156.699  53.724  1.00 94.86           C  
ATOM   4740  HZ  PHE B 486     -40.401 157.286  54.081  1.00 94.86           H  
ATOM   4741  N   VAL B 487     -34.191 152.058  53.954  1.00 93.76           N  
ATOM   4742  H   VAL B 487     -34.954 151.976  54.612  1.00 93.76           H  
ATOM   4743  CA  VAL B 487     -33.343 150.885  53.704  1.00 93.76           C  
ATOM   4744  HA  VAL B 487     -32.843 151.020  52.746  1.00 93.76           H  
ATOM   4745  C   VAL B 487     -34.197 149.633  53.584  1.00 93.76           C  
ATOM   4746  CB  VAL B 487     -32.239 150.753  54.775  1.00 93.76           C  
ATOM   4747  HB  VAL B 487     -31.728 151.712  54.857  1.00 93.76           H  
ATOM   4748  O   VAL B 487     -35.194 149.478  54.282  1.00 93.76           O  
ATOM   4749  CG1 VAL B 487     -32.794 150.384  56.156  1.00 93.76           C  
ATOM   4750 HG11 VAL B 487     -33.363 149.455  56.109  1.00 93.76           H  
ATOM   4751 HG12 VAL B 487     -33.437 151.187  56.517  1.00 93.76           H  
ATOM   4752 HG13 VAL B 487     -31.977 150.230  56.861  1.00 93.76           H  
ATOM   4753  CG2 VAL B 487     -31.185 149.711  54.376  1.00 93.76           C  
ATOM   4754 HG21 VAL B 487     -31.600 148.704  54.426  1.00 93.76           H  
ATOM   4755 HG22 VAL B 487     -30.830 149.915  53.366  1.00 93.76           H  
ATOM   4756 HG23 VAL B 487     -30.340 149.775  55.062  1.00 93.76           H  
ATOM   4757  N   ASN B 488     -33.791 148.709  52.720  1.00 93.70           N  
ATOM   4758  H   ASN B 488     -32.980 148.907  52.150  1.00 93.70           H  
ATOM   4759  CA  ASN B 488     -34.351 147.367  52.653  1.00 93.70           C  
ATOM   4760  HA  ASN B 488     -35.190 147.273  53.345  1.00 93.70           H  
ATOM   4761  C   ASN B 488     -33.287 146.344  53.068  1.00 93.70           C  
ATOM   4762  CB  ASN B 488     -34.884 147.136  51.235  1.00 93.70           C  
ATOM   4763  HB2 ASN B 488     -34.097 147.362  50.516  1.00 93.70           H  
ATOM   4764  HB3 ASN B 488     -35.729 147.796  51.036  1.00 93.70           H  
ATOM   4765  O   ASN B 488     -32.206 146.305  52.478  1.00 93.70           O  
ATOM   4766  CG  ASN B 488     -35.335 145.705  51.045  1.00 93.70           C  
ATOM   4767  ND2 ASN B 488     -34.898 145.073  49.982  1.00 93.70           N  
ATOM   4768 HD21 ASN B 488     -34.449 145.617  49.258  1.00 93.70           H  
ATOM   4769 HD22 ASN B 488     -35.234 144.138  49.804  1.00 93.70           H  
ATOM   4770  OD1 ASN B 488     -36.035 145.131  51.866  1.00 93.70           O  
ATOM   4771  N   VAL B 489     -33.587 145.507  54.062  1.00 94.60           N  
ATOM   4772  H   VAL B 489     -34.498 145.597  54.491  1.00 94.60           H  
ATOM   4773  CA  VAL B 489     -32.680 144.476  54.593  1.00 94.60           C  
ATOM   4774  HA  VAL B 489     -31.684 144.614  54.172  1.00 94.60           H  
ATOM   4775  C   VAL B 489     -33.185 143.100  54.188  1.00 94.60           C  
ATOM   4776  CB  VAL B 489     -32.551 144.557  56.124  1.00 94.60           C  
ATOM   4777  HB  VAL B 489     -33.488 144.241  56.581  1.00 94.60           H  
ATOM   4778  O   VAL B 489     -34.334 142.752  54.453  1.00 94.60           O  
ATOM   4779  CG1 VAL B 489     -31.426 143.636  56.617  1.00 94.60           C  
ATOM   4780 HG11 VAL B 489     -31.354 143.695  57.704  1.00 94.60           H  
ATOM   4781 HG12 VAL B 489     -30.473 143.942  56.189  1.00 94.60           H  
ATOM   4782 HG13 VAL B 489     -31.618 142.599  56.344  1.00 94.60           H  
ATOM   4783  CG2 VAL B 489     -32.258 145.987  56.585  1.00 94.60           C  
ATOM   4784 HG21 VAL B 489     -33.057 146.664  56.284  1.00 94.60           H  
ATOM   4785 HG22 VAL B 489     -31.311 146.329  56.167  1.00 94.60           H  
ATOM   4786 HG23 VAL B 489     -32.228 146.002  57.675  1.00 94.60           H  
ATOM   4787  N   SER B 490     -32.334 142.288  53.574  1.00 93.31           N  
ATOM   4788  H   SER B 490     -31.370 142.568  53.461  1.00 93.31           H  
ATOM   4789  CA  SER B 490     -32.695 140.949  53.105  1.00 93.31           C  
ATOM   4790  HA  SER B 490     -33.780 140.850  53.093  1.00 93.31           H  
ATOM   4791  C   SER B 490     -32.142 139.867  54.024  1.00 93.31           C  
ATOM   4792  CB  SER B 490     -32.229 140.740  51.667  1.00 93.31           C  
ATOM   4793  HB2 SER B 490     -31.146 140.844  51.610  1.00 93.31           H  
ATOM   4794  HB3 SER B 490     -32.510 139.742  51.332  1.00 93.31           H  
ATOM   4795  O   SER B 490     -31.048 139.986  54.573  1.00 93.31           O  
ATOM   4796  OG  SER B 490     -32.852 141.708  50.842  1.00 93.31           O  
ATOM   4797  HG  SER B 490     -32.655 142.570  51.218  1.00 93.31           H  
ATOM   4798  N   ASP B 491     -32.898 138.793  54.196  1.00 93.67           N  
ATOM   4799  H   ASP B 491     -33.811 138.778  53.764  1.00 93.67           H  
ATOM   4800  CA  ASP B 491     -32.399 137.547  54.764  1.00 93.67           C  
ATOM   4801  HA  ASP B 491     -31.822 137.774  55.660  1.00 93.67           H  
ATOM   4802  C   ASP B 491     -31.437 136.861  53.779  1.00 93.67           C  
ATOM   4803  CB  ASP B 491     -33.576 136.653  55.182  1.00 93.67           C  
ATOM   4804  HB2 ASP B 491     -34.191 136.437  54.307  1.00 93.67           H  
ATOM   4805  HB3 ASP B 491     -33.188 135.710  55.569  1.00 93.67           H  
ATOM   4806  O   ASP B 491     -31.401 137.159  52.581  1.00 93.67           O  
ATOM   4807  CG  ASP B 491     -34.440 137.303  56.270  1.00 93.67           C  
ATOM   4808  OD1 ASP B 491     -35.671 137.083  56.279  1.00 93.67           O  
ATOM   4809  OD2 ASP B 491     -33.881 138.041  57.122  1.00 93.67           O  
ATOM   4810  N   GLY B 492     -30.606 135.961  54.296  1.00 93.31           N  
ATOM   4811  H   GLY B 492     -30.699 135.725  55.274  1.00 93.31           H  
ATOM   4812  CA  GLY B 492     -29.585 135.291  53.510  1.00 93.31           C  
ATOM   4813  HA2 GLY B 492     -28.919 134.749  54.180  1.00 93.31           H  
ATOM   4814  HA3 GLY B 492     -29.006 136.043  52.974  1.00 93.31           H  
ATOM   4815  C   GLY B 492     -30.160 134.304  52.502  1.00 93.31           C  
ATOM   4816  O   GLY B 492     -31.199 133.678  52.719  1.00 93.31           O  
ATOM   4817  N   LYS B 493     -29.437 134.113  51.398  1.00 94.94           N  
ATOM   4818  H   LYS B 493     -28.596 134.661  51.288  1.00 94.94           H  
ATOM   4819  CA  LYS B 493     -29.767 133.091  50.393  1.00 94.94           C  
ATOM   4820  HA  LYS B 493     -30.815 133.207  50.120  1.00 94.94           H  
ATOM   4821  C   LYS B 493     -29.607 131.678  50.975  1.00 94.94           C  
ATOM   4822  CB  LYS B 493     -28.895 133.282  49.142  1.00 94.94           C  
ATOM   4823  HB2 LYS B 493     -29.130 132.492  48.428  1.00 94.94           H  
ATOM   4824  HB3 LYS B 493     -27.845 133.187  49.418  1.00 94.94           H  
ATOM   4825  O   LYS B 493     -28.791 131.475  51.873  1.00 94.94           O  
ATOM   4826  CG  LYS B 493     -29.130 134.645  48.470  1.00 94.94           C  
ATOM   4827  HG2 LYS B 493     -30.184 134.739  48.208  1.00 94.94           H  
ATOM   4828  HG3 LYS B 493     -28.866 135.446  49.160  1.00 94.94           H  
ATOM   4829  CD  LYS B 493     -28.277 134.786  47.204  1.00 94.94           C  
ATOM   4830  HD2 LYS B 493     -28.552 134.002  46.498  1.00 94.94           H  
ATOM   4831  HD3 LYS B 493     -27.226 134.677  47.468  1.00 94.94           H  
ATOM   4832  CE  LYS B 493     -28.514 136.163  46.573  1.00 94.94           C  
ATOM   4833  HE2 LYS B 493     -28.276 136.929  47.311  1.00 94.94           H  
ATOM   4834  HE3 LYS B 493     -29.573 136.257  46.332  1.00 94.94           H  
ATOM   4835  NZ  LYS B 493     -27.692 136.358  45.352  1.00 94.94           N  
ATOM   4836  HZ1 LYS B 493     -26.708 136.286  45.573  1.00 94.94           H  
ATOM   4837  HZ2 LYS B 493     -27.919 135.662  44.656  1.00 94.94           H  
ATOM   4838  HZ3 LYS B 493     -27.862 137.272  44.958  1.00 94.94           H  
ATOM   4839  N   GLN B 494     -30.341 130.699  50.441  1.00 95.62           N  
ATOM   4840  H   GLN B 494     -30.988 130.924  49.699  1.00 95.62           H  
ATOM   4841  CA  GLN B 494     -30.171 129.283  50.796  1.00 95.62           C  
ATOM   4842  HA  GLN B 494     -30.401 129.172  51.855  1.00 95.62           H  
ATOM   4843  C   GLN B 494     -28.718 128.825  50.576  1.00 95.62           C  
ATOM   4844  CB  GLN B 494     -31.164 128.423  49.991  1.00 95.62           C  
ATOM   4845  HB2 GLN B 494     -32.170 128.811  50.154  1.00 95.62           H  
ATOM   4846  HB3 GLN B 494     -30.936 128.511  48.930  1.00 95.62           H  
ATOM   4847  O   GLN B 494     -28.035 129.298  49.665  1.00 95.62           O  
ATOM   4848  CG  GLN B 494     -31.136 126.929  50.376  1.00 95.62           C  
ATOM   4849  HG2 GLN B 494     -31.297 126.815  51.448  1.00 95.62           H  
ATOM   4850  HG3 GLN B 494     -30.156 126.519  50.133  1.00 95.62           H  
ATOM   4851  CD  GLN B 494     -32.172 126.083  49.639  1.00 95.62           C  
ATOM   4852  NE2 GLN B 494     -32.052 124.775  49.709  1.00 95.62           N  
ATOM   4853 HE21 GLN B 494     -32.720 124.185  49.233  1.00 95.62           H  
ATOM   4854 HE22 GLN B 494     -31.472 124.349  50.417  1.00 95.62           H  
ATOM   4855  OE1 GLN B 494     -33.089 126.593  49.016  1.00 95.62           O  
ATOM   4856  N   GLY B 495     -28.240 127.915  51.423  1.00 96.50           N  
ATOM   4857  H   GLY B 495     -28.843 127.583  52.162  1.00 96.50           H  
ATOM   4858  CA  GLY B 495     -26.911 127.329  51.284  1.00 96.50           C  
ATOM   4859  HA2 GLY B 495     -26.196 128.150  51.222  1.00 96.50           H  
ATOM   4860  HA3 GLY B 495     -26.684 126.736  52.170  1.00 96.50           H  
ATOM   4861  C   GLY B 495     -26.745 126.432  50.050  1.00 96.50           C  
ATOM   4862  O   GLY B 495     -27.734 125.984  49.470  1.00 96.50           O  
ATOM   4863  N   PRO B 496     -25.502 126.122  49.637  1.00 96.32           N  
ATOM   4864  CA  PRO B 496     -25.243 125.249  48.492  1.00 96.32           C  
ATOM   4865  HA  PRO B 496     -25.776 125.638  47.625  1.00 96.32           H  
ATOM   4866  C   PRO B 496     -25.692 123.805  48.767  1.00 96.32           C  
ATOM   4867  CB  PRO B 496     -23.730 125.324  48.241  1.00 96.32           C  
ATOM   4868  HB2 PRO B 496     -23.504 125.417  47.179  1.00 96.32           H  
ATOM   4869  HB3 PRO B 496     -23.235 124.443  48.653  1.00 96.32           H  
ATOM   4870  O   PRO B 496     -25.659 123.355  49.914  1.00 96.32           O  
ATOM   4871  CG  PRO B 496     -23.276 126.559  49.020  1.00 96.32           C  
ATOM   4872  HG2 PRO B 496     -23.424 127.449  48.407  1.00 96.32           H  
ATOM   4873  HG3 PRO B 496     -22.240 126.478  49.347  1.00 96.32           H  
ATOM   4874  CD  PRO B 496     -24.243 126.574  50.199  1.00 96.32           C  
ATOM   4875  HD2 PRO B 496     -23.910 125.864  50.955  1.00 96.32           H  
ATOM   4876  HD3 PRO B 496     -24.310 127.568  50.641  1.00 96.32           H  
ATOM   4877  N   LYS B 497     -26.041 123.049  47.719  1.00 96.79           N  
ATOM   4878  H   LYS B 497     -26.039 123.476  46.804  1.00 96.79           H  
ATOM   4879  CA  LYS B 497     -26.362 121.612  47.815  1.00 96.79           C  
ATOM   4880  HA  LYS B 497     -27.204 121.498  48.496  1.00 96.79           H  
ATOM   4881  C   LYS B 497     -25.189 120.799  48.398  1.00 96.79           C  
ATOM   4882  CB  LYS B 497     -26.785 121.102  46.427  1.00 96.79           C  
ATOM   4883  HB2 LYS B 497     -27.587 121.741  46.056  1.00 96.79           H  
ATOM   4884  HB3 LYS B 497     -25.938 121.176  45.745  1.00 96.79           H  
ATOM   4885  O   LYS B 497     -24.025 121.126  48.162  1.00 96.79           O  
ATOM   4886  CG  LYS B 497     -27.288 119.651  46.448  1.00 96.79           C  
ATOM   4887  HG2 LYS B 497     -26.479 118.980  46.737  1.00 96.79           H  
ATOM   4888  HG3 LYS B 497     -28.101 119.563  47.169  1.00 96.79           H  
ATOM   4889  CD  LYS B 497     -27.801 119.234  45.070  1.00 96.79           C  
ATOM   4890  HD2 LYS B 497     -26.996 119.309  44.340  1.00 96.79           H  
ATOM   4891  HD3 LYS B 497     -28.615 119.902  44.787  1.00 96.79           H  
ATOM   4892  CE  LYS B 497     -28.311 117.796  45.145  1.00 96.79           C  
ATOM   4893  HE2 LYS B 497     -28.959 117.705  46.017  1.00 96.79           H  
ATOM   4894  HE3 LYS B 497     -27.464 117.126  45.293  1.00 96.79           H  
ATOM   4895  NZ  LYS B 497     -29.065 117.447  43.920  1.00 96.79           N  
ATOM   4896  HZ1 LYS B 497     -29.413 116.501  43.987  1.00 96.79           H  
ATOM   4897  HZ2 LYS B 497     -29.859 118.063  43.831  1.00 96.79           H  
ATOM   4898  HZ3 LYS B 497     -28.482 117.538  43.099  1.00 96.79           H  
ATOM   4899  N   GLY B 498     -25.499 119.747  49.156  1.00 97.07           N  
ATOM   4900  H   GLY B 498     -26.477 119.565  49.331  1.00 97.07           H  
ATOM   4901  CA  GLY B 498     -24.515 118.809  49.703  1.00 97.07           C  
ATOM   4902  HA2 GLY B 498     -23.765 119.366  50.265  1.00 97.07           H  
ATOM   4903  HA3 GLY B 498     -25.016 118.140  50.403  1.00 97.07           H  
ATOM   4904  C   GLY B 498     -23.802 117.949  48.650  1.00 97.07           C  
ATOM   4905  O   GLY B 498     -24.252 117.839  47.508  1.00 97.07           O  
ATOM   4906  N   ASP B 499     -22.684 117.325  49.037  1.00 96.98           N  
ATOM   4907  H   ASP B 499     -22.405 117.381  50.006  1.00 96.98           H  
ATOM   4908  CA  ASP B 499     -21.884 116.460  48.149  1.00 96.98           C  
ATOM   4909  HA  ASP B 499     -21.696 117.001  47.222  1.00 96.98           H  
ATOM   4910  C   ASP B 499     -22.620 115.160  47.781  1.00 96.98           C  
ATOM   4911  CB  ASP B 499     -20.524 116.130  48.792  1.00 96.98           C  
ATOM   4912  HB2 ASP B 499     -20.688 115.655  49.759  1.00 96.98           H  
ATOM   4913  HB3 ASP B 499     -19.987 115.431  48.151  1.00 96.98           H  
ATOM   4914  O   ASP B 499     -23.439 114.662  48.554  1.00 96.98           O  
ATOM   4915  CG  ASP B 499     -19.666 117.378  48.966  1.00 96.98           C  
ATOM   4916  OD1 ASP B 499     -19.199 117.652  50.093  1.00 96.98           O  
ATOM   4917  OD2 ASP B 499     -19.593 118.194  48.019  1.00 96.98           O  
ATOM   4918  N   GLN B 500     -22.320 114.581  46.613  1.00 97.36           N  
ATOM   4919  H   GLN B 500     -21.589 114.990  46.049  1.00 97.36           H  
ATOM   4920  CA  GLN B 500     -22.842 113.265  46.216  1.00 97.36           C  
ATOM   4921  HA  GLN B 500     -23.931 113.317  46.220  1.00 97.36           H  
ATOM   4922  C   GLN B 500     -22.432 112.170  47.222  1.00 97.36           C  
ATOM   4923  CB  GLN B 500     -22.385 112.949  44.778  1.00 97.36           C  
ATOM   4924  HB2 GLN B 500     -21.301 113.046  44.713  1.00 97.36           H  
ATOM   4925  HB3 GLN B 500     -22.838 113.680  44.109  1.00 97.36           H  
ATOM   4926  O   GLN B 500     -21.339 112.206  47.784  1.00 97.36           O  
ATOM   4927  CG  GLN B 500     -22.776 111.536  44.316  1.00 97.36           C  
ATOM   4928  HG2 GLN B 500     -22.176 110.808  44.864  1.00 97.36           H  
ATOM   4929  HG3 GLN B 500     -23.825 111.348  44.545  1.00 97.36           H  
ATOM   4930  CD  GLN B 500     -22.543 111.273  42.834  1.00 97.36           C  
ATOM   4931  NE2 GLN B 500     -22.929 110.114  42.352  1.00 97.36           N  
ATOM   4932 HE21 GLN B 500     -22.800 109.991  41.357  1.00 97.36           H  
ATOM   4933 HE22 GLN B 500     -23.506 109.510  42.919  1.00 97.36           H  
ATOM   4934  OE1 GLN B 500     -22.042 112.087  42.078  1.00 97.36           O  
ATOM   4935  N   GLY B 501     -23.307 111.187  47.449  1.00 96.78           N  
ATOM   4936  H   GLY B 501     -24.200 111.221  46.979  1.00 96.78           H  
ATOM   4937  CA  GLY B 501     -23.016 110.046  48.320  1.00 96.78           C  
ATOM   4938  HA2 GLY B 501     -22.723 110.426  49.299  1.00 96.78           H
[truncated: 1,603,562 more chars]
