# Supplementary material for: A structural discovery journey of streptococcal phages adhesion devices by AlphaFold2
Source: Front Mol Biosci. 2022 Aug 19;9:960325. doi: 10.3389/fmolb.2022.960325 (PMC9437275; doi:10.3389/fmolb.2022.960325)
Supplement: Supplementary file 2 [file DataSheet3.ZIP › PDBs/RBPs/DT1_RBP-441-Ct-3mer.pdb]

MODEL     1                                                                     
ATOM      1  N   VAL B   1      58.127  -0.192 -12.297  1.00 84.62           N  
ATOM      2  CA  VAL B   1      57.616   1.069 -12.822  1.00 84.62           C  
ATOM      3  C   VAL B   1      56.669   1.706 -11.807  1.00 84.62           C  
ATOM      4  CB  VAL B   1      56.892   0.870 -14.173  1.00 84.62           C  
ATOM      5  O   VAL B   1      55.613   1.149 -11.499  1.00 84.62           O  
ATOM      6  CG1 VAL B   1      56.338   2.196 -14.690  1.00 84.62           C  
ATOM      7  CG2 VAL B   1      57.839   0.247 -15.198  1.00 84.62           C  
ATOM      8  N   VAL B   2      57.240   2.688 -11.435  1.00 92.34           N  
ATOM      9  CA  VAL B   2      56.474   3.384 -10.406  1.00 92.34           C  
ATOM     10  C   VAL B   2      55.547   4.409 -11.056  1.00 92.34           C  
ATOM     11  CB  VAL B   2      57.399   4.077  -9.380  1.00 92.34           C  
ATOM     12  O   VAL B   2      54.356   4.466 -10.740  1.00 92.34           O  
ATOM     13  CG1 VAL B   2      56.582   4.891  -8.379  1.00 92.34           C  
ATOM     14  CG2 VAL B   2      58.261   3.044  -8.657  1.00 92.34           C  
ATOM     15  N   MET B   3      56.131   5.274 -11.940  1.00 93.01           N  
ATOM     16  CA  MET B   3      55.372   6.322 -12.617  1.00 93.01           C  
ATOM     17  C   MET B   3      55.850   6.497 -14.054  1.00 93.01           C  
ATOM     18  CB  MET B   3      55.491   7.646 -11.861  1.00 93.01           C  
ATOM     19  O   MET B   3      57.054   6.537 -14.312  1.00 93.01           O  
ATOM     20  CG  MET B   3      54.620   8.756 -12.427  1.00 93.01           C  
ATOM     21  SD  MET B   3      54.836  10.344 -11.534  1.00 93.01           S  
ATOM     22  CE  MET B   3      53.743  11.413 -12.512  1.00 93.01           C  
ATOM     23  N   THR B   4      54.936   6.545 -15.018  1.00 94.60           N  
ATOM     24  CA  THR B   4      55.221   6.803 -16.425  1.00 94.60           C  
ATOM     25  C   THR B   4      54.376   7.963 -16.944  1.00 94.60           C  
ATOM     26  CB  THR B   4      54.964   5.552 -17.285  1.00 94.60           C  
ATOM     27  O   THR B   4      53.350   8.304 -16.352  1.00 94.60           O  
ATOM     28  CG2 THR B   4      55.855   4.393 -16.851  1.00 94.60           C  
ATOM     29  OG1 THR B   4      53.592   5.161 -17.151  1.00 94.60           O  
ATOM     30  N   TYR B   5      55.013   8.630 -17.889  1.00 92.22           N  
ATOM     31  CA  TYR B   5      54.218   9.694 -18.492  1.00 92.22           C  
ATOM     32  C   TYR B   5      54.439   9.753 -19.999  1.00 92.22           C  
ATOM     33  CB  TYR B   5      54.564  11.046 -17.861  1.00 92.22           C  
ATOM     34  O   TYR B   5      55.492   9.344 -20.495  1.00 92.22           O  
ATOM     35  CG  TYR B   5      56.008  11.447 -18.038  1.00 92.22           C  
ATOM     36  CD1 TYR B   5      56.976  11.065 -17.111  1.00 92.22           C  
ATOM     37  CD2 TYR B   5      56.408  12.210 -19.130  1.00 92.22           C  
ATOM     38  CE1 TYR B   5      58.308  11.434 -17.269  1.00 92.22           C  
ATOM     39  CE2 TYR B   5      57.737  12.584 -19.298  1.00 92.22           C  
ATOM     40  OH  TYR B   5      59.995  12.560 -18.525  1.00 92.22           O  
ATOM     41  CZ  TYR B   5      58.678  12.192 -18.364  1.00 92.22           C  
ATOM     42  N   ASP B   6      53.326  10.140 -20.711  1.00 94.38           N  
ATOM     43  CA  ASP B   6      53.383  10.441 -22.138  1.00 94.38           C  
ATOM     44  C   ASP B   6      52.533  11.664 -22.476  1.00 94.38           C  
ATOM     45  CB  ASP B   6      52.921   9.236 -22.960  1.00 94.38           C  
ATOM     46  O   ASP B   6      52.027  12.342 -21.579  1.00 94.38           O  
ATOM     47  CG  ASP B   6      51.459   8.892 -22.739  1.00 94.38           C  
ATOM     48  OD1 ASP B   6      51.085   7.706 -22.863  1.00 94.38           O  
ATOM     49  OD2 ASP B   6      50.672   9.817 -22.440  1.00 94.38           O  
ATOM     50  N   LYS B   7      52.330  11.897 -23.599  1.00 94.28           N  
ATOM     51  CA  LYS B   7      51.656  13.125 -24.010  1.00 94.28           C  
ATOM     52  C   LYS B   7      50.191  13.118 -23.584  1.00 94.28           C  
ATOM     53  CB  LYS B   7      51.761  13.313 -25.524  1.00 94.28           C  
ATOM     54  O   LYS B   7      49.559  14.173 -23.499  1.00 94.28           O  
ATOM     55  CG  LYS B   7      51.151  12.178 -26.333  1.00 94.28           C  
ATOM     56  CD  LYS B   7      51.330  12.398 -27.830  1.00 94.28           C  
ATOM     57  CE  LYS B   7      50.692  11.278 -28.641  1.00 94.28           C  
ATOM     58  NZ  LYS B   7      50.814  11.519 -30.110  1.00 94.28           N  
ATOM     59  N   SER B   8      49.728  11.959 -23.301  1.00 93.12           N  
ATOM     60  CA  SER B   8      48.309  11.822 -22.991  1.00 93.12           C  
ATOM     61  C   SER B   8      48.071  11.807 -21.484  1.00 93.12           C  
ATOM     62  CB  SER B   8      47.744  10.546 -23.617  1.00 93.12           C  
ATOM     63  O   SER B   8      46.930  11.923 -21.030  1.00 93.12           O  
ATOM     64  OG  SER B   8      47.857  10.586 -25.029  1.00 93.12           O  
ATOM     65  N   GLY B   9      49.017  11.571 -20.682  1.00 95.59           N  
ATOM     66  CA  GLY B   9      48.747  11.566 -19.253  1.00 95.59           C  
ATOM     67  C   GLY B   9      49.778  10.791 -18.454  1.00 95.59           C  
ATOM     68  O   GLY B   9      50.916  10.622 -18.897  1.00 95.59           O  
ATOM     69  N   VAL B  10      49.583  10.303 -17.328  1.00 95.32           N  
ATOM     70  CA  VAL B  10      50.505   9.696 -16.374  1.00 95.32           C  
ATOM     71  C   VAL B  10      50.000   8.310 -15.978  1.00 95.32           C  
ATOM     72  CB  VAL B  10      50.683  10.578 -15.118  1.00 95.32           C  
ATOM     73  O   VAL B  10      48.792   8.097 -15.848  1.00 95.32           O  
ATOM     74  CG1 VAL B  10      51.516   9.852 -14.063  1.00 95.32           C  
ATOM     75  CG2 VAL B  10      51.330  11.910 -15.489  1.00 95.32           C  
ATOM     76  N   GLY B  11      50.765   7.320 -15.930  1.00 96.69           N  
ATOM     77  CA  GLY B  11      50.510   6.005 -15.363  1.00 96.69           C  
ATOM     78  C   GLY B  11      51.186   5.792 -14.022  1.00 96.69           C  
ATOM     79  O   GLY B  11      52.352   6.151 -13.845  1.00 96.69           O  
ATOM     80  N   ILE B  12      50.634   5.294 -13.037  1.00 96.84           N  
ATOM     81  CA  ILE B  12      51.179   4.963 -11.725  1.00 96.84           C  
ATOM     82  C   ILE B  12      51.154   3.450 -11.522  1.00 96.84           C  
ATOM     83  CB  ILE B  12      50.398   5.669 -10.594  1.00 96.84           C  
ATOM     84  O   ILE B  12      50.090   2.828 -11.572  1.00 96.84           O  
ATOM     85  CG1 ILE B  12      50.477   7.191 -10.759  1.00 96.84           C  
ATOM     86  CG2 ILE B  12      50.928   5.239  -9.223  1.00 96.84           C  
ATOM     87  CD1 ILE B  12      49.747   7.970  -9.674  1.00 96.84           C  
ATOM     88  N   GLY B  13      52.327   2.950 -11.386  1.00 95.57           N  
ATOM     89  CA  GLY B  13      52.459   1.514 -11.195  1.00 95.57           C  
ATOM     90  C   GLY B  13      52.374   0.730 -12.491  1.00 95.57           C  
ATOM     91  O   GLY B  13      52.342  -0.502 -12.476  1.00 95.57           O  
ATOM     92  N   LYS B  14      52.363   1.566 -13.642  1.00 96.00           N  
ATOM     93  CA  LYS B  14      52.238   0.954 -14.962  1.00 96.00           C  
ATOM     94  C   LYS B  14      52.447   1.985 -16.068  1.00 96.00           C  
ATOM     95  CB  LYS B  14      50.869   0.289 -15.118  1.00 96.00           C  
ATOM     96  O   LYS B  14      52.559   3.182 -15.795  1.00 96.00           O  
ATOM     97  CG  LYS B  14      49.702   1.265 -15.103  1.00 96.00           C  
ATOM     98  CD  LYS B  14      48.366   0.539 -15.202  1.00 96.00           C  
ATOM     99  CE  LYS B  14      48.139  -0.028 -16.597  1.00 96.00           C  
ATOM    100  NZ  LYS B  14      46.878  -0.826 -16.672  1.00 96.00           N  
ATOM    101  N   TYR B  15      52.648   1.445 -17.208  1.00 95.82           N  
ATOM    102  CA  TYR B  15      52.571   2.332 -18.364  1.00 95.82           C  
ATOM    103  C   TYR B  15      51.132   2.754 -18.632  1.00 95.82           C  
ATOM    104  CB  TYR B  15      53.155   1.650 -19.605  1.00 95.82           C  
ATOM    105  O   TYR B  15      50.215   1.931 -18.567  1.00 95.82           O  
ATOM    106  CG  TYR B  15      54.654   1.475 -19.552  1.00 95.82           C  
ATOM    107  CD1 TYR B  15      55.508   2.489 -19.979  1.00 95.82           C  
ATOM    108  CD2 TYR B  15      55.218   0.296 -19.077  1.00 95.82           C  
ATOM    109  CE1 TYR B  15      56.890   2.332 -19.935  1.00 95.82           C  
ATOM    110  CE2 TYR B  15      56.598   0.128 -19.028  1.00 95.82           C  
ATOM    111  OH  TYR B  15      58.791   0.988 -19.412  1.00 95.82           O  
ATOM    112  CZ  TYR B  15      57.424   1.150 -19.458  1.00 95.82           C  
ATOM    113  N   ARG B  16      51.067   4.044 -18.866  1.00 95.62           N  
ATOM    114  CA  ARG B  16      49.719   4.556 -19.092  1.00 95.62           C  
ATOM    115  C   ARG B  16      49.087   3.911 -20.320  1.00 95.62           C  
ATOM    116  CB  ARG B  16      49.741   6.078 -19.251  1.00 95.62           C  
ATOM    117  O   ARG B  16      49.643   3.978 -21.419  1.00 95.62           O  
ATOM    118  CG  ARG B  16      48.360   6.710 -19.320  1.00 95.62           C  
ATOM    119  CD  ARG B  16      48.397   8.074 -19.995  1.00 95.62           C  
ATOM    120  NE  ARG B  16      48.701   7.963 -21.418  1.00 95.62           N  
ATOM    121  NH1 ARG B  16      46.574   7.302 -22.032  1.00 95.62           N  
ATOM    122  NH2 ARG B  16      48.212   7.530 -23.620  1.00 95.62           N  
ATOM    123  CZ  ARG B  16      47.828   7.598 -22.354  1.00 95.62           C  
ATOM    124  N   GLU B  17      47.862   3.429 -20.260  1.00 96.16           N  
ATOM    125  CA  GLU B  17      47.149   2.772 -21.351  1.00 96.16           C  
ATOM    126  C   GLU B  17      45.830   3.478 -21.653  1.00 96.16           C  
ATOM    127  CB  GLU B  17      46.894   1.300 -21.018  1.00 96.16           C  
ATOM    128  O   GLU B  17      45.335   3.424 -22.781  1.00 96.16           O  
ATOM    129  CG  GLU B  17      48.163   0.485 -20.818  1.00 96.16           C  
ATOM    130  CD  GLU B  17      47.904  -0.902 -20.251  1.00 96.16           C  
ATOM    131  OE1 GLU B  17      48.212  -1.904 -20.935  1.00 96.16           O  
ATOM    132  OE2 GLU B  17      47.387  -0.986 -19.115  1.00 96.16           O  
ATOM    133  N   ARG B  18      45.346   4.212 -20.666  1.00 93.15           N  
ATOM    134  CA  ARG B  18      44.041   4.845 -20.828  1.00 93.15           C  
ATOM    135  C   ARG B  18      43.915   6.077 -19.938  1.00 93.15           C  
ATOM    136  CB  ARG B  18      42.919   3.853 -20.513  1.00 93.15           C  
ATOM    137  O   ARG B  18      44.641   6.212 -18.950  1.00 93.15           O  
ATOM    138  CG  ARG B  18      42.947   3.325 -19.087  1.00 93.15           C  
ATOM    139  CD  ARG B  18      42.111   2.061 -18.938  1.00 93.15           C  
ATOM    140  NE  ARG B  18      42.783   0.900 -19.513  1.00 93.15           N  
ATOM    141  NH1 ARG B  18      41.087  -0.587 -19.014  1.00 93.15           N  
ATOM    142  NH2 ARG B  18      42.978  -1.316 -20.085  1.00 93.15           N  
ATOM    143  CZ  ARG B  18      42.281  -0.332 -19.536  1.00 93.15           C  
ATOM    144  N   GLY B  19      43.088   6.976 -20.193  1.00 95.57           N  
ATOM    145  CA  GLY B  19      42.780   8.157 -19.403  1.00 95.57           C  
ATOM    146  C   GLY B  19      43.979   9.062 -19.190  1.00 95.57           C  
ATOM    147  O   GLY B  19      45.080   8.763 -19.656  1.00 95.57           O  
ATOM    148  N   ALA B  20      43.815  10.167 -18.612  1.00 97.05           N  
ATOM    149  CA  ALA B  20      44.881  11.107 -18.277  1.00 97.05           C  
ATOM    150  C   ALA B  20      45.687  10.618 -17.077  1.00 97.05           C  
ATOM    151  CB  ALA B  20      44.302  12.491 -17.996  1.00 97.05           C  
ATOM    152  O   ALA B  20      46.865  10.952 -16.934  1.00 97.05           O  
ATOM    153  N   LEU B  21      45.049   9.784 -16.235  1.00 97.61           N  
ATOM    154  CA  LEU B  21      45.658   9.154 -15.069  1.00 97.61           C  
ATOM    155  C   LEU B  21      45.241   7.691 -14.962  1.00 97.61           C  
ATOM    156  CB  LEU B  21      45.270   9.902 -13.791  1.00 97.61           C  
ATOM    157  O   LEU B  21      44.055   7.388 -14.819  1.00 97.61           O  
ATOM    158  CG  LEU B  21      45.843   9.353 -12.484  1.00 97.61           C  
ATOM    159  CD1 LEU B  21      47.367   9.379 -12.520  1.00 97.61           C  
ATOM    160  CD2 LEU B  21      45.318  10.149 -11.294  1.00 97.61           C  
ATOM    161  N   ASP B  22      46.104   6.777 -15.100  1.00 97.40           N  
ATOM    162  CA  ASP B  22      45.907   5.330 -15.099  1.00 97.40           C  
ATOM    163  C   ASP B  22      46.660   4.675 -13.943  1.00 97.40           C  
ATOM    164  CB  ASP B  22      46.358   4.726 -16.430  1.00 97.40           C  
ATOM    165  O   ASP B  22      47.886   4.560 -13.980  1.00 97.40           O  
ATOM    166  CG  ASP B  22      45.884   3.296 -16.623  1.00 97.40           C  
ATOM    167  OD1 ASP B  22      46.206   2.682 -17.663  1.00 97.40           O  
ATOM    168  OD2 ASP B  22      45.180   2.780 -15.728  1.00 97.40           O  
ATOM    169  N   VAL B  23      45.989   4.326 -12.940  1.00 97.42           N  
ATOM    170  CA  VAL B  23      46.596   3.886 -11.688  1.00 97.42           C  
ATOM    171  C   VAL B  23      46.414   2.379 -11.527  1.00 97.42           C  
ATOM    172  CB  VAL B  23      45.994   4.629 -10.474  1.00 97.42           C  
ATOM    173  O   VAL B  23      45.300   1.865 -11.653  1.00 97.42           O  
ATOM    174  CG1 VAL B  23      46.676   4.190  -9.180  1.00 97.42           C  
ATOM    175  CG2 VAL B  23      46.115   6.140 -10.660  1.00 97.42           C  
ATOM    176  N   ASP B  24      47.495   1.560 -11.453  1.00 97.36           N  
ATOM    177  CA  ASP B  24      47.466   0.133 -11.147  1.00 97.36           C  
ATOM    178  C   ASP B  24      47.499  -0.107  -9.640  1.00 97.36           C  
ATOM    179  CB  ASP B  24      48.639  -0.583 -11.819  1.00 97.36           C  
ATOM    180  O   ASP B  24      48.559  -0.376  -9.071  1.00 97.36           O  
ATOM    181  CG  ASP B  24      48.526  -2.096 -11.754  1.00 97.36           C  
ATOM    182  OD1 ASP B  24      49.559  -2.791 -11.866  1.00 97.36           O  
ATOM    183  OD2 ASP B  24      47.392  -2.599 -11.593  1.00 97.36           O  
ATOM    184  N   GLY B  25      46.398   0.072  -9.063  1.00 95.99           N  
ATOM    185  CA  GLY B  25      46.218  -0.047  -7.625  1.00 95.99           C  
ATOM    186  C   GLY B  25      45.146   0.877  -7.080  1.00 95.99           C  
ATOM    187  O   GLY B  25      44.513   1.617  -7.836  1.00 95.99           O  
ATOM    188  N   ASP B  26      44.943   0.815  -5.765  1.00 97.28           N  
ATOM    189  CA  ASP B  26      43.887   1.579  -5.110  1.00 97.28           C  
ATOM    190  C   ASP B  26      44.291   3.042  -4.941  1.00 97.28           C  
ATOM    191  CB  ASP B  26      43.545   0.967  -3.750  1.00 97.28           C  
ATOM    192  O   ASP B  26      45.473   3.349  -4.770  1.00 97.28           O  
ATOM    193  CG  ASP B  26      42.990  -0.442  -3.856  1.00 97.28           C  
ATOM    194  OD1 ASP B  26      43.090  -1.213  -2.877  1.00 97.28           O  
ATOM    195  OD2 ASP B  26      42.450  -0.786  -4.930  1.00 97.28           O  
ATOM    196  N   ILE B  27      43.329   3.933  -5.004  1.00 97.97           N  
ATOM    197  CA  ILE B  27      43.526   5.372  -4.871  1.00 97.97           C  
ATOM    198  C   ILE B  27      42.908   5.859  -3.562  1.00 97.97           C  
ATOM    199  CB  ILE B  27      42.921   6.139  -6.068  1.00 97.97           C  
ATOM    200  O   ILE B  27      41.764   5.522  -3.245  1.00 97.97           O  
ATOM    201  CG1 ILE B  27      43.489   5.605  -7.387  1.00 97.97           C  
ATOM    202  CG2 ILE B  27      43.176   7.643  -5.930  1.00 97.97           C  
ATOM    203  CD1 ILE B  27      42.832   6.193  -8.628  1.00 97.97           C  
ATOM    204  N   TYR B  28      43.636   6.551  -2.818  1.00 97.17           N  
ATOM    205  CA  TYR B  28      43.179   7.099  -1.545  1.00 97.17           C  
ATOM    206  C   TYR B  28      43.159   8.623  -1.583  1.00 97.17           C  
ATOM    207  CB  TYR B  28      44.075   6.617  -0.400  1.00 97.17           C  
ATOM    208  O   TYR B  28      44.043   9.247  -2.175  1.00 97.17           O  
ATOM    209  CG  TYR B  28      43.909   5.153  -0.074  1.00 97.17           C  
ATOM    210  CD1 TYR B  28      43.263   4.748   1.092  1.00 97.17           C  
ATOM    211  CD2 TYR B  28      44.398   4.172  -0.931  1.00 97.17           C  
ATOM    212  CE1 TYR B  28      43.109   3.400   1.397  1.00 97.17           C  
ATOM    213  CE2 TYR B  28      44.249   2.821  -0.635  1.00 97.17           C  
ATOM    214  OH  TYR B  28      43.455   1.109   0.826  1.00 97.17           O  
ATOM    215  CZ  TYR B  28      43.604   2.445   0.529  1.00 97.17           C  
ATOM    216  N   ALA B  29      42.213   9.222  -0.998  1.00 97.53           N  
ATOM    217  CA  ALA B  29      42.131  10.654  -0.723  1.00 97.53           C  
ATOM    218  C   ALA B  29      41.816  10.913   0.748  1.00 97.53           C  
ATOM    219  CB  ALA B  29      41.076  11.307  -1.613  1.00 97.53           C  
ATOM    220  O   ALA B  29      40.868  10.345   1.295  1.00 97.53           O  
ATOM    221  N   ASN B  30      42.674  11.677   1.358  1.00 95.46           N  
ATOM    222  CA  ASN B  30      42.495  12.016   2.766  1.00 95.46           C  
ATOM    223  C   ASN B  30      42.382  10.766   3.634  1.00 95.46           C  
ATOM    224  CB  ASN B  30      41.263  12.904   2.951  1.00 95.46           C  
ATOM    225  O   ASN B  30      41.494  10.673   4.483  1.00 95.46           O  
ATOM    226  CG  ASN B  30      41.352  14.197   2.165  1.00 95.46           C  
ATOM    227  ND2 ASN B  30      40.285  14.528   1.446  1.00 95.46           N  
ATOM    228  OD1 ASN B  30      42.370  14.892   2.201  1.00 95.46           O  
ATOM    229  N   ASN B  31      43.124   9.793   3.308  1.00 94.89           N  
ATOM    230  CA  ASN B  31      43.362   8.592   4.102  1.00 94.89           C  
ATOM    231  C   ASN B  31      42.226   7.585   3.951  1.00 94.89           C  
ATOM    232  CB  ASN B  31      43.558   8.954   5.576  1.00 94.89           C  
ATOM    233  O   ASN B  31      42.103   6.656   4.751  1.00 94.89           O  
ATOM    234  CG  ASN B  31      44.814   9.768   5.816  1.00 94.89           C  
ATOM    235  ND2 ASN B  31      44.744  10.704   6.755  1.00 94.89           N  
ATOM    236  OD1 ASN B  31      45.839   9.559   5.161  1.00 94.89           O  
ATOM    237  N   SER B  32      41.410   7.802   2.952  1.00 95.67           N  
ATOM    238  CA  SER B  32      40.308   6.881   2.695  1.00 95.67           C  
ATOM    239  C   SER B  32      40.236   6.502   1.220  1.00 95.67           C  
ATOM    240  CB  SER B  32      38.980   7.499   3.136  1.00 95.67           C  
ATOM    241  O   SER B  32      40.540   7.318   0.348  1.00 95.67           O  
ATOM    242  OG  SER B  32      39.006   7.814   4.518  1.00 95.67           O  
ATOM    243  N   GLN B  33      39.880   5.215   0.948  1.00 96.64           N  
ATOM    244  CA  GLN B  33      39.702   4.808  -0.442  1.00 96.64           C  
ATOM    245  C   GLN B  33      38.591   5.610  -1.113  1.00 96.64           C  
ATOM    246  CB  GLN B  33      39.395   3.312  -0.528  1.00 96.64           C  
ATOM    247  O   GLN B  33      37.544   5.854  -0.509  1.00 96.64           O  
ATOM    248  CG  GLN B  33      40.609   2.421  -0.300  1.00 96.64           C  
ATOM    249  CD  GLN B  33      40.340   0.965  -0.633  1.00 96.64           C  
ATOM    250  NE2 GLN B  33      40.443   0.099   0.369  1.00 96.64           N  
ATOM    251  OE1 GLN B  33      40.041   0.623  -1.782  1.00 96.64           O  
ATOM    252  N   ILE B  34      38.818   6.024  -2.279  1.00 98.00           N  
ATOM    253  CA  ILE B  34      37.783   6.709  -3.045  1.00 98.00           C  
ATOM    254  C   ILE B  34      36.836   5.684  -3.666  1.00 98.00           C  
ATOM    255  CB  ILE B  34      38.394   7.608  -4.144  1.00 98.00           C  
ATOM    256  O   ILE B  34      37.076   4.477  -3.581  1.00 98.00           O  
ATOM    257  CG1 ILE B  34      39.115   6.753  -5.192  1.00 98.00           C  
ATOM    258  CG2 ILE B  34      39.345   8.640  -3.530  1.00 98.00           C  
ATOM    259  CD1 ILE B  34      39.421   7.490  -6.489  1.00 98.00           C  
ATOM    260  N   GLN B  35      35.734   6.118  -4.268  1.00 97.80           N  
ATOM    261  CA  GLN B  35      34.827   5.244  -5.005  1.00 97.80           C  
ATOM    262  C   GLN B  35      35.424   4.840  -6.350  1.00 97.80           C  
ATOM    263  CB  GLN B  35      33.474   5.925  -5.214  1.00 97.80           C  
ATOM    264  O   GLN B  35      35.339   5.591  -7.323  1.00 97.80           O  
ATOM    265  CG  GLN B  35      32.444   5.046  -5.909  1.00 97.80           C  
ATOM    266  CD  GLN B  35      32.073   3.821  -5.095  1.00 97.80           C  
ATOM    267  NE2 GLN B  35      32.100   2.655  -5.732  1.00 97.80           N  
ATOM    268  OE1 GLN B  35      31.764   3.921  -3.903  1.00 97.80           O  
ATOM    269  N   GLN B  36      36.080   3.735  -6.376  1.00 96.69           N  
ATOM    270  CA  GLN B  36      36.854   3.326  -7.543  1.00 96.69           C  
ATOM    271  C   GLN B  36      35.964   2.655  -8.585  1.00 96.69           C  
ATOM    272  CB  GLN B  36      37.986   2.383  -7.133  1.00 96.69           C  
ATOM    273  O   GLN B  36      36.273   2.675  -9.779  1.00 96.69           O  
ATOM    274  CG  GLN B  36      39.056   3.044  -6.275  1.00 96.69           C  
ATOM    275  CD  GLN B  36      40.243   2.135  -6.013  1.00 96.69           C  
ATOM    276  NE2 GLN B  36      40.486   1.829  -4.743  1.00 96.69           N  
ATOM    277  OE1 GLN B  36      40.934   1.710  -6.944  1.00 96.69           O  
ATOM    278  N   TYR B  37      34.819   2.094  -8.191  1.00 97.59           N  
ATOM    279  CA  TYR B  37      33.855   1.513  -9.117  1.00 97.59           C  
ATOM    280  C   TYR B  37      32.904   2.576  -9.654  1.00 97.59           C  
ATOM    281  CB  TYR B  37      33.058   0.398  -8.434  1.00 97.59           C  
ATOM    282  O   TYR B  37      32.368   3.381  -8.889  1.00 97.59           O  
ATOM    283  CG  TYR B  37      32.157  -0.368  -9.372  1.00 97.59           C  
ATOM    284  CD1 TYR B  37      30.818  -0.014  -9.527  1.00 97.59           C  
ATOM    285  CD2 TYR B  37      32.641  -1.446 -10.105  1.00 97.59           C  
ATOM    286  CE1 TYR B  37      29.983  -0.718 -10.389  1.00 97.59           C  
ATOM    287  CE2 TYR B  37      31.816  -2.157 -10.970  1.00 97.59           C  
ATOM    288  OH  TYR B  37      29.669  -2.485 -11.960  1.00 97.59           O  
ATOM    289  CZ  TYR B  37      30.491  -1.785 -11.105  1.00 97.59           C  
ATOM    290  N   GLN B  38      32.748   2.617 -10.856  1.00 97.40           N  
ATOM    291  CA  GLN B  38      31.895   3.611 -11.500  1.00 97.40           C  
ATOM    292  C   GLN B  38      30.426   3.203 -11.429  1.00 97.40           C  
ATOM    293  CB  GLN B  38      32.313   3.815 -12.957  1.00 97.40           C  
ATOM    294  O   GLN B  38      30.015   2.230 -12.064  1.00 97.40           O  
ATOM    295  CG  GLN B  38      31.601   4.971 -13.645  1.00 97.40           C  
ATOM    296  CD  GLN B  38      31.964   5.094 -15.113  1.00 97.40           C  
ATOM    297  NE2 GLN B  38      32.256   6.314 -15.551  1.00 97.40           N  
ATOM    298  OE1 GLN B  38      31.984   4.100 -15.847  1.00 97.40           O  
ATOM    299  N   LEU B  39      29.612   3.915 -10.723  1.00 97.66           N  
ATOM    300  CA  LEU B  39      28.199   3.610 -10.525  1.00 97.66           C  
ATOM    301  C   LEU B  39      27.341   4.302 -11.579  1.00 97.66           C  
ATOM    302  CB  LEU B  39      27.750   4.037  -9.125  1.00 97.66           C  
ATOM    303  O   LEU B  39      26.237   3.844 -11.885  1.00 97.66           O  
ATOM    304  CG  LEU B  39      28.339   3.248  -7.954  1.00 97.66           C  
ATOM    305  CD1 LEU B  39      28.127   4.003  -6.646  1.00 97.66           C  
ATOM    306  CD2 LEU B  39      27.719   1.857  -7.881  1.00 97.66           C  
ATOM    307  N   THR B  40      27.802   5.451 -12.073  1.00 97.30           N  
ATOM    308  CA  THR B  40      27.124   6.263 -13.077  1.00 97.30           C  
ATOM    309  C   THR B  40      28.076   6.623 -14.214  1.00 97.30           C  
ATOM    310  CB  THR B  40      26.548   7.550 -12.459  1.00 97.30           C  
ATOM    311  O   THR B  40      29.266   6.308 -14.157  1.00 97.30           O  
ATOM    312  CG2 THR B  40      25.771   7.247 -11.182  1.00 97.30           C  
ATOM    313  OG1 THR B  40      27.623   8.447 -12.149  1.00 97.30           O  
ATOM    314  N   SER B  41      27.550   7.234 -15.250  1.00 96.20           N  
ATOM    315  CA  SER B  41      28.442   7.823 -16.243  1.00 96.20           C  
ATOM    316  C   SER B  41      29.262   8.960 -15.643  1.00 96.20           C  
ATOM    317  CB  SER B  41      27.645   8.336 -17.443  1.00 96.20           C  
ATOM    318  O   SER B  41      29.006   9.391 -14.517  1.00 96.20           O  
ATOM    319  OG  SER B  41      26.869   9.467 -17.085  1.00 96.20           O  
ATOM    320  N   ASN B  42      30.229   9.512 -16.404  1.00 95.65           N  
ATOM    321  CA  ASN B  42      31.145  10.526 -15.894  1.00 95.65           C  
ATOM    322  C   ASN B  42      30.422  11.840 -15.607  1.00 95.65           C  
ATOM    323  CB  ASN B  42      32.294  10.756 -16.877  1.00 95.65           C  
ATOM    324  O   ASN B  42      30.903  12.659 -14.822  1.00 95.65           O  
ATOM    325  CG  ASN B  42      33.300   9.622 -16.876  1.00 95.65           C  
ATOM    326  ND2 ASN B  42      34.156   9.587 -17.890  1.00 95.65           N  
ATOM    327  OD1 ASN B  42      33.308   8.784 -15.970  1.00 95.65           O  
ATOM    328  N   ASN B  43      29.324  12.027 -16.170  1.00 93.24           N  
ATOM    329  CA  ASN B  43      28.580  13.259 -15.931  1.00 93.24           C  
ATOM    330  C   ASN B  43      27.449  13.046 -14.929  1.00 93.24           C  
ATOM    331  CB  ASN B  43      28.027  13.816 -17.245  1.00 93.24           C  
ATOM    332  O   ASN B  43      26.629  13.940 -14.711  1.00 93.24           O  
ATOM    333  CG  ASN B  43      26.919  12.959 -17.822  1.00 93.24           C  
ATOM    334  ND2 ASN B  43      26.273  13.453 -18.872  1.00 93.24           N  
ATOM    335  OD1 ASN B  43      26.644  11.862 -17.329  1.00 93.24           O  
ATOM    336  N   GLY B  44      27.291  11.780 -14.361  1.00 95.44           N  
ATOM    337  CA  GLY B  44      26.321  11.506 -13.313  1.00 95.44           C  
ATOM    338  C   GLY B  44      25.049  10.861 -13.831  1.00 95.44           C  
ATOM    339  O   GLY B  44      24.169  10.496 -13.049  1.00 95.44           O  
ATOM    340  N   GLY B  45      24.866  10.714 -15.105  1.00 95.15           N  
ATOM    341  CA  GLY B  45      23.732  10.024 -15.699  1.00 95.15           C  
ATOM    342  C   GLY B  45      23.866   8.514 -15.661  1.00 95.15           C  
ATOM    343  O   GLY B  45      24.855   7.986 -15.148  1.00 95.15           O  
ATOM    344  N   PRO B  46      22.852   7.795 -16.089  1.00 95.15           N  
ATOM    345  CA  PRO B  46      22.937   6.333 -16.128  1.00 95.15           C  
ATOM    346  C   PRO B  46      24.119   5.833 -16.954  1.00 95.15           C  
ATOM    347  CB  PRO B  46      21.609   5.920 -16.768  1.00 95.15           C  
ATOM    348  O   PRO B  46      24.568   6.519 -17.876  1.00 95.15           O  
ATOM    349  CG  PRO B  46      20.736   7.127 -16.648  1.00 95.15           C  
ATOM    350  CD  PRO B  46      21.611   8.345 -16.576  1.00 95.15           C  
ATOM    351  N   LYS B  47      24.580   4.697 -16.652  1.00 96.50           N  
ATOM    352  CA  LYS B  47      25.742   4.142 -17.340  1.00 96.50           C  
ATOM    353  C   LYS B  47      25.445   3.906 -18.818  1.00 96.50           C  
ATOM    354  CB  LYS B  47      26.184   2.835 -16.679  1.00 96.50           C  
ATOM    355  O   LYS B  47      26.212   4.327 -19.686  1.00 96.50           O  
ATOM    356  CG  LYS B  47      26.779   3.014 -15.290  1.00 96.50           C  
ATOM    357  CD  LYS B  47      27.185   1.679 -14.680  1.00 96.50           C  
ATOM    358  CE  LYS B  47      28.486   1.162 -15.278  1.00 96.50           C  
ATOM    359  NZ  LYS B  47      28.919  -0.117 -14.641  1.00 96.50           N  
ATOM    360  N   TRP B  48      24.373   3.231 -19.066  1.00 94.32           N  
ATOM    361  CA  TRP B  48      23.919   3.023 -20.437  1.00 94.32           C  
ATOM    362  C   TRP B  48      22.493   2.483 -20.462  1.00 94.32           C  
ATOM    363  CB  TRP B  48      24.855   2.061 -21.174  1.00 94.32           C  
ATOM    364  O   TRP B  48      21.911   2.200 -19.412  1.00 94.32           O  
ATOM    365  CG  TRP B  48      24.888   0.679 -20.594  1.00 94.32           C  
ATOM    366  CD1 TRP B  48      24.020  -0.344 -20.853  1.00 94.32           C  
ATOM    367  CD2 TRP B  48      25.838   0.171 -19.652  1.00 94.32           C  
ATOM    368  CE2 TRP B  48      25.484  -1.169 -19.384  1.00 94.32           C  
ATOM    369  CE3 TRP B  48      26.955   0.720 -19.009  1.00 94.32           C  
ATOM    370  NE1 TRP B  48      24.373  -1.459 -20.128  1.00 94.32           N  
ATOM    371  CH2 TRP B  48      27.298  -1.409 -17.882  1.00 94.32           C  
ATOM    372  CZ2 TRP B  48      26.210  -1.970 -18.498  1.00 94.32           C  
ATOM    373  CZ3 TRP B  48      27.676  -0.078 -18.128  1.00 94.32           C  
ATOM    374  N   ASN B  49      21.843   2.443 -21.566  1.00 95.84           N  
ATOM    375  CA  ASN B  49      20.557   1.804 -21.823  1.00 95.84           C  
ATOM    376  C   ASN B  49      20.696   0.289 -21.940  1.00 95.84           C  
ATOM    377  CB  ASN B  49      19.916   2.378 -23.089  1.00 95.84           C  
ATOM    378  O   ASN B  49      21.270  -0.213 -22.908  1.00 95.84           O  
ATOM    379  CG  ASN B  49      18.508   1.863 -23.316  1.00 95.84           C  
ATOM    380  ND2 ASN B  49      17.809   2.453 -24.278  1.00 95.84           N  
ATOM    381  OD1 ASN B  49      18.053   0.944 -22.631  1.00 95.84           O  
ATOM    382  N   VAL B  50      20.159  -0.424 -20.959  1.00 95.26           N  
ATOM    383  CA  VAL B  50      20.332  -1.871 -20.877  1.00 95.26           C  
ATOM    384  C   VAL B  50      19.484  -2.554 -21.947  1.00 95.26           C  
ATOM    385  CB  VAL B  50      19.959  -2.409 -19.477  1.00 95.26           C  
ATOM    386  O   VAL B  50      18.309  -2.225 -22.120  1.00 95.26           O  
ATOM    387  CG1 VAL B  50      20.028  -3.935 -19.450  1.00 95.26           C  
ATOM    388  CG2 VAL B  50      20.878  -1.811 -18.414  1.00 95.26           C  
ATOM    389  N   ASP B  51      20.066  -3.409 -22.671  1.00 94.16           N  
ATOM    390  CA  ASP B  51      19.378  -4.095 -23.760  1.00 94.16           C  
ATOM    391  C   ASP B  51      18.507  -5.231 -23.231  1.00 94.16           C  
ATOM    392  CB  ASP B  51      20.387  -4.634 -24.776  1.00 94.16           C  
ATOM    393  O   ASP B  51      17.483  -5.567 -23.831  1.00 94.16           O  
ATOM    394  CG  ASP B  51      21.143  -3.535 -25.502  1.00 94.16           C  
ATOM    395  OD1 ASP B  51      22.297  -3.766 -25.925  1.00 94.16           O  
ATOM    396  OD2 ASP B  51      20.582  -2.428 -25.650  1.00 94.16           O  
ATOM    397  N   ASN B  52      18.897  -5.793 -22.169  1.00 95.89           N  
ATOM    398  CA  ASN B  52      18.210  -6.905 -21.520  1.00 95.89           C  
ATOM    399  C   ASN B  52      18.441  -6.903 -20.012  1.00 95.89           C  
ATOM    400  CB  ASN B  52      18.657  -8.238 -22.124  1.00 95.89           C  
ATOM    401  O   ASN B  52      19.540  -7.213 -19.547  1.00 95.89           O  
ATOM    402  CG  ASN B  52      17.836  -9.410 -21.623  1.00 95.89           C  
ATOM    403  ND2 ASN B  52      17.756 -10.465 -22.426  1.00 95.89           N  
ATOM    404  OD1 ASN B  52      17.276  -9.368 -20.524  1.00 95.89           O  
ATOM    405  N   ALA B  53      17.385  -6.612 -19.260  1.00 96.97           N  
ATOM    406  CA  ALA B  53      17.496  -6.507 -17.807  1.00 96.97           C  
ATOM    407  C   ALA B  53      17.783  -7.868 -17.179  1.00 96.97           C  
ATOM    408  CB  ALA B  53      16.219  -5.911 -17.218  1.00 96.97           C  
ATOM    409  O   ALA B  53      18.389  -7.949 -16.108  1.00 96.97           O  
ATOM    410  N   ASN B  54      17.427  -8.936 -17.855  1.00 95.71           N  
ATOM    411  CA  ASN B  54      17.587 -10.290 -17.334  1.00 95.71           C  
ATOM    412  C   ASN B  54      19.040 -10.750 -17.408  1.00 95.71           C  
ATOM    413  CB  ASN B  54      16.682 -11.266 -18.088  1.00 95.71           C  
ATOM    414  O   ASN B  54      19.437 -11.681 -16.706  1.00 95.71           O  
ATOM    415  CG  ASN B  54      15.211 -10.923 -17.951  1.00 95.71           C  
ATOM    416  ND2 ASN B  54      14.441 -11.182 -19.002  1.00 95.71           N  
ATOM    417  OD1 ASN B  54      14.771 -10.429 -16.910  1.00 95.71           O  
ATOM    418  N   ASN B  55      19.849 -10.022 -18.125  1.00 94.41           N  
ATOM    419  CA  ASN B  55      21.233 -10.438 -18.325  1.00 94.41           C  
ATOM    420  C   ASN B  55      22.211  -9.447 -17.702  1.00 94.41           C  
ATOM    421  CB  ASN B  55      21.531 -10.614 -19.815  1.00 94.41           C  
ATOM    422  O   ASN B  55      23.419  -9.531 -17.934  1.00 94.41           O  
ATOM    423  CG  ASN B  55      20.871 -11.846 -20.402  1.00 94.41           C  
ATOM    424  ND2 ASN B  55      20.870 -11.945 -21.726  1.00 94.41           N  
ATOM    425  OD1 ASN B  55      20.366 -12.702 -19.671  1.00 94.41           O  
ATOM    426  N   LEU B  56      21.698  -8.648 -17.030  1.00 94.43           N  
ATOM    427  CA  LEU B  56      22.536  -7.638 -16.392  1.00 94.43           C  
ATOM    428  C   LEU B  56      23.209  -8.201 -15.144  1.00 94.43           C  
ATOM    429  CB  LEU B  56      21.705  -6.405 -16.026  1.00 94.43           C  
ATOM    430  O   LEU B  56      22.548  -8.807 -14.298  1.00 94.43           O  
ATOM    431  CG  LEU B  56      22.479  -5.205 -15.479  1.00 94.43           C  
ATOM    432  CD1 LEU B  56      23.430  -4.660 -16.540  1.00 94.43           C  
ATOM    433  CD2 LEU B  56      21.518  -4.119 -15.007  1.00 94.43           C  
ATOM    434  N   TYR B  57      24.543  -8.020 -15.001  1.00 89.36           N  
ATOM    435  CA  TYR B  57      25.222  -8.565 -13.831  1.00 89.36           C  
ATOM    436  C   TYR B  57      26.079  -7.502 -13.154  1.00 89.36           C  
ATOM    437  CB  TYR B  57      26.091  -9.764 -14.224  1.00 89.36           C  
ATOM    438  O   TYR B  57      26.481  -7.663 -11.999  1.00 89.36           O  
ATOM    439  CG  TYR B  57      27.236  -9.409 -15.142  1.00 89.36           C  
ATOM    440  CD1 TYR B  57      27.070  -9.403 -16.525  1.00 89.36           C  
ATOM    441  CD2 TYR B  57      28.486  -9.080 -14.628  1.00 89.36           C  
ATOM    442  CE1 TYR B  57      28.122  -9.079 -17.374  1.00 89.36           C  
ATOM    443  CE2 TYR B  57      29.546  -8.754 -15.468  1.00 89.36           C  
ATOM    444  OH  TYR B  57      30.399  -8.434 -17.674  1.00 89.36           O  
ATOM    445  CZ  TYR B  57      29.354  -8.756 -16.838  1.00 89.36           C  
ATOM    446  N   GLU B  58      26.313  -6.386 -13.895  1.00 92.67           N  
ATOM    447  CA  GLU B  58      27.127  -5.321 -13.315  1.00 92.67           C  
ATOM    448  C   GLU B  58      26.268  -4.342 -12.520  1.00 92.67           C  
ATOM    449  CB  GLU B  58      27.897  -4.577 -14.409  1.00 92.67           C  
ATOM    450  O   GLU B  58      25.229  -3.886 -13.002  1.00 92.67           O  
ATOM    451  CG  GLU B  58      28.860  -5.458 -15.191  1.00 92.67           C  
ATOM    452  CD  GLU B  58      29.574  -4.720 -16.312  1.00 92.67           C  
ATOM    453  OE1 GLU B  58      30.256  -5.375 -17.133  1.00 92.67           O  
ATOM    454  OE2 GLU B  58      29.452  -3.476 -16.369  1.00 92.67           O  
ATOM    455  N   PRO B  59      26.745  -4.014 -11.235  1.00 95.66           N  
ATOM    456  CA  PRO B  59      26.024  -3.019 -10.438  1.00 95.66           C  
ATOM    457  C   PRO B  59      26.071  -1.623 -11.055  1.00 95.66           C  
ATOM    458  CB  PRO B  59      26.756  -3.046  -9.094  1.00 95.66           C  
ATOM    459  O   PRO B  59      27.030  -1.284 -11.753  1.00 95.66           O  
ATOM    460  CG  PRO B  59      27.493  -4.347  -9.086  1.00 95.66           C  
ATOM    461  CD  PRO B  59      27.823  -4.716 -10.504  1.00 95.66           C  
ATOM    462  N   GLY B  60      24.979  -0.874 -10.846  1.00 96.30           N  
ATOM    463  CA  GLY B  60      24.979   0.499 -11.325  1.00 96.30           C  
ATOM    464  C   GLY B  60      23.587   1.035 -11.602  1.00 96.30           C  
ATOM    465  O   GLY B  60      22.594   0.336 -11.389  1.00 96.30           O  
ATOM    466  N   GLN B  61      23.553   2.260 -11.994  1.00 96.78           N  
ATOM    467  CA  GLN B  61      22.328   2.924 -12.426  1.00 96.78           C  
ATOM    468  C   GLN B  61      22.200   2.908 -13.946  1.00 96.78           C  
ATOM    469  CB  GLN B  61      22.287   4.364 -11.911  1.00 96.78           C  
ATOM    470  O   GLN B  61      23.123   3.311 -14.656  1.00 96.78           O  
ATOM    471  CG  GLN B  61      22.403   4.479 -10.397  1.00 96.78           C  
ATOM    472  CD  GLN B  61      22.450   5.919  -9.920  1.00 96.78           C  
ATOM    473  NE2 GLN B  61      22.919   6.122  -8.693  1.00 96.78           N  
ATOM    474  OE1 GLN B  61      22.068   6.840 -10.648  1.00 96.78           O  
ATOM    475  N   TYR B  62      21.043   2.392 -14.414  1.00 96.63           N  
ATOM    476  CA  TYR B  62      20.865   2.186 -15.847  1.00 96.63           C  
ATOM    477  C   TYR B  62      19.522   2.735 -16.314  1.00 96.63           C  
ATOM    478  CB  TYR B  62      20.968   0.697 -16.193  1.00 96.63           C  
ATOM    479  O   TYR B  62      18.684   3.122 -15.496  1.00 96.63           O  
ATOM    480  CG  TYR B  62      22.267   0.062 -15.758  1.00 96.63           C  
ATOM    481  CD1 TYR B  62      23.386   0.081 -16.588  1.00 96.63           C  
ATOM    482  CD2 TYR B  62      22.377  -0.559 -14.519  1.00 96.63           C  
ATOM    483  CE1 TYR B  62      24.584  -0.505 -16.192  1.00 96.63           C  
ATOM    484  CE2 TYR B  62      23.570  -1.148 -14.113  1.00 96.63           C  
ATOM    485  OH  TYR B  62      25.850  -1.697 -14.559  1.00 96.63           O  
ATOM    486  CZ  TYR B  62      24.666  -1.115 -14.955  1.00 96.63           C  
ATOM    487  N   ILE B  63      19.420   2.808 -17.592  1.00 95.96           N  
ATOM    488  CA  ILE B  63      18.134   3.049 -18.237  1.00 95.96           C  
ATOM    489  C   ILE B  63      17.587   1.740 -18.801  1.00 95.96           C  
ATOM    490  CB  ILE B  63      18.252   4.107 -19.356  1.00 95.96           C  
ATOM    491  O   ILE B  63      18.348   0.900 -19.289  1.00 95.96           O  
ATOM    492  CG1 ILE B  63      18.745   5.440 -18.781  1.00 95.96           C  
ATOM    493  CG2 ILE B  63      16.912   4.283 -20.077  1.00 95.96           C  
ATOM    494  CD1 ILE B  63      19.123   6.469 -19.838  1.00 95.96           C  
ATOM    495  N   LEU B  64      16.304   1.580 -18.703  1.00 96.90           N  
ATOM    496  CA  LEU B  64      15.639   0.424 -19.294  1.00 96.90           C  
ATOM    497  C   LEU B  64      14.517   0.861 -20.229  1.00 96.90           C  
ATOM    498  CB  LEU B  64      15.081  -0.491 -18.200  1.00 96.90           C  
ATOM    499  O   LEU B  64      13.600   1.574 -19.814  1.00 96.90           O  
ATOM    500  CG  LEU B  64      14.524  -1.838 -18.662  1.00 96.90           C  
ATOM    501  CD1 LEU B  64      15.639  -2.700 -19.245  1.00 96.90           C  
ATOM    502  CD2 LEU B  64      13.835  -2.557 -17.507  1.00 96.90           C  
ATOM    503  N   GLY B  65      14.634   0.526 -21.455  1.00 95.06           N  
ATOM    504  CA  GLY B  65      13.642   0.881 -22.457  1.00 95.06           C  
ATOM    505  C   GLY B  65      12.405   0.004 -22.409  1.00 95.06           C  
ATOM    506  O   GLY B  65      12.440  -1.098 -21.857  1.00 95.06           O  
ATOM    507  N   PRO B  66      11.295   0.352 -23.046  1.00 95.02           N  
ATOM    508  CA  PRO B  66       9.992  -0.308 -22.932  1.00 95.02           C  
ATOM    509  C   PRO B  66       9.975  -1.695 -23.569  1.00 95.02           C  
ATOM    510  CB  PRO B  66       9.049   0.644 -23.672  1.00 95.02           C  
ATOM    511  O   PRO B  66       9.186  -2.554 -23.167  1.00 95.02           O  
ATOM    512  CG  PRO B  66       9.945   1.485 -24.523  1.00 95.02           C  
ATOM    513  CD  PRO B  66      11.281   1.595 -23.845  1.00 95.02           C  
ATOM    514  N   SER B  67      10.922  -1.964 -24.412  1.00 94.59           N  
ATOM    515  CA  SER B  67      10.865  -3.216 -25.160  1.00 94.59           C  
ATOM    516  C   SER B  67      11.956  -4.180 -24.707  1.00 94.59           C  
ATOM    517  CB  SER B  67      11.000  -2.950 -26.660  1.00 94.59           C  
ATOM    518  O   SER B  67      12.031  -5.312 -25.190  1.00 94.59           O  
ATOM    519  OG  SER B  67      12.224  -2.296 -26.947  1.00 94.59           O  
ATOM    520  N   ALA B  68      12.774  -3.650 -23.802  1.00 96.47           N  
ATOM    521  CA  ALA B  68      13.879  -4.483 -23.334  1.00 96.47           C  
ATOM    522  C   ALA B  68      13.363  -5.697 -22.567  1.00 96.47           C  
ATOM    523  CB  ALA B  68      14.826  -3.667 -22.457  1.00 96.47           C  
ATOM    524  O   ALA B  68      12.444  -5.581 -21.754  1.00 96.47           O  
ATOM    525  N   PRO B  69      13.863  -6.888 -22.893  1.00 96.00           N  
ATOM    526  CA  PRO B  69      13.521  -8.059 -22.082  1.00 96.00           C  
ATOM    527  C   PRO B  69      13.780  -7.842 -20.593  1.00 96.00           C  
ATOM    528  CB  PRO B  69      14.434  -9.154 -22.641  1.00 96.00           C  
ATOM    529  O   PRO B  69      14.807  -7.269 -20.219  1.00 96.00           O  
ATOM    530  CG  PRO B  69      14.709  -8.738 -24.050  1.00 96.00           C  
ATOM    531  CD  PRO B  69      14.828  -7.242 -24.092  1.00 96.00           C  
ATOM    532  N   GLY B  70      12.753  -8.183 -19.861  1.00 96.12           N  
ATOM    533  CA  GLY B  70      12.870  -7.989 -18.424  1.00 96.12           C  
ATOM    534  C   GLY B  70      12.178  -6.731 -17.934  1.00 96.12           C  
ATOM    535  O   GLY B  70      12.141  -6.465 -16.731  1.00 96.12           O  
ATOM    536  N   ASN B  71      11.751  -5.899 -18.821  1.00 96.96           N  
ATOM    537  CA  ASN B  71      10.947  -4.741 -18.447  1.00 96.96           C  
ATOM    538  C   ASN B  71       9.588  -5.156 -17.893  1.00 96.96           C  
ATOM    539  CB  ASN B  71      10.769  -3.802 -19.642  1.00 96.96           C  
ATOM    540  O   ASN B  71       8.821  -5.845 -18.569  1.00 96.96           O  
ATOM    541  CG  ASN B  71      10.203  -2.453 -19.246  1.00 96.96           C  
ATOM    542  ND2 ASN B  71      10.836  -1.384 -19.713  1.00 96.96           N  
ATOM    543  OD1 ASN B  71       9.205  -2.372 -18.526  1.00 96.96           O  
ATOM    544  N   PRO B  72       9.186  -4.734 -16.733  1.00 94.45           N  
ATOM    545  CA  PRO B  72       8.005  -5.275 -16.057  1.00 94.45           C  
ATOM    546  C   PRO B  72       6.709  -4.605 -16.507  1.00 94.45           C  
ATOM    547  CB  PRO B  72       8.282  -4.989 -14.579  1.00 94.45           C  
ATOM    548  O   PRO B  72       5.620  -5.138 -16.276  1.00 94.45           O  
ATOM    549  CG  PRO B  72       9.150  -3.773 -14.581  1.00 94.45           C  
ATOM    550  CD  PRO B  72      10.072  -3.847 -15.765  1.00 94.45           C  
ATOM    551  N   ASN B  73       6.797  -3.414 -17.175  1.00 94.40           N  
ATOM    552  CA  ASN B  73       5.527  -2.736 -17.414  1.00 94.40           C  
ATOM    553  C   ASN B  73       5.520  -2.017 -18.760  1.00 94.40           C  
ATOM    554  CB  ASN B  73       5.223  -1.751 -16.284  1.00 94.40           C  
ATOM    555  O   ASN B  73       4.638  -1.200 -19.027  1.00 94.40           O  
ATOM    556  CG  ASN B  73       6.187  -0.582 -16.253  1.00 94.40           C  
ATOM    557  ND2 ASN B  73       5.837   0.456 -15.502  1.00 94.40           N  
ATOM    558  OD1 ASN B  73       7.237  -0.610 -16.900  1.00 94.40           O  
ATOM    559  N   GLY B  74       6.611  -2.246 -19.584  1.00 95.26           N  
ATOM    560  CA  GLY B  74       6.665  -1.714 -20.936  1.00 95.26           C  
ATOM    561  C   GLY B  74       6.820  -0.205 -20.977  1.00 95.26           C  
ATOM    562  O   GLY B  74       6.389   0.442 -21.934  1.00 95.26           O  
ATOM    563  N   GLN B  75       7.294   0.436 -19.971  1.00 95.43           N  
ATOM    564  CA  GLN B  75       7.570   1.866 -19.886  1.00 95.43           C  
ATOM    565  C   GLN B  75       9.067   2.130 -19.750  1.00 95.43           C  
ATOM    566  CB  GLN B  75       6.818   2.490 -18.710  1.00 95.43           C  
ATOM    567  O   GLN B  75       9.816   1.266 -19.290  1.00 95.43           O  
ATOM    568  CG  GLN B  75       5.304   2.349 -18.803  1.00 95.43           C  
ATOM    569  CD  GLN B  75       4.708   3.157 -19.940  1.00 95.43           C  
ATOM    570  NE2 GLN B  75       3.695   2.601 -20.596  1.00 95.43           N  
ATOM    571  OE1 GLN B  75       5.153   4.273 -20.226  1.00 95.43           O  
ATOM    572  N   TRP B  76       9.514   3.390 -20.217  1.00 94.31           N  
ATOM    573  CA  TRP B  76      10.874   3.807 -19.889  1.00 94.31           C  
ATOM    574  C   TRP B  76      11.031   4.020 -18.388  1.00 94.31           C  
ATOM    575  CB  TRP B  76      11.240   5.089 -20.641  1.00 94.31           C  
ATOM    576  O   TRP B  76      10.065   4.358 -17.698  1.00 94.31           O  
ATOM    577  CG  TRP B  76      11.476   4.889 -22.108  1.00 94.31           C  
ATOM    578  CD1 TRP B  76      10.559   5.014 -23.115  1.00 94.31           C  
ATOM    579  CD2 TRP B  76      12.710   4.523 -22.733  1.00 94.31           C  
ATOM    580  CE2 TRP B  76      12.468   4.444 -24.122  1.00 94.31           C  
ATOM    581  CE3 TRP B  76      13.998   4.255 -22.252  1.00 94.31           C  
ATOM    582  NE1 TRP B  76      11.150   4.748 -24.329  1.00 94.31           N  
ATOM    583  CH2 TRP B  76      14.721   3.850 -24.539  1.00 94.31           C  
ATOM    584  CZ2 TRP B  76      13.470   4.108 -25.036  1.00 94.31           C  
ATOM    585  CZ3 TRP B  76      14.993   3.920 -23.163  1.00 94.31           C  
ATOM    586  N   GLY B  77      12.296   3.778 -18.033  1.00 95.83           N  
ATOM    587  CA  GLY B  77      12.511   4.061 -16.623  1.00 95.83           C  
ATOM    588  C   GLY B  77      13.941   3.816 -16.178  1.00 95.83           C  
ATOM    589  O   GLY B  77      14.798   3.463 -16.990  1.00 95.83           O  
ATOM    590  N   PHE B  78      14.288   4.137 -14.897  1.00 96.80           N  
ATOM    591  CA  PHE B  78      15.588   3.898 -14.281  1.00 96.80           C  
ATOM    592  C   PHE B  78      15.642   2.511 -13.651  1.00 96.80           C  
ATOM    593  CB  PHE B  78      15.889   4.966 -13.225  1.00 96.80           C  
ATOM    594  O   PHE B  78      14.724   2.115 -12.931  1.00 96.80           O  
ATOM    595  CG  PHE B  78      16.493   6.224 -13.789  1.00 96.80           C  
ATOM    596  CD1 PHE B  78      17.872   6.371 -13.878  1.00 96.80           C  
ATOM    597  CD2 PHE B  78      15.680   7.261 -14.231  1.00 96.80           C  
ATOM    598  CE1 PHE B  78      18.433   7.534 -14.400  1.00 96.80           C  
ATOM    599  CE2 PHE B  78      16.234   8.426 -14.753  1.00 96.80           C  
ATOM    600  CZ  PHE B  78      17.610   8.561 -14.836  1.00 96.80           C  
ATOM    601  N   LEU B  79      16.650   1.805 -13.999  1.00 97.41           N  
ATOM    602  CA  LEU B  79      16.911   0.487 -13.432  1.00 97.41           C  
ATOM    603  C   LEU B  79      18.145   0.515 -12.537  1.00 97.41           C  
ATOM    604  CB  LEU B  79      17.096  -0.548 -14.545  1.00 97.41           C  
ATOM    605  O   LEU B  79      19.207   0.985 -12.952  1.00 97.41           O  
ATOM    606  CG  LEU B  79      17.378  -1.983 -14.096  1.00 97.41           C  
ATOM    607  CD1 LEU B  79      16.117  -2.613 -13.512  1.00 97.41           C  
ATOM    608  CD2 LEU B  79      17.906  -2.813 -15.261  1.00 97.41           C  
ATOM    609  N   PHE B  80      18.029   0.079 -11.341  1.00 97.53           N  
ATOM    610  CA  PHE B  80      19.131  -0.036 -10.393  1.00 97.53           C  
ATOM    611  C   PHE B  80      19.478  -1.498 -10.141  1.00 97.53           C  
ATOM    612  CB  PHE B  80      18.779   0.655  -9.072  1.00 97.53           C  
ATOM    613  O   PHE B  80      18.610  -2.293  -9.774  1.00 97.53           O  
ATOM    614  CG  PHE B  80      18.386   2.100  -9.228  1.00 97.53           C  
ATOM    615  CD1 PHE B  80      19.339   3.107  -9.140  1.00 97.53           C  
ATOM    616  CD2 PHE B  80      17.063   2.450  -9.463  1.00 97.53           C  
ATOM    617  CE1 PHE B  80      18.979   4.445  -9.285  1.00 97.53           C  
ATOM    618  CE2 PHE B  80      16.695   3.785  -9.608  1.00 97.53           C  
ATOM    619  CZ  PHE B  80      17.654   4.780  -9.517  1.00 97.53           C  
ATOM    620  N   HIS B  81      20.661  -1.817 -10.365  1.00 97.43           N  
ATOM    621  CA  HIS B  81      21.136  -3.183 -10.174  1.00 97.43           C  
ATOM    622  C   HIS B  81      22.138  -3.263  -9.028  1.00 97.43           C  
ATOM    623  CB  HIS B  81      21.768  -3.715 -11.462  1.00 97.43           C  
ATOM    624  O   HIS B  81      23.174  -2.593  -9.055  1.00 97.43           O  
ATOM    625  CG  HIS B  81      22.152  -5.159 -11.390  1.00 97.43           C  
ATOM    626  CD2 HIS B  81      23.286  -5.756 -10.955  1.00 97.43           C  
ATOM    627  ND1 HIS B  81      21.315  -6.173 -11.802  1.00 97.43           N  
ATOM    628  CE1 HIS B  81      21.919  -7.335 -11.623  1.00 97.43           C  
ATOM    629  NE2 HIS B  81      23.117  -7.110 -11.110  1.00 97.43           N  
ATOM    630  N   TYR B  82      21.903  -4.043  -8.034  1.00 96.99           N  
ATOM    631  CA  TYR B  82      22.760  -4.257  -6.873  1.00 96.99           C  
ATOM    632  C   TYR B  82      23.197  -5.714  -6.780  1.00 96.99           C  
ATOM    633  CB  TYR B  82      22.036  -3.846  -5.587  1.00 96.99           C  
ATOM    634  O   TYR B  82      22.367  -6.607  -6.593  1.00 96.99           O  
ATOM    635  CG  TYR B  82      21.448  -2.457  -5.640  1.00 96.99           C  
ATOM    636  CD1 TYR B  82      22.249  -1.332  -5.456  1.00 96.99           C  
ATOM    637  CD2 TYR B  82      20.090  -2.266  -5.872  1.00 96.99           C  
ATOM    638  CE1 TYR B  82      21.711  -0.050  -5.502  1.00 96.99           C  
ATOM    639  CE2 TYR B  82      19.541  -0.989  -5.920  1.00 96.99           C  
ATOM    640  OH  TYR B  82      19.820   1.378  -5.781  1.00 96.99           O  
ATOM    641  CZ  TYR B  82      20.358   0.111  -5.734  1.00 96.99           C  
ATOM    642  N   SER B  83      24.425  -5.908  -6.927  1.00 94.05           N  
ATOM    643  CA  SER B  83      24.982  -7.256  -6.932  1.00 94.05           C  
ATOM    644  C   SER B  83      25.683  -7.569  -5.614  1.00 94.05           C  
ATOM    645  CB  SER B  83      25.961  -7.428  -8.093  1.00 94.05           C  
ATOM    646  O   SER B  83      26.485  -6.770  -5.127  1.00 94.05           O  
ATOM    647  OG  SER B  83      26.583  -8.700  -8.044  1.00 94.05           O  
ATOM    648  N   TYR B  84      25.425  -8.687  -5.030  1.00 92.55           N  
ATOM    649  CA  TYR B  84      26.048  -9.084  -3.772  1.00 92.55           C  
ATOM    650  C   TYR B  84      27.542  -9.322  -3.955  1.00 92.55           C  
ATOM    651  CB  TYR B  84      25.382 -10.346  -3.216  1.00 92.55           C  
ATOM    652  O   TYR B  84      28.330  -9.102  -3.032  1.00 92.55           O  
ATOM    653  CG  TYR B  84      24.029 -10.095  -2.595  1.00 92.55           C  
ATOM    654  CD1 TYR B  84      23.912  -9.742  -1.253  1.00 92.55           C  
ATOM    655  CD2 TYR B  84      22.866 -10.211  -3.348  1.00 92.55           C  
ATOM    656  CE1 TYR B  84      22.668  -9.511  -0.675  1.00 92.55           C  
ATOM    657  CE2 TYR B  84      21.616  -9.984  -2.782  1.00 92.55           C  
ATOM    658  OH  TYR B  84      20.293  -9.407  -0.881  1.00 92.55           O  
ATOM    659  CZ  TYR B  84      21.528  -9.634  -1.447  1.00 92.55           C  
ATOM    660  N   ASN B  85      27.922  -9.728  -5.148  1.00 89.37           N  
ATOM    661  CA  ASN B  85      29.318 -10.066  -5.407  1.00 89.37           C  
ATOM    662  C   ASN B  85      29.968  -9.070  -6.362  1.00 89.37           C  
ATOM    663  CB  ASN B  85      29.432 -11.487  -5.963  1.00 89.37           C  
ATOM    664  O   ASN B  85      30.959  -9.391  -7.021  1.00 89.37           O  
ATOM    665  CG  ASN B  85      29.024 -12.543  -4.954  1.00 89.37           C  
ATOM    666  ND2 ASN B  85      28.301 -13.556  -5.416  1.00 89.37           N  
ATOM    667  OD1 ASN B  85      29.356 -12.449  -3.770  1.00 89.37           O  
ATOM    668  N   GLY B  86      29.389  -7.957  -6.524  1.00 90.00           N  
ATOM    669  CA  GLY B  86      29.957  -6.923  -7.374  1.00 90.00           C  
ATOM    670  C   GLY B  86      30.002  -7.314  -8.839  1.00 90.00           C  
ATOM    671  O   GLY B  86      29.168  -8.094  -9.305  1.00 90.00           O  
ATOM    672  N   LYS B  87      30.960  -6.853  -9.527  1.00 87.22           N  
ATOM    673  CA  LYS B  87      31.047  -7.084 -10.966  1.00 87.22           C  
ATOM    674  C   LYS B  87      31.694  -8.432 -11.269  1.00 87.22           C  
ATOM    675  CB  LYS B  87      31.835  -5.961 -11.643  1.00 87.22           C  
ATOM    676  O   LYS B  87      32.117  -8.684 -12.399  1.00 87.22           O  
ATOM    677  CG  LYS B  87      33.308  -5.922 -11.263  1.00 87.22           C  
ATOM    678  CD  LYS B  87      34.052  -4.829 -12.020  1.00 87.22           C  
ATOM    679  CE  LYS B  87      35.536  -4.823 -11.679  1.00 87.22           C  
ATOM    680  NZ  LYS B  87      36.286  -3.819 -12.491  1.00 87.22           N  
ATOM    681  N   ASN B  88      31.493  -9.374 -10.725  1.00 70.26           N  
ATOM    682  CA  ASN B  88      32.113 -10.679 -10.929  1.00 70.26           C  
ATOM    683  C   ASN B  88      31.531 -11.392 -12.146  1.00 70.26           C  
ATOM    684  CB  ASN B  88      31.960 -11.549  -9.680  1.00 70.26           C  
ATOM    685  O   ASN B  88      30.313 -11.418 -12.331  1.00 70.26           O  
ATOM    686  CG  ASN B  88      33.145 -12.468  -9.459  1.00 70.26           C  
ATOM    687  ND2 ASN B  88      33.169 -13.138  -8.313  1.00 70.26           N  
ATOM    688  OD1 ASN B  88      34.032 -12.573 -10.310  1.00 70.26           O  
ATOM    689  N   THR B  89      32.274 -11.873 -12.703  1.00 67.93           N  
ATOM    690  CA  THR B  89      31.898 -12.557 -13.935  1.00 67.93           C  
ATOM    691  C   THR B  89      31.792 -14.062 -13.708  1.00 67.93           C  
ATOM    692  CB  THR B  89      32.910 -12.274 -15.061  1.00 67.93           C  
ATOM    693  O   THR B  89      31.067 -14.754 -14.426  1.00 67.93           O  
ATOM    694  CG2 THR B  89      32.846 -10.817 -15.506  1.00 67.93           C  
ATOM    695  OG1 THR B  89      34.233 -12.560 -14.590  1.00 67.93           O  
ATOM    696  N   ASP B  90      32.407 -14.318 -12.677  1.00 75.91           N  
ATOM    697  CA  ASP B  90      32.433 -15.753 -12.414  1.00 75.91           C  
ATOM    698  C   ASP B  90      31.803 -16.075 -11.061  1.00 75.91           C  
ATOM    699  CB  ASP B  90      33.867 -16.283 -12.466  1.00 75.91           C  
ATOM    700  O   ASP B  90      31.684 -15.199 -10.202  1.00 75.91           O  
ATOM    701  CG  ASP B  90      34.521 -16.094 -13.824  1.00 75.91           C  
ATOM    702  OD1 ASP B  90      35.763 -15.970 -13.891  1.00 75.91           O  
ATOM    703  OD2 ASP B  90      33.786 -16.066 -14.835  1.00 75.91           O  
ATOM    704  N   GLY B  91      31.081 -16.689 -11.090  1.00 82.15           N  
ATOM    705  CA  GLY B  91      30.514 -17.158  -9.836  1.00 82.15           C  
ATOM    706  C   GLY B  91      29.047 -16.808  -9.676  1.00 82.15           C  
ATOM    707  O   GLY B  91      28.324 -16.674 -10.665  1.00 82.15           O  
ATOM    708  N   ILE B  92      28.637 -16.751  -8.503  1.00 89.99           N  
ATOM    709  CA  ILE B  92      27.246 -16.512  -8.132  1.00 89.99           C  
ATOM    710  C   ILE B  92      26.846 -15.091  -8.520  1.00 89.99           C  
ATOM    711  CB  ILE B  92      27.017 -16.740  -6.621  1.00 89.99           C  
ATOM    712  O   ILE B  92      27.581 -14.137  -8.254  1.00 89.99           O  
ATOM    713  CG1 ILE B  92      27.305 -18.200  -6.251  1.00 89.99           C  
ATOM    714  CG2 ILE B  92      25.591 -16.346  -6.225  1.00 89.99           C  
ATOM    715  CD1 ILE B  92      26.279 -19.188  -6.788  1.00 89.99           C  
ATOM    716  N   LYS B  93      25.635 -15.037  -9.171  1.00 89.69           N  
ATOM    717  CA  LYS B  93      25.173 -13.769  -9.728  1.00 89.69           C  
ATOM    718  C   LYS B  93      24.034 -13.185  -8.897  1.00 89.69           C  
ATOM    719  CB  LYS B  93      24.722 -13.953 -11.178  1.00 89.69           C  
ATOM    720  O   LYS B  93      23.279 -12.337  -9.378  1.00 89.69           O  
ATOM    721  CG  LYS B  93      25.790 -14.544 -12.088  1.00 89.69           C  
ATOM    722  CD  LYS B  93      26.914 -13.550 -12.350  1.00 89.69           C  
ATOM    723  CE  LYS B  93      27.912 -14.088 -13.365  1.00 89.69           C  
ATOM    724  NZ  LYS B  93      29.304 -13.637 -13.067  1.00 89.69           N  
ATOM    725  N   GLU B  94      23.923 -13.507  -7.622  1.00 93.01           N  
ATOM    726  CA  GLU B  94      22.853 -13.001  -6.767  1.00 93.01           C  
ATOM    727  C   GLU B  94      22.843 -11.475  -6.743  1.00 93.01           C  
ATOM    728  CB  GLU B  94      22.996 -13.548  -5.345  1.00 93.01           C  
ATOM    729  O   GLU B  94      23.894 -10.843  -6.615  1.00 93.01           O  
ATOM    730  CG  GLU B  94      21.792 -13.272  -4.456  1.00 93.01           C  
ATOM    731  CD  GLU B  94      21.944 -13.830  -3.050  1.00 93.01           C  
ATOM    732  OE1 GLU B  94      20.924 -13.960  -2.335  1.00 93.01           O  
ATOM    733  OE2 GLU B  94      23.092 -14.139  -2.660  1.00 93.01           O  
ATOM    734  N   ALA B  95      21.570 -10.928  -6.956  1.00 94.87           N  
ATOM    735  CA  ALA B  95      21.414  -9.479  -7.051  1.00 94.87           C  
ATOM    736  C   ALA B  95      19.969  -9.064  -6.789  1.00 94.87           C  
ATOM    737  CB  ALA B  95      21.867  -8.984  -8.422  1.00 94.87           C  
ATOM    738  O   ALA B  95      19.088  -9.915  -6.649  1.00 94.87           O  
ATOM    739  N   ILE B  96      19.821  -7.810  -6.638  1.00 95.69           N  
ATOM    740  CA  ILE B  96      18.473  -7.252  -6.666  1.00 95.69           C  
ATOM    741  C   ILE B  96      18.394  -6.147  -7.716  1.00 95.69           C  
ATOM    742  CB  ILE B  96      18.059  -6.706  -5.281  1.00 95.69           C  
ATOM    743  O   ILE B  96      19.389  -5.475  -7.996  1.00 95.69           O  
ATOM    744  CG1 ILE B  96      18.907  -5.483  -4.913  1.00 95.69           C  
ATOM    745  CG2 ILE B  96      18.178  -7.797  -4.213  1.00 95.69           C  
ATOM    746  CD1 ILE B  96      18.388  -4.709  -3.710  1.00 95.69           C  
ATOM    747  N   GLN B  97      17.175  -6.003  -8.282  1.00 97.50           N  
ATOM    748  CA  GLN B  97      16.878  -4.910  -9.202  1.00 97.50           C  
ATOM    749  C   GLN B  97      15.653  -4.124  -8.744  1.00 97.50           C  
ATOM    750  CB  GLN B  97      16.659  -5.444 -10.618  1.00 97.50           C  
ATOM    751  O   GLN B  97      14.689  -4.704  -8.241  1.00 97.50           O  
ATOM    752  CG  GLN B  97      17.924  -5.977 -11.277  1.00 97.50           C  
ATOM    753  CD  GLN B  97      17.703  -6.400 -12.717  1.00 97.50           C  
ATOM    754  NE2 GLN B  97      18.765  -6.370 -13.514  1.00 97.50           N  
ATOM    755  OE1 GLN B  97      16.586  -6.753 -13.110  1.00 97.50           O  
ATOM    756  N   THR B  98      15.765  -2.838  -8.811  1.00 96.91           N  
ATOM    757  CA  THR B  98      14.599  -1.970  -8.689  1.00 96.91           C  
ATOM    758  C   THR B  98      14.399  -1.151  -9.961  1.00 96.91           C  
ATOM    759  CB  THR B  98      14.732  -1.023  -7.481  1.00 96.91           C  
ATOM    760  O   THR B  98      15.368  -0.768 -10.618  1.00 96.91           O  
ATOM    761  CG2 THR B  98      14.949  -1.806  -6.190  1.00 96.91           C  
ATOM    762  OG1 THR B  98      15.847  -0.147  -7.689  1.00 96.91           O  
ATOM    763  N   PHE B  99      13.173  -0.998 -10.324  1.00 97.21           N  
ATOM    764  CA  PHE B  99      12.839  -0.276 -11.546  1.00 97.21           C  
ATOM    765  C   PHE B  99      11.779   0.785 -11.275  1.00 97.21           C  
ATOM    766  CB  PHE B  99      12.348  -1.244 -12.627  1.00 97.21           C  
ATOM    767  O   PHE B  99      10.705   0.478 -10.755  1.00 97.21           O  
ATOM    768  CG  PHE B  99      11.961  -0.570 -13.916  1.00 97.21           C  
ATOM    769  CD1 PHE B  99      10.636  -0.545 -14.333  1.00 97.21           C  
ATOM    770  CD2 PHE B  99      12.923   0.040 -14.710  1.00 97.21           C  
ATOM    771  CE1 PHE B  99      10.275   0.078 -15.525  1.00 97.21           C  
ATOM    772  CE2 PHE B  99      12.571   0.665 -15.903  1.00 97.21           C  
ATOM    773  CZ  PHE B  99      11.246   0.682 -16.309  1.00 97.21           C  
ATOM    774  N   TRP B 100      12.133   2.041 -11.490  1.00 96.02           N  
ATOM    775  CA  TRP B 100      11.198   3.160 -11.444  1.00 96.02           C  
ATOM    776  C   TRP B 100      10.815   3.608 -12.850  1.00 96.02           C  
ATOM    777  CB  TRP B 100      11.800   4.334 -10.667  1.00 96.02           C  
ATOM    778  O   TRP B 100      11.662   4.085 -13.609  1.00 96.02           O  
ATOM    779  CG  TRP B 100      12.014   4.054  -9.209  1.00 96.02           C  
ATOM    780  CD1 TRP B 100      13.154   3.583  -8.619  1.00 96.02           C  
ATOM    781  CD2 TRP B 100      11.058   4.225  -8.158  1.00 96.02           C  
ATOM    782  CE2 TRP B 100      11.688   3.837  -6.955  1.00 96.02           C  
ATOM    783  CE3 TRP B 100       9.730   4.668  -8.117  1.00 96.02           C  
ATOM    784  NE1 TRP B 100      12.964   3.451  -7.263  1.00 96.02           N  
ATOM    785  CH2 TRP B 100       9.733   4.318  -5.710  1.00 96.02           C  
ATOM    786  CZ2 TRP B 100      11.032   3.881  -5.722  1.00 96.02           C  
ATOM    787  CZ3 TRP B 100       9.079   4.710  -6.889  1.00 96.02           C  
ATOM    788  N   SER B 101       9.562   3.460 -13.254  1.00 94.77           N  
ATOM    789  CA  SER B 101       9.137   3.797 -14.608  1.00 94.77           C  
ATOM    790  C   SER B 101       8.682   5.250 -14.700  1.00 94.77           C  
ATOM    791  CB  SER B 101       8.007   2.871 -15.062  1.00 94.77           C  
ATOM    792  O   SER B 101       8.359   5.869 -13.684  1.00 94.77           O  
ATOM    793  OG  SER B 101       6.827   3.115 -14.316  1.00 94.77           O  
ATOM    794  N   ASN B 102       8.652   5.742 -15.783  1.00 90.68           N  
ATOM    795  CA  ASN B 102       8.330   7.143 -16.031  1.00 90.68           C  
ATOM    796  C   ASN B 102       6.880   7.456 -15.676  1.00 90.68           C  
ATOM    797  CB  ASN B 102       8.610   7.507 -17.491  1.00 90.68           C  
ATOM    798  O   ASN B 102       6.526   8.616 -15.456  1.00 90.68           O  
ATOM    799  CG  ASN B 102      10.092   7.606 -17.795  1.00 90.68           C  
ATOM    800  ND2 ASN B 102      10.429   7.725 -19.073  1.00 90.68           N  
ATOM    801  OD1 ASN B 102      10.927   7.574 -16.887  1.00 90.68           O  
ATOM    802  N   ASN B 103       6.050   6.401 -15.669  1.00 91.11           N  
ATOM    803  CA  ASN B 103       4.656   6.633 -15.305  1.00 91.11           C  
ATOM    804  C   ASN B 103       4.443   6.518 -13.798  1.00 91.11           C  
ATOM    805  CB  ASN B 103       3.738   5.659 -16.046  1.00 91.11           C  
ATOM    806  O   ASN B 103       3.305   6.505 -13.327  1.00 91.11           O  
ATOM    807  CG  ASN B 103       4.005   4.212 -15.682  1.00 91.11           C  
ATOM    808  ND2 ASN B 103       3.052   3.339 -15.983  1.00 91.11           N  
ATOM    809  OD1 ASN B 103       5.060   3.882 -15.133  1.00 91.11           O  
ATOM    810  N   GLY B 104       5.506   6.325 -13.071  1.00 92.87           N  
ATOM    811  CA  GLY B 104       5.440   6.433 -11.622  1.00 92.87           C  
ATOM    812  C   GLY B 104       5.316   5.090 -10.928  1.00 92.87           C  
ATOM    813  O   GLY B 104       5.065   5.028  -9.723  1.00 92.87           O  
ATOM    814  N   GLN B 105       5.434   3.956 -11.589  1.00 94.81           N  
ATOM    815  CA  GLN B 105       5.337   2.629 -10.992  1.00 94.81           C  
ATOM    816  C   GLN B 105       6.700   2.142 -10.510  1.00 94.81           C  
ATOM    817  CB  GLN B 105       4.747   1.632 -11.992  1.00 94.81           C  
ATOM    818  O   GLN B 105       7.724   2.425 -11.136  1.00 94.81           O  
ATOM    819  CG  GLN B 105       3.325   1.962 -12.422  1.00 94.81           C  
ATOM    820  CD  GLN B 105       2.818   1.049 -13.523  1.00 94.81           C  
ATOM    821  NE2 GLN B 105       1.965   0.098 -13.160  1.00 94.81           N  
ATOM    822  OE1 GLN B 105       3.190   1.198 -14.692  1.00 94.81           O  
ATOM    823  N   MET B 106       6.740   1.474  -9.392  1.00 94.92           N  
ATOM    824  CA  MET B 106       7.963   0.936  -8.804  1.00 94.92           C  
ATOM    825  C   MET B 106       7.914  -0.587  -8.742  1.00 94.92           C  
ATOM    826  CB  MET B 106       8.184   1.510  -7.403  1.00 94.92           C  
ATOM    827  O   MET B 106       6.909  -1.163  -8.324  1.00 94.92           O  
ATOM    828  CG  MET B 106       9.465   1.031  -6.739  1.00 94.92           C  
ATOM    829  SD  MET B 106       9.536   1.460  -4.956  1.00 94.92           S  
ATOM    830  CE  MET B 106      10.949   0.446  -4.439  1.00 94.92           C  
ATOM    831  N   PHE B 107       8.942  -1.224  -9.179  1.00 96.12           N  
ATOM    832  CA  PHE B 107       9.032  -2.680  -9.190  1.00 96.12           C  
ATOM    833  C   PHE B 107      10.318  -3.148  -8.518  1.00 96.12           C  
ATOM    834  CB  PHE B 107       8.965  -3.213 -10.624  1.00 96.12           C  
ATOM    835  O   PHE B 107      11.326  -2.439  -8.534  1.00 96.12           O  
ATOM    836  CG  PHE B 107       7.703  -2.839 -11.353  1.00 96.12           C  
ATOM    837  CD1 PHE B 107       6.602  -3.686 -11.345  1.00 96.12           C  
ATOM    838  CD2 PHE B 107       7.618  -1.639 -12.046  1.00 96.12           C  
ATOM    839  CE1 PHE B 107       5.432  -3.342 -12.019  1.00 96.12           C  
ATOM    840  CE2 PHE B 107       6.453  -1.288 -12.722  1.00 96.12           C  
ATOM    841  CZ  PHE B 107       5.361  -2.141 -12.708  1.00 96.12           C  
ATOM    842  N   PHE B 108      10.305  -4.299  -7.943  1.00 96.67           N  
ATOM    843  CA  PHE B 108      11.441  -4.934  -7.285  1.00 96.67           C  
ATOM    844  C   PHE B 108      11.518  -6.412  -7.646  1.00 96.67           C  
ATOM    845  CB  PHE B 108      11.343  -4.769  -5.765  1.00 96.67           C  
ATOM    846  O   PHE B 108      10.490  -7.078  -7.783  1.00 96.67           O  
ATOM    847  CG  PHE B 108      12.386  -5.541  -5.003  1.00 96.67           C  
ATOM    848  CD1 PHE B 108      12.161  -6.860  -4.630  1.00 96.67           C  
ATOM    849  CD2 PHE B 108      13.593  -4.946  -4.658  1.00 96.67           C  
ATOM    850  CE1 PHE B 108      13.125  -7.577  -3.925  1.00 96.67           C  
ATOM    851  CE2 PHE B 108      14.561  -5.655  -3.953  1.00 96.67           C  
ATOM    852  CZ  PHE B 108      14.325  -6.970  -3.586  1.00 96.67           C  
ATOM    853  N   ARG B 109      12.707  -6.936  -7.917  1.00 96.24           N  
ATOM    854  CA  ARG B 109      12.868  -8.381  -8.043  1.00 96.24           C  
ATOM    855  C   ARG B 109      14.234  -8.826  -7.533  1.00 96.24           C  
ATOM    856  CB  ARG B 109      12.684  -8.817  -9.498  1.00 96.24           C  
ATOM    857  O   ARG B 109      15.182  -8.038  -7.511  1.00 96.24           O  
ATOM    858  CG  ARG B 109      13.763  -8.301 -10.437  1.00 96.24           C  
ATOM    859  CD  ARG B 109      13.543  -8.778 -11.866  1.00 96.24           C  
ATOM    860  NE  ARG B 109      14.625  -8.353 -12.749  1.00 96.24           N  
ATOM    861  NH1 ARG B 109      13.732  -9.318 -14.649  1.00 96.24           N  
ATOM    862  NH2 ARG B 109      15.721  -8.183 -14.760  1.00 96.24           N  
ATOM    863  CZ  ARG B 109      14.690  -8.619 -14.051  1.00 96.24           C  
ATOM    864  N   HIS B 110      14.258 -10.097  -7.106  1.00 95.54           N  
ATOM    865  CA  HIS B 110      15.469 -10.700  -6.562  1.00 95.54           C  
ATOM    866  C   HIS B 110      16.020 -11.771  -7.496  1.00 95.54           C  
ATOM    867  CB  HIS B 110      15.197 -11.297  -5.180  1.00 95.54           C  
ATOM    868  O   HIS B 110      15.256 -12.541  -8.084  1.00 95.54           O  
ATOM    869  CG  HIS B 110      16.369 -12.019  -4.597  1.00 95.54           C  
ATOM    870  CD2 HIS B 110      17.528 -11.555  -4.072  1.00 95.54           C  
ATOM    871  ND1 HIS B 110      16.430 -13.394  -4.511  1.00 95.54           N  
ATOM    872  CE1 HIS B 110      17.578 -13.744  -3.957  1.00 95.54           C  
ATOM    873  NE2 HIS B 110      18.263 -12.647  -3.681  1.00 95.54           N  
ATOM    874  N   HIS B 111      17.314 -11.727  -7.763  1.00 95.39           N  
ATOM    875  CA  HIS B 111      18.002 -12.822  -8.437  1.00 95.39           C  
ATOM    876  C   HIS B 111      18.295 -13.966  -7.471  1.00 95.39           C  
ATOM    877  CB  HIS B 111      19.302 -12.327  -9.073  1.00 95.39           C  
ATOM    878  O   HIS B 111      18.852 -13.746  -6.392  1.00 95.39           O  
ATOM    879  CG  HIS B 111      19.959 -13.337  -9.960  1.00 95.39           C  
ATOM    880  CD2 HIS B 111      19.996 -13.445 -11.309  1.00 95.39           C  
ATOM    881  ND1 HIS B 111      20.684 -14.400  -9.467  1.00 95.39           N  
ATOM    882  CE1 HIS B 111      21.141 -15.120 -10.478  1.00 95.39           C  
ATOM    883  NE2 HIS B 111      20.737 -14.562 -11.607  1.00 95.39           N  
ATOM    884  N   ARG B 112      18.011 -15.178  -7.750  1.00 92.80           N  
ATOM    885  CA  ARG B 112      18.213 -16.327  -6.874  1.00 92.80           C  
ATOM    886  C   ARG B 112      19.698 -16.622  -6.691  1.00 92.80           C  
ATOM    887  CB  ARG B 112      17.499 -17.561  -7.431  1.00 92.80           C  
ATOM    888  O   ARG B 112      20.528 -16.167  -7.481  1.00 92.80           O  
ATOM    889  CG  ARG B 112      15.986 -17.418  -7.499  1.00 92.80           C  
ATOM    890  CD  ARG B 112      15.329 -18.659  -8.087  1.00 92.80           C  
ATOM    891  NE  ARG B 112      13.904 -18.450  -8.331  1.00 92.80           N  
ATOM    892  NH1 ARG B 112      14.146 -17.989 -10.582  1.00 92.80           N  
ATOM    893  NH2 ARG B 112      12.065 -17.969  -9.620  1.00 92.80           N  
ATOM    894  CZ  ARG B 112      13.375 -18.136  -9.510  1.00 92.80           C  
ATOM    895  N   TRP B 113      19.984 -17.260  -5.669  1.00 89.75           N  
ATOM    896  CA  TRP B 113      21.358 -17.663  -5.391  1.00 89.75           C  
ATOM    897  C   TRP B 113      21.837 -18.701  -6.401  1.00 89.75           C  
ATOM    898  CB  TRP B 113      21.478 -18.223  -3.970  1.00 89.75           C  
ATOM    899  O   TRP B 113      21.718 -19.906  -6.167  1.00 89.75           O  
ATOM    900  CG  TRP B 113      22.888 -18.308  -3.466  1.00 89.75           C  
ATOM    901  CD1 TRP B 113      23.809 -17.299  -3.421  1.00 89.75           C  
ATOM    902  CD2 TRP B 113      23.538 -19.469  -2.940  1.00 89.75           C  
ATOM    903  CE2 TRP B 113      24.854 -19.090  -2.594  1.00 89.75           C  
ATOM    904  CE3 TRP B 113      23.135 -20.794  -2.727  1.00 89.75           C  
ATOM    905  NE1 TRP B 113      24.993 -17.762  -2.897  1.00 89.75           N  
ATOM    906  CH2 TRP B 113      25.350 -21.280  -1.847  1.00 89.75           C  
ATOM    907  CZ2 TRP B 113      25.770 -19.990  -2.045  1.00 89.75           C  
ATOM    908  CZ3 TRP B 113      24.048 -21.688  -2.181  1.00 89.75           C  
ATOM    909  N   SER B 114      22.369 -18.251  -7.633  1.00 90.88           N  
ATOM    910  CA  SER B 114      22.745 -19.142  -8.726  1.00 90.88           C  
ATOM    911  C   SER B 114      23.809 -18.508  -9.615  1.00 90.88           C  
ATOM    912  CB  SER B 114      21.520 -19.508  -9.565  1.00 90.88           C  
ATOM    913  O   SER B 114      23.991 -17.288  -9.602  1.00 90.88           O  
ATOM    914  OG  SER B 114      21.219 -18.478 -10.491  1.00 90.88           O  
ATOM    915  N   MET B 115      24.413 -19.289 -10.416  1.00 92.15           N  
ATOM    916  CA  MET B 115      25.409 -18.819 -11.375  1.00 92.15           C  
ATOM    917  C   MET B 115      24.764 -18.513 -12.723  1.00 92.15           C  
ATOM    918  CB  MET B 115      26.519 -19.857 -11.550  1.00 92.15           C  
ATOM    919  O   MET B 115      25.420 -17.990 -13.625  1.00 92.15           O  
ATOM    920  CG  MET B 115      27.339 -20.095 -10.293  1.00 92.15           C  
ATOM    921  SD  MET B 115      28.721 -21.270 -10.567  1.00 92.15           S  
ATOM    922  CE  MET B 115      29.391 -21.375  -8.884  1.00 92.15           C  
ATOM    923  N   ILE B 116      23.554 -18.806 -12.850  1.00 93.82           N  
ATOM    924  CA  ILE B 116      22.809 -18.534 -14.074  1.00 93.82           C  
ATOM    925  C   ILE B 116      22.395 -17.064 -14.109  1.00 93.82           C  
ATOM    926  CB  ILE B 116      21.567 -19.444 -14.195  1.00 93.82           C  
ATOM    927  O   ILE B 116      21.730 -16.578 -13.191  1.00 93.82           O  
ATOM    928  CG1 ILE B 116      21.982 -20.920 -14.176  1.00 93.82           C  
ATOM    929  CG2 ILE B 116      20.776 -19.113 -15.464  1.00 93.82           C  
ATOM    930  CD1 ILE B 116      20.815 -21.890 -14.057  1.00 93.82           C  
ATOM    931  N   ILE B 117      22.719 -16.339 -15.110  1.00 91.09           N  
ATOM    932  CA  ILE B 117      22.539 -14.894 -15.192  1.00 91.09           C  
ATOM    933  C   ILE B 117      21.049 -14.560 -15.208  1.00 91.09           C  
ATOM    934  CB  ILE B 117      23.233 -14.308 -16.441  1.00 91.09           C  
ATOM    935  O   ILE B 117      20.601 -13.657 -14.497  1.00 91.09           O  
ATOM    936  CG1 ILE B 117      24.757 -14.391 -16.293  1.00 91.09           C  
ATOM    937  CG2 ILE B 117      22.784 -12.863 -16.681  1.00 91.09           C  
ATOM    938  CD1 ILE B 117      25.523 -13.995 -17.548  1.00 91.09           C  
ATOM    939  N   ASP B 118      20.303 -15.306 -15.966  1.00 94.01           N  
ATOM    940  CA  ASP B 118      18.875 -15.036 -16.102  1.00 94.01           C  
ATOM    941  C   ASP B 118      18.060 -15.886 -15.129  1.00 94.01           C  
ATOM    942  CB  ASP B 118      18.414 -15.294 -17.538  1.00 94.01           C  
ATOM    943  O   ASP B 118      17.365 -16.816 -15.541  1.00 94.01           O  
ATOM    944  CG  ASP B 118      16.974 -14.877 -17.782  1.00 94.01           C  
ATOM    945  OD1 ASP B 118      16.439 -15.148 -18.879  1.00 94.01           O  
ATOM    946  OD2 ASP B 118      16.371 -14.271 -16.871  1.00 94.01           O  
ATOM    947  N   ASP B 119      18.236 -15.869 -13.887  1.00 94.42           N  
ATOM    948  CA  ASP B 119      17.532 -16.607 -12.843  1.00 94.42           C  
ATOM    949  C   ASP B 119      16.891 -15.656 -11.834  1.00 94.42           C  
ATOM    950  CB  ASP B 119      18.485 -17.567 -12.128  1.00 94.42           C  
ATOM    951  O   ASP B 119      17.418 -15.459 -10.738  1.00 94.42           O  
ATOM    952  CG  ASP B 119      17.761 -18.626 -11.315  1.00 94.42           C  
ATOM    953  OD1 ASP B 119      18.409 -19.319 -10.502  1.00 94.42           O  
ATOM    954  OD2 ASP B 119      16.532 -18.771 -11.492  1.00 94.42           O  
ATOM    955  N   TRP B 120      15.770 -15.071 -12.250  1.00 95.16           N  
ATOM    956  CA  TRP B 120      15.129 -14.016 -11.472  1.00 95.16           C  
ATOM    957  C   TRP B 120      13.799 -14.494 -10.899  1.00 95.16           C  
ATOM    958  CB  TRP B 120      14.910 -12.770 -12.334  1.00 95.16           C  
ATOM    959  O   TRP B 120      13.081 -15.265 -11.540  1.00 95.16           O  
ATOM    960  CG  TRP B 120      16.179 -12.101 -12.771  1.00 95.16           C  
ATOM    961  CD1 TRP B 120      16.861 -12.310 -13.937  1.00 95.16           C  
ATOM    962  CD2 TRP B 120      16.920 -11.116 -12.043  1.00 95.16           C  
ATOM    963  CE2 TRP B 120      18.041 -10.772 -12.830  1.00 95.16           C  
ATOM    964  CE3 TRP B 120      16.743 -10.491 -10.802  1.00 95.16           C  
ATOM    965  NE1 TRP B 120      17.982 -11.513 -13.979  1.00 95.16           N  
ATOM    966  CH2 TRP B 120      18.787  -9.231 -11.195  1.00 95.16           C  
ATOM    967  CZ2 TRP B 120      18.983  -9.828 -12.413  1.00 95.16           C  
ATOM    968  CZ3 TRP B 120      17.682  -9.552 -10.390  1.00 95.16           C  
ATOM    969  N   GLU B 121      13.453 -14.074  -9.686  1.00 95.96           N  
ATOM    970  CA  GLU B 121      12.069 -14.106  -9.223  1.00 95.96           C  
ATOM    971  C   GLU B 121      11.209 -13.103  -9.985  1.00 95.96           C  
ATOM    972  CB  GLU B 121      11.998 -13.825  -7.720  1.00 95.96           C  
ATOM    973  O   GLU B 121      11.723 -12.122 -10.527  1.00 95.96           O  
ATOM    974  CG  GLU B 121      12.780 -14.818  -6.871  1.00 95.96           C  
ATOM    975  CD  GLU B 121      12.065 -16.148  -6.691  1.00 95.96           C  
ATOM    976  OE1 GLU B 121      12.640 -17.065  -6.063  1.00 95.96           O  
ATOM    977  OE2 GLU B 121      10.922 -16.273  -7.184  1.00 95.96           O  
ATOM    978  N   PRO B 122       9.897 -13.307 -10.027  1.00 94.67           N  
ATOM    979  CA  PRO B 122       9.042 -12.340 -10.719  1.00 94.67           C  
ATOM    980  C   PRO B 122       9.101 -10.947 -10.095  1.00 94.67           C  
ATOM    981  CB  PRO B 122       7.642 -12.942 -10.578  1.00 94.67           C  
ATOM    982  O   PRO B 122       9.409 -10.811  -8.909  1.00 94.67           O  
ATOM    983  CG  PRO B 122       7.876 -14.399 -10.340  1.00 94.67           C  
ATOM    984  CD  PRO B 122       9.165 -14.559  -9.587  1.00 94.67           C  
ATOM    985  N   TRP B 123       8.808  -9.939 -10.856  1.00 95.94           N  
ATOM    986  CA  TRP B 123       8.742  -8.567 -10.364  1.00 95.94           C  
ATOM    987  C   TRP B 123       7.632  -8.412  -9.330  1.00 95.94           C  
ATOM    988  CB  TRP B 123       8.517  -7.591 -11.523  1.00 95.94           C  
ATOM    989  O   TRP B 123       6.547  -8.977  -9.485  1.00 95.94           O  
ATOM    990  CG  TRP B 123       9.711  -7.415 -12.412  1.00 95.94           C  
ATOM    991  CD1 TRP B 123       9.910  -7.972 -13.644  1.00 95.94           C  
ATOM    992  CD2 TRP B 123      10.875  -6.631 -12.133  1.00 95.94           C  
ATOM    993  CE2 TRP B 123      11.740  -6.758 -13.242  1.00 95.94           C  
ATOM    994  CE3 TRP B 123      11.271  -5.831 -11.052  1.00 95.94           C  
ATOM    995  NE1 TRP B 123      11.129  -7.581 -14.149  1.00 95.94           N  
ATOM    996  CH2 TRP B 123      13.341  -5.338 -12.230  1.00 95.94           C  
ATOM    997  CZ2 TRP B 123      12.978  -6.114 -13.301  1.00 95.94           C  
ATOM    998  CZ3 TRP B 123      12.503  -5.192 -11.112  1.00 95.94           C  
ATOM    999  N   ILE B 124       7.986  -7.774  -8.294  1.00 95.87           N  
ATOM   1000  CA  ILE B 124       6.972  -7.334  -7.342  1.00 95.87           C  
ATOM   1001  C   ILE B 124       6.602  -5.878  -7.617  1.00 95.87           C  
ATOM   1002  CB  ILE B 124       7.456  -7.499  -5.884  1.00 95.87           C  
ATOM   1003  O   ILE B 124       7.479  -5.016  -7.708  1.00 95.87           O  
ATOM   1004  CG1 ILE B 124       7.818  -8.962  -5.604  1.00 95.87           C  
ATOM   1005  CG2 ILE B 124       6.392  -7.000  -4.902  1.00 95.87           C  
ATOM   1006  CD1 ILE B 124       8.555  -9.176  -4.289  1.00 95.87           C  
ATOM   1007  N   ASP B 125       5.308  -5.581  -7.761  1.00 95.21           N  
ATOM   1008  CA  ASP B 125       4.813  -4.236  -8.038  1.00 95.21           C  
ATOM   1009  C   ASP B 125       4.539  -3.474  -6.743  1.00 95.21           C  
ATOM   1010  CB  ASP B 125       3.544  -4.296  -8.891  1.00 95.21           C  
ATOM   1011  O   ASP B 125       3.618  -3.816  -5.998  1.00 95.21           O  
ATOM   1012  CG  ASP B 125       3.093  -2.931  -9.380  1.00 95.21           C  
ATOM   1013  OD1 ASP B 125       2.226  -2.861 -10.277  1.00 95.21           O  
ATOM   1014  OD2 ASP B 125       3.611  -1.917  -8.865  1.00 95.21           O  
ATOM   1015  N   TYR B 126       5.222  -2.469  -6.548  1.00 94.22           N  
ATOM   1016  CA  TYR B 126       5.083  -1.689  -5.323  1.00 94.22           C  
ATOM   1017  C   TYR B 126       4.238  -0.444  -5.562  1.00 94.22           C  
ATOM   1018  CB  TYR B 126       6.459  -1.290  -4.781  1.00 94.22           C  
ATOM   1019  O   TYR B 126       4.060   0.376  -4.658  1.00 94.22           O  
ATOM   1020  CG  TYR B 126       7.080  -2.329  -3.879  1.00 94.22           C  
ATOM   1021  CD1 TYR B 126       7.090  -2.163  -2.496  1.00 94.22           C  
ATOM   1022  CD2 TYR B 126       7.658  -3.478  -4.408  1.00 94.22           C  
ATOM   1023  CE1 TYR B 126       7.664  -3.117  -1.661  1.00 94.22           C  
ATOM   1024  CE2 TYR B 126       8.234  -4.439  -3.583  1.00 94.22           C  
ATOM   1025  OH  TYR B 126       8.800  -5.197  -1.392  1.00 94.22           O  
ATOM   1026  CZ  TYR B 126       8.232  -4.250  -2.213  1.00 94.22           C  
ATOM   1027  N   THR B 127       3.728  -0.322  -6.656  1.00 92.93           N  
ATOM   1028  CA  THR B 127       2.936   0.849  -7.016  1.00 92.93           C  
ATOM   1029  C   THR B 127       1.691   0.951  -6.139  1.00 92.93           C  
ATOM   1030  CB  THR B 127       2.522   0.809  -8.498  1.00 92.93           C  
ATOM   1031  O   THR B 127       0.953  -0.024  -5.985  1.00 92.93           O  
ATOM   1032  CG2 THR B 127       1.838   2.108  -8.914  1.00 92.93           C  
ATOM   1033  OG1 THR B 127       3.687   0.615  -9.309  1.00 92.93           O  
ATOM   1034  N   PRO B 128       1.481   2.061  -5.504  1.00 89.02           N  
ATOM   1035  CA  PRO B 128       0.268   2.227  -4.699  1.00 89.02           C  
ATOM   1036  C   PRO B 128      -1.010   2.030  -5.511  1.00 89.02           C  
ATOM   1037  CB  PRO B 128       0.376   3.667  -4.191  1.00 89.02           C  
ATOM   1038  O   PRO B 128      -1.097   2.488  -6.654  1.00 89.02           O  
ATOM   1039  CG  PRO B 128       1.819   4.022  -4.353  1.00 89.02           C  
ATOM   1040  CD  PRO B 128       2.386   3.210  -5.482  1.00 89.02           C  
ATOM   1041  N   LYS B 129      -1.867   1.345  -5.063  1.00 85.27           N  
ATOM   1042  CA  LYS B 129      -3.125   1.096  -5.761  1.00 85.27           C  
ATOM   1043  C   LYS B 129      -4.140   2.199  -5.476  1.00 85.27           C  
ATOM   1044  CB  LYS B 129      -3.701  -0.263  -5.359  1.00 85.27           C  
ATOM   1045  O   LYS B 129      -4.278   2.643  -4.335  1.00 85.27           O  
ATOM   1046  CG  LYS B 129      -2.825  -1.445  -5.744  1.00 85.27           C  
ATOM   1047  CD  LYS B 129      -3.527  -2.771  -5.479  1.00 85.27           C  
ATOM   1048  CE  LYS B 129      -2.653  -3.955  -5.870  1.00 85.27           C  
ATOM   1049  NZ  LYS B 129      -3.324  -5.258  -5.582  1.00 85.27           N  
ATOM   1050  N   LYS B 130      -4.656   2.666  -6.402  1.00 83.27           N  
ATOM   1051  CA  LYS B 130      -5.730   3.641  -6.241  1.00 83.27           C  
ATOM   1052  C   LYS B 130      -7.085   2.951  -6.113  1.00 83.27           C  
ATOM   1053  CB  LYS B 130      -5.750   4.618  -7.418  1.00 83.27           C  
ATOM   1054  O   LYS B 130      -7.365   1.984  -6.825  1.00 83.27           O  
ATOM   1055  CG  LYS B 130      -4.540   5.539  -7.479  1.00 83.27           C  
ATOM   1056  CD  LYS B 130      -4.652   6.534  -8.626  1.00 83.27           C  
ATOM   1057  CE  LYS B 130      -3.411   7.411  -8.730  1.00 83.27           C  
ATOM   1058  NZ  LYS B 130      -3.510   8.379  -9.863  1.00 83.27           N  
ATOM   1059  N   PRO B 131      -7.796   3.430  -5.192  1.00 82.43           N  
ATOM   1060  CA  PRO B 131      -9.141   2.856  -5.111  1.00 82.43           C  
ATOM   1061  C   PRO B 131      -9.930   3.016  -6.408  1.00 82.43           C  
ATOM   1062  CB  PRO B 131      -9.794   3.645  -3.974  1.00 82.43           C  
ATOM   1063  O   PRO B 131      -9.883   4.076  -7.037  1.00 82.43           O  
ATOM   1064  CG  PRO B 131      -8.654   4.282  -3.247  1.00 82.43           C  
ATOM   1065  CD  PRO B 131      -7.499   4.418  -4.197  1.00 82.43           C  
ATOM   1066  N   SER B 132     -10.344   2.030  -6.810  1.00 85.61           N  
ATOM   1067  CA  SER B 132     -11.173   2.072  -8.010  1.00 85.61           C  
ATOM   1068  C   SER B 132     -12.500   1.353  -7.790  1.00 85.61           C  
ATOM   1069  CB  SER B 132     -10.435   1.445  -9.193  1.00 85.61           C  
ATOM   1070  O   SER B 132     -12.541   0.292  -7.165  1.00 85.61           O  
ATOM   1071  OG  SER B 132     -10.298   0.046  -9.017  1.00 85.61           O  
ATOM   1072  N   VAL B 133     -13.577   2.016  -8.174  1.00 93.70           N  
ATOM   1073  CA  VAL B 133     -14.921   1.468  -8.025  1.00 93.70           C  
ATOM   1074  C   VAL B 133     -15.509   1.161  -9.401  1.00 93.70           C  
ATOM   1075  CB  VAL B 133     -15.846   2.436  -7.254  1.00 93.70           C  
ATOM   1076  O   VAL B 133     -15.425   1.983 -10.316  1.00 93.70           O  
ATOM   1077  CG1 VAL B 133     -17.276   1.899  -7.212  1.00 93.70           C  
ATOM   1078  CG2 VAL B 133     -15.317   2.666  -5.840  1.00 93.70           C  
ATOM   1079  N   VAL B 134     -15.968  -0.013  -9.582  1.00 95.98           N  
ATOM   1080  CA  VAL B 134     -16.653  -0.417 -10.806  1.00 95.98           C  
ATOM   1081  C   VAL B 134     -18.141  -0.614 -10.524  1.00 95.98           C  
ATOM   1082  CB  VAL B 134     -16.046  -1.709 -11.396  1.00 95.98           C  
ATOM   1083  O   VAL B 134     -18.513  -1.240  -9.529  1.00 95.98           O  
ATOM   1084  CG1 VAL B 134     -16.845  -2.174 -12.613  1.00 95.98           C  
ATOM   1085  CG2 VAL B 134     -14.581  -1.489 -11.767  1.00 95.98           C  
ATOM   1086  N   LYS B 135     -19.003  -0.021 -11.354  1.00 96.07           N  
ATOM   1087  CA  LYS B 135     -20.451  -0.143 -11.218  1.00 96.07           C  
ATOM   1088  C   LYS B 135     -21.061  -0.839 -12.432  1.00 96.07           C  
ATOM   1089  CB  LYS B 135     -21.090   1.233 -11.027  1.00 96.07           C  
ATOM   1090  O   LYS B 135     -20.673  -0.567 -13.570  1.00 96.07           O  
ATOM   1091  CG  LYS B 135     -20.587   1.985  -9.804  1.00 96.07           C  
ATOM   1092  CD  LYS B 135     -21.221   3.366  -9.697  1.00 96.07           C  
ATOM   1093  CE  LYS B 135     -20.605   4.179  -8.566  1.00 96.07           C  
ATOM   1094  NZ  LYS B 135     -21.230   5.530  -8.451  1.00 96.07           N  
ATOM   1095  N   ARG B 136     -21.943  -1.721 -12.263  1.00 96.89           N  
ATOM   1096  CA  ARG B 136     -22.673  -2.412 -13.321  1.00 96.89           C  
ATOM   1097  C   ARG B 136     -24.159  -2.507 -12.990  1.00 96.89           C  
ATOM   1098  CB  ARG B 136     -22.096  -3.811 -13.547  1.00 96.89           C  
ATOM   1099  O   ARG B 136     -24.528  -2.852 -11.865  1.00 96.89           O  
ATOM   1100  CG  ARG B 136     -20.657  -3.813 -14.035  1.00 96.89           C  
ATOM   1101  CD  ARG B 136     -20.565  -3.506 -15.523  1.00 96.89           C  
ATOM   1102  NE  ARG B 136     -19.221  -3.745 -16.041  1.00 96.89           N  
ATOM   1103  NH1 ARG B 136     -19.312  -2.072 -17.631  1.00 96.89           N  
ATOM   1104  NH2 ARG B 136     -17.428  -3.361 -17.423  1.00 96.89           N  
ATOM   1105  CZ  ARG B 136     -18.657  -3.059 -17.031  1.00 96.89           C  
ATOM   1106  N   GLU B 137     -25.005  -2.173 -13.898  1.00 96.62           N  
ATOM   1107  CA  GLU B 137     -26.435  -2.440 -13.774  1.00 96.62           C  
ATOM   1108  C   GLU B 137     -26.793  -3.809 -14.345  1.00 96.62           C  
ATOM   1109  CB  GLU B 137     -27.249  -1.349 -14.476  1.00 96.62           C  
ATOM   1110  O   GLU B 137     -26.358  -4.163 -15.443  1.00 96.62           O  
ATOM   1111  CG  GLU B 137     -28.750  -1.463 -14.254  1.00 96.62           C  
ATOM   1112  CD  GLU B 137     -29.540  -0.343 -14.911  1.00 96.62           C  
ATOM   1113  OE1 GLU B 137     -30.736  -0.546 -15.224  1.00 96.62           O  
ATOM   1114  OE2 GLU B 137     -28.959   0.746 -15.117  1.00 96.62           O  
ATOM   1115  N   ILE B 138     -27.538  -4.599 -13.584  1.00 97.34           N  
ATOM   1116  CA  ILE B 138     -27.891  -5.936 -14.050  1.00 97.34           C  
ATOM   1117  C   ILE B 138     -29.379  -6.187 -13.815  1.00 97.34           C  
ATOM   1118  CB  ILE B 138     -27.047  -7.022 -13.345  1.00 97.34           C  
ATOM   1119  O   ILE B 138     -30.030  -5.449 -13.072  1.00 97.34           O  
ATOM   1120  CG1 ILE B 138     -27.329  -7.023 -11.838  1.00 97.34           C  
ATOM   1121  CG2 ILE B 138     -25.556  -6.811 -13.623  1.00 97.34           C  
ATOM   1122  CD1 ILE B 138     -26.742  -8.218 -11.100  1.00 97.34           C  
ATOM   1123  N   GLN B 139     -29.902  -7.132 -14.477  1.00 97.13           N  
ATOM   1124  CA  GLN B 139     -31.220  -7.679 -14.173  1.00 97.13           C  
ATOM   1125  C   GLN B 139     -31.105  -9.000 -13.417  1.00 97.13           C  
ATOM   1126  CB  GLN B 139     -32.029  -7.877 -15.455  1.00 97.13           C  
ATOM   1127  O   GLN B 139     -30.232  -9.818 -13.714  1.00 97.13           O  
ATOM   1128  CG  GLN B 139     -32.381  -6.578 -16.167  1.00 97.13           C  
ATOM   1129  CD  GLN B 139     -33.240  -6.797 -17.398  1.00 97.13           C  
ATOM   1130  NE2 GLN B 139     -33.566  -5.713 -18.094  1.00 97.13           N  
ATOM   1131  OE1 GLN B 139     -33.606  -7.931 -17.722  1.00 97.13           O  
ATOM   1132  N   ILE B 140     -32.083  -9.253 -12.428  1.00 97.36           N  
ATOM   1133  CA  ILE B 140     -31.935 -10.439 -11.592  1.00 97.36           C  
ATOM   1134  C   ILE B 140     -33.260 -11.197 -11.531  1.00 97.36           C  
ATOM   1135  CB  ILE B 140     -31.462 -10.071 -10.168  1.00 97.36           C  
ATOM   1136  O   ILE B 140     -33.673 -11.652 -10.462  1.00 97.36           O  
ATOM   1137  CG1 ILE B 140     -32.360  -8.980  -9.572  1.00 97.36           C  
ATOM   1138  CG2 ILE B 140     -29.997  -9.627 -10.183  1.00 97.36           C  
ATOM   1139  CD1 ILE B 140     -32.115  -8.716  -8.093  1.00 97.36           C  
ATOM   1140  N   GLY B 141     -33.950 -11.364 -12.723  1.00 96.47           N  
ATOM   1141  CA  GLY B 141     -35.181 -12.118 -12.891  1.00 96.47           C  
ATOM   1142  C   GLY B 141     -36.393 -11.238 -13.133  1.00 96.47           C  
ATOM   1143  O   GLY B 141     -36.649 -10.303 -12.372  1.00 96.47           O  
ATOM   1144  N   TRP B 142     -37.121 -11.459 -14.306  1.00 94.67           N  
ATOM   1145  CA  TRP B 142     -38.393 -10.832 -14.650  1.00 94.67           C  
ATOM   1146  C   TRP B 142     -38.225  -9.329 -14.843  1.00 94.67           C  
ATOM   1147  CB  TRP B 142     -39.439 -11.106 -13.566  1.00 94.67           C  
ATOM   1148  O   TRP B 142     -39.151  -8.556 -14.586  1.00 94.67           O  
ATOM   1149  CG  TRP B 142     -39.782 -12.556 -13.403  1.00 94.67           C  
ATOM   1150  CD1 TRP B 142     -40.646 -13.290 -14.169  1.00 94.67           C  
ATOM   1151  CD2 TRP B 142     -39.271 -13.449 -12.408  1.00 94.67           C  
ATOM   1152  CE2 TRP B 142     -39.868 -14.709 -12.631  1.00 94.67           C  
ATOM   1153  CE3 TRP B 142     -38.365 -13.305 -11.349  1.00 94.67           C  
ATOM   1154  NE1 TRP B 142     -40.702 -14.585 -13.710  1.00 94.67           N  
ATOM   1155  CH2 TRP B 142     -38.698 -15.652 -10.803  1.00 94.67           C  
ATOM   1156  CZ2 TRP B 142     -39.588 -15.820 -11.832  1.00 94.67           C  
ATOM   1157  CZ3 TRP B 142     -38.087 -14.412 -10.555  1.00 94.67           C  
ATOM   1158  N   GLY B 143     -37.102  -8.914 -15.213  1.00 95.67           N  
ATOM   1159  CA  GLY B 143     -36.870  -7.507 -15.501  1.00 95.67           C  
ATOM   1160  C   GLY B 143     -36.531  -6.694 -14.266  1.00 95.67           C  
ATOM   1161  O   GLY B 143     -36.404  -5.470 -14.338  1.00 95.67           O  
ATOM   1162  N   VAL B 144     -36.308  -7.328 -13.100  1.00 97.51           N  
ATOM   1163  CA  VAL B 144     -35.929  -6.625 -11.879  1.00 97.51           C  
ATOM   1164  C   VAL B 144     -34.516  -6.065 -12.021  1.00 97.51           C  
ATOM   1165  CB  VAL B 144     -36.014  -7.550 -10.643  1.00 97.51           C  
ATOM   1166  O   VAL B 144     -33.578  -6.802 -12.333  1.00 97.51           O  
ATOM   1167  CG1 VAL B 144     -35.560  -6.812  -9.385  1.00 97.51           C  
ATOM   1168  CG2 VAL B 144     -37.436  -8.081 -10.472  1.00 97.51           C  
ATOM   1169  N   ARG B 145     -34.348  -4.820 -11.777  1.00 97.41           N  
ATOM   1170  CA  ARG B 145     -33.073  -4.137 -11.972  1.00 97.41           C  
ATOM   1171  C   ARG B 145     -32.333  -3.969 -10.649  1.00 97.41           C  
ATOM   1172  CB  ARG B 145     -33.288  -2.773 -12.630  1.00 97.41           C  
ATOM   1173  O   ARG B 145     -32.947  -3.671  -9.623  1.00 97.41           O  
ATOM   1174  CG  ARG B 145     -33.872  -2.850 -14.032  1.00 97.41           C  
ATOM   1175  CD  ARG B 145     -33.998  -1.472 -14.667  1.00 97.41           C  
ATOM   1176  NE  ARG B 145     -34.948  -0.630 -13.945  1.00 97.41           N  
ATOM   1177  NH1 ARG B 145     -34.642   1.225 -15.287  1.00 97.41           N  
ATOM   1178  NH2 ARG B 145     -36.113   1.305 -13.531  1.00 97.41           N  
ATOM   1179  CZ  ARG B 145     -35.232   0.631 -14.256  1.00 97.41           C  
ATOM   1180  N   ALA B 146     -31.029  -4.263 -10.679  1.00 97.88           N  
ATOM   1181  CA  ALA B 146     -30.152  -4.107  -9.521  1.00 97.88           C  
ATOM   1182  C   ALA B 146     -28.814  -3.494  -9.926  1.00 97.88           C  
ATOM   1183  CB  ALA B 146     -29.931  -5.452  -8.835  1.00 97.88           C  
ATOM   1184  O   ALA B 146     -28.447  -3.511 -11.103  1.00 97.88           O  
ATOM   1185  N   ASN B 147     -28.160  -2.834  -9.015  1.00 98.09           N  
ATOM   1186  CA  ASN B 147     -26.839  -2.260  -9.246  1.00 98.09           C  
ATOM   1187  C   ASN B 147     -25.751  -3.046  -8.519  1.00 98.09           C  
ATOM   1188  CB  ASN B 147     -26.809  -0.791  -8.816  1.00 98.09           C  
ATOM   1189  O   ASN B 147     -25.878  -3.334  -7.328  1.00 98.09           O  
ATOM   1190  CG  ASN B 147     -27.737   0.077  -9.642  1.00 98.09           C  
ATOM   1191  ND2 ASN B 147     -28.709   0.699  -8.985  1.00 98.09           N  
ATOM   1192  OD1 ASN B 147     -27.583   0.188 -10.861  1.00 98.09           O  
ATOM   1193  N   LEU B 148     -24.677  -3.461  -9.245  1.00 97.84           N  
ATOM   1194  CA  LEU B 148     -23.466  -4.043  -8.678  1.00 97.84           C  
ATOM   1195  C   LEU B 148     -22.363  -2.996  -8.563  1.00 97.84           C  
ATOM   1196  CB  LEU B 148     -22.983  -5.217  -9.534  1.00 97.84           C  
ATOM   1197  O   LEU B 148     -22.109  -2.248  -9.510  1.00 97.84           O  
ATOM   1198  CG  LEU B 148     -23.728  -6.540  -9.351  1.00 97.84           C  
ATOM   1199  CD1 LEU B 148     -23.394  -7.498 -10.489  1.00 97.84           C  
ATOM   1200  CD2 LEU B 148     -23.387  -7.164  -8.002  1.00 97.84           C  
ATOM   1201  N   VAL B 149     -21.835  -2.896  -7.389  1.00 97.79           N  
ATOM   1202  CA  VAL B 149     -20.696  -2.012  -7.163  1.00 97.79           C  
ATOM   1203  C   VAL B 149     -19.548  -2.799  -6.534  1.00 97.79           C  
ATOM   1204  CB  VAL B 149     -21.076  -0.814  -6.265  1.00 97.79           C  
ATOM   1205  O   VAL B 149     -19.750  -3.536  -5.566  1.00 97.79           O  
ATOM   1206  CG1 VAL B 149     -19.909   0.166  -6.150  1.00 97.79           C  
ATOM   1207  CG2 VAL B 149     -22.317  -0.110  -6.812  1.00 97.79           C  
ATOM   1208  N   ARG B 150     -18.341  -2.618  -7.141  1.00 97.49           N  
ATOM   1209  CA  ARG B 150     -17.199  -3.343  -6.594  1.00 97.49           C  
ATOM   1210  C   ARG B 150     -16.035  -2.399  -6.312  1.00 97.49           C  
ATOM   1211  CB  ARG B 150     -16.755  -4.450  -7.553  1.00 97.49           C  
ATOM   1212  O   ARG B 150     -15.714  -1.538  -7.133  1.00 97.49           O  
ATOM   1213  CG  ARG B 150     -15.572  -5.263  -7.051  1.00 97.49           C  
ATOM   1214  CD  ARG B 150     -15.299  -6.469  -7.938  1.00 97.49           C  
ATOM   1215  NE  ARG B 150     -14.131  -7.218  -7.484  1.00 97.49           N  
ATOM   1216  NH1 ARG B 150     -14.344  -8.901  -9.053  1.00 97.49           N  
ATOM   1217  NH2 ARG B 150     -12.629  -8.955  -7.533  1.00 97.49           N  
ATOM   1218  CZ  ARG B 150     -13.704  -8.356  -8.025  1.00 97.49           C  
ATOM   1219  N   GLU B 151     -15.514  -2.514  -5.158  1.00 96.40           N  
ATOM   1220  CA  GLU B 151     -14.234  -1.934  -4.765  1.00 96.40           C  
ATOM   1221  C   GLU B 151     -13.315  -2.988  -4.154  1.00 96.40           C  
ATOM   1222  CB  GLU B 151     -14.445  -0.784  -3.777  1.00 96.40           C  
ATOM   1223  O   GLU B 151     -13.664  -3.620  -3.155  1.00 96.40           O  
ATOM   1224  CG  GLU B 151     -13.259   0.165  -3.675  1.00 96.40           C  
ATOM   1225  CD  GLU B 151     -12.156  -0.349  -2.764  1.00 96.40           C  
ATOM   1226  OE1 GLU B 151     -10.967  -0.058  -3.026  1.00 96.40           O  
ATOM   1227  OE2 GLU B 151     -12.483  -1.050  -1.780  1.00 96.40           O  
ATOM   1228  N   SER B 152     -12.135  -3.126  -4.806  1.00 93.66           N  
ATOM   1229  CA  SER B 152     -11.234  -4.196  -4.389  1.00 93.66           C  
ATOM   1230  C   SER B 152     -11.966  -5.530  -4.296  1.00 93.66           C  
ATOM   1231  CB  SER B 152     -10.593  -3.862  -3.041  1.00 93.66           C  
ATOM   1232  O   SER B 152     -12.560  -5.988  -5.274  1.00 93.66           O  
ATOM   1233  OG  SER B 152      -9.572  -4.792  -2.726  1.00 93.66           O  
ATOM   1234  N   ASN B 153     -11.993  -6.257  -3.174  1.00 96.55           N  
ATOM   1235  CA  ASN B 153     -12.615  -7.570  -3.039  1.00 96.55           C  
ATOM   1236  C   ASN B 153     -14.037  -7.463  -2.497  1.00 96.55           C  
ATOM   1237  CB  ASN B 153     -11.770  -8.475  -2.140  1.00 96.55           C  
ATOM   1238  O   ASN B 153     -14.712  -8.477  -2.308  1.00 96.55           O  
ATOM   1239  CG  ASN B 153     -10.462  -8.885  -2.788  1.00 96.55           C  
ATOM   1240  ND2 ASN B 153     -10.336 -10.168  -3.108  1.00 96.55           N  
ATOM   1241  OD1 ASN B 153      -9.573  -8.057  -2.999  1.00 96.55           O  
ATOM   1242  N   VAL B 154     -14.615  -6.273  -2.322  1.00 97.93           N  
ATOM   1243  CA  VAL B 154     -15.930  -6.088  -1.716  1.00 97.93           C  
ATOM   1244  C   VAL B 154     -16.946  -5.712  -2.792  1.00 97.93           C  
ATOM   1245  CB  VAL B 154     -15.899  -5.009  -0.611  1.00 97.93           C  
ATOM   1246  O   VAL B 154     -16.690  -4.831  -3.616  1.00 97.93           O  
ATOM   1247  CG1 VAL B 154     -17.289  -4.810  -0.011  1.00 97.93           C  
ATOM   1248  CG2 VAL B 154     -14.893  -5.387   0.475  1.00 97.93           C  
ATOM   1249  N   VAL B 155     -18.099  -6.389  -2.810  1.00 98.17           N  
ATOM   1250  CA  VAL B 155     -19.152  -6.162  -3.794  1.00 98.17           C  
ATOM   1251  C   VAL B 155     -20.456  -5.806  -3.084  1.00 98.17           C  
ATOM   1252  CB  VAL B 155     -19.358  -7.397  -4.700  1.00 98.17           C  
ATOM   1253  O   VAL B 155     -20.807  -6.420  -2.073  1.00 98.17           O  
ATOM   1254  CG1 VAL B 155     -20.527  -7.175  -5.659  1.00 98.17           C  
ATOM   1255  CG2 VAL B 155     -18.079  -7.710  -5.474  1.00 98.17           C  
ATOM   1256  N   THR B 156     -21.146  -4.784  -3.530  1.00 98.46           N  
ATOM   1257  CA  THR B 156     -22.496  -4.447  -3.091  1.00 98.46           C  
ATOM   1258  C   THR B 156     -23.503  -4.675  -4.214  1.00 98.46           C  
ATOM   1259  CB  THR B 156     -22.579  -2.987  -2.611  1.00 98.46           C  
ATOM   1260  O   THR B 156     -23.283  -4.243  -5.348  1.00 98.46           O  
ATOM   1261  CG2 THR B 156     -24.010  -2.609  -2.244  1.00 98.46           C  
ATOM   1262  OG1 THR B 156     -21.743  -2.820  -1.459  1.00 98.46           O  
ATOM   1263  N   LEU B 157     -24.563  -5.420  -3.988  1.00 98.54           N  
ATOM   1264  CA  LEU B 157     -25.709  -5.579  -4.876  1.00 98.54           C  
ATOM   1265  C   LEU B 157     -26.958  -4.947  -4.270  1.00 98.54           C  
ATOM   1266  CB  LEU B 157     -25.962  -7.062  -5.164  1.00 98.54           C  
ATOM   1267  O   LEU B 157     -27.382  -5.325  -3.176  1.00 98.54           O  
ATOM   1268  CG  LEU B 157     -27.167  -7.384  -6.050  1.00 98.54           C  
ATOM   1269  CD1 LEU B 157     -26.923  -6.896  -7.474  1.00 98.54           C  
ATOM   1270  CD2 LEU B 157     -27.456  -8.881  -6.035  1.00 98.54           C  
ATOM   1271  N   SER B 158     -27.466  -3.956  -4.958  1.00 98.54           N  
ATOM   1272  CA  SER B 158     -28.613  -3.232  -4.421  1.00 98.54           C  
ATOM   1273  C   SER B 158     -29.731  -3.124  -5.452  1.00 98.54           C  
ATOM   1274  CB  SER B 158     -28.197  -1.834  -3.960  1.00 98.54           C  
ATOM   1275  O   SER B 158     -29.486  -2.769  -6.607  1.00 98.54           O  
ATOM   1276  OG  SER B 158     -29.262  -1.190  -3.283  1.00 98.54           O  
ATOM   1277  N   LEU B 159     -30.981  -3.446  -5.059  1.00 98.19           N  
ATOM   1278  CA  LEU B 159     -32.126  -3.350  -5.959  1.00 98.19           C  
ATOM   1279  C   LEU B 159     -32.443  -1.894  -6.283  1.00 98.19           C  
ATOM   1280  CB  LEU B 159     -33.352  -4.026  -5.339  1.00 98.19           C  
ATOM   1281  O   LEU B 159     -32.338  -1.024  -5.416  1.00 98.19           O  
ATOM   1282  CG  LEU B 159     -33.246  -5.532  -5.096  1.00 98.19           C  
ATOM   1283  CD1 LEU B 159     -34.535  -6.061  -4.475  1.00 98.19           C  
ATOM   1284  CD2 LEU B 159     -32.933  -6.264  -6.397  1.00 98.19           C  
ATOM   1285  N   GLU B 160     -32.662  -1.604  -7.570  1.00 97.41           N  
ATOM   1286  CA  GLU B 160     -33.332  -0.350  -7.902  1.00 97.41           C  
ATOM   1287  C   GLU B 160     -34.808  -0.394  -7.514  1.00 97.41           C  
ATOM   1288  CB  GLU B 160     -33.190  -0.042  -9.394  1.00 97.41           C  
ATOM   1289  O   GLU B 160     -35.547  -1.274  -7.961  1.00 97.41           O  
ATOM   1290  CG  GLU B 160     -31.757   0.220  -9.834  1.00 97.41           C  
ATOM   1291  CD  GLU B 160     -31.645   0.647 -11.289  1.00 97.41           C  
ATOM   1292  OE1 GLU B 160     -30.513   0.692 -11.823  1.00 97.41           O  
ATOM   1293  OE2 GLU B 160     -32.697   0.940 -11.900  1.00 97.41           O  
ATOM   1294  N   ARG B 161     -35.238   0.386  -6.563  1.00 97.12           N  
ATOM   1295  CA  ARG B 161     -36.613   0.366  -6.074  1.00 97.12           C  
ATOM   1296  C   ARG B 161     -37.606   0.442  -7.228  1.00 97.12           C  
ATOM   1297  CB  ARG B 161     -36.854   1.520  -5.098  1.00 97.12           C  
ATOM   1298  O   ARG B 161     -37.491   1.310  -8.097  1.00 97.12           O  
ATOM   1299  CG  ARG B 161     -38.223   1.493  -4.437  1.00 97.12           C  
ATOM   1300  CD  ARG B 161     -38.411   2.663  -3.482  1.00 97.12           C  
ATOM   1301  NE  ARG B 161     -39.724   2.631  -2.843  1.00 97.12           N  
ATOM   1302  NH1 ARG B 161     -40.825   3.677  -4.584  1.00 97.12           N  
ATOM   1303  NH2 ARG B 161     -41.981   3.033  -2.713  1.00 97.12           N  
ATOM   1304  CZ  ARG B 161     -40.840   3.114  -3.382  1.00 97.12           C  
ATOM   1305  N   GLY B 162     -38.453  -0.451  -7.376  1.00 95.38           N  
ATOM   1306  CA  GLY B 162     -39.461  -0.508  -8.423  1.00 95.38           C  
ATOM   1307  C   GLY B 162     -40.640  -1.395  -8.070  1.00 95.38           C  
ATOM   1308  O   GLY B 162     -40.602  -2.118  -7.072  1.00 95.38           O  
ATOM   1309  N   ILE B 163     -41.647  -1.284  -8.793  1.00 96.34           N  
ATOM   1310  CA  ILE B 163     -42.854  -2.084  -8.618  1.00 96.34           C  
ATOM   1311  C   ILE B 163     -42.852  -3.245  -9.611  1.00 96.34           C  
ATOM   1312  CB  ILE B 163     -44.130  -1.230  -8.795  1.00 96.34           C  
ATOM   1313  O   ILE B 163     -42.716  -3.036 -10.819  1.00 96.34           O  
ATOM   1314  CG1 ILE B 163     -44.138  -0.069  -7.794  1.00 96.34           C  
ATOM   1315  CG2 ILE B 163     -45.384  -2.095  -8.641  1.00 96.34           C  
ATOM   1316  CD1 ILE B 163     -45.272   0.923  -8.006  1.00 96.34           C  
ATOM   1317  N   TYR B 164     -42.853  -4.423  -9.150  1.00 96.03           N  
ATOM   1318  CA  TYR B 164     -42.810  -5.626  -9.974  1.00 96.03           C  
ATOM   1319  C   TYR B 164     -43.909  -6.602  -9.571  1.00 96.03           C  
ATOM   1320  CB  TYR B 164     -41.442  -6.305  -9.863  1.00 96.03           C  
ATOM   1321  O   TYR B 164     -44.375  -6.585  -8.430  1.00 96.03           O  
ATOM   1322  CG  TYR B 164     -40.285  -5.401 -10.211  1.00 96.03           C  
ATOM   1323  CD1 TYR B 164     -39.895  -5.214 -11.536  1.00 96.03           C  
ATOM   1324  CD2 TYR B 164     -39.579  -4.732  -9.217  1.00 96.03           C  
ATOM   1325  CE1 TYR B 164     -38.828  -4.382 -11.861  1.00 96.03           C  
ATOM   1326  CE2 TYR B 164     -38.510  -3.898  -9.531  1.00 96.03           C  
ATOM   1327  OH  TYR B 164     -37.087  -2.906 -11.170  1.00 96.03           O  
ATOM   1328  CZ  TYR B 164     -38.143  -3.730 -10.853  1.00 96.03           C  
ATOM   1329  N   SER B 165     -44.398  -7.391 -10.429  1.00 95.45           N  
ATOM   1330  CA  SER B 165     -45.227  -8.565 -10.175  1.00 95.45           C  
ATOM   1331  C   SER B 165     -44.433  -9.854 -10.366  1.00 95.45           C  
ATOM   1332  CB  SER B 165     -46.448  -8.568 -11.096  1.00 95.45           C  
ATOM   1333  O   SER B 165     -44.160 -10.259 -11.497  1.00 95.45           O  
ATOM   1334  OG  SER B 165     -47.286  -9.676 -10.815  1.00 95.45           O  
ATOM   1335  N   LEU B 166     -44.070 -10.446  -9.215  1.00 96.20           N  
ATOM   1336  CA  LEU B 166     -43.202 -11.618  -9.259  1.00 96.20           C  
ATOM   1337  C   LEU B 166     -43.931 -12.854  -8.742  1.00 96.20           C  
ATOM   1338  CB  LEU B 166     -41.933 -11.378  -8.437  1.00 96.20           C  
ATOM   1339  O   LEU B 166     -44.727 -12.763  -7.804  1.00 96.20           O  
ATOM   1340  CG  LEU B 166     -41.162 -10.092  -8.741  1.00 96.20           C  
ATOM   1341  CD1 LEU B 166     -39.918 -10.001  -7.863  1.00 96.20           C  
ATOM   1342  CD2 LEU B 166     -40.787 -10.030 -10.218  1.00 96.20           C  
ATOM   1343  N   PRO B 167     -43.634 -13.941  -9.393  1.00 94.96           N  
ATOM   1344  CA  PRO B 167     -44.350 -15.158  -9.002  1.00 94.96           C  
ATOM   1345  C   PRO B 167     -43.878 -15.715  -7.661  1.00 94.96           C  
ATOM   1346  CB  PRO B 167     -44.035 -16.132 -10.140  1.00 94.96           C  
ATOM   1347  O   PRO B 167     -42.696 -15.609  -7.326  1.00 94.96           O  
ATOM   1348  CG  PRO B 167     -42.689 -15.716 -10.638  1.00 94.96           C  
ATOM   1349  CD  PRO B 167     -42.591 -14.220 -10.554  1.00 94.96           C  
ATOM   1350  N   PRO B 168     -44.876 -16.215  -6.893  1.00 95.42           N  
ATOM   1351  CA  PRO B 168     -44.437 -16.960  -5.711  1.00 95.42           C  
ATOM   1352  C   PRO B 168     -43.649 -18.219  -6.067  1.00 95.42           C  
ATOM   1353  CB  PRO B 168     -45.750 -17.318  -5.011  1.00 95.42           C  
ATOM   1354  O   PRO B 168     -43.973 -18.899  -7.044  1.00 95.42           O  
ATOM   1355  CG  PRO B 168     -46.773 -17.328  -6.100  1.00 95.42           C  
ATOM   1356  CD  PRO B 168     -46.374 -16.319  -7.139  1.00 95.42           C  
ATOM   1357  N   CYS B 169     -42.587 -18.417  -5.418  1.00 95.95           N  
ATOM   1358  CA  CYS B 169     -41.744 -19.573  -5.704  1.00 95.95           C  
ATOM   1359  C   CYS B 169     -40.768 -19.832  -4.563  1.00 95.95           C  
ATOM   1360  CB  CYS B 169     -40.975 -19.365  -7.008  1.00 95.95           C  
ATOM   1361  O   CYS B 169     -40.630 -19.006  -3.659  1.00 95.95           O  
ATOM   1362  SG  CYS B 169     -39.864 -17.941  -6.979  1.00 95.95           S  
ATOM   1363  N   GLU B 170     -40.221 -21.059  -4.530  1.00 96.32           N  
ATOM   1364  CA  GLU B 170     -39.218 -21.423  -3.533  1.00 96.32           C  
ATOM   1365  C   GLU B 170     -37.946 -21.944  -4.195  1.00 96.32           C  
ATOM   1366  CB  GLU B 170     -39.776 -22.472  -2.568  1.00 96.32           C  
ATOM   1367  O   GLU B 170     -37.963 -22.991  -4.846  1.00 96.32           O  
ATOM   1368  CG  GLU B 170     -38.764 -22.968  -1.546  1.00 96.32           C  
ATOM   1369  CD  GLU B 170     -38.312 -21.887  -0.576  1.00 96.32           C  
ATOM   1370  OE1 GLU B 170     -37.312 -22.099   0.146  1.00 96.32           O  
ATOM   1371  OE2 GLU B 170     -38.965 -20.820  -0.537  1.00 96.32           O  
ATOM   1372  N   TYR B 171     -36.933 -21.119  -4.167  1.00 97.94           N  
ATOM   1373  CA  TYR B 171     -35.568 -21.507  -4.508  1.00 97.94           C  
ATOM   1374  C   TYR B 171     -35.472 -21.939  -5.966  1.00 97.94           C  
ATOM   1375  CB  TYR B 171     -35.087 -22.638  -3.595  1.00 97.94           C  
ATOM   1376  O   TYR B 171     -34.817 -22.935  -6.283  1.00 97.94           O  
ATOM   1377  CG  TYR B 171     -33.588 -22.684  -3.424  1.00 97.94           C  
ATOM   1378  CD1 TYR B 171     -32.862 -23.823  -3.767  1.00 97.94           C  
ATOM   1379  CD2 TYR B 171     -32.894 -21.590  -2.918  1.00 97.94           C  
ATOM   1380  CE1 TYR B 171     -31.481 -23.870  -3.610  1.00 97.94           C  
ATOM   1381  CE2 TYR B 171     -31.513 -21.626  -2.756  1.00 97.94           C  
ATOM   1382  OH  TYR B 171     -29.449 -22.810  -2.946  1.00 97.94           O  
ATOM   1383  CZ  TYR B 171     -30.817 -22.769  -3.104  1.00 97.94           C  
ATOM   1384  N   ILE B 172     -36.013 -21.229  -6.854  1.00 97.53           N  
ATOM   1385  CA  ILE B 172     -35.972 -21.564  -8.273  1.00 97.53           C  
ATOM   1386  C   ILE B 172     -34.746 -20.923  -8.920  1.00 97.53           C  
ATOM   1387  CB  ILE B 172     -37.259 -21.111  -8.998  1.00 97.53           C  
ATOM   1388  O   ILE B 172     -34.308 -19.848  -8.504  1.00 97.53           O  
ATOM   1389  CG1 ILE B 172     -37.375 -19.583  -8.977  1.00 97.53           C  
ATOM   1390  CG2 ILE B 172     -38.493 -21.763  -8.366  1.00 97.53           C  
ATOM   1391  CD1 ILE B 172     -38.398 -19.025  -9.957  1.00 97.53           C  
ATOM   1392  N   ASN B 173     -34.309 -21.594  -9.867  1.00 97.68           N  
ATOM   1393  CA  ASN B 173     -33.159 -21.084 -10.605  1.00 97.68           C  
ATOM   1394  C   ASN B 173     -33.575 -20.049 -11.647  1.00 97.68           C  
ATOM   1395  CB  ASN B 173     -32.397 -22.231 -11.271  1.00 97.68           C  
ATOM   1396  O   ASN B 173     -34.518 -20.274 -12.408  1.00 97.68           O  
ATOM   1397  CG  ASN B 173     -31.503 -22.979 -10.301  1.00 97.68           C  
ATOM   1398  ND2 ASN B 173     -31.587 -24.304 -10.318  1.00 97.68           N  
ATOM   1399  OD1 ASN B 173     -30.744 -22.371  -9.542  1.00 97.68           O  
ATOM   1400  N   LEU B 174     -32.871 -18.911 -11.624  1.00 97.58           N  
ATOM   1401  CA  LEU B 174     -33.133 -17.880 -12.622  1.00 97.58           C  
ATOM   1402  C   LEU B 174     -32.207 -18.038 -13.824  1.00 97.58           C  
ATOM   1403  CB  LEU B 174     -32.961 -16.487 -12.011  1.00 97.58           C  
ATOM   1404  O   LEU B 174     -31.137 -18.640 -13.713  1.00 97.58           O  
ATOM   1405  CG  LEU B 174     -33.837 -16.164 -10.800  1.00 97.58           C  
ATOM   1406  CD1 LEU B 174     -33.599 -14.730 -10.340  1.00 97.58           C  
ATOM   1407  CD2 LEU B 174     -35.309 -16.388 -11.130  1.00 97.58           C  
ATOM   1408  N   ASP B 175     -32.590 -17.497 -14.915  1.00 97.39           N  
ATOM   1409  CA  ASP B 175     -31.760 -17.527 -16.115  1.00 97.39           C  
ATOM   1410  C   ASP B 175     -30.609 -16.529 -16.011  1.00 97.39           C  
ATOM   1411  CB  ASP B 175     -32.603 -17.231 -17.357  1.00 97.39           C  
ATOM   1412  O   ASP B 175     -29.527 -16.764 -16.552  1.00 97.39           O  
ATOM   1413  CG  ASP B 175     -33.576 -18.347 -17.694  1.00 97.39           C  
ATOM   1414  OD1 ASP B 175     -34.624 -18.075 -18.319  1.00 97.39           O  
ATOM   1415  OD2 ASP B 175     -33.294 -19.509 -17.328  1.00 97.39           O  
ATOM   1416  N   GLU B 176     -30.880 -15.462 -15.209  1.00 97.56           N  
ATOM   1417  CA  GLU B 176     -29.865 -14.430 -15.021  1.00 97.56           C  
ATOM   1418  C   GLU B 176     -28.709 -14.942 -14.167  1.00 97.56           C  
ATOM   1419  CB  GLU B 176     -30.479 -13.182 -14.382  1.00 97.56           C  
ATOM   1420  O   GLU B 176     -28.900 -15.802 -13.304  1.00 97.56           O  
ATOM   1421  CG  GLU B 176     -31.486 -12.468 -15.271  1.00 97.56           C  
ATOM   1422  CD  GLU B 176     -32.874 -13.087 -15.222  1.00 97.56           C  
ATOM   1423  OE1 GLU B 176     -33.798 -12.559 -15.881  1.00 97.56           O  
ATOM   1424  OE2 GLU B 176     -33.040 -14.107 -14.516  1.00 97.56           O  
ATOM   1425  N   LYS B 177     -27.435 -14.393 -14.391  1.00 98.01           N  
ATOM   1426  CA  LYS B 177     -26.236 -14.789 -13.658  1.00 98.01           C  
ATOM   1427  C   LYS B 177     -25.502 -13.570 -13.106  1.00 98.01           C  
ATOM   1428  CB  LYS B 177     -25.302 -15.601 -14.556  1.00 98.01           C  
ATOM   1429  O   LYS B 177     -25.591 -12.477 -13.668  1.00 98.01           O  
ATOM   1430  CG  LYS B 177     -25.942 -16.846 -15.150  1.00 98.01           C  
ATOM   1431  CD  LYS B 177     -25.962 -17.996 -14.151  1.00 98.01           C  
ATOM   1432  CE  LYS B 177     -26.441 -19.290 -14.795  1.00 98.01           C  
ATOM   1433  NZ  LYS B 177     -26.595 -20.385 -13.791  1.00 98.01           N  
ATOM   1434  N   ILE B 178     -24.860 -13.780 -12.034  1.00 98.07           N  
ATOM   1435  CA  ILE B 178     -23.898 -12.771 -11.602  1.00 98.07           C  
ATOM   1436  C   ILE B 178     -22.710 -12.747 -12.561  1.00 98.07           C  
ATOM   1437  CB  ILE B 178     -23.417 -13.031 -10.157  1.00 98.07           C  
ATOM   1438  O   ILE B 178     -22.104 -13.786 -12.834  1.00 98.07           O  
ATOM   1439  CG1 ILE B 178     -24.608 -13.045  -9.192  1.00 98.07           C  
ATOM   1440  CG2 ILE B 178     -22.382 -11.983  -9.736  1.00 98.07           C  
ATOM   1441  CD1 ILE B 178     -25.355 -11.721  -9.112  1.00 98.07           C  
ATOM   1442  N   PRO B 179     -22.354 -11.608 -13.070  1.00 96.89           N  
ATOM   1443  CA  PRO B 179     -21.258 -11.557 -14.041  1.00 96.89           C  
ATOM   1444  C   PRO B 179     -19.907 -11.909 -13.424  1.00 96.89           C  
ATOM   1445  CB  PRO B 179     -21.278 -10.103 -14.520  1.00 96.89           C  
ATOM   1446  O   PRO B 179     -19.722 -11.767 -12.212  1.00 96.89           O  
ATOM   1447  CG  PRO B 179     -21.904  -9.340 -13.397  1.00 96.89           C  
ATOM   1448  CD  PRO B 179     -22.865 -10.246 -12.682  1.00 96.89           C  
ATOM   1449  N   ASN B 180     -18.900 -12.346 -14.264  1.00 96.88           N  
ATOM   1450  CA  ASN B 180     -17.534 -12.567 -13.801  1.00 96.88           C  
ATOM   1451  C   ASN B 180     -16.939 -11.304 -13.187  1.00 96.88           C  
ATOM   1452  CB  ASN B 180     -16.653 -13.067 -14.948  1.00 96.88           C  
ATOM   1453  O   ASN B 180     -17.185 -10.198 -13.671  1.00 96.88           O  
ATOM   1454  CG  ASN B 180     -17.004 -14.476 -15.383  1.00 96.88           C  
ATOM   1455  ND2 ASN B 180     -16.737 -14.790 -16.645  1.00 96.88           N  
ATOM   1456  OD1 ASN B 180     -17.512 -15.275 -14.592  1.00 96.88           O  
ATOM   1457  N   GLY B 181     -16.248 -11.524 -12.175  1.00 96.75           N  
ATOM   1458  CA  GLY B 181     -15.648 -10.397 -11.478  1.00 96.75           C  
ATOM   1459  C   GLY B 181     -16.408  -9.995 -10.228  1.00 96.75           C  
ATOM   1460  O   GLY B 181     -15.900  -9.230  -9.405  1.00 96.75           O  
ATOM   1461  N   PHE B 182     -17.728 -10.623 -10.130  1.00 97.42           N  
ATOM   1462  CA  PHE B 182     -18.578 -10.148  -9.045  1.00 97.42           C  
ATOM   1463  C   PHE B 182     -19.124 -11.318  -8.234  1.00 97.42           C  
ATOM   1464  CB  PHE B 182     -19.734  -9.306  -9.595  1.00 97.42           C  
ATOM   1465  O   PHE B 182     -19.880 -11.120  -7.280  1.00 97.42           O  
ATOM   1466  CG  PHE B 182     -19.294  -8.023 -10.245  1.00 97.42           C  
ATOM   1467  CD1 PHE B 182     -19.187  -6.852  -9.504  1.00 97.42           C  
ATOM   1468  CD2 PHE B 182     -18.986  -7.987 -11.599  1.00 97.42           C  
ATOM   1469  CE1 PHE B 182     -18.780  -5.663 -10.104  1.00 97.42           C  
ATOM   1470  CE2 PHE B 182     -18.578  -6.802 -12.206  1.00 97.42           C  
ATOM   1471  CZ  PHE B 182     -18.477  -5.641 -11.457  1.00 97.42           C  
ATOM   1472  N   LYS B 183     -18.837 -12.556  -8.479  1.00 97.93           N  
ATOM   1473  CA  LYS B 183     -19.387 -13.734  -7.816  1.00 97.93           C  
ATOM   1474  C   LYS B 183     -18.917 -13.821  -6.367  1.00 97.93           C  
ATOM   1475  CB  LYS B 183     -18.997 -15.006  -8.571  1.00 97.93           C  
ATOM   1476  O   LYS B 183     -17.759 -13.522  -6.066  1.00 97.93           O  
ATOM   1477  CG  LYS B 183     -19.428 -15.018 -10.030  1.00 97.93           C  
ATOM   1478  CD  LYS B 183     -18.828 -16.199 -10.781  1.00 97.93           C  
ATOM   1479  CE  LYS B 183     -18.953 -16.026 -12.289  1.00 97.93           C  
ATOM   1480  NZ  LYS B 183     -18.080 -16.984 -13.031  1.00 97.93           N  
ATOM   1481  N   PRO B 184     -19.766 -14.128  -5.501  1.00 97.44           N  
ATOM   1482  CA  PRO B 184     -19.380 -14.243  -4.093  1.00 97.44           C  
ATOM   1483  C   PRO B 184     -18.502 -15.461  -3.819  1.00 97.44           C  
ATOM   1484  CB  PRO B 184     -20.723 -14.364  -3.368  1.00 97.44           C  
ATOM   1485  O   PRO B 184     -18.596 -16.467  -4.527  1.00 97.44           O  
ATOM   1486  CG  PRO B 184     -21.632 -15.022  -4.356  1.00 97.44           C  
ATOM   1487  CD  PRO B 184     -21.268 -14.543  -5.732  1.00 97.44           C  
ATOM   1488  N   CYS B 185     -17.721 -15.398  -2.740  1.00 95.72           N  
ATOM   1489  CA  CYS B 185     -16.824 -16.512  -2.455  1.00 95.72           C  
ATOM   1490  C   CYS B 185     -17.533 -17.590  -1.644  1.00 95.72           C  
ATOM   1491  CB  CYS B 185     -15.587 -16.024  -1.701  1.00 95.72           C  
ATOM   1492  O   CYS B 185     -17.035 -18.711  -1.525  1.00 95.72           O  
ATOM   1493  SG  CYS B 185     -15.958 -15.291  -0.092  1.00 95.72           S  
ATOM   1494  N   VAL B 186     -18.727 -17.321  -1.081  1.00 97.56           N  
ATOM   1495  CA  VAL B 186     -19.672 -18.244  -0.460  1.00 97.56           C  
ATOM   1496  C   VAL B 186     -21.095 -17.891  -0.887  1.00 97.56           C  
ATOM   1497  CB  VAL B 186     -19.557 -18.223   1.080  1.00 97.56           C  
ATOM   1498  O   VAL B 186     -21.344 -16.796  -1.397  1.00 97.56           O  
ATOM   1499  CG1 VAL B 186     -18.162 -18.660   1.523  1.00 97.56           C  
ATOM   1500  CG2 VAL B 186     -19.880 -16.831   1.620  1.00 97.56           C  
ATOM   1501  N   GLN B 187     -22.102 -18.796  -0.660  1.00 97.88           N  
ATOM   1502  CA  GLN B 187     -23.489 -18.470  -0.977  1.00 97.88           C  
ATOM   1503  C   GLN B 187     -23.975 -17.277  -0.159  1.00 97.88           C  
ATOM   1504  CB  GLN B 187     -24.394 -19.679  -0.731  1.00 97.88           C  
ATOM   1505  O   GLN B 187     -23.763 -17.222   1.054  1.00 97.88           O  
ATOM   1506  CG  GLN B 187     -25.835 -19.468  -1.177  1.00 97.88           C  
ATOM   1507  CD  GLN B 187     -26.734 -20.640  -0.829  1.00 97.88           C  
ATOM   1508  NE2 GLN B 187     -27.418 -21.180  -1.832  1.00 97.88           N  
ATOM   1509  OE1 GLN B 187     -26.812 -21.056   0.331  1.00 97.88           O  
ATOM   1510  N   VAL B 188     -24.558 -16.336  -0.861  1.00 98.37           N  
ATOM   1511  CA  VAL B 188     -25.019 -15.095  -0.248  1.00 98.37           C  
ATOM   1512  C   VAL B 188     -26.510 -14.908  -0.517  1.00 98.37           C  
ATOM   1513  CB  VAL B 188     -24.226 -13.875  -0.770  1.00 98.37           C  
ATOM   1514  O   VAL B 188     -27.007 -15.280  -1.582  1.00 98.37           O  
ATOM   1515  CG1 VAL B 188     -24.891 -12.571  -0.332  1.00 98.37           C  
ATOM   1516  CG2 VAL B 188     -22.780 -13.931  -0.282  1.00 98.37           C  
ATOM   1517  N   HIS B 189     -27.259 -14.351   0.525  1.00 98.39           N  
ATOM   1518  CA  HIS B 189     -28.705 -14.190   0.420  1.00 98.39           C  
ATOM   1519  C   HIS B 189     -29.111 -12.729   0.580  1.00 98.39           C  
ATOM   1520  CB  HIS B 189     -29.417 -15.050   1.467  1.00 98.39           C  
ATOM   1521  O   HIS B 189     -28.871 -12.125   1.628  1.00 98.39           O  
ATOM   1522  CG  HIS B 189     -28.926 -16.462   1.518  1.00 98.39           C  
ATOM   1523  CD2 HIS B 189     -28.124 -17.092   2.408  1.00 98.39           C  
ATOM   1524  ND1 HIS B 189     -29.258 -17.400   0.565  1.00 98.39           N  
ATOM   1525  CE1 HIS B 189     -28.680 -18.550   0.869  1.00 98.39           C  
ATOM   1526  NE2 HIS B 189     -27.987 -18.391   1.983  1.00 98.39           N  
ATOM   1527  N   MET B 190     -29.618 -12.118  -0.433  1.00 98.62           N  
ATOM   1528  CA  MET B 190     -30.168 -10.772  -0.291  1.00 98.62           C  
ATOM   1529  C   MET B 190     -31.636 -10.824   0.119  1.00 98.62           C  
ATOM   1530  CB  MET B 190     -30.016  -9.989  -1.596  1.00 98.62           C  
ATOM   1531  O   MET B 190     -32.493 -11.212  -0.677  1.00 98.62           O  
ATOM   1532  CG  MET B 190     -30.491  -8.548  -1.505  1.00 98.62           C  
ATOM   1533  SD  MET B 190     -30.306  -7.644  -3.091  1.00 98.62           S  
ATOM   1534  CE  MET B 190     -31.667  -8.381  -4.039  1.00 98.62           C  
ATOM   1535  N   VAL B 191     -31.943 -10.518   1.327  1.00 98.49           N  
ATOM   1536  CA  VAL B 191     -33.310 -10.450   1.833  1.00 98.49           C  
ATOM   1537  C   VAL B 191     -33.930  -9.103   1.468  1.00 98.49           C  
ATOM   1538  CB  VAL B 191     -33.360 -10.663   3.363  1.00 98.49           C  
ATOM   1539  O   VAL B 191     -33.414  -8.050   1.853  1.00 98.49           O  
ATOM   1540  CG1 VAL B 191     -34.795 -10.558   3.876  1.00 98.49           C  
ATOM   1541  CG2 VAL B 191     -32.756 -12.016   3.732  1.00 98.49           C  
ATOM   1542  N   ALA B 192     -35.054  -9.150   0.652  1.00 98.40           N  
ATOM   1543  CA  ALA B 192     -35.694  -7.926   0.179  1.00 98.40           C  
ATOM   1544  C   ALA B 192     -37.112  -7.800   0.729  1.00 98.40           C  
ATOM   1545  CB  ALA B 192     -35.714  -7.892  -1.348  1.00 98.40           C  
ATOM   1546  O   ALA B 192     -37.866  -8.776   0.747  1.00 98.40           O  
ATOM   1547  N   ASN B 193     -37.414  -6.633   1.202  1.00 97.99           N  
ATOM   1548  CA  ASN B 193     -38.770  -6.348   1.659  1.00 97.99           C  
ATOM   1549  C   ASN B 193     -39.750  -6.268   0.492  1.00 97.99           C  
ATOM   1550  CB  ASN B 193     -38.802  -5.049   2.468  1.00 97.99           C  
ATOM   1551  O   ASN B 193     -39.460  -5.638  -0.526  1.00 97.99           O  
ATOM   1552  CG  ASN B 193     -40.179  -4.739   3.021  1.00 97.99           C  
ATOM   1553  ND2 ASN B 193     -40.610  -3.492   2.873  1.00 97.99           N  
ATOM   1554  OD1 ASN B 193     -40.850  -5.613   3.577  1.00 97.99           O  
ATOM   1555  N   LYS B 194     -40.849  -6.966   0.629  1.00 97.49           N  
ATOM   1556  CA  LYS B 194     -41.963  -6.930  -0.315  1.00 97.49           C  
ATOM   1557  C   LYS B 194     -43.177  -6.233   0.293  1.00 97.49           C  
ATOM   1558  CB  LYS B 194     -42.339  -8.346  -0.756  1.00 97.49           C  
ATOM   1559  O   LYS B 194     -43.719  -6.687   1.303  1.00 97.49           O  
ATOM   1560  CG  LYS B 194     -43.518  -8.402  -1.716  1.00 97.49           C  
ATOM   1561  CD  LYS B 194     -43.884  -9.838  -2.069  1.00 97.49           C  
ATOM   1562  CE  LYS B 194     -45.105  -9.899  -2.977  1.00 97.49           C  
ATOM   1563  NZ  LYS B 194     -45.495 -11.306  -3.288  1.00 97.49           N  
ATOM   1564  N   ASN B 195     -43.515  -4.981  -0.235  1.00 96.89           N  
ATOM   1565  CA  ASN B 195     -44.630  -4.247   0.355  1.00 96.89           C  
ATOM   1566  C   ASN B 195     -45.471  -3.552  -0.712  1.00 96.89           C  
ATOM   1567  CB  ASN B 195     -44.121  -3.229   1.378  1.00 96.89           C  
ATOM   1568  O   ASN B 195     -45.022  -3.378  -1.846  1.00 96.89           O  
ATOM   1569  CG  ASN B 195     -43.337  -2.101   0.738  1.00 96.89           C  
ATOM   1570  ND2 ASN B 195     -43.865  -0.886   0.828  1.00 96.89           N  
ATOM   1571  OD1 ASN B 195     -42.266  -2.319   0.166  1.00 96.89           O  
ATOM   1572  N   ALA B 196     -46.621  -3.296  -0.493  1.00 95.66           N  
ATOM   1573  CA  ALA B 196     -47.538  -2.430  -1.229  1.00 95.66           C  
ATOM   1574  C   ALA B 196     -48.165  -1.387  -0.308  1.00 95.66           C  
ATOM   1575  CB  ALA B 196     -48.625  -3.260  -1.907  1.00 95.66           C  
ATOM   1576  O   ALA B 196     -48.862  -1.734   0.649  1.00 95.66           O  
ATOM   1577  N   SER B 197     -47.760  -0.124  -0.530  1.00 92.91           N  
ATOM   1578  CA  SER B 197     -48.136   0.946   0.388  1.00 92.91           C  
ATOM   1579  C   SER B 197     -47.565   0.705   1.782  1.00 92.91           C  
ATOM   1580  CB  SER B 197     -49.657   1.076   0.466  1.00 92.91           C  
ATOM   1581  O   SER B 197     -46.364   0.476   1.935  1.00 92.91           O  
ATOM   1582  OG  SER B 197     -50.027   2.270   1.134  1.00 92.91           O  
ATOM   1583  N   ASP B 198     -48.250   0.649   2.707  1.00 94.52           N  
ATOM   1584  CA  ASP B 198     -47.729   0.487   4.061  1.00 94.52           C  
ATOM   1585  C   ASP B 198     -48.007  -0.917   4.592  1.00 94.52           C  
ATOM   1586  CB  ASP B 198     -48.334   1.534   4.998  1.00 94.52           C  
ATOM   1587  O   ASP B 198     -48.054  -1.129   5.806  1.00 94.52           O  
ATOM   1588  CG  ASP B 198     -49.847   1.446   5.088  1.00 94.52           C  
ATOM   1589  OD1 ASP B 198     -50.458   2.205   5.870  1.00 94.52           O  
ATOM   1590  OD2 ASP B 198     -50.435   0.606   4.371  1.00 94.52           O  
ATOM   1591  N   VAL B 199     -48.183  -1.860   3.665  1.00 94.30           N  
ATOM   1592  CA  VAL B 199     -48.458  -3.237   4.062  1.00 94.30           C  
ATOM   1593  C   VAL B 199     -47.292  -4.135   3.654  1.00 94.30           C  
ATOM   1594  CB  VAL B 199     -49.774  -3.756   3.441  1.00 94.30           C  
ATOM   1595  O   VAL B 199     -46.867  -4.122   2.496  1.00 94.30           O  
ATOM   1596  CG1 VAL B 199     -50.067  -5.181   3.908  1.00 94.30           C  
ATOM   1597  CG2 VAL B 199     -50.933  -2.825   3.793  1.00 94.30           C  
ATOM   1598  N   HIS B 200     -46.770  -4.866   4.556  1.00 95.70           N  
ATOM   1599  CA  HIS B 200     -45.696  -5.831   4.350  1.00 95.70           C  
ATOM   1600  C   HIS B 200     -46.245  -7.172   3.873  1.00 95.70           C  
ATOM   1601  CB  HIS B 200     -44.892  -6.021   5.637  1.00 95.70           C  
ATOM   1602  O   HIS B 200     -47.159  -7.727   4.487  1.00 95.70           O  
ATOM   1603  CG  HIS B 200     -43.806  -7.043   5.521  1.00 95.70           C  
ATOM   1604  CD2 HIS B 200     -43.667  -8.262   6.093  1.00 95.70           C  
ATOM   1605  ND1 HIS B 200     -42.688  -6.854   4.737  1.00 95.70           N  
ATOM   1606  CE1 HIS B 200     -41.907  -7.917   4.832  1.00 95.70           C  
ATOM   1607  NE2 HIS B 200     -42.478  -8.786   5.649  1.00 95.70           N  
ATOM   1608  N   TYR B 201     -45.696  -7.722   2.773  1.00 95.02           N  
ATOM   1609  CA  TYR B 201     -46.220  -8.962   2.211  1.00 95.02           C  
ATOM   1610  C   TYR B 201     -45.163 -10.059   2.232  1.00 95.02           C  
ATOM   1611  CB  TYR B 201     -46.710  -8.737   0.777  1.00 95.02           C  
ATOM   1612  O   TYR B 201     -45.256 -11.034   1.482  1.00 95.02           O  
ATOM   1613  CG  TYR B 201     -48.017  -7.986   0.694  1.00 95.02           C  
ATOM   1614  CD1 TYR B 201     -49.231  -8.636   0.904  1.00 95.02           C  
ATOM   1615  CD2 TYR B 201     -48.041  -6.626   0.403  1.00 95.02           C  
ATOM   1616  CE1 TYR B 201     -50.438  -7.949   0.826  1.00 95.02           C  
ATOM   1617  CE2 TYR B 201     -49.241  -5.929   0.323  1.00 95.02           C  
ATOM   1618  OH  TYR B 201     -51.624  -5.912   0.457  1.00 95.02           O  
ATOM   1619  CZ  TYR B 201     -50.433  -6.597   0.536  1.00 95.02           C  
ATOM   1620  N   GLY B 202     -44.205  -9.944   3.052  1.00 96.16           N  
ATOM   1621  CA  GLY B 202     -43.141 -10.924   3.195  1.00 96.16           C  
ATOM   1622  C   GLY B 202     -41.807 -10.439   2.661  1.00 96.16           C  
ATOM   1623  O   GLY B 202     -41.654  -9.259   2.337  1.00 96.16           O  
ATOM   1624  N   CYS B 203     -40.907 -11.375   2.637  1.00 97.58           N  
ATOM   1625  CA  CYS B 203     -39.574 -11.086   2.121  1.00 97.58           C  
ATOM   1626  C   CYS B 203     -39.239 -11.986   0.938  1.00 97.58           C  
ATOM   1627  CB  CYS B 203     -38.525 -11.260   3.219  1.00 97.58           C  
ATOM   1628  O   CYS B 203     -39.424 -13.203   1.008  1.00 97.58           O  
ATOM   1629  SG  CYS B 203     -38.702 -10.095   4.588  1.00 97.58           S  
ATOM   1630  N   ALA B 204     -38.827 -11.319  -0.205  1.00 98.11           N  
ATOM   1631  CA  ALA B 204     -38.205 -12.067  -1.294  1.00 98.11           C  
ATOM   1632  C   ALA B 204     -36.707 -12.234  -1.060  1.00 98.11           C  
ATOM   1633  CB  ALA B 204     -38.458 -11.372  -2.630  1.00 98.11           C  
ATOM   1634  O   ALA B 204     -36.072 -11.382  -0.435  1.00 98.11           O  
ATOM   1635  N   VAL B 205     -36.180 -13.358  -1.536  1.00 98.28           N  
ATOM   1636  CA  VAL B 205     -34.756 -13.584  -1.309  1.00 98.28           C  
ATOM   1637  C   VAL B 205     -34.081 -13.983  -2.619  1.00 98.28           C  
ATOM   1638  CB  VAL B 205     -34.518 -14.668  -0.235  1.00 98.28           C  
ATOM   1639  O   VAL B 205     -34.528 -14.911  -3.297  1.00 98.28           O  
ATOM   1640  CG1 VAL B 205     -33.027 -14.815   0.062  1.00 98.28           C  
ATOM   1641  CG2 VAL B 205     -35.289 -14.333   1.041  1.00 98.28           C  
ATOM   1642  N   TRP B 206     -33.052 -13.278  -3.027  1.00 98.55           N  
ATOM   1643  CA  TRP B 206     -32.141 -13.686  -4.091  1.00 98.55           C  
ATOM   1644  C   TRP B 206     -30.908 -14.376  -3.518  1.00 98.55           C  
ATOM   1645  CB  TRP B 206     -31.721 -12.478  -4.934  1.00 98.55           C  
ATOM   1646  O   TRP B 206     -30.196 -13.802  -2.690  1.00 98.55           O  
ATOM   1647  CG  TRP B 206     -32.740 -12.062  -5.951  1.00 98.55           C  
ATOM   1648  CD1 TRP B 206     -32.740 -12.358  -7.286  1.00 98.55           C  
ATOM   1649  CD2 TRP B 206     -33.907 -11.268  -5.716  1.00 98.55           C  
ATOM   1650  CE2 TRP B 206     -34.570 -11.122  -6.955  1.00 98.55           C  
ATOM   1651  CE3 TRP B 206     -34.458 -10.666  -4.577  1.00 98.55           C  
ATOM   1652  NE1 TRP B 206     -33.838 -11.796  -7.895  1.00 98.55           N  
ATOM   1653  CH2 TRP B 206     -36.274  -9.819  -5.956  1.00 98.55           C  
ATOM   1654  CZ2 TRP B 206     -35.757 -10.398  -7.086  1.00 98.55           C  
ATOM   1655  CZ3 TRP B 206     -35.639  -9.946  -4.709  1.00 98.55           C  
ATOM   1656  N   HIS B 207     -30.775 -15.625  -3.847  1.00 98.58           N  
ATOM   1657  CA  HIS B 207     -29.638 -16.424  -3.403  1.00 98.58           C  
ATOM   1658  C   HIS B 207     -28.530 -16.437  -4.451  1.00 98.58           C  
ATOM   1659  CB  HIS B 207     -30.080 -17.855  -3.088  1.00 98.58           C  
ATOM   1660  O   HIS B 207     -28.740 -16.895  -5.576  1.00 98.58           O  
ATOM   1661  CG  HIS B 207     -31.315 -17.930  -2.248  1.00 98.58           C  
ATOM   1662  CD2 HIS B 207     -32.621 -18.011  -2.593  1.00 98.58           C  
ATOM   1663  ND1 HIS B 207     -31.279 -17.923  -0.870  1.00 98.58           N  
ATOM   1664  CE1 HIS B 207     -32.515 -17.998  -0.404  1.00 98.58           C  
ATOM   1665  NE2 HIS B 207     -33.348 -18.052  -1.429  1.00 98.58           N  
ATOM   1666  N   LEU B 208     -27.370 -15.863  -4.147  1.00 98.47           N  
ATOM   1667  CA  LEU B 208     -26.246 -15.758  -5.071  1.00 98.47           C  
ATOM   1668  C   LEU B 208     -25.241 -16.881  -4.833  1.00 98.47           C  
ATOM   1669  CB  LEU B 208     -25.555 -14.400  -4.923  1.00 98.47           C  
ATOM   1670  O   LEU B 208     -24.695 -17.009  -3.735  1.00 98.47           O  
ATOM   1671  CG  LEU B 208     -26.472 -13.179  -4.839  1.00 98.47           C  
ATOM   1672  CD1 LEU B 208     -25.647 -11.906  -4.684  1.00 98.47           C  
ATOM   1673  CD2 LEU B 208     -27.367 -13.096  -6.070  1.00 98.47           C  
ATOM   1674  N   GLU B 209     -25.055 -17.683  -5.899  1.00 97.88           N  
ATOM   1675  CA  GLU B 209     -24.175 -18.842  -5.780  1.00 97.88           C  
ATOM   1676  C   GLU B 209     -22.751 -18.500  -6.211  1.00 97.88           C  
ATOM   1677  CB  GLU B 209     -24.710 -20.010  -6.612  1.00 97.88           C  
ATOM   1678  O   GLU B 209     -22.537 -17.555  -6.972  1.00 97.88           O  
ATOM   1679  CG  GLU B 209     -26.128 -20.426  -6.248  1.00 97.88           C  
ATOM   1680  CD  GLU B 209     -26.239 -21.020  -4.853  1.00 97.88           C  
ATOM   1681  OE1 GLU B 209     -27.340 -20.969  -4.257  1.00 97.88           O  
ATOM   1682  OE2 GLU B 209     -25.218 -21.539  -4.350  1.00 97.88           O  
ATOM   1683  N   THR B 210     -21.733 -19.249  -5.749  1.00 98.04           N  
ATOM   1684  CA  THR B 210     -20.318 -18.984  -5.985  1.00 98.04           C  
ATOM   1685  C   THR B 210     -19.972 -19.169  -7.460  1.00 98.04           C  
ATOM   1686  CB  THR B 210     -19.427 -19.901  -5.127  1.00 98.04           C  
ATOM   1687  O   THR B 210     -18.943 -18.678  -7.928  1.00 98.04           O  
ATOM   1688  CG2 THR B 210     -19.679 -19.677  -3.640  1.00 98.04           C  
ATOM   1689  OG1 THR B 210     -19.711 -21.269  -5.447  1.00 98.04           O  
ATOM   1690  N   ASN B 211     -20.821 -19.839  -8.171  1.00 97.12           N  
ATOM   1691  CA  ASN B 211     -20.577 -20.071  -9.591  1.00 97.12           C  
ATOM   1692  C   ASN B 211     -21.279 -19.030 -10.458  1.00 97.12           C  
ATOM   1693  CB  ASN B 211     -21.022 -21.480  -9.988  1.00 97.12           C  
ATOM   1694  O   ASN B 211     -21.200 -19.083 -11.686  1.00 97.12           O  
ATOM   1695  CG  ASN B 211     -22.515 -21.690  -9.823  1.00 97.12           C  
ATOM   1696  ND2 ASN B 211     -22.974 -22.909 -10.078  1.00 97.12           N  
ATOM   1697  OD1 ASN B 211     -23.249 -20.763  -9.471  1.00 97.12           O  
ATOM   1698  N   GLY B 212     -21.930 -18.137  -9.879  1.00 97.66           N  
ATOM   1699  CA  GLY B 212     -22.587 -17.059 -10.601  1.00 97.66           C  
ATOM   1700  C   GLY B 212     -24.082 -17.267 -10.754  1.00 97.66           C  
ATOM   1701  O   GLY B 212     -24.805 -16.350 -11.149  1.00 97.66           O  
ATOM   1702  N   ASP B 213     -24.660 -18.439 -10.395  1.00 98.17           N  
ATOM   1703  CA  ASP B 213     -26.092 -18.708 -10.471  1.00 98.17           C  
ATOM   1704  C   ASP B 213     -26.860 -17.896  -9.430  1.00 98.17           C  
ATOM   1705  CB  ASP B 213     -26.368 -20.201 -10.282  1.00 98.17           C  
ATOM   1706  O   ASP B 213     -26.337 -17.607  -8.351  1.00 98.17           O  
ATOM   1707  CG  ASP B 213     -25.921 -21.041 -11.465  1.00 98.17           C  
ATOM   1708  OD1 ASP B 213     -25.870 -22.285 -11.345  1.00 98.17           O  
ATOM   1709  OD2 ASP B 213     -25.613 -20.455 -12.525  1.00 98.17           O  
ATOM   1710  N   ILE B 214     -28.128 -17.519  -9.887  1.00 98.45           N  
ATOM   1711  CA  ILE B 214     -29.024 -16.813  -8.978  1.00 98.45           C  
ATOM   1712  C   ILE B 214     -30.288 -17.640  -8.754  1.00 98.45           C  
ATOM   1713  CB  ILE B 214     -29.389 -15.412  -9.519  1.00 98.45           C  
ATOM   1714  O   ILE B 214     -30.940 -18.061  -9.713  1.00 98.45           O  
ATOM   1715  CG1 ILE B 214     -28.118 -14.607  -9.815  1.00 98.45           C  
ATOM   1716  CG2 ILE B 214     -30.290 -14.669  -8.528  1.00 98.45           C  
ATOM   1717  CD1 ILE B 214     -28.375 -13.284 -10.524  1.00 98.45           C  
ATOM   1718  N   ARG B 215     -30.613 -17.989  -7.496  1.00 98.25           N  
ATOM   1719  CA  ARG B 215     -31.884 -18.612  -7.140  1.00 98.25           C  
ATOM   1720  C   ARG B 215     -32.810 -17.613  -6.455  1.00 98.25           C  
ATOM   1721  CB  ARG B 215     -31.654 -19.822  -6.232  1.00 98.25           C  
ATOM   1722  O   ARG B 215     -32.348 -16.631  -5.868  1.00 98.25           O  
ATOM   1723  CG  ARG B 215     -30.784 -20.902  -6.854  1.00 98.25           C  
ATOM   1724  CD  ARG B 215     -30.622 -22.099  -5.927  1.00 98.25           C  
ATOM   1725  NE  ARG B 215     -30.005 -23.231  -6.611  1.00 98.25           N  
ATOM   1726  NH1 ARG B 215     -30.318 -24.719  -4.872  1.00 98.25           N  
ATOM   1727  NH2 ARG B 215     -29.297 -25.407  -6.805  1.00 98.25           N  
ATOM   1728  CZ  ARG B 215     -29.875 -24.450  -6.095  1.00 98.25           C  
ATOM   1729  N   PHE B 216     -34.099 -17.916  -6.539  1.00 98.07           N  
ATOM   1730  CA  PHE B 216     -35.049 -16.913  -6.074  1.00 98.07           C  
ATOM   1731  C   PHE B 216     -36.174 -17.561  -5.276  1.00 98.07           C  
ATOM   1732  CB  PHE B 216     -35.628 -16.130  -7.257  1.00 98.07           C  
ATOM   1733  O   PHE B 216     -36.706 -18.599  -5.674  1.00 98.07           O  
ATOM   1734  CG  PHE B 216     -36.611 -15.063  -6.856  1.00 98.07           C  
ATOM   1735  CD1 PHE B 216     -37.937 -15.132  -7.264  1.00 98.07           C  
ATOM   1736  CD2 PHE B 216     -36.207 -13.990  -6.072  1.00 98.07           C  
ATOM   1737  CE1 PHE B 216     -38.849 -14.146  -6.894  1.00 98.07           C  
ATOM   1738  CE2 PHE B 216     -37.113 -13.001  -5.699  1.00 98.07           C  
ATOM   1739  CZ  PHE B 216     -38.433 -13.080  -6.112  1.00 98.07           C  
ATOM   1740  N   SER B 217     -36.471 -17.004  -4.089  1.00 97.90           N  
ATOM   1741  CA  SER B 217     -37.622 -17.362  -3.266  1.00 97.90           C  
ATOM   1742  C   SER B 217     -38.530 -16.160  -3.033  1.00 97.90           C  
ATOM   1743  CB  SER B 217     -37.164 -17.935  -1.924  1.00 97.90           C  
ATOM   1744  O   SER B 217     -38.055 -15.072  -2.698  1.00 97.90           O  
ATOM   1745  OG  SER B 217     -36.339 -19.070  -2.116  1.00 97.90           O  
ATOM   1746  N   ASN B 218     -39.863 -16.338  -3.271  1.00 97.41           N  
ATOM   1747  CA  ASN B 218     -40.835 -15.258  -3.146  1.00 97.41           C  
ATOM   1748  C   ASN B 218     -42.140 -15.747  -2.526  1.00 97.41           C  
ATOM   1749  CB  ASN B 218     -41.103 -14.616  -4.509  1.00 97.41           C  
ATOM   1750  O   ASN B 218     -42.700 -16.755  -2.961  1.00 97.41           O  
ATOM   1751  CG  ASN B 218     -41.855 -13.304  -4.399  1.00 97.41           C  
ATOM   1752  ND2 ASN B 218     -42.738 -13.045  -5.356  1.00 97.41           N  
ATOM   1753  OD1 ASN B 218     -41.643 -12.530  -3.462  1.00 97.41           O  
ATOM   1754  N   PRO B 219     -42.564 -15.117  -1.443  1.00 93.81           N  
ATOM   1755  CA  PRO B 219     -43.769 -15.595  -0.762  1.00 93.81           C  
ATOM   1756  C   PRO B 219     -45.045 -15.304  -1.549  1.00 93.81           C  
ATOM   1757  CB  PRO B 219     -43.756 -14.824   0.560  1.00 93.81           C  
ATOM   1758  O   PRO B 219     -45.094 -14.344  -2.322  1.00 93.81           O  
ATOM   1759  CG  PRO B 219     -43.049 -13.544   0.249  1.00 93.81           C  
ATOM   1760  CD  PRO B 219     -41.981 -13.824  -0.769  1.00 93.81           C  
ATOM   1761  N   HIS B 220     -45.997 -16.091  -1.442  1.00 84.51           N  
ATOM   1762  CA  HIS B 220     -47.320 -15.868  -2.015  1.00 84.51           C  
ATOM   1763  C   HIS B 220     -48.046 -14.734  -1.300  1.00 84.51           C  
ATOM   1764  CB  HIS B 220     -48.154 -17.148  -1.952  1.00 84.51           C  
ATOM   1765  O   HIS B 220     -47.976 -14.622  -0.074  1.00 84.51           O  
ATOM   1766  CG  HIS B 220     -49.542 -16.987  -2.486  1.00 84.51           C  
ATOM   1767  CD2 HIS B 220     -50.728 -16.842  -1.850  1.00 84.51           C  
ATOM   1768  ND1 HIS B 220     -49.822 -16.967  -3.835  1.00 84.51           N  
ATOM   1769  CE1 HIS B 220     -51.125 -16.815  -4.006  1.00 84.51           C  
ATOM   1770  NE2 HIS B 220     -51.697 -16.736  -2.817  1.00 84.51           N  
ATOM   1771  N   THR B 221     -48.408 -13.855  -2.086  1.00 72.43           N  
ATOM   1772  CA  THR B 221     -49.188 -12.809  -1.434  1.00 72.43           C  
ATOM   1773  C   THR B 221     -50.455 -12.504  -2.227  1.00 72.43           C  
ATOM   1774  CB  THR B 221     -48.362 -11.520  -1.265  1.00 72.43           C  
ATOM   1775  O   THR B 221     -50.515 -12.756  -3.432  1.00 72.43           O  
ATOM   1776  CG2 THR B 221     -47.149 -11.757  -0.372  1.00 72.43           C  
ATOM   1777  OG1 THR B 221     -47.916 -11.073  -2.551  1.00 72.43           O  
ATOM   1778  N   ASP B 222     -51.179 -12.207  -1.533  1.00 72.39           N  
ATOM   1779  CA  ASP B 222     -52.463 -11.844  -2.125  1.00 72.39           C  
ATOM   1780  C   ASP B 222     -52.507 -10.357  -2.470  1.00 72.39           C  
ATOM   1781  CB  ASP B 222     -53.610 -12.199  -1.177  1.00 72.39           C  
ATOM   1782  O   ASP B 222     -53.494  -9.676  -2.180  1.00 72.39           O  
ATOM   1783  CG  ASP B 222     -53.857 -13.694  -1.079  1.00 72.39           C  
ATOM   1784  OD1 ASP B 222     -54.408 -14.155  -0.056  1.00 72.39           O  
ATOM   1785  OD2 ASP B 222     -53.495 -14.418  -2.031  1.00 72.39           O  
ATOM   1786  N   ILE B 223     -51.796  -9.883  -3.007  1.00 76.33           N  
ATOM   1787  CA  ILE B 223     -51.817  -8.483  -3.416  1.00 76.33           C  
ATOM   1788  C   ILE B 223     -52.749  -8.309  -4.613  1.00 76.33           C  
ATOM   1789  CB  ILE B 223     -50.400  -7.974  -3.762  1.00 76.33           C  
ATOM   1790  O   ILE B 223     -52.689  -9.081  -5.572  1.00 76.33           O  
ATOM   1791  CG1 ILE B 223     -49.451  -8.189  -2.577  1.00 76.33           C  
ATOM   1792  CG2 ILE B 223     -50.440  -6.499  -4.171  1.00 76.33           C  
ATOM   1793  CD1 ILE B 223     -47.986  -7.934  -2.903  1.00 76.33           C  
ATOM   1794  N   PHE B 224     -53.529  -7.403  -4.539  1.00 69.46           N  
ATOM   1795  CA  PHE B 224     -54.618  -7.205  -5.488  1.00 69.46           C  
ATOM   1796  C   PHE B 224     -54.087  -7.140  -6.915  1.00 69.46           C  
ATOM   1797  CB  PHE B 224     -55.394  -5.926  -5.158  1.00 69.46           C  
ATOM   1798  O   PHE B 224     -54.577  -7.847  -7.798  1.00 69.46           O  
ATOM   1799  CG  PHE B 224     -56.583  -5.690  -6.050  1.00 69.46           C  
ATOM   1800  CD1 PHE B 224     -56.517  -4.775  -7.093  1.00 69.46           C  
ATOM   1801  CD2 PHE B 224     -57.768  -6.384  -5.844  1.00 69.46           C  
ATOM   1802  CE1 PHE B 224     -57.616  -4.555  -7.920  1.00 69.46           C  
ATOM   1803  CE2 PHE B 224     -58.871  -6.170  -6.666  1.00 69.46           C  
ATOM   1804  CZ  PHE B 224     -58.793  -5.254  -7.703  1.00 69.46           C  
ATOM   1805  N   ASP B 225     -53.324  -6.907  -7.309  1.00 79.50           N  
ATOM   1806  CA  ASP B 225     -52.816  -6.783  -8.671  1.00 79.50           C  
ATOM   1807  C   ASP B 225     -51.440  -7.432  -8.805  1.00 79.50           C  
ATOM   1808  CB  ASP B 225     -52.747  -5.312  -9.087  1.00 79.50           C  
ATOM   1809  O   ASP B 225     -50.847  -7.425  -9.886  1.00 79.50           O  
ATOM   1810  CG  ASP B 225     -51.855  -4.482  -8.182  1.00 79.50           C  
ATOM   1811  OD1 ASP B 225     -51.775  -3.248  -8.369  1.00 79.50           O  
ATOM   1812  OD2 ASP B 225     -51.223  -5.066  -7.275  1.00 79.50           O  
ATOM   1813  N   GLY B 226     -51.052  -7.758  -7.925  1.00 84.47           N  
ATOM   1814  CA  GLY B 226     -49.808  -8.511  -7.955  1.00 84.47           C  
ATOM   1815  C   GLY B 226     -48.575  -7.627  -7.934  1.00 84.47           C  
ATOM   1816  O   GLY B 226     -47.453  -8.122  -7.807  1.00 84.47           O  
ATOM   1817  N   ASN B 227     -48.794  -6.426  -7.916  1.00 93.95           N  
ATOM   1818  CA  ASN B 227     -47.686  -5.478  -7.949  1.00 93.95           C  
ATOM   1819  C   ASN B 227     -47.194  -5.140  -6.545  1.00 93.95           C  
ATOM   1820  CB  ASN B 227     -48.093  -4.202  -8.690  1.00 93.95           C  
ATOM   1821  O   ASN B 227     -47.992  -4.808  -5.666  1.00 93.95           O  
ATOM   1822  CG  ASN B 227     -48.327  -4.436 -10.170  1.00 93.95           C  
ATOM   1823  ND2 ASN B 227     -49.347  -3.786 -10.719  1.00 93.95           N  
ATOM   1824  OD1 ASN B 227     -47.599  -5.195 -10.814  1.00 93.95           O  
ATOM   1825  N   ALA B 228     -45.954  -5.292  -6.278  1.00 95.92           N  
ATOM   1826  CA  ALA B 228     -45.340  -4.973  -4.992  1.00 95.92           C  
ATOM   1827  C   ALA B 228     -44.004  -4.261  -5.183  1.00 95.92           C  
ATOM   1828  CB  ALA B 228     -45.151  -6.241  -4.163  1.00 95.92           C  
ATOM   1829  O   ALA B 228     -43.382  -4.370  -6.242  1.00 95.92           O  
ATOM   1830  N   VAL B 229     -43.663  -3.508  -4.201  1.00 96.85           N  
ATOM   1831  CA  VAL B 229     -42.355  -2.861  -4.173  1.00 96.85           C  
ATOM   1832  C   VAL B 229     -41.335  -3.784  -3.512  1.00 96.85           C  
ATOM   1833  CB  VAL B 229     -42.409  -1.507  -3.430  1.00 96.85           C  
ATOM   1834  O   VAL B 229     -41.602  -4.358  -2.453  1.00 96.85           O  
ATOM   1835  CG1 VAL B 229     -41.019  -0.876  -3.356  1.00 96.85           C  
ATOM   1836  CG2 VAL B 229     -43.393  -0.561  -4.115  1.00 96.85           C  
ATOM   1837  N   TYR B 230     -40.214  -3.991  -4.176  1.00 97.65           N  
ATOM   1838  CA  TYR B 230     -39.121  -4.798  -3.645  1.00 97.65           C  
ATOM   1839  C   TYR B 230     -37.894  -3.937  -3.366  1.00 97.65           C  
ATOM   1840  CB  TYR B 230     -38.759  -5.922  -4.619  1.00 97.65           C  
ATOM   1841  O   TYR B 230     -37.428  -3.208  -4.244  1.00 97.65           O  
ATOM   1842  CG  TYR B 230     -39.884  -6.900  -4.862  1.00 97.65           C  
ATOM   1843  CD1 TYR B 230     -39.922  -8.125  -4.202  1.00 97.65           C  
ATOM   1844  CD2 TYR B 230     -40.908  -6.600  -5.754  1.00 97.65           C  
ATOM   1845  CE1 TYR B 230     -40.955  -9.030  -4.424  1.00 97.65           C  
ATOM   1846  CE2 TYR B 230     -41.946  -7.497  -5.984  1.00 97.65           C  
ATOM   1847  OH  TYR B 230     -42.986  -9.599  -5.539  1.00 97.65           O  
ATOM   1848  CZ  TYR B 230     -41.961  -8.707  -5.315  1.00 97.65           C  
ATOM   1849  N   THR B 231     -37.381  -3.967  -2.152  1.00 98.26           N  
ATOM   1850  CA  THR B 231     -36.194  -3.214  -1.765  1.00 98.26           C  
ATOM   1851  C   THR B 231     -35.266  -4.069  -0.906  1.00 98.26           C  
ATOM   1852  CB  THR B 231     -36.570  -1.932  -1.000  1.00 98.26           C  
ATOM   1853  O   THR B 231     -35.710  -4.700   0.055  1.00 98.26           O  
ATOM   1854  CG2 THR B 231     -37.226  -0.911  -1.924  1.00 98.26           C  
ATOM   1855  OG1 THR B 231     -37.483  -2.262   0.054  1.00 98.26           O  
ATOM   1856  N   GLY B 232     -33.979  -4.181  -1.217  1.00 98.37           N  
ATOM   1857  CA  GLY B 232     -32.974  -4.948  -0.499  1.00 98.37           C  
ATOM   1858  C   GLY B 232     -31.562  -4.689  -0.991  1.00 98.37           C  
ATOM   1859  O   GLY B 232     -31.359  -4.340  -2.156  1.00 98.37           O  
ATOM   1860  N   THR B 233     -30.598  -4.768  -0.199  1.00 98.64           N  
ATOM   1861  CA  THR B 233     -29.176  -4.608  -0.480  1.00 98.64           C  
ATOM   1862  C   THR B 233     -28.359  -5.678   0.239  1.00 98.64           C  
ATOM   1863  CB  THR B 233     -28.678  -3.212  -0.063  1.00 98.64           C  
ATOM   1864  O   THR B 233     -28.637  -6.006   1.394  1.00 98.64           O  
ATOM   1865  CG2 THR B 233     -27.185  -3.056  -0.336  1.00 98.64           C  
ATOM   1866  OG1 THR B 233     -29.394  -2.215  -0.803  1.00 98.64           O  
ATOM   1867  N   VAL B 234     -27.427  -6.267  -0.504  1.00 98.56           N  
ATOM   1868  CA  VAL B 234     -26.502  -7.193   0.141  1.00 98.56           C  
ATOM   1869  C   VAL B 234     -25.069  -6.865  -0.272  1.00 98.56           C  
ATOM   1870  CB  VAL B 234     -26.835  -8.661  -0.208  1.00 98.56           C  
ATOM   1871  O   VAL B 234     -24.827  -6.425  -1.399  1.00 98.56           O  
ATOM   1872  CG1 VAL B 234     -26.577  -8.937  -1.688  1.00 98.56           C  
ATOM   1873  CG2 VAL B 234     -26.020  -9.614   0.666  1.00 98.56           C  
ATOM   1874  N   THR B 235     -24.118  -6.906   0.621  1.00 98.59           N  
ATOM   1875  CA  THR B 235     -22.687  -6.765   0.375  1.00 98.59           C  
ATOM   1876  C   THR B 235     -21.946  -8.048   0.737  1.00 98.59           C  
ATOM   1877  CB  THR B 235     -22.098  -5.586   1.171  1.00 98.59           C  
ATOM   1878  O   THR B 235     -22.300  -8.724   1.705  1.00 98.59           O  
ATOM   1879  CG2 THR B 235     -20.598  -5.452   0.926  1.00 98.59           C  
ATOM   1880  OG1 THR B 235     -22.746  -4.373   0.770  1.00 98.59           O  
ATOM   1881  N   TYR B 236     -20.982  -8.407  -0.061  1.00 98.18           N  
ATOM   1882  CA  TYR B 236     -20.265  -9.655   0.176  1.00 98.18           C  
ATOM   1883  C   TYR B 236     -18.849  -9.585  -0.382  1.00 98.18           C  
ATOM   1884  CB  TYR B 236     -21.015 -10.834  -0.450  1.00 98.18           C  
ATOM   1885  O   TYR B 236     -18.512  -8.659  -1.124  1.00 98.18           O  
ATOM   1886  CG  TYR B 236     -21.293 -10.663  -1.924  1.00 98.18           C  
ATOM   1887  CD1 TYR B 236     -22.504 -10.138  -2.368  1.00 98.18           C  
ATOM   1888  CD2 TYR B 236     -20.345 -11.027  -2.874  1.00 98.18           C  
ATOM   1889  CE1 TYR B 236     -22.765  -9.981  -3.725  1.00 98.18           C  
ATOM   1890  CE2 TYR B 236     -20.595 -10.874  -4.234  1.00 98.18           C  
ATOM   1891  OH  TYR B 236     -22.059 -10.196  -5.994  1.00 98.18           O  
ATOM   1892  CZ  TYR B 236     -21.806 -10.350  -4.649  1.00 98.18           C  
ATOM   1893  N   ILE B 237     -17.977 -10.483  -0.053  1.00 98.14           N  
ATOM   1894  CA  ILE B 237     -16.583 -10.556  -0.477  1.00 98.14           C  
ATOM   1895  C   ILE B 237     -16.456 -11.494  -1.675  1.00 98.14           C  
ATOM   1896  CB  ILE B 237     -15.666 -11.028   0.674  1.00 98.14           C  
ATOM   1897  O   ILE B 237     -17.082 -12.556  -1.708  1.00 98.14           O  
ATOM   1898  CG1 ILE B 237     -15.654  -9.994   1.805  1.00 98.14           C  
ATOM   1899  CG2 ILE B 237     -14.248 -11.294   0.160  1.00 98.14           C  
ATOM   1900  CD1 ILE B 237     -15.038 -10.503   3.102  1.00 98.14           C  
ATOM   1901  N   THR B 238     -15.634 -11.072  -2.685  1.00 97.50           N  
ATOM   1902  CA  THR B 238     -15.389 -11.869  -3.882  1.00 97.50           C  
ATOM   1903  C   THR B 238     -13.901 -12.167  -4.038  1.00 97.50           C  
ATOM   1904  CB  THR B 238     -15.908 -11.155  -5.144  1.00 97.50           C  
ATOM   1905  O   THR B 238     -13.057 -11.404  -3.563  1.00 97.50           O  
ATOM   1906  CG2 THR B 238     -15.164  -9.845  -5.379  1.00 97.50           C  
ATOM   1907  OG1 THR B 238     -15.721 -12.008  -6.279  1.00 97.50           O  
ATOM   1908  N   GLU B 239     -13.634 -13.231  -4.602  1.00 96.37           N  
ATOM   1909  CA  GLU B 239     -12.258 -13.563  -4.960  1.00 96.37           C  
ATOM   1910  C   GLU B 239     -12.069 -13.570  -6.474  1.00 96.37           C  
ATOM   1911  CB  GLU B 239     -11.862 -14.920  -4.373  1.00 96.37           C  
ATOM   1912  O   GLU B 239     -11.004 -13.944  -6.970  1.00 96.37           O  
ATOM   1913  CG  GLU B 239     -11.803 -14.939  -2.853  1.00 96.37           C  
ATOM   1914  CD  GLU B 239     -11.395 -16.289  -2.285  1.00 96.37           C  
ATOM   1915  OE1 GLU B 239     -10.217 -16.454  -1.896  1.00 96.37           O  
ATOM   1916  OE2 GLU B 239     -12.262 -17.190  -2.229  1.00 96.37           O  
ATOM   1917  N   ASP B 240     -13.059 -13.186  -7.171  1.00 96.11           N  
ATOM   1918  CA  ASP B 240     -12.975 -13.100  -8.625  1.00 96.11           C  
ATOM   1919  C   ASP B 240     -11.916 -12.087  -9.055  1.00 96.11           C  
ATOM   1920  CB  ASP B 240     -14.333 -12.726  -9.221  1.00 96.11           C  
ATOM   1921  O   ASP B 240     -11.613 -11.147  -8.317  1.00 96.11           O  
ATOM   1922  CG  ASP B 240     -15.240 -13.926  -9.431  1.00 96.11           C  
ATOM   1923  OD1 ASP B 240     -16.345 -13.766  -9.993  1.00 96.11           O  
ATOM   1924  OD2 ASP B 240     -14.847 -15.042  -9.027  1.00 96.11           O  
ATOM   1925  N   GLU B 241     -11.312 -12.256 -10.162  1.00 94.16           N  
ATOM   1926  CA  GLU B 241     -10.437 -11.245 -10.749  1.00 94.16           C  
ATOM   1927  C   GLU B 241     -11.171  -9.921 -10.937  1.00 94.16           C  
ATOM   1928  CB  GLU B 241      -9.876 -11.730 -12.088  1.00 94.16           C  
ATOM   1929  O   GLU B 241     -12.345  -9.904 -11.312  1.00 94.16           O  
ATOM   1930  CG  GLU B 241      -8.715 -10.895 -12.608  1.00 94.16           C  
ATOM   1931  CD  GLU B 241      -8.113 -11.439 -13.894  1.00 94.16           C  
ATOM   1932  OE1 GLU B 241      -7.145 -10.838 -14.412  1.00 94.16           O  
ATOM   1933  OE2 GLU B 241      -8.615 -12.473 -14.388  1.00 94.16           O  
ATOM   1934  N   TYR B 242     -10.529  -8.887 -10.660  1.00 92.88           N  
ATOM   1935  CA  TYR B 242     -11.132  -7.565 -10.775  1.00 92.88           C  
ATOM   1936  C   TYR B 242     -11.562  -7.284 -12.210  1.00 92.88           C  
ATOM   1937  CB  TYR B 242     -10.155  -6.484 -10.303  1.00 92.88           C  
ATOM   1938  O   TYR B 242     -10.806  -7.536 -13.152  1.00 92.88           O  
ATOM   1939  CG  TYR B 242     -10.825  -5.194  -9.898  1.00 92.88           C  
ATOM   1940  CD1 TYR B 242     -10.825  -4.090 -10.748  1.00 92.88           C  
ATOM   1941  CD2 TYR B 242     -11.459  -5.075  -8.666  1.00 92.88           C  
ATOM   1942  CE1 TYR B 242     -11.439  -2.898 -10.379  1.00 92.88           C  
ATOM   1943  CE2 TYR B 242     -12.077  -3.888  -8.286  1.00 92.88           C  
ATOM   1944  OH  TYR B 242     -12.672  -1.630  -8.777  1.00 92.88           O  
ATOM   1945  CZ  TYR B 242     -12.062  -2.807  -9.148  1.00 92.88           C  
ATOM   1946  N   PRO B 243     -12.749  -6.873 -12.410  1.00 90.51           N  
ATOM   1947  CA  PRO B 243     -13.247  -6.659 -13.771  1.00 90.51           C  
ATOM   1948  C   PRO B 243     -12.524  -5.524 -14.493  1.00 90.51           C  
ATOM   1949  CB  PRO B 243     -14.724  -6.315 -13.556  1.00 90.51           C  
ATOM   1950  O   PRO B 243     -12.124  -4.542 -13.862  1.00 90.51           O  
ATOM   1951  CG  PRO B 243     -14.798  -5.813 -12.150  1.00 90.51           C  
ATOM   1952  CD  PRO B 243     -13.680  -6.433 -11.362  1.00 90.51           C  
ATOM   1953  N   GLN B 244     -11.994  -5.563 -15.507  1.00 70.61           N  
ATOM   1954  CA  GLN B 244     -11.274  -4.575 -16.303  1.00 70.61           C  
ATOM   1955  C   GLN B 244     -12.235  -3.567 -16.929  1.00 70.61           C  
ATOM   1956  CB  GLN B 244     -10.449  -5.261 -17.393  1.00 70.61           C  
ATOM   1957  O   GLN B 244     -13.380  -3.903 -17.240  1.00 70.61           O  
ATOM   1958  CG  GLN B 244      -9.345  -6.160 -16.854  1.00 70.61           C  
ATOM   1959  CD  GLN B 244      -8.299  -6.496 -17.900  1.00 70.61           C  
ATOM   1960  NE2 GLN B 244      -7.266  -7.225 -17.493  1.00 70.61           N  
ATOM   1961  OE1 GLN B 244      -8.418  -6.104 -19.065  1.00 70.61           O  
TER    1962      GLN B 244                                                      
ATOM   1963  N   VAL C   1      51.514  20.091 -21.674  1.00 84.47           N  
ATOM   1964  CA  VAL C   1      51.711  19.940 -20.236  1.00 84.47           C  
ATOM   1965  C   VAL C   1      51.135  18.604 -19.772  1.00 84.47           C  
ATOM   1966  CB  VAL C   1      51.062  21.102 -19.449  1.00 84.47           C  
ATOM   1967  O   VAL C   1      49.923  18.385 -19.843  1.00 84.47           O  
ATOM   1968  CG1 VAL C   1      51.258  20.911 -17.946  1.00 84.47           C  
ATOM   1969  CG2 VAL C   1      51.642  22.441 -19.902  1.00 84.47           C  
ATOM   1970  N   VAL C   2      52.096  17.943 -19.446  1.00 92.17           N  
ATOM   1971  CA  VAL C   2      51.703  16.602 -19.026  1.00 92.17           C  
ATOM   1972  C   VAL C   2      51.432  16.590 -17.524  1.00 92.17           C  
ATOM   1973  CB  VAL C   2      52.784  15.556 -19.381  1.00 92.17           C  
ATOM   1974  O   VAL C   2      50.401  16.082 -17.077  1.00 92.17           O  
ATOM   1975  CG1 VAL C   2      52.404  14.181 -18.836  1.00 92.17           C  
ATOM   1976  CG2 VAL C   2      52.991  15.496 -20.894  1.00 92.17           C  
ATOM   1977  N   MET C   3      52.399  17.113 -16.728  1.00 92.79           N  
ATOM   1978  CA  MET C   3      52.287  17.145 -15.272  1.00 92.79           C  
ATOM   1979  C   MET C   3      52.871  18.437 -14.710  1.00 92.79           C  
ATOM   1980  CB  MET C   3      52.993  15.938 -14.651  1.00 92.79           C  
ATOM   1981  O   MET C   3      53.952  18.863 -15.118  1.00 92.79           O  
ATOM   1982  CG  MET C   3      52.794  15.818 -13.149  1.00 92.79           C  
ATOM   1983  SD  MET C   3      53.700  14.393 -12.431  1.00 92.79           S  
ATOM   1984  CE  MET C   3      53.255  14.578 -10.682  1.00 92.79           C  
ATOM   1985  N   THR C   4      52.155  19.123 -13.840  1.00 94.56           N  
ATOM   1986  CA  THR C   4      52.609  20.319 -13.139  1.00 94.56           C  
ATOM   1987  C   THR C   4      52.462  20.149 -11.629  1.00 94.56           C  
ATOM   1988  CB  THR C   4      51.828  21.565 -13.596  1.00 94.56           C  
ATOM   1989  O   THR C   4      51.692  19.305 -11.166  1.00 94.56           O  
ATOM   1990  CG2 THR C   4      52.024  21.820 -15.087  1.00 94.56           C  
ATOM   1991  OG1 THR C   4      50.433  21.370 -13.336  1.00 94.56           O  
ATOM   1992  N   TYR C   5      53.386  20.815 -10.983  1.00 92.06           N  
ATOM   1993  CA  TYR C   5      53.245  20.769  -9.532  1.00 92.06           C  
ATOM   1994  C   TYR C   5      53.553  22.126  -8.911  1.00 92.06           C  
ATOM   1995  CB  TYR C   5      54.166  19.701  -8.936  1.00 92.06           C  
ATOM   1996  O   TYR C   5      54.302  22.922  -9.482  1.00 92.06           O  
ATOM   1997  CG  TYR C   5      55.630  19.935  -9.219  1.00 92.06           C  
ATOM   1998  CD1 TYR C   5      56.227  19.430 -10.372  1.00 92.06           C  
ATOM   1999  CD2 TYR C   5      56.420  20.662  -8.334  1.00 92.06           C  
ATOM   2000  CE1 TYR C   5      57.576  19.642 -10.635  1.00 92.06           C  
ATOM   2001  CE2 TYR C   5      57.770  20.880  -8.588  1.00 92.06           C  
ATOM   2002  OH  TYR C   5      59.674  20.581  -9.995  1.00 92.06           O  
ATOM   2003  CZ  TYR C   5      58.338  20.368  -9.739  1.00 92.06           C  
ATOM   2004  N   ASP C   6      52.817  22.422  -7.795  1.00 94.29           N  
ATOM   2005  CA  ASP C   6      53.097  23.577  -6.947  1.00 94.29           C  
ATOM   2006  C   ASP C   6      52.974  23.215  -5.468  1.00 94.29           C  
ATOM   2007  CB  ASP C   6      52.154  24.733  -7.286  1.00 94.29           C  
ATOM   2008  O   ASP C   6      52.816  22.042  -5.122  1.00 94.29           O  
ATOM   2009  CG  ASP C   6      50.700  24.423  -6.977  1.00 94.29           C  
ATOM   2010  OD1 ASP C   6      49.803  24.970  -7.653  1.00 94.29           O  
ATOM   2011  OD2 ASP C   6      50.450  23.626  -6.046  1.00 94.29           O  
ATOM   2012  N   LYS C   7      52.973  24.081  -4.694  1.00 94.13           N  
ATOM   2013  CA  LYS C   7      53.010  23.813  -3.260  1.00 94.13           C  
ATOM   2014  C   LYS C   7      51.706  23.180  -2.784  1.00 94.13           C  
ATOM   2015  CB  LYS C   7      53.283  25.101  -2.480  1.00 94.13           C  
ATOM   2016  O   LYS C   7      51.665  22.553  -1.724  1.00 94.13           O  
ATOM   2017  CG  LYS C   7      52.252  26.195  -2.712  1.00 94.13           C  
ATOM   2018  CD  LYS C   7      52.607  27.467  -1.953  1.00 94.13           C  
ATOM   2019  CE  LYS C   7      51.552  28.548  -2.148  1.00 94.13           C  
ATOM   2020  NZ  LYS C   7      51.877  29.785  -1.377  1.00 94.13           N  
ATOM   2021  N   SER C   8      50.730  23.326  -3.580  1.00 92.96           N  
ATOM   2022  CA  SER C   8      49.409  22.859  -3.172  1.00 92.96           C  
ATOM   2023  C   SER C   8      49.106  21.482  -3.754  1.00 92.96           C  
ATOM   2024  CB  SER C   8      48.331  23.853  -3.605  1.00 92.96           C  
ATOM   2025  O   SER C   8      48.144  20.828  -3.346  1.00 92.96           O  
ATOM   2026  OG  SER C   8      48.530  25.112  -2.986  1.00 92.96           O  
ATOM   2027  N   GLY C   9      49.765  21.024  -4.730  1.00 95.46           N  
ATOM   2028  CA  GLY C   9      49.441  19.707  -5.256  1.00 95.46           C  
ATOM   2029  C   GLY C   9      49.918  19.500  -6.681  1.00 95.46           C  
ATOM   2030  O   GLY C   9      50.858  20.159  -7.128  1.00 95.46           O  
ATOM   2031  N   VAL C  10      49.435  18.652  -7.479  1.00 95.29           N  
ATOM   2032  CA  VAL C  10      49.889  18.218  -8.796  1.00 95.29           C  
ATOM   2033  C   VAL C  10      48.754  18.362  -9.807  1.00 95.29           C  
ATOM   2034  CB  VAL C  10      50.397  16.759  -8.769  1.00 95.29           C  
ATOM   2035  O   VAL C  10      47.588  18.132  -9.477  1.00 95.29           O  
ATOM   2036  CG1 VAL C  10      50.715  16.272 -10.182  1.00 95.29           C  
ATOM   2037  CG2 VAL C  10      51.627  16.639  -7.870  1.00 95.29           C  
ATOM   2038  N   GLY C  11      48.935  18.875 -10.926  1.00 96.64           N  
ATOM   2039  CA  GLY C  11      48.041  18.879 -12.073  1.00 96.64           C  
ATOM   2040  C   GLY C  11      48.450  17.893 -13.151  1.00 96.64           C  
ATOM   2041  O   GLY C  11      49.631  17.787 -13.488  1.00 96.64           O  
ATOM   2042  N   ILE C  12      47.671  17.133 -13.733  1.00 96.77           N  
ATOM   2043  CA  ILE C  12      47.910  16.201 -14.829  1.00 96.77           C  
ATOM   2044  C   ILE C  12      47.145  16.656 -16.069  1.00 96.77           C  
ATOM   2045  CB  ILE C  12      47.502  14.761 -14.445  1.00 96.77           C  
ATOM   2046  O   ILE C  12      45.918  16.778 -16.039  1.00 96.77           O  
ATOM   2047  CG1 ILE C  12      48.316  14.278 -13.239  1.00 96.77           C  
ATOM   2048  CG2 ILE C  12      47.675  13.815 -15.637  1.00 96.77           C  
ATOM   2049  CD1 ILE C  12      47.993  12.856 -12.803  1.00 96.77           C  
ATOM   2050  N   GLY C  13      47.927  16.956 -17.046  1.00 95.46           N  
ATOM   2051  CA  GLY C  13      47.335  17.413 -18.293  1.00 95.46           C  
ATOM   2052  C   GLY C  13      46.957  18.882 -18.272  1.00 95.46           C  
ATOM   2053  O   GLY C  13      46.329  19.380 -19.208  1.00 95.46           O  
ATOM   2054  N   LYS C  14      47.417  19.557 -17.104  1.00 95.97           N  
ATOM   2055  CA  LYS C  14      47.089  20.968 -16.921  1.00 95.97           C  
ATOM   2056  C   LYS C  14      47.835  21.555 -15.726  1.00 95.97           C  
ATOM   2057  CB  LYS C  14      45.582  21.149 -16.739  1.00 95.97           C  
ATOM   2058  O   LYS C  14      48.500  20.828 -14.985  1.00 95.97           O  
ATOM   2059  CG  LYS C  14      45.031  20.517 -15.469  1.00 95.97           C  
ATOM   2060  CD  LYS C  14      43.519  20.677 -15.375  1.00 95.97           C  
ATOM   2061  CE  LYS C  14      43.125  22.116 -15.069  1.00 95.97           C  
ATOM   2062  NZ  LYS C  14      41.643  22.299 -15.078  1.00 95.97           N  
ATOM   2063  N   TYR C  15      47.828  22.818 -15.718  1.00 95.79           N  
ATOM   2064  CA  TYR C  15      48.257  23.459 -14.481  1.00 95.79           C  
ATOM   2065  C   TYR C  15      47.219  23.273 -13.381  1.00 95.79           C  
ATOM   2066  CB  TYR C  15      48.513  24.952 -14.710  1.00 95.79           C  
ATOM   2067  O   TYR C  15      46.018  23.412 -13.623  1.00 95.79           O  
ATOM   2068  CG  TYR C  15      49.738  25.237 -15.545  1.00 95.79           C  
ATOM   2069  CD1 TYR C  15      50.998  25.331 -14.959  1.00 95.79           C  
ATOM   2070  CD2 TYR C  15      49.638  25.413 -16.921  1.00 95.79           C  
ATOM   2071  CE1 TYR C  15      52.129  25.595 -15.724  1.00 95.79           C  
ATOM   2072  CE2 TYR C  15      50.762  25.678 -17.696  1.00 95.79           C  
ATOM   2073  OH  TYR C  15      53.118  26.028 -17.852  1.00 95.79           O  
ATOM   2074  CZ  TYR C  15      52.002  25.766 -17.090  1.00 95.79           C  
ATOM   2075  N   ARG C  16      47.806  22.925 -12.250  1.00 95.57           N  
ATOM   2076  CA  ARG C  16      46.889  22.673 -11.143  1.00 95.57           C  
ATOM   2077  C   ARG C  16      46.098  23.928 -10.791  1.00 95.57           C  
ATOM   2078  CB  ARG C  16      47.653  22.172  -9.915  1.00 95.57           C  
ATOM   2079  O   ARG C  16      46.681  24.974 -10.498  1.00 95.57           O  
ATOM   2080  CG  ARG C  16      46.756  21.719  -8.775  1.00 95.57           C  
ATOM   2081  CD  ARG C  16      47.483  21.753  -7.438  1.00 95.57           C  
ATOM   2082  NE  ARG C  16      47.768  23.121  -7.015  1.00 95.57           N  
ATOM   2083  NH1 ARG C  16      45.624  23.560  -6.275  1.00 95.57           N  
ATOM   2084  NH2 ARG C  16      47.245  25.173  -6.124  1.00 95.57           N  
ATOM   2085  CZ  ARG C  16      46.878  23.948  -6.472  1.00 95.57           C  
ATOM   2086  N   GLU C  17      44.775  23.875 -10.635  1.00 96.06           N  
ATOM   2087  CA  GLU C  17      43.899  24.997 -10.316  1.00 96.06           C  
ATOM   2088  C   GLU C  17      43.108  24.735  -9.037  1.00 96.06           C  
ATOM   2089  CB  GLU C  17      42.942  25.280 -11.477  1.00 96.06           C  
ATOM   2090  O   GLU C  17      42.714  25.673  -8.341  1.00 96.06           O  
ATOM   2091  CG  GLU C  17      43.643  25.666 -12.771  1.00 96.06           C  
ATOM   2092  CD  GLU C  17      42.713  25.688 -13.974  1.00 96.06           C  
ATOM   2093  OE1 GLU C  17      42.523  26.770 -14.574  1.00 96.06           O  
ATOM   2094  OE2 GLU C  17      42.169  24.615 -14.318  1.00 96.06           O  
ATOM   2095  N   ARG C  18      42.973  23.461  -8.696  1.00 92.96           N  
ATOM   2096  CA  ARG C  18      42.143  23.111  -7.548  1.00 92.96           C  
ATOM   2097  C   ARG C  18      42.581  21.782  -6.941  1.00 92.96           C  
ATOM   2098  CB  ARG C  18      40.668  23.043  -7.949  1.00 92.96           C  
ATOM   2099  O   ARG C  18      43.212  20.964  -7.614  1.00 92.96           O  
ATOM   2100  CG  ARG C  18      40.369  22.008  -9.021  1.00 92.96           C  
ATOM   2101  CD  ARG C  18      39.017  22.251  -9.678  1.00 92.96           C  
ATOM   2102  NE  ARG C  18      39.061  23.383 -10.599  1.00 92.96           N  
ATOM   2103  NH1 ARG C  18      36.827  23.268 -11.175  1.00 92.96           N  
ATOM   2104  NH2 ARG C  18      38.171  24.878 -12.099  1.00 92.96           N  
ATOM   2105  CZ  ARG C  18      38.020  23.840 -11.289  1.00 92.96           C  
ATOM   2106  N   GLY C  19      42.330  21.497  -5.755  1.00 95.57           N  
ATOM   2107  CA  GLY C  19      42.588  20.247  -5.057  1.00 95.57           C  
ATOM   2108  C   GLY C  19      44.060  19.882  -5.012  1.00 95.57           C  
ATOM   2109  O   GLY C  19      44.904  20.616  -5.531  1.00 95.57           O  
ATOM   2110  N   ALA C  20      44.410  18.864  -4.362  1.00 97.04           N  
ATOM   2111  CA  ALA C  20      45.776  18.354  -4.281  1.00 97.04           C  
ATOM   2112  C   ALA C  20      46.170  17.634  -5.568  1.00 97.04           C  
ATOM   2113  CB  ALA C  20      45.925  17.418  -3.084  1.00 97.04           C  
ATOM   2114  O   ALA C  20      47.352  17.571  -5.914  1.00 97.04           O  
ATOM   2115  N   LEU C  21      45.160  17.122  -6.299  1.00 97.58           N  
ATOM   2116  CA  LEU C  21      45.318  16.454  -7.587  1.00 97.58           C  
ATOM   2117  C   LEU C  21      44.240  16.902  -8.567  1.00 97.58           C  
ATOM   2118  CB  LEU C  21      45.266  14.934  -7.412  1.00 97.58           C  
ATOM   2119  O   LEU C  21      43.049  16.695  -8.324  1.00 97.58           O  
ATOM   2120  CG  LEU C  21      45.419  14.100  -8.684  1.00 97.58           C  
ATOM   2121  CD1 LEU C  21      46.763  14.385  -9.347  1.00 97.58           C  
ATOM   2122  CD2 LEU C  21      45.276  12.614  -8.370  1.00 97.58           C  
ATOM   2123  N   ASP C  22      44.559  17.564  -9.592  1.00 97.40           N  
ATOM   2124  CA  ASP C  22      43.688  18.136 -10.614  1.00 97.40           C  
ATOM   2125  C   ASP C  22      43.962  17.513 -11.981  1.00 97.40           C  
ATOM   2126  CB  ASP C  22      43.866  19.654 -10.683  1.00 97.40           C  
ATOM   2127  O   ASP C  22      44.977  17.811 -12.613  1.00 97.40           O  
ATOM   2128  CG  ASP C  22      42.773  20.344 -11.480  1.00 97.40           C  
ATOM   2129  OD1 ASP C  22      42.809  21.585 -11.618  1.00 97.40           O  
ATOM   2130  OD2 ASP C  22      41.865  19.639 -11.973  1.00 97.40           O  
ATOM   2131  N   VAL C  23      43.151  16.633 -12.402  1.00 97.37           N  
ATOM   2132  CA  VAL C  23      43.394  15.811 -13.582  1.00 97.37           C  
ATOM   2133  C   VAL C  23      42.496  16.273 -14.728  1.00 97.37           C  
ATOM   2134  CB  VAL C  23      43.157  14.313 -13.290  1.00 97.37           C  
ATOM   2135  O   VAL C  23      41.281  16.397 -14.560  1.00 97.37           O  
ATOM   2136  CG1 VAL C  23      43.471  13.465 -14.521  1.00 97.37           C  
ATOM   2137  CG2 VAL C  23      44.000  13.862 -12.098  1.00 97.37           C  
ATOM   2138  N   ASP C  24      43.057  16.759 -15.874  1.00 97.29           N  
ATOM   2139  CA  ASP C  24      42.322  17.089 -17.091  1.00 97.29           C  
ATOM   2140  C   ASP C  24      42.134  15.856 -17.972  1.00 97.29           C  
ATOM   2141  CB  ASP C  24      43.045  18.188 -17.873  1.00 97.29           C  
ATOM   2142  O   ASP C  24      42.874  15.657 -18.937  1.00 97.29           O  
ATOM   2143  CG  ASP C  24      42.206  18.763 -19.002  1.00 97.29           C  
ATOM   2144  OD1 ASP C  24      42.777  19.328 -19.959  1.00 97.29           O  
ATOM   2145  OD2 ASP C  24      40.963  18.651 -18.931  1.00 97.29           O  
ATOM   2146  N   GLY C  25      41.228  15.073 -17.576  1.00 95.97           N  
ATOM   2147  CA  GLY C  25      40.920  13.812 -18.232  1.00 95.97           C  
ATOM   2148  C   GLY C  25      40.395  12.756 -17.278  1.00 95.97           C  
ATOM   2149  O   GLY C  25      40.240  13.014 -16.082  1.00 95.97           O  
ATOM   2150  N   ASP C  26      40.100  11.573 -17.828  1.00 97.29           N  
ATOM   2151  CA  ASP C  26      39.505  10.489 -17.052  1.00 97.29           C  
ATOM   2152  C   ASP C  26      40.556   9.785 -16.197  1.00 97.29           C  
ATOM   2153  CB  ASP C  26      38.817   9.481 -17.976  1.00 97.29           C  
ATOM   2154  O   ASP C  26      41.725   9.707 -16.580  1.00 97.29           O  
ATOM   2155  CG  ASP C  26      37.652  10.080 -18.744  1.00 97.29           C  
ATOM   2156  OD1 ASP C  26      37.304   9.561 -19.826  1.00 97.29           O  
ATOM   2157  OD2 ASP C  26      37.079  11.082 -18.264  1.00 97.29           O  
ATOM   2158  N   ILE C  27      40.148   9.287 -15.052  1.00 97.93           N  
ATOM   2159  CA  ILE C  27      41.009   8.592 -14.102  1.00 97.93           C  
ATOM   2160  C   ILE C  27      40.621   7.117 -14.037  1.00 97.93           C  
ATOM   2161  CB  ILE C  27      40.931   9.230 -12.697  1.00 97.93           C  
ATOM   2162  O   ILE C  27      39.440   6.784 -13.916  1.00 97.93           O  
ATOM   2163  CG1 ILE C  27      41.251  10.727 -12.771  1.00 97.93           C  
ATOM   2164  CG2 ILE C  27      41.875   8.515 -11.726  1.00 97.93           C  
ATOM   2165  CD1 ILE C  27      41.044  11.471 -11.459  1.00 97.93           C  
ATOM   2166  N   TYR C  28      41.543   6.294 -14.176  1.00 97.07           N  
ATOM   2167  CA  TYR C  28      41.328   4.852 -14.121  1.00 97.07           C  
ATOM   2168  C   TYR C  28      42.057   4.237 -12.933  1.00 97.07           C  
ATOM   2169  CB  TYR C  28      41.794   4.189 -15.420  1.00 97.07           C  
ATOM   2170  O   TYR C  28      43.171   4.647 -12.600  1.00 97.07           O  
ATOM   2171  CG  TYR C  28      40.911   4.491 -16.607  1.00 97.07           C  
ATOM   2172  CD1 TYR C  28      40.073   3.516 -17.142  1.00 97.07           C  
ATOM   2173  CD2 TYR C  28      40.915   5.751 -17.195  1.00 97.07           C  
ATOM   2174  CE1 TYR C  28      39.259   3.789 -18.237  1.00 97.07           C  
ATOM   2175  CE2 TYR C  28      40.106   6.036 -18.290  1.00 97.07           C  
ATOM   2176  OH  TYR C  28      38.479   5.326 -19.887  1.00 97.07           O  
ATOM   2177  CZ  TYR C  28      39.282   5.050 -18.803  1.00 97.07           C  
ATOM   2178  N   ALA C  29      41.470   3.297 -12.302  1.00 97.48           N  
ATOM   2179  CA  ALA C  29      42.080   2.437 -11.291  1.00 97.48           C  
ATOM   2180  C   ALA C  29      41.846   0.964 -11.611  1.00 97.48           C  
ATOM   2181  CB  ALA C  29      41.530   2.772  -9.907  1.00 97.48           C  
ATOM   2182  O   ALA C  29      40.713   0.550 -11.869  1.00 97.48           O  
ATOM   2183  N   ASN C  30      42.923   0.252 -11.693  1.00 95.40           N  
ATOM   2184  CA  ASN C  30      42.848  -1.176 -11.984  1.00 95.40           C  
ATOM   2185  C   ASN C  30      42.096  -1.446 -13.284  1.00 95.40           C  
ATOM   2186  CB  ASN C  30      42.190  -1.926 -10.824  1.00 95.40           C  
ATOM   2187  O   ASN C  30      41.227  -2.318 -13.333  1.00 95.40           O  
ATOM   2188  CG  ASN C  30      42.938  -1.752  -9.516  1.00 95.40           C  
ATOM   2189  ND2 ASN C  30      42.208  -1.432  -8.454  1.00 95.40           N  
ATOM   2190  OD1 ASN C  30      44.161  -1.903  -9.462  1.00 95.40           O  
ATOM   2191  N   ASN C  31      42.303  -0.616 -14.227  1.00 94.86           N  
ATOM   2192  CA  ASN C  31      41.884  -0.780 -15.616  1.00 94.86           C  
ATOM   2193  C   ASN C  31      40.414  -0.418 -15.805  1.00 94.86           C  
ATOM   2194  CB  ASN C  31      42.144  -2.212 -16.089  1.00 94.86           C  
ATOM   2195  O   ASN C  31      39.810  -0.768 -16.820  1.00 94.86           O  
ATOM   2196  CG  ASN C  31      43.621  -2.551 -16.139  1.00 94.86           C  
ATOM   2197  ND2 ASN C  31      43.951  -3.804 -15.847  1.00 94.86           N  
ATOM   2198  OD1 ASN C  31      44.457  -1.695 -16.437  1.00 94.86           O  
ATOM   2199  N   SER C  32      39.853   0.234 -14.802  1.00 95.60           N  
ATOM   2200  CA  SER C  32      38.462   0.665 -14.898  1.00 95.60           C  
ATOM   2201  C   SER C  32      38.305   2.124 -14.485  1.00 95.60           C  
ATOM   2202  CB  SER C  32      37.566  -0.218 -14.028  1.00 95.60           C  
ATOM   2203  O   SER C  32      39.016   2.605 -13.600  1.00 95.60           O  
ATOM   2204  OG  SER C  32      37.659  -1.576 -14.425  1.00 95.60           O  
ATOM   2205  N   GLN C  33      37.391   2.849 -15.186  1.00 96.64           N  
ATOM   2206  CA  GLN C  33      37.119   4.227 -14.792  1.00 96.64           C  
ATOM   2207  C   GLN C  33      36.582   4.296 -13.366  1.00 96.64           C  
ATOM   2208  CB  GLN C  33      36.127   4.876 -15.758  1.00 96.64           C  
ATOM   2209  O   GLN C  33      35.750   3.477 -12.970  1.00 96.64           O  
ATOM   2210  CG  GLN C  33      36.732   5.243 -17.107  1.00 96.64           C  
ATOM   2211  CD  GLN C  33      35.810   6.106 -17.948  1.00 96.64           C  
ATOM   2212  NE2 GLN C  33      35.391   5.582 -19.095  1.00 96.64           N  
ATOM   2213  OE1 GLN C  33      35.477   7.234 -17.570  1.00 96.64           O  
ATOM   2214  N   ILE C  34      37.049   5.197 -12.624  1.00 97.98           N  
ATOM   2215  CA  ILE C  34      36.526   5.414 -11.280  1.00 97.98           C  
ATOM   2216  C   ILE C  34      35.243   6.239 -11.352  1.00 97.98           C  
ATOM   2217  CB  ILE C  34      37.564   6.116 -10.376  1.00 97.98           C  
ATOM   2218  O   ILE C  34      34.860   6.710 -12.426  1.00 97.98           O  
ATOM   2219  CG1 ILE C  34      37.845   7.534 -10.886  1.00 97.98           C  
ATOM   2220  CG2 ILE C  34      38.855   5.296 -10.299  1.00 97.98           C  
ATOM   2221  CD1 ILE C  34      38.559   8.424  -9.879  1.00 97.98           C  
ATOM   2222  N   GLN C  35      34.541   6.406 -10.243  1.00 97.75           N  
ATOM   2223  CA  GLN C  35      33.370   7.274 -10.167  1.00 97.75           C  
ATOM   2224  C   GLN C  35      33.775   8.745 -10.147  1.00 97.75           C  
ATOM   2225  CB  GLN C  35      32.535   6.943  -8.928  1.00 97.75           C  
ATOM   2226  O   GLN C  35      34.119   9.285  -9.094  1.00 97.75           O  
ATOM   2227  CG  GLN C  35      31.250   7.752  -8.818  1.00 97.75           C  
ATOM   2228  CD  GLN C  35      30.283   7.476  -9.954  1.00 97.75           C  
ATOM   2229  NE2 GLN C  35      29.778   8.536 -10.574  1.00 97.75           N  
ATOM   2230  OE1 GLN C  35      29.993   6.318 -10.272  1.00 97.75           O  
ATOM   2231  N   GLN C  36      33.816   9.348 -11.279  1.00 96.76           N  
ATOM   2232  CA  GLN C  36      34.364  10.693 -11.425  1.00 96.76           C  
ATOM   2233  C   GLN C  36      33.325  11.751 -11.065  1.00 96.76           C  
ATOM   2234  CB  GLN C  36      34.869  10.916 -12.851  1.00 96.76           C  
ATOM   2235  O   GLN C  36      33.677  12.862 -10.661  1.00 96.76           O  
ATOM   2236  CG  GLN C  36      36.071  10.056 -13.219  1.00 96.76           C  
ATOM   2237  CD  GLN C  36      36.644  10.400 -14.581  1.00 96.76           C  
ATOM   2238  NE2 GLN C  36      36.648   9.427 -15.486  1.00 96.76           N  
ATOM   2239  OE1 GLN C  36      37.078  11.532 -14.818  1.00 96.76           O  
ATOM   2240  N   TYR C  37      32.038  11.441 -11.140  1.00 97.57           N  
ATOM   2241  CA  TYR C  37      30.972  12.346 -10.727  1.00 97.57           C  
ATOM   2242  C   TYR C  37      30.692  12.214  -9.235  1.00 97.57           C  
ATOM   2243  CB  TYR C  37      29.693  12.071 -11.524  1.00 97.57           C  
ATOM   2244  O   TYR C  37      30.566  11.102  -8.717  1.00 97.57           O  
ATOM   2245  CG  TYR C  37      28.597  13.080 -11.280  1.00 97.57           C  
ATOM   2246  CD1 TYR C  37      27.610  12.847 -10.324  1.00 97.57           C  
ATOM   2247  CD2 TYR C  37      28.544  14.266 -12.004  1.00 97.57           C  
ATOM   2248  CE1 TYR C  37      26.597  13.772 -10.096  1.00 97.57           C  
ATOM   2249  CE2 TYR C  37      27.536  15.198 -11.785  1.00 97.57           C  
ATOM   2250  OH  TYR C  37      25.567  15.863 -10.609  1.00 97.57           O  
ATOM   2251  CZ  TYR C  37      26.568  14.943 -10.830  1.00 97.57           C  
ATOM   2252  N   GLN C  38      30.645  13.236  -8.585  1.00 97.38           N  
ATOM   2253  CA  GLN C  38      30.422  13.246  -7.143  1.00 97.38           C  
ATOM   2254  C   GLN C  38      28.939  13.100  -6.815  1.00 97.38           C  
ATOM   2255  CB  GLN C  38      30.973  14.531  -6.524  1.00 97.38           C  
ATOM   2256  O   GLN C  38      28.146  14.004  -7.086  1.00 97.38           O  
ATOM   2257  CG  GLN C  38      30.952  14.538  -5.001  1.00 97.38           C  
ATOM   2258  CD  GLN C  38      31.412  15.859  -4.414  1.00 97.38           C  
ATOM   2259  NE2 GLN C  38      32.310  15.792  -3.436  1.00 97.38           N  
ATOM   2260  OE1 GLN C  38      30.966  16.930  -4.836  1.00 97.38           O  
ATOM   2261  N   LEU C  39      28.537  12.031  -6.217  1.00 97.61           N  
ATOM   2262  CA  LEU C  39      27.145  11.739  -5.894  1.00 97.61           C  
ATOM   2263  C   LEU C  39      26.794  12.241  -4.497  1.00 97.61           C  
ATOM   2264  CB  LEU C  39      26.876  10.235  -5.990  1.00 97.61           C  
ATOM   2265  O   LEU C  39      25.628  12.521  -4.208  1.00 97.61           O  
ATOM   2266  CG  LEU C  39      26.938   9.623  -7.391  1.00 97.61           C  
ATOM   2267  CD1 LEU C  39      27.036   8.104  -7.301  1.00 97.61           C  
ATOM   2268  CD2 LEU C  39      25.721  10.038  -8.210  1.00 97.61           C  
ATOM   2269  N   THR C  40      27.787  12.281  -3.606  1.00 97.26           N  
ATOM   2270  CA  THR C  40      27.651  12.721  -2.222  1.00 97.26           C  
ATOM   2271  C   THR C  40      28.731  13.740  -1.870  1.00 97.26           C  
ATOM   2272  CB  THR C  40      27.727  11.531  -1.248  1.00 97.26           C  
ATOM   2273  O   THR C  40      29.618  14.018  -2.680  1.00 97.26           O  
ATOM   2274  CG2 THR C  40      26.813  10.395  -1.695  1.00 97.26           C  
ATOM   2275  OG1 THR C  40      29.076  11.050  -1.194  1.00 97.26           O  
ATOM   2276  N   SER C  41      28.639  14.322  -0.695  1.00 96.14           N  
ATOM   2277  CA  SER C  41      29.767  15.107  -0.204  1.00 96.14           C  
ATOM   2278  C   SER C  41      30.990  14.228   0.032  1.00 96.14           C  
ATOM   2279  CB  SER C  41      29.393  15.833   1.089  1.00 96.14           C  
ATOM   2280  O   SER C  41      30.899  13.000  -0.023  1.00 96.14           O  
ATOM   2281  OG  SER C  41      29.227  14.912   2.153  1.00 96.14           O  
ATOM   2282  N   ASN C  42      32.148  14.832   0.362  1.00 95.60           N  
ATOM   2283  CA  ASN C  42      33.403  14.100   0.495  1.00 95.60           C  
ATOM   2284  C   ASN C  42      33.387  13.175   1.709  1.00 95.60           C  
ATOM   2285  CB  ASN C  42      34.584  15.069   0.582  1.00 95.60           C  
ATOM   2286  O   ASN C  42      34.155  12.214   1.773  1.00 95.60           O  
ATOM   2287  CG  ASN C  42      34.921  15.699  -0.755  1.00 95.60           C  
ATOM   2288  ND2 ASN C  42      35.722  16.758  -0.726  1.00 95.60           N  
ATOM   2289  OD1 ASN C  42      34.466  15.239  -1.805  1.00 95.60           O  
ATOM   2290  N   ASN C  43      32.543  13.409   2.604  1.00 93.29           N  
ATOM   2291  CA  ASN C  43      32.468  12.554   3.783  1.00 93.29           C  
ATOM   2292  C   ASN C  43      31.312  11.563   3.684  1.00 93.29           C  
ATOM   2293  CB  ASN C  43      32.336  13.398   5.052  1.00 93.29           C  
ATOM   2294  O   ASN C  43      31.011  10.855   4.647  1.00 93.29           O  
ATOM   2295  CG  ASN C  43      30.990  14.087   5.158  1.00 93.29           C  
ATOM   2296  ND2 ASN C  43      30.730  14.708   6.302  1.00 93.29           N  
ATOM   2297  OD1 ASN C  43      30.189  14.060   4.220  1.00 93.29           O  
ATOM   2298  N   GLY C  44      30.541  11.561   2.526  1.00 95.37           N  
ATOM   2299  CA  GLY C  44      29.494  10.581   2.284  1.00 95.37           C  
ATOM   2300  C   GLY C  44      28.104  11.102   2.599  1.00 95.37           C  
ATOM   2301  O   GLY C  44      27.109  10.415   2.360  1.00 95.37           O  
ATOM   2302  N   GLY C  45      27.952  12.276   3.141  1.00 95.09           N  
ATOM   2303  CA  GLY C  45      26.667  12.905   3.398  1.00 95.09           C  
ATOM   2304  C   GLY C  45      26.053  13.535   2.162  1.00 95.09           C  
ATOM   2305  O   GLY C  45      26.633  13.476   1.076  1.00 95.09           O  
ATOM   2306  N   PRO C  46      24.850  14.038   2.263  1.00 95.14           N  
ATOM   2307  CA  PRO C  46      24.220  14.706   1.122  1.00 95.14           C  
ATOM   2308  C   PRO C  46      25.061  15.856   0.573  1.00 95.14           C  
ATOM   2309  CB  PRO C  46      22.900  15.222   1.700  1.00 95.14           C  
ATOM   2310  O   PRO C  46      25.845  16.459   1.311  1.00 95.14           O  
ATOM   2311  CG  PRO C  46      22.708  14.448   2.964  1.00 95.14           C  
ATOM   2312  CD  PRO C  46      24.056  14.018   3.469  1.00 95.14           C  
ATOM   2313  N   LYS C  47      24.888  16.151  -0.651  1.00 96.45           N  
ATOM   2314  CA  LYS C  47      25.677  17.195  -1.299  1.00 96.45           C  
ATOM   2315  C   LYS C  47      25.388  18.562  -0.686  1.00 96.45           C  
ATOM   2316  CB  LYS C  47      25.397  17.225  -2.802  1.00 96.45           C  
ATOM   2317  O   LYS C  47      26.313  19.296  -0.330  1.00 96.45           O  
ATOM   2318  CG  LYS C  47      25.918  16.008  -3.553  1.00 96.45           C  
ATOM   2319  CD  LYS C  47      25.596  16.089  -5.040  1.00 96.45           C  
ATOM   2320  CE  LYS C  47      26.522  17.058  -5.762  1.00 96.45           C  
ATOM   2321  NZ  LYS C  47      26.255  17.088  -7.231  1.00 96.45           N  
ATOM   2322  N   TRP C  48      24.144  18.876  -0.599  1.00 94.06           N  
ATOM   2323  CA  TRP C  48      23.730  20.109   0.062  1.00 94.06           C  
ATOM   2324  C   TRP C  48      22.225  20.117   0.307  1.00 94.06           C  
ATOM   2325  CB  TRP C  48      24.130  21.328  -0.774  1.00 94.06           C  
ATOM   2326  O   TRP C  48      21.516  19.200  -0.115  1.00 94.06           O  
ATOM   2327  CG  TRP C  48      23.454  21.399  -2.110  1.00 94.06           C  
ATOM   2328  CD1 TRP C  48      22.219  21.917  -2.382  1.00 94.06           C  
ATOM   2329  CD2 TRP C  48      23.977  20.930  -3.357  1.00 94.06           C  
ATOM   2330  CE2 TRP C  48      23.003  21.198  -4.345  1.00 94.06           C  
ATOM   2331  CE3 TRP C  48      25.175  20.311  -3.735  1.00 94.06           C  
ATOM   2332  NE1 TRP C  48      21.941  21.799  -3.725  1.00 94.06           N  
ATOM   2333  CH2 TRP C  48      24.374  20.261  -6.032  1.00 94.06           C  
ATOM   2334  CZ2 TRP C  48      23.193  20.866  -5.689  1.00 94.06           C  
ATOM   2335  CZ3 TRP C  48      25.362  19.982  -5.073  1.00 94.06           C  
ATOM   2336  N   ASN C  49      21.715  21.007   1.068  1.00 95.77           N  
ATOM   2337  CA  ASN C  49      20.299  21.285   1.281  1.00 95.77           C  
ATOM   2338  C   ASN C  49      19.695  22.052   0.107  1.00 95.77           C  
ATOM   2339  CB  ASN C  49      20.094  22.061   2.583  1.00 95.77           C  
ATOM   2340  O   ASN C  49      20.015  23.223  -0.105  1.00 95.77           O  
ATOM   2341  CG  ASN C  49      18.630  22.237   2.934  1.00 95.77           C  
ATOM   2342  ND2 ASN C  49      18.363  22.731   4.138  1.00 95.77           N  
ATOM   2343  OD1 ASN C  49      17.745  21.930   2.131  1.00 95.77           O  
ATOM   2344  N   VAL C  50      18.814  21.391  -0.643  1.00 95.16           N  
ATOM   2345  CA  VAL C  50      18.262  21.956  -1.870  1.00 95.16           C  
ATOM   2346  C   VAL C  50      17.259  23.055  -1.527  1.00 95.16           C  
ATOM   2347  CB  VAL C  50      17.588  20.872  -2.740  1.00 95.16           C  
ATOM   2348  O   VAL C  50      16.404  22.875  -0.656  1.00 95.16           O  
ATOM   2349  CG1 VAL C  50      16.907  21.501  -3.954  1.00 95.16           C  
ATOM   2350  CG2 VAL C  50      18.613  19.828  -3.180  1.00 95.16           C  
ATOM   2351  N   ASP C  51      17.414  24.156  -2.121  1.00 94.09           N  
ATOM   2352  CA  ASP C  51      16.550  25.300  -1.845  1.00 94.09           C  
ATOM   2353  C   ASP C  51      15.204  25.155  -2.551  1.00 94.09           C  
ATOM   2354  CB  ASP C  51      17.231  26.602  -2.271  1.00 94.09           C  
ATOM   2355  O   ASP C  51      14.186  25.654  -2.068  1.00 94.09           O  
ATOM   2356  CG  ASP C  51      18.471  26.919  -1.454  1.00 94.09           C  
ATOM   2357  OD1 ASP C  51      19.396  27.576  -1.978  1.00 94.09           O  
ATOM   2358  OD2 ASP C  51      18.525  26.505  -0.276  1.00 94.09           O  
ATOM   2359  N   ASN C  52      15.201  24.508  -3.644  1.00 95.82           N  
ATOM   2360  CA  ASN C  52      14.019  24.279  -4.468  1.00 95.82           C  
ATOM   2361  C   ASN C  52      14.126  22.972  -5.250  1.00 95.82           C  
ATOM   2362  CB  ASN C  52      13.796  25.452  -5.425  1.00 95.82           C  
ATOM   2363  O   ASN C  52      14.903  22.875  -6.201  1.00 95.82           O  
ATOM   2364  CG  ASN C  52      12.478  25.357  -6.168  1.00 95.82           C  
ATOM   2365  ND2 ASN C  52      11.950  26.501  -6.589  1.00 95.82           N  
ATOM   2366  OD1 ASN C  52      11.939  24.265  -6.362  1.00 95.82           O  
ATOM   2367  N   ALA C  53      13.301  22.002  -4.870  1.00 96.86           N  
ATOM   2368  CA  ALA C  53      13.354  20.682  -5.493  1.00 96.86           C  
ATOM   2369  C   ALA C  53      12.906  20.745  -6.950  1.00 96.86           C  
ATOM   2370  CB  ALA C  53      12.489  19.692  -4.716  1.00 96.86           C  
ATOM   2371  O   ALA C  53      13.327  19.927  -7.771  1.00 96.86           O  
ATOM   2372  N   ASN C  54      12.121  21.742  -7.311  1.00 95.67           N  
ATOM   2373  CA  ASN C  54      11.573  21.876  -8.656  1.00 95.67           C  
ATOM   2374  C   ASN C  54      12.624  22.381  -9.642  1.00 95.67           C  
ATOM   2375  CB  ASN C  54      10.359  22.807  -8.651  1.00 95.67           C  
ATOM   2376  O   ASN C  54      12.478  22.209 -10.853  1.00 95.67           O  
ATOM   2377  CG  ASN C  54       9.235  22.295  -7.772  1.00 95.67           C  
ATOM   2378  ND2 ASN C  54       8.516  23.212  -7.135  1.00 95.67           N  
ATOM   2379  OD1 ASN C  54       9.014  21.086  -7.667  1.00 95.67           O  
ATOM   2380  N   ASN C  55      13.732  22.854  -9.131  1.00 94.31           N  
ATOM   2381  CA  ASN C  55      14.751  23.441  -9.995  1.00 94.31           C  
ATOM   2382  C   ASN C  55      16.048  22.638  -9.958  1.00 94.31           C  
ATOM   2383  CB  ASN C  55      15.015  24.896  -9.601  1.00 94.31           C  
ATOM   2384  O   ASN C  55      17.076  23.089 -10.466  1.00 94.31           O  
ATOM   2385  CG  ASN C  55      13.878  25.822  -9.987  1.00 94.31           C  
ATOM   2386  ND2 ASN C  55      13.907  27.044  -9.470  1.00 94.31           N  
ATOM   2387  OD1 ASN C  55      12.981  25.441 -10.744  1.00 94.31           O  
ATOM   2388  N   LEU C  56      15.933  21.606  -9.418  1.00 94.30           N  
ATOM   2389  CA  LEU C  56      17.114  20.756  -9.310  1.00 94.30           C  
ATOM   2390  C   LEU C  56      17.354  19.992 -10.608  1.00 94.30           C  
ATOM   2391  CB  LEU C  56      16.963  19.773  -8.146  1.00 94.30           C  
ATOM   2392  O   LEU C  56      16.431  19.381 -11.153  1.00 94.30           O  
ATOM   2393  CG  LEU C  56      18.186  18.914  -7.821  1.00 94.30           C  
ATOM   2394  CD1 LEU C  56      19.346  19.794  -7.365  1.00 94.30           C  
ATOM   2395  CD2 LEU C  56      17.844  17.877  -6.757  1.00 94.30           C  
ATOM   2396  N   TYR C  57      18.610  20.008 -11.142  1.00 89.50           N  
ATOM   2397  CA  TYR C  57      18.866  19.304 -12.394  1.00 89.50           C  
ATOM   2398  C   TYR C  57      20.090  18.404 -12.273  1.00 89.50           C  
ATOM   2399  CB  TYR C  57      19.062  20.300 -13.541  1.00 89.50           C  
ATOM   2400  O   TYR C  57      20.296  17.511 -13.098  1.00 89.50           O  
ATOM   2401  CG  TYR C  57      20.287  21.168 -13.388  1.00 89.50           C  
ATOM   2402  CD1 TYR C  57      20.228  22.373 -12.692  1.00 89.50           C  
ATOM   2403  CD2 TYR C  57      21.505  20.786 -13.939  1.00 89.50           C  
ATOM   2404  CE1 TYR C  57      21.354  23.178 -12.550  1.00 89.50           C  
ATOM   2405  CE2 TYR C  57      22.638  21.582 -13.804  1.00 89.50           C  
ATOM   2406  OH  TYR C  57      23.670  23.567 -12.971  1.00 89.50           O  
ATOM   2407  CZ  TYR C  57      22.552  22.774 -13.108  1.00 89.50           C  
ATOM   2408  N   GLU C  58      20.870  18.638 -11.195  1.00 92.61           N  
ATOM   2409  CA  GLU C  58      22.060  17.814 -11.008  1.00 92.61           C  
ATOM   2410  C   GLU C  58      21.737  16.549 -10.219  1.00 92.61           C  
ATOM   2411  CB  GLU C  58      23.160  18.610 -10.299  1.00 92.61           C  
ATOM   2412  O   GLU C  58      21.081  16.612  -9.177  1.00 92.61           O  
ATOM   2413  CG  GLU C  58      23.624  19.838 -11.069  1.00 92.61           C  
ATOM   2414  CD  GLU C  58      24.668  20.654 -10.324  1.00 92.61           C  
ATOM   2415  OE1 GLU C  58      25.007  21.769 -10.782  1.00 92.61           O  
ATOM   2416  OE2 GLU C  58      25.151  20.174  -9.274  1.00 92.61           O  
ATOM   2417  N   PRO C  59      22.240  15.340 -10.769  1.00 95.63           N  
ATOM   2418  CA  PRO C  59      22.041  14.090 -10.032  1.00 95.63           C  
ATOM   2419  C   PRO C  59      22.793  14.061  -8.703  1.00 95.63           C  
ATOM   2420  CB  PRO C  59      22.585  13.026 -10.990  1.00 95.63           C  
ATOM   2421  O   PRO C  59      23.837  14.704  -8.567  1.00 95.63           O  
ATOM   2422  CG  PRO C  59      22.600  13.690 -12.329  1.00 95.63           C  
ATOM   2423  CD  PRO C  59      22.801  15.165 -12.128  1.00 95.63           C  
ATOM   2424  N   GLY C  60      22.182  13.382  -7.727  1.00 96.26           N  
ATOM   2425  CA  GLY C  60      22.874  13.230  -6.457  1.00 96.26           C  
ATOM   2426  C   GLY C  60      21.933  13.014  -5.286  1.00 96.26           C  
ATOM   2427  O   GLY C  60      20.715  12.952  -5.466  1.00 96.26           O  
ATOM   2428  N   GLN C  61      22.528  12.838  -4.151  1.00 96.77           N  
ATOM   2429  CA  GLN C  61      21.804  12.735  -2.888  1.00 96.77           C  
ATOM   2430  C   GLN C  61      21.778  14.075  -2.158  1.00 96.77           C  
ATOM   2431  CB  GLN C  61      22.432  11.663  -1.995  1.00 96.77           C  
ATOM   2432  O   GLN C  61      22.823  14.694  -1.947  1.00 96.77           O  
ATOM   2433  CG  GLN C  61      22.496  10.285  -2.641  1.00 96.77           C  
ATOM   2434  CD  GLN C  61      23.198   9.261  -1.770  1.00 96.77           C  
ATOM   2435  NE2 GLN C  61      23.629   8.161  -2.378  1.00 96.77           N  
ATOM   2436  OE1 GLN C  61      23.354   9.457  -0.560  1.00 96.77           O  
ATOM   2437  N   TYR C  62      20.540  14.519  -1.818  1.00 96.66           N  
ATOM   2438  CA  TYR C  62      20.373  15.852  -1.250  1.00 96.66           C  
ATOM   2439  C   TYR C  62      19.494  15.808  -0.006  1.00 96.66           C  
ATOM   2440  CB  TYR C  62      19.766  16.805  -2.285  1.00 96.66           C  
ATOM   2441  O   TYR C  62      18.901  14.773   0.307  1.00 96.66           O  
ATOM   2442  CG  TYR C  62      20.567  16.907  -3.560  1.00 96.66           C  
ATOM   2443  CD1 TYR C  62      21.605  17.829  -3.681  1.00 96.66           C  
ATOM   2444  CD2 TYR C  62      20.288  16.084  -4.645  1.00 96.66           C  
ATOM   2445  CE1 TYR C  62      22.344  17.928  -4.855  1.00 96.66           C  
ATOM   2446  CE2 TYR C  62      21.021  16.174  -5.824  1.00 96.66           C  
ATOM   2447  OH  TYR C  62      22.775  17.191  -7.083  1.00 96.66           O  
ATOM   2448  CZ  TYR C  62      22.046  17.097  -5.919  1.00 96.66           C  
ATOM   2449  N   ILE C  63      19.530  16.898   0.676  1.00 95.95           N  
ATOM   2450  CA  ILE C  63      18.564  17.151   1.740  1.00 95.95           C  
ATOM   2451  C   ILE C  63      17.490  18.116   1.242  1.00 95.95           C  
ATOM   2452  CB  ILE C  63      19.250  17.717   3.003  1.00 95.95           C  
ATOM   2453  O   ILE C  63      17.780  19.033   0.470  1.00 95.95           O  
ATOM   2454  CG1 ILE C  63      20.286  16.722   3.539  1.00 95.95           C  
ATOM   2455  CG2 ILE C  63      18.211  18.057   4.075  1.00 95.95           C  
ATOM   2456  CD1 ILE C  63      21.175  17.287   4.638  1.00 95.95           C  
ATOM   2457  N   LEU C  64      16.281  17.878   1.658  1.00 96.86           N  
ATOM   2458  CA  LEU C  64      15.179  18.780   1.341  1.00 96.86           C  
ATOM   2459  C   LEU C  64      14.469  19.238   2.611  1.00 96.86           C  
ATOM   2460  CB  LEU C  64      14.180  18.098   0.402  1.00 96.86           C  
ATOM   2461  O   LEU C  64      13.989  18.413   3.391  1.00 96.86           O  
ATOM   2462  CG  LEU C  64      13.077  18.986  -0.175  1.00 96.86           C  
ATOM   2463  CD1 LEU C  64      13.677  20.050  -1.089  1.00 96.86           C  
ATOM   2464  CD2 LEU C  64      12.052  18.144  -0.927  1.00 96.86           C  
ATOM   2465  N   GLY C  65      14.497  20.496   2.851  1.00 95.03           N  
ATOM   2466  CA  GLY C  65      13.865  21.070   4.028  1.00 95.03           C  
ATOM   2467  C   GLY C  65      12.358  21.184   3.901  1.00 95.03           C  
ATOM   2468  O   GLY C  65      11.819  21.155   2.792  1.00 95.03           O  
ATOM   2469  N   PRO C  66      11.596  21.419   4.969  1.00 94.93           N  
ATOM   2470  CA  PRO C  66      10.132  21.371   5.007  1.00 94.93           C  
ATOM   2471  C   PRO C  66       9.484  22.521   4.238  1.00 94.93           C  
ATOM   2472  CB  PRO C  66       9.815  21.466   6.501  1.00 94.93           C  
ATOM   2473  O   PRO C  66       8.355  22.389   3.759  1.00 94.93           O  
ATOM   2474  CG  PRO C  66      11.056  22.025   7.120  1.00 94.93           C  
ATOM   2475  CD  PRO C  66      12.234  21.604   6.290  1.00 94.93           C  
ATOM   2476  N   SER C  67      10.239  23.546   3.973  1.00 94.39           N  
ATOM   2477  CA  SER C  67       9.630  24.730   3.375  1.00 94.39           C  
ATOM   2478  C   SER C  67      10.087  24.918   1.933  1.00 94.39           C  
ATOM   2479  CB  SER C  67       9.968  25.977   4.193  1.00 94.39           C  
ATOM   2480  O   SER C  67       9.638  25.841   1.249  1.00 94.39           O  
ATOM   2481  OG  SER C  67      11.370  26.171   4.259  1.00 94.39           O  
ATOM   2482  N   ALA C  68      11.002  24.026   1.545  1.00 96.43           N  
ATOM   2483  CA  ALA C  68      11.532  24.148   0.190  1.00 96.43           C  
ATOM   2484  C   ALA C  68      10.446  23.890  -0.850  1.00 96.43           C  
ATOM   2485  CB  ALA C  68      12.699  23.185  -0.013  1.00 96.43           C  
ATOM   2486  O   ALA C  68       9.648  22.961  -0.706  1.00 96.43           O  
ATOM   2487  N   PRO C  69      10.319  24.756  -1.828  1.00 96.03           N  
ATOM   2488  CA  PRO C  69       9.401  24.471  -2.933  1.00 96.03           C  
ATOM   2489  C   PRO C  69       9.639  23.097  -3.557  1.00 96.03           C  
ATOM   2490  CB  PRO C  69       9.701  25.586  -3.937  1.00 96.03           C  
ATOM   2491  O   PRO C  69      10.789  22.698  -3.759  1.00 96.03           O  
ATOM   2492  CG  PRO C  69      10.232  26.712  -3.110  1.00 96.03           C  
ATOM   2493  CD  PRO C  69      11.064  26.138  -2.000  1.00 96.03           C  
ATOM   2494  N   GLY C  70       8.539  22.425  -3.679  1.00 96.05           N  
ATOM   2495  CA  GLY C  70       8.645  21.084  -4.232  1.00 96.05           C  
ATOM   2496  C   GLY C  70       8.624  19.999  -3.172  1.00 96.05           C  
ATOM   2497  O   GLY C  70       8.652  18.809  -3.494  1.00 96.05           O  
ATOM   2498  N   ASN C  71       8.714  20.367  -1.939  1.00 96.88           N  
ATOM   2499  CA  ASN C  71       8.552  19.408  -0.850  1.00 96.88           C  
ATOM   2500  C   ASN C  71       7.130  18.859  -0.794  1.00 96.88           C  
ATOM   2501  CB  ASN C  71       8.928  20.047   0.488  1.00 96.88           C  
ATOM   2502  O   ASN C  71       6.170  19.621  -0.665  1.00 96.88           O  
ATOM   2503  CG  ASN C  71       9.058  19.030   1.605  1.00 96.88           C  
ATOM   2504  ND2 ASN C  71      10.157  19.101   2.347  1.00 96.88           N  
ATOM   2505  OD1 ASN C  71       8.178  18.187   1.798  1.00 96.88           O  
ATOM   2506  N   PRO C  72       6.897  17.579  -0.824  1.00 94.42           N  
ATOM   2507  CA  PRO C  72       5.561  17.005  -1.002  1.00 94.42           C  
ATOM   2508  C   PRO C  72       4.782  16.907   0.308  1.00 94.42           C  
ATOM   2509  CB  PRO C  72       5.848  15.614  -1.572  1.00 94.42           C  
ATOM   2510  O   PRO C  72       3.559  16.742   0.292  1.00 94.42           O  
ATOM   2511  CG  PRO C  72       7.194  15.250  -1.033  1.00 94.42           C  
ATOM   2512  CD  PRO C  72       8.039  16.491  -0.984  1.00 94.42           C  
ATOM   2513  N   ASN C  73       5.479  17.016   1.485  1.00 94.40           N  
ATOM   2514  CA  ASN C  73       4.711  16.731   2.692  1.00 94.40           C  
ATOM   2515  C   ASN C  73       5.136  17.627   3.852  1.00 94.40           C  
ATOM   2516  CB  ASN C  73       4.850  15.258   3.082  1.00 94.40           C  
ATOM   2517  O   ASN C  73       4.773  17.376   5.002  1.00 94.40           O  
ATOM   2518  CG  ASN C  73       6.254  14.901   3.527  1.00 94.40           C  
ATOM   2519  ND2 ASN C  73       6.402  13.735   4.145  1.00 94.40           N  
ATOM   2520  OD1 ASN C  73       7.198  15.667   3.319  1.00 94.40           O  
ATOM   2521  N   GLY C  74       6.035  18.637   3.541  1.00 95.21           N  
ATOM   2522  CA  GLY C  74       6.423  19.627   4.533  1.00 95.21           C  
ATOM   2523  C   GLY C  74       7.288  19.054   5.640  1.00 95.21           C  
ATOM   2524  O   GLY C  74       7.280  19.558   6.765  1.00 95.21           O  
ATOM   2525  N   GLN C  75       7.947  17.969   5.466  1.00 95.45           N  
ATOM   2526  CA  GLN C  75       8.874  17.338   6.400  1.00 95.45           C  
ATOM   2527  C   GLN C  75      10.300  17.358   5.857  1.00 95.45           C  
ATOM   2528  CB  GLN C  75       8.444  15.900   6.694  1.00 95.45           C  
ATOM   2529  O   GLN C  75      10.508  17.442   4.645  1.00 95.45           O  
ATOM   2530  CG  GLN C  75       7.061  15.788   7.321  1.00 95.45           C  
ATOM   2531  CD  GLN C  75       7.008  16.350   8.729  1.00 95.45           C  
ATOM   2532  NE2 GLN C  75       5.886  16.972   9.077  1.00 95.45           N  
ATOM   2533  OE1 GLN C  75       7.966  16.225   9.499  1.00 95.45           O  
ATOM   2534  N   TRP C  76      11.327  17.301   6.834  1.00 94.21           N  
ATOM   2535  CA  TRP C  76      12.695  17.068   6.385  1.00 94.21           C  
ATOM   2536  C   TRP C  76      12.845  15.668   5.798  1.00 94.21           C  
ATOM   2537  CB  TRP C  76      13.681  17.259   7.541  1.00 94.21           C  
ATOM   2538  O   TRP C  76      12.125  14.745   6.187  1.00 94.21           O  
ATOM   2539  CG  TRP C  76      13.881  18.690   7.941  1.00 94.21           C  
ATOM   2540  CD1 TRP C  76      13.195  19.381   8.901  1.00 94.21           C  
ATOM   2541  CD2 TRP C  76      14.829  19.607   7.387  1.00 94.21           C  
ATOM   2542  CE2 TRP C  76      14.663  20.838   8.059  1.00 94.21           C  
ATOM   2543  CE3 TRP C  76      15.805  19.507   6.386  1.00 94.21           C  
ATOM   2544  NE1 TRP C  76      13.660  20.673   8.977  1.00 94.21           N  
ATOM   2545  CH2 TRP C  76      16.385  21.837   6.780  1.00 94.21           C  
ATOM   2546  CZ2 TRP C  76      15.437  21.962   7.763  1.00 94.21           C  
ATOM   2547  CZ3 TRP C  76      16.575  20.627   6.092  1.00 94.21           C  
ATOM   2548  N   GLY C  77      13.793  15.675   4.872  1.00 95.80           N  
ATOM   2549  CA  GLY C  77      14.030  14.337   4.354  1.00 95.80           C  
ATOM   2550  C   GLY C  77      15.132  14.287   3.313  1.00 95.80           C  
ATOM   2551  O   GLY C  77      15.762  15.304   3.019  1.00 95.80           O  
ATOM   2552  N   PHE C  78      15.508  13.070   2.825  1.00 96.75           N  
ATOM   2553  CA  PHE C  78      16.492  12.842   1.773  1.00 96.75           C  
ATOM   2554  C   PHE C  78      15.832  12.875   0.399  1.00 96.75           C  
ATOM   2555  CB  PHE C  78      17.204  11.502   1.982  1.00 96.75           C  
ATOM   2556  O   PHE C  78      14.796  12.241   0.187  1.00 96.75           O  
ATOM   2557  CG  PHE C  78      18.372  11.576   2.928  1.00 96.75           C  
ATOM   2558  CD1 PHE C  78      19.654  11.821   2.453  1.00 96.75           C  
ATOM   2559  CD2 PHE C  78      18.187  11.401   4.293  1.00 96.75           C  
ATOM   2560  CE1 PHE C  78      20.737  11.890   3.326  1.00 96.75           C  
ATOM   2561  CE2 PHE C  78      19.264  11.469   5.172  1.00 96.75           C  
ATOM   2562  CZ  PHE C  78      20.538  11.713   4.687  1.00 96.75           C  
ATOM   2563  N   LEU C  79      16.400  13.653  -0.441  1.00 97.39           N  
ATOM   2564  CA  LEU C  79      15.957  13.751  -1.828  1.00 97.39           C  
ATOM   2565  C   LEU C  79      16.992  13.151  -2.773  1.00 97.39           C  
ATOM   2566  CB  LEU C  79      15.690  15.211  -2.204  1.00 97.39           C  
ATOM   2567  O   LEU C  79      18.172  13.501  -2.711  1.00 97.39           O  
ATOM   2568  CG  LEU C  79      15.216  15.466  -3.635  1.00 97.39           C  
ATOM   2569  CD1 LEU C  79      13.776  14.996  -3.809  1.00 97.39           C  
ATOM   2570  CD2 LEU C  79      15.347  16.944  -3.987  1.00 97.39           C  
ATOM   2571  N   PHE C  80      16.604  12.242  -3.595  1.00 97.50           N  
ATOM   2572  CA  PHE C  80      17.450  11.632  -4.614  1.00 97.50           C  
ATOM   2573  C   PHE C  80      17.030  12.083  -6.007  1.00 97.50           C  
ATOM   2574  CB  PHE C  80      17.394  10.104  -4.517  1.00 97.50           C  
ATOM   2575  O   PHE C  80      15.864  11.944  -6.385  1.00 97.50           O  
ATOM   2576  CG  PHE C  80      17.759   9.568  -3.159  1.00 97.50           C  
ATOM   2577  CD1 PHE C  80      19.073   9.230  -2.859  1.00 97.50           C  
ATOM   2578  CD2 PHE C  80      16.787   9.403  -2.181  1.00 97.50           C  
ATOM   2579  CE1 PHE C  80      19.413   8.734  -1.603  1.00 97.50           C  
ATOM   2580  CE2 PHE C  80      17.119   8.907  -0.923  1.00 97.50           C  
ATOM   2581  CZ  PHE C  80      18.432   8.573  -0.636  1.00 97.50           C  
ATOM   2582  N   HIS C  81      17.926  12.618  -6.682  1.00 97.41           N  
ATOM   2583  CA  HIS C  81      17.666  13.104  -8.032  1.00 97.41           C  
ATOM   2584  C   HIS C  81      18.429  12.287  -9.069  1.00 97.41           C  
ATOM   2585  CB  HIS C  81      18.041  14.583  -8.150  1.00 97.41           C  
ATOM   2586  O   HIS C  81      19.658  12.199  -9.015  1.00 97.41           O  
ATOM   2587  CG  HIS C  81      17.675  15.191  -9.466  1.00 97.41           C  
ATOM   2588  CD2 HIS C  81      18.353  15.252 -10.636  1.00 97.41           C  
ATOM   2589  ND1 HIS C  81      16.477  15.839  -9.679  1.00 97.41           N  
ATOM   2590  CE1 HIS C  81      16.434  16.272 -10.928  1.00 97.41           C  
ATOM   2591  NE2 HIS C  81      17.560  15.929 -11.530  1.00 97.41           N  
ATOM   2592  N   TYR C  82      17.781  11.694 -10.017  1.00 96.87           N  
ATOM   2593  CA  TYR C  82      18.351  10.898 -11.098  1.00 96.87           C  
ATOM   2594  C   TYR C  82      18.022  11.506 -12.456  1.00 96.87           C  
ATOM   2595  CB  TYR C  82      17.838   9.456 -11.033  1.00 96.87           C  
ATOM   2596  O   TYR C  82      16.853  11.580 -12.843  1.00 96.87           O  
ATOM   2597  CG  TYR C  82      18.006   8.813  -9.678  1.00 96.87           C  
ATOM   2598  CD1 TYR C  82      19.240   8.311  -9.272  1.00 96.87           C  
ATOM   2599  CD2 TYR C  82      16.931   8.705  -8.801  1.00 96.87           C  
ATOM   2600  CE1 TYR C  82      19.399   7.715  -8.025  1.00 96.87           C  
ATOM   2601  CE2 TYR C  82      17.079   8.112  -7.552  1.00 96.87           C  
ATOM   2602  OH  TYR C  82      18.467   7.032  -5.938  1.00 96.87           O  
ATOM   2603  CZ  TYR C  82      18.315   7.621  -7.173  1.00 96.87           C  
ATOM   2604  N   SER C  83      19.011  11.924 -13.096  1.00 94.08           N  
ATOM   2605  CA  SER C  83      18.845  12.589 -14.384  1.00 94.08           C  
ATOM   2606  C   SER C  83      19.225  11.666 -15.537  1.00 94.08           C  
ATOM   2607  CB  SER C  83      19.688  13.864 -14.442  1.00 94.08           C  
ATOM   2608  O   SER C  83      20.278  11.025 -15.504  1.00 94.08           O  
ATOM   2609  OG  SER C  83      19.615  14.458 -15.727  1.00 94.08           O  
ATOM   2610  N   TYR C  84      18.430  11.569 -16.537  1.00 92.33           N  
ATOM   2611  CA  TYR C  84      18.707  10.724 -17.693  1.00 92.33           C  
ATOM   2612  C   TYR C  84      19.908  11.245 -18.473  1.00 92.33           C  
ATOM   2613  CB  TYR C  84      17.483  10.647 -18.609  1.00 92.33           C  
ATOM   2614  O   TYR C  84      20.643  10.467 -19.087  1.00 92.33           O  
ATOM   2615  CG  TYR C  84      16.388   9.749 -18.086  1.00 92.33           C  
ATOM   2616  CD1 TYR C  84      16.377   8.388 -18.383  1.00 92.33           C  
ATOM   2617  CD2 TYR C  84      15.364  10.259 -17.296  1.00 92.33           C  
ATOM   2618  CE1 TYR C  84      15.369   7.556 -17.904  1.00 92.33           C  
ATOM   2619  CE2 TYR C  84      14.352   9.436 -16.812  1.00 92.33           C  
ATOM   2620  OH  TYR C  84      13.363   7.270 -16.645  1.00 92.33           O  
ATOM   2621  CZ  TYR C  84      14.363   8.089 -17.121  1.00 92.33           C  
ATOM   2622  N   ASN C  85      20.113  12.550 -18.428  1.00 89.00           N  
ATOM   2623  CA  ASN C  85      21.185  13.163 -19.205  1.00 89.00           C  
ATOM   2624  C   ASN C  85      22.288  13.710 -18.304  1.00 89.00           C  
ATOM   2625  CB  ASN C  85      20.631  14.273 -20.102  1.00 89.00           C  
ATOM   2626  O   ASN C  85      23.028  14.613 -18.700  1.00 89.00           O  
ATOM   2627  CG  ASN C  85      19.711  13.744 -21.184  1.00 89.00           C  
ATOM   2628  ND2 ASN C  85      18.630  14.469 -21.450  1.00 89.00           N  
ATOM   2629  OD1 ASN C  85      19.968  12.693 -21.777  1.00 89.00           O  
ATOM   2630  N   GLY C  86      22.334  13.272 -17.115  1.00 89.80           N  
ATOM   2631  CA  GLY C  86      23.381  13.688 -16.196  1.00 89.80           C  
ATOM   2632  C   GLY C  86      23.314  15.162 -15.842  1.00 89.80           C  
ATOM   2633  O   GLY C  86      22.231  15.749 -15.811  1.00 89.80           O  
ATOM   2634  N   LYS C  87      24.417  15.758 -15.636  1.00 87.41           N  
ATOM   2635  CA  LYS C  87      24.468  17.147 -15.189  1.00 87.41           C  
ATOM   2636  C   LYS C  87      24.387  18.108 -16.371  1.00 87.41           C  
ATOM   2637  CB  LYS C  87      25.745  17.407 -14.389  1.00 87.41           C  
ATOM   2638  O   LYS C  87      24.724  19.287 -16.244  1.00 87.41           O  
ATOM   2639  CG  LYS C  87      27.022  17.301 -15.209  1.00 87.41           C  
ATOM   2640  CD  LYS C  87      28.252  17.631 -14.373  1.00 87.41           C  
ATOM   2641  CE  LYS C  87      29.525  17.584 -15.207  1.00 87.41           C  
ATOM   2642  NZ  LYS C  87      30.720  18.011 -14.420  1.00 87.41           N  
ATOM   2643  N   ASN C  88      23.798  17.925 -17.341  1.00 70.45           N  
ATOM   2644  CA  ASN C  88      23.724  18.768 -18.530  1.00 70.45           C  
ATOM   2645  C   ASN C  88      22.915  20.036 -18.268  1.00 70.45           C  
ATOM   2646  CB  ASN C  88      23.127  17.990 -19.704  1.00 70.45           C  
ATOM   2647  O   ASN C  88      21.849  19.981 -17.653  1.00 70.45           O  
ATOM   2648  CG  ASN C  88      24.172  17.217 -20.484  1.00 70.45           C  
ATOM   2649  ND2 ASN C  88      23.721  16.310 -21.343  1.00 70.45           N  
ATOM   2650  OD1 ASN C  88      25.375  17.431 -20.314  1.00 70.45           O  
ATOM   2651  N   THR C  89      23.364  20.863 -18.719  1.00 67.66           N  
ATOM   2652  CA  THR C  89      22.762  22.175 -18.512  1.00 67.66           C  
ATOM   2653  C   THR C  89      21.938  22.589 -19.727  1.00 67.66           C  
ATOM   2654  CB  THR C  89      23.835  23.243 -18.228  1.00 67.66           C  
ATOM   2655  O   THR C  89      21.014  23.397 -19.611  1.00 67.66           O  
ATOM   2656  CG2 THR C  89      24.506  23.004 -16.880  1.00 67.66           C  
ATOM   2657  OG1 THR C  89      24.830  23.198 -19.259  1.00 67.66           O  
ATOM   2658  N   ASP C  90      22.292  21.890 -20.678  1.00 75.17           N  
ATOM   2659  CA  ASP C  90      21.612  22.268 -21.913  1.00 75.17           C  
ATOM   2660  C   ASP C  90      20.810  21.099 -22.480  1.00 75.17           C  
ATOM   2661  CB  ASP C  90      22.621  22.766 -22.950  1.00 75.17           C  
ATOM   2662  O   ASP C  90      21.069  19.941 -22.144  1.00 75.17           O  
ATOM   2663  CG  ASP C  90      23.384  23.996 -22.493  1.00 75.17           C  
ATOM   2664  OD1 ASP C  90      24.532  24.203 -22.940  1.00 75.17           O  
ATOM   2665  OD2 ASP C  90      22.832  24.765 -21.675  1.00 75.17           O  
ATOM   2666  N   GLY C  91      19.868  21.252 -22.586  1.00 81.58           N  
ATOM   2667  CA  GLY C  91      19.055  20.246 -23.250  1.00 81.58           C  
ATOM   2668  C   GLY C  91      17.936  19.711 -22.377  1.00 81.58           C  
ATOM   2669  O   GLY C  91      17.436  20.416 -21.499  1.00 81.58           O  
ATOM   2670  N   ILE C  92      17.530  18.571 -22.661  1.00 89.71           N  
ATOM   2671  CA  ILE C  92      16.410  17.907 -22.003  1.00 89.71           C  
ATOM   2672  C   ILE C  92      16.777  17.588 -20.556  1.00 89.71           C  
ATOM   2673  CB  ILE C  92      16.001  16.617 -22.749  1.00 89.71           C  
ATOM   2674  O   ILE C  92      17.864  17.074 -20.283  1.00 89.71           O  
ATOM   2675  CG1 ILE C  92      15.460  16.955 -24.143  1.00 89.71           C  
ATOM   2676  CG2 ILE C  92      14.970  15.827 -21.938  1.00 89.71           C  
ATOM   2677  CD1 ILE C  92      15.030  15.738 -24.952  1.00 89.71           C  
ATOM   2678  N   LYS C  93      15.790  17.946 -19.674  1.00 89.40           N  
ATOM   2679  CA  LYS C  93      16.040  17.833 -18.240  1.00 89.40           C  
ATOM   2680  C   LYS C  93      15.272  16.659 -17.640  1.00 89.40           C  
ATOM   2681  CB  LYS C  93      15.659  19.129 -17.524  1.00 89.40           C  
ATOM   2682  O   LYS C  93      15.034  16.619 -16.431  1.00 89.40           O  
ATOM   2683  CG  LYS C  93      16.361  20.365 -18.067  1.00 89.40           C  
ATOM   2684  CD  LYS C  93      17.846  20.358 -17.728  1.00 89.40           C  
ATOM   2685  CE  LYS C  93      18.526  21.651 -18.160  1.00 89.40           C  
ATOM   2686  NZ  LYS C  93      19.989  21.458 -18.386  1.00 89.40           N  
ATOM   2687  N   GLU C  94      14.951  15.630 -18.401  1.00 92.64           N  
ATOM   2688  CA  GLU C  94      14.207  14.478 -17.902  1.00 92.64           C  
ATOM   2689  C   GLU C  94      14.931  13.817 -16.733  1.00 92.64           C  
ATOM   2690  CB  GLU C  94      13.979  13.459 -19.022  1.00 92.64           C  
ATOM   2691  O   GLU C  94      16.145  13.613 -16.783  1.00 92.64           O  
ATOM   2692  CG  GLU C  94      13.003  12.351 -18.656  1.00 92.64           C  
ATOM   2693  CD  GLU C  94      12.780  11.352 -19.780  1.00 92.64           C  
ATOM   2694  OE1 GLU C  94      11.782  10.597 -19.733  1.00 92.64           O  
ATOM   2695  OE2 GLU C  94      13.611  11.323 -20.716  1.00 92.64           O  
ATOM   2696  N   ALA C  95      14.095  13.566 -15.637  1.00 94.77           N  
ATOM   2697  CA  ALA C  95      14.664  13.019 -14.408  1.00 94.77           C  
ATOM   2698  C   ALA C  95      13.587  12.362 -13.550  1.00 94.77           C  
ATOM   2699  CB  ALA C  95      15.376  14.114 -13.618  1.00 94.77           C  
ATOM   2700  O   ALA C  95      12.398  12.442 -13.866  1.00 94.77           O  
ATOM   2701  N   ILE C  96      14.056  11.674 -12.586  1.00 95.51           N  
ATOM   2702  CA  ILE C  96      13.151  11.232 -11.531  1.00 95.51           C  
ATOM   2703  C   ILE C  96      13.679  11.691 -10.173  1.00 95.51           C  
ATOM   2704  CB  ILE C  96      12.972   9.698 -11.546  1.00 95.51           C  
ATOM   2705  O   ILE C  96      14.890  11.821  -9.983  1.00 95.51           O  
ATOM   2706  CG1 ILE C  96      14.285   9.003 -11.168  1.00 95.51           C  
ATOM   2707  CG2 ILE C  96      12.476   9.225 -12.916  1.00 95.51           C  
ATOM   2708  CD1 ILE C  96      14.138   7.515 -10.882  1.00 95.51           C  
ATOM   2709  N   GLN C  97      12.717  11.935  -9.259  1.00 97.45           N  
ATOM   2710  CA  GLN C  97      13.042  12.247  -7.871  1.00 97.45           C  
ATOM   2711  C   GLN C  97      12.324  11.301  -6.913  1.00 97.45           C  
ATOM   2712  CB  GLN C  97      12.680  13.697  -7.548  1.00 97.45           C  
ATOM   2713  O   GLN C  97      11.169  10.935  -7.142  1.00 97.45           O  
ATOM   2714  CG  GLN C  97      13.570  14.722  -8.239  1.00 97.45           C  
ATOM   2715  CD  GLN C  97      13.261  16.146  -7.818  1.00 97.45           C  
ATOM   2716  NE2 GLN C  97      14.255  17.022  -7.916  1.00 97.45           N  
ATOM   2717  OE1 GLN C  97      12.138  16.457  -7.409  1.00 97.45           O  
ATOM   2718  N   THR C  98      13.054  10.845  -5.950  1.00 96.91           N  
ATOM   2719  CA  THR C  98      12.449  10.173  -4.805  1.00 96.91           C  
ATOM   2720  C   THR C  98      12.749  10.927  -3.514  1.00 96.91           C  
ATOM   2721  CB  THR C  98      12.948   8.721  -4.683  1.00 96.91           C  
ATOM   2722  O   THR C  98      13.820  11.520  -3.369  1.00 96.91           O  
ATOM   2723  CG2 THR C  98      12.683   7.938  -5.964  1.00 96.91           C  
ATOM   2724  OG1 THR C  98      14.357   8.727  -4.422  1.00 96.91           O  
ATOM   2725  N   PHE C  99      11.780  10.969  -2.671  1.00 97.27           N  
ATOM   2726  CA  PHE C  99      11.916  11.697  -1.415  1.00 97.27           C  
ATOM   2727  C   PHE C  99      11.486  10.829  -0.238  1.00 97.27           C  
ATOM   2728  CB  PHE C  99      11.088  12.985  -1.447  1.00 97.27           C  
ATOM   2729  O   PHE C  99      10.365  10.317  -0.214  1.00 97.27           O  
ATOM   2730  CG  PHE C  99      11.157  13.783  -0.172  1.00 97.27           C  
ATOM   2731  CD1 PHE C  99      10.041  13.911   0.645  1.00 97.27           C  
ATOM   2732  CD2 PHE C  99      12.340  14.404   0.208  1.00 97.27           C  
ATOM   2733  CE1 PHE C  99      10.102  14.649   1.825  1.00 97.27           C  
ATOM   2734  CE2 PHE C  99      12.408  15.142   1.386  1.00 97.27           C  
ATOM   2735  CZ  PHE C  99      11.288  15.264   2.193  1.00 97.27           C  
ATOM   2736  N   TRP C 100      12.416  10.548   0.671  1.00 95.99           N  
ATOM   2737  CA  TRP C 100      12.136   9.879   1.937  1.00 95.99           C  
ATOM   2738  C   TRP C 100      12.107  10.881   3.087  1.00 95.99           C  
ATOM   2739  CB  TRP C 100      13.179   8.794   2.215  1.00 95.99           C  
ATOM   2740  O   TRP C 100      13.122  11.506   3.399  1.00 95.99           O  
ATOM   2741  CG  TRP C 100      13.126   7.639   1.261  1.00 95.99           C  
ATOM   2742  CD1 TRP C 100      13.873   7.472   0.127  1.00 95.99           C  
ATOM   2743  CD2 TRP C 100      12.277   6.492   1.355  1.00 95.99           C  
ATOM   2744  CE2 TRP C 100      12.562   5.668   0.243  1.00 95.99           C  
ATOM   2745  CE3 TRP C 100      11.301   6.079   2.272  1.00 95.99           C  
ATOM   2746  NE1 TRP C 100      13.538   6.288  -0.489  1.00 95.99           N  
ATOM   2747  CH2 TRP C 100      10.956   4.075   0.938  1.00 95.99           C  
ATOM   2748  CZ2 TRP C 100      11.905   4.454   0.025  1.00 95.99           C  
ATOM   2749  CZ3 TRP C 100      10.649   4.871   2.054  1.00 95.99           C  
ATOM   2750  N   SER C 101      10.965  11.095   3.728  1.00 94.72           N  
ATOM   2751  CA  SER C 101      10.843  12.084   4.794  1.00 94.72           C  
ATOM   2752  C   SER C 101      11.157  11.472   6.155  1.00 94.72           C  
ATOM   2753  CB  SER C 101       9.437  12.685   4.809  1.00 94.72           C  
ATOM   2754  O   SER C 101      11.112  10.251   6.318  1.00 94.72           O  
ATOM   2755  OG  SER C 101       8.479  11.715   5.195  1.00 94.72           O  
ATOM   2756  N   ASN C 102      11.444  12.226   7.040  1.00 90.58           N  
ATOM   2757  CA  ASN C 102      11.858  11.796   8.371  1.00 90.58           C  
ATOM   2758  C   ASN C 102      10.721  11.103   9.115  1.00 90.58           C  
ATOM   2759  CB  ASN C 102      12.376  12.986   9.182  1.00 90.58           C  
ATOM   2760  O   ASN C 102      10.960  10.355  10.066  1.00 90.58           O  
ATOM   2761  CG  ASN C 102      13.737  13.464   8.716  1.00 90.58           C  
ATOM   2762  ND2 ASN C 102      14.170  14.611   9.225  1.00 90.58           N  
ATOM   2763  OD1 ASN C 102      14.394  12.807   7.903  1.00 90.58           O  
ATOM   2764  N   ASN C 103       9.488  11.397   8.690  1.00 91.18           N  
ATOM   2765  CA  ASN C 103       8.360  10.739   9.342  1.00 91.18           C  
ATOM   2766  C   ASN C 103       8.022   9.411   8.671  1.00 91.18           C  
ATOM   2767  CB  ASN C 103       7.136  11.656   9.353  1.00 91.18           C  
ATOM   2768  O   ASN C 103       6.989   8.806   8.967  1.00 91.18           O  
ATOM   2769  CG  ASN C 103       6.646  11.992   7.958  1.00 91.18           C  
ATOM   2770  ND2 ASN C 103       5.407  12.459   7.861  1.00 91.18           N  
ATOM   2771  OD1 ASN C 103       7.376  11.834   6.975  1.00 91.18           O  
ATOM   2772  N   GLY C 104       8.805   9.017   7.702  1.00 92.85           N  
ATOM   2773  CA  GLY C 104       8.705   7.671   7.161  1.00 92.85           C  
ATOM   2774  C   GLY C 104       7.904   7.603   5.875  1.00 92.85           C  
ATOM   2775  O   GLY C 104       7.581   6.514   5.396  1.00 92.85           O  
ATOM   2776  N   GLN C 105       7.496   8.694   5.246  1.00 94.81           N  
ATOM   2777  CA  GLN C 105       6.729   8.708   4.004  1.00 94.81           C  
ATOM   2778  C   GLN C 105       7.651   8.717   2.788  1.00 94.81           C  
ATOM   2779  CB  GLN C 105       5.795   9.919   3.964  1.00 94.81           C  
ATOM   2780  O   GLN C 105       8.719   9.332   2.817  1.00 94.81           O  
ATOM   2781  CG  GLN C 105       4.742   9.920   5.064  1.00 94.81           C  
ATOM   2782  CD  GLN C 105       3.929  11.201   5.097  1.00 94.81           C  
ATOM   2783  NE2 GLN C 105       2.703  11.139   4.589  1.00 94.81           N  
ATOM   2784  OE1 GLN C 105       4.399  12.238   5.577  1.00 94.81           O  
ATOM   2785  N   MET C 106       7.292   8.014   1.751  1.00 94.99           N  
ATOM   2786  CA  MET C 106       8.063   7.924   0.515  1.00 94.99           C  
ATOM   2787  C   MET C 106       7.280   8.506  -0.658  1.00 94.99           C  
ATOM   2788  CB  MET C 106       8.442   6.471   0.221  1.00 94.99           C  
ATOM   2789  O   MET C 106       6.097   8.206  -0.830  1.00 94.99           O  
ATOM   2790  CG  MET C 106       9.285   6.299  -1.031  1.00 94.99           C  
ATOM   2791  SD  MET C 106       9.446   4.542  -1.535  1.00 94.99           S  
ATOM   2792  CE  MET C 106      10.171   4.746  -3.185  1.00 94.99           C  
ATOM   2793  N   PHE C 107       7.898   9.343  -1.418  1.00 96.15           N  
ATOM   2794  CA  PHE C 107       7.275   9.981  -2.572  1.00 96.15           C  
ATOM   2795  C   PHE C 107       8.133   9.800  -3.818  1.00 96.15           C  
ATOM   2796  CB  PHE C 107       7.046  11.472  -2.304  1.00 96.15           C  
ATOM   2797  O   PHE C 107       9.357   9.692  -3.726  1.00 96.15           O  
ATOM   2798  CG  PHE C 107       6.165  11.747  -1.115  1.00 96.15           C  
ATOM   2799  CD1 PHE C 107       4.794  11.910  -1.272  1.00 96.15           C  
ATOM   2800  CD2 PHE C 107       6.709  11.842   0.159  1.00 96.15           C  
ATOM   2801  CE1 PHE C 107       3.976  12.165  -0.173  1.00 96.15           C  
ATOM   2802  CE2 PHE C 107       5.898  12.096   1.262  1.00 96.15           C  
ATOM   2803  CZ  PHE C 107       4.532  12.258   1.093  1.00 96.15           C  
ATOM   2804  N   PHE C 108       7.525   9.761  -4.952  1.00 96.54           N  
ATOM   2805  CA  PHE C 108       8.171   9.632  -6.253  1.00 96.54           C  
ATOM   2806  C   PHE C 108       7.544  10.583  -7.266  1.00 96.54           C  
ATOM   2807  CB  PHE C 108       8.078   8.190  -6.760  1.00 96.54           C  
ATOM   2808  O   PHE C 108       6.332  10.805  -7.249  1.00 96.54           O  
ATOM   2809  CG  PHE C 108       8.573   8.009  -8.170  1.00 96.54           C  
ATOM   2810  CD1 PHE C 108       7.713   8.169  -9.249  1.00 96.54           C  
ATOM   2811  CD2 PHE C 108       9.900   7.678  -8.415  1.00 96.54           C  
ATOM   2812  CE1 PHE C 108       8.169   8.002 -10.555  1.00 96.54           C  
ATOM   2813  CE2 PHE C 108      10.362   7.509  -9.717  1.00 96.54           C  
ATOM   2814  CZ  PHE C 108       9.495   7.671 -10.786  1.00 96.54           C  
ATOM   2815  N   ARG C 109       8.352  11.248  -8.079  1.00 96.16           N  
ATOM   2816  CA  ARG C 109       7.799  11.992  -9.207  1.00 96.16           C  
ATOM   2817  C   ARG C 109       8.747  11.959 -10.401  1.00 96.16           C  
ATOM   2818  CB  ARG C 109       7.511  13.440  -8.806  1.00 96.16           C  
ATOM   2819  O   ARG C 109       9.954  11.773 -10.238  1.00 96.16           O  
ATOM   2820  CG  ARG C 109       8.757  14.249  -8.482  1.00 96.16           C  
ATOM   2821  CD  ARG C 109       8.415  15.685  -8.107  1.00 96.16           C  
ATOM   2822  NE  ARG C 109       9.616  16.484  -7.882  1.00 96.16           N  
ATOM   2823  NH1 ARG C 109       8.478  18.425  -7.361  1.00 96.16           N  
ATOM   2824  NH2 ARG C 109      10.770  18.398  -7.354  1.00 96.16           N  
ATOM   2825  CZ  ARG C 109       9.619  17.767  -7.533  1.00 96.16           C  
ATOM   2826  N   HIS C 110       8.117  12.113 -11.586  1.00 95.34           N  
ATOM   2827  CA  HIS C 110       8.850  12.087 -12.846  1.00 95.34           C  
ATOM   2828  C   HIS C 110       8.871  13.464 -13.500  1.00 95.34           C  
ATOM   2829  CB  HIS C 110       8.239  11.061 -13.801  1.00 95.34           C  
ATOM   2830  O   HIS C 110       7.868  14.182 -13.477  1.00 95.34           O  
ATOM   2831  CG  HIS C 110       8.877  11.045 -15.154  1.00 95.34           C  
ATOM   2832  CD2 HIS C 110      10.080  10.576 -15.563  1.00 95.34           C  
ATOM   2833  ND1 HIS C 110       8.261  11.560 -16.273  1.00 95.34           N  
ATOM   2834  CE1 HIS C 110       9.060  11.409 -17.317  1.00 95.34           C  
ATOM   2835  NE2 HIS C 110      10.170  10.814 -16.913  1.00 95.34           N  
ATOM   2836  N   HIS C 111      10.046  13.901 -13.941  1.00 95.30           N  
ATOM   2837  CA  HIS C 111      10.159  15.076 -14.797  1.00 95.30           C  
ATOM   2838  C   HIS C 111       9.798  14.743 -16.241  1.00 95.30           C  
ATOM   2839  CB  HIS C 111      11.575  15.653 -14.730  1.00 95.30           C  
ATOM   2840  O   HIS C 111      10.318  13.780 -16.809  1.00 95.30           O  
ATOM   2841  CG  HIS C 111      11.717  16.976 -15.414  1.00 95.30           C  
ATOM   2842  CD2 HIS C 111      11.775  18.233 -14.915  1.00 95.30           C  
ATOM   2843  ND1 HIS C 111      11.812  17.099 -16.784  1.00 95.30           N  
ATOM   2844  CE1 HIS C 111      11.926  18.378 -17.098  1.00 95.30           C  
ATOM   2845  NE2 HIS C 111      11.906  19.088 -15.982  1.00 95.30           N  
ATOM   2846  N   ARG C 112       8.972  15.459 -16.916  1.00 92.52           N  
ATOM   2847  CA  ARG C 112       8.532  15.194 -18.282  1.00 92.52           C  
ATOM   2848  C   ARG C 112       9.671  15.403 -19.275  1.00 92.52           C  
ATOM   2849  CB  ARG C 112       7.346  16.089 -18.648  1.00 92.52           C  
ATOM   2850  O   ARG C 112      10.669  16.053 -18.955  1.00 92.52           O  
ATOM   2851  CG  ARG C 112       6.101  15.833 -17.815  1.00 92.52           C  
ATOM   2852  CD  ARG C 112       4.962  16.767 -18.200  1.00 92.52           C  
ATOM   2853  NE  ARG C 112       3.838  16.658 -17.275  1.00 92.52           N  
ATOM   2854  NH1 ARG C 112       4.442  18.488 -16.000  1.00 92.52           N  
ATOM   2855  NH2 ARG C 112       2.563  17.286 -15.472  1.00 92.52           N  
ATOM   2856  CZ  ARG C 112       3.617  17.478 -16.251  1.00 92.52           C  
ATOM   2857  N   TRP C 113       9.552  14.819 -20.362  1.00 89.31           N  
ATOM   2858  CA  TRP C 113      10.536  14.970 -21.429  1.00 89.31           C  
ATOM   2859  C   TRP C 113      10.519  16.388 -21.989  1.00 89.31           C  
ATOM   2860  CB  TRP C 113      10.271  13.962 -22.551  1.00 89.31           C  
ATOM   2861  O   TRP C 113       9.826  16.667 -22.971  1.00 89.31           O  
ATOM   2862  CG  TRP C 113      11.436  13.755 -23.472  1.00 89.31           C  
ATOM   2863  CD1 TRP C 113      12.731  13.497 -23.117  1.00 89.31           C  
ATOM   2864  CD2 TRP C 113      11.411  13.795 -24.902  1.00 89.31           C  
ATOM   2865  CE2 TRP C 113      12.729  13.551 -25.349  1.00 89.31           C  
ATOM   2866  CE3 TRP C 113      10.402  14.012 -25.850  1.00 89.31           C  
ATOM   2867  NE1 TRP C 113      13.513  13.373 -24.242  1.00 89.31           N  
ATOM   2868  CH2 TRP C 113      12.057  13.734 -27.611  1.00 89.31           C  
ATOM   2869  CZ2 TRP C 113      13.063  13.519 -26.705  1.00 89.31           C  
ATOM   2870  CZ3 TRP C 113      10.737  13.979 -27.199  1.00 89.31           C  
ATOM   2871  N   SER C 114      11.268  17.389 -21.319  1.00 90.64           N  
ATOM   2872  CA  SER C 114      11.239  18.802 -21.681  1.00 90.64           C  
ATOM   2873  C   SER C 114      12.535  19.501 -21.285  1.00 90.64           C  
ATOM   2874  CB  SER C 114      10.050  19.501 -21.019  1.00 90.64           C  
ATOM   2875  O   SER C 114      13.286  18.999 -20.446  1.00 90.64           O  
ATOM   2876  OG  SER C 114      10.353  19.845 -19.677  1.00 90.64           O  
ATOM   2877  N   MET C 115      12.755  20.648 -21.809  1.00 91.88           N  
ATOM   2878  CA  MET C 115      13.918  21.466 -21.476  1.00 91.88           C  
ATOM   2879  C   MET C 115      13.599  22.425 -20.333  1.00 91.88           C  
ATOM   2880  CB  MET C 115      14.393  22.251 -22.700  1.00 91.88           C  
ATOM   2881  O   MET C 115      14.487  23.117 -19.832  1.00 91.88           O  
ATOM   2882  CG  MET C 115      14.903  21.372 -23.831  1.00 91.88           C  
ATOM   2883  SD  MET C 115      15.552  22.349 -25.242  1.00 91.88           S  
ATOM   2884  CE  MET C 115      15.948  21.012 -26.402  1.00 91.88           C  
ATOM   2885  N   ILE C 116      12.397  22.457 -19.937  1.00 93.68           N  
ATOM   2886  CA  ILE C 116      11.966  23.305 -18.831  1.00 93.68           C  
ATOM   2887  C   ILE C 116      12.317  22.638 -17.503  1.00 93.68           C  
ATOM   2888  CB  ILE C 116      10.451  23.598 -18.900  1.00 93.68           C  
ATOM   2889  O   ILE C 116      11.903  21.506 -17.241  1.00 93.68           O  
ATOM   2890  CG1 ILE C 116      10.099  24.283 -20.226  1.00 93.68           C  
ATOM   2891  CG2 ILE C 116      10.011  24.454 -17.708  1.00 93.68           C  
ATOM   2892  CD1 ILE C 116       8.604  24.402 -20.484  1.00 93.68           C  
ATOM   2893  N   ILE C 117      13.027  23.275 -16.648  1.00 91.26           N  
ATOM   2894  CA  ILE C 117      13.567  22.699 -15.421  1.00 91.26           C  
ATOM   2895  C   ILE C 117      12.424  22.329 -14.479  1.00 91.26           C  
ATOM   2896  CB  ILE C 117      14.544  23.671 -14.722  1.00 91.26           C  
ATOM   2897  O   ILE C 117      12.405  21.231 -13.916  1.00 91.26           O  
ATOM   2898  CG1 ILE C 117      15.823  23.831 -15.552  1.00 91.26           C  
ATOM   2899  CG2 ILE C 117      14.866  23.187 -13.306  1.00 91.26           C  
ATOM   2900  CD1 ILE C 117      16.769  24.903 -15.030  1.00 91.26           C  
ATOM   2901  N   ASP C 118      11.476  23.208 -14.361  1.00 93.87           N  
ATOM   2902  CA  ASP C 118      10.364  22.983 -13.442  1.00 93.87           C  
ATOM   2903  C   ASP C 118       9.179  22.342 -14.160  1.00 93.87           C  
ATOM   2904  CB  ASP C 118       9.934  24.298 -12.789  1.00 93.87           C  
ATOM   2905  O   ASP C 118       8.150  22.987 -14.370  1.00 93.87           O  
ATOM   2906  CG  ASP C 118       8.888  24.107 -11.704  1.00 93.87           C  
ATOM   2907  OD1 ASP C 118       8.362  25.112 -11.180  1.00 93.87           O  
ATOM   2908  OD2 ASP C 118       8.590  22.940 -11.369  1.00 93.87           O  
ATOM   2909  N   ASP C 119       9.253  21.256 -14.796  1.00 94.26           N  
ATOM   2910  CA  ASP C 119       8.213  20.520 -15.508  1.00 94.26           C  
ATOM   2911  C   ASP C 119       8.047  19.113 -14.938  1.00 94.26           C  
ATOM   2912  CB  ASP C 119       8.533  20.448 -17.003  1.00 94.26           C  
ATOM   2913  O   ASP C 119       8.536  18.142 -15.518  1.00 94.26           O  
ATOM   2914  CG  ASP C 119       7.336  20.047 -17.847  1.00 94.26           C  
ATOM   2915  OD1 ASP C 119       7.512  19.725 -19.041  1.00 94.26           O  
ATOM   2916  OD2 ASP C 119       6.205  20.056 -17.313  1.00 94.26           O  
ATOM   2917  N   TRP C 120       7.370  19.049 -13.793  1.00 95.04           N  
ATOM   2918  CA  TRP C 120       7.270  17.804 -13.039  1.00 95.04           C  
ATOM   2919  C   TRP C 120       5.841  17.271 -13.056  1.00 95.04           C  
ATOM   2920  CB  TRP C 120       7.734  18.010 -11.595  1.00 95.04           C  
ATOM   2921  O   TRP C 120       4.883  18.047 -13.035  1.00 95.04           O  
ATOM   2922  CG  TRP C 120       9.193  18.331 -11.464  1.00 95.04           C  
ATOM   2923  CD1 TRP C 120       9.762  19.573 -11.404  1.00 95.04           C  
ATOM   2924  CD2 TRP C 120      10.270  17.392 -11.382  1.00 95.04           C  
ATOM   2925  CE2 TRP C 120      11.466  18.136 -11.273  1.00 95.04           C  
ATOM   2926  CE3 TRP C 120      10.340  15.992 -11.389  1.00 95.04           C  
ATOM   2927  NE1 TRP C 120      11.128  19.462 -11.289  1.00 95.04           N  
ATOM   2928  CH2 TRP C 120      12.758  16.155 -11.181  1.00 95.04           C  
ATOM   2929  CZ2 TRP C 120      12.718  17.525 -11.172  1.00 95.04           C  
ATOM   2930  CZ3 TRP C 120      11.587  15.387 -11.288  1.00 95.04           C  
ATOM   2931  N   GLU C 121       5.666  15.951 -13.115  1.00 95.86           N  
ATOM   2932  CA  GLU C 121       4.412  15.321 -12.712  1.00 95.86           C  
ATOM   2933  C   GLU C 121       4.195  15.436 -11.206  1.00 95.86           C  
ATOM   2934  CB  GLU C 121       4.390  13.850 -13.136  1.00 95.86           C  
ATOM   2935  O   GLU C 121       5.153  15.594 -10.446  1.00 95.86           O  
ATOM   2936  CG  GLU C 121       4.534  13.640 -14.636  1.00 95.86           C  
ATOM   2937  CD  GLU C 121       3.257  13.927 -15.409  1.00 95.86           C  
ATOM   2938  OE1 GLU C 121       3.274  13.857 -16.658  1.00 95.86           O  
ATOM   2939  OE2 GLU C 121       2.230  14.226 -14.758  1.00 95.86           O  
ATOM   2940  N   PRO C 122       2.954  15.331 -10.737  1.00 94.59           N  
ATOM   2941  CA  PRO C 122       2.720  15.397  -9.292  1.00 94.59           C  
ATOM   2942  C   PRO C 122       3.402  14.262  -8.532  1.00 94.59           C  
ATOM   2943  CB  PRO C 122       1.197  15.293  -9.177  1.00 94.59           C  
ATOM   2944  O   PRO C 122       3.657  13.198  -9.102  1.00 94.59           O  
ATOM   2945  CG  PRO C 122       0.682  15.735 -10.509  1.00 94.59           C  
ATOM   2946  CD  PRO C 122       1.682  15.348 -11.559  1.00 94.59           C  
ATOM   2947  N   TRP C 123       3.680  14.469  -7.296  1.00 95.80           N  
ATOM   2948  CA  TRP C 123       4.255  13.441  -6.433  1.00 95.80           C  
ATOM   2949  C   TRP C 123       3.295  12.267  -6.271  1.00 95.80           C  
ATOM   2950  CB  TRP C 123       4.605  14.024  -5.061  1.00 95.80           C  
ATOM   2951  O   TRP C 123       2.084  12.461  -6.135  1.00 95.80           O  
ATOM   2952  CG  TRP C 123       5.787  14.946  -5.075  1.00 95.80           C  
ATOM   2953  CD1 TRP C 123       5.766  16.313  -5.043  1.00 95.80           C  
ATOM   2954  CD2 TRP C 123       7.165  14.567  -5.130  1.00 95.80           C  
ATOM   2955  CE2 TRP C 123       7.926  15.757  -5.127  1.00 95.80           C  
ATOM   2956  CE3 TRP C 123       7.832  13.336  -5.180  1.00 95.80           C  
ATOM   2957  NE1 TRP C 123       7.049  16.807  -5.073  1.00 95.80           N  
ATOM   2958  CH2 TRP C 123       9.949  14.532  -5.221  1.00 95.80           C  
ATOM   2959  CZ2 TRP C 123       9.322  15.751  -5.172  1.00 95.80           C  
ATOM   2960  CZ3 TRP C 123       9.221  13.331  -5.225  1.00 95.80           C  
ATOM   2961  N   ILE C 124       3.847  11.141  -6.407  1.00 95.73           N  
ATOM   2962  CA  ILE C 124       3.113   9.937  -6.034  1.00 95.73           C  
ATOM   2963  C   ILE C 124       3.512   9.505  -4.625  1.00 95.73           C  
ATOM   2964  CB  ILE C 124       3.364   8.789  -7.038  1.00 95.73           C  
ATOM   2965  O   ILE C 124       4.700   9.372  -4.322  1.00 95.73           O  
ATOM   2966  CG1 ILE C 124       2.954   9.217  -8.452  1.00 95.73           C  
ATOM   2967  CG2 ILE C 124       2.615   7.524  -6.610  1.00 95.73           C  
ATOM   2968  CD1 ILE C 124       3.412   8.261  -9.545  1.00 95.73           C  
ATOM   2969  N   ASP C 125       2.535   9.287  -3.744  1.00 95.05           N  
ATOM   2970  CA  ASP C 125       2.769   8.883  -2.361  1.00 95.05           C  
ATOM   2971  C   ASP C 125       2.814   7.362  -2.233  1.00 95.05           C  
ATOM   2972  CB  ASP C 125       1.686   9.456  -1.444  1.00 95.05           C  
ATOM   2973  O   ASP C 125       1.796   6.689  -2.406  1.00 95.05           O  
ATOM   2974  CG  ASP C 125       1.981   9.241   0.030  1.00 95.05           C  
ATOM   2975  OD1 ASP C 125       1.316   9.867   0.883  1.00 95.05           O  
ATOM   2976  OD2 ASP C 125       2.890   8.441   0.341  1.00 95.05           O  
ATOM   2977  N   TYR C 126       3.886   6.881  -1.858  1.00 94.13           N  
ATOM   2978  CA  TYR C 126       4.063   5.438  -1.749  1.00 94.13           C  
ATOM   2979  C   TYR C 126       3.942   4.982  -0.299  1.00 94.13           C  
ATOM   2980  CB  TYR C 126       5.422   5.017  -2.316  1.00 94.13           C  
ATOM   2981  O   TYR C 126       4.132   3.802   0.005  1.00 94.13           O  
ATOM   2982  CG  TYR C 126       5.407   4.769  -3.805  1.00 94.13           C  
ATOM   2983  CD1 TYR C 126       5.401   3.473  -4.315  1.00 94.13           C  
ATOM   2984  CD2 TYR C 126       5.401   5.830  -4.705  1.00 94.13           C  
ATOM   2985  CE1 TYR C 126       5.389   3.239  -5.686  1.00 94.13           C  
ATOM   2986  CE2 TYR C 126       5.389   5.608  -6.078  1.00 94.13           C  
ATOM   2987  OH  TYR C 126       5.372   4.086  -7.917  1.00 94.13           O  
ATOM   2988  CZ  TYR C 126       5.383   4.311  -6.558  1.00 94.13           C  
ATOM   2989  N   THR C 127       3.625   5.817   0.524  1.00 92.87           N  
ATOM   2990  CA  THR C 127       3.523   5.511   1.946  1.00 92.87           C  
ATOM   2991  C   THR C 127       2.432   4.474   2.199  1.00 92.87           C  
ATOM   2992  CB  THR C 127       3.232   6.778   2.771  1.00 92.87           C  
ATOM   2993  O   THR C 127       1.306   4.621   1.720  1.00 92.87           O  
ATOM   2994  CG2 THR C 127       3.293   6.487   4.267  1.00 92.87           C  
ATOM   2995  OG1 THR C 127       4.202   7.783   2.451  1.00 92.87           O  
ATOM   2996  N   PRO C 128       2.748   3.401   2.860  1.00 89.02           N  
ATOM   2997  CA  PRO C 128       1.720   2.408   3.182  1.00 89.02           C  
ATOM   2998  C   PRO C 128       0.561   2.997   3.983  1.00 89.02           C  
ATOM   2999  CB  PRO C 128       2.481   1.367   4.007  1.00 89.02           C  
ATOM   3000  O   PRO C 128       0.781   3.801   4.892  1.00 89.02           O  
ATOM   3001  CG  PRO C 128       3.921   1.601   3.683  1.00 89.02           C  
ATOM   3002  CD  PRO C 128       4.098   3.045   3.312  1.00 89.02           C  
ATOM   3003  N   LYS C 129      -0.548   2.742   3.640  1.00 85.41           N  
ATOM   3004  CA  LYS C 129      -1.722   3.257   4.339  1.00 85.41           C  
ATOM   3005  C   LYS C 129      -2.106   2.353   5.508  1.00 85.41           C  
ATOM   3006  CB  LYS C 129      -2.902   3.398   3.377  1.00 85.41           C  
ATOM   3007  O   LYS C 129      -2.091   1.127   5.382  1.00 85.41           O  
ATOM   3008  CG  LYS C 129      -2.667   4.396   2.252  1.00 85.41           C  
ATOM   3009  CD  LYS C 129      -3.936   4.636   1.444  1.00 85.41           C  
ATOM   3010  CE  LYS C 129      -3.706   5.646   0.328  1.00 85.41           C  
ATOM   3011  NZ  LYS C 129      -4.940   5.864  -0.485  1.00 85.41           N  
ATOM   3012  N   LYS C 130      -2.263   2.891   6.530  1.00 83.52           N  
ATOM   3013  CA  LYS C 130      -2.751   2.144   7.685  1.00 83.52           C  
ATOM   3014  C   LYS C 130      -4.276   2.087   7.699  1.00 83.52           C  
ATOM   3015  CB  LYS C 130      -2.238   2.767   8.984  1.00 83.52           C  
ATOM   3016  O   LYS C 130      -4.942   3.084   7.411  1.00 83.52           O  
ATOM   3017  CG  LYS C 130      -0.735   2.636   9.182  1.00 83.52           C  
ATOM   3018  CD  LYS C 130      -0.296   3.208  10.524  1.00 83.52           C  
ATOM   3019  CE  LYS C 130       1.215   3.138  10.695  1.00 83.52           C  
ATOM   3020  NZ  LYS C 130       1.652   3.711  12.003  1.00 83.52           N  
ATOM   3021  N   PRO C 131      -4.731   0.935   7.959  1.00 82.58           N  
ATOM   3022  CA  PRO C 131      -6.190   0.873   8.080  1.00 82.58           C  
ATOM   3023  C   PRO C 131      -6.734   1.818   9.148  1.00 82.58           C  
ATOM   3024  CB  PRO C 131      -6.450  -0.587   8.460  1.00 82.58           C  
ATOM   3025  O   PRO C 131      -6.155   1.931  10.231  1.00 82.58           O  
ATOM   3026  CG  PRO C 131      -5.187  -1.305   8.105  1.00 82.58           C  
ATOM   3027  CD  PRO C 131      -4.055  -0.319   8.131  1.00 82.58           C  
ATOM   3028  N   SER C 132      -7.553   2.518   8.764  1.00 85.83           N  
ATOM   3029  CA  SER C 132      -8.194   3.425   9.711  1.00 85.83           C  
ATOM   3030  C   SER C 132      -9.712   3.296   9.659  1.00 85.83           C  
ATOM   3031  CB  SER C 132      -7.787   4.871   9.427  1.00 85.83           C  
ATOM   3032  O   SER C 132     -10.293   3.171   8.579  1.00 85.83           O  
ATOM   3033  OG  SER C 132      -8.350   5.323   8.208  1.00 85.83           O  
ATOM   3034  N   VAL C 133     -10.314   3.184  10.834  1.00 93.68           N  
ATOM   3035  CA  VAL C 133     -11.762   3.048  10.952  1.00 93.68           C  
ATOM   3036  C   VAL C 133     -12.347   4.301  11.599  1.00 93.68           C  
ATOM   3037  CB  VAL C 133     -12.150   1.795  11.770  1.00 93.68           C  
ATOM   3038  O   VAL C 133     -11.829   4.786  12.608  1.00 93.68           O  
ATOM   3039  CG1 VAL C 133     -13.661   1.736  11.983  1.00 93.68           C  
ATOM   3040  CG2 VAL C 133     -11.655   0.529  11.072  1.00 93.68           C  
ATOM   3041  N   VAL C 134     -13.298   4.879  10.989  1.00 96.01           N  
ATOM   3042  CA  VAL C 134     -14.022   6.021  11.536  1.00 96.01           C  
ATOM   3043  C   VAL C 134     -15.432   5.595  11.939  1.00 96.01           C  
ATOM   3044  CB  VAL C 134     -14.086   7.189  10.526  1.00 96.01           C  
ATOM   3045  O   VAL C 134     -16.118   4.903  11.183  1.00 96.01           O  
ATOM   3046  CG1 VAL C 134     -14.935   8.333  11.077  1.00 96.01           C  
ATOM   3047  CG2 VAL C 134     -12.679   7.679  10.188  1.00 96.01           C  
ATOM   3048  N   LYS C 135     -15.844   5.938  13.154  1.00 96.09           N  
ATOM   3049  CA  LYS C 135     -17.175   5.616  13.661  1.00 96.09           C  
ATOM   3050  C   LYS C 135     -17.975   6.883  13.950  1.00 96.09           C  
ATOM   3051  CB  LYS C 135     -17.075   4.760  14.924  1.00 96.09           C  
ATOM   3052  O   LYS C 135     -17.439   7.851  14.493  1.00 96.09           O  
ATOM   3053  CG  LYS C 135     -16.344   3.441  14.722  1.00 96.09           C  
ATOM   3054  CD  LYS C 135     -16.236   2.656  16.023  1.00 96.09           C  
ATOM   3055  CE  LYS C 135     -15.373   1.412  15.857  1.00 96.09           C  
ATOM   3056  NZ  LYS C 135     -15.271   0.636  17.129  1.00 96.09           N  
ATOM   3057  N   ARG C 136     -19.188   6.948  13.598  1.00 96.90           N  
ATOM   3058  CA  ARG C 136     -20.099   8.054  13.873  1.00 96.90           C  
ATOM   3059  C   ARG C 136     -21.461   7.541  14.327  1.00 96.90           C  
ATOM   3060  CB  ARG C 136     -20.258   8.940  12.636  1.00 96.90           C  
ATOM   3061  O   ARG C 136     -22.014   6.617  13.727  1.00 96.90           O  
ATOM   3062  CG  ARG C 136     -18.969   9.613  12.190  1.00 96.90           C  
ATOM   3063  CD  ARG C 136     -18.637  10.823  13.053  1.00 96.90           C  
ATOM   3064  NE  ARG C 136     -17.545  11.607  12.484  1.00 96.90           N  
ATOM   3065  NH1 ARG C 136     -16.772  12.389  14.516  1.00 96.90           N  
ATOM   3066  NH2 ARG C 136     -15.727  13.008  12.572  1.00 96.90           N  
ATOM   3067  CZ  ARG C 136     -16.684  12.333  13.192  1.00 96.90           C  
ATOM   3068  N   GLU C 137     -21.982   8.067  15.374  1.00 96.59           N  
ATOM   3069  CA  GLU C 137     -23.368   7.822  15.762  1.00 96.59           C  
ATOM   3070  C   GLU C 137     -24.307   8.844  15.129  1.00 96.59           C  
ATOM   3071  CB  GLU C 137     -23.512   7.847  17.286  1.00 96.59           C  
ATOM   3072  O   GLU C 137     -24.034  10.046  15.154  1.00 96.59           O  
ATOM   3073  CG  GLU C 137     -24.889   7.429  17.780  1.00 96.59           C  
ATOM   3074  CD  GLU C 137     -25.001   7.405  19.296  1.00 96.59           C  
ATOM   3075  OE1 GLU C 137     -26.127   7.550  19.824  1.00 96.59           O  
ATOM   3076  OE2 GLU C 137     -23.954   7.241  19.961  1.00 96.59           O  
ATOM   3077  N   ILE C 138     -25.387   8.367  14.520  1.00 97.30           N  
ATOM   3078  CA  ILE C 138     -26.315   9.283  13.865  1.00 97.30           C  
ATOM   3079  C   ILE C 138     -27.750   8.922  14.242  1.00 97.30           C  
ATOM   3080  CB  ILE C 138     -26.142   9.261  12.329  1.00 97.30           C  
ATOM   3081  O   ILE C 138     -28.005   7.836  14.769  1.00 97.30           O  
ATOM   3082  CG1 ILE C 138     -26.474   7.871  11.775  1.00 97.30           C  
ATOM   3083  CG2 ILE C 138     -24.722   9.680  11.940  1.00 97.30           C  
ATOM   3084  CD1 ILE C 138     -26.582   7.819  10.257  1.00 97.30           C  
ATOM   3085  N   GLN C 139     -28.622   9.819  14.055  1.00 97.06           N  
ATOM   3086  CA  GLN C 139     -30.055   9.549  14.094  1.00 97.06           C  
ATOM   3087  C   GLN C 139     -30.636   9.456  12.686  1.00 97.06           C  
ATOM   3088  CB  GLN C 139     -30.784  10.633  14.891  1.00 97.06           C  
ATOM   3089  O   GLN C 139     -30.248  10.216  11.797  1.00 97.06           O  
ATOM   3090  CG  GLN C 139     -30.424  10.654  16.371  1.00 97.06           C  
ATOM   3091  CD  GLN C 139     -31.202  11.699  17.149  1.00 97.06           C  
ATOM   3092  NE2 GLN C 139     -30.918  11.809  18.442  1.00 97.06           N  
ATOM   3093  OE1 GLN C 139     -32.052  12.402  16.592  1.00 97.06           O  
ATOM   3094  N   ILE C 140     -31.661   8.508  12.478  1.00 97.35           N  
ATOM   3095  CA  ILE C 140     -32.153   8.293  11.122  1.00 97.35           C  
ATOM   3096  C   ILE C 140     -33.680   8.331  11.115  1.00 97.35           C  
ATOM   3097  CB  ILE C 140     -31.648   6.952  10.543  1.00 97.35           C  
ATOM   3098  O   ILE C 140     -34.325   7.493  10.482  1.00 97.35           O  
ATOM   3099  CG1 ILE C 140     -31.940   5.806  11.518  1.00 97.35           C  
ATOM   3100  CG2 ILE C 140     -30.153   7.032  10.223  1.00 97.35           C  
ATOM   3101  CD1 ILE C 140     -31.686   4.421  10.938  1.00 97.35           C  
ATOM   3102  N   GLY C 141     -34.287   9.348  11.852  1.00 96.43           N  
ATOM   3103  CA  GLY C 141     -35.718   9.603  11.910  1.00 96.43           C  
ATOM   3104  C   GLY C 141     -36.336   9.235  13.245  1.00 96.43           C  
ATOM   3105  O   GLY C 141     -36.155   8.117  13.732  1.00 96.43           O  
ATOM   3106  N   TRP C 142     -37.019  10.242  13.937  1.00 94.61           N  
ATOM   3107  CA  TRP C 142     -37.807  10.060  15.152  1.00 94.61           C  
ATOM   3108  C   TRP C 142     -36.922   9.626  16.316  1.00 94.61           C  
ATOM   3109  CB  TRP C 142     -38.915   9.028  14.924  1.00 94.61           C  
ATOM   3110  O   TRP C 142     -37.373   8.910  17.213  1.00 94.61           O  
ATOM   3111  CG  TRP C 142     -39.917   9.430  13.884  1.00 94.61           C  
ATOM   3112  CD1 TRP C 142     -40.978  10.277  14.046  1.00 94.61           C  
ATOM   3113  CD2 TRP C 142     -39.954   8.996  12.521  1.00 94.61           C  
ATOM   3114  CE2 TRP C 142     -41.066   9.621  11.914  1.00 94.61           C  
ATOM   3115  CE3 TRP C 142     -39.154   8.139  11.754  1.00 94.61           C  
ATOM   3116  NE1 TRP C 142     -41.673  10.396  12.865  1.00 94.61           N  
ATOM   3117  CH2 TRP C 142     -40.598   8.572   9.844  1.00 94.61           C  
ATOM   3118  CZ2 TRP C 142     -41.397   9.415  10.572  1.00 94.61           C  
ATOM   3119  CZ3 TRP C 142     -39.486   7.936  10.419  1.00 94.61           C  
ATOM   3120  N   GLY C 143     -35.724   9.974  16.294  1.00 95.63           N  
ATOM   3121  CA  GLY C 143     -34.825   9.674  17.397  1.00 95.63           C  
ATOM   3122  C   GLY C 143     -34.210   8.290  17.307  1.00 95.63           C  
ATOM   3123  O   GLY C 143     -33.508   7.857  18.222  1.00 95.63           O  
ATOM   3124  N   VAL C 144     -34.390   7.575  16.187  1.00 97.48           N  
ATOM   3125  CA  VAL C 144     -33.794   6.257  15.999  1.00 97.48           C  
ATOM   3126  C   VAL C 144     -32.280   6.392  15.850  1.00 97.48           C  
ATOM   3127  CB  VAL C 144     -34.388   5.535  14.769  1.00 97.48           C  
ATOM   3128  O   VAL C 144     -31.798   7.140  14.997  1.00 97.48           O  
ATOM   3129  CG1 VAL C 144     -33.713   4.181  14.559  1.00 97.48           C  
ATOM   3130  CG2 VAL C 144     -35.897   5.364  14.929  1.00 97.48           C  
ATOM   3131  N   ARG C 145     -31.556   5.669  16.626  1.00 97.39           N  
ATOM   3132  CA  ARG C 145     -30.101   5.778  16.659  1.00 97.39           C  
ATOM   3133  C   ARG C 145     -29.449   4.657  15.857  1.00 97.39           C  
ATOM   3134  CB  ARG C 145     -29.593   5.753  18.103  1.00 97.39           C  
ATOM   3135  O   ARG C 145     -29.899   3.510  15.904  1.00 97.39           O  
ATOM   3136  CG  ARG C 145     -30.064   6.930  18.942  1.00 97.39           C  
ATOM   3137  CD  ARG C 145     -29.486   6.887  20.349  1.00 97.39           C  
ATOM   3138  NE  ARG C 145     -29.960   5.721  21.091  1.00 97.39           N  
ATOM   3139  NH1 ARG C 145     -28.737   6.178  22.996  1.00 97.39           N  
ATOM   3140  NH2 ARG C 145     -30.086   4.327  22.911  1.00 97.39           N  
ATOM   3141  CZ  ARG C 145     -29.593   5.411  22.331  1.00 97.39           C  
ATOM   3142  N   ALA C 146     -28.440   5.037  15.046  1.00 97.86           N  
ATOM   3143  CA  ALA C 146     -27.664   4.092  14.247  1.00 97.86           C  
ATOM   3144  C   ALA C 146     -26.176   4.426  14.295  1.00 97.86           C  
ATOM   3145  CB  ALA C 146     -28.159   4.085  12.803  1.00 97.86           C  
ATOM   3146  O   ALA C 146     -25.796   5.548  14.639  1.00 97.86           O  
ATOM   3147  N   ASN C 147     -25.346   3.445  14.104  1.00 98.08           N  
ATOM   3148  CA  ASN C 147     -23.901   3.637  14.048  1.00 98.08           C  
ATOM   3149  C   ASN C 147     -23.374   3.512  12.622  1.00 98.08           C  
ATOM   3150  CB  ASN C 147     -23.191   2.640  14.966  1.00 98.08           C  
ATOM   3151  O   ASN C 147     -23.700   2.556  11.916  1.00 98.08           O  
ATOM   3152  CG  ASN C 147     -23.532   2.847  16.429  1.00 98.08           C  
ATOM   3153  ND2 ASN C 147     -24.112   1.829  17.053  1.00 98.08           N  
ATOM   3154  OD1 ASN C 147     -23.276   3.915  16.993  1.00 98.08           O  
ATOM   3155  N   LEU C 148     -22.586   4.514  12.142  1.00 97.81           N  
ATOM   3156  CA  LEU C 148     -21.842   4.464  10.888  1.00 97.81           C  
ATOM   3157  C   LEU C 148     -20.380   4.111  11.138  1.00 97.81           C  
ATOM   3158  CB  LEU C 148     -21.938   5.804  10.154  1.00 97.81           C  
ATOM   3159  O   LEU C 148     -19.741   4.684  12.023  1.00 97.81           O  
ATOM   3160  CG  LEU C 148     -23.240   6.071   9.398  1.00 97.81           C  
ATOM   3161  CD1 LEU C 148     -23.339   7.545   9.018  1.00 97.81           C  
ATOM   3162  CD2 LEU C 148     -23.331   5.187   8.159  1.00 97.81           C  
ATOM   3163  N   VAL C 149     -19.941   3.117  10.444  1.00 97.77           N  
ATOM   3164  CA  VAL C 149     -18.533   2.741  10.501  1.00 97.77           C  
ATOM   3165  C   VAL C 149     -17.948   2.711   9.091  1.00 97.77           C  
ATOM   3166  CB  VAL C 149     -18.339   1.371  11.188  1.00 97.77           C  
ATOM   3167  O   VAL C 149     -18.537   2.125   8.180  1.00 97.77           O  
ATOM   3168  CG1 VAL C 149     -16.853   1.055  11.354  1.00 97.77           C  
ATOM   3169  CG2 VAL C 149     -19.047   1.348  12.541  1.00 97.77           C  
ATOM   3170  N   ARG C 150     -16.766   3.385   8.962  1.00 97.50           N  
ATOM   3171  CA  ARG C 150     -16.151   3.401   7.639  1.00 97.50           C  
ATOM   3172  C   ARG C 150     -14.694   2.955   7.707  1.00 97.50           C  
ATOM   3173  CB  ARG C 150     -16.243   4.797   7.019  1.00 97.50           C  
ATOM   3174  O   ARG C 150     -13.949   3.382   8.591  1.00 97.50           O  
ATOM   3175  CG  ARG C 150     -15.629   4.897   5.632  1.00 97.50           C  
ATOM   3176  CD  ARG C 150     -15.924   6.241   4.981  1.00 97.50           C  
ATOM   3177  NE  ARG C 150     -15.291   6.355   3.670  1.00 97.50           N  
ATOM   3178  NH1 ARG C 150     -16.207   8.418   3.178  1.00 97.50           N  
ATOM   3179  NH2 ARG C 150     -14.818   7.387   1.674  1.00 97.50           N  
ATOM   3180  CZ  ARG C 150     -15.440   7.387   2.843  1.00 97.50           C  
ATOM   3181  N   GLU C 151     -14.365   2.064   6.876  1.00 96.35           N  
ATOM   3182  CA  GLU C 151     -12.989   1.693   6.562  1.00 96.35           C  
ATOM   3183  C   GLU C 151     -12.731   1.751   5.059  1.00 96.35           C  
ATOM   3184  CB  GLU C 151     -12.674   0.293   7.096  1.00 96.35           C  
ATOM   3185  O   GLU C 151     -13.404   1.070   4.282  1.00 96.35           O  
ATOM   3186  CG  GLU C 151     -11.186   0.006   7.229  1.00 96.35           C  
ATOM   3187  CD  GLU C 151     -10.536  -0.414   5.920  1.00 96.35           C  
ATOM   3188  OE1 GLU C 151      -9.338  -0.114   5.714  1.00 96.35           O  
ATOM   3189  OE2 GLU C 151     -11.231  -1.047   5.095  1.00 96.35           O  
ATOM   3190  N   SER C 152     -11.740   2.598   4.700  1.00 93.52           N  
ATOM   3191  CA  SER C 152     -11.492   2.827   3.280  1.00 93.52           C  
ATOM   3192  C   SER C 152     -12.779   3.179   2.543  1.00 93.52           C  
ATOM   3193  CB  SER C 152     -10.850   1.594   2.642  1.00 93.52           C  
ATOM   3194  O   SER C 152     -13.464   4.139   2.902  1.00 93.52           O  
ATOM   3195  OG  SER C 152     -10.421   1.877   1.322  1.00 93.52           O  
ATOM   3196  N   ASN C 153     -13.218   2.471   1.486  1.00 96.47           N  
ATOM   3197  CA  ASN C 153     -14.401   2.797   0.697  1.00 96.47           C  
ATOM   3198  C   ASN C 153     -15.624   2.019   1.173  1.00 96.47           C  
ATOM   3199  CB  ASN C 153     -14.147   2.530  -0.788  1.00 96.47           C  
ATOM   3200  O   ASN C 153     -16.709   2.149   0.602  1.00 96.47           O  
ATOM   3201  CG  ASN C 153     -13.169   3.514  -1.400  1.00 96.47           C  
ATOM   3202  ND2 ASN C 153     -13.659   4.349  -2.309  1.00 96.47           N  
ATOM   3203  OD1 ASN C 153     -11.984   3.524  -1.058  1.00 96.47           O  
ATOM   3204  N   VAL C 154     -15.559   1.281   2.283  1.00 97.89           N  
ATOM   3205  CA  VAL C 154     -16.656   0.437   2.747  1.00 97.89           C  
ATOM   3206  C   VAL C 154     -17.302   1.061   3.982  1.00 97.89           C  
ATOM   3207  CB  VAL C 154     -16.174  -0.996   3.065  1.00 97.89           C  
ATOM   3208  O   VAL C 154     -16.607   1.469   4.915  1.00 97.89           O  
ATOM   3209  CG1 VAL C 154     -17.329  -1.853   3.580  1.00 97.89           C  
ATOM   3210  CG2 VAL C 154     -15.542  -1.633   1.829  1.00 97.89           C  
ATOM   3211  N   VAL C 155     -18.628   1.157   3.993  1.00 98.18           N  
ATOM   3212  CA  VAL C 155     -19.383   1.758   5.087  1.00 98.18           C  
ATOM   3213  C   VAL C 155     -20.394   0.752   5.631  1.00 98.18           C  
ATOM   3214  CB  VAL C 155     -20.105   3.048   4.636  1.00 98.18           C  
ATOM   3215  O   VAL C 155     -21.060   0.054   4.863  1.00 98.18           O  
ATOM   3216  CG1 VAL C 155     -20.961   3.612   5.770  1.00 98.18           C  
ATOM   3217  CG2 VAL C 155     -19.092   4.087   4.160  1.00 98.18           C  
ATOM   3218  N   THR C 156     -20.476   0.607   6.929  1.00 98.47           N  
ATOM   3219  CA  THR C 156     -21.519  -0.160   7.602  1.00 98.47           C  
ATOM   3220  C   THR C 156     -22.444   0.762   8.392  1.00 98.47           C  
ATOM   3221  CB  THR C 156     -20.915  -1.217   8.545  1.00 98.47           C  
ATOM   3222  O   THR C 156     -21.978   1.627   9.136  1.00 98.47           O  
ATOM   3223  CG2 THR C 156     -22.005  -1.947   9.323  1.00 98.47           C  
ATOM   3224  OG1 THR C 156     -20.174  -2.170   7.773  1.00 98.47           O  
ATOM   3225  N   LEU C 157     -23.744   0.683   8.199  1.00 98.54           N  
ATOM   3226  CA  LEU C 157     -24.771   1.342   8.998  1.00 98.54           C  
ATOM   3227  C   LEU C 157     -25.592   0.319   9.777  1.00 98.54           C  
ATOM   3228  CB  LEU C 157     -25.691   2.178   8.105  1.00 98.54           C  
ATOM   3229  O   LEU C 157     -26.206  -0.571   9.185  1.00 98.54           O  
ATOM   3230  CG  LEU C 157     -26.844   2.899   8.805  1.00 98.54           C  
ATOM   3231  CD1 LEU C 157     -26.309   4.030   9.677  1.00 98.54           C  
ATOM   3232  CD2 LEU C 157     -27.842   3.432   7.783  1.00 98.54           C  
ATOM   3233  N   SER C 158     -25.516   0.436  11.084  1.00 98.55           N  
ATOM   3234  CA  SER C 158     -26.199  -0.547  11.918  1.00 98.55           C  
ATOM   3235  C   SER C 158     -27.064   0.130  12.976  1.00 98.55           C  
ATOM   3236  CB  SER C 158     -25.187  -1.474  12.593  1.00 98.55           C  
ATOM   3237  O   SER C 158     -26.610   1.049  13.661  1.00 98.55           O  
ATOM   3238  OG  SER C 158     -25.846  -2.534  13.265  1.00 98.55           O  
ATOM   3239  N   LEU C 159     -28.339  -0.305  13.114  1.00 98.19           N  
ATOM   3240  CA  LEU C 159     -29.241   0.255  14.114  1.00 98.19           C  
ATOM   3241  C   LEU C 159     -28.798  -0.128  15.522  1.00 98.19           C  
ATOM   3242  CB  LEU C 159     -30.675  -0.222  13.870  1.00 98.19           C  
ATOM   3243  O   LEU C 159     -28.336  -1.249  15.748  1.00 98.19           O  
ATOM   3244  CG  LEU C 159     -31.321   0.217  12.555  1.00 98.19           C  
ATOM   3245  CD1 LEU C 159     -32.742  -0.329  12.454  1.00 98.19           C  
ATOM   3246  CD2 LEU C 159     -31.317   1.737  12.438  1.00 98.19           C  
ATOM   3247  N   GLU C 160     -28.774   0.858  16.437  1.00 97.39           N  
ATOM   3248  CA  GLU C 160     -28.739   0.504  17.853  1.00 97.39           C  
ATOM   3249  C   GLU C 160     -30.072  -0.082  18.309  1.00 97.39           C  
ATOM   3250  CB  GLU C 160     -28.383   1.726  18.704  1.00 97.39           C  
ATOM   3251  O   GLU C 160     -31.117   0.557  18.167  1.00 97.39           O  
ATOM   3252  CG  GLU C 160     -26.982   2.265  18.451  1.00 97.39           C  
ATOM   3253  CD  GLU C 160     -26.601   3.405  19.382  1.00 97.39           C  
ATOM   3254  OE1 GLU C 160     -25.568   4.069  19.137  1.00 97.39           O  
ATOM   3255  OE2 GLU C 160     -27.340   3.635  20.365  1.00 97.39           O  
ATOM   3256  N   ARG C 161     -30.122  -1.330  18.662  1.00 97.13           N  
ATOM   3257  CA  ARG C 161     -31.362  -1.997  19.047  1.00 97.13           C  
ATOM   3258  C   ARG C 161     -32.130  -1.174  20.075  1.00 97.13           C  
ATOM   3259  CB  ARG C 161     -31.071  -3.392  19.604  1.00 97.13           C  
ATOM   3260  O   ARG C 161     -31.565  -0.746  21.083  1.00 97.13           O  
ATOM   3261  CG  ARG C 161     -32.319  -4.207  19.907  1.00 97.13           C  
ATOM   3262  CD  ARG C 161     -31.973  -5.582  20.460  1.00 97.13           C  
ATOM   3263  NE  ARG C 161     -33.173  -6.361  20.757  1.00 97.13           N  
ATOM   3264  NH1 ARG C 161     -33.505  -5.440  22.849  1.00 97.13           N  
ATOM   3265  NH2 ARG C 161     -34.949  -7.031  22.050  1.00 97.13           N  
ATOM   3266  CZ  ARG C 161     -33.873  -6.275  21.884  1.00 97.13           C  
ATOM   3267  N   GLY C 162     -33.298  -0.814  19.842  1.00 95.42           N  
ATOM   3268  CA  GLY C 162     -34.145  -0.032  20.728  1.00 95.42           C  
ATOM   3269  C   GLY C 162     -35.624  -0.172  20.419  1.00 95.42           C  
ATOM   3270  O   GLY C 162     -35.996  -0.744  19.392  1.00 95.42           O  
ATOM   3271  N   ILE C 163     -36.407   0.257  21.288  1.00 96.34           N  
ATOM   3272  CA  ILE C 163     -37.859   0.234  21.140  1.00 96.34           C  
ATOM   3273  C   ILE C 163     -38.354   1.609  20.697  1.00 96.34           C  
ATOM   3274  CB  ILE C 163     -38.554  -0.189  22.454  1.00 96.34           C  
ATOM   3275  O   ILE C 163     -38.060   2.619  21.342  1.00 96.34           O  
ATOM   3276  CG1 ILE C 163     -38.066  -1.573  22.895  1.00 96.34           C  
ATOM   3277  CG2 ILE C 163     -40.076  -0.172  22.288  1.00 96.34           C  
ATOM   3278  CD1 ILE C 163     -38.562  -1.995  24.271  1.00 96.34           C  
ATOM   3279  N   TYR C 164     -38.948   1.694  19.587  1.00 96.07           N  
ATOM   3280  CA  TYR C 164     -39.442   2.943  19.018  1.00 96.07           C  
ATOM   3281  C   TYR C 164     -40.897   2.807  18.586  1.00 96.07           C  
ATOM   3282  CB  TYR C 164     -38.580   3.368  17.825  1.00 96.07           C  
ATOM   3283  O   TYR C 164     -41.363   1.704  18.291  1.00 96.07           O  
ATOM   3284  CG  TYR C 164     -37.113   3.499  18.153  1.00 96.07           C  
ATOM   3285  CD1 TYR C 164     -36.607   4.668  18.718  1.00 96.07           C  
ATOM   3286  CD2 TYR C 164     -36.229   2.456  17.897  1.00 96.07           C  
ATOM   3287  CE1 TYR C 164     -35.254   4.794  19.020  1.00 96.07           C  
ATOM   3288  CE2 TYR C 164     -34.875   2.571  18.194  1.00 96.07           C  
ATOM   3289  OH  TYR C 164     -33.059   3.861  19.052  1.00 96.07           O  
ATOM   3290  CZ  TYR C 164     -34.398   3.742  18.755  1.00 96.07           C  
ATOM   3291  N   SER C 165     -41.654   3.809  18.593  1.00 95.46           N  
ATOM   3292  CA  SER C 165     -42.961   3.935  17.955  1.00 95.46           C  
ATOM   3293  C   SER C 165     -42.879   4.784  16.691  1.00 95.46           C  
ATOM   3294  CB  SER C 165     -43.973   4.546  18.925  1.00 95.46           C  
ATOM   3295  O   SER C 165     -42.772   6.010  16.765  1.00 95.46           O  
ATOM   3296  OG  SER C 165     -45.259   4.615  18.332  1.00 95.46           O  
ATOM   3297  N   LEU C 166     -42.913   4.071  15.548  1.00 96.21           N  
ATOM   3298  CA  LEU C 166     -42.716   4.755  14.274  1.00 96.21           C  
ATOM   3299  C   LEU C 166     -43.978   4.688  13.421  1.00 96.21           C  
ATOM   3300  CB  LEU C 166     -41.538   4.141  13.513  1.00 96.21           C  
ATOM   3301  O   LEU C 166     -44.685   3.678  13.429  1.00 96.21           O  
ATOM   3302  CG  LEU C 166     -40.227   4.004  14.289  1.00 96.21           C  
ATOM   3303  CD1 LEU C 166     -39.144   3.404  13.398  1.00 96.21           C  
ATOM   3304  CD2 LEU C 166     -39.786   5.357  14.837  1.00 96.21           C  
ATOM   3305  N   PRO C 167     -44.196   5.778  12.755  1.00 94.90           N  
ATOM   3306  CA  PRO C 167     -45.432   5.820  11.970  1.00 94.90           C  
ATOM   3307  C   PRO C 167     -45.368   4.945  10.720  1.00 94.90           C  
ATOM   3308  CB  PRO C 167     -45.560   7.299  11.595  1.00 94.90           C  
ATOM   3309  O   PRO C 167     -44.302   4.803  10.116  1.00 94.90           O  
ATOM   3310  CG  PRO C 167     -44.154   7.800  11.528  1.00 94.90           C  
ATOM   3311  CD  PRO C 167     -43.352   7.114  12.597  1.00 94.90           C  
ATOM   3312  N   PRO C 168     -46.533   4.309  10.435  1.00 95.33           N  
ATOM   3313  CA  PRO C 168     -46.578   3.649   9.128  1.00 95.33           C  
ATOM   3314  C   PRO C 168     -46.471   4.634   7.966  1.00 95.33           C  
ATOM   3315  CB  PRO C 168     -47.941   2.952   9.130  1.00 95.33           C  
ATOM   3316  O   PRO C 168     -47.027   5.734   8.031  1.00 95.33           O  
ATOM   3317  CG  PRO C 168     -48.775   3.750  10.080  1.00 95.33           C  
ATOM   3318  CD  PRO C 168     -47.879   4.314  11.144  1.00 95.33           C  
ATOM   3319  N   CYS C 169     -45.668   4.322   7.051  1.00 95.88           N  
ATOM   3320  CA  CYS C 169     -45.469   5.211   5.912  1.00 95.88           C  
ATOM   3321  C   CYS C 169     -44.810   4.473   4.753  1.00 95.88           C  
ATOM   3322  CB  CYS C 169     -44.616   6.414   6.313  1.00 95.88           C  
ATOM   3323  O   CYS C 169     -44.350   3.341   4.914  1.00 95.88           O  
ATOM   3324  SG  CYS C 169     -42.958   5.975   6.878  1.00 95.88           S  
ATOM   3325  N   GLU C 170     -44.930   5.056   3.533  1.00 96.25           N  
ATOM   3326  CA  GLU C 170     -44.291   4.496   2.346  1.00 96.25           C  
ATOM   3327  C   GLU C 170     -43.387   5.522   1.670  1.00 96.25           C  
ATOM   3328  CB  GLU C 170     -45.344   3.990   1.356  1.00 96.25           C  
ATOM   3329  O   GLU C 170     -43.864   6.540   1.164  1.00 96.25           O  
ATOM   3330  CG  GLU C 170     -44.761   3.464   0.053  1.00 96.25           C  
ATOM   3331  CD  GLU C 170     -43.913   2.215   0.236  1.00 96.25           C  
ATOM   3332  OE1 GLU C 170     -43.189   1.828  -0.709  1.00 96.25           O  
ATOM   3333  OE2 GLU C 170     -43.975   1.617   1.334  1.00 96.25           O  
ATOM   3334  N   TYR C 171     -42.111   5.320   1.843  1.00 97.91           N  
ATOM   3335  CA  TYR C 171     -41.082   6.022   1.084  1.00 97.91           C  
ATOM   3336  C   TYR C 171     -41.121   7.519   1.367  1.00 97.91           C  
ATOM   3337  CB  TYR C 171     -41.253   5.769  -0.417  1.00 97.91           C  
ATOM   3338  O   TYR C 171     -41.008   8.333   0.448  1.00 97.91           O  
ATOM   3339  CG  TYR C 171     -39.973   5.902  -1.205  1.00 97.91           C  
ATOM   3340  CD1 TYR C 171     -39.864   6.826  -2.242  1.00 97.91           C  
ATOM   3341  CD2 TYR C 171     -38.871   5.105  -0.916  1.00 97.91           C  
ATOM   3342  CE1 TYR C 171     -38.687   6.951  -2.973  1.00 97.91           C  
ATOM   3343  CE2 TYR C 171     -37.689   5.221  -1.640  1.00 97.91           C  
ATOM   3344  OH  TYR C 171     -36.439   6.265  -3.385  1.00 97.91           O  
ATOM   3345  CZ  TYR C 171     -37.607   6.146  -2.665  1.00 97.91           C  
ATOM   3346  N   ILE C 172     -41.199   7.910   2.568  1.00 97.52           N  
ATOM   3347  CA  ILE C 172     -41.242   9.322   2.930  1.00 97.52           C  
ATOM   3348  C   ILE C 172     -39.823   9.840   3.157  1.00 97.52           C  
ATOM   3349  CB  ILE C 172     -42.105   9.556   4.190  1.00 97.52           C  
ATOM   3350  O   ILE C 172     -38.947   9.094   3.599  1.00 97.52           O  
ATOM   3351  CG1 ILE C 172     -41.471   8.872   5.407  1.00 97.52           C  
ATOM   3352  CG2 ILE C 172     -43.536   9.057   3.965  1.00 97.52           C  
ATOM   3353  CD1 ILE C 172     -42.039   9.333   6.742  1.00 97.52           C  
ATOM   3354  N   ASN C 173     -39.714  11.052   2.860  1.00 97.67           N  
ATOM   3355  CA  ASN C 173     -38.419  11.693   3.059  1.00 97.67           C  
ATOM   3356  C   ASN C 173     -38.220  12.117   4.511  1.00 97.67           C  
ATOM   3357  CB  ASN C 173     -38.268  12.899   2.128  1.00 97.67           C  
ATOM   3358  O   ASN C 173     -39.106  12.729   5.110  1.00 97.67           O  
ATOM   3359  CG  ASN C 173     -37.907  12.501   0.711  1.00 97.67           C  
ATOM   3360  ND2 ASN C 173     -38.585  13.096  -0.263  1.00 97.67           N  
ATOM   3361  OD1 ASN C 173     -37.025  11.665   0.493  1.00 97.67           O  
ATOM   3362  N   LEU C 174     -37.060  11.741   5.053  1.00 97.54           N  
ATOM   3363  CA  LEU C 174     -36.730  12.152   6.413  1.00 97.54           C  
ATOM   3364  C   LEU C 174     -35.922  13.445   6.409  1.00 97.54           C  
ATOM   3365  CB  LEU C 174     -35.947  11.049   7.130  1.00 97.54           C  
ATOM   3366  O   LEU C 174     -35.284  13.781   5.409  1.00 97.54           O  
ATOM   3367  CG  LEU C 174     -36.631   9.685   7.228  1.00 97.54           C  
ATOM   3368  CD1 LEU C 174     -35.763   8.711   8.018  1.00 97.54           C  
ATOM   3369  CD2 LEU C 174     -38.008   9.821   7.868  1.00 97.54           C  
ATOM   3370  N   ASP C 175     -35.929  14.120   7.497  1.00 97.35           N  
ATOM   3371  CA  ASP C 175     -35.144  15.343   7.635  1.00 97.35           C  
ATOM   3372  C   ASP C 175     -33.664  15.025   7.836  1.00 97.35           C  
ATOM   3373  CB  ASP C 175     -35.664  16.186   8.801  1.00 97.35           C  
ATOM   3374  O   ASP C 175     -32.796  15.789   7.409  1.00 97.35           O  
ATOM   3375  CG  ASP C 175     -37.028  16.796   8.530  1.00 97.35           C  
ATOM   3376  OD1 ASP C 175     -37.779  17.064   9.493  1.00 97.35           O  
ATOM   3377  OD2 ASP C 175     -37.357  17.007   7.342  1.00 97.35           O  
ATOM   3378  N   GLU C 176     -33.444  13.835   8.419  1.00 97.53           N  
ATOM   3379  CA  GLU C 176     -32.071  13.406   8.670  1.00 97.53           C  
ATOM   3380  C   GLU C 176     -31.354  13.060   7.368  1.00 97.53           C  
ATOM   3381  CB  GLU C 176     -32.048  12.204   9.619  1.00 97.53           C  
ATOM   3382  O   GLU C 176     -31.985  12.623   6.403  1.00 97.53           O  
ATOM   3383  CG  GLU C 176     -32.531  12.522  11.026  1.00 97.53           C  
ATOM   3384  CD  GLU C 176     -34.046  12.527  11.154  1.00 97.53           C  
ATOM   3385  OE1 GLU C 176     -34.561  12.772  12.269  1.00 97.53           O  
ATOM   3386  OE2 GLU C 176     -34.725  12.283  10.131  1.00 97.53           O  
ATOM   3387  N   LYS C 177     -29.972  13.239   7.317  1.00 98.02           N  
ATOM   3388  CA  LYS C 177     -29.155  12.962   6.139  1.00 98.02           C  
ATOM   3389  C   LYS C 177     -27.961  12.080   6.492  1.00 98.02           C  
ATOM   3390  CB  LYS C 177     -28.673  14.266   5.501  1.00 98.02           C  
ATOM   3391  O   LYS C 177     -27.484  12.099   7.629  1.00 98.02           O  
ATOM   3392  CG  LYS C 177     -29.796  15.216   5.110  1.00 98.02           C  
ATOM   3393  CD  LYS C 177     -30.437  14.811   3.790  1.00 98.02           C  
ATOM   3394  CE  LYS C 177     -31.438  15.853   3.310  1.00 98.02           C  
ATOM   3395  NZ  LYS C 177     -32.170  15.398   2.090  1.00 98.02           N  
ATOM   3396  N   ILE C 178     -27.564  11.321   5.542  1.00 98.09           N  
ATOM   3397  CA  ILE C 178     -26.263  10.675   5.686  1.00 98.09           C  
ATOM   3398  C   ILE C 178     -25.155  11.722   5.598  1.00 98.09           C  
ATOM   3399  CB  ILE C 178     -26.053   9.582   4.615  1.00 98.09           C  
ATOM   3400  O   ILE C 178     -25.109  12.508   4.649  1.00 98.09           O  
ATOM   3401  CG1 ILE C 178     -27.154   8.520   4.713  1.00 98.09           C  
ATOM   3402  CG2 ILE C 178     -24.666   8.948   4.755  1.00 98.09           C  
ATOM   3403  CD1 ILE C 178     -27.166   7.761   6.033  1.00 98.09           C  
ATOM   3404  N   PRO C 179     -24.265  11.768   6.556  1.00 96.86           N  
ATOM   3405  CA  PRO C 179     -23.225  12.799   6.536  1.00 96.86           C  
ATOM   3406  C   PRO C 179     -22.249  12.630   5.375  1.00 96.86           C  
ATOM   3407  CB  PRO C 179     -22.515  12.610   7.879  1.00 96.86           C  
ATOM   3408  O   PRO C 179     -22.089  11.523   4.854  1.00 96.86           O  
ATOM   3409  CG  PRO C 179     -22.759  11.180   8.242  1.00 96.86           C  
ATOM   3410  CD  PRO C 179     -24.078  10.759   7.661  1.00 96.86           C  
ATOM   3411  N   ASN C 180     -21.528  13.723   4.959  1.00 96.84           N  
ATOM   3412  CA  ASN C 180     -20.470  13.642   3.959  1.00 96.84           C  
ATOM   3413  C   ASN C 180     -19.374  12.667   4.379  1.00 96.84           C  
ATOM   3414  CB  ASN C 180     -19.875  15.027   3.692  1.00 96.84           C  
ATOM   3415  O   ASN C 180     -19.023  12.593   5.558  1.00 96.84           O  
ATOM   3416  CG  ASN C 180     -20.838  15.946   2.966  1.00 96.84           C  
ATOM   3417  ND2 ASN C 180     -20.678  17.249   3.166  1.00 96.84           N  
ATOM   3418  OD1 ASN C 180     -21.718  15.489   2.233  1.00 96.84           O  
ATOM   3419  N   GLY C 181     -18.938  11.977   3.439  1.00 96.69           N  
ATOM   3420  CA  GLY C 181     -17.909  10.987   3.715  1.00 96.69           C  
ATOM   3421  C   GLY C 181     -18.450   9.573   3.805  1.00 96.69           C  
ATOM   3422  O   GLY C 181     -17.684   8.607   3.791  1.00 96.69           O  
ATOM   3423  N   PHE C 182     -19.914   9.515   3.877  1.00 97.42           N  
ATOM   3424  CA  PHE C 182     -20.491   8.202   4.136  1.00 97.42           C  
ATOM   3425  C   PHE C 182     -21.581   7.880   3.120  1.00 97.42           C  
ATOM   3426  CB  PHE C 182     -21.061   8.134   5.556  1.00 97.42           C  
ATOM   3427  O   PHE C 182     -22.204   6.818   3.186  1.00 97.42           O  
ATOM   3428  CG  PHE C 182     -20.019   8.251   6.635  1.00 97.42           C  
ATOM   3429  CD1 PHE C 182     -19.404   7.117   7.152  1.00 97.42           C  
ATOM   3430  CD2 PHE C 182     -19.653   9.495   7.132  1.00 97.42           C  
ATOM   3431  CE1 PHE C 182     -18.438   7.222   8.151  1.00 97.42           C  
ATOM   3432  CE2 PHE C 182     -18.689   9.608   8.130  1.00 97.42           C  
ATOM   3433  CZ  PHE C 182     -18.084   8.470   8.638  1.00 97.42           C  
ATOM   3434  N   LYS C 183     -21.917   8.673   2.154  1.00 97.92           N  
ATOM   3435  CA  LYS C 183     -23.007   8.485   1.200  1.00 97.92           C  
ATOM   3436  C   LYS C 183     -22.721   7.315   0.263  1.00 97.92           C  
ATOM   3437  CB  LYS C 183     -23.236   9.762   0.389  1.00 97.92           C  
ATOM   3438  O   LYS C 183     -21.584   7.125  -0.174  1.00 97.92           O  
ATOM   3439  CG  LYS C 183     -23.535  10.989   1.237  1.00 97.92           C  
ATOM   3440  CD  LYS C 183     -23.547  12.260   0.397  1.00 97.92           C  
ATOM   3441  CE  LYS C 183     -23.476  13.507   1.268  1.00 97.92           C  
ATOM   3442  NZ  LYS C 183     -23.117  14.719   0.472  1.00 97.92           N  
ATOM   3443  N   PRO C 184     -23.663   6.527   0.011  1.00 97.37           N  
ATOM   3444  CA  PRO C 184     -23.463   5.389  -0.890  1.00 97.37           C  
ATOM   3445  C   PRO C 184     -23.304   5.812  -2.349  1.00 97.37           C  
ATOM   3446  CB  PRO C 184     -24.734   4.559  -0.698  1.00 97.37           C  
ATOM   3447  O   PRO C 184     -23.834   6.850  -2.755  1.00 97.37           O  
ATOM   3448  CG  PRO C 184     -25.790   5.555  -0.338  1.00 97.37           C  
ATOM   3449  CD  PRO C 184     -25.159   6.642   0.483  1.00 97.37           C  
ATOM   3450  N   CYS C 185     -22.654   4.948  -3.143  1.00 95.78           N  
ATOM   3451  CA  CYS C 185     -22.429   5.317  -4.537  1.00 95.78           C  
ATOM   3452  C   CYS C 185     -23.623   4.932  -5.402  1.00 95.78           C  
ATOM   3453  CB  CYS C 185     -21.163   4.647  -5.071  1.00 95.78           C  
ATOM   3454  O   CYS C 185     -23.746   5.393  -6.538  1.00 95.78           O  
ATOM   3455  SG  CYS C 185     -21.237   2.842  -5.065  1.00 95.78           S  
ATOM   3456  N   VAL C 186     -24.563   4.107  -4.905  1.00 97.47           N  
ATOM   3457  CA  VAL C 186     -25.870   3.777  -5.465  1.00 97.47           C  
ATOM   3458  C   VAL C 186     -26.919   3.762  -4.355  1.00 97.47           C  
ATOM   3459  CB  VAL C 186     -25.846   2.415  -6.194  1.00 97.47           C  
ATOM   3460  O   VAL C 186     -26.578   3.714  -3.171  1.00 97.47           O  
ATOM   3461  CG1 VAL C 186     -24.863   2.445  -7.363  1.00 97.47           C  
ATOM   3462  CG2 VAL C 186     -25.488   1.294  -5.220  1.00 97.47           C  
ATOM   3463  N   GLN C 187     -28.240   3.756  -4.700  1.00 97.85           N  
ATOM   3464  CA  GLN C 187     -29.278   3.661  -3.678  1.00 97.85           C  
ATOM   3465  C   GLN C 187     -29.171   2.349  -2.906  1.00 97.85           C  
ATOM   3466  CB  GLN C 187     -30.666   3.788  -4.308  1.00 97.85           C  
ATOM   3467  O   GLN C 187     -29.026   1.281  -3.504  1.00 97.85           O  
ATOM   3468  CG  GLN C 187     -31.798   3.854  -3.292  1.00 97.85           C  
ATOM   3469  CD  GLN C 187     -33.169   3.887  -3.943  1.00 97.85           C  
ATOM   3470  NE2 GLN C 187     -33.964   4.894  -3.599  1.00 97.85           N  
ATOM   3471  OE1 GLN C 187     -33.509   3.014  -4.748  1.00 97.85           O  
ATOM   3472  N   VAL C 188     -29.181   2.490  -1.595  1.00 98.37           N  
ATOM   3473  CA  VAL C 188     -29.018   1.345  -0.705  1.00 98.37           C  
ATOM   3474  C   VAL C 188     -30.219   1.245   0.233  1.00 98.37           C  
ATOM   3475  CB  VAL C 188     -27.711   1.443   0.112  1.00 98.37           C  
ATOM   3476  O   VAL C 188     -30.773   2.264   0.654  1.00 98.37           O  
ATOM   3477  CG1 VAL C 188     -27.691   0.398   1.227  1.00 98.37           C  
ATOM   3478  CG2 VAL C 188     -26.498   1.277  -0.801  1.00 98.37           C  
ATOM   3479  N   HIS C 189     -30.679  -0.054   0.518  1.00 98.40           N  
ATOM   3480  CA  HIS C 189     -31.860  -0.283   1.343  1.00 98.40           C  
ATOM   3481  C   HIS C 189     -31.518  -1.111   2.577  1.00 98.40           C  
ATOM   3482  CB  HIS C 189     -32.955  -0.976   0.531  1.00 98.40           C  
ATOM   3483  O   HIS C 189     -31.079  -2.258   2.458  1.00 98.40           O  
ATOM   3484  CG  HIS C 189     -33.212  -0.339  -0.798  1.00 98.40           C  
ATOM   3485  CD2 HIS C 189     -32.873  -0.727  -2.050  1.00 98.40           C  
ATOM   3486  ND1 HIS C 189     -33.895   0.850  -0.933  1.00 98.40           N  
ATOM   3487  CE1 HIS C 189     -33.966   1.166  -2.215  1.00 98.40           C  
ATOM   3488  NE2 HIS C 189     -33.353   0.226  -2.914  1.00 98.40           N  
ATOM   3489  N   MET C 190     -31.606  -0.544   3.740  1.00 98.63           N  
ATOM   3490  CA  MET C 190     -31.445  -1.333   4.958  1.00 98.63           C  
ATOM   3491  C   MET C 190     -32.777  -1.933   5.398  1.00 98.63           C  
ATOM   3492  CB  MET C 190     -30.861  -0.475   6.081  1.00 98.63           C  
ATOM   3493  O   MET C 190     -33.668  -1.212   5.849  1.00 98.63           O  
ATOM   3494  CG  MET C 190     -30.587  -1.247   7.362  1.00 98.63           C  
ATOM   3495  SD  MET C 190     -29.907  -0.182   8.692  1.00 98.63           S  
ATOM   3496  CE  MET C 190     -31.404   0.722   9.176  1.00 98.63           C  
ATOM   3497  N   VAL C 191     -32.965  -3.195   5.218  1.00 98.49           N  
ATOM   3498  CA  VAL C 191     -34.155  -3.912   5.664  1.00 98.49           C  
ATOM   3499  C   VAL C 191     -34.024  -4.260   7.145  1.00 98.49           C  
ATOM   3500  CB  VAL C 191     -34.389  -5.194   4.833  1.00 98.49           C  
ATOM   3501  O   VAL C 191     -33.089  -4.957   7.545  1.00 98.49           O  
ATOM   3502  CG1 VAL C 191     -35.618  -5.947   5.339  1.00 98.49           C  
ATOM   3503  CG2 VAL C 191     -34.542  -4.850   3.353  1.00 98.49           C  
ATOM   3504  N   ALA C 192     -34.973  -3.698   7.992  1.00 98.39           N  
ATOM   3505  CA  ALA C 192     -34.914  -3.901   9.437  1.00 98.39           C  
ATOM   3506  C   ALA C 192     -36.125  -4.688   9.930  1.00 98.39           C  
ATOM   3507  CB  ALA C 192     -34.826  -2.559  10.159  1.00 98.39           C  
ATOM   3508  O   ALA C 192     -37.255  -4.426   9.514  1.00 98.39           O  
ATOM   3509  N   ASN C 193     -35.863  -5.654  10.753  1.00 98.00           N  
ATOM   3510  CA  ASN C 193     -36.937  -6.415  11.381  1.00 98.00           C  
ATOM   3511  C   ASN C 193     -37.690  -5.578  12.411  1.00 98.00           C  
ATOM   3512  CB  ASN C 193     -36.386  -7.686  12.030  1.00 98.00           C  
ATOM   3513  O   ASN C 193     -37.075  -4.881  13.220  1.00 98.00           O  
ATOM   3514  CG  ASN C 193     -37.473  -8.548  12.642  1.00 98.00           C  
ATOM   3515  ND2 ASN C 193     -37.240  -9.020  13.861  1.00 98.00           N  
ATOM   3516  OD1 ASN C 193     -38.512  -8.789  12.023  1.00 98.00           O  
ATOM   3517  N   LYS C 194     -38.985  -5.598  12.309  1.00 97.55           N  
ATOM   3518  CA  LYS C 194     -39.888  -4.965  13.266  1.00 97.55           C  
ATOM   3519  C   LYS C 194     -40.650  -6.009  14.077  1.00 97.55           C  
ATOM   3520  CB  LYS C 194     -40.871  -4.041  12.546  1.00 97.55           C  
ATOM   3521  O   LYS C 194     -41.410  -6.803  13.519  1.00 97.55           O  
ATOM   3522  CG  LYS C 194     -41.879  -3.370  13.468  1.00 97.55           C  
ATOM   3523  CD  LYS C 194     -42.870  -2.518  12.687  1.00 97.55           C  
ATOM   3524  CE  LYS C 194     -43.920  -1.900  13.601  1.00 97.55           C  
ATOM   3525  NZ  LYS C 194     -44.925  -1.106  12.833  1.00 97.55           N  
ATOM   3526  N   ASN C 195     -40.313  -6.135  15.431  1.00 96.89           N  
ATOM   3527  CA  ASN C 195     -40.970  -7.162  16.232  1.00 96.89           C  
ATOM   3528  C   ASN C 195     -41.310  -6.652  17.629  1.00 96.89           C  
ATOM   3529  CB  ASN C 195     -40.094  -8.413  16.322  1.00 96.89           C  
ATOM   3530  O   ASN C 195     -40.772  -5.636  18.071  1.00 96.89           O  
ATOM   3531  CG  ASN C 195     -38.831  -8.185  17.129  1.00 96.89           C  
ATOM   3532  ND2 ASN C 195     -38.719  -8.868  18.262  1.00 96.89           N  
ATOM   3533  OD1 ASN C 195     -37.963  -7.400  16.738  1.00 96.89           O  
ATOM   3534  N   ALA C 196     -42.202  -7.155  18.258  1.00 95.67           N  
ATOM   3535  CA  ALA C 196     -42.543  -7.027  19.672  1.00 95.67           C  
ATOM   3536  C   ALA C 196     -42.642  -8.397  20.338  1.00 95.67           C  
ATOM   3537  CB  ALA C 196     -43.855  -6.263  19.836  1.00 95.67           C  
ATOM   3538  O   ALA C 196     -43.476  -9.221  19.955  1.00 95.67           O  
ATOM   3539  N   SER C 197     -41.659  -8.673  21.226  1.00 93.01           N  
ATOM   3540  CA  SER C 197     -41.527 -10.009  21.800  1.00 93.01           C  
ATOM   3541  C   SER C 197     -41.227 -11.046  20.723  1.00 93.01           C  
ATOM   3542  CB  SER C 197     -42.800 -10.397  22.554  1.00 93.01           C  
ATOM   3543  O   SER C 197     -40.299 -10.875  19.930  1.00 93.01           O  
ATOM   3544  OG  SER C 197     -42.587 -11.561  23.334  1.00 93.01           O  
ATOM   3545  N   ASP C 198     -41.923 -11.954  20.571  1.00 94.49           N  
ATOM   3546  CA  ASP C 198     -41.624 -12.998  19.596  1.00 94.49           C  
ATOM   3547  C   ASP C 198     -42.574 -12.923  18.402  1.00 94.49           C  
ATOM   3548  CB  ASP C 198     -41.707 -14.380  20.247  1.00 94.49           C  
ATOM   3549  O   ASP C 198     -42.790 -13.920  17.710  1.00 94.49           O  
ATOM   3550  CG  ASP C 198     -43.080 -14.687  20.817  1.00 94.49           C  
ATOM   3551  OD1 ASP C 198     -43.290 -15.804  21.335  1.00 94.49           O  
ATOM   3552  OD2 ASP C 198     -43.962 -13.803  20.744  1.00 94.49           O  
ATOM   3553  N   VAL C 199     -43.124 -11.727  18.182  1.00 94.24           N  
ATOM   3554  CA  VAL C 199     -44.049 -11.544  17.069  1.00 94.24           C  
ATOM   3555  C   VAL C 199     -43.438 -10.596  16.039  1.00 94.24           C  
ATOM   3556  CB  VAL C 199     -45.414 -11.001  17.549  1.00 94.24           C  
ATOM   3557  O   VAL C 199     -42.997  -9.497  16.383  1.00 94.24           O  
ATOM   3558  CG1 VAL C 199     -46.383 -10.863  16.376  1.00 94.24           C  
ATOM   3559  CG2 VAL C 199     -46.000 -11.912  18.627  1.00 94.24           C  
ATOM   3560  N   HIS C 200     -43.381 -11.000  14.830  1.00 95.67           N  
ATOM   3561  CA  HIS C 200     -42.896 -10.221  13.696  1.00 95.67           C  
ATOM   3562  C   HIS C 200     -43.996  -9.330  13.129  1.00 95.67           C  
ATOM   3563  CB  HIS C 200     -42.352 -11.144  12.605  1.00 95.67           C  
ATOM   3564  O   HIS C 200     -45.095  -9.805  12.834  1.00 95.67           O  
ATOM   3565  CG  HIS C 200     -41.889 -10.419  11.381  1.00 95.67           C  
ATOM   3566  CD2 HIS C 200     -42.391 -10.387  10.124  1.00 95.67           C  
ATOM   3567  ND1 HIS C 200     -40.775  -9.608  11.374  1.00 95.67           N  
ATOM   3568  CE1 HIS C 200     -40.612  -9.106  10.161  1.00 95.67           C  
ATOM   3569  NE2 HIS C 200     -41.579  -9.563   9.384  1.00 95.67           N  
ATOM   3570  N   TYR C 201     -43.721  -8.024  12.967  1.00 94.97           N  
ATOM   3571  CA  TYR C 201     -44.748  -7.097  12.506  1.00 94.97           C  
ATOM   3572  C   TYR C 201     -44.358  -6.472  11.171  1.00 94.97           C  
ATOM   3573  CB  TYR C 201     -44.987  -5.998  13.546  1.00 94.97           C  
ATOM   3574  O   TYR C 201     -44.891  -5.428  10.789  1.00 94.97           O  
ATOM   3575  CG  TYR C 201     -45.760  -6.465  14.755  1.00 94.97           C  
ATOM   3576  CD1 TYR C 201     -47.147  -6.594  14.712  1.00 94.97           C  
ATOM   3577  CD2 TYR C 201     -45.107  -6.778  15.943  1.00 94.97           C  
ATOM   3578  CE1 TYR C 201     -47.864  -7.022  15.825  1.00 94.97           C  
ATOM   3579  CE2 TYR C 201     -45.814  -7.207  17.061  1.00 94.97           C  
ATOM   3580  OH  TYR C 201     -47.895  -7.751  18.096  1.00 94.97           O  
ATOM   3581  CZ  TYR C 201     -47.190  -7.326  16.992  1.00 94.97           C  
ATOM   3582  N   GLY C 202     -43.487  -7.072  10.466  1.00 96.15           N  
ATOM   3583  CA  GLY C 202     -43.039  -6.604   9.164  1.00 96.15           C  
ATOM   3584  C   GLY C 202     -41.605  -6.106   9.170  1.00 96.15           C  
ATOM   3585  O   GLY C 202     -40.880  -6.300  10.148  1.00 96.15           O  
ATOM   3586  N   CYS C 203     -41.273  -5.534   8.044  1.00 97.55           N  
ATOM   3587  CA  CYS C 203     -39.939  -4.964   7.894  1.00 97.55           C  
ATOM   3588  C   CYS C 203     -40.014  -3.473   7.586  1.00 97.55           C  
ATOM   3589  CB  CYS C 203     -39.169  -5.684   6.788  1.00 97.55           C  
ATOM   3590  O   CYS C 203     -40.765  -3.054   6.703  1.00 97.55           O  
ATOM   3591  SG  CYS C 203     -38.845  -7.426   7.142  1.00 97.55           S  
ATOM   3592  N   ALA C 204     -39.262  -2.667   8.440  1.00 98.13           N  
ATOM   3593  CA  ALA C 204     -39.018  -1.274   8.075  1.00 98.13           C  
ATOM   3594  C   ALA C 204     -37.802  -1.151   7.161  1.00 98.13           C  
ATOM   3595  CB  ALA C 204     -38.827  -0.422   9.327  1.00 98.13           C  
ATOM   3596  O   ALA C 204     -36.870  -1.954   7.247  1.00 98.13           O  
ATOM   3597  N   VAL C 205     -37.868  -0.178   6.260  1.00 98.28           N  
ATOM   3598  CA  VAL C 205     -36.746  -0.040   5.338  1.00 98.28           C  
ATOM   3599  C   VAL C 205     -36.273   1.412   5.313  1.00 98.28           C  
ATOM   3600  CB  VAL C 205     -37.123  -0.501   3.912  1.00 98.28           C  
ATOM   3601  O   VAL C 205     -37.071   2.328   5.103  1.00 98.28           O  
ATOM   3602  CG1 VAL C 205     -35.907  -0.451   2.989  1.00 98.28           C  
ATOM   3603  CG2 VAL C 205     -37.714  -1.909   3.946  1.00 98.28           C  
ATOM   3604  N   TRP C 206     -35.011   1.656   5.585  1.00 98.57           N  
ATOM   3605  CA  TRP C 206     -34.351   2.934   5.339  1.00 98.57           C  
ATOM   3606  C   TRP C 206     -33.637   2.928   3.992  1.00 98.57           C  
ATOM   3607  CB  TRP C 206     -33.353   3.248   6.458  1.00 98.57           C  
ATOM   3608  O   TRP C 206     -32.790   2.070   3.734  1.00 98.57           O  
ATOM   3609  CG  TRP C 206     -33.984   3.807   7.697  1.00 98.57           C  
ATOM   3610  CD1 TRP C 206     -34.042   5.121   8.071  1.00 98.57           C  
ATOM   3611  CD2 TRP C 206     -34.643   3.067   8.729  1.00 98.57           C  
ATOM   3612  CE2 TRP C 206     -35.078   3.997   9.699  1.00 98.57           C  
ATOM   3613  CE3 TRP C 206     -34.909   1.705   8.928  1.00 98.57           C  
ATOM   3614  NE1 TRP C 206     -34.699   5.242   9.274  1.00 98.57           N  
ATOM   3615  CH2 TRP C 206     -36.012   2.271  11.021  1.00 98.57           C  
ATOM   3616  CZ2 TRP C 206     -35.765   3.609  10.852  1.00 98.57           C  
ATOM   3617  CZ3 TRP C 206     -35.593   1.321  10.075  1.00 98.57           C  
ATOM   3618  N   HIS C 207     -34.104   3.773   3.116  1.00 98.58           N  
ATOM   3619  CA  HIS C 207     -33.523   3.909   1.785  1.00 98.58           C  
ATOM   3620  C   HIS C 207     -32.501   5.040   1.743  1.00 98.58           C  
ATOM   3621  CB  HIS C 207     -34.617   4.151   0.745  1.00 98.58           C  
ATOM   3622  O   HIS C 207     -32.841   6.199   1.990  1.00 98.58           O  
ATOM   3623  CG  HIS C 207     -35.780   3.219   0.869  1.00 98.58           C  
ATOM   3624  CD2 HIS C 207     -36.947   3.339   1.545  1.00 98.58           C  
ATOM   3625  ND1 HIS C 207     -35.818   1.989   0.249  1.00 98.58           N  
ATOM   3626  CE1 HIS C 207     -36.961   1.391   0.539  1.00 98.58           C  
ATOM   3627  NE2 HIS C 207     -37.664   2.189   1.324  1.00 98.58           N  
ATOM   3628  N   LEU C 208     -31.235   4.730   1.532  1.00 98.48           N  
ATOM   3629  CA  LEU C 208     -30.148   5.703   1.517  1.00 98.48           C  
ATOM   3630  C   LEU C 208     -29.824   6.134   0.091  1.00 98.48           C  
ATOM   3631  CB  LEU C 208     -28.898   5.120   2.183  1.00 98.48           C  
ATOM   3632  O   LEU C 208     -29.475   5.302  -0.750  1.00 98.48           O  
ATOM   3633  CG  LEU C 208     -29.117   4.374   3.500  1.00 98.48           C  
ATOM   3634  CD1 LEU C 208     -27.791   3.848   4.038  1.00 98.48           C  
ATOM   3635  CD2 LEU C 208     -29.793   5.281   4.522  1.00 98.48           C  
ATOM   3636  N   GLU C 209     -29.974   7.458  -0.131  1.00 97.86           N  
ATOM   3637  CA  GLU C 209     -29.769   7.989  -1.476  1.00 97.86           C  
ATOM   3638  C   GLU C 209     -28.336   8.475  -1.665  1.00 97.86           C  
ATOM   3639  CB  GLU C 209     -30.753   9.127  -1.760  1.00 97.86           C  
ATOM   3640  O   GLU C 209     -27.649   8.793  -0.692  1.00 97.86           O  
ATOM   3641  CG  GLU C 209     -32.214   8.729  -1.609  1.00 97.86           C  
ATOM   3642  CD  GLU C 209     -32.670   7.716  -2.648  1.00 97.86           C  
ATOM   3643  OE1 GLU C 209     -33.616   6.945  -2.369  1.00 97.86           O  
ATOM   3644  OE2 GLU C 209     -32.076   7.694  -3.749  1.00 97.86           O  
ATOM   3645  N   THR C 210     -27.835   8.552  -2.909  1.00 98.00           N  
ATOM   3646  CA  THR C 210     -26.457   8.897  -3.243  1.00 98.00           C  
ATOM   3647  C   THR C 210     -26.161  10.350  -2.882  1.00 98.00           C  
ATOM   3648  CB  THR C 210     -26.171   8.668  -4.739  1.00 98.00           C  
ATOM   3649  O   THR C 210     -24.997  10.741  -2.766  1.00 98.00           O  
ATOM   3650  CG2 THR C 210     -26.370   7.204  -5.119  1.00 98.00           C  
ATOM   3651  OG1 THR C 210     -27.059   9.478  -5.519  1.00 98.00           O  
ATOM   3652  N   ASN C 211     -27.184  11.126  -2.684  1.00 97.05           N  
ATOM   3653  CA  ASN C 211     -27.001  12.531  -2.335  1.00 97.05           C  
ATOM   3654  C   ASN C 211     -27.062  12.747  -0.826  1.00 97.05           C  
ATOM   3655  CB  ASN C 211     -28.048  13.399  -3.038  1.00 97.05           C  
ATOM   3656  O   ASN C 211     -26.949  13.878  -0.351  1.00 97.05           O  
ATOM   3657  CG  ASN C 211     -29.462  13.080  -2.597  1.00 97.05           C  
ATOM   3658  ND2 ASN C 211     -30.439  13.726  -3.223  1.00 97.05           N  
ATOM   3659  OD1 ASN C 211     -29.676  12.262  -1.699  1.00 97.05           O  
ATOM   3660  N   GLY C 212     -27.231  11.734  -0.104  1.00 97.64           N  
ATOM   3661  CA  GLY C 212     -27.245  11.814   1.348  1.00 97.64           C  
ATOM   3662  C   GLY C 212     -28.643  11.779   1.934  1.00 97.64           C  
ATOM   3663  O   GLY C 212     -28.811  11.615   3.145  1.00 97.64           O  
ATOM   3664  N   ASP C 213     -29.728  11.847   1.141  1.00 98.16           N  
ATOM   3665  CA  ASP C 213     -31.106  11.781   1.617  1.00 98.16           C  
ATOM   3666  C   ASP C 213     -31.448  10.380   2.119  1.00 98.16           C  
ATOM   3667  CB  ASP C 213     -32.077  12.195   0.509  1.00 98.16           C  
ATOM   3668  O   ASP C 213     -30.915   9.388   1.617  1.00 98.16           O  
ATOM   3669  CG  ASP C 213     -32.022  13.680   0.196  1.00 98.16           C  
ATOM   3670  OD1 ASP C 213     -32.579  14.106  -0.838  1.00 98.16           O  
ATOM   3671  OD2 ASP C 213     -31.412  14.430   0.989  1.00 98.16           O  
ATOM   3672  N   ILE C 214     -32.348  10.423   3.188  1.00 98.44           N  
ATOM   3673  CA  ILE C 214     -32.845   9.162   3.727  1.00 98.44           C  
ATOM   3674  C   ILE C 214     -34.362   9.094   3.563  1.00 98.44           C  
ATOM   3675  CB  ILE C 214     -32.459   8.991   5.213  1.00 98.44           C  
ATOM   3676  O   ILE C 214     -35.078  10.014   3.963  1.00 98.44           O  
ATOM   3677  CG1 ILE C 214     -30.943   9.134   5.390  1.00 98.44           C  
ATOM   3678  CG2 ILE C 214     -32.947   7.640   5.746  1.00 98.44           C  
ATOM   3679  CD1 ILE C 214     -30.490   9.163   6.844  1.00 98.44           C  
ATOM   3680  N   ARG C 215     -34.884   8.051   2.879  1.00 98.25           N  
ATOM   3681  CA  ARG C 215     -36.315   7.775   2.817  1.00 98.25           C  
ATOM   3682  C   ARG C 215     -36.682   6.585   3.697  1.00 98.25           C  
ATOM   3683  CB  ARG C 215     -36.750   7.513   1.373  1.00 98.25           C  
ATOM   3684  O   ARG C 215     -35.836   5.736   3.986  1.00 98.25           O  
ATOM   3685  CG  ARG C 215     -36.476   8.672   0.428  1.00 98.25           C  
ATOM   3686  CD  ARG C 215     -36.962   8.375  -0.984  1.00 98.25           C  
ATOM   3687  NE  ARG C 215     -36.912   9.562  -1.832  1.00 98.25           N  
ATOM   3688  NH1 ARG C 215     -38.022   8.592  -3.611  1.00 98.25           N  
ATOM   3689  NH2 ARG C 215     -37.316  10.768  -3.745  1.00 98.25           N  
ATOM   3690  CZ  ARG C 215     -37.417   9.638  -3.061  1.00 98.25           C  
ATOM   3691  N   PHE C 216     -37.953   6.570   4.081  1.00 98.07           N  
ATOM   3692  CA  PHE C 216     -38.326   5.568   5.074  1.00 98.07           C  
ATOM   3693  C   PHE C 216     -39.669   4.937   4.726  1.00 98.07           C  
ATOM   3694  CB  PHE C 216     -38.386   6.191   6.472  1.00 98.07           C  
ATOM   3695  O   PHE C 216     -40.612   5.637   4.352  1.00 98.07           O  
ATOM   3696  CG  PHE C 216     -38.751   5.215   7.557  1.00 98.07           C  
ATOM   3697  CD1 PHE C 216     -39.919   5.376   8.293  1.00 98.07           C  
ATOM   3698  CD2 PHE C 216     -37.926   4.134   7.840  1.00 98.07           C  
ATOM   3699  CE1 PHE C 216     -40.259   4.474   9.297  1.00 98.07           C  
ATOM   3700  CE2 PHE C 216     -38.260   3.228   8.843  1.00 98.07           C  
ATOM   3701  CZ  PHE C 216     -39.427   3.400   9.571  1.00 98.07           C  
ATOM   3702  N   SER C 217     -39.722   3.585   4.747  1.00 97.93           N  
ATOM   3703  CA  SER C 217     -40.949   2.805   4.622  1.00 97.93           C  
ATOM   3704  C   SER C 217     -41.178   1.934   5.853  1.00 97.93           C  
ATOM   3705  CB  SER C 217     -40.902   1.930   3.369  1.00 97.93           C  
ATOM   3706  O   SER C 217     -40.258   1.261   6.324  1.00 97.93           O  
ATOM   3707  OG  SER C 217     -40.720   2.722   2.209  1.00 97.93           O  
ATOM   3708  N   ASN C 218     -42.411   2.001   6.426  1.00 97.44           N  
ATOM   3709  CA  ASN C 218     -42.752   1.266   7.640  1.00 97.44           C  
ATOM   3710  C   ASN C 218     -44.166   0.699   7.573  1.00 97.44           C  
ATOM   3711  CB  ASN C 218     -42.596   2.161   8.871  1.00 97.44           C  
ATOM   3712  O   ASN C 218     -45.114   1.418   7.251  1.00 97.44           O  
ATOM   3713  CG  ASN C 218     -42.634   1.380  10.170  1.00 97.44           C  
ATOM   3714  ND2 ASN C 218     -43.225   1.972  11.201  1.00 97.44           N  
ATOM   3715  OD1 ASN C 218     -42.136   0.253  10.245  1.00 97.44           O  
ATOM   3716  N   PRO C 219     -44.304  -0.606   7.753  1.00 93.85           N  
ATOM   3717  CA  PRO C 219     -45.630  -1.214   7.622  1.00 93.85           C  
ATOM   3718  C   PRO C 219     -46.561  -0.856   8.778  1.00 93.85           C  
ATOM   3719  CB  PRO C 219     -45.329  -2.715   7.608  1.00 93.85           C  
ATOM   3720  O   PRO C 219     -46.096  -0.581   9.887  1.00 93.85           O  
ATOM   3721  CG  PRO C 219     -44.079  -2.861   8.413  1.00 93.85           C  
ATOM   3722  CD  PRO C 219     -43.216  -1.655   8.178  1.00 93.85           C  
ATOM   3723  N   HIS C 220     -47.776  -0.792   8.567  1.00 84.77           N  
ATOM   3724  CA  HIS C 220     -48.792  -0.608   9.597  1.00 84.77           C  
ATOM   3725  C   HIS C 220     -48.924  -1.851  10.470  1.00 84.77           C  
ATOM   3726  CB  HIS C 220     -50.142  -0.265   8.963  1.00 84.77           C  
ATOM   3727  O   HIS C 220     -48.889  -2.976   9.965  1.00 84.77           O  
ATOM   3728  CG  HIS C 220     -51.249  -0.111   9.957  1.00 84.77           C  
ATOM   3729  CD2 HIS C 220     -52.250  -0.951  10.310  1.00 84.77           C  
ATOM   3730  ND1 HIS C 220     -51.412   1.025  10.719  1.00 84.77           N  
ATOM   3731  CE1 HIS C 220     -52.468   0.877  11.501  1.00 84.77           C  
ATOM   3732  NE2 HIS C 220     -52.995  -0.314  11.272  1.00 84.77           N  
ATOM   3733  N   THR C 221     -48.748  -1.602  11.672  1.00 72.35           N  
ATOM   3734  CA  THR C 221     -48.961  -2.762  12.531  1.00 72.35           C  
ATOM   3735  C   THR C 221     -49.871  -2.407  13.703  1.00 72.35           C  
ATOM   3736  CB  THR C 221     -47.626  -3.316  13.063  1.00 72.35           C  
ATOM   3737  O   THR C 221     -49.968  -1.240  14.090  1.00 72.35           O  
ATOM   3738  CG2 THR C 221     -46.733  -3.788  11.921  1.00 72.35           C  
ATOM   3739  OG1 THR C 221     -46.946  -2.288  13.793  1.00 72.35           O  
ATOM   3740  N   ASP C 222     -50.396  -3.265  13.945  1.00 72.44           N  
ATOM   3741  CA  ASP C 222     -51.316  -3.116  15.069  1.00 72.44           C  
ATOM   3742  C   ASP C 222     -50.621  -3.429  16.393  1.00 72.44           C  
ATOM   3743  CB  ASP C 222     -52.535  -4.022  14.888  1.00 72.44           C  
ATOM   3744  O   ASP C 222     -51.166  -4.151  17.230  1.00 72.44           O  
ATOM   3745  CG  ASP C 222     -53.475  -3.540  13.797  1.00 72.44           C  
ATOM   3746  OD1 ASP C 222     -54.237  -4.360  13.242  1.00 72.44           O  
ATOM   3747  OD2 ASP C 222     -53.452  -2.328  13.488  1.00 72.44           O  
ATOM   3748  N   ILE C 223     -49.756  -3.029  16.668  1.00 76.13           N  
ATOM   3749  CA  ILE C 223     -49.083  -3.249  17.943  1.00 76.13           C  
ATOM   3750  C   ILE C 223     -49.748  -2.407  19.030  1.00 76.13           C  
ATOM   3751  CB  ILE C 223     -47.577  -2.916  17.853  1.00 76.13           C  
ATOM   3752  O   ILE C 223     -50.010  -1.219  18.829  1.00 76.13           O  
ATOM   3753  CG1 ILE C 223     -46.917  -3.729  16.734  1.00 76.13           C  
ATOM   3754  CG2 ILE C 223     -46.886  -3.171  19.196  1.00 76.13           C  
ATOM   3755  CD1 ILE C 223     -45.489  -3.304  16.420  1.00 76.13           C  
ATOM   3756  N   PHE C 224     -49.979  -2.964  20.039  1.00 68.80           N  
ATOM   3757  CA  PHE C 224     -50.788  -2.385  21.105  1.00 68.80           C  
ATOM   3758  C   PHE C 224     -50.215  -1.046  21.554  1.00 68.80           C  
ATOM   3759  CB  PHE C 224     -50.875  -3.344  22.296  1.00 68.80           C  
ATOM   3760  O   PHE C 224     -50.935  -0.048  21.620  1.00 68.80           O  
ATOM   3761  CG  PHE C 224     -51.762  -2.853  23.408  1.00 68.80           C  
ATOM   3762  CD1 PHE C 224     -51.215  -2.287  24.553  1.00 68.80           C  
ATOM   3763  CD2 PHE C 224     -53.143  -2.956  23.307  1.00 68.80           C  
ATOM   3764  CE1 PHE C 224     -52.034  -1.831  25.584  1.00 68.80           C  
ATOM   3765  CE2 PHE C 224     -53.968  -2.502  24.333  1.00 68.80           C  
ATOM   3766  CZ  PHE C 224     -53.411  -1.941  25.471  1.00 68.80           C  
ATOM   3767  N   ASP C 225     -49.403  -0.693  21.577  1.00 79.27           N  
ATOM   3768  CA  ASP C 225     -48.822   0.557  22.057  1.00 79.27           C  
ATOM   3769  C   ASP C 225     -47.923   1.187  20.995  1.00 79.27           C  
ATOM   3770  CB  ASP C 225     -48.030   0.321  23.345  1.00 79.27           C  
ATOM   3771  O   ASP C 225     -47.342   2.251  21.219  1.00 79.27           O  
ATOM   3772  CG  ASP C 225     -46.903  -0.682  23.173  1.00 79.27           C  
ATOM   3773  OD1 ASP C 225     -46.228  -1.018  24.170  1.00 79.27           O  
ATOM   3774  OD2 ASP C 225     -46.686  -1.139  22.030  1.00 79.27           O  
ATOM   3775  N   GLY C 226     -47.792   0.607  20.186  1.00 83.95           N  
ATOM   3776  CA  GLY C 226     -47.062   1.167  19.059  1.00 83.95           C  
ATOM   3777  C   GLY C 226     -45.560   0.987  19.172  1.00 83.95           C  
ATOM   3778  O   GLY C 226     -44.822   1.277  18.228  1.00 83.95           O  
ATOM   3779  N   ASN C 227     -45.185   0.417  20.175  1.00 93.79           N  
ATOM   3780  CA  ASN C 227     -43.757   0.235  20.417  1.00 93.79           C  
ATOM   3781  C   ASN C 227     -43.249  -1.074  19.820  1.00 93.79           C  
ATOM   3782  CB  ASN C 227     -43.457   0.287  21.917  1.00 93.79           C  
ATOM   3783  O   ASN C 227     -43.840  -2.132  20.041  1.00 93.79           O  
ATOM   3784  CG  ASN C 227     -43.689   1.662  22.512  1.00 93.79           C  
ATOM   3785  ND2 ASN C 227     -44.249   1.700  23.715  1.00 93.79           N  
ATOM   3786  OD1 ASN C 227     -43.369   2.681  21.895  1.00 93.79           O  
ATOM   3787  N   ALA C 228     -42.255  -1.036  19.020  1.00 95.90           N  
ATOM   3788  CA  ALA C 228     -41.640  -2.211  18.409  1.00 95.90           C  
ATOM   3789  C   ALA C 228     -40.117  -2.111  18.439  1.00 95.90           C  
ATOM   3790  CB  ALA C 228     -42.131  -2.383  16.974  1.00 95.90           C  
ATOM   3791  O   ALA C 228     -39.563  -1.014  18.550  1.00 95.90           O  
ATOM   3792  N   VAL C 229     -39.513  -3.240  18.432  1.00 96.88           N  
ATOM   3793  CA  VAL C 229     -38.060  -3.314  18.328  1.00 96.88           C  
ATOM   3794  C   VAL C 229     -37.647  -3.334  16.859  1.00 96.88           C  
ATOM   3795  CB  VAL C 229     -37.501  -4.557  19.056  1.00 96.88           C  
ATOM   3796  O   VAL C 229     -38.214  -4.080  16.058  1.00 96.88           O  
ATOM   3797  CG1 VAL C 229     -35.986  -4.651  18.880  1.00 96.88           C  
ATOM   3798  CG2 VAL C 229     -37.869  -4.518  20.538  1.00 96.88           C  
ATOM   3799  N   TYR C 230     -36.722  -2.472  16.489  1.00 97.67           N  
ATOM   3800  CA  TYR C 230     -36.184  -2.412  15.135  1.00 97.67           C  
ATOM   3801  C   TYR C 230     -34.712  -2.808  15.115  1.00 97.67           C  
ATOM   3802  CB  TYR C 230     -36.354  -1.006  14.550  1.00 97.67           C  
ATOM   3803  O   TYR C 230     -33.903  -2.254  15.862  1.00 97.67           O  
ATOM   3804  CG  TYR C 230     -37.794  -0.574  14.417  1.00 97.67           C  
ATOM   3805  CD1 TYR C 230     -38.455  -0.653  13.193  1.00 97.67           C  
ATOM   3806  CD2 TYR C 230     -38.496  -0.086  15.514  1.00 97.67           C  
ATOM   3807  CE1 TYR C 230     -39.781  -0.254  13.065  1.00 97.67           C  
ATOM   3808  CE2 TYR C 230     -39.823   0.316  15.397  1.00 97.67           C  
ATOM   3809  OH  TYR C 230     -41.769   0.624  14.050  1.00 97.67           O  
ATOM   3810  CZ  TYR C 230     -40.456   0.227  14.171  1.00 97.67           C  
ATOM   3811  N   THR C 231     -34.349  -3.784  14.314  1.00 98.27           N  
ATOM   3812  CA  THR C 231     -32.969  -4.238  14.177  1.00 98.27           C  
ATOM   3813  C   THR C 231     -32.622  -4.476  12.710  1.00 98.27           C  
ATOM   3814  CB  THR C 231     -32.723  -5.528  14.981  1.00 98.27           C  
ATOM   3815  O   THR C 231     -33.367  -5.145  11.991  1.00 98.27           O  
ATOM   3816  CG2 THR C 231     -32.756  -5.255  16.481  1.00 98.27           C  
ATOM   3817  OG1 THR C 231     -33.738  -6.486  14.659  1.00 98.27           O  
ATOM   3818  N   GLY C 232     -31.521  -3.932  12.171  1.00 98.36           N  
ATOM   3819  CA  GLY C 232     -31.055  -4.069  10.800  1.00 98.36           C  
ATOM   3820  C   GLY C 232     -29.666  -3.501  10.582  1.00 98.36           C  
ATOM   3821  O   GLY C 232     -29.250  -2.576  11.284  1.00 98.36           O  
ATOM   3822  N   THR C 233     -28.916  -4.004   9.727  1.00 98.64           N  
ATOM   3823  CA  THR C 233     -27.577  -3.579   9.331  1.00 98.64           C  
ATOM   3824  C   THR C 233     -27.420  -3.629   7.814  1.00 98.64           C  
ATOM   3825  CB  THR C 233     -26.496  -4.454   9.991  1.00 98.64           C  
ATOM   3826  O   THR C 233     -27.886  -4.569   7.167  1.00 98.64           O  
ATOM   3827  CG2 THR C 233     -25.099  -4.021   9.559  1.00 98.64           C  
ATOM   3828  OG1 THR C 233     -26.600  -4.340  11.416  1.00 98.64           O  
ATOM   3829  N   VAL C 234     -26.849  -2.567   7.282  1.00 98.56           N  
ATOM   3830  CA  VAL C 234     -26.525  -2.592   5.859  1.00 98.56           C  
ATOM   3831  C   VAL C 234     -25.092  -2.107   5.647  1.00 98.56           C  
ATOM   3832  CB  VAL C 234     -27.507  -1.727   5.038  1.00 98.56           C  
ATOM   3833  O   VAL C 234     -24.606  -1.245   6.383  1.00 98.56           O  
ATOM   3834  CG1 VAL C 234     -27.338  -0.247   5.378  1.00 98.56           C  
ATOM   3835  CG2 VAL C 234     -27.303  -1.962   3.543  1.00 98.56           C  
ATOM   3836  N   THR C 235     -24.339  -2.718   4.779  1.00 98.59           N  
ATOM   3837  CA  THR C 235     -23.007  -2.307   4.351  1.00 98.59           C  
ATOM   3838  C   THR C 235     -22.998  -1.965   2.863  1.00 98.59           C  
ATOM   3839  CB  THR C 235     -21.966  -3.406   4.633  1.00 98.59           C  
ATOM   3840  O   THR C 235     -23.689  -2.607   2.070  1.00 98.59           O  
ATOM   3841  CG2 THR C 235     -20.576  -2.980   4.170  1.00 98.59           C  
ATOM   3842  OG1 THR C 235     -21.928  -3.670   6.041  1.00 98.59           O  
ATOM   3843  N   TYR C 236     -22.277  -0.941   2.508  1.00 98.17           N  
ATOM   3844  CA  TYR C 236     -22.263  -0.509   1.115  1.00 98.17           C  
ATOM   3845  C   TYR C 236     -20.961   0.207   0.778  1.00 98.17           C  
ATOM   3846  CB  TYR C 236     -23.454   0.410   0.825  1.00 98.17           C  
ATOM   3847  O   TYR C 236     -20.180   0.541   1.673  1.00 98.17           O  
ATOM   3848  CG  TYR C 236     -23.538   1.603   1.746  1.00 98.17           C  
ATOM   3849  CD1 TYR C 236     -24.329   1.568   2.893  1.00 98.17           C  
ATOM   3850  CD2 TYR C 236     -22.829   2.767   1.472  1.00 98.17           C  
ATOM   3851  CE1 TYR C 236     -24.411   2.666   3.744  1.00 98.17           C  
ATOM   3852  CE2 TYR C 236     -22.904   3.871   2.315  1.00 98.17           C  
ATOM   3853  OH  TYR C 236     -23.773   4.900   4.286  1.00 98.17           O  
ATOM   3854  CZ  TYR C 236     -23.695   3.810   3.447  1.00 98.17           C  
ATOM   3855  N   ILE C 237     -20.650   0.446  -0.460  1.00 98.11           N  
ATOM   3856  CA  ILE C 237     -19.442   1.096  -0.957  1.00 98.11           C  
ATOM   3857  C   ILE C 237     -19.715   2.580  -1.192  1.00 98.11           C  
ATOM   3858  CB  ILE C 237     -18.935   0.431  -2.256  1.00 98.11           C  
ATOM   3859  O   ILE C 237     -20.773   2.949  -1.708  1.00 98.11           O  
ATOM   3860  CG1 ILE C 237     -18.494  -1.011  -1.981  1.00 98.11           C  
ATOM   3861  CG2 ILE C 237     -17.793   1.246  -2.869  1.00 98.11           C  
ATOM   3862  CD1 ILE C 237     -18.278  -1.842  -3.238  1.00 98.11           C  
ATOM   3863  N   THR C 238     -18.735   3.452  -0.785  1.00 97.48           N  
ATOM   3864  CA  THR C 238     -18.833   4.895  -0.970  1.00 97.48           C  
ATOM   3865  C   THR C 238     -17.666   5.415  -1.803  1.00 97.48           C  
ATOM   3866  CB  THR C 238     -18.869   5.630   0.383  1.00 97.48           C  
ATOM   3867  O   THR C 238     -16.590   4.812  -1.818  1.00 97.48           O  
ATOM   3868  CG2 THR C 238     -17.572   5.422   1.157  1.00 97.48           C  
ATOM   3869  OG1 THR C 238     -19.055   7.033   0.153  1.00 97.48           O  
ATOM   3870  N   GLU C 239     -17.917   6.412  -2.487  1.00 96.27           N  
ATOM   3871  CA  GLU C 239     -16.852   7.106  -3.204  1.00 96.27           C  
ATOM   3872  C   GLU C 239     -16.603   8.492  -2.616  1.00 96.27           C  
ATOM   3873  CB  GLU C 239     -17.191   7.219  -4.692  1.00 96.27           C  
ATOM   3874  O   GLU C 239     -15.825   9.275  -3.165  1.00 96.27           O  
ATOM   3875  CG  GLU C 239     -17.237   5.881  -5.416  1.00 96.27           C  
ATOM   3876  CD  GLU C 239     -17.568   6.010  -6.894  1.00 96.27           C  
ATOM   3877  OE1 GLU C 239     -16.640   5.939  -7.732  1.00 96.27           O  
ATOM   3878  OE2 GLU C 239     -18.764   6.183  -7.217  1.00 96.27           O  
ATOM   3879  N   ASP C 240     -17.251   8.784  -1.553  1.00 96.04           N  
ATOM   3880  CA  ASP C 240     -17.052  10.060  -0.873  1.00 96.04           C  
ATOM   3881  C   ASP C 240     -15.613  10.202  -0.381  1.00 96.04           C  
ATOM   3882  CB  ASP C 240     -18.024  10.200   0.300  1.00 96.04           C  
ATOM   3883  O   ASP C 240     -14.937   9.203  -0.126  1.00 96.04           O  
ATOM   3884  CG  ASP C 240     -19.386  10.727  -0.118  1.00 96.04           C  
ATOM   3885  OD1 ASP C 240     -20.242  10.971   0.759  1.00 96.04           O  
ATOM   3886  OD2 ASP C 240     -19.606  10.897  -1.337  1.00 96.04           O  
ATOM   3887  N   GLU C 241     -15.096  11.350  -0.289  1.00 94.08           N  
ATOM   3888  CA  GLU C 241     -13.811  11.602   0.356  1.00 94.08           C  
ATOM   3889  C   GLU C 241     -13.803  11.087   1.792  1.00 94.08           C  
ATOM   3890  CB  GLU C 241     -13.480  13.096   0.332  1.00 94.08           C  
ATOM   3891  O   GLU C 241     -14.800  11.212   2.507  1.00 94.08           O  
ATOM   3892  CG  GLU C 241     -12.035  13.412   0.691  1.00 94.08           C  
ATOM   3893  CD  GLU C 241     -11.697  14.890   0.573  1.00 94.08           C  
ATOM   3894  OE1 GLU C 241     -10.531  15.268   0.829  1.00 94.08           O  
ATOM   3895  OE2 GLU C 241     -12.605  15.676   0.221  1.00 94.08           O  
ATOM   3896  N   TYR C 242     -12.770  10.523   2.165  1.00 92.71           N  
ATOM   3897  CA  TYR C 242     -12.652   9.964   3.508  1.00 92.71           C  
ATOM   3898  C   TYR C 242     -12.802  11.051   4.566  1.00 92.71           C  
ATOM   3899  CB  TYR C 242     -11.307   9.252   3.677  1.00 92.71           C  
ATOM   3900  O   TYR C 242     -12.204  12.123   4.452  1.00 92.71           O  
ATOM   3901  CG  TYR C 242     -11.298   8.228   4.786  1.00 92.71           C  
ATOM   3902  CD1 TYR C 242     -10.709   8.510   6.017  1.00 92.71           C  
ATOM   3903  CD2 TYR C 242     -11.876   6.976   4.605  1.00 92.71           C  
ATOM   3904  CE1 TYR C 242     -10.697   7.569   7.041  1.00 92.71           C  
ATOM   3905  CE2 TYR C 242     -11.869   6.027   5.622  1.00 92.71           C  
ATOM   3906  OH  TYR C 242     -11.269   5.396   7.844  1.00 92.71           O  
ATOM   3907  CZ  TYR C 242     -11.279   6.332   6.834  1.00 92.71           C  
ATOM   3908  N   PRO C 243     -13.637  10.856   5.511  1.00 90.36           N  
ATOM   3909  CA  PRO C 243     -13.882  11.894   6.515  1.00 90.36           C  
ATOM   3910  C   PRO C 243     -12.658  12.176   7.383  1.00 90.36           C  
ATOM   3911  CB  PRO C 243     -15.023  11.310   7.354  1.00 90.36           C  
ATOM   3912  O   PRO C 243     -11.875  11.266   7.668  1.00 90.36           O  
ATOM   3913  CG  PRO C 243     -14.929   9.833   7.151  1.00 90.36           C  
ATOM   3914  CD  PRO C 243     -14.312   9.574   5.806  1.00 90.36           C  
ATOM   3915  N   GLN C 244     -12.150  13.183   7.576  1.00 70.17           N  
ATOM   3916  CA  GLN C 244     -10.992  13.591   8.364  1.00 70.17           C  
ATOM   3917  C   GLN C 244     -11.305  13.561   9.857  1.00 70.17           C  
ATOM   3918  CB  GLN C 244     -10.528  14.989   7.953  1.00 70.17           C  
ATOM   3919  O   GLN C 244     -12.447  13.787  10.262  1.00 70.17           O  
ATOM   3920  CG  GLN C 244     -10.027  15.074   6.518  1.00 70.17           C  
ATOM   3921  CD  GLN C 244      -9.203  16.321   6.256  1.00 70.17           C  
ATOM   3922  NE2 GLN C 244      -8.686  16.445   5.039  1.00 70.17           N  
ATOM   3923  OE1 GLN C 244      -9.033  17.166   7.141  1.00 70.17           O  
TER    3924      GLN C 244                                                      
ATOM   3925  N   VAL D   1      56.097  18.760   1.117  1.00 84.28           N  
ATOM   3926  CA  VAL D   1      56.107  17.580   0.258  1.00 84.28           C  
ATOM   3927  C   VAL D   1      54.930  17.637  -0.713  1.00 84.28           C  
ATOM   3928  CB  VAL D   1      56.053  16.276   1.085  1.00 84.28           C  
ATOM   3929  O   VAL D   1      53.770  17.583  -0.296  1.00 84.28           O  
ATOM   3930  CG1 VAL D   1      56.039  15.055   0.167  1.00 84.28           C  
ATOM   3931  CG2 VAL D   1      57.233  16.208   2.052  1.00 84.28           C  
ATOM   3932  N   VAL D   2      55.438  17.782  -1.802  1.00 92.16           N  
ATOM   3933  CA  VAL D   2      54.423  17.909  -2.843  1.00 92.16           C  
ATOM   3934  C   VAL D   2      54.087  16.532  -3.408  1.00 92.16           C  
ATOM   3935  CB  VAL D   2      54.886  18.852  -3.976  1.00 92.16           C  
ATOM   3936  O   VAL D   2      52.913  16.171  -3.526  1.00 92.16           O  
ATOM   3937  CG1 VAL D   2      53.857  18.888  -5.104  1.00 92.16           C  
ATOM   3938  CG2 VAL D   2      55.136  20.257  -3.431  1.00 92.16           C  
ATOM   3939  N   MET D   3      55.143  15.765  -3.809  1.00 92.80           N  
ATOM   3940  CA  MET D   3      54.974  14.436  -4.389  1.00 92.80           C  
ATOM   3941  C   MET D   3      56.080  13.495  -3.925  1.00 92.80           C  
ATOM   3942  CB  MET D   3      54.959  14.514  -5.916  1.00 92.80           C  
ATOM   3943  O   MET D   3      57.255  13.867  -3.918  1.00 92.80           O  
ATOM   3944  CG  MET D   3      54.651  13.188  -6.594  1.00 92.80           C  
ATOM   3945  SD  MET D   3      54.701  13.307  -8.425  1.00 92.80           S  
ATOM   3946  CE  MET D   3      54.370  11.579  -8.867  1.00 92.80           C  
ATOM   3947  N   THR D   4      55.731  12.310  -3.469  1.00 94.48           N  
ATOM   3948  CA  THR D   4      56.671  11.264  -3.080  1.00 94.48           C  
ATOM   3949  C   THR D   4      56.370   9.964  -3.822  1.00 94.48           C  
ATOM   3950  CB  THR D   4      56.630  11.013  -1.562  1.00 94.48           C  
ATOM   3951  O   THR D   4      55.260   9.771  -4.323  1.00 94.48           O  
ATOM   3952  CG2 THR D   4      57.012  12.269  -0.786  1.00 94.48           C  
ATOM   3953  OG1 THR D   4      55.306  10.616  -1.184  1.00 94.48           O  
ATOM   3954  N   TYR D   5      57.474   9.270  -4.033  1.00 91.65           N  
ATOM   3955  CA  TYR D   5      57.240   7.972  -4.657  1.00 91.65           C  
ATOM   3956  C   TYR D   5      58.131   6.901  -4.039  1.00 91.65           C  
ATOM   3957  CB  TYR D   5      57.486   8.049  -6.167  1.00 91.65           C  
ATOM   3958  O   TYR D   5      59.205   7.206  -3.515  1.00 91.65           O  
ATOM   3959  CG  TYR D   5      58.893   8.455  -6.533  1.00 91.65           C  
ATOM   3960  CD1 TYR D   5      59.236   9.798  -6.675  1.00 91.65           C  
ATOM   3961  CD2 TYR D   5      59.881   7.498  -6.738  1.00 91.65           C  
ATOM   3962  CE1 TYR D   5      60.531  10.177  -7.014  1.00 91.65           C  
ATOM   3963  CE2 TYR D   5      61.178   7.866  -7.078  1.00 91.65           C  
ATOM   3964  OH  TYR D   5      62.777   9.575  -7.549  1.00 91.65           O  
ATOM   3965  CZ  TYR D   5      61.493   9.206  -7.213  1.00 91.65           C  
ATOM   3966  N   ASP D   6      57.557   5.659  -3.976  1.00 94.14           N  
ATOM   3967  CA  ASP D   6      58.311   4.467  -3.602  1.00 94.14           C  
ATOM   3968  C   ASP D   6      57.942   3.282  -4.491  1.00 94.14           C  
ATOM   3969  CB  ASP D   6      58.069   4.117  -2.132  1.00 94.14           C  
ATOM   3970  O   ASP D   6      57.210   3.439  -5.471  1.00 94.14           O  
ATOM   3971  CG  ASP D   6      56.632   3.717  -1.847  1.00 94.14           C  
ATOM   3972  OD1 ASP D   6      56.156   3.925  -0.710  1.00 94.14           O  
ATOM   3973  OD2 ASP D   6      55.971   3.188  -2.766  1.00 94.14           O  
ATOM   3974  N   LYS D   7      58.314   2.221  -4.190  1.00 93.96           N  
ATOM   3975  CA  LYS D   7      58.132   1.064  -5.062  1.00 93.96           C  
ATOM   3976  C   LYS D   7      56.660   0.678  -5.164  1.00 93.96           C  
ATOM   3977  CB  LYS D   7      58.951  -0.124  -4.554  1.00 93.96           C  
ATOM   3978  O   LYS D   7      56.254  -0.002  -6.108  1.00 93.96           O  
ATOM   3979  CG  LYS D   7      60.457   0.086  -4.626  1.00 93.96           C  
ATOM   3980  CD  LYS D   7      61.216  -1.140  -4.137  1.00 93.96           C  
ATOM   3981  CE  LYS D   7      62.722  -0.911  -4.157  1.00 93.96           C  
ATOM   3982  NZ  LYS D   7      63.466  -2.074  -3.587  1.00 93.96           N  
ATOM   3983  N   SER D   8      55.928   1.156  -4.240  1.00 92.68           N  
ATOM   3984  CA  SER D   8      54.526   0.758  -4.176  1.00 92.68           C  
ATOM   3985  C   SER D   8      53.625   1.800  -4.831  1.00 92.68           C  
ATOM   3986  CB  SER D   8      54.096   0.541  -2.725  1.00 92.68           C  
ATOM   3987  O   SER D   8      52.448   1.538  -5.085  1.00 92.68           O  
ATOM   3988  OG  SER D   8      54.840  -0.509  -2.131  1.00 92.68           O  
ATOM   3989  N   GLY D   9      54.033   2.976  -5.030  1.00 95.26           N  
ATOM   3990  CA  GLY D   9      53.139   3.939  -5.653  1.00 95.26           C  
ATOM   3991  C   GLY D   9      53.538   5.379  -5.391  1.00 95.26           C  
ATOM   3992  O   GLY D   9      54.706   5.665  -5.117  1.00 95.26           O  
ATOM   3993  N   VAL D  10      52.763   6.355  -5.465  1.00 95.20           N  
ATOM   3994  CA  VAL D  10      53.024   7.790  -5.413  1.00 95.20           C  
ATOM   3995  C   VAL D  10      52.166   8.433  -4.326  1.00 95.20           C  
ATOM   3996  CB  VAL D  10      52.753   8.466  -6.776  1.00 95.20           C  
ATOM   3997  O   VAL D  10      51.017   8.035  -4.117  1.00 95.20           O  
ATOM   3998  CG1 VAL D  10      52.872   9.984  -6.659  1.00 95.20           C  
ATOM   3999  CG2 VAL D  10      53.713   7.931  -7.837  1.00 95.20           C  
ATOM   4000  N   GLY D  11      52.636   9.253  -3.511  1.00 96.59           N  
ATOM   4001  CA  GLY D  11      51.928  10.116  -2.579  1.00 96.59           C  
ATOM   4002  C   GLY D  11      51.867  11.562  -3.035  1.00 96.59           C  
ATOM   4003  O   GLY D  11      52.865  12.113  -3.505  1.00 96.59           O  
ATOM   4004  N   ILE D  12      50.850  12.261  -2.995  1.00 96.77           N  
ATOM   4005  CA  ILE D  12      50.667  13.670  -3.326  1.00 96.77           C  
ATOM   4006  C   ILE D  12      50.292  14.451  -2.069  1.00 96.77           C  
ATOM   4007  CB  ILE D  12      49.588  13.859  -4.416  1.00 96.77           C  
ATOM   4008  O   ILE D  12      49.279  14.160  -1.428  1.00 96.77           O  
ATOM   4009  CG1 ILE D  12      49.994  13.129  -5.701  1.00 96.77           C  
ATOM   4010  CG2 ILE D  12      49.347  15.347  -4.685  1.00 96.77           C  
ATOM   4011  CD1 ILE D  12      48.996  13.280  -6.841  1.00 96.77           C  
ATOM   4012  N   GLY D  13      51.170  15.341  -1.751  1.00 95.47           N  
ATOM   4013  CA  GLY D  13      50.948  16.158  -0.569  1.00 95.47           C  
ATOM   4014  C   GLY D  13      51.332  15.458   0.721  1.00 95.47           C  
ATOM   4015  O   GLY D  13      51.077  15.973   1.812  1.00 95.47           O  
ATOM   4016  N   LYS D  14      52.002  14.211   0.498  1.00 95.93           N  
ATOM   4017  CA  LYS D  14      52.395  13.401   1.648  1.00 95.93           C  
ATOM   4018  C   LYS D  14      53.261  12.220   1.217  1.00 95.93           C  
ATOM   4019  CB  LYS D  14      51.160  12.899   2.398  1.00 95.93           C  
ATOM   4020  O   LYS D  14      53.438  11.976   0.022  1.00 95.93           O  
ATOM   4021  CG  LYS D  14      50.300  11.932   1.597  1.00 95.93           C  
ATOM   4022  CD  LYS D  14      49.059  11.513   2.375  1.00 95.93           C  
ATOM   4023  CE  LYS D  14      49.408  10.575   3.523  1.00 95.93           C  
ATOM   4024  NZ  LYS D  14      48.208  10.230   4.341  1.00 95.93           N  
ATOM   4025  N   TYR D  15      53.872  11.676   2.180  1.00 95.67           N  
ATOM   4026  CA  TYR D  15      54.488  10.380   1.918  1.00 95.67           C  
ATOM   4027  C   TYR D  15      53.429   9.295   1.758  1.00 95.67           C  
ATOM   4028  CB  TYR D  15      55.452  10.005   3.048  1.00 95.67           C  
ATOM   4029  O   TYR D  15      52.463   9.245   2.523  1.00 95.67           O  
ATOM   4030  CG  TYR D  15      56.705  10.846   3.081  1.00 95.67           C  
ATOM   4031  CD1 TYR D  15      57.814  10.510   2.309  1.00 95.67           C  
ATOM   4032  CD2 TYR D  15      56.782  11.978   3.886  1.00 95.67           C  
ATOM   4033  CE1 TYR D  15      58.971  11.282   2.338  1.00 95.67           C  
ATOM   4034  CE2 TYR D  15      57.934  12.757   3.923  1.00 95.67           C  
ATOM   4035  OH  TYR D  15      60.164  13.169   3.179  1.00 95.67           O  
ATOM   4036  CZ  TYR D  15      59.021  12.401   3.146  1.00 95.67           C  
ATOM   4037  N   ARG D  16      53.700   8.534   0.721  1.00 95.48           N  
ATOM   4038  CA  ARG D  16      52.715   7.493   0.448  1.00 95.48           C  
ATOM   4039  C   ARG D  16      52.620   6.510   1.610  1.00 95.48           C  
ATOM   4040  CB  ARG D  16      53.063   6.747  -0.842  1.00 95.48           C  
ATOM   4041  O   ARG D  16      53.622   5.911   2.006  1.00 95.48           O  
ATOM   4042  CG  ARG D  16      51.995   5.765  -1.294  1.00 95.48           C  
ATOM   4043  CD  ARG D  16      52.571   4.676  -2.189  1.00 95.48           C  
ATOM   4044  NE  ARG D  16      53.464   3.788  -1.451  1.00 95.48           N  
ATOM   4045  NH1 ARG D  16      51.770   2.573  -0.455  1.00 95.48           N  
ATOM   4046  NH2 ARG D  16      53.962   2.061  -0.021  1.00 95.48           N  
ATOM   4047  CZ  ARG D  16      53.063   2.810  -0.644  1.00 95.48           C  
ATOM   4048  N   GLU D  17      51.443   6.160   2.099  1.00 96.02           N  
ATOM   4049  CA  GLU D  17      51.211   5.247   3.215  1.00 96.02           C  
ATOM   4050  C   GLU D  17      50.321   4.081   2.797  1.00 96.02           C  
ATOM   4051  CB  GLU D  17      50.584   5.991   4.397  1.00 96.02           C  
ATOM   4052  O   GLU D  17      50.403   2.993   3.372  1.00 96.02           O  
ATOM   4053  CG  GLU D  17      51.463   7.095   4.965  1.00 96.02           C  
ATOM   4054  CD  GLU D  17      50.743   7.977   5.973  1.00 96.02           C  
ATOM   4055  OE1 GLU D  17      51.139   7.990   7.161  1.00 96.02           O  
ATOM   4056  OE2 GLU D  17      49.774   8.660   5.572  1.00 96.02           O  
ATOM   4057  N   ARG D  18      49.545   4.298   1.727  1.00 92.75           N  
ATOM   4058  CA  ARG D  18      48.584   3.278   1.320  1.00 92.75           C  
ATOM   4059  C   ARG D  18      48.276   3.380  -0.170  1.00 92.75           C  
ATOM   4060  CB  ARG D  18      47.293   3.401   2.132  1.00 92.75           C  
ATOM   4061  O   ARG D  18      48.467   4.436  -0.778  1.00 92.75           O  
ATOM   4062  CG  ARG D  18      46.585   4.736   1.965  1.00 92.75           C  
ATOM   4063  CD  ARG D  18      45.566   4.976   3.071  1.00 92.75           C  
ATOM   4064  NE  ARG D  18      46.213   5.326   4.333  1.00 92.75           N  
ATOM   4065  NH1 ARG D  18      44.246   5.496   5.532  1.00 92.75           N  
ATOM   4066  NH2 ARG D  18      46.258   5.875   6.562  1.00 92.75           N  
ATOM   4067  CZ  ARG D  18      45.571   5.565   5.473  1.00 92.75           C  
ATOM   4068  N   GLY D  19      47.851   2.395  -0.806  1.00 95.33           N  
ATOM   4069  CA  GLY D  19      47.423   2.352  -2.195  1.00 95.33           C  
ATOM   4070  C   GLY D  19      48.526   2.719  -3.170  1.00 95.33           C  
ATOM   4071  O   GLY D  19      49.650   3.016  -2.761  1.00 95.33           O  
ATOM   4072  N   ALA D  20      48.298   2.626  -4.407  1.00 96.92           N  
ATOM   4073  CA  ALA D  20      49.236   3.005  -5.461  1.00 96.92           C  
ATOM   4074  C   ALA D  20      49.307   4.522  -5.613  1.00 96.92           C  
ATOM   4075  CB  ALA D  20      48.838   2.359  -6.785  1.00 96.92           C  
ATOM   4076  O   ALA D  20      50.328   5.062  -6.045  1.00 96.92           O  
ATOM   4077  N   LEU D  21      48.216   5.205  -5.222  1.00 97.52           N  
ATOM   4078  CA  LEU D  21      48.103   6.659  -5.226  1.00 97.52           C  
ATOM   4079  C   LEU D  21      47.443   7.157  -3.945  1.00 97.52           C  
ATOM   4080  CB  LEU D  21      47.304   7.132  -6.443  1.00 97.52           C  
ATOM   4081  O   LEU D  21      46.289   6.823  -3.666  1.00 97.52           O  
ATOM   4082  CG  LEU D  21      47.109   8.643  -6.581  1.00 97.52           C  
ATOM   4083  CD1 LEU D  21      48.459   9.344  -6.683  1.00 97.52           C  
ATOM   4084  CD2 LEU D  21      46.242   8.962  -7.795  1.00 97.52           C  
ATOM   4085  N   ASP D  22      48.113   7.852  -3.118  1.00 97.37           N  
ATOM   4086  CA  ASP D  22      47.696   8.368  -1.817  1.00 97.37           C  
ATOM   4087  C   ASP D  22      47.711   9.894  -1.802  1.00 97.37           C  
ATOM   4088  CB  ASP D  22      48.597   7.821  -0.709  1.00 97.37           C  
ATOM   4089  O   ASP D  22      48.779  10.509  -1.758  1.00 97.37           O  
ATOM   4090  CG  ASP D  22      48.030   8.046   0.682  1.00 97.37           C  
ATOM   4091  OD1 ASP D  22      48.685   7.666   1.677  1.00 97.37           O  
ATOM   4092  OD2 ASP D  22      46.916   8.604   0.784  1.00 97.37           O  
ATOM   4093  N   VAL D  23      46.592  10.490  -1.912  1.00 97.37           N  
ATOM   4094  CA  VAL D  23      46.471  11.929  -2.120  1.00 97.37           C  
ATOM   4095  C   VAL D  23      45.982  12.598  -0.837  1.00 97.37           C  
ATOM   4096  CB  VAL D  23      45.514  12.255  -3.289  1.00 97.37           C  
ATOM   4097  O   VAL D  23      44.980  12.178  -0.254  1.00 97.37           O  
ATOM   4098  CG1 VAL D  23      45.441  13.763  -3.523  1.00 97.37           C  
ATOM   4099  CG2 VAL D  23      45.962  11.535  -4.560  1.00 97.37           C  
ATOM   4100  N   ASP D  24      46.760  13.528  -0.202  1.00 97.33           N  
ATOM   4101  CA  ASP D  24      46.350  14.349   0.933  1.00 97.33           C  
ATOM   4102  C   ASP D  24      45.650  15.623   0.465  1.00 97.33           C  
ATOM   4103  CB  ASP D  24      47.558  14.702   1.803  1.00 97.33           C  
ATOM   4104  O   ASP D  24      46.270  16.685   0.386  1.00 97.33           O  
ATOM   4105  CG  ASP D  24      47.169  15.329   3.131  1.00 97.33           C  
ATOM   4106  OD1 ASP D  24      48.001  16.039   3.737  1.00 97.33           O  
ATOM   4107  OD2 ASP D  24      46.023  15.108   3.576  1.00 97.33           O  
ATOM   4108  N   GLY D  25      44.459  15.453   0.113  1.00 95.91           N  
ATOM   4109  CA  GLY D  25      43.624  16.516  -0.424  1.00 95.91           C  
ATOM   4110  C   GLY D  25      42.598  16.021  -1.426  1.00 95.91           C  
ATOM   4111  O   GLY D  25      42.513  14.821  -1.694  1.00 95.91           O  
ATOM   4112  N   ASP D  26      41.806  16.950  -1.960  1.00 97.27           N  
ATOM   4113  CA  ASP D  26      40.716  16.613  -2.871  1.00 97.27           C  
ATOM   4114  C   ASP D  26      41.243  16.322  -4.274  1.00 97.27           C  
ATOM   4115  CB  ASP D  26      39.688  17.745  -2.919  1.00 97.27           C  
ATOM   4116  O   ASP D  26      42.250  16.894  -4.696  1.00 97.27           O  
ATOM   4117  CG  ASP D  26      39.005  17.984  -1.584  1.00 97.27           C  
ATOM   4118  OD1 ASP D  26      38.524  19.111  -1.338  1.00 97.27           O  
ATOM   4119  OD2 ASP D  26      38.951  17.037  -0.770  1.00 97.27           O  
ATOM   4120  N   ILE D  27      40.576  15.437  -4.989  1.00 97.93           N  
ATOM   4121  CA  ILE D  27      40.935  15.026  -6.342  1.00 97.93           C  
ATOM   4122  C   ILE D  27      39.880  15.522  -7.328  1.00 97.93           C  
ATOM   4123  CB  ILE D  27      41.087  13.492  -6.445  1.00 97.93           C  
ATOM   4124  O   ILE D  27      38.680  15.353  -7.101  1.00 97.93           O  
ATOM   4125  CG1 ILE D  27      42.093  12.984  -5.406  1.00 97.93           C  
ATOM   4126  CG2 ILE D  27      41.508  13.085  -7.860  1.00 97.93           C  
ATOM   4127  CD1 ILE D  27      42.191  11.466  -5.330  1.00 97.93           C  
ATOM   4128  N   TYR D  28      40.298  16.151  -8.305  1.00 97.11           N  
ATOM   4129  CA  TYR D  28      39.411  16.670  -9.341  1.00 97.11           C  
ATOM   4130  C   TYR D  28      39.680  15.993 -10.679  1.00 97.11           C  
ATOM   4131  CB  TYR D  28      39.577  18.186  -9.481  1.00 97.11           C  
ATOM   4132  O   TYR D  28      40.832  15.716 -11.021  1.00 97.11           O  
ATOM   4133  CG  TYR D  28      39.022  18.968  -8.314  1.00 97.11           C  
ATOM   4134  CD1 TYR D  28      37.852  19.712  -8.443  1.00 97.11           C  
ATOM   4135  CD2 TYR D  28      39.668  18.964  -7.083  1.00 97.11           C  
ATOM   4136  CE1 TYR D  28      37.338  20.435  -7.371  1.00 97.11           C  
ATOM   4137  CE2 TYR D  28      39.163  19.684  -6.004  1.00 97.11           C  
ATOM   4138  OH  TYR D  28      37.496  21.129  -5.094  1.00 97.11           O  
ATOM   4139  CZ  TYR D  28      37.999  20.415  -6.158  1.00 97.11           C  
ATOM   4140  N   ALA D  29      38.679  15.720 -11.415  1.00 97.48           N  
ATOM   4141  CA  ALA D  29      38.734  15.284 -12.808  1.00 97.48           C  
ATOM   4142  C   ALA D  29      37.837  16.149 -13.689  1.00 97.48           C  
ATOM   4143  CB  ALA D  29      38.330  13.816 -12.923  1.00 97.48           C  
ATOM   4144  O   ALA D  29      36.662  16.356 -13.376  1.00 97.48           O  
ATOM   4145  N   ASN D  30      38.430  16.710 -14.700  1.00 95.39           N  
ATOM   4146  CA  ASN D  30      37.692  17.557 -15.630  1.00 95.39           C  
ATOM   4147  C   ASN D  30      36.985  18.700 -14.907  1.00 95.39           C  
ATOM   4148  CB  ASN D  30      36.683  16.728 -16.427  1.00 95.39           C  
ATOM   4149  O   ASN D  30      35.807  18.963 -15.155  1.00 95.39           O  
ATOM   4150  CG  ASN D  30      37.339  15.618 -17.224  1.00 95.39           C  
ATOM   4151  ND2 ASN D  30      36.795  14.411 -17.119  1.00 95.39           N  
ATOM   4152  OD1 ASN D  30      38.328  15.842 -17.927  1.00 95.39           O  
ATOM   4153  N   ASN D  31      37.615  19.218 -13.935  1.00 94.80           N  
ATOM   4154  CA  ASN D  31      37.253  20.450 -13.243  1.00 94.80           C  
ATOM   4155  C   ASN D  31      36.151  20.213 -12.215  1.00 94.80           C  
ATOM   4156  CB  ASN D  31      36.821  21.522 -14.246  1.00 94.80           C  
ATOM   4157  O   ASN D  31      35.508  21.160 -11.757  1.00 94.80           O  
ATOM   4158  CG  ASN D  31      37.955  21.969 -15.147  1.00 94.80           C  
ATOM   4159  ND2 ASN D  31      37.632  22.278 -16.398  1.00 94.80           N  
ATOM   4160  OD1 ASN D  31      39.112  22.037 -14.723  1.00 94.80           O  
ATOM   4161  N   SER D  32      35.929  18.949 -11.907  1.00 95.52           N  
ATOM   4162  CA  SER D  32      34.926  18.613 -10.902  1.00 95.52           C  
ATOM   4163  C   SER D  32      35.471  17.609  -9.892  1.00 95.52           C  
ATOM   4164  CB  SER D  32      33.669  18.049 -11.567  1.00 95.52           C  
ATOM   4165  O   SER D  32      36.270  16.738 -10.242  1.00 95.52           O  
ATOM   4166  OG  SER D  32      33.115  18.987 -12.473  1.00 95.52           O  
ATOM   4167  N   GLN D  33      35.071  17.781  -8.608  1.00 96.58           N  
ATOM   4168  CA  GLN D  33      35.480  16.810  -7.600  1.00 96.58           C  
ATOM   4169  C   GLN D  33      34.950  15.417  -7.931  1.00 96.58           C  
ATOM   4170  CB  GLN D  33      34.997  17.239  -6.213  1.00 96.58           C  
ATOM   4171  O   GLN D  33      33.800  15.268  -8.348  1.00 96.58           O  
ATOM   4172  CG  GLN D  33      35.719  16.543  -5.068  1.00 96.58           C  
ATOM   4173  CD  GLN D  33      35.465  17.204  -3.726  1.00 96.58           C  
ATOM   4174  NE2 GLN D  33      36.536  17.510  -3.003  1.00 96.58           N  
ATOM   4175  OE1 GLN D  33      34.314  17.438  -3.342  1.00 96.58           O  
ATOM   4176  N   ILE D  34      35.756  14.462  -7.785  1.00 97.96           N  
ATOM   4177  CA  ILE D  34      35.320  13.084  -7.984  1.00 97.96           C  
ATOM   4178  C   ILE D  34      34.604  12.584  -6.732  1.00 97.96           C  
ATOM   4179  CB  ILE D  34      36.509  12.159  -8.328  1.00 97.96           C  
ATOM   4180  O   ILE D  34      34.568  13.275  -5.711  1.00 97.96           O  
ATOM   4181  CG1 ILE D  34      37.472  12.063  -7.139  1.00 97.96           C  
ATOM   4182  CG2 ILE D  34      37.235  12.656  -9.582  1.00 97.96           C  
ATOM   4183  CD1 ILE D  34      38.466  10.914  -7.239  1.00 97.96           C  
ATOM   4184  N   GLN D  35      33.994  11.398  -6.782  1.00 97.76           N  
ATOM   4185  CA  GLN D  35      33.391  10.762  -5.615  1.00 97.76           C  
ATOM   4186  C   GLN D  35      34.458  10.186  -4.689  1.00 97.76           C  
ATOM   4187  CB  GLN D  35      32.420   9.661  -6.046  1.00 97.76           C  
ATOM   4188  O   GLN D  35      34.952   9.079  -4.915  1.00 97.76           O  
ATOM   4189  CG  GLN D  35      31.690   8.997  -4.886  1.00 97.76           C  
ATOM   4190  CD  GLN D  35      30.789   9.957  -4.132  1.00 97.76           C  
ATOM   4191  NE2 GLN D  35      30.896   9.954  -2.808  1.00 97.76           N  
ATOM   4192  OE1 GLN D  35      30.004  10.696  -4.735  1.00 97.76           O  
ATOM   4193  N   GLN D  36      34.860  10.942  -3.738  1.00 96.74           N  
ATOM   4194  CA  GLN D  36      36.001  10.589  -2.901  1.00 96.74           C  
ATOM   4195  C   GLN D  36      35.585   9.654  -1.769  1.00 96.74           C  
ATOM   4196  CB  GLN D  36      36.657  11.847  -2.329  1.00 96.74           C  
ATOM   4197  O   GLN D  36      36.402   8.883  -1.262  1.00 96.74           O  
ATOM   4198  CG  GLN D  36      37.323  12.726  -3.380  1.00 96.74           C  
ATOM   4199  CD  GLN D  36      38.076  13.896  -2.775  1.00 96.74           C  
ATOM   4200  NE2 GLN D  36      37.660  15.110  -3.118  1.00 96.74           N  
ATOM   4201  OE1 GLN D  36      39.023  13.710  -2.005  1.00 96.74           O  
ATOM   4202  N   TYR D  37      34.307   9.642  -1.376  1.00 97.59           N  
ATOM   4203  CA  TYR D  37      33.788   8.713  -0.379  1.00 97.59           C  
ATOM   4204  C   TYR D  37      33.382   7.392  -1.023  1.00 97.59           C  
ATOM   4205  CB  TYR D  37      32.591   9.325   0.355  1.00 97.59           C  
ATOM   4206  O   TYR D  37      32.696   7.379  -2.047  1.00 97.59           O  
ATOM   4207  CG  TYR D  37      32.108   8.499   1.523  1.00 97.59           C  
ATOM   4208  CD1 TYR D  37      31.077   7.575   1.368  1.00 97.59           C  
ATOM   4209  CD2 TYR D  37      32.680   8.641   2.782  1.00 97.59           C  
ATOM   4210  CE1 TYR D  37      30.627   6.813   2.442  1.00 97.59           C  
ATOM   4211  CE2 TYR D  37      32.239   7.885   3.863  1.00 97.59           C  
ATOM   4212  OH  TYR D  37      30.772   6.223   4.749  1.00 97.59           O  
ATOM   4213  CZ  TYR D  37      31.214   6.975   3.683  1.00 97.59           C  
ATOM   4214  N   GLN D  38      33.803   6.376  -0.521  1.00 97.36           N  
ATOM   4215  CA  GLN D  38      33.522   5.049  -1.060  1.00 97.36           C  
ATOM   4216  C   GLN D  38      32.138   4.565  -0.636  1.00 97.36           C  
ATOM   4217  CB  GLN D  38      34.589   4.050  -0.611  1.00 97.36           C  
ATOM   4218  O   GLN D  38      31.908   4.281   0.541  1.00 97.36           O  
ATOM   4219  CG  GLN D  38      34.482   2.691  -1.289  1.00 97.36           C  
ATOM   4220  CD  GLN D  38      35.496   1.691  -0.764  1.00 97.36           C  
ATOM   4221  NE2 GLN D  38      36.187   1.014  -1.674  1.00 97.36           N  
ATOM   4222  OE1 GLN D  38      35.657   1.531   0.450  1.00 97.36           O  
ATOM   4223  N   LEU D  39      31.227   4.417  -1.543  1.00 97.61           N  
ATOM   4224  CA  LEU D  39      29.852   4.013  -1.272  1.00 97.61           C  
ATOM   4225  C   LEU D  39      29.703   2.498  -1.359  1.00 97.61           C  
ATOM   4226  CB  LEU D  39      28.890   4.689  -2.253  1.00 97.61           C  
ATOM   4227  O   LEU D  39      28.802   1.922  -0.744  1.00 97.61           O  
ATOM   4228  CG  LEU D  39      28.728   6.203  -2.110  1.00 97.61           C  
ATOM   4229  CD1 LEU D  39      28.074   6.787  -3.357  1.00 97.61           C  
ATOM   4230  CD2 LEU D  39      27.913   6.538  -0.865  1.00 97.61           C  
ATOM   4231  N   THR D  40      30.528   1.864  -2.183  1.00 97.25           N  
ATOM   4232  CA  THR D  40      30.534   0.423  -2.411  1.00 97.25           C  
ATOM   4233  C   THR D  40      31.946  -0.140  -2.278  1.00 97.25           C  
ATOM   4234  CB  THR D  40      29.969   0.076  -3.800  1.00 97.25           C  
ATOM   4235  O   THR D  40      32.907   0.613  -2.104  1.00 97.25           O  
ATOM   4236  CG2 THR D  40      28.653   0.803  -4.056  1.00 97.25           C  
ATOM   4237  OG1 THR D  40      30.916   0.458  -4.805  1.00 97.25           O  
ATOM   4238  N   SER D  41      32.080  -1.445  -2.320  1.00 96.12           N  
ATOM   4239  CA  SER D  41      33.412  -2.024  -2.456  1.00 96.12           C  
ATOM   4240  C   SER D  41      34.042  -1.653  -3.795  1.00 96.12           C  
ATOM   4241  CB  SER D  41      33.353  -3.546  -2.316  1.00 96.12           C  
ATOM   4242  O   SER D  41      33.372  -1.099  -4.669  1.00 96.12           O  
ATOM   4243  OG  SER D  41      32.695  -4.128  -3.428  1.00 96.12           O  
ATOM   4244  N   ASN D  42      35.333  -2.003  -4.009  1.00 95.53           N  
ATOM   4245  CA  ASN D  42      36.067  -1.598  -5.203  1.00 95.53           C  
ATOM   4246  C   ASN D  42      35.529  -2.289  -6.453  1.00 95.53           C  
ATOM   4247  CB  ASN D  42      37.561  -1.885  -5.039  1.00 95.53           C  
ATOM   4248  O   ASN D  42      35.730  -1.808  -7.569  1.00 95.53           O  
ATOM   4249  CG  ASN D  42      38.244  -0.906  -4.104  1.00 95.53           C  
ATOM   4250  ND2 ASN D  42      39.451  -1.247  -3.668  1.00 95.53           N  
ATOM   4251  OD1 ASN D  42      37.691   0.146  -3.775  1.00 95.53           O  
ATOM   4252  N   ASN D  43      34.842  -3.324  -6.291  1.00 93.23           N  
ATOM   4253  CA  ASN D  43      34.288  -4.025  -7.445  1.00 93.23           C  
ATOM   4254  C   ASN D  43      32.806  -3.712  -7.632  1.00 93.23           C  
ATOM   4255  CB  ASN D  43      34.499  -5.534  -7.308  1.00 93.23           C  
ATOM   4256  O   ASN D  43      32.139  -4.322  -8.469  1.00 93.23           O  
ATOM   4257  CG  ASN D  43      33.645  -6.147  -6.216  1.00 93.23           C  
ATOM   4258  ND2 ASN D  43      33.645  -7.472  -6.136  1.00 93.23           N  
ATOM   4259  OD1 ASN D  43      32.989  -5.435  -5.451  1.00 93.23           O  
ATOM   4260  N   GLY D  44      32.195  -2.822  -6.752  1.00 95.39           N  
ATOM   4261  CA  GLY D  44      30.823  -2.369  -6.919  1.00 95.39           C  
ATOM   4262  C   GLY D  44      29.840  -3.106  -6.030  1.00 95.39           C  
ATOM   4263  O   GLY D  44      28.653  -2.775  -6.000  1.00 95.39           O  
ATOM   4264  N   GLY D  45      30.242  -4.101  -5.309  1.00 95.08           N  
ATOM   4265  CA  GLY D  45      29.405  -4.815  -4.358  1.00 95.08           C  
ATOM   4266  C   GLY D  45      29.252  -4.088  -3.035  1.00 95.08           C  
ATOM   4267  O   GLY D  45      29.798  -2.998  -2.853  1.00 95.08           O  
ATOM   4268  N   PRO D  46      28.434  -4.611  -2.146  1.00 95.07           N  
ATOM   4269  CA  PRO D  46      28.280  -3.989  -0.829  1.00 95.07           C  
ATOM   4270  C   PRO D  46      29.606  -3.844  -0.087  1.00 95.07           C  
ATOM   4271  CB  PRO D  46      27.344  -4.950  -0.093  1.00 95.07           C  
ATOM   4272  O   PRO D  46      30.533  -4.626  -0.312  1.00 95.07           O  
ATOM   4273  CG  PRO D  46      26.719  -5.776  -1.170  1.00 95.07           C  
ATOM   4274  CD  PRO D  46      27.655  -5.814  -2.344  1.00 95.07           C  
ATOM   4275  N   LYS D  47      29.679  -2.901   0.759  1.00 96.44           N  
ATOM   4276  CA  LYS D  47      30.915  -2.631   1.487  1.00 96.44           C  
ATOM   4277  C   LYS D  47      31.290  -3.804   2.388  1.00 96.44           C  
ATOM   4278  CB  LYS D  47      30.781  -1.354   2.318  1.00 96.44           C  
ATOM   4279  O   LYS D  47      32.431  -4.270   2.367  1.00 96.44           O  
ATOM   4280  CG  LYS D  47      30.695  -0.082   1.488  1.00 96.44           C  
ATOM   4281  CD  LYS D  47      30.550   1.152   2.369  1.00 96.44           C  
ATOM   4282  CE  LYS D  47      31.876   1.543   3.008  1.00 96.44           C  
ATOM   4283  NZ  LYS D  47      31.750   2.783   3.831  1.00 96.44           N  
ATOM   4284  N   TRP D  48      30.340  -4.228   3.170  1.00 94.05           N  
ATOM   4285  CA  TRP D  48      30.536  -5.408   4.005  1.00 94.05           C  
ATOM   4286  C   TRP D  48      29.212  -5.886   4.591  1.00 94.05           C  
ATOM   4287  CB  TRP D  48      31.530  -5.112   5.131  1.00 94.05           C  
ATOM   4288  O   TRP D  48      28.175  -5.243   4.405  1.00 94.05           O  
ATOM   4289  CG  TRP D  48      31.064  -4.063   6.095  1.00 94.05           C  
ATOM   4290  CD1 TRP D  48      30.265  -4.247   7.189  1.00 94.05           C  
ATOM   4291  CD2 TRP D  48      31.365  -2.665   6.048  1.00 94.05           C  
ATOM   4292  CE2 TRP D  48      30.716  -2.060   7.147  1.00 94.05           C  
ATOM   4293  CE3 TRP D  48      32.124  -1.865   5.183  1.00 94.05           C  
ATOM   4294  NE1 TRP D  48      30.052  -3.046   7.826  1.00 94.05           N  
ATOM   4295  CH2 TRP D  48      31.549   0.070   6.541  1.00 94.05           C  
ATOM   4296  CZ2 TRP D  48      30.801  -0.690   7.403  1.00 94.05           C  
ATOM   4297  CZ3 TRP D  48      32.208  -0.501   5.440  1.00 94.05           C  
ATOM   4298  N   ASN D  49      29.152  -7.030   5.168  1.00 95.76           N  
ATOM   4299  CA  ASN D  49      28.037  -7.580   5.932  1.00 95.76           C  
ATOM   4300  C   ASN D  49      27.955  -6.963   7.326  1.00 95.76           C  
ATOM   4301  CB  ASN D  49      28.153  -9.102   6.031  1.00 95.76           C  
ATOM   4302  O   ASN D  49      28.819  -7.210   8.170  1.00 95.76           O  
ATOM   4303  CG  ASN D  49      26.937  -9.740   6.673  1.00 95.76           C  
ATOM   4304  ND2 ASN D  49      26.868 -11.065   6.628  1.00 95.76           N  
ATOM   4305  OD1 ASN D  49      26.065  -9.047   7.206  1.00 95.76           O  
ATOM   4306  N   VAL D  50      26.907  -6.165   7.559  1.00 95.07           N  
ATOM   4307  CA  VAL D  50      26.776  -5.407   8.799  1.00 95.07           C  
ATOM   4308  C   VAL D  50      26.409  -6.348   9.943  1.00 95.07           C  
ATOM   4309  CB  VAL D  50      25.719  -4.287   8.670  1.00 95.07           C  
ATOM   4310  O   VAL D  50      25.520  -7.191   9.802  1.00 95.07           O  
ATOM   4311  CG1 VAL D  50      25.507  -3.588  10.012  1.00 95.07           C  
ATOM   4312  CG2 VAL D  50      26.137  -3.280   7.600  1.00 95.07           C  
ATOM   4313  N   ASP D  51      27.112  -6.260  10.989  1.00 94.01           N  
ATOM   4314  CA  ASP D  51      26.890  -7.136  12.135  1.00 94.01           C  
ATOM   4315  C   ASP D  51      25.692  -6.670  12.958  1.00 94.01           C  
ATOM   4316  CB  ASP D  51      28.141  -7.197  13.014  1.00 94.01           C  
ATOM   4317  O   ASP D  51      25.011  -7.483  13.587  1.00 94.01           O  
ATOM   4318  CG  ASP D  51      29.321  -7.855  12.321  1.00 94.01           C  
ATOM   4319  OD1 ASP D  51      30.482  -7.521  12.643  1.00 94.01           O  
ATOM   4320  OD2 ASP D  51      29.089  -8.715  11.444  1.00 94.01           O  
ATOM   4321  N   ASN D  52      25.440  -5.428  12.958  1.00 95.81           N  
ATOM   4322  CA  ASN D  52      24.351  -4.793  13.693  1.00 95.81           C  
ATOM   4323  C   ASN D  52      23.867  -3.526  12.994  1.00 95.81           C  
ATOM   4324  CB  ASN D  52      24.784  -4.475  15.126  1.00 95.81           C  
ATOM   4325  O   ASN D  52      24.563  -2.509  12.989  1.00 95.81           O  
ATOM   4326  CG  ASN D  52      23.635  -3.997  15.991  1.00 95.81           C  
ATOM   4327  ND2 ASN D  52      23.753  -4.198  17.298  1.00 95.81           N  
ATOM   4328  OD1 ASN D  52      22.649  -3.452  15.489  1.00 95.81           O  
ATOM   4329  N   ALA D  53      22.660  -3.588  12.453  1.00 96.88           N  
ATOM   4330  CA  ALA D  53      22.111  -2.465  11.697  1.00 96.88           C  
ATOM   4331  C   ALA D  53      21.844  -1.270  12.607  1.00 96.88           C  
ATOM   4332  CB  ALA D  53      20.829  -2.882  10.980  1.00 96.88           C  
ATOM   4333  O   ALA D  53      21.868  -0.122  12.158  1.00 96.88           O  
ATOM   4334  N   ASN D  54      21.659  -1.506  13.893  1.00 95.69           N  
ATOM   4335  CA  ASN D  54      21.331  -0.458  14.854  1.00 95.69           C  
ATOM   4336  C   ASN D  54      22.554   0.383  15.206  1.00 95.69           C  
ATOM   4337  CB  ASN D  54      20.720  -1.063  16.120  1.00 95.69           C  
ATOM   4338  O   ASN D  54      22.421   1.507  15.692  1.00 95.69           O  
ATOM   4339  CG  ASN D  54      19.436  -1.820  15.844  1.00 95.69           C  
ATOM   4340  ND2 ASN D  54      19.211  -2.897  16.588  1.00 95.69           N  
ATOM   4341  OD1 ASN D  54      18.653  -1.442  14.969  1.00 95.69           O  
ATOM   4342  N   ASN D  55      23.720  -0.076  14.826  1.00 94.35           N  
ATOM   4343  CA  ASN D  55      24.948   0.617  15.200  1.00 94.35           C  
ATOM   4344  C   ASN D  55      25.690   1.144  13.976  1.00 94.35           C  
ATOM   4345  CB  ASN D  55      25.857  -0.305  16.016  1.00 94.35           C  
ATOM   4346  O   ASN D  55      26.840   1.575  14.079  1.00 94.35           O  
ATOM   4347  CG  ASN D  55      25.334  -0.551  17.418  1.00 94.35           C  
ATOM   4348  ND2 ASN D  55      25.910  -1.531  18.103  1.00 94.35           N  
ATOM   4349  OD1 ASN D  55      24.418   0.135  17.880  1.00 94.35           O  
ATOM   4350  N   LEU D  56      25.056   1.079  12.995  1.00 94.31           N  
ATOM   4351  CA  LEU D  56      25.669   1.543  11.756  1.00 94.31           C  
ATOM   4352  C   LEU D  56      25.591   3.062  11.646  1.00 94.31           C  
ATOM   4353  CB  LEU D  56      24.989   0.897  10.546  1.00 94.31           C  
ATOM   4354  O   LEU D  56      24.524   3.649  11.843  1.00 94.31           O  
ATOM   4355  CG  LEU D  56      25.622   1.178   9.182  1.00 94.31           C  
ATOM   4356  CD1 LEU D  56      27.030   0.596   9.121  1.00 94.31           C  
ATOM   4357  CD2 LEU D  56      24.754   0.612   8.063  1.00 94.31           C  
ATOM   4358  N   TYR D  57      26.723   3.744  11.333  1.00 89.27           N  
ATOM   4359  CA  TYR D  57      26.689   5.200  11.242  1.00 89.27           C  
ATOM   4360  C   TYR D  57      27.314   5.679   9.937  1.00 89.27           C  
ATOM   4361  CB  TYR D  57      27.418   5.830  12.432  1.00 89.27           C  
ATOM   4362  O   TYR D  57      27.119   6.828   9.533  1.00 89.27           O  
ATOM   4363  CG  TYR D  57      28.896   5.522  12.471  1.00 89.27           C  
ATOM   4364  CD1 TYR D  57      29.372   4.381  13.112  1.00 89.27           C  
ATOM   4365  CD2 TYR D  57      29.817   6.372  11.870  1.00 89.27           C  
ATOM   4366  CE1 TYR D  57      30.733   4.094  13.152  1.00 89.27           C  
ATOM   4367  CE2 TYR D  57      31.180   6.096  11.904  1.00 89.27           C  
ATOM   4368  OH  TYR D  57      32.975   4.677  12.583  1.00 89.27           O  
ATOM   4369  CZ  TYR D  57      31.627   4.956  12.546  1.00 89.27           C  
ATOM   4370  N   GLU D  58      28.048   4.753   9.259  1.00 92.56           N  
ATOM   4371  CA  GLU D  58      28.678   5.136   7.999  1.00 92.56           C  
ATOM   4372  C   GLU D  58      27.735   4.914   6.820  1.00 92.56           C  
ATOM   4373  CB  GLU D  58      29.978   4.355   7.788  1.00 92.56           C  
ATOM   4374  O   GLU D  58      27.131   3.847   6.694  1.00 92.56           O  
ATOM   4375  CG  GLU D  58      31.023   4.597   8.867  1.00 92.56           C  
ATOM   4376  CD  GLU D  58      32.287   3.775   8.674  1.00 92.56           C  
ATOM   4377  OE1 GLU D  58      33.148   3.762   9.582  1.00 92.56           O  
ATOM   4378  OE2 GLU D  58      32.418   3.139   7.604  1.00 92.56           O  
ATOM   4379  N   PRO D  59      27.613   5.994   5.918  1.00 95.66           N  
ATOM   4380  CA  PRO D  59      26.789   5.836   4.718  1.00 95.66           C  
ATOM   4381  C   PRO D  59      27.348   4.794   3.751  1.00 95.66           C  
ATOM   4382  CB  PRO D  59      26.811   7.231   4.089  1.00 95.66           C  
ATOM   4383  O   PRO D  59      28.562   4.579   3.704  1.00 95.66           O  
ATOM   4384  CG  PRO D  59      27.227   8.144   5.197  1.00 95.66           C  
ATOM   4385  CD  PRO D  59      28.103   7.375   6.144  1.00 95.66           C  
ATOM   4386  N   GLY D  60      26.427   4.106   3.060  1.00 96.24           N  
ATOM   4387  CA  GLY D  60      26.878   3.158   2.054  1.00 96.24           C  
ATOM   4388  C   GLY D  60      25.880   2.045   1.793  1.00 96.24           C  
ATOM   4389  O   GLY D  60      24.796   2.027   2.380  1.00 96.24           O  
ATOM   4390  N   GLN D  61      26.241   1.208   0.886  1.00 96.74           N  
ATOM   4391  CA  GLN D  61      25.482   0.002   0.571  1.00 96.74           C  
ATOM   4392  C   GLN D  61      26.063  -1.216   1.283  1.00 96.74           C  
ATOM   4393  CB  GLN D  61      25.453  -0.237  -0.939  1.00 96.74           C  
ATOM   4394  O   GLN D  61      27.262  -1.484   1.187  1.00 96.74           O  
ATOM   4395  CG  GLN D  61      24.886   0.931  -1.736  1.00 96.74           C  
ATOM   4396  CD  GLN D  61      24.956   0.707  -3.235  1.00 96.74           C  
ATOM   4397  NE2 GLN D  61      24.838   1.786  -4.001  1.00 96.74           N  
ATOM   4398  OE1 GLN D  61      25.115  -0.426  -3.700  1.00 96.74           O  
ATOM   4399  N   TYR D  62      25.178  -1.916   2.034  1.00 96.65           N  
ATOM   4400  CA  TYR D  62      25.640  -3.014   2.876  1.00 96.65           C  
ATOM   4401  C   TYR D  62      24.775  -4.253   2.681  1.00 96.65           C  
ATOM   4402  CB  TYR D  62      25.634  -2.600   4.351  1.00 96.65           C  
ATOM   4403  O   TYR D  62      23.736  -4.195   2.019  1.00 96.65           O  
ATOM   4404  CG  TYR D  62      26.459  -1.370   4.640  1.00 96.65           C  
ATOM   4405  CD1 TYR D  62      27.818  -1.470   4.927  1.00 96.65           C  
ATOM   4406  CD2 TYR D  62      25.881  -0.105   4.627  1.00 96.65           C  
ATOM   4407  CE1 TYR D  62      28.582  -0.339   5.196  1.00 96.65           C  
ATOM   4408  CE2 TYR D  62      26.635   1.033   4.894  1.00 96.65           C  
ATOM   4409  OH  TYR D  62      28.734   2.029   5.442  1.00 96.65           O  
ATOM   4410  CZ  TYR D  62      27.983   0.906   5.176  1.00 96.65           C  
ATOM   4411  N   ILE D  63      25.284  -5.317   3.197  1.00 95.90           N  
ATOM   4412  CA  ILE D  63      24.495  -6.533   3.355  1.00 95.90           C  
ATOM   4413  C   ILE D  63      24.054  -6.677   4.810  1.00 95.90           C  
ATOM   4414  CB  ILE D  63      25.287  -7.783   2.910  1.00 95.90           C  
ATOM   4415  O   ILE D  63      24.799  -6.327   5.729  1.00 95.90           O  
ATOM   4416  CG1 ILE D  63      25.675  -7.670   1.431  1.00 95.90           C  
ATOM   4417  CG2 ILE D  63      24.477  -9.057   3.167  1.00 95.90           C  
ATOM   4418  CD1 ILE D  63      26.656  -8.737   0.964  1.00 95.90           C  
ATOM   4419  N   LEU D  64      22.856  -7.146   4.990  1.00 96.82           N  
ATOM   4420  CA  LEU D  64      22.349  -7.431   6.328  1.00 96.82           C  
ATOM   4421  C   LEU D  64      21.874  -8.877   6.432  1.00 96.82           C  
ATOM   4422  CB  LEU D  64      21.205  -6.479   6.683  1.00 96.82           C  
ATOM   4423  O   LEU D  64      21.008  -9.306   5.667  1.00 96.82           O  
ATOM   4424  CG  LEU D  64      20.701  -6.531   8.126  1.00 96.82           C  
ATOM   4425  CD1 LEU D  64      21.794  -6.073   9.086  1.00 96.82           C  
ATOM   4426  CD2 LEU D  64      19.449  -5.676   8.287  1.00 96.82           C  
ATOM   4427  N   GLY D  65      22.487  -9.620   7.271  1.00 95.02           N  
ATOM   4428  CA  GLY D  65      22.141 -11.018   7.472  1.00 95.02           C  
ATOM   4429  C   GLY D  65      20.888 -11.208   8.306  1.00 95.02           C  
ATOM   4430  O   GLY D  65      20.476 -10.302   9.032  1.00 95.02           O  
ATOM   4431  N   PRO D  66      20.276 -12.388   8.348  1.00 94.96           N  
ATOM   4432  CA  PRO D  66      18.973 -12.650   8.964  1.00 94.96           C  
ATOM   4433  C   PRO D  66      19.013 -12.564  10.488  1.00 94.96           C  
ATOM   4434  CB  PRO D  66      18.647 -14.074   8.505  1.00 94.96           C  
ATOM   4435  O   PRO D  66      17.994 -12.271  11.120  1.00 94.96           O  
ATOM   4436  CG  PRO D  66      19.962 -14.653   8.093  1.00 94.96           C  
ATOM   4437  CD  PRO D  66      20.842 -13.539   7.604  1.00 94.96           C  
ATOM   4438  N   SER D  67      20.174 -12.628  11.049  1.00 94.36           N  
ATOM   4439  CA  SER D  67      20.254 -12.703  12.505  1.00 94.36           C  
ATOM   4440  C   SER D  67      20.834 -11.421  13.093  1.00 94.36           C  
ATOM   4441  CB  SER D  67      21.102 -13.900  12.935  1.00 94.36           C  
ATOM   4442  O   SER D  67      20.930 -11.280  14.314  1.00 94.36           O  
ATOM   4443  OG  SER D  67      22.415 -13.800  12.411  1.00 94.36           O  
ATOM   4444  N   ALA D  68      21.222 -10.554  12.162  1.00 96.43           N  
ATOM   4445  CA  ALA D  68      21.829  -9.309  12.625  1.00 96.43           C  
ATOM   4446  C   ALA D  68      20.821  -8.461  13.396  1.00 96.43           C  
ATOM   4447  CB  ALA D  68      22.392  -8.520  11.445  1.00 96.43           C  
ATOM   4448  O   ALA D  68      19.665  -8.334  12.985  1.00 96.43           O  
ATOM   4449  N   PRO D  69      21.196  -7.970  14.564  1.00 96.01           N  
ATOM   4450  CA  PRO D  69      20.327  -7.022  15.264  1.00 96.01           C  
ATOM   4451  C   PRO D  69      19.908  -5.845  14.385  1.00 96.01           C  
ATOM   4452  CB  PRO D  69      21.191  -6.549  16.435  1.00 96.01           C  
ATOM   4453  O   PRO D  69      20.731  -5.299  13.646  1.00 96.01           O  
ATOM   4454  CG  PRO D  69      22.148  -7.671  16.681  1.00 96.01           C  
ATOM   4455  CD  PRO D  69      22.527  -8.273  15.359  1.00 96.01           C  
ATOM   4456  N   GLY D  70      18.633  -5.642  14.425  1.00 96.03           N  
ATOM   4457  CA  GLY D  70      18.110  -4.565  13.598  1.00 96.03           C  
ATOM   4458  C   GLY D  70      17.499  -5.053  12.299  1.00 96.03           C  
ATOM   4459  O   GLY D  70      16.965  -4.259  11.521  1.00 96.03           O  
ATOM   4460  N   ASN D  71      17.684  -6.289  11.980  1.00 96.88           N  
ATOM   4461  CA  ASN D  71      17.011  -6.878  10.828  1.00 96.88           C  
ATOM   4462  C   ASN D  71      15.499  -6.935  11.030  1.00 96.88           C  
ATOM   4463  CB  ASN D  71      17.561  -8.277  10.542  1.00 96.88           C  
ATOM   4464  O   ASN D  71      15.020  -7.531  11.996  1.00 96.88           O  
ATOM   4465  CG  ASN D  71      17.115  -8.817   9.197  1.00 96.88           C  
ATOM   4466  ND2 ASN D  71      18.063  -9.323   8.418  1.00 96.88           N  
ATOM   4467  OD1 ASN D  71      15.928  -8.778   8.862  1.00 96.88           O  
ATOM   4468  N   PRO D  72      14.679  -6.404  10.160  1.00 94.36           N  
ATOM   4469  CA  PRO D  72      13.246  -6.227  10.408  1.00 94.36           C  
ATOM   4470  C   PRO D  72      12.435  -7.483  10.099  1.00 94.36           C  
ATOM   4471  CB  PRO D  72      12.863  -5.084   9.465  1.00 94.36           C  
ATOM   4472  O   PRO D  72      11.287  -7.605  10.536  1.00 94.36           O  
ATOM   4473  CG  PRO D  72      13.830  -5.184   8.331  1.00 94.36           C  
ATOM   4474  CD  PRO D  72      15.163  -5.612   8.876  1.00 94.36           C  
ATOM   4475  N   ASN D  73      13.022  -8.461   9.340  1.00 94.33           N  
ATOM   4476  CA  ASN D  73      12.138  -9.546   8.929  1.00 94.33           C  
ATOM   4477  C   ASN D  73      12.870 -10.885   8.898  1.00 94.33           C  
ATOM   4478  CB  ASN D  73      11.520  -9.247   7.561  1.00 94.33           C  
ATOM   4479  O   ASN D  73      12.361 -11.863   8.348  1.00 94.33           O  
ATOM   4480  CG  ASN D  73      12.545  -9.251   6.445  1.00 94.33           C  
ATOM   4481  ND2 ASN D  73      12.072  -9.297   5.205  1.00 94.33           N  
ATOM   4482  OD1 ASN D  73      13.753  -9.215   6.694  1.00 94.33           O  
ATOM   4483  N   GLY D  74      14.169 -10.889   9.400  1.00 95.13           N  
ATOM   4484  CA  GLY D  74      14.925 -12.124   9.532  1.00 95.13           C  
ATOM   4485  C   GLY D  74      15.333 -12.719   8.198  1.00 95.13           C  
ATOM   4486  O   GLY D  74      15.505 -13.934   8.081  1.00 95.13           O  
ATOM   4487  N   GLN D  75      15.401 -11.982   7.145  1.00 95.39           N  
ATOM   4488  CA  GLN D  75      15.844 -12.391   5.817  1.00 95.39           C  
ATOM   4489  C   GLN D  75      17.131 -11.673   5.421  1.00 95.39           C  
ATOM   4490  CB  GLN D  75      14.752 -12.122   4.780  1.00 95.39           C  
ATOM   4491  O   GLN D  75      17.428 -10.592   5.934  1.00 95.39           O  
ATOM   4492  CG  GLN D  75      13.451 -12.867   5.049  1.00 95.39           C  
ATOM   4493  CD  GLN D  75      13.591 -14.369   4.885  1.00 95.39           C  
ATOM   4494  NE2 GLN D  75      12.911 -15.124   5.741  1.00 95.39           N  
ATOM   4495  OE1 GLN D  75      14.303 -14.846   3.996  1.00 95.39           O  
ATOM   4496  N   TRP D  76      17.936 -12.354   4.472  1.00 94.26           N  
ATOM   4497  CA  TRP D  76      19.046 -11.624   3.867  1.00 94.26           C  
ATOM   4498  C   TRP D  76      18.535 -10.486   2.990  1.00 94.26           C  
ATOM   4499  CB  TRP D  76      19.923 -12.568   3.041  1.00 94.26           C  
ATOM   4500  O   TRP D  76      17.434 -10.563   2.440  1.00 94.26           O  
ATOM   4501  CG  TRP D  76      20.759 -13.501   3.865  1.00 94.26           C  
ATOM   4502  CD1 TRP D  76      20.425 -14.762   4.274  1.00 94.26           C  
ATOM   4503  CD2 TRP D  76      22.067 -13.243   4.385  1.00 94.26           C  
ATOM   4504  CE2 TRP D  76      22.466 -14.394   5.100  1.00 94.26           C  
ATOM   4505  CE3 TRP D  76      22.941 -12.150   4.314  1.00 94.26           C  
ATOM   4506  NE1 TRP D  76      21.448 -15.304   5.017  1.00 94.26           N  
ATOM   4507  CH2 TRP D  76      24.540 -13.398   5.656  1.00 94.26           C  
ATOM   4508  CZ2 TRP D  76      23.705 -14.482   5.741  1.00 94.26           C  
ATOM   4509  CZ3 TRP D  76      24.172 -12.240   4.953  1.00 94.26           C  
ATOM   4510  N   GLY D  77      19.433  -9.503   2.967  1.00 95.75           N  
ATOM   4511  CA  GLY D  77      19.028  -8.437   2.064  1.00 95.75           C  
ATOM   4512  C   GLY D  77      20.029  -7.299   1.998  1.00 95.75           C  
ATOM   4513  O   GLY D  77      21.086  -7.358   2.629  1.00 95.75           O  
ATOM   4514  N   PHE D  78      19.795  -6.283   1.115  1.00 96.78           N  
ATOM   4515  CA  PHE D  78      20.607  -5.080   0.972  1.00 96.78           C  
ATOM   4516  C   PHE D  78      20.129  -3.989   1.924  1.00 96.78           C  
ATOM   4517  CB  PHE D  78      20.567  -4.571  -0.472  1.00 96.78           C  
ATOM   4518  O   PHE D  78      18.931  -3.710   2.005  1.00 96.78           O  
ATOM   4519  CG  PHE D  78      21.571  -5.234  -1.376  1.00 96.78           C  
ATOM   4520  CD1 PHE D  78      22.836  -4.687  -1.552  1.00 96.78           C  
ATOM   4521  CD2 PHE D  78      21.249  -6.404  -2.051  1.00 96.78           C  
ATOM   4522  CE1 PHE D  78      23.768  -5.298  -2.389  1.00 96.78           C  
ATOM   4523  CE2 PHE D  78      22.175  -7.021  -2.889  1.00 96.78           C  
ATOM   4524  CZ  PHE D  78      23.433  -6.465  -3.057  1.00 96.78           C  
ATOM   4525  N   LEU D  79      21.054  -3.473   2.648  1.00 97.37           N  
ATOM   4526  CA  LEU D  79      20.800  -2.355   3.550  1.00 97.37           C  
ATOM   4527  C   LEU D  79      21.475  -1.084   3.045  1.00 97.37           C  
ATOM   4528  CB  LEU D  79      21.294  -2.682   4.962  1.00 97.37           C  
ATOM   4529  O   LEU D  79      22.673  -1.086   2.751  1.00 97.37           O  
ATOM   4530  CG  LEU D  79      21.093  -1.595   6.020  1.00 97.37           C  
ATOM   4531  CD1 LEU D  79      19.618  -1.488   6.395  1.00 97.37           C  
ATOM   4532  CD2 LEU D  79      21.944  -1.883   7.251  1.00 97.37           C  
ATOM   4533  N   PHE D  80      20.744  -0.042   2.883  1.00 97.50           N  
ATOM   4534  CA  PHE D  80      21.252   1.267   2.491  1.00 97.50           C  
ATOM   4535  C   PHE D  80      21.192   2.244   3.660  1.00 97.50           C  
ATOM   4536  CB  PHE D  80      20.458   1.820   1.304  1.00 97.50           C  
ATOM   4537  O   PHE D  80      20.133   2.438   4.259  1.00 97.50           O  
ATOM   4538  CG  PHE D  80      20.429   0.902   0.112  1.00 97.50           C  
ATOM   4539  CD1 PHE D  80      21.391   1.005  -0.886  1.00 97.50           C  
ATOM   4540  CD2 PHE D  80      19.441  -0.066  -0.010  1.00 97.50           C  
ATOM   4541  CE1 PHE D  80      21.367   0.157  -1.990  1.00 97.50           C  
ATOM   4542  CE2 PHE D  80      19.410  -0.917  -1.111  1.00 97.50           C  
ATOM   4543  CZ  PHE D  80      20.373  -0.804  -2.100  1.00 97.50           C  
ATOM   4544  N   HIS D  81      22.275   2.782   3.964  1.00 97.38           N  
ATOM   4545  CA  HIS D  81      22.369   3.733   5.066  1.00 97.38           C  
ATOM   4546  C   HIS D  81      22.706   5.132   4.560  1.00 97.38           C  
ATOM   4547  CB  HIS D  81      23.419   3.275   6.080  1.00 97.38           C  
ATOM   4548  O   HIS D  81      23.731   5.329   3.903  1.00 97.38           O  
ATOM   4549  CG  HIS D  81      23.476   4.125   7.310  1.00 97.38           C  
ATOM   4550  CD2 HIS D  81      24.171   5.256   7.577  1.00 97.38           C  
ATOM   4551  ND1 HIS D  81      22.757   3.836   8.449  1.00 97.38           N  
ATOM   4552  CE1 HIS D  81      23.007   4.755   9.366  1.00 97.38           C  
ATOM   4553  NE2 HIS D  81      23.862   5.629   8.862  1.00 97.38           N  
ATOM   4554  N   TYR D  82      21.916   6.119   4.831  1.00 96.90           N  
ATOM   4555  CA  TYR D  82      22.098   7.515   4.448  1.00 96.90           C  
ATOM   4556  C   TYR D  82      22.189   8.410   5.678  1.00 96.90           C  
ATOM   4557  CB  TYR D  82      20.950   7.980   3.548  1.00 96.90           C  
ATOM   4558  O   TYR D  82      21.228   8.526   6.442  1.00 96.90           O  
ATOM   4559  CG  TYR D  82      20.699   7.073   2.367  1.00 96.90           C  
ATOM   4560  CD1 TYR D  82      21.506   7.134   1.233  1.00 96.90           C  
ATOM   4561  CD2 TYR D  82      19.654   6.155   2.383  1.00 96.90           C  
ATOM   4562  CE1 TYR D  82      21.277   6.302   0.142  1.00 96.90           C  
ATOM   4563  CE2 TYR D  82      19.416   5.318   1.298  1.00 96.90           C  
ATOM   4564  OH  TYR D  82      20.001   4.572  -0.893  1.00 96.90           O  
ATOM   4565  CZ  TYR D  82      20.232   5.398   0.184  1.00 96.90           C  
ATOM   4566  N   SER D  83      23.299   8.967   5.835  1.00 93.99           N  
ATOM   4567  CA  SER D  83      23.555   9.806   7.001  1.00 93.99           C  
ATOM   4568  C   SER D  83      23.517  11.286   6.637  1.00 93.99           C  
ATOM   4569  CB  SER D  83      24.909   9.460   7.623  1.00 93.99           C  
ATOM   4570  O   SER D  83      24.130  11.705   5.653  1.00 93.99           O  
ATOM   4571  OG  SER D  83      25.211  10.339   8.692  1.00 93.99           O  
ATOM   4572  N   TYR D  84      22.834  12.090   7.373  1.00 92.27           N  
ATOM   4573  CA  TYR D  84      22.742  13.523   7.118  1.00 92.27           C  
ATOM   4574  C   TYR D  84      24.093  14.200   7.318  1.00 92.27           C  
ATOM   4575  CB  TYR D  84      21.695  14.167   8.032  1.00 92.27           C  
ATOM   4576  O   TYR D  84      24.403  15.190   6.651  1.00 92.27           O  
ATOM   4577  CG  TYR D  84      20.272  13.902   7.605  1.00 92.27           C  
ATOM   4578  CD1 TYR D  84      19.632  14.734   6.689  1.00 92.27           C  
ATOM   4579  CD2 TYR D  84      19.564  12.820   8.116  1.00 92.27           C  
ATOM   4580  CE1 TYR D  84      18.320  14.495   6.295  1.00 92.27           C  
ATOM   4581  CE2 TYR D  84      18.252  12.571   7.729  1.00 92.27           C  
ATOM   4582  OH  TYR D  84      16.340  13.171   6.431  1.00 92.27           O  
ATOM   4583  CZ  TYR D  84      17.639  13.412   6.819  1.00 92.27           C  
ATOM   4584  N   ASN D  85      24.900  13.638   8.215  1.00 89.00           N  
ATOM   4585  CA  ASN D  85      26.181  14.252   8.545  1.00 89.00           C  
ATOM   4586  C   ASN D  85      27.352  13.408   8.050  1.00 89.00           C  
ATOM   4587  CB  ASN D  85      26.293  14.482  10.054  1.00 89.00           C  
ATOM   4588  O   ASN D  85      28.463  13.512   8.572  1.00 89.00           O  
ATOM   4589  CG  ASN D  85      25.306  15.515  10.562  1.00 89.00           C  
ATOM   4590  ND2 ASN D  85      24.724  15.255  11.727  1.00 89.00           N  
ATOM   4591  OD1 ASN D  85      25.068  16.536   9.913  1.00 89.00           O  
ATOM   4592  N   GLY D  86      27.101  12.538   7.164  1.00 89.74           N  
ATOM   4593  CA  GLY D  86      28.158  11.723   6.588  1.00 89.74           C  
ATOM   4594  C   GLY D  86      28.790  10.771   7.586  1.00 89.74           C  
ATOM   4595  O   GLY D  86      28.124  10.303   8.512  1.00 89.74           O  
ATOM   4596  N   LYS D  87      30.032  10.531   7.455  1.00 87.52           N  
ATOM   4597  CA  LYS D  87      30.719   9.553   8.293  1.00 87.52           C  
ATOM   4598  C   LYS D  87      31.181  10.180   9.605  1.00 87.52           C  
ATOM   4599  CB  LYS D  87      31.914   8.954   7.550  1.00 87.52           C  
ATOM   4600  O   LYS D  87      32.030   9.621  10.302  1.00 87.52           O  
ATOM   4601  CG  LYS D  87      33.027   9.952   7.262  1.00 87.52           C  
ATOM   4602  CD  LYS D  87      34.211   9.285   6.573  1.00 87.52           C  
ATOM   4603  CE  LYS D  87      35.348  10.270   6.336  1.00 87.52           C  
ATOM   4604  NZ  LYS D  87      36.555   9.597   5.770  1.00 87.52           N  
ATOM   4605  N   ASN D  88      30.627  11.017  10.157  1.00 70.66           N  
ATOM   4606  CA  ASN D  88      31.036  11.696  11.381  1.00 70.66           C  
ATOM   4607  C   ASN D  88      30.913  10.782  12.597  1.00 70.66           C  
ATOM   4608  CB  ASN D  88      30.213  12.970  11.589  1.00 70.66           C  
ATOM   4609  O   ASN D  88      29.911  10.082  12.754  1.00 70.66           O  
ATOM   4610  CG  ASN D  88      30.812  14.173  10.888  1.00 70.66           C  
ATOM   4611  ND2 ASN D  88      30.042  15.250  10.797  1.00 70.66           N  
ATOM   4612  OD1 ASN D  88      31.958  14.134  10.431  1.00 70.66           O  
ATOM   4613  N   THR D  89      31.728  10.886  13.242  1.00 67.85           N  
ATOM   4614  CA  THR D  89      31.813  10.036  14.424  1.00 67.85           C  
ATOM   4615  C   THR D  89      31.376  10.800  15.671  1.00 67.85           C  
ATOM   4616  CB  THR D  89      33.241   9.497  14.623  1.00 67.85           C  
ATOM   4617  O   THR D  89      30.929  10.197  16.649  1.00 67.85           O  
ATOM   4618  CG2 THR D  89      33.614   8.507  13.525  1.00 67.85           C  
ATOM   4619  OG1 THR D  89      34.167  10.591  14.599  1.00 67.85           O  
ATOM   4620  N   ASP D  90      31.423  12.021  15.411  1.00 74.96           N  
ATOM   4621  CA  ASP D  90      31.103  12.842  16.575  1.00 74.96           C  
ATOM   4622  C   ASP D  90      29.879  13.715  16.311  1.00 74.96           C  
ATOM   4623  CB  ASP D  90      32.299  13.714  16.962  1.00 74.96           C  
ATOM   4624  O   ASP D  90      29.533  13.975  15.156  1.00 74.96           O  
ATOM   4625  CG  ASP D  90      33.523  12.904  17.351  1.00 74.96           C  
ATOM   4626  OD1 ASP D  90      34.659  13.401  17.193  1.00 74.96           O  
ATOM   4627  OD2 ASP D  90      33.350  11.758  17.818  1.00 74.96           O  
ATOM   4628  N   GLY D  91      29.146  13.572  16.875  1.00 81.68           N  
ATOM   4629  CA  GLY D  91      27.995  14.457  16.784  1.00 81.68           C  
ATOM   4630  C   GLY D  91      26.701  13.724  16.486  1.00 81.68           C  
ATOM   4631  O   GLY D  91      26.543  12.558  16.854  1.00 81.68           O  
ATOM   4632  N   ILE D  92      25.824  14.400  15.926  1.00 89.62           N  
ATOM   4633  CA  ILE D  92      24.482  13.913  15.626  1.00 89.62           C  
ATOM   4634  C   ILE D  92      24.555  12.820  14.563  1.00 89.62           C  
ATOM   4635  CB  ILE D  92      23.558  15.058  15.154  1.00 89.62           C  
ATOM   4636  O   ILE D  92      25.243  12.975  13.550  1.00 89.62           O  
ATOM   4637  CG1 ILE D  92      23.392  16.102  16.264  1.00 89.62           C  
ATOM   4638  CG2 ILE D  92      22.199  14.508  14.712  1.00 89.62           C  
ATOM   4639  CD1 ILE D  92      22.556  15.624  17.444  1.00 89.62           C  
ATOM   4640  N   LYS D  93      23.810  11.708  14.888  1.00 89.43           N  
ATOM   4641  CA  LYS D  93      23.879  10.521  14.040  1.00 89.43           C  
ATOM   4642  C   LYS D  93      22.603  10.355  13.221  1.00 89.43           C  
ATOM   4643  CB  LYS D  93      24.124   9.271  14.887  1.00 89.43           C  
ATOM   4644  O   LYS D  93      22.303   9.259  12.744  1.00 89.43           O  
ATOM   4645  CG  LYS D  93      25.374   9.344  15.752  1.00 89.43           C  
ATOM   4646  CD  LYS D  93      26.642   9.271  14.910  1.00 89.43           C  
ATOM   4647  CE  LYS D  93      27.890   9.210  15.780  1.00 89.43           C  
ATOM   4648  NZ  LYS D  93      29.082   9.776  15.081  1.00 89.43           N  
ATOM   4649  N   GLU D  94      21.873  11.423  12.934  1.00 92.79           N  
ATOM   4650  CA  GLU D  94      20.635  11.343  12.164  1.00 92.79           C  
ATOM   4651  C   GLU D  94      20.874  10.705  10.799  1.00 92.79           C  
ATOM   4652  CB  GLU D  94      20.017  12.733  11.994  1.00 92.79           C  
ATOM   4653  O   GLU D  94      21.840  11.042  10.111  1.00 92.79           O  
ATOM   4654  CG  GLU D  94      18.604  12.713  11.428  1.00 92.79           C  
ATOM   4655  CD  GLU D  94      17.999  14.099  11.277  1.00 92.79           C  
ATOM   4656  OE1 GLU D  94      16.759  14.209  11.141  1.00 92.79           O  
ATOM   4657  OE2 GLU D  94      18.770  15.084  11.292  1.00 92.79           O  
ATOM   4658  N   ALA D  95      19.948   9.692  10.487  1.00 94.77           N  
ATOM   4659  CA  ALA D  95      20.105   8.926   9.253  1.00 94.77           C  
ATOM   4660  C   ALA D  95      18.794   8.254   8.855  1.00 94.77           C  
ATOM   4661  CB  ALA D  95      21.208   7.882   9.411  1.00 94.77           C  
ATOM   4662  O   ALA D  95      17.813   8.301   9.601  1.00 94.77           O  
ATOM   4663  N   ILE D  96      18.813   7.769   7.678  1.00 95.58           N  
ATOM   4664  CA  ILE D  96      17.743   6.862   7.278  1.00 95.58           C  
ATOM   4665  C   ILE D  96      18.340   5.551   6.772  1.00 95.58           C  
ATOM   4666  CB  ILE D  96      16.842   7.494   6.193  1.00 95.58           C  
ATOM   4667  O   ILE D  96      19.449   5.534   6.232  1.00 95.58           O  
ATOM   4668  CG1 ILE D  96      17.625   7.675   4.887  1.00 95.58           C  
ATOM   4669  CG2 ILE D  96      16.270   8.830   6.677  1.00 95.58           C  
ATOM   4670  CD1 ILE D  96      16.756   8.022   3.687  1.00 95.58           C  
ATOM   4671  N   GLN D  97      17.565   4.467   6.986  1.00 97.46           N  
ATOM   4672  CA  GLN D  97      17.911   3.156   6.446  1.00 97.46           C  
ATOM   4673  C   GLN D  97      16.766   2.583   5.617  1.00 97.46           C  
ATOM   4674  CB  GLN D  97      18.278   2.191   7.574  1.00 97.46           C  
ATOM   4675  O   GLN D  97      15.595   2.745   5.970  1.00 97.46           O  
ATOM   4676  CG  GLN D  97      19.592   2.525   8.267  1.00 97.46           C  
ATOM   4677  CD  GLN D  97      19.984   1.496   9.311  1.00 97.46           C  
ATOM   4678  NE2 GLN D  97      21.282   1.374   9.566  1.00 97.46           N  
ATOM   4679  OE1 GLN D  97      19.126   0.816   9.884  1.00 97.46           O  
ATOM   4680  N   THR D  98      17.115   2.038   4.500  1.00 96.88           N  
ATOM   4681  CA  THR D  98      16.189   1.203   3.745  1.00 96.88           C  
ATOM   4682  C   THR D  98      16.735  -0.215   3.598  1.00 96.88           C  
ATOM   4683  CB  THR D  98      15.911   1.795   2.351  1.00 96.88           C  
ATOM   4684  O   THR D  98      17.948  -0.410   3.492  1.00 96.88           O  
ATOM   4685  CG2 THR D  98      15.381   3.222   2.455  1.00 96.88           C  
ATOM   4686  OG1 THR D  98      17.125   1.803   1.591  1.00 96.88           O  
ATOM   4687  N   PHE D  99      15.862  -1.145   3.697  1.00 97.23           N  
ATOM   4688  CA  PHE D  99      16.254  -2.548   3.623  1.00 97.23           C  
ATOM   4689  C   PHE D  99      15.386  -3.300   2.622  1.00 97.23           C  
ATOM   4690  CB  PHE D  99      16.158  -3.208   5.002  1.00 97.23           C  
ATOM   4691  O   PHE D  99      14.158  -3.296   2.730  1.00 97.23           O  
ATOM   4692  CG  PHE D  99      16.524  -4.667   5.003  1.00 97.23           C  
ATOM   4693  CD1 PHE D  99      15.562  -5.639   5.252  1.00 97.23           C  
ATOM   4694  CD2 PHE D  99      17.830  -5.068   4.755  1.00 97.23           C  
ATOM   4695  CE1 PHE D  99      15.898  -6.991   5.254  1.00 97.23           C  
ATOM   4696  CE2 PHE D  99      18.173  -6.417   4.755  1.00 97.23           C  
ATOM   4697  CZ  PHE D  99      17.206  -7.377   5.006  1.00 97.23           C  
ATOM   4698  N   TRP D 100      16.012  -3.827   1.573  1.00 96.02           N  
ATOM   4699  CA  TRP D 100      15.365  -4.719   0.617  1.00 96.02           C  
ATOM   4700  C   TRP D 100      15.749  -6.171   0.881  1.00 96.02           C  
ATOM   4701  CB  TRP D 100      15.739  -4.333  -0.817  1.00 96.02           C  
ATOM   4702  O   TRP D 100      16.917  -6.545   0.751  1.00 96.02           O  
ATOM   4703  CG  TRP D 100      15.188  -3.008  -1.254  1.00 96.02           C  
ATOM   4704  CD1 TRP D 100      15.830  -1.801  -1.230  1.00 96.02           C  
ATOM   4705  CD2 TRP D 100      13.880  -2.757  -1.776  1.00 96.02           C  
ATOM   4706  CE2 TRP D 100      13.797  -1.374  -2.048  1.00 96.02           C  
ATOM   4707  CE3 TRP D 100      12.769  -3.569  -2.041  1.00 96.02           C  
ATOM   4708  NE1 TRP D 100      14.998  -0.814  -1.706  1.00 96.02           N  
ATOM   4709  CH2 TRP D 100      11.572  -1.601  -2.823  1.00 96.02           C  
ATOM   4710  CZ2 TRP D 100      12.644  -0.784  -2.573  1.00 96.02           C  
ATOM   4711  CZ3 TRP D 100      11.623  -2.980  -2.563  1.00 96.02           C  
ATOM   4712  N   SER D 101      14.810  -7.017   1.282  1.00 94.64           N  
ATOM   4713  CA  SER D 101      15.112  -8.406   1.615  1.00 94.64           C  
ATOM   4714  C   SER D 101      15.011  -9.303   0.387  1.00 94.64           C  
ATOM   4715  CB  SER D 101      14.168  -8.913   2.706  1.00 94.64           C  
ATOM   4716  O   SER D 101      14.372  -8.940  -0.603  1.00 94.64           O  
ATOM   4717  OG  SER D 101      12.844  -9.024   2.214  1.00 94.64           O  
ATOM   4718  N   ASN D 102      15.570 -10.367   0.437  1.00 90.72           N  
ATOM   4719  CA  ASN D 102      15.641 -11.301  -0.682  1.00 90.72           C  
ATOM   4720  C   ASN D 102      14.265 -11.856  -1.037  1.00 90.72           C  
ATOM   4721  CB  ASN D 102      16.610 -12.442  -0.367  1.00 90.72           C  
ATOM   4722  O   ASN D 102      14.054 -12.337  -2.152  1.00 90.72           O  
ATOM   4723  CG  ASN D 102      18.061 -12.004  -0.403  1.00 90.72           C  
ATOM   4724  ND2 ASN D 102      18.955 -12.875   0.051  1.00 90.72           N  
ATOM   4725  OD1 ASN D 102      18.375 -10.892  -0.834  1.00 90.72           O  
ATOM   4726  N   ASN D 103      13.363 -11.806  -0.050  1.00 90.98           N  
ATOM   4727  CA  ASN D 103      12.021 -12.302  -0.335  1.00 90.98           C  
ATOM   4728  C   ASN D 103      11.124 -11.201  -0.894  1.00 90.98           C  
ATOM   4729  CB  ASN D 103      11.394 -12.911   0.921  1.00 90.98           C  
ATOM   4730  O   ASN D 103       9.912 -11.386  -1.018  1.00 90.98           O  
ATOM   4731  CG  ASN D 103      11.216 -11.898   2.035  1.00 90.98           C  
ATOM   4732  ND2 ASN D 103      10.382 -12.231   3.012  1.00 90.98           N  
ATOM   4733  OD1 ASN D 103      11.824 -10.824   2.016  1.00 90.98           O  
ATOM   4734  N   GLY D 104      11.681 -10.047  -1.116  1.00 92.67           N  
ATOM   4735  CA  GLY D 104      10.976  -9.014  -1.858  1.00 92.67           C  
ATOM   4736  C   GLY D 104      10.318  -7.981  -0.963  1.00 92.67           C  
ATOM   4737  O   GLY D 104       9.530  -7.157  -1.432  1.00 92.67           O  
ATOM   4738  N   GLN D 105      10.530  -7.947   0.343  1.00 94.64           N  
ATOM   4739  CA  GLN D 105       9.945  -6.979   1.265  1.00 94.64           C  
ATOM   4740  C   GLN D 105      10.832  -5.745   1.402  1.00 94.64           C  
ATOM   4741  CB  GLN D 105       9.714  -7.615   2.637  1.00 94.64           C  
ATOM   4742  O   GLN D 105      12.060  -5.850   1.379  1.00 94.64           O  
ATOM   4743  CG  GLN D 105       8.726  -8.774   2.619  1.00 94.64           C  
ATOM   4744  CD  GLN D 105       8.629  -9.482   3.957  1.00 94.64           C  
ATOM   4745  NE2 GLN D 105       7.566  -9.199   4.702  1.00 94.64           N  
ATOM   4746  OE1 GLN D 105       9.502 -10.279   4.317  1.00 94.64           O  
ATOM   4747  N   MET D 106      10.238  -4.591   1.481  1.00 94.92           N  
ATOM   4748  CA  MET D 106      10.944  -3.321   1.617  1.00 94.92           C  
ATOM   4749  C   MET D 106      10.616  -2.656   2.950  1.00 94.92           C  
ATOM   4750  CB  MET D 106      10.590  -2.381   0.463  1.00 94.92           C  
ATOM   4751  O   MET D 106       9.450  -2.580   3.340  1.00 94.92           O  
ATOM   4752  CG  MET D 106      11.317  -1.048   0.512  1.00 94.92           C  
ATOM   4753  SD  MET D 106      10.642   0.166  -0.687  1.00 94.92           S  
ATOM   4754  CE  MET D 106      11.472   1.675  -0.116  1.00 94.92           C  
ATOM   4755  N   PHE D 107      11.612  -2.221   3.657  1.00 96.08           N  
ATOM   4756  CA  PHE D 107      11.450  -1.571   4.952  1.00 96.08           C  
ATOM   4757  C   PHE D 107      12.186  -0.237   4.984  1.00 96.08           C  
ATOM   4758  CB  PHE D 107      11.959  -2.478   6.077  1.00 96.08           C  
ATOM   4759  O   PHE D 107      13.192  -0.060   4.295  1.00 96.08           O  
ATOM   4760  CG  PHE D 107      11.251  -3.804   6.155  1.00 96.08           C  
ATOM   4761  CD1 PHE D 107      10.145  -3.970   6.979  1.00 96.08           C  
ATOM   4762  CD2 PHE D 107      11.693  -4.885   5.402  1.00 96.08           C  
ATOM   4763  CE1 PHE D 107       9.488  -5.197   7.052  1.00 96.08           C  
ATOM   4764  CE2 PHE D 107      11.042  -6.113   5.470  1.00 96.08           C  
ATOM   4765  CZ  PHE D 107       9.941  -6.267   6.297  1.00 96.08           C  
ATOM   4766  N   PHE D 108      11.713   0.683   5.754  1.00 96.66           N  
ATOM   4767  CA  PHE D 108      12.294   2.005   5.949  1.00 96.66           C  
ATOM   4768  C   PHE D 108      12.275   2.393   7.423  1.00 96.66           C  
ATOM   4769  CB  PHE D 108      11.543   3.052   5.121  1.00 96.66           C  
ATOM   4770  O   PHE D 108      11.325   2.075   8.141  1.00 96.66           O  
ATOM   4771  CG  PHE D 108      11.975   4.468   5.395  1.00 96.66           C  
ATOM   4772  CD1 PHE D 108      11.378   5.208   6.408  1.00 96.66           C  
ATOM   4773  CD2 PHE D 108      12.980   5.058   4.639  1.00 96.66           C  
ATOM   4774  CE1 PHE D 108      11.777   6.518   6.664  1.00 96.66           C  
ATOM   4775  CE2 PHE D 108      13.383   6.366   4.889  1.00 96.66           C  
ATOM   4776  CZ  PHE D 108      12.780   7.095   5.901  1.00 96.66           C  
ATOM   4777  N   ARG D 109      13.346   2.979   7.934  1.00 96.18           N  
ATOM   4778  CA  ARG D 109      13.298   3.572   9.266  1.00 96.18           C  
ATOM   4779  C   ARG D 109      14.181   4.813   9.345  1.00 96.18           C  
ATOM   4780  CB  ARG D 109      13.728   2.554  10.324  1.00 96.18           C  
ATOM   4781  O   ARG D 109      15.137   4.951   8.578  1.00 96.18           O  
ATOM   4782  CG  ARG D 109      15.188   2.140  10.223  1.00 96.18           C  
ATOM   4783  CD  ARG D 109      15.568   1.144  11.310  1.00 96.18           C  
ATOM   4784  NE  ARG D 109      16.990   0.816  11.267  1.00 96.18           N  
ATOM   4785  NH1 ARG D 109      16.915  -0.660  13.042  1.00 96.18           N  
ATOM   4786  NH2 ARG D 109      18.897  -0.258  11.963  1.00 96.18           N  
ATOM   4787  CZ  ARG D 109      17.598  -0.033  12.091  1.00 96.18           C  
ATOM   4788  N   HIS D 110      13.775   5.692  10.273  1.00 95.44           N  
ATOM   4789  CA  HIS D 110      14.481   6.950  10.489  1.00 95.44           C  
ATOM   4790  C   HIS D 110      15.206   6.952  11.831  1.00 95.44           C  
ATOM   4791  CB  HIS D 110      13.509   8.129  10.416  1.00 95.44           C  
ATOM   4792  O   HIS D 110      14.676   6.457  12.828  1.00 95.44           O  
ATOM   4793  CG  HIS D 110      14.142   9.448  10.724  1.00 95.44           C  
ATOM   4794  CD2 HIS D 110      15.005  10.209  10.009  1.00 95.44           C  
ATOM   4795  ND1 HIS D 110      13.908  10.130  11.899  1.00 95.44           N  
ATOM   4796  CE1 HIS D 110      14.601  11.257  11.893  1.00 95.44           C  
ATOM   4797  NE2 HIS D 110      15.274  11.329  10.757  1.00 95.44           N  
ATOM   4798  N   HIS D 111      16.471   7.361  11.826  1.00 95.29           N  
ATOM   4799  CA  HIS D 111      17.192   7.643  13.062  1.00 95.29           C  
ATOM   4800  C   HIS D 111      16.813   9.010  13.622  1.00 95.29           C  
ATOM   4801  CB  HIS D 111      18.703   7.572  12.829  1.00 95.29           C  
ATOM   4802  O   HIS D 111      16.843  10.010  12.902  1.00 95.29           O  
ATOM   4803  CG  HIS D 111      19.508   7.649  14.087  1.00 95.29           C  
ATOM   4804  CD2 HIS D 111      20.124   6.683  14.808  1.00 95.29           C  
ATOM   4805  ND1 HIS D 111      19.749   8.835  14.745  1.00 95.29           N  
ATOM   4806  CE1 HIS D 111      20.483   8.595  15.819  1.00 95.29           C  
ATOM   4807  NE2 HIS D 111      20.724   7.296  15.881  1.00 95.29           N  
ATOM   4808  N   ARG D 112      16.467   9.169  14.848  1.00 92.60           N  
ATOM   4809  CA  ARG D 112      16.044  10.424  15.461  1.00 92.60           C  
ATOM   4810  C   ARG D 112      17.205  11.409  15.549  1.00 92.60           C  
ATOM   4811  CB  ARG D 112      15.463  10.173  16.854  1.00 92.60           C  
ATOM   4812  O   ARG D 112      18.369  11.016  15.443  1.00 92.60           O  
ATOM   4813  CG  ARG D 112      14.201   9.325  16.851  1.00 92.60           C  
ATOM   4814  CD  ARG D 112      13.679   9.085  18.261  1.00 92.60           C  
ATOM   4815  NE  ARG D 112      12.595   8.107  18.275  1.00 92.60           N  
ATOM   4816  NH1 ARG D 112      13.938   6.321  18.863  1.00 92.60           N  
ATOM   4817  NH2 ARG D 112      11.689   6.014  18.545  1.00 92.60           N  
ATOM   4818  CZ  ARG D 112      12.743   6.816  18.561  1.00 92.60           C  
ATOM   4819  N   TRP D 113      16.890  12.601  15.642  1.00 89.35           N  
ATOM   4820  CA  TRP D 113      17.890  13.653  15.787  1.00 89.35           C  
ATOM   4821  C   TRP D 113      18.596  13.552  17.134  1.00 89.35           C  
ATOM   4822  CB  TRP D 113      17.244  15.033  15.636  1.00 89.35           C  
ATOM   4823  O   TRP D 113      18.180  14.183  18.109  1.00 89.35           O  
ATOM   4824  CG  TRP D 113      18.223  16.138  15.374  1.00 89.35           C  
ATOM   4825  CD1 TRP D 113      19.154  16.194  14.374  1.00 89.35           C  
ATOM   4826  CD2 TRP D 113      18.369  17.346  16.126  1.00 89.35           C  
ATOM   4827  CE2 TRP D 113      19.410  18.089  15.526  1.00 89.35           C  
ATOM   4828  CE3 TRP D 113      17.720  17.874  17.251  1.00 89.35           C  
ATOM   4829  NE1 TRP D 113      19.871  17.365  14.460  1.00 89.35           N  
ATOM   4830  CH2 TRP D 113      19.165  19.826  17.115  1.00 89.35           C  
ATOM   4831  CZ2 TRP D 113      19.816  19.334  16.014  1.00 89.35           C  
ATOM   4832  CZ3 TRP D 113      18.126  19.112  17.735  1.00 89.35           C  
ATOM   4833  N   SER D 114      19.686  12.657  17.266  1.00 90.60           N  
ATOM   4834  CA  SER D 114      20.365  12.386  18.529  1.00 90.60           C  
ATOM   4835  C   SER D 114      21.809  11.953  18.298  1.00 90.60           C  
ATOM   4836  CB  SER D 114      19.621  11.308  19.318  1.00 90.60           C  
ATOM   4837  O   SER D 114      22.170  11.540  17.194  1.00 90.60           O  
ATOM   4838  OG  SER D 114      19.951  10.015  18.838  1.00 90.60           O  
ATOM   4839  N   MET D 115      22.587  11.955  19.315  1.00 92.00           N  
ATOM   4840  CA  MET D 115      23.976  11.506  19.266  1.00 92.00           C  
ATOM   4841  C   MET D 115      24.084  10.031  19.638  1.00 92.00           C  
ATOM   4842  CB  MET D 115      24.847  12.347  20.201  1.00 92.00           C  
ATOM   4843  O   MET D 115      25.160   9.439  19.540  1.00 92.00           O  
ATOM   4844  CG  MET D 115      24.945  13.809  19.798  1.00 92.00           C  
ATOM   4845  SD  MET D 115      26.073  14.764  20.886  1.00 92.00           S  
ATOM   4846  CE  MET D 115      25.829  16.432  20.214  1.00 92.00           C  
ATOM   4847  N   ILE D 116      23.025   9.471  20.023  1.00 93.65           N  
ATOM   4848  CA  ILE D 116      22.984   8.056  20.374  1.00 93.65           C  
ATOM   4849  C   ILE D 116      22.887   7.211  19.106  1.00 93.65           C  
ATOM   4850  CB  ILE D 116      21.802   7.742  21.318  1.00 93.65           C  
ATOM   4851  O   ILE D 116      21.968   7.389  18.303  1.00 93.65           O  
ATOM   4852  CG1 ILE D 116      21.903   8.579  22.598  1.00 93.65           C  
ATOM   4853  CG2 ILE D 116      21.753   6.246  21.644  1.00 93.65           C  
ATOM   4854  CD1 ILE D 116      20.664   8.515  23.481  1.00 93.65           C  
ATOM   4855  N   ILE D 117      23.762   6.300  18.892  1.00 91.17           N  
ATOM   4856  CA  ILE D 117      23.881   5.541  17.652  1.00 91.17           C  
ATOM   4857  C   ILE D 117      22.643   4.667  17.461  1.00 91.17           C  
ATOM   4858  CB  ILE D 117      25.158   4.672  17.642  1.00 91.17           C  
ATOM   4859  O   ILE D 117      22.069   4.624  16.371  1.00 91.17           O  
ATOM   4860  CG1 ILE D 117      26.407   5.557  17.555  1.00 91.17           C  
ATOM   4861  CG2 ILE D 117      25.118   3.666  16.488  1.00 91.17           C  
ATOM   4862  CD1 ILE D 117      27.716   4.798  17.716  1.00 91.17           C  
ATOM   4863  N   ASP D 118      22.227   4.030  18.508  1.00 93.87           N  
ATOM   4864  CA  ASP D 118      21.089   3.121  18.425  1.00 93.87           C  
ATOM   4865  C   ASP D 118      19.790   3.832  18.800  1.00 93.87           C  
ATOM   4866  CB  ASP D 118      21.304   1.907  19.331  1.00 93.87           C  
ATOM   4867  O   ASP D 118      19.219   3.574  19.862  1.00 93.87           O  
ATOM   4868  CG  ASP D 118      20.228   0.848  19.169  1.00 93.87           C  
ATOM   4869  OD1 ASP D 118      20.213  -0.131  19.947  1.00 93.87           O  
ATOM   4870  OD2 ASP D 118      19.388   0.992  18.254  1.00 93.87           O  
ATOM   4871  N   ASP D 119      19.369   4.877  18.218  1.00 94.40           N  
ATOM   4872  CA  ASP D 119      18.150   5.646  18.450  1.00 94.40           C  
ATOM   4873  C   ASP D 119      17.287   5.700  17.191  1.00 94.40           C  
ATOM   4874  CB  ASP D 119      18.489   7.063  18.917  1.00 94.40           C  
ATOM   4875  O   ASP D 119      17.270   6.712  16.487  1.00 94.40           O  
ATOM   4876  CG  ASP D 119      17.306   7.781  19.541  1.00 94.40           C  
ATOM   4877  OD1 ASP D 119      17.379   9.011  19.748  1.00 94.40           O  
ATOM   4878  OD2 ASP D 119      16.292   7.109  19.832  1.00 94.40           O  
ATOM   4879  N   TRP D 120      16.612   4.591  16.930  1.00 95.10           N  
ATOM   4880  CA  TRP D 120      15.876   4.425  15.681  1.00 95.10           C  
ATOM   4881  C   TRP D 120      14.372   4.422  15.932  1.00 95.10           C  
ATOM   4882  CB  TRP D 120      16.292   3.129  14.979  1.00 95.10           C  
ATOM   4883  O   TRP D 120      13.908   3.915  16.956  1.00 95.10           O  
ATOM   4884  CG  TRP D 120      17.713   3.124  14.502  1.00 95.10           C  
ATOM   4885  CD1 TRP D 120      18.804   2.640  15.169  1.00 95.10           C  
ATOM   4886  CD2 TRP D 120      18.197   3.631  13.255  1.00 95.10           C  
ATOM   4887  CE2 TRP D 120      19.594   3.421  13.232  1.00 95.10           C  
ATOM   4888  CE3 TRP D 120      17.585   4.243  12.153  1.00 95.10           C  
ATOM   4889  NE1 TRP D 120      19.939   2.816  14.411  1.00 95.10           N  
ATOM   4890  CH2 TRP D 120      19.765   4.398  11.083  1.00 95.10           C  
ATOM   4891  CZ2 TRP D 120      20.389   3.802  12.148  1.00 95.10           C  
ATOM   4892  CZ3 TRP D 120      18.378   4.621  11.075  1.00 95.10           C  
ATOM   4893  N   GLU D 121      13.584   4.999  15.025  1.00 95.94           N  
ATOM   4894  CA  GLU D 121      12.158   4.696  14.934  1.00 95.94           C  
ATOM   4895  C   GLU D 121      11.927   3.270  14.441  1.00 95.94           C  
ATOM   4896  CB  GLU D 121      11.454   5.692  14.010  1.00 95.94           C  
ATOM   4897  O   GLU D 121      12.792   2.688  13.782  1.00 95.94           O  
ATOM   4898  CG  GLU D 121      11.582   7.141  14.457  1.00 95.94           C  
ATOM   4899  CD  GLU D 121      10.655   7.497  15.608  1.00 95.94           C  
ATOM   4900  OE1 GLU D 121      10.721   8.643  16.109  1.00 95.94           O  
ATOM   4901  OE2 GLU D 121       9.857   6.623  16.014  1.00 95.94           O  
ATOM   4902  N   PRO D 122      10.776   2.698  14.721  1.00 94.66           N  
ATOM   4903  CA  PRO D 122      10.510   1.345  14.227  1.00 94.66           C  
ATOM   4904  C   PRO D 122      10.512   1.262  12.702  1.00 94.66           C  
ATOM   4905  CB  PRO D 122       9.121   1.031  14.789  1.00 94.66           C  
ATOM   4906  O   PRO D 122      10.256   2.262  12.026  1.00 94.66           O  
ATOM   4907  CG  PRO D 122       8.971   1.940  15.966  1.00 94.66           C  
ATOM   4908  CD  PRO D 122       9.725   3.209  15.687  1.00 94.66           C  
ATOM   4909  N   TRP D 123      10.782   0.119  12.174  1.00 95.88           N  
ATOM   4910  CA  TRP D 123      10.732  -0.118  10.735  1.00 95.88           C  
ATOM   4911  C   TRP D 123       9.316   0.071  10.201  1.00 95.88           C  
ATOM   4912  CB  TRP D 123      11.232  -1.527  10.403  1.00 95.88           C  
ATOM   4913  O   TRP D 123       8.344  -0.335  10.843  1.00 95.88           O  
ATOM   4914  CG  TRP D 123      12.711  -1.704  10.575  1.00 95.88           C  
ATOM   4915  CD1 TRP D 123      13.352  -2.319  11.614  1.00 95.88           C  
ATOM   4916  CD2 TRP D 123      13.734  -1.256   9.680  1.00 95.88           C  
ATOM   4917  CE2 TRP D 123      14.974  -1.635  10.241  1.00 95.88           C  
ATOM   4918  CE3 TRP D 123      13.723  -0.572   8.457  1.00 95.88           C  
ATOM   4919  NE1 TRP D 123      14.713  -2.281  11.419  1.00 95.88           N  
ATOM   4920  CH2 TRP D 123      16.153  -0.680   8.424  1.00 95.88           C  
ATOM   4921  CZ2 TRP D 123      16.192  -1.351   9.619  1.00 95.88           C  
ATOM   4922  CZ3 TRP D 123      14.936  -0.290   7.840  1.00 95.88           C  
ATOM   4923  N   ILE D 124       9.251   0.766   9.147  1.00 95.80           N  
ATOM   4924  CA  ILE D 124       8.005   0.819   8.391  1.00 95.80           C  
ATOM   4925  C   ILE D 124       8.056  -0.185   7.242  1.00 95.80           C  
ATOM   4926  CB  ILE D 124       7.731   2.240   7.851  1.00 95.80           C  
ATOM   4927  O   ILE D 124       9.010  -0.194   6.460  1.00 95.80           O  
ATOM   4928  CG1 ILE D 124       7.671   3.248   9.004  1.00 95.80           C  
ATOM   4929  CG2 ILE D 124       6.436   2.266   7.033  1.00 95.80           C  
ATOM   4930  CD1 ILE D 124       7.677   4.703   8.556  1.00 95.80           C  
ATOM   4931  N   ASP D 125       7.044  -1.048   7.124  1.00 95.10           N  
ATOM   4932  CA  ASP D 125       6.967  -2.069   6.083  1.00 95.10           C  
ATOM   4933  C   ASP D 125       6.265  -1.532   4.838  1.00 95.10           C  
ATOM   4934  CB  ASP D 125       6.239  -3.311   6.603  1.00 95.10           C  
ATOM   4935  O   ASP D 125       5.064  -1.259   4.865  1.00 95.10           O  
ATOM   4936  CG  ASP D 125       6.297  -4.481   5.636  1.00 95.10           C  
ATOM   4937  OD1 ASP D 125       5.963  -5.617   6.034  1.00 95.10           O
[truncated: 77,032 more chars]
