# Supplementary material for: A structural discovery journey of streptococcal phages adhesion devices by AlphaFold2
Source: Front Mol Biosci. 2022 Aug 19;9:960325. doi: 10.3389/fmolb.2022.960325 (PMC9437275; doi:10.3389/fmolb.2022.960325)
Supplement: Supplementary file 2 [file DataSheet3.ZIP › PDBs/RBPs/TP778L-RBP-441-673-3mer.pdb]

MODEL     1                                                                     
ATOM      1  N   LEU B   1      30.251  -9.375  45.220  1.00 94.35           N  
ATOM      2  CA  LEU B   1      29.886  -7.968  45.097  1.00 94.35           C  
ATOM      3  C   LEU B   1      31.117  -7.075  45.213  1.00 94.35           C  
ATOM      4  CB  LEU B   1      28.861  -7.585  46.168  1.00 94.35           C  
ATOM      5  O   LEU B   1      32.009  -7.343  46.022  1.00 94.35           O  
ATOM      6  CG  LEU B   1      27.499  -8.275  46.080  1.00 94.35           C  
ATOM      7  CD1 LEU B   1      26.669  -7.969  47.322  1.00 94.35           C  
ATOM      8  CD2 LEU B   1      26.761  -7.845  44.818  1.00 94.35           C  
ATOM      9  N   SER B   2      31.333  -6.112  44.240  1.00 96.82           N  
ATOM     10  CA  SER B   2      32.388  -5.105  44.291  1.00 96.82           C  
ATOM     11  C   SER B   2      31.809  -3.695  44.238  1.00 96.82           C  
ATOM     12  CB  SER B   2      33.375  -5.304  43.139  1.00 96.82           C  
ATOM     13  O   SER B   2      30.771  -3.468  43.613  1.00 96.82           O  
ATOM     14  OG  SER B   2      32.754  -5.037  41.893  1.00 96.82           O  
ATOM     15  N   TYR B   3      32.204  -2.902  45.232  1.00 94.84           N  
ATOM     16  CA  TYR B   3      31.720  -1.526  45.216  1.00 94.84           C  
ATOM     17  C   TYR B   3      32.877  -0.539  45.315  1.00 94.84           C  
ATOM     18  CB  TYR B   3      30.733  -1.290  46.364  1.00 94.84           C  
ATOM     19  O   TYR B   3      33.908  -0.841  45.921  1.00 94.84           O  
ATOM     20  CG  TYR B   3      31.366  -1.359  47.733  1.00 94.84           C  
ATOM     21  CD1 TYR B   3      31.444  -2.565  48.425  1.00 94.84           C  
ATOM     22  CD2 TYR B   3      31.886  -0.219  48.336  1.00 94.84           C  
ATOM     23  CE1 TYR B   3      32.025  -2.633  49.688  1.00 94.84           C  
ATOM     24  CE2 TYR B   3      32.468  -0.276  49.598  1.00 94.84           C  
ATOM     25  OH  TYR B   3      33.109  -1.547  51.514  1.00 94.84           O  
ATOM     26  CZ  TYR B   3      32.534  -1.485  50.264  1.00 94.84           C  
ATOM     27  N   ASP B   4      32.852   0.555  44.437  1.00 95.91           N  
ATOM     28  CA  ASP B   4      33.799   1.664  44.506  1.00 95.91           C  
ATOM     29  C   ASP B   4      33.078   3.008  44.426  1.00 95.91           C  
ATOM     30  CB  ASP B   4      34.835   1.555  43.386  1.00 95.91           C  
ATOM     31  O   ASP B   4      31.847   3.062  44.473  1.00 95.91           O  
ATOM     32  CG  ASP B   4      34.222   1.643  42.000  1.00 95.91           C  
ATOM     33  OD1 ASP B   4      34.823   1.129  41.033  1.00 95.91           O  
ATOM     34  OD2 ASP B   4      33.128   2.235  41.873  1.00 95.91           O  
ATOM     35  N   ARG B   5      33.784   4.009  44.323  1.00 94.92           N  
ATOM     36  CA  ARG B   5      33.201   5.347  44.349  1.00 94.92           C  
ATOM     37  C   ARG B   5      32.291   5.570  43.145  1.00 94.92           C  
ATOM     38  CB  ARG B   5      34.299   6.412  44.380  1.00 94.92           C  
ATOM     39  O   ARG B   5      31.421   6.443  43.172  1.00 94.92           O  
ATOM     40  CG  ARG B   5      35.069   6.464  45.690  1.00 94.92           C  
ATOM     41  CD  ARG B   5      36.061   7.618  45.716  1.00 94.92           C  
ATOM     42  NE  ARG B   5      36.860   7.615  46.938  1.00 94.92           N  
ATOM     43  NH1 ARG B   5      38.075   9.504  46.394  1.00 94.92           N  
ATOM     44  NH2 ARG B   5      38.466   8.413  48.372  1.00 94.92           N  
ATOM     45  CZ  ARG B   5      37.799   8.511  47.232  1.00 94.92           C  
ATOM     46  N   GLU B   6      32.482   4.710  42.140  1.00 95.21           N  
ATOM     47  CA  GLU B   6      31.751   4.899  40.891  1.00 95.21           C  
ATOM     48  C   GLU B   6      30.506   4.018  40.841  1.00 95.21           C  
ATOM     49  CB  GLU B   6      32.653   4.604  39.690  1.00 95.21           C  
ATOM     50  O   GLU B   6      29.633   4.216  39.993  1.00 95.21           O  
ATOM     51  CG  GLU B   6      33.817   5.574  39.541  1.00 95.21           C  
ATOM     52  CD  GLU B   6      34.692   5.280  38.333  1.00 95.21           C  
ATOM     53  OE1 GLU B   6      35.454   6.176  37.904  1.00 95.21           O  
ATOM     54  OE2 GLU B   6      34.614   4.146  37.811  1.00 95.21           O  
ATOM     55  N   GLY B   7      30.436   2.999  41.593  1.00 96.36           N  
ATOM     56  CA  GLY B   7      29.220   2.209  41.491  1.00 96.36           C  
ATOM     57  C   GLY B   7      29.372   0.805  42.045  1.00 96.36           C  
ATOM     58  O   GLY B   7      30.245   0.552  42.878  1.00 96.36           O  
ATOM     59  N   LEU B   8      28.572  -0.107  41.791  1.00 96.58           N  
ATOM     60  CA  LEU B   8      28.453  -1.459  42.325  1.00 96.58           C  
ATOM     61  C   LEU B   8      28.613  -2.497  41.218  1.00 96.58           C  
ATOM     62  CB  LEU B   8      27.103  -1.644  43.022  1.00 96.58           C  
ATOM     63  O   LEU B   8      28.062  -2.337  40.127  1.00 96.58           O  
ATOM     64  CG  LEU B   8      26.799  -3.047  43.550  1.00 96.58           C  
ATOM     65  CD1 LEU B   8      27.737  -3.396  44.701  1.00 96.58           C  
ATOM     66  CD2 LEU B   8      25.343  -3.149  43.991  1.00 96.58           C  
ATOM     67  N   GLY B   9      29.448  -3.430  41.274  1.00 97.35           N  
ATOM     68  CA  GLY B   9      29.534  -4.619  40.441  1.00 97.35           C  
ATOM     69  C   GLY B   9      28.866  -5.831  41.060  1.00 97.35           C  
ATOM     70  O   GLY B   9      29.005  -6.079  42.259  1.00 97.35           O  
ATOM     71  N   VAL B  10      28.093  -6.631  40.522  1.00 97.54           N  
ATOM     72  CA  VAL B  10      27.454  -7.866  40.963  1.00 97.54           C  
ATOM     73  C   VAL B  10      28.011  -9.048  40.173  1.00 97.54           C  
ATOM     74  CB  VAL B  10      25.918  -7.797  40.808  1.00 97.54           C  
ATOM     75  O   VAL B  10      27.846  -9.120  38.953  1.00 97.54           O  
ATOM     76  CG1 VAL B  10      25.267  -9.087  41.304  1.00 97.54           C  
ATOM     77  CG2 VAL B  10      25.360  -6.591  41.561  1.00 97.54           C  
ATOM     78  N   GLY B  11      28.752  -9.874  40.879  1.00 96.96           N  
ATOM     79  CA  GLY B  11      29.357 -11.041  40.256  1.00 96.96           C  
ATOM     80  C   GLY B  11      30.656 -10.728  39.538  1.00 96.96           C  
ATOM     81  O   GLY B  11      31.212 -11.584  38.848  1.00 96.96           O  
ATOM     82  N   LYS B  12      31.144  -9.419  39.719  1.00 97.18           N  
ATOM     83  CA  LYS B  12      32.372  -8.976  39.065  1.00 97.18           C  
ATOM     84  C   LYS B  12      32.870  -7.664  39.663  1.00 97.18           C  
ATOM     85  CB  LYS B  12      32.151  -8.816  37.560  1.00 97.18           C  
ATOM     86  O   LYS B  12      32.160  -7.019  40.437  1.00 97.18           O  
ATOM     87  CG  LYS B  12      31.176  -7.707  37.192  1.00 97.18           C  
ATOM     88  CD  LYS B  12      30.961  -7.629  35.686  1.00 97.18           C  
ATOM     89  CE  LYS B  12      32.192  -7.087  34.972  1.00 97.18           C  
ATOM     90  NZ  LYS B  12      32.015  -7.084  33.489  1.00 97.18           N  
ATOM     91  N   ILE B  13      34.092  -7.405  39.438  1.00 97.17           N  
ATOM     92  CA  ILE B  13      34.596  -6.065  39.719  1.00 97.17           C  
ATOM     93  C   ILE B  13      34.031  -5.076  38.702  1.00 97.17           C  
ATOM     94  CB  ILE B  13      36.141  -6.027  39.702  1.00 97.17           C  
ATOM     95  O   ILE B  13      34.069  -5.328  37.495  1.00 97.17           O  
ATOM     96  CG1 ILE B  13      36.709  -6.922  40.809  1.00 97.17           C  
ATOM     97  CG2 ILE B  13      36.648  -4.589  39.845  1.00 97.17           C  
ATOM     98  CD1 ILE B  13      38.225  -7.065  40.773  1.00 97.17           C  
ATOM     99  N   ARG B  14      33.488  -4.036  39.182  1.00 96.94           N  
ATOM    100  CA  ARG B  14      32.822  -3.073  38.311  1.00 96.94           C  
ATOM    101  C   ARG B  14      33.794  -2.495  37.288  1.00 96.94           C  
ATOM    102  CB  ARG B  14      32.196  -1.945  39.135  1.00 96.94           C  
ATOM    103  O   ARG B  14      34.820  -1.918  37.656  1.00 96.94           O  
ATOM    104  CG  ARG B  14      31.343  -0.987  38.320  1.00 96.94           C  
ATOM    105  CD  ARG B  14      31.065   0.304  39.077  1.00 96.94           C  
ATOM    106  NE  ARG B  14      32.273   1.112  39.226  1.00 96.94           N  
ATOM    107  NH1 ARG B  14      32.290   1.861  37.040  1.00 96.94           N  
ATOM    108  NH2 ARG B  14      33.926   2.532  38.500  1.00 96.94           N  
ATOM    109  CZ  ARG B  14      32.827   1.833  38.255  1.00 96.94           C  
ATOM    110  N   GLU B  15      33.501  -2.576  36.065  1.00 97.22           N  
ATOM    111  CA  GLU B  15      34.316  -2.052  34.973  1.00 97.22           C  
ATOM    112  C   GLU B  15      33.579  -0.952  34.213  1.00 97.22           C  
ATOM    113  CB  GLU B  15      34.717  -3.175  34.014  1.00 97.22           C  
ATOM    114  O   GLU B  15      34.206  -0.054  33.648  1.00 97.22           O  
ATOM    115  CG  GLU B  15      35.588  -4.247  34.653  1.00 97.22           C  
ATOM    116  CD  GLU B  15      35.857  -5.428  33.734  1.00 97.22           C  
ATOM    117  OE1 GLU B  15      36.994  -5.554  33.224  1.00 97.22           O  
ATOM    118  OE2 GLU B  15      34.924  -6.234  33.522  1.00 97.22           O  
ATOM    119  N   PHE B  16      32.175  -1.001  34.184  1.00 96.02           N  
ATOM    120  CA  PHE B  16      31.379  -0.094  33.366  1.00 96.02           C  
ATOM    121  C   PHE B  16      30.203   0.461  34.161  1.00 96.02           C  
ATOM    122  CB  PHE B  16      30.873  -0.806  32.108  1.00 96.02           C  
ATOM    123  O   PHE B  16      29.670  -0.215  35.044  1.00 96.02           O  
ATOM    124  CG  PHE B  16      31.964  -1.451  31.296  1.00 96.02           C  
ATOM    125  CD1 PHE B  16      32.817  -0.681  30.516  1.00 96.02           C  
ATOM    126  CD2 PHE B  16      32.135  -2.829  31.312  1.00 96.02           C  
ATOM    127  CE1 PHE B  16      33.827  -1.275  29.763  1.00 96.02           C  
ATOM    128  CE2 PHE B  16      33.142  -3.431  30.563  1.00 96.02           C  
ATOM    129  CZ  PHE B  16      33.987  -2.652  29.788  1.00 96.02           C  
ATOM    130  N   GLY B  17      29.635   1.552  33.925  1.00 97.09           N  
ATOM    131  CA  GLY B  17      28.422   2.149  34.461  1.00 97.09           C  
ATOM    132  C   GLY B  17      28.398   2.193  35.977  1.00 97.09           C  
ATOM    133  O   GLY B  17      29.393   1.867  36.628  1.00 97.09           O  
ATOM    134  N   ALA B  18      27.399   2.704  36.647  1.00 97.50           N  
ATOM    135  CA  ALA B  18      27.208   2.778  38.093  1.00 97.50           C  
ATOM    136  C   ALA B  18      26.833   1.415  38.667  1.00 97.50           C  
ATOM    137  CB  ALA B  18      26.137   3.810  38.436  1.00 97.50           C  
ATOM    138  O   ALA B  18      27.121   1.123  39.830  1.00 97.50           O  
ATOM    139  N   LEU B  19      26.170   0.539  37.832  1.00 97.74           N  
ATOM    140  CA  LEU B  19      25.819  -0.839  38.155  1.00 97.74           C  
ATOM    141  C   LEU B  19      26.238  -1.784  37.033  1.00 97.74           C  
ATOM    142  CB  LEU B  19      24.314  -0.964  38.407  1.00 97.74           C  
ATOM    143  O   LEU B  19      25.797  -1.633  35.891  1.00 97.74           O  
ATOM    144  CG  LEU B  19      23.796  -2.364  38.738  1.00 97.74           C  
ATOM    145  CD1 LEU B  19      24.459  -2.888  40.008  1.00 97.74           C  
ATOM    146  CD2 LEU B  19      22.278  -2.352  38.887  1.00 97.74           C  
ATOM    147  N   ASP B  20      27.133  -2.654  37.250  1.00 97.50           N  
ATOM    148  CA  ASP B  20      27.704  -3.606  36.302  1.00 97.50           C  
ATOM    149  C   ASP B  20      27.427  -5.044  36.733  1.00 97.50           C  
ATOM    150  CB  ASP B  20      29.211  -3.380  36.158  1.00 97.50           C  
ATOM    151  O   ASP B  20      28.018  -5.533  37.698  1.00 97.50           O  
ATOM    152  CG  ASP B  20      29.812  -4.129  34.981  1.00 97.50           C  
ATOM    153  OD1 ASP B  20      31.045  -4.067  34.785  1.00 97.50           O  
ATOM    154  OD2 ASP B  20      29.046  -4.784  34.242  1.00 97.50           O  
ATOM    155  N   VAL B  21      26.532  -5.723  36.199  1.00 97.76           N  
ATOM    156  CA  VAL B  21      26.034  -7.028  36.621  1.00 97.76           C  
ATOM    157  C   VAL B  21      26.536  -8.107  35.664  1.00 97.76           C  
ATOM    158  CB  VAL B  21      24.490  -7.052  36.688  1.00 97.76           C  
ATOM    159  O   VAL B  21      26.364  -7.996  34.447  1.00 97.76           O  
ATOM    160  CG1 VAL B  21      23.992  -8.409  37.183  1.00 97.76           C  
ATOM    161  CG2 VAL B  21      23.979  -5.930  37.590  1.00 97.76           C  
ATOM    162  N   ALA B  22      27.374  -9.076  36.136  1.00 97.35           N  
ATOM    163  CA  ALA B  22      27.804 -10.235  35.358  1.00 97.35           C  
ATOM    164  C   ALA B  22      26.739 -11.327  35.366  1.00 97.35           C  
ATOM    165  CB  ALA B  22      29.124 -10.779  35.900  1.00 97.35           C  
ATOM    166  O   ALA B  22      26.828 -12.285  36.139  1.00 97.35           O  
ATOM    167  N   GLY B  23      25.659 -11.154  34.598  1.00 96.43           N  
ATOM    168  CA  GLY B  23      24.531 -12.068  34.513  1.00 96.43           C  
ATOM    169  C   GLY B  23      23.214 -11.367  34.240  1.00 96.43           C  
ATOM    170  O   GLY B  23      23.183 -10.154  34.023  1.00 96.43           O  
ATOM    171  N   ASP B  24      22.150 -12.162  34.255  1.00 97.39           N  
ATOM    172  CA  ASP B  24      20.821 -11.652  33.931  1.00 97.39           C  
ATOM    173  C   ASP B  24      20.242 -10.851  35.095  1.00 97.39           C  
ATOM    174  CB  ASP B  24      19.880 -12.801  33.563  1.00 97.39           C  
ATOM    175  O   ASP B  24      20.508 -11.157  36.259  1.00 97.39           O  
ATOM    176  CG  ASP B  24      20.297 -13.527  32.296  1.00 97.39           C  
ATOM    177  OD1 ASP B  24      19.908 -14.699  32.109  1.00 97.39           O  
ATOM    178  OD2 ASP B  24      21.024 -12.921  31.479  1.00 97.39           O  
ATOM    179  N   ILE B  25      19.503  -9.847  34.814  1.00 97.89           N  
ATOM    180  CA  ILE B  25      18.845  -8.982  35.788  1.00 97.89           C  
ATOM    181  C   ILE B  25      17.338  -9.221  35.755  1.00 97.89           C  
ATOM    182  CB  ILE B  25      19.158  -7.492  35.522  1.00 97.89           C  
ATOM    183  O   ILE B  25      16.723  -9.206  34.686  1.00 97.89           O  
ATOM    184  CG1 ILE B  25      20.673  -7.259  35.503  1.00 97.89           C  
ATOM    185  CG2 ILE B  25      18.479  -6.603  36.568  1.00 97.89           C  
ATOM    186  CD1 ILE B  25      21.077  -5.853  35.084  1.00 97.89           C  
ATOM    187  N   TYR B  26      16.782  -9.493  36.846  1.00 97.63           N  
ATOM    188  CA  TYR B  26      15.349  -9.732  36.978  1.00 97.63           C  
ATOM    189  C   TYR B  26      14.684  -8.627  37.788  1.00 97.63           C  
ATOM    190  CB  TYR B  26      15.089 -11.091  37.636  1.00 97.63           C  
ATOM    191  O   TYR B  26      15.262  -8.122  38.754  1.00 97.63           O  
ATOM    192  CG  TYR B  26      15.358 -12.266  36.728  1.00 97.63           C  
ATOM    193  CD1 TYR B  26      14.317 -13.076  36.277  1.00 97.63           C  
ATOM    194  CD2 TYR B  26      16.652 -12.571  36.320  1.00 97.63           C  
ATOM    195  CE1 TYR B  26      14.560 -14.161  35.442  1.00 97.63           C  
ATOM    196  CE2 TYR B  26      16.906 -13.654  35.485  1.00 97.63           C  
ATOM    197  OH  TYR B  26      16.102 -15.515  34.225  1.00 97.63           O  
ATOM    198  CZ  TYR B  26      15.856 -14.442  35.052  1.00 97.63           C  
ATOM    199  N   ALA B  27      13.510  -8.176  37.408  1.00 97.74           N  
ATOM    200  CA  ALA B  27      12.604  -7.313  38.162  1.00 97.74           C  
ATOM    201  C   ALA B  27      11.221  -7.945  38.287  1.00 97.74           C  
ATOM    202  CB  ALA B  27      12.501  -5.941  37.499  1.00 97.74           C  
ATOM    203  O   ALA B  27      10.632  -8.366  37.289  1.00 97.74           O  
ATOM    204  N   ASN B  28      10.780  -8.075  39.524  1.00 95.88           N  
ATOM    205  CA  ASN B  28       9.472  -8.669  39.780  1.00 95.88           C  
ATOM    206  C   ASN B  28       9.343 -10.043  39.129  1.00 95.88           C  
ATOM    207  CB  ASN B  28       8.357  -7.743  39.291  1.00 95.88           C  
ATOM    208  O   ASN B  28       8.338 -10.334  38.478  1.00 95.88           O  
ATOM    209  CG  ASN B  28       8.366  -6.398  39.990  1.00 95.88           C  
ATOM    210  ND2 ASN B  28       8.311  -5.324  39.211  1.00 95.88           N  
ATOM    211  OD1 ASN B  28       8.423  -6.324  41.221  1.00 95.88           O  
ATOM    212  N   ASN B  29      10.385 -10.831  39.180  1.00 95.68           N  
ATOM    213  CA  ASN B  29      10.450 -12.247  38.834  1.00 95.68           C  
ATOM    214  C   ASN B  29      10.499 -12.453  37.323  1.00 95.68           C  
ATOM    215  CB  ASN B  29       9.262 -13.001  39.434  1.00 95.68           C  
ATOM    216  O   ASN B  29      10.252 -13.557  36.834  1.00 95.68           O  
ATOM    217  CG  ASN B  29       9.291 -13.025  40.950  1.00 95.68           C  
ATOM    218  ND2 ASN B  29       8.115 -13.006  41.566  1.00 95.68           N  
ATOM    219  OD1 ASN B  29      10.362 -13.060  41.562  1.00 95.68           O  
ATOM    220  N   SER B  30      10.768 -11.362  36.564  1.00 96.52           N  
ATOM    221  CA  SER B  30      10.909 -11.458  35.114  1.00 96.52           C  
ATOM    222  C   SER B  30      12.184 -10.773  34.636  1.00 96.52           C  
ATOM    223  CB  SER B  30       9.696 -10.842  34.416  1.00 96.52           C  
ATOM    224  O   SER B  30      12.603  -9.763  35.204  1.00 96.52           O  
ATOM    225  OG  SER B  30       8.505 -11.513  34.790  1.00 96.52           O  
ATOM    226  N   GLN B  31      12.848 -11.400  33.667  1.00 96.85           N  
ATOM    227  CA  GLN B  31      14.022 -10.740  33.105  1.00 96.85           C  
ATOM    228  C   GLN B  31      13.661  -9.374  32.529  1.00 96.85           C  
ATOM    229  CB  GLN B  31      14.664 -11.612  32.025  1.00 96.85           C  
ATOM    230  O   GLN B  31      12.620  -9.220  31.887  1.00 96.85           O  
ATOM    231  CG  GLN B  31      16.100 -11.229  31.698  1.00 96.85           C  
ATOM    232  CD  GLN B  31      16.781 -12.229  30.783  1.00 96.85           C  
ATOM    233  NE2 GLN B  31      16.115 -13.350  30.528  1.00 96.85           N  
ATOM    234  OE1 GLN B  31      17.897 -11.995  30.307  1.00 96.85           O  
ATOM    235  N   ILE B  32      14.448  -8.404  32.770  1.00 97.43           N  
ATOM    236  CA  ILE B  32      14.259  -7.086  32.172  1.00 97.43           C  
ATOM    237  C   ILE B  32      14.786  -7.089  30.739  1.00 97.43           C  
ATOM    238  CB  ILE B  32      14.961  -5.985  32.999  1.00 97.43           C  
ATOM    239  O   ILE B  32      15.417  -8.056  30.305  1.00 97.43           O  
ATOM    240  CG1 ILE B  32      16.479  -6.203  32.998  1.00 97.43           C  
ATOM    241  CG2 ILE B  32      14.413  -5.951  34.428  1.00 97.43           C  
ATOM    242  CD1 ILE B  32      17.283  -4.952  33.325  1.00 97.43           C  
ATOM    243  N   GLN B  33      14.551  -6.045  29.946  1.00 97.31           N  
ATOM    244  CA  GLN B  33      15.104  -5.896  28.604  1.00 97.31           C  
ATOM    245  C   GLN B  33      16.591  -5.556  28.657  1.00 97.31           C  
ATOM    246  CB  GLN B  33      14.347  -4.819  27.826  1.00 97.31           C  
ATOM    247  O   GLN B  33      16.962  -4.403  28.888  1.00 97.31           O  
ATOM    248  CG  GLN B  33      14.836  -4.634  26.396  1.00 97.31           C  
ATOM    249  CD  GLN B  33      14.641  -5.875  25.544  1.00 97.31           C  
ATOM    250  NE2 GLN B  33      15.642  -6.201  24.734  1.00 97.31           N  
ATOM    251  OE1 GLN B  33      13.599  -6.534  25.614  1.00 97.31           O  
ATOM    252  N   GLN B  34      17.438  -6.535  28.578  1.00 97.04           N  
ATOM    253  CA  GLN B  34      18.873  -6.344  28.758  1.00 97.04           C  
ATOM    254  C   GLN B  34      19.533  -5.881  27.463  1.00 97.04           C  
ATOM    255  CB  GLN B  34      19.529  -7.634  29.250  1.00 97.04           C  
ATOM    256  O   GLN B  34      20.549  -5.183  27.492  1.00 97.04           O  
ATOM    257  CG  GLN B  34      19.076  -8.065  30.639  1.00 97.04           C  
ATOM    258  CD  GLN B  34      19.830  -9.277  31.153  1.00 97.04           C  
ATOM    259  NE2 GLN B  34      19.113 -10.376  31.360  1.00 97.04           N  
ATOM    260  OE1 GLN B  34      21.046  -9.227  31.360  1.00 97.04           O  
ATOM    261  N   TYR B  35      18.963  -6.221  26.307  1.00 97.21           N  
ATOM    262  CA  TYR B  35      19.465  -5.763  25.016  1.00 97.21           C  
ATOM    263  C   TYR B  35      19.058  -4.318  24.755  1.00 97.21           C  
ATOM    264  CB  TYR B  35      18.951  -6.663  23.889  1.00 97.21           C  
ATOM    265  O   TYR B  35      17.886  -3.962  24.894  1.00 97.21           O  
ATOM    266  CG  TYR B  35      19.531  -6.332  22.535  1.00 97.21           C  
ATOM    267  CD1 TYR B  35      18.829  -5.541  21.628  1.00 97.21           C  
ATOM    268  CD2 TYR B  35      20.782  -6.809  22.160  1.00 97.21           C  
ATOM    269  CE1 TYR B  35      19.359  -5.235  20.379  1.00 97.21           C  
ATOM    270  CE2 TYR B  35      21.322  -6.510  20.914  1.00 97.21           C  
ATOM    271  OH  TYR B  35      21.134  -5.423  18.797  1.00 97.21           O  
ATOM    272  CZ  TYR B  35      20.605  -5.723  20.032  1.00 97.21           C  
ATOM    273  N   GLN B  36      19.935  -3.549  24.472  1.00 96.79           N  
ATOM    274  CA  GLN B  36      19.667  -2.136  24.225  1.00 96.79           C  
ATOM    275  C   GLN B  36      19.140  -1.915  22.810  1.00 96.79           C  
ATOM    276  CB  GLN B  36      20.928  -1.302  24.452  1.00 96.79           C  
ATOM    277  O   GLN B  36      19.838  -2.191  21.832  1.00 96.79           O  
ATOM    278  CG  GLN B  36      20.685   0.201  24.421  1.00 96.79           C  
ATOM    279  CD  GLN B  36      21.960   1.005  24.596  1.00 96.79           C  
ATOM    280  NE2 GLN B  36      21.843   2.176  25.214  1.00 96.79           N  
ATOM    281  OE1 GLN B  36      23.041   0.578  24.179  1.00 96.79           O  
ATOM    282  N   ILE B  37      17.951  -1.465  22.684  1.00 95.93           N  
ATOM    283  CA  ILE B  37      17.281  -1.272  21.402  1.00 95.93           C  
ATOM    284  C   ILE B  37      17.440   0.177  20.950  1.00 95.93           C  
ATOM    285  CB  ILE B  37      15.785  -1.647  21.485  1.00 95.93           C  
ATOM    286  O   ILE B  37      17.591   0.449  19.756  1.00 95.93           O  
ATOM    287  CG1 ILE B  37      15.624  -3.133  21.827  1.00 95.93           C  
ATOM    288  CG2 ILE B  37      15.070  -1.307  20.174  1.00 95.93           C  
ATOM    289  CD1 ILE B  37      14.205  -3.531  22.206  1.00 95.93           C  
ATOM    290  N   THR B  38      17.434   1.153  21.873  1.00 95.88           N  
ATOM    291  CA  THR B  38      17.611   2.581  21.631  1.00 95.88           C  
ATOM    292  C   THR B  38      18.738   3.140  22.494  1.00 95.88           C  
ATOM    293  CB  THR B  38      16.312   3.359  21.911  1.00 95.88           C  
ATOM    294  O   THR B  38      19.249   2.451  23.380  1.00 95.88           O  
ATOM    295  CG2 THR B  38      15.118   2.700  21.229  1.00 95.88           C  
ATOM    296  OG1 THR B  38      16.079   3.398  23.324  1.00 95.88           O  
ATOM    297  N   ASN B  39      19.156   4.401  22.280  1.00 96.28           N  
ATOM    298  CA  ASN B  39      20.008   5.093  23.241  1.00 96.28           C  
ATOM    299  C   ASN B  39      19.266   5.381  24.543  1.00 96.28           C  
ATOM    300  CB  ASN B  39      20.550   6.391  22.640  1.00 96.28           C  
ATOM    301  O   ASN B  39      18.048   5.213  24.618  1.00 96.28           O  
ATOM    302  CG  ASN B  39      21.587   6.147  21.561  1.00 96.28           C  
ATOM    303  ND2 ASN B  39      21.509   6.914  20.479  1.00 96.28           N  
ATOM    304  OD1 ASN B  39      22.451   5.277  21.698  1.00 96.28           O  
ATOM    305  N   ASN B  40      20.026   5.841  25.563  1.00 95.98           N  
ATOM    306  CA  ASN B  40      19.479   6.002  26.906  1.00 95.98           C  
ATOM    307  C   ASN B  40      18.399   7.079  26.946  1.00 95.98           C  
ATOM    308  CB  ASN B  40      20.592   6.327  27.904  1.00 95.98           C  
ATOM    309  O   ASN B  40      17.555   7.085  27.844  1.00 95.98           O  
ATOM    310  CG  ASN B  40      21.479   5.134  28.198  1.00 95.98           C  
ATOM    311  ND2 ASN B  40      22.633   5.389  28.805  1.00 95.98           N  
ATOM    312  OD1 ASN B  40      21.132   3.993  27.883  1.00 95.98           O  
ATOM    313  N   ASN B  41      18.352   7.918  25.922  1.00 94.93           N  
ATOM    314  CA  ASN B  41      17.338   8.967  25.884  1.00 94.93           C  
ATOM    315  C   ASN B  41      16.204   8.616  24.926  1.00 94.93           C  
ATOM    316  CB  ASN B  41      17.966  10.307  25.495  1.00 94.93           C  
ATOM    317  O   ASN B  41      15.322   9.439  24.673  1.00 94.93           O  
ATOM    318  CG  ASN B  41      18.471  10.322  24.066  1.00 94.93           C  
ATOM    319  ND2 ASN B  41      18.838  11.502  23.579  1.00 94.93           N  
ATOM    320  OD1 ASN B  41      18.530   9.282  23.404  1.00 94.93           O  
ATOM    321  N   GLY B  42      16.254   7.405  24.329  1.00 95.82           N  
ATOM    322  CA  GLY B  42      15.191   6.934  23.455  1.00 95.82           C  
ATOM    323  C   GLY B  42      15.464   7.199  21.987  1.00 95.82           C  
ATOM    324  O   GLY B  42      14.689   6.786  21.121  1.00 95.82           O  
ATOM    325  N   SER B  43      16.550   7.862  21.672  1.00 96.11           N  
ATOM    326  CA  SER B  43      16.920   8.111  20.283  1.00 96.11           C  
ATOM    327  C   SER B  43      17.461   6.848  19.621  1.00 96.11           C  
ATOM    328  CB  SER B  43      17.961   9.227  20.196  1.00 96.11           C  
ATOM    329  O   SER B  43      17.912   5.927  20.305  1.00 96.11           O  
ATOM    330  OG  SER B  43      19.161   8.848  20.849  1.00 96.11           O  
ATOM    331  N   PRO B  44      17.345   6.744  18.263  1.00 94.65           N  
ATOM    332  CA  PRO B  44      17.883   5.567  17.577  1.00 94.65           C  
ATOM    333  C   PRO B  44      19.367   5.344  17.864  1.00 94.65           C  
ATOM    334  CB  PRO B  44      17.654   5.886  16.098  1.00 94.65           C  
ATOM    335  O   PRO B  44      20.070   6.277  18.260  1.00 94.65           O  
ATOM    336  CG  PRO B  44      16.581   6.926  16.093  1.00 94.65           C  
ATOM    337  CD  PRO B  44      16.710   7.750  17.341  1.00 94.65           C  
ATOM    338  N   MET B  45      19.759   4.129  17.705  1.00 92.34           N  
ATOM    339  CA  MET B  45      21.143   3.753  17.982  1.00 92.34           C  
ATOM    340  C   MET B  45      22.094   4.404  16.983  1.00 92.34           C  
ATOM    341  CB  MET B  45      21.305   2.233  17.946  1.00 92.34           C  
ATOM    342  O   MET B  45      21.728   4.630  15.829  1.00 92.34           O  
ATOM    343  CG  MET B  45      20.483   1.503  18.996  1.00 92.34           C  
ATOM    344  SD  MET B  45      21.178   1.686  20.685  1.00 92.34           S  
ATOM    345  CE  MET B  45      22.777   0.857  20.465  1.00 92.34           C  
ATOM    346  N   TRP B  46      23.240   4.828  17.386  1.00 78.16           N  
ATOM    347  CA  TRP B  46      24.356   5.253  16.548  1.00 78.16           C  
ATOM    348  C   TRP B  46      25.398   4.146  16.427  1.00 78.16           C  
ATOM    349  CB  TRP B  46      25.003   6.520  17.115  1.00 78.16           C  
ATOM    350  O   TRP B  46      25.464   3.252  17.273  1.00 78.16           O  
ATOM    351  CG  TRP B  46      24.080   7.701  17.173  1.00 78.16           C  
ATOM    352  CD1 TRP B  46      22.719   7.689  17.050  1.00 78.16           C  
ATOM    353  CD2 TRP B  46      24.454   9.069  17.364  1.00 78.16           C  
ATOM    354  CE2 TRP B  46      23.267   9.833  17.347  1.00 78.16           C  
ATOM    355  CE3 TRP B  46      25.680   9.722  17.549  1.00 78.16           C  
ATOM    356  NE1 TRP B  46      22.223   8.969  17.154  1.00 78.16           N  
ATOM    357  CH2 TRP B  46      24.482  11.835  17.688  1.00 78.16           C  
ATOM    358  CZ2 TRP B  46      23.270  11.221  17.509  1.00 78.16           C  
ATOM    359  CZ3 TRP B  46      25.681  11.103  17.710  1.00 78.16           C  
ATOM    360  N   ILE B  47      26.016   4.051  15.399  1.00 73.30           N  
ATOM    361  CA  ILE B  47      27.173   3.170  15.275  1.00 73.30           C  
ATOM    362  C   ILE B  47      28.453   3.958  15.542  1.00 73.30           C  
ATOM    363  CB  ILE B  47      27.232   2.509  13.879  1.00 73.30           C  
ATOM    364  O   ILE B  47      28.714   4.971  14.889  1.00 73.30           O  
ATOM    365  CG1 ILE B  47      25.982   1.655  13.639  1.00 73.30           C  
ATOM    366  CG2 ILE B  47      28.505   1.671  13.733  1.00 73.30           C  
ATOM    367  CD1 ILE B  47      26.026   0.842  12.352  1.00 73.30           C  
ATOM    368  N   TYR B  48      29.124   3.527  16.645  1.00 70.49           N  
ATOM    369  CA  TYR B  48      30.366   4.146  17.095  1.00 70.49           C  
ATOM    370  C   TYR B  48      30.147   5.611  17.453  1.00 70.49           C  
ATOM    371  CB  TYR B  48      31.447   4.027  16.017  1.00 70.49           C  
ATOM    372  O   TYR B  48      30.996   6.459  17.170  1.00 70.49           O  
ATOM    373  CG  TYR B  48      31.797   2.603  15.662  1.00 70.49           C  
ATOM    374  CD1 TYR B  48      32.510   1.798  16.548  1.00 70.49           C  
ATOM    375  CD2 TYR B  48      31.417   2.059  14.440  1.00 70.49           C  
ATOM    376  CE1 TYR B  48      32.836   0.485  16.224  1.00 70.49           C  
ATOM    377  CE2 TYR B  48      31.738   0.747  14.105  1.00 70.49           C  
ATOM    378  OH  TYR B  48      32.767  -1.329  14.677  1.00 70.49           O  
ATOM    379  CZ  TYR B  48      32.446  -0.030  15.003  1.00 70.49           C  
ATOM    380  N   GLY B  49      29.029   5.883  17.880  1.00 69.48           N  
ATOM    381  CA  GLY B  49      28.722   7.221  18.360  1.00 69.48           C  
ATOM    382  C   GLY B  49      28.410   8.199  17.242  1.00 69.48           C  
ATOM    383  O   GLY B  49      28.236   9.394  17.487  1.00 69.48           O  
ATOM    384  N   ASN B  50      28.546   7.726  15.975  1.00 73.49           N  
ATOM    385  CA  ASN B  50      28.339   8.618  14.839  1.00 73.49           C  
ATOM    386  C   ASN B  50      27.283   8.072  13.882  1.00 73.49           C  
ATOM    387  CB  ASN B  50      29.655   8.857  14.097  1.00 73.49           C  
ATOM    388  O   ASN B  50      27.444   6.981  13.331  1.00 73.49           O  
ATOM    389  CG  ASN B  50      29.561   9.986  13.090  1.00 73.49           C  
ATOM    390  ND2 ASN B  50      30.687  10.638  12.823  1.00 73.49           N  
ATOM    391  OD1 ASN B  50      28.486  10.272  12.557  1.00 73.49           O  
ATOM    392  N   PRO B  51      26.170   8.735  13.829  1.00 68.46           N  
ATOM    393  CA  PRO B  51      25.104   8.293  12.926  1.00 68.46           C  
ATOM    394  C   PRO B  51      25.544   8.264  11.464  1.00 68.46           C  
ATOM    395  CB  PRO B  51      24.004   9.335  13.144  1.00 68.46           C  
ATOM    396  O   PRO B  51      24.937   7.565  10.647  1.00 68.46           O  
ATOM    397  CG  PRO B  51      24.711  10.527  13.702  1.00 68.46           C  
ATOM    398  CD  PRO B  51      25.953  10.059  14.405  1.00 68.46           C  
ATOM    399  N   ASP B  52      26.573   8.750  11.157  1.00 72.82           N  
ATOM    400  CA  ASP B  52      27.046   8.875   9.782  1.00 72.82           C  
ATOM    401  C   ASP B  52      27.734   7.593   9.319  1.00 72.82           C  
ATOM    402  CB  ASP B  52      28.003  10.062   9.650  1.00 72.82           C  
ATOM    403  O   ASP B  52      27.925   7.383   8.119  1.00 72.82           O  
ATOM    404  CG  ASP B  52      27.306  11.404   9.794  1.00 72.82           C  
ATOM    405  OD1 ASP B  52      27.972  12.402  10.145  1.00 72.82           O  
ATOM    406  OD2 ASP B  52      26.080  11.463   9.558  1.00 72.82           O  
ATOM    407  N   PHE B  53      27.850   6.791  10.215  1.00 74.51           N  
ATOM    408  CA  PHE B  53      28.655   5.629   9.856  1.00 74.51           C  
ATOM    409  C   PHE B  53      27.775   4.400   9.661  1.00 74.51           C  
ATOM    410  CB  PHE B  53      29.712   5.353  10.930  1.00 74.51           C  
ATOM    411  O   PHE B  53      28.275   3.314   9.361  1.00 74.51           O  
ATOM    412  CG  PHE B  53      30.856   6.330  10.920  1.00 74.51           C  
ATOM    413  CD1 PHE B  53      31.830   6.272   9.930  1.00 74.51           C  
ATOM    414  CD2 PHE B  53      30.959   7.307  11.901  1.00 74.51           C  
ATOM    415  CE1 PHE B  53      32.890   7.175   9.918  1.00 74.51           C  
ATOM    416  CE2 PHE B  53      32.016   8.213  11.896  1.00 74.51           C  
ATOM    417  CZ  PHE B  53      32.981   8.145  10.905  1.00 74.51           C  
ATOM    418  N   ILE B  54      26.473   4.578   9.745  1.00 86.41           N  
ATOM    419  CA  ILE B  54      25.617   3.408   9.581  1.00 86.41           C  
ATOM    420  C   ILE B  54      25.585   2.995   8.111  1.00 86.41           C  
ATOM    421  CB  ILE B  54      24.185   3.679  10.093  1.00 86.41           C  
ATOM    422  O   ILE B  54      25.328   3.822   7.233  1.00 86.41           O  
ATOM    423  CG1 ILE B  54      24.211   4.050  11.581  1.00 86.41           C  
ATOM    424  CG2 ILE B  54      23.285   2.464   9.848  1.00 86.41           C  
ATOM    425  CD1 ILE B  54      22.864   4.500  12.130  1.00 86.41           C  
ATOM    426  N   ASN B  55      26.125   1.821   7.776  1.00 93.38           N  
ATOM    427  CA  ASN B  55      25.971   1.108   6.512  1.00 93.38           C  
ATOM    428  C   ASN B  55      24.909   0.017   6.610  1.00 93.38           C  
ATOM    429  CB  ASN B  55      27.307   0.509   6.068  1.00 93.38           C  
ATOM    430  O   ASN B  55      25.106  -0.988   7.295  1.00 93.38           O  
ATOM    431  CG  ASN B  55      27.232  -0.135   4.698  1.00 93.38           C  
ATOM    432  ND2 ASN B  55      28.341  -0.110   3.968  1.00 93.38           N  
ATOM    433  OD1 ASN B  55      26.184  -0.650   4.298  1.00 93.38           O  
ATOM    434  N   ALA B  56      23.725   0.319   6.031  1.00 95.53           N  
ATOM    435  CA  ALA B  56      22.578  -0.576   6.158  1.00 95.53           C  
ATOM    436  C   ALA B  56      22.901  -1.962   5.607  1.00 95.53           C  
ATOM    437  CB  ALA B  56      21.364   0.009   5.441  1.00 95.53           C  
ATOM    438  O   ALA B  56      22.323  -2.961   6.044  1.00 95.53           O  
ATOM    439  N   ASN B  57      23.883  -2.120   4.739  1.00 94.89           N  
ATOM    440  CA  ASN B  57      24.204  -3.371   4.059  1.00 94.89           C  
ATOM    441  C   ASN B  57      25.000  -4.310   4.961  1.00 94.89           C  
ATOM    442  CB  ASN B  57      24.975  -3.096   2.766  1.00 94.89           C  
ATOM    443  O   ASN B  57      24.982  -5.526   4.768  1.00 94.89           O  
ATOM    444  CG  ASN B  57      24.144  -2.356   1.737  1.00 94.89           C  
ATOM    445  ND2 ASN B  57      24.795  -1.512   0.945  1.00 94.89           N  
ATOM    446  OD1 ASN B  57      22.927  -2.540   1.655  1.00 94.89           O  
ATOM    447  N   ILE B  58      25.612  -3.783   6.000  1.00 93.88           N  
ATOM    448  CA  ILE B  58      26.475  -4.653   6.792  1.00 93.88           C  
ATOM    449  C   ILE B  58      26.046  -4.610   8.256  1.00 93.88           C  
ATOM    450  CB  ILE B  58      27.961  -4.251   6.656  1.00 93.88           C  
ATOM    451  O   ILE B  58      26.751  -5.118   9.131  1.00 93.88           O  
ATOM    452  CG1 ILE B  58      28.172  -2.813   7.145  1.00 93.88           C  
ATOM    453  CG2 ILE B  58      28.434  -4.412   5.208  1.00 93.88           C  
ATOM    454  CD1 ILE B  58      29.634  -2.425   7.311  1.00 93.88           C  
ATOM    455  N   LEU B  59      24.964  -4.010   8.532  1.00 92.75           N  
ATOM    456  CA  LEU B  59      24.436  -3.950   9.891  1.00 92.75           C  
ATOM    457  C   LEU B  59      24.195  -5.351  10.443  1.00 92.75           C  
ATOM    458  CB  LEU B  59      23.135  -3.144   9.925  1.00 92.75           C  
ATOM    459  O   LEU B  59      23.549  -6.177   9.792  1.00 92.75           O  
ATOM    460  CG  LEU B  59      22.647  -2.703  11.306  1.00 92.75           C  
ATOM    461  CD1 LEU B  59      23.620  -1.701  11.918  1.00 92.75           C  
ATOM    462  CD2 LEU B  59      21.246  -2.108  11.214  1.00 92.75           C  
ATOM    463  N   ASP B  60      24.785  -5.662  11.659  1.00 89.38           N  
ATOM    464  CA  ASP B  60      24.663  -7.009  12.208  1.00 89.38           C  
ATOM    465  C   ASP B  60      23.949  -6.989  13.558  1.00 89.38           C  
ATOM    466  CB  ASP B  60      26.041  -7.657  12.352  1.00 89.38           C  
ATOM    467  O   ASP B  60      23.746  -8.037  14.175  1.00 89.38           O  
ATOM    468  CG  ASP B  60      26.984  -6.857  13.235  1.00 89.38           C  
ATOM    469  OD1 ASP B  60      28.091  -7.346  13.545  1.00 89.38           O  
ATOM    470  OD2 ASP B  60      26.614  -5.729  13.626  1.00 89.38           O  
ATOM    471  N   LYS B  61      23.597  -5.820  13.958  1.00 92.41           N  
ATOM    472  CA  LYS B  61      22.927  -5.707  15.251  1.00 92.41           C  
ATOM    473  C   LYS B  61      21.481  -5.250  15.083  1.00 92.41           C  
ATOM    474  CB  LYS B  61      23.681  -4.737  16.163  1.00 92.41           C  
ATOM    475  O   LYS B  61      21.217  -4.232  14.441  1.00 92.41           O  
ATOM    476  CG  LYS B  61      25.115  -5.152  16.458  1.00 92.41           C  
ATOM    477  CD  LYS B  61      25.826  -4.124  17.328  1.00 92.41           C  
ATOM    478  CE  LYS B  61      27.285  -4.496  17.554  1.00 92.41           C  
ATOM    479  NZ  LYS B  61      28.004  -3.458  18.352  1.00 92.41           N  
ATOM    480  N   PRO B  62      20.559  -6.101  15.695  1.00 95.06           N  
ATOM    481  CA  PRO B  62      19.176  -5.620  15.709  1.00 95.06           C  
ATOM    482  C   PRO B  62      19.020  -4.295  16.453  1.00 95.06           C  
ATOM    483  CB  PRO B  62      18.419  -6.741  16.426  1.00 95.06           C  
ATOM    484  O   PRO B  62      19.780  -4.012  17.383  1.00 95.06           O  
ATOM    485  CG  PRO B  62      19.277  -7.952  16.253  1.00 95.06           C  
ATOM    486  CD  PRO B  62      20.716  -7.522  16.257  1.00 95.06           C  
ATOM    487  N   GLY B  63      18.113  -3.458  15.926  1.00 95.24           N  
ATOM    488  CA  GLY B  63      17.853  -2.206  16.619  1.00 95.24           C  
ATOM    489  C   GLY B  63      17.182  -1.166  15.742  1.00 95.24           C  
ATOM    490  O   GLY B  63      16.825  -1.449  14.597  1.00 95.24           O  
ATOM    491  N   GLN B  64      16.885  -0.015  16.372  1.00 96.25           N  
ATOM    492  CA  GLN B  64      16.353   1.159  15.687  1.00 96.25           C  
ATOM    493  C   GLN B  64      17.465   2.143  15.336  1.00 96.25           C  
ATOM    494  CB  GLN B  64      15.293   1.849  16.548  1.00 96.25           C  
ATOM    495  O   GLN B  64      18.259   2.524  16.199  1.00 96.25           O  
ATOM    496  CG  GLN B  64      14.139   0.941  16.948  1.00 96.25           C  
ATOM    497  CD  GLN B  64      13.122   1.639  17.832  1.00 96.25           C  
ATOM    498  NE2 GLN B  64      12.295   0.856  18.517  1.00 96.25           N  
ATOM    499  OE1 GLN B  64      13.081   2.871  17.899  1.00 96.25           O  
ATOM    500  N   TYR B  65      17.553   2.471  14.034  1.00 96.35           N  
ATOM    501  CA  TYR B  65      18.607   3.358  13.554  1.00 96.35           C  
ATOM    502  C   TYR B  65      18.019   4.545  12.799  1.00 96.35           C  
ATOM    503  CB  TYR B  65      19.582   2.596  12.652  1.00 96.35           C  
ATOM    504  O   TYR B  65      16.889   4.479  12.310  1.00 96.35           O  
ATOM    505  CG  TYR B  65      20.225   1.406  13.321  1.00 96.35           C  
ATOM    506  CD1 TYR B  65      21.422   1.539  14.021  1.00 96.35           C  
ATOM    507  CD2 TYR B  65      19.638   0.147  13.254  1.00 96.35           C  
ATOM    508  CE1 TYR B  65      22.020   0.445  14.638  1.00 96.35           C  
ATOM    509  CE2 TYR B  65      20.227  -0.954  13.867  1.00 96.35           C  
ATOM    510  OH  TYR B  65      22.002  -1.882  15.165  1.00 96.35           O  
ATOM    511  CZ  TYR B  65      21.415  -0.795  14.556  1.00 96.35           C  
ATOM    512  N   TYR B  66      18.674   5.668  12.782  1.00 96.75           N  
ATOM    513  CA  TYR B  66      18.395   6.805  11.911  1.00 96.75           C  
ATOM    514  C   TYR B  66      19.396   6.872  10.765  1.00 96.75           C  
ATOM    515  CB  TYR B  66      18.425   8.113  12.708  1.00 96.75           C  
ATOM    516  O   TYR B  66      20.587   7.104  10.985  1.00 96.75           O  
ATOM    517  CG  TYR B  66      17.866   9.295  11.955  1.00 96.75           C  
ATOM    518  CD1 TYR B  66      18.616  10.457  11.788  1.00 96.75           C  
ATOM    519  CD2 TYR B  66      16.587   9.254  11.410  1.00 96.75           C  
ATOM    520  CE1 TYR B  66      18.104  11.550  11.096  1.00 96.75           C  
ATOM    521  CE2 TYR B  66      16.065  10.341  10.716  1.00 96.75           C  
ATOM    522  OH  TYR B  66      16.319  12.562   9.879  1.00 96.75           O  
ATOM    523  CZ  TYR B  66      16.830  11.483  10.564  1.00 96.75           C  
ATOM    524  N   LEU B  67      18.987   6.574   9.611  1.00 96.17           N  
ATOM    525  CA  LEU B  67      19.844   6.387   8.446  1.00 96.17           C  
ATOM    526  C   LEU B  67      19.973   7.683   7.653  1.00 96.17           C  
ATOM    527  CB  LEU B  67      19.292   5.278   7.547  1.00 96.17           C  
ATOM    528  O   LEU B  67      18.967   8.294   7.284  1.00 96.17           O  
ATOM    529  CG  LEU B  67      20.243   4.733   6.481  1.00 96.17           C  
ATOM    530  CD1 LEU B  67      21.404   3.991   7.135  1.00 96.17           C  
ATOM    531  CD2 LEU B  67      19.497   3.821   5.513  1.00 96.17           C  
ATOM    532  N   ALA B  68      21.185   8.107   7.429  1.00 95.84           N  
ATOM    533  CA  ALA B  68      21.452   9.308   6.641  1.00 95.84           C  
ATOM    534  C   ALA B  68      21.055   9.105   5.182  1.00 95.84           C  
ATOM    535  CB  ALA B  68      22.926   9.692   6.740  1.00 95.84           C  
ATOM    536  O   ALA B  68      21.057   7.978   4.682  1.00 95.84           O  
ATOM    537  N   SER B  69      20.748  10.196   4.491  1.00 96.22           N  
ATOM    538  CA  SER B  69      20.305  10.142   3.102  1.00 96.22           C  
ATOM    539  C   SER B  69      21.387   9.559   2.199  1.00 96.22           C  
ATOM    540  CB  SER B  69      19.914  11.536   2.609  1.00 96.22           C  
ATOM    541  O   SER B  69      21.085   8.984   1.152  1.00 96.22           O  
ATOM    542  OG  SER B  69      21.016  12.424   2.687  1.00 96.22           O  
ATOM    543  N   TYR B  70      22.652   9.608   2.651  1.00 95.58           N  
ATOM    544  CA  TYR B  70      23.765   9.193   1.804  1.00 95.58           C  
ATOM    545  C   TYR B  70      24.327   7.851   2.259  1.00 95.58           C  
ATOM    546  CB  TYR B  70      24.871  10.252   1.813  1.00 95.58           C  
ATOM    547  O   TYR B  70      25.327   7.374   1.718  1.00 95.58           O  
ATOM    548  CG  TYR B  70      25.231  10.743   3.194  1.00 95.58           C  
ATOM    549  CD1 TYR B  70      24.666  11.908   3.710  1.00 95.58           C  
ATOM    550  CD2 TYR B  70      26.136  10.045   3.986  1.00 95.58           C  
ATOM    551  CE1 TYR B  70      24.996  12.365   4.981  1.00 95.58           C  
ATOM    552  CE2 TYR B  70      26.473  10.493   5.259  1.00 95.58           C  
ATOM    553  OH  TYR B  70      26.228  12.100   7.007  1.00 95.58           O  
ATOM    554  CZ  TYR B  70      25.898  11.652   5.747  1.00 95.58           C  
ATOM    555  N   ALA B  71      23.735   7.209   3.332  1.00 96.11           N  
ATOM    556  CA  ALA B  71      24.222   5.946   3.881  1.00 96.11           C  
ATOM    557  C   ALA B  71      24.153   4.833   2.840  1.00 96.11           C  
ATOM    558  CB  ALA B  71      23.421   5.561   5.122  1.00 96.11           C  
ATOM    559  O   ALA B  71      23.208   4.772   2.049  1.00 96.11           O  
ATOM    560  N   SER B  72      25.167   4.043   2.778  1.00 95.47           N  
ATOM    561  CA  SER B  72      25.128   2.851   1.938  1.00 95.47           C  
ATOM    562  C   SER B  72      23.945   1.959   2.299  1.00 95.47           C  
ATOM    563  CB  SER B  72      26.431   2.061   2.066  1.00 95.47           C  
ATOM    564  O   SER B  72      23.707   1.681   3.476  1.00 95.47           O  
ATOM    565  OG  SER B  72      27.524   2.807   1.560  1.00 95.47           O  
ATOM    566  N   GLY B  73      23.193   1.589   1.338  1.00 95.68           N  
ATOM    567  CA  GLY B  73      22.033   0.742   1.562  1.00 95.68           C  
ATOM    568  C   GLY B  73      20.745   1.526   1.731  1.00 95.68           C  
ATOM    569  O   GLY B  73      19.675   0.942   1.912  1.00 95.68           O  
ATOM    570  N   ASN B  74      20.786   2.797   1.761  1.00 96.43           N  
ATOM    571  CA  ASN B  74      19.593   3.637   1.781  1.00 96.43           C  
ATOM    572  C   ASN B  74      18.763   3.462   0.512  1.00 96.43           C  
ATOM    573  CB  ASN B  74      19.974   5.107   1.969  1.00 96.43           C  
ATOM    574  O   ASN B  74      19.277   3.617  -0.597  1.00 96.43           O  
ATOM    575  CG  ASN B  74      18.777   5.985   2.277  1.00 96.43           C  
ATOM    576  ND2 ASN B  74      18.881   6.777   3.338  1.00 96.43           N  
ATOM    577  OD1 ASN B  74      17.768   5.951   1.569  1.00 96.43           O  
ATOM    578  N   PRO B  75      17.505   3.153   0.609  1.00 95.11           N  
ATOM    579  CA  PRO B  75      16.734   2.744  -0.567  1.00 95.11           C  
ATOM    580  C   PRO B  75      16.302   3.927  -1.431  1.00 95.11           C  
ATOM    581  CB  PRO B  75      15.518   2.037   0.038  1.00 95.11           C  
ATOM    582  O   PRO B  75      15.979   3.751  -2.608  1.00 95.11           O  
ATOM    583  CG  PRO B  75      15.343   2.663   1.384  1.00 95.11           C  
ATOM    584  CD  PRO B  75      16.700   2.975   1.945  1.00 95.11           C  
ATOM    585  N   ASN B  76      16.235   5.163  -0.833  1.00 95.96           N  
ATOM    586  CA  ASN B  76      15.623   6.198  -1.658  1.00 95.96           C  
ATOM    587  C   ASN B  76      16.331   7.540  -1.491  1.00 95.96           C  
ATOM    588  CB  ASN B  76      14.135   6.338  -1.328  1.00 95.96           C  
ATOM    589  O   ASN B  76      15.816   8.576  -1.916  1.00 95.96           O  
ATOM    590  CG  ASN B  76      13.895   6.898   0.060  1.00 95.96           C  
ATOM    591  ND2 ASN B  76      12.702   7.435   0.284  1.00 95.96           N  
ATOM    592  OD1 ASN B  76      14.775   6.848   0.923  1.00 95.96           O  
ATOM    593  N   GLY B  77      17.515   7.543  -0.740  1.00 95.48           N  
ATOM    594  CA  GLY B  77      18.335   8.737  -0.614  1.00 95.48           C  
ATOM    595  C   GLY B  77      17.722   9.789   0.291  1.00 95.48           C  
ATOM    596  O   GLY B  77      18.011  10.979   0.151  1.00 95.48           O  
ATOM    597  N   ASN B  78      16.799   9.552   1.107  1.00 96.74           N  
ATOM    598  CA  ASN B  78      16.217  10.409   2.134  1.00 96.74           C  
ATOM    599  C   ASN B  78      16.585   9.934   3.537  1.00 96.74           C  
ATOM    600  CB  ASN B  78      14.696  10.477   1.979  1.00 96.74           C  
ATOM    601  O   ASN B  78      16.744   8.734   3.768  1.00 96.74           O  
ATOM    602  CG  ASN B  78      14.264  11.399   0.856  1.00 96.74           C  
ATOM    603  ND2 ASN B  78      13.942  10.822  -0.295  1.00 96.74           N  
ATOM    604  OD1 ASN B  78      14.221  12.621   1.022  1.00 96.74           O  
ATOM    605  N   TRP B  79      16.715  10.915   4.435  1.00 95.90           N  
ATOM    606  CA  TRP B  79      16.849  10.491   5.825  1.00 95.90           C  
ATOM    607  C   TRP B  79      15.620   9.709   6.277  1.00 95.90           C  
ATOM    608  CB  TRP B  79      17.065  11.700   6.738  1.00 95.90           C  
ATOM    609  O   TRP B  79      14.517   9.930   5.773  1.00 95.90           O  
ATOM    610  CG  TRP B  79      18.400  12.361   6.568  1.00 95.90           C  
ATOM    611  CD1 TRP B  79      18.794  13.170   5.539  1.00 95.90           C  
ATOM    612  CD2 TRP B  79      19.519  12.265   7.454  1.00 95.90           C  
ATOM    613  CE2 TRP B  79      20.560  13.043   6.899  1.00 95.90           C  
ATOM    614  CE3 TRP B  79      19.744  11.597   8.665  1.00 95.90           C  
ATOM    615  NE1 TRP B  79      20.092  13.584   5.732  1.00 95.90           N  
ATOM    616  CH2 TRP B  79      22.000  12.507   8.699  1.00 95.90           C  
ATOM    617  CZ2 TRP B  79      21.807  13.171   7.515  1.00 95.90           C  
ATOM    618  CZ3 TRP B  79      20.986  11.726   9.277  1.00 95.90           C  
ATOM    619  N   GLY B  80      15.899   8.798   7.203  1.00 97.15           N  
ATOM    620  CA  GLY B  80      14.755   8.057   7.711  1.00 97.15           C  
ATOM    621  C   GLY B  80      15.124   7.056   8.789  1.00 97.15           C  
ATOM    622  O   GLY B  80      16.268   7.021   9.247  1.00 97.15           O  
ATOM    623  N   TYR B  81      14.140   6.307   9.303  1.00 97.60           N  
ATOM    624  CA  TYR B  81      14.290   5.352  10.395  1.00 97.60           C  
ATOM    625  C   TYR B  81      14.362   3.925   9.866  1.00 97.60           C  
ATOM    626  CB  TYR B  81      13.131   5.483  11.388  1.00 97.60           C  
ATOM    627  O   TYR B  81      13.487   3.491   9.114  1.00 97.60           O  
ATOM    628  CG  TYR B  81      13.125   6.789  12.146  1.00 97.60           C  
ATOM    629  CD1 TYR B  81      13.563   6.851  13.467  1.00 97.60           C  
ATOM    630  CD2 TYR B  81      12.682   7.961  11.544  1.00 97.60           C  
ATOM    631  CE1 TYR B  81      13.558   8.051  14.170  1.00 97.60           C  
ATOM    632  CE2 TYR B  81      12.673   9.167  12.237  1.00 97.60           C  
ATOM    633  OH  TYR B  81      13.105  10.393  14.240  1.00 97.60           O  
ATOM    634  CZ  TYR B  81      13.112   9.202  13.548  1.00 97.60           C  
ATOM    635  N   LEU B  82      15.466   3.269  10.165  1.00 97.58           N  
ATOM    636  CA  LEU B  82      15.705   1.885   9.770  1.00 97.58           C  
ATOM    637  C   LEU B  82      15.543   0.945  10.960  1.00 97.58           C  
ATOM    638  CB  LEU B  82      17.106   1.733   9.172  1.00 97.58           C  
ATOM    639  O   LEU B  82      16.089   1.198  12.035  1.00 97.58           O  
ATOM    640  CG  LEU B  82      17.486   0.335   8.683  1.00 97.58           C  
ATOM    641  CD1 LEU B  82      16.917   0.086   7.290  1.00 97.58           C  
ATOM    642  CD2 LEU B  82      19.001   0.160   8.687  1.00 97.58           C  
ATOM    643  N   PHE B  83      14.808  -0.045  10.825  1.00 97.75           N  
ATOM    644  CA  PHE B  83      14.637  -1.100  11.816  1.00 97.75           C  
ATOM    645  C   PHE B  83      15.236  -2.411  11.320  1.00 97.75           C  
ATOM    646  CB  PHE B  83      13.154  -1.293  12.149  1.00 97.75           C  
ATOM    647  O   PHE B  83      14.894  -2.884  10.234  1.00 97.75           O  
ATOM    648  CG  PHE B  83      12.470  -0.037  12.618  1.00 97.75           C  
ATOM    649  CD1 PHE B  83      12.443   0.293  13.968  1.00 97.75           C  
ATOM    650  CD2 PHE B  83      11.853   0.813  11.709  1.00 97.75           C  
ATOM    651  CE1 PHE B  83      11.810   1.455  14.405  1.00 97.75           C  
ATOM    652  CE2 PHE B  83      11.219   1.975  12.139  1.00 97.75           C  
ATOM    653  CZ  PHE B  83      11.197   2.293  13.487  1.00 97.75           C  
ATOM    654  N   HIS B  84      16.145  -2.931  12.068  1.00 97.39           N  
ATOM    655  CA  HIS B  84      16.841  -4.169  11.733  1.00 97.39           C  
ATOM    656  C   HIS B  84      16.453  -5.294  12.687  1.00 97.39           C  
ATOM    657  CB  HIS B  84      18.356  -3.955  11.762  1.00 97.39           C  
ATOM    658  O   HIS B  84      16.601  -5.161  13.904  1.00 97.39           O  
ATOM    659  CG  HIS B  84      19.139  -5.154  11.330  1.00 97.39           C  
ATOM    660  CD2 HIS B  84      19.612  -6.209  12.036  1.00 97.39           C  
ATOM    661  ND1 HIS B  84      19.523  -5.361  10.023  1.00 97.39           N  
ATOM    662  CE1 HIS B  84      20.199  -6.495   9.944  1.00 97.39           C  
ATOM    663  NE2 HIS B  84      20.267  -7.029  11.152  1.00 97.39           N  
ATOM    664  N   TYR B  85      15.905  -6.376  12.188  1.00 97.19           N  
ATOM    665  CA  TYR B  85      15.499  -7.549  12.953  1.00 97.19           C  
ATOM    666  C   TYR B  85      16.253  -8.790  12.489  1.00 97.19           C  
ATOM    667  CB  TYR B  85      13.990  -7.778  12.827  1.00 97.19           C  
ATOM    668  O   TYR B  85      16.379  -9.034  11.287  1.00 97.19           O  
ATOM    669  CG  TYR B  85      13.160  -6.572  13.194  1.00 97.19           C  
ATOM    670  CD1 TYR B  85      12.902  -6.259  14.526  1.00 97.19           C  
ATOM    671  CD2 TYR B  85      12.632  -5.744  12.209  1.00 97.19           C  
ATOM    672  CE1 TYR B  85      12.136  -5.150  14.869  1.00 97.19           C  
ATOM    673  CE2 TYR B  85      11.865  -4.632  12.541  1.00 97.19           C  
ATOM    674  OH  TYR B  85      10.864  -3.244  14.205  1.00 97.19           O  
ATOM    675  CZ  TYR B  85      11.623  -4.343  13.871  1.00 97.19           C  
ATOM    676  N   SER B  86      16.706  -9.528  13.407  1.00 95.87           N  
ATOM    677  CA  SER B  86      17.470 -10.730  13.089  1.00 95.87           C  
ATOM    678  C   SER B  86      17.028 -11.910  13.948  1.00 95.87           C  
ATOM    679  CB  SER B  86      18.966 -10.481  13.280  1.00 95.87           C  
ATOM    680  O   SER B  86      16.947 -11.796  15.173  1.00 95.87           O  
ATOM    681  OG  SER B  86      19.703 -11.678  13.098  1.00 95.87           O  
ATOM    682  N   CYS B  87      16.725 -13.010  13.331  1.00 94.93           N  
ATOM    683  CA  CYS B  87      16.257 -14.171  14.079  1.00 94.93           C  
ATOM    684  C   CYS B  87      17.369 -14.744  14.949  1.00 94.93           C  
ATOM    685  CB  CYS B  87      15.735 -15.247  13.127  1.00 94.93           C  
ATOM    686  O   CYS B  87      17.100 -15.463  15.913  1.00 94.93           O  
ATOM    687  SG  CYS B  87      16.945 -15.776  11.894  1.00 94.93           S  
ATOM    688  N   TYR B  88      18.612 -14.405  14.667  1.00 93.69           N  
ATOM    689  CA  TYR B  88      19.742 -14.892  15.451  1.00 93.69           C  
ATOM    690  C   TYR B  88      20.246 -13.818  16.406  1.00 93.69           C  
ATOM    691  CB  TYR B  88      20.878 -15.348  14.531  1.00 93.69           C  
ATOM    692  O   TYR B  88      21.232 -14.024  17.118  1.00 93.69           O  
ATOM    693  CG  TYR B  88      20.510 -16.512  13.643  1.00 93.69           C  
ATOM    694  CD1 TYR B  88      20.329 -17.787  14.172  1.00 93.69           C  
ATOM    695  CD2 TYR B  88      20.345 -16.339  12.273  1.00 93.69           C  
ATOM    696  CE1 TYR B  88      19.992 -18.863  13.358  1.00 93.69           C  
ATOM    697  CE2 TYR B  88      20.008 -17.408  11.449  1.00 93.69           C  
ATOM    698  OH  TYR B  88      19.500 -19.725  11.188  1.00 93.69           O  
ATOM    699  CZ  TYR B  88      19.833 -18.664  11.999  1.00 93.69           C  
ATOM    700  N   GLY B  89      19.576 -12.638  16.421  1.00 93.23           N  
ATOM    701  CA  GLY B  89      20.059 -11.541  17.245  1.00 93.23           C  
ATOM    702  C   GLY B  89      21.395 -10.992  16.784  1.00 93.23           C  
ATOM    703  O   GLY B  89      21.741 -11.093  15.605  1.00 93.23           O  
ATOM    704  N   LYS B  90      22.084 -10.418  17.760  1.00 89.72           N  
ATOM    705  CA  LYS B  90      23.435  -9.952  17.463  1.00 89.72           C  
ATOM    706  C   LYS B  90      24.358 -11.119  17.128  1.00 89.72           C  
ATOM    707  CB  LYS B  90      24.000  -9.157  18.641  1.00 89.72           C  
ATOM    708  O   LYS B  90      24.479 -12.065  17.909  1.00 89.72           O  
ATOM    709  CG  LYS B  90      25.405  -8.620  18.408  1.00 89.72           C  
ATOM    710  CD  LYS B  90      25.943  -7.908  19.642  1.00 89.72           C  
ATOM    711  CE  LYS B  90      27.379  -7.445  19.440  1.00 89.72           C  
ATOM    712  NZ  LYS B  90      27.924  -6.779  20.661  1.00 89.72           N  
ATOM    713  N   ASN B  91      24.767 -11.376  15.924  1.00 83.05           N  
ATOM    714  CA  ASN B  91      25.623 -12.483  15.513  1.00 83.05           C  
ATOM    715  C   ASN B  91      26.702 -12.023  14.536  1.00 83.05           C  
ATOM    716  CB  ASN B  91      24.789 -13.605  14.892  1.00 83.05           C  
ATOM    717  O   ASN B  91      26.398 -11.416  13.508  1.00 83.05           O  
ATOM    718  CG  ASN B  91      25.611 -14.840  14.580  1.00 83.05           C  
ATOM    719  ND2 ASN B  91      24.979 -15.835  13.969  1.00 83.05           N  
ATOM    720  OD1 ASN B  91      26.805 -14.900  14.887  1.00 83.05           O  
ATOM    721  N   VAL B  92      27.930 -12.161  14.814  1.00 75.20           N  
ATOM    722  CA  VAL B  92      29.013 -11.653  13.980  1.00 75.20           C  
ATOM    723  C   VAL B  92      29.646 -12.802  13.198  1.00 75.20           C  
ATOM    724  CB  VAL B  92      30.086 -10.927  14.822  1.00 75.20           C  
ATOM    725  O   VAL B  92      30.154 -12.603  12.091  1.00 75.20           O  
ATOM    726  CG1 VAL B  92      30.451  -9.584  14.190  1.00 75.20           C  
ATOM    727  CG2 VAL B  92      29.596 -10.731  16.255  1.00 75.20           C  
ATOM    728  N   ASP B  93      29.519 -14.060  13.598  1.00 78.26           N  
ATOM    729  CA  ASP B  93      30.434 -15.024  12.993  1.00 78.26           C  
ATOM    730  C   ASP B  93      29.691 -16.284  12.552  1.00 78.26           C  
ATOM    731  CB  ASP B  93      31.553 -15.388  13.971  1.00 78.26           C  
ATOM    732  O   ASP B  93      30.312 -17.256  12.118  1.00 78.26           O  
ATOM    733  CG  ASP B  93      32.462 -14.216  14.295  1.00 78.26           C  
ATOM    734  OD1 ASP B  93      33.026 -14.171  15.409  1.00 78.26           O  
ATOM    735  OD2 ASP B  93      32.614 -13.327  13.428  1.00 78.26           O  
ATOM    736  N   ASP B  94      28.398 -16.202  12.203  1.00 86.28           N  
ATOM    737  CA  ASP B  94      27.673 -17.392  11.769  1.00 86.28           C  
ATOM    738  C   ASP B  94      26.569 -17.032  10.777  1.00 86.28           C  
ATOM    739  CB  ASP B  94      27.080 -18.127  12.972  1.00 86.28           C  
ATOM    740  O   ASP B  94      26.519 -15.905  10.278  1.00 86.28           O  
ATOM    741  CG  ASP B  94      26.995 -19.630  12.767  1.00 86.28           C  
ATOM    742  OD1 ASP B  94      26.828 -20.373  13.758  1.00 86.28           O  
ATOM    743  OD2 ASP B  94      27.100 -20.075  11.603  1.00 86.28           O  
ATOM    744  N   TYR B  95      25.742 -17.956  10.436  1.00 92.09           N  
ATOM    745  CA  TYR B  95      24.602 -17.738   9.552  1.00 92.09           C  
ATOM    746  C   TYR B  95      23.778 -16.541  10.009  1.00 92.09           C  
ATOM    747  CB  TYR B  95      23.719 -18.989   9.495  1.00 92.09           C  
ATOM    748  O   TYR B  95      23.608 -16.319  11.210  1.00 92.09           O  
ATOM    749  CG  TYR B  95      24.279 -20.089   8.626  1.00 92.09           C  
ATOM    750  CD1 TYR B  95      24.026 -20.118   7.257  1.00 92.09           C  
ATOM    751  CD2 TYR B  95      25.062 -21.100   9.173  1.00 92.09           C  
ATOM    752  CE1 TYR B  95      24.539 -21.131   6.452  1.00 92.09           C  
ATOM    753  CE2 TYR B  95      25.579 -22.118   8.378  1.00 92.09           C  
ATOM    754  OH  TYR B  95      25.823 -23.129   6.230  1.00 92.09           O  
ATOM    755  CZ  TYR B  95      25.313 -22.124   7.021  1.00 92.09           C  
ATOM    756  N   LYS B  96      23.458 -15.725   8.980  1.00 91.40           N  
ATOM    757  CA  LYS B  96      22.645 -14.537   9.222  1.00 91.40           C  
ATOM    758  C   LYS B  96      21.331 -14.603   8.448  1.00 91.40           C  
ATOM    759  CB  LYS B  96      23.415 -13.272   8.840  1.00 91.40           C  
ATOM    760  O   LYS B  96      21.275 -15.175   7.358  1.00 91.40           O  
ATOM    761  CG  LYS B  96      24.687 -13.055   9.647  1.00 91.40           C  
ATOM    762  CD  LYS B  96      25.401 -11.775   9.231  1.00 91.40           C  
ATOM    763  CE  LYS B  96      26.684 -11.567  10.024  1.00 91.40           C  
ATOM    764  NZ  LYS B  96      27.377 -10.302   9.635  1.00 91.40           N  
ATOM    765  N   GLU B  97      20.325 -14.248   8.956  1.00 95.53           N  
ATOM    766  CA  GLU B  97      19.028 -13.959   8.353  1.00 95.53           C  
ATOM    767  C   GLU B  97      18.332 -12.804   9.069  1.00 95.53           C  
ATOM    768  CB  GLU B  97      18.136 -15.203   8.372  1.00 95.53           C  
ATOM    769  O   GLU B  97      18.274 -12.775  10.300  1.00 95.53           O  
ATOM    770  CG  GLU B  97      16.872 -15.066   7.535  1.00 95.53           C  
ATOM    771  CD  GLU B  97      16.022 -16.327   7.522  1.00 95.53           C  
ATOM    772  OE1 GLU B  97      15.433 -16.651   6.466  1.00 95.53           O  
ATOM    773  OE2 GLU B  97      15.945 -16.996   8.576  1.00 95.53           O  
ATOM    774  N   ALA B  98      17.866 -11.791   8.252  1.00 96.67           N  
ATOM    775  CA  ALA B  98      17.300 -10.585   8.851  1.00 96.67           C  
ATOM    776  C   ALA B  98      16.343  -9.891   7.887  1.00 96.67           C  
ATOM    777  CB  ALA B  98      18.413  -9.628   9.272  1.00 96.67           C  
ATOM    778  O   ALA B  98      16.284 -10.236   6.704  1.00 96.67           O  
ATOM    779  N   ILE B  99      15.563  -9.034   8.478  1.00 97.47           N  
ATOM    780  CA  ILE B  99      14.814  -8.096   7.649  1.00 97.47           C  
ATOM    781  C   ILE B  99      15.114  -6.665   8.089  1.00 97.47           C  
ATOM    782  CB  ILE B  99      13.295  -8.371   7.717  1.00 97.47           C  
ATOM    783  O   ILE B  99      15.468  -6.426   9.246  1.00 97.47           O  
ATOM    784  CG1 ILE B  99      12.764  -8.091   9.128  1.00 97.47           C  
ATOM    785  CG2 ILE B  99      12.986  -9.809   7.291  1.00 97.47           C  
ATOM    786  CD1 ILE B  99      11.245  -8.048   9.221  1.00 97.47           C  
ATOM    787  N   GLN B 100      15.088  -5.772   7.104  1.00 97.68           N  
ATOM    788  CA  GLN B 100      15.119  -4.338   7.373  1.00 97.68           C  
ATOM    789  C   GLN B 100      13.860  -3.653   6.850  1.00 97.68           C  
ATOM    790  CB  GLN B 100      16.361  -3.701   6.748  1.00 97.68           C  
ATOM    791  O   GLN B 100      13.369  -3.985   5.769  1.00 97.68           O  
ATOM    792  CG  GLN B 100      17.669  -4.147   7.388  1.00 97.68           C  
ATOM    793  CD  GLN B 100      18.883  -3.478   6.771  1.00 97.68           C  
ATOM    794  NE2 GLN B 100      19.960  -3.375   7.543  1.00 97.68           N  
ATOM    795  OE1 GLN B 100      18.853  -3.058   5.610  1.00 97.68           O  
ATOM    796  N   THR B 101      13.235  -2.853   7.669  1.00 97.77           N  
ATOM    797  CA  THR B 101      12.220  -1.907   7.220  1.00 97.77           C  
ATOM    798  C   THR B 101      12.725  -0.472   7.343  1.00 97.77           C  
ATOM    799  CB  THR B 101      10.915  -2.064   8.023  1.00 97.77           C  
ATOM    800  O   THR B 101      13.532  -0.166   8.224  1.00 97.77           O  
ATOM    801  CG2 THR B 101      10.417  -3.505   7.984  1.00 97.77           C  
ATOM    802  OG1 THR B 101      11.151  -1.689   9.385  1.00 97.77           O  
ATOM    803  N   PHE B 102      12.350   0.339   6.436  1.00 97.93           N  
ATOM    804  CA  PHE B 102      12.834   1.714   6.411  1.00 97.93           C  
ATOM    805  C   PHE B 102      11.689   2.685   6.146  1.00 97.93           C  
ATOM    806  CB  PHE B 102      13.923   1.883   5.348  1.00 97.93           C  
ATOM    807  O   PHE B 102      10.960   2.540   5.163  1.00 97.93           O  
ATOM    808  CG  PHE B 102      14.483   3.278   5.269  1.00 97.93           C  
ATOM    809  CD1 PHE B 102      14.156   4.114   4.208  1.00 97.93           C  
ATOM    810  CD2 PHE B 102      15.336   3.753   6.256  1.00 97.93           C  
ATOM    811  CE1 PHE B 102      14.672   5.405   4.132  1.00 97.93           C  
ATOM    812  CE2 PHE B 102      15.856   5.043   6.187  1.00 97.93           C  
ATOM    813  CZ  PHE B 102      15.524   5.867   5.124  1.00 97.93           C  
ATOM    814  N   TRP B 103      11.419   3.594   7.073  1.00 97.60           N  
ATOM    815  CA  TRP B 103      10.520   4.729   6.889  1.00 97.60           C  
ATOM    816  C   TRP B 103      11.297   5.980   6.493  1.00 97.60           C  
ATOM    817  CB  TRP B 103       9.719   4.993   8.167  1.00 97.60           C  
ATOM    818  O   TRP B 103      12.087   6.503   7.282  1.00 97.60           O  
ATOM    819  CG  TRP B 103       8.750   3.903   8.515  1.00 97.60           C  
ATOM    820  CD1 TRP B 103       8.926   2.907   9.435  1.00 97.60           C  
ATOM    821  CD2 TRP B 103       7.455   3.697   7.942  1.00 97.60           C  
ATOM    822  CE2 TRP B 103       6.900   2.556   8.564  1.00 97.60           C  
ATOM    823  CE3 TRP B 103       6.709   4.366   6.963  1.00 97.60           C  
ATOM    824  NE1 TRP B 103       7.817   2.094   9.469  1.00 97.60           N  
ATOM    825  CH2 TRP B 103       4.923   2.744   7.277  1.00 97.60           C  
ATOM    826  CZ2 TRP B 103       5.632   2.071   8.237  1.00 97.60           C  
ATOM    827  CZ3 TRP B 103       5.447   3.882   6.640  1.00 97.60           C  
ATOM    828  N   SER B 104      11.168   6.451   5.270  1.00 97.33           N  
ATOM    829  CA  SER B 104      11.845   7.679   4.867  1.00 97.33           C  
ATOM    830  C   SER B 104      11.072   8.912   5.323  1.00 97.33           C  
ATOM    831  CB  SER B 104      12.031   7.716   3.350  1.00 97.33           C  
ATOM    832  O   SER B 104       9.846   8.871   5.449  1.00 97.33           O  
ATOM    833  OG  SER B 104      10.778   7.784   2.691  1.00 97.33           O  
ATOM    834  N   ASN B 105      11.770   9.977   5.597  1.00 96.71           N  
ATOM    835  CA  ASN B 105      11.162  11.197   6.117  1.00 96.71           C  
ATOM    836  C   ASN B 105      10.143  11.777   5.140  1.00 96.71           C  
ATOM    837  CB  ASN B 105      12.237  12.237   6.442  1.00 96.71           C  
ATOM    838  O   ASN B 105       9.257  12.535   5.538  1.00 96.71           O  
ATOM    839  CG  ASN B 105      12.962  11.941   7.740  1.00 96.71           C  
ATOM    840  ND2 ASN B 105      14.045  12.667   7.993  1.00 96.71           N  
ATOM    841  OD1 ASN B 105      12.552  11.068   8.509  1.00 96.71           O  
ATOM    842  N   ASP B 106      10.276  11.347   3.842  1.00 96.06           N  
ATOM    843  CA  ASP B 106       9.319  11.840   2.857  1.00 96.06           C  
ATOM    844  C   ASP B 106       8.088  10.938   2.788  1.00 96.06           C  
ATOM    845  CB  ASP B 106       9.973  11.942   1.477  1.00 96.06           C  
ATOM    846  O   ASP B 106       7.258  11.080   1.888  1.00 96.06           O  
ATOM    847  CG  ASP B 106      10.457  10.603   0.949  1.00 96.06           C  
ATOM    848  OD1 ASP B 106      10.744  10.492  -0.262  1.00 96.06           O  
ATOM    849  OD2 ASP B 106      10.549   9.649   1.752  1.00 96.06           O  
ATOM    850  N   GLY B 107       7.958   9.966   3.625  1.00 96.46           N  
ATOM    851  CA  GLY B 107       6.727   9.215   3.813  1.00 96.46           C  
ATOM    852  C   GLY B 107       6.687   7.925   3.016  1.00 96.46           C  
ATOM    853  O   GLY B 107       5.609   7.400   2.728  1.00 96.46           O  
ATOM    854  N   ARG B 108       7.803   7.336   2.629  1.00 97.39           N  
ATOM    855  CA  ARG B 108       7.847   6.081   1.886  1.00 97.39           C  
ATOM    856  C   ARG B 108       8.285   4.929   2.784  1.00 97.39           C  
ATOM    857  CB  ARG B 108       8.789   6.198   0.686  1.00 97.39           C  
ATOM    858  O   ARG B 108       9.077   5.122   3.709  1.00 97.39           O  
ATOM    859  CG  ARG B 108       8.395   7.284  -0.303  1.00 97.39           C  
ATOM    860  CD  ARG B 108       9.470   7.503  -1.358  1.00 97.39           C  
ATOM    861  NE  ARG B 108       9.614   6.342  -2.231  1.00 97.39           N  
ATOM    862  NH1 ARG B 108      11.409   7.191  -3.410  1.00 97.39           N  
ATOM    863  NH2 ARG B 108      10.572   5.119  -3.922  1.00 97.39           N  
ATOM    864  CZ  ARG B 108      10.531   6.220  -3.186  1.00 97.39           C  
ATOM    865  N   LEU B 109       7.684   3.756   2.620  1.00 97.95           N  
ATOM    866  CA  LEU B 109       7.970   2.557   3.401  1.00 97.95           C  
ATOM    867  C   LEU B 109       8.638   1.492   2.538  1.00 97.95           C  
ATOM    868  CB  LEU B 109       6.684   1.999   4.017  1.00 97.95           C  
ATOM    869  O   LEU B 109       8.123   1.134   1.477  1.00 97.95           O  
ATOM    870  CG  LEU B 109       6.810   0.666   4.756  1.00 97.95           C  
ATOM    871  CD1 LEU B 109       7.775   0.799   5.929  1.00 97.95           C  
ATOM    872  CD2 LEU B 109       5.443   0.188   5.233  1.00 97.95           C  
ATOM    873  N   PHE B 110       9.781   1.003   3.032  1.00 97.70           N  
ATOM    874  CA  PHE B 110      10.554   0.014   2.290  1.00 97.70           C  
ATOM    875  C   PHE B 110      10.805  -1.226   3.140  1.00 97.70           C  
ATOM    876  CB  PHE B 110      11.886   0.609   1.823  1.00 97.70           C  
ATOM    877  O   PHE B 110      10.829  -1.148   4.370  1.00 97.70           O  
ATOM    878  CG  PHE B 110      11.734   1.816   0.937  1.00 97.70           C  
ATOM    879  CD1 PHE B 110      11.719   1.682  -0.446  1.00 97.70           C  
ATOM    880  CD2 PHE B 110      11.606   3.084   1.487  1.00 97.70           C  
ATOM    881  CE1 PHE B 110      11.579   2.797  -1.269  1.00 97.70           C  
ATOM    882  CE2 PHE B 110      11.465   4.203   0.671  1.00 97.70           C  
ATOM    883  CZ  PHE B 110      11.453   4.057  -0.707  1.00 97.70           C  
ATOM    884  N   PHE B 111      11.029  -2.336   2.481  1.00 97.77           N  
ATOM    885  CA  PHE B 111      11.328  -3.615   3.116  1.00 97.77           C  
ATOM    886  C   PHE B 111      12.381  -4.379   2.322  1.00 97.77           C  
ATOM    887  CB  PHE B 111      10.057  -4.459   3.251  1.00 97.77           C  
ATOM    888  O   PHE B 111      12.382  -4.348   1.090  1.00 97.77           O  
ATOM    889  CG  PHE B 111      10.311  -5.868   3.716  1.00 97.77           C  
ATOM    890  CD1 PHE B 111      10.628  -6.869   2.806  1.00 97.77           C  
ATOM    891  CD2 PHE B 111      10.233  -6.191   5.064  1.00 97.77           C  
ATOM    892  CE1 PHE B 111      10.863  -8.173   3.233  1.00 97.77           C  
ATOM    893  CE2 PHE B 111      10.467  -7.492   5.499  1.00 97.77           C  
ATOM    894  CZ  PHE B 111      10.781  -8.482   4.582  1.00 97.77           C  
ATOM    895  N   ARG B 112      13.352  -4.994   3.000  1.00 97.37           N  
ATOM    896  CA  ARG B 112      14.211  -5.964   2.328  1.00 97.37           C  
ATOM    897  C   ARG B 112      14.593  -7.101   3.269  1.00 97.37           C  
ATOM    898  CB  ARG B 112      15.471  -5.283   1.789  1.00 97.37           C  
ATOM    899  O   ARG B 112      14.599  -6.929   4.490  1.00 97.37           O  
ATOM    900  CG  ARG B 112      16.400  -4.761   2.873  1.00 97.37           C  
ATOM    901  CD  ARG B 112      17.650  -4.121   2.285  1.00 97.37           C  
ATOM    902  NE  ARG B 112      18.581  -3.697   3.327  1.00 97.37           N  
ATOM    903  NH1 ARG B 112      20.153  -2.845   1.865  1.00 97.37           N  
ATOM    904  NH2 ARG B 112      20.518  -2.757   4.126  1.00 97.37           N  
ATOM    905  CZ  ARG B 112      19.748  -3.101   3.104  1.00 97.37           C  
ATOM    906  N   HIS B 113      14.840  -8.317   2.633  1.00 97.32           N  
ATOM    907  CA  HIS B 113      15.159  -9.542   3.356  1.00 97.32           C  
ATOM    908  C   HIS B 113      16.605  -9.962   3.118  1.00 97.32           C  
ATOM    909  CB  HIS B 113      14.211 -10.670   2.944  1.00 97.32           C  
ATOM    910  O   HIS B 113      17.098  -9.894   1.989  1.00 97.32           O  
ATOM    911  CG  HIS B 113      14.534 -11.986   3.576  1.00 97.32           C  
ATOM    912  CD2 HIS B 113      14.435 -12.404   4.860  1.00 97.32           C  
ATOM    913  ND1 HIS B 113      15.028 -13.055   2.859  1.00 97.32           N  
ATOM    914  CE1 HIS B 113      15.218 -14.076   3.678  1.00 97.32           C  
ATOM    915  NE2 HIS B 113      14.867 -13.707   4.897  1.00 97.32           N  
ATOM    916  N   HIS B 114      17.363 -10.185   4.159  1.00 96.67           N  
ATOM    917  CA  HIS B 114      18.667 -10.829   4.054  1.00 96.67           C  
ATOM    918  C   HIS B 114      18.524 -12.340   3.902  1.00 96.67           C  
ATOM    919  CB  HIS B 114      19.526 -10.503   5.277  1.00 96.67           C  
ATOM    920  O   HIS B 114      17.904 -12.996   4.742  1.00 96.67           O  
ATOM    921  CG  HIS B 114      20.941 -10.972   5.158  1.00 96.67           C  
ATOM    922  CD2 HIS B 114      22.073 -10.307   4.829  1.00 96.67           C  
ATOM    923  ND1 HIS B 114      21.314 -12.278   5.390  1.00 96.67           N  
ATOM    924  CE1 HIS B 114      22.619 -12.396   5.209  1.00 96.67           C  
ATOM    925  NE2 HIS B 114      23.103 -11.214   4.868  1.00 96.67           N  
ATOM    926  N   ARG B 115      19.060 -12.955   2.910  1.00 95.56           N  
ATOM    927  CA  ARG B 115      18.961 -14.395   2.700  1.00 95.56           C  
ATOM    928  C   ARG B 115      19.720 -15.159   3.781  1.00 95.56           C  
ATOM    929  CB  ARG B 115      19.495 -14.775   1.317  1.00 95.56           C  
ATOM    930  O   ARG B 115      20.688 -14.648   4.346  1.00 95.56           O  
ATOM    931  CG  ARG B 115      18.676 -14.215   0.166  1.00 95.56           C  
ATOM    932  CD  ARG B 115      19.292 -14.557  -1.184  1.00 95.56           C  
ATOM    933  NE  ARG B 115      18.711 -13.759  -2.259  1.00 95.56           N  
ATOM    934  NH1 ARG B 115      20.394 -12.176  -2.273  1.00 95.56           N  
ATOM    935  NH2 ARG B 115      18.634 -11.998  -3.732  1.00 95.56           N  
ATOM    936  CZ  ARG B 115      19.248 -12.646  -2.752  1.00 95.56           C  
ATOM    937  N   TRP B 116      19.161 -16.272   4.136  1.00 94.83           N  
ATOM    938  CA  TRP B 116      19.856 -17.127   5.092  1.00 94.83           C  
ATOM    939  C   TRP B 116      21.217 -17.553   4.553  1.00 94.83           C  
ATOM    940  CB  TRP B 116      19.013 -18.362   5.421  1.00 94.83           C  
ATOM    941  O   TRP B 116      21.300 -18.386   3.647  1.00 94.83           O  
ATOM    942  CG  TRP B 116      19.566 -19.196   6.538  1.00 94.83           C  
ATOM    943  CD1 TRP B 116      19.892 -18.776   7.797  1.00 94.83           C  
ATOM    944  CD2 TRP B 116      19.862 -20.596   6.493  1.00 94.83           C  
ATOM    945  CE2 TRP B 116      20.364 -20.958   7.762  1.00 94.83           C  
ATOM    946  CE3 TRP B 116      19.750 -21.580   5.501  1.00 94.83           C  
ATOM    947  NE1 TRP B 116      20.372 -19.831   8.539  1.00 94.83           N  
ATOM    948  CH2 TRP B 116      20.635 -23.207   7.078  1.00 94.83           C  
ATOM    949  CZ2 TRP B 116      20.754 -22.264   8.066  1.00 94.83           C  
ATOM    950  CZ3 TRP B 116      20.139 -22.879   5.806  1.00 94.83           C  
ATOM    951  N   SER B 117      22.383 -16.914   4.946  1.00 94.29           N  
ATOM    952  CA  SER B 117      23.731 -17.169   4.449  1.00 94.29           C  
ATOM    953  C   SER B 117      24.786 -16.622   5.405  1.00 94.29           C  
ATOM    954  CB  SER B 117      23.918 -16.549   3.063  1.00 94.29           C  
ATOM    955  O   SER B 117      24.459 -15.907   6.355  1.00 94.29           O  
ATOM    956  OG  SER B 117      24.156 -15.156   3.163  1.00 94.29           O  
ATOM    957  N   LYS B 118      25.963 -16.863   5.188  1.00 94.43           N  
ATOM    958  CA  LYS B 118      27.076 -16.338   5.975  1.00 94.43           C  
ATOM    959  C   LYS B 118      27.632 -15.059   5.355  1.00 94.43           C  
ATOM    960  CB  LYS B 118      28.184 -17.384   6.102  1.00 94.43           C  
ATOM    961  O   LYS B 118      28.528 -14.428   5.920  1.00 94.43           O  
ATOM    962  CG  LYS B 118      27.800 -18.593   6.942  1.00 94.43           C  
ATOM    963  CD  LYS B 118      28.964 -19.565   7.087  1.00 94.43           C  
ATOM    964  CE  LYS B 118      28.589 -20.763   7.949  1.00 94.43           C  
ATOM    965  NZ  LYS B 118      29.731 -21.713   8.104  1.00 94.43           N  
ATOM    966  N   ILE B 119      27.127 -14.712   4.197  1.00 95.16           N  
ATOM    967  CA  ILE B 119      27.552 -13.498   3.510  1.00 95.16           C  
ATOM    968  C   ILE B 119      26.889 -12.282   4.154  1.00 95.16           C  
ATOM    969  CB  ILE B 119      27.218 -13.555   2.002  1.00 95.16           C  
ATOM    970  O   ILE B 119      25.661 -12.209   4.239  1.00 95.16           O  
ATOM    971  CG1 ILE B 119      27.890 -14.769   1.352  1.00 95.16           C  
ATOM    972  CG2 ILE B 119      27.640 -12.257   1.306  1.00 95.16           C  
ATOM    973  CD1 ILE B 119      27.435 -15.038  -0.076  1.00 95.16           C  
ATOM    974  N   ILE B 120      27.598 -11.282   4.624  1.00 90.91           N  
ATOM    975  CA  ILE B 120      27.128 -10.164   5.435  1.00 90.91           C  
ATOM    976  C   ILE B 120      26.193  -9.284   4.608  1.00 90.91           C  
ATOM    977  CB  ILE B 120      28.306  -9.328   5.982  1.00 90.91           C  
ATOM    978  O   ILE B 120      25.160  -8.827   5.103  1.00 90.91           O  
ATOM    979  CG1 ILE B 120      27.826  -8.395   7.100  1.00 90.91           C  
ATOM    980  CG2 ILE B 120      28.975  -8.535   4.856  1.00 90.91           C  
ATOM    981  CD1 ILE B 120      28.942  -7.878   7.997  1.00 90.91           C  
ATOM    982  N   ASP B 121      26.436  -9.035   3.293  1.00 94.59           N  
ATOM    983  CA  ASP B 121      25.661  -8.124   2.457  1.00 94.59           C  
ATOM    984  C   ASP B 121      24.809  -8.894   1.450  1.00 94.59           C  
ATOM    985  CB  ASP B 121      26.585  -7.148   1.727  1.00 94.59           C  
ATOM    986  O   ASP B 121      24.789  -8.561   0.263  1.00 94.59           O  
ATOM    987  CG  ASP B 121      25.830  -6.071   0.968  1.00 94.59           C  
ATOM    988  OD1 ASP B 121      26.448  -5.347   0.159  1.00 94.59           O  
ATOM    989  OD2 ASP B 121      24.605  -5.943   1.185  1.00 94.59           O  
ATOM    990  N   ASP B 122      24.176 -10.002   1.784  1.00 95.65           N  
ATOM    991  CA  ASP B 122      23.349 -10.834   0.916  1.00 95.65           C  
ATOM    992  C   ASP B 122      21.878 -10.439   1.015  1.00 95.65           C  
ATOM    993  CB  ASP B 122      23.521 -12.313   1.267  1.00 95.65           C  
ATOM    994  O   ASP B 122      21.056 -11.206   1.522  1.00 95.65           O  
ATOM    995  CG  ASP B 122      23.031 -13.244   0.171  1.00 95.65           C  
ATOM    996  OD1 ASP B 122      22.893 -14.461   0.421  1.00 95.65           O  
ATOM    997  OD2 ASP B 122      22.782 -12.756  -0.952  1.00 95.65           O  
ATOM    998  N   TRP B 123      21.518  -9.215   0.514  1.00 96.66           N  
ATOM    999  CA  TRP B 123      20.175  -8.655   0.627  1.00 96.66           C  
ATOM   1000  C   TRP B 123      19.399  -8.834  -0.674  1.00 96.66           C  
ATOM   1001  CB  TRP B 123      20.240  -7.171   0.997  1.00 96.66           C  
ATOM   1002  O   TRP B 123      19.966  -8.715  -1.763  1.00 96.66           O  
ATOM   1003  CG  TRP B 123      20.788  -6.908   2.367  1.00 96.66           C  
ATOM   1004  CD1 TRP B 123      22.074  -6.573   2.690  1.00 96.66           C  
ATOM   1005  CD2 TRP B 123      20.066  -6.965   3.601  1.00 96.66           C  
ATOM   1006  CE2 TRP B 123      20.978  -6.652   4.634  1.00 96.66           C  
ATOM   1007  CE3 TRP B 123      18.735  -7.250   3.934  1.00 96.66           C  
ATOM   1008  NE1 TRP B 123      22.194  -6.417   4.052  1.00 96.66           N  
ATOM   1009  CH2 TRP B 123      19.292  -6.898   6.276  1.00 96.66           C  
ATOM   1010  CZ2 TRP B 123      20.599  -6.615   5.978  1.00 96.66           C  
ATOM   1011  CZ3 TRP B 123      18.361  -7.214   5.273  1.00 96.66           C  
ATOM   1012  N   GLU B 124      18.108  -9.148  -0.638  1.00 97.15           N  
ATOM   1013  CA  GLU B 124      17.194  -8.933  -1.757  1.00 97.15           C  
ATOM   1014  C   GLU B 124      16.953  -7.445  -1.994  1.00 97.15           C  
ATOM   1015  CB  GLU B 124      15.864  -9.649  -1.509  1.00 97.15           C  
ATOM   1016  O   GLU B 124      17.142  -6.628  -1.091  1.00 97.15           O  
ATOM   1017  CG  GLU B 124      15.988 -11.163  -1.417  1.00 97.15           C  
ATOM   1018  CD  GLU B 124      14.680 -11.851  -1.062  1.00 97.15           C  
ATOM   1019  OE1 GLU B 124      14.661 -13.098  -0.947  1.00 97.15           O  
ATOM   1020  OE2 GLU B 124      13.664 -11.138  -0.898  1.00 97.15           O  
ATOM   1021  N   PRO B 125      16.563  -7.083  -3.185  1.00 96.49           N  
ATOM   1022  CA  PRO B 125      16.308  -5.664  -3.443  1.00 96.49           C  
ATOM   1023  C   PRO B 125      15.225  -5.085  -2.536  1.00 96.49           C  
ATOM   1024  CB  PRO B 125      15.862  -5.646  -4.907  1.00 96.49           C  
ATOM   1025  O   PRO B 125      14.343  -5.816  -2.078  1.00 96.49           O  
ATOM   1026  CG  PRO B 125      16.426  -6.900  -5.494  1.00 96.49           C  
ATOM   1027  CD  PRO B 125      16.456  -7.955  -4.425  1.00 96.49           C  
ATOM   1028  N   TRP B 126      15.200  -3.812  -2.317  1.00 97.31           N  
ATOM   1029  CA  TRP B 126      14.168  -3.113  -1.559  1.00 97.31           C  
ATOM   1030  C   TRP B 126      12.818  -3.208  -2.261  1.00 97.31           C  
ATOM   1031  CB  TRP B 126      14.550  -1.644  -1.358  1.00 97.31           C  
ATOM   1032  O   TRP B 126      12.743  -3.128  -3.490  1.00 97.31           O  
ATOM   1033  CG  TRP B 126      15.669  -1.434  -0.383  1.00 97.31           C  
ATOM   1034  CD1 TRP B 126      16.983  -1.192  -0.675  1.00 97.31           C  
ATOM   1035  CD2 TRP B 126      15.572  -1.452   1.045  1.00 97.31           C  
ATOM   1036  CE2 TRP B 126      16.868  -1.213   1.555  1.00 97.31           C  
ATOM   1037  CE3 TRP B 126      14.515  -1.647   1.943  1.00 97.31           C  
ATOM   1038  NE1 TRP B 126      17.709  -1.058   0.486  1.00 97.31           N  
ATOM   1039  CH2 TRP B 126      16.081  -1.357   3.782  1.00 97.31           C  
ATOM   1040  CZ2 TRP B 126      17.133  -1.163   2.925  1.00 97.31           C  
ATOM   1041  CZ3 TRP B 126      14.781  -1.597   3.307  1.00 97.31           C  
ATOM   1042  N   LYS B 127      11.864  -3.469  -1.514  1.00 97.35           N  
ATOM   1043  CA  LYS B 127      10.479  -3.353  -1.961  1.00 97.35           C  
ATOM   1044  C   LYS B 127       9.793  -2.150  -1.321  1.00 97.35           C  
ATOM   1045  CB  LYS B 127       9.703  -4.632  -1.641  1.00 97.35           C  
ATOM   1046  O   LYS B 127       9.975  -1.886  -0.130  1.00 97.35           O  
ATOM   1047  CG  LYS B 127      10.272  -5.882  -2.296  1.00 97.35           C  
ATOM   1048  CD  LYS B 127       9.533  -7.135  -1.845  1.00 97.35           C  
ATOM   1049  CE  LYS B 127      10.118  -8.389  -2.480  1.00 97.35           C  
ATOM   1050  NZ  LYS B 127       9.394  -9.620  -2.043  1.00 97.35           N  
ATOM   1051  N   GLU B 128       9.041  -1.449  -2.142  1.00 97.47           N  
ATOM   1052  CA  GLU B 128       8.359  -0.262  -1.636  1.00 97.47           C  
ATOM   1053  C   GLU B 128       6.855  -0.495  -1.525  1.00 97.47           C  
ATOM   1054  CB  GLU B 128       8.639   0.944  -2.537  1.00 97.47           C  
ATOM   1055  O   GLU B 128       6.247  -1.097  -2.412  1.00 97.47           O  
ATOM   1056  CG  GLU B 128       8.039   2.246  -2.026  1.00 97.47           C  
ATOM   1057  CD  GLU B 128       8.419   3.453  -2.870  1.00 97.47           C  
ATOM   1058  OE1 GLU B 128       7.980   4.580  -2.548  1.00 97.47           O  
ATOM   1059  OE2 GLU B 128       9.160   3.269  -3.861  1.00 97.47           O  
ATOM   1060  N   PHE B 129       6.239   0.008  -0.457  1.00 97.57           N  
ATOM   1061  CA  PHE B 129       4.807  -0.144  -0.232  1.00 97.57           C  
ATOM   1062  C   PHE B 129       4.046   1.073  -0.746  1.00 97.57           C  
ATOM   1063  CB  PHE B 129       4.515  -0.354   1.257  1.00 97.57           C  
ATOM   1064  O   PHE B 129       4.569   2.189  -0.736  1.00 97.57           O  
ATOM   1065  CG  PHE B 129       4.787  -1.754   1.737  1.00 97.57           C  
ATOM   1066  CD1 PHE B 129       3.745  -2.653   1.930  1.00 97.57           C  
ATOM   1067  CD2 PHE B 129       6.087  -2.172   1.995  1.00 97.57           C  
ATOM   1068  CE1 PHE B 129       3.995  -3.950   2.374  1.00 97.57           C  
ATOM   1069  CE2 PHE B 129       6.343  -3.466   2.439  1.00 97.57           C  
ATOM   1070  CZ  PHE B 129       5.296  -4.353   2.629  1.00 97.57           C  
ATOM   1071  N   THR B 130       2.841   0.846  -1.156  1.00 97.56           N  
ATOM   1072  CA  THR B 130       2.051   1.822  -1.898  1.00 97.56           C  
ATOM   1073  C   THR B 130       1.274   2.726  -0.945  1.00 97.56           C  
ATOM   1074  CB  THR B 130       1.072   1.130  -2.865  1.00 97.56           C  
ATOM   1075  O   THR B 130       0.699   2.253   0.037  1.00 97.56           O  
ATOM   1076  CG2 THR B 130       0.293   2.153  -3.685  1.00 97.56           C  
ATOM   1077  OG1 THR B 130       1.808   0.281  -3.755  1.00 97.56           O  
ATOM   1078  N   ARG B 131       1.280   4.000  -1.285  1.00 96.70           N  
ATOM   1079  CA  ARG B 131       0.423   4.943  -0.573  1.00 96.70           C  
ATOM   1080  C   ARG B 131      -0.869   5.197  -1.342  1.00 96.70           C  
ATOM   1081  CB  ARG B 131       1.159   6.264  -0.334  1.00 96.70           C  
ATOM   1082  O   ARG B 131      -0.917   5.019  -2.561  1.00 96.70           O  
ATOM   1083  CG  ARG B 131       2.347   6.146   0.607  1.00 96.70           C  
ATOM   1084  CD  ARG B 131       2.858   7.512   1.044  1.00 96.70           C  
ATOM   1085  NE  ARG B 131       2.451   8.562   0.115  1.00 96.70           N  
ATOM   1086  NH1 ARG B 131       4.149  10.018   0.693  1.00 96.70           N  
ATOM   1087  NH2 ARG B 131       2.617  10.612  -0.906  1.00 96.70           N  
ATOM   1088  CZ  ARG B 131       3.073   9.728  -0.030  1.00 96.70           C  
ATOM   1089  N   ASN B 132      -1.888   5.680  -0.640  1.00 96.11           N  
ATOM   1090  CA  ASN B 132      -3.206   5.909  -1.222  1.00 96.11           C  
ATOM   1091  C   ASN B 132      -3.178   7.039  -2.247  1.00 96.11           C  
ATOM   1092  CB  ASN B 132      -4.231   6.212  -0.126  1.00 96.11           C  
ATOM   1093  O   ASN B 132      -4.068   7.138  -3.093  1.00 96.11           O  
ATOM   1094  CG  ASN B 132      -4.807   4.956   0.497  1.00 96.11           C  
ATOM   1095  ND2 ASN B 132      -5.716   5.130   1.449  1.00 96.11           N  
ATOM   1096  OD1 ASN B 132      -4.438   3.838   0.127  1.00 96.11           O  
ATOM   1097  N   ASP B 133      -2.150   7.827  -2.210  1.00 95.79           N  
ATOM   1098  CA  ASP B 133      -2.067   8.945  -3.145  1.00 95.79           C  
ATOM   1099  C   ASP B 133      -1.332   8.542  -4.421  1.00 95.79           C  
ATOM   1100  CB  ASP B 133      -1.369  10.140  -2.492  1.00 95.79           C  
ATOM   1101  O   ASP B 133      -0.987   9.395  -5.241  1.00 95.79           O  
ATOM   1102  CG  ASP B 133       0.046   9.826  -2.039  1.00 95.79           C  
ATOM   1103  OD1 ASP B 133       0.731  10.727  -1.508  1.00 95.79           O  
ATOM   1104  OD2 ASP B 133       0.480   8.667  -2.217  1.00 95.79           O  
ATOM   1105  N   HIS B 134      -1.057   7.239  -4.679  1.00 95.92           N  
ATOM   1106  CA  HIS B 134      -0.513   6.744  -5.938  1.00 95.92           C  
ATOM   1107  C   HIS B 134      -1.393   7.149  -7.116  1.00 95.92           C  
ATOM   1108  CB  HIS B 134      -0.362   5.222  -5.895  1.00 95.92           C  
ATOM   1109  O   HIS B 134      -2.618   7.025  -7.052  1.00 95.92           O  
ATOM   1110  CG  HIS B 134       0.487   4.672  -6.997  1.00 95.92           C  
ATOM   1111  CD2 HIS B 134       1.741   4.162  -6.983  1.00 95.92           C  
ATOM   1112  ND1 HIS B 134       0.060   4.609  -8.305  1.00 95.92           N  
ATOM   1113  CE1 HIS B 134       1.017   4.082  -9.050  1.00 95.92           C  
ATOM   1114  NE2 HIS B 134       2.048   3.802  -8.272  1.00 95.92           N  
ATOM   1115  N   PRO B 135      -0.805   7.680  -8.198  1.00 95.40           N  
ATOM   1116  CA  PRO B 135      -1.578   8.200  -9.328  1.00 95.40           C  
ATOM   1117  C   PRO B 135      -2.510   7.156  -9.937  1.00 95.40           C  
ATOM   1118  CB  PRO B 135      -0.498   8.619 -10.330  1.00 95.40           C  
ATOM   1119  O   PRO B 135      -3.575   7.501 -10.455  1.00 95.40           O  
ATOM   1120  CG  PRO B 135       0.704   8.916  -9.495  1.00 95.40           C  
ATOM   1121  CD  PRO B 135       0.688   8.011  -8.296  1.00 95.40           C  
ATOM   1122  N   ASN B 136      -2.180   5.888  -9.901  1.00 95.47           N  
ATOM   1123  CA  ASN B 136      -3.004   4.834 -10.482  1.00 95.47           C  
ATOM   1124  C   ASN B 136      -4.198   4.501  -9.592  1.00 95.47           C  
ATOM   1125  CB  ASN B 136      -2.167   3.579 -10.739  1.00 95.47           C  
ATOM   1126  O   ASN B 136      -5.060   3.706  -9.974  1.00 95.47           O  
ATOM   1127  CG  ASN B 136      -1.338   3.679 -12.005  1.00 95.47           C  
ATOM   1128  ND2 ASN B 136      -0.860   2.540 -12.492  1.00 95.47           N  
ATOM   1129  OD1 ASN B 136      -1.129   4.771 -12.539  1.00 95.47           O  
ATOM   1130  N   LEU B 137      -4.244   5.133  -8.379  1.00 96.36           N  
ATOM   1131  CA  LEU B 137      -5.322   4.809  -7.451  1.00 96.36           C  
ATOM   1132  C   LEU B 137      -6.330   5.951  -7.368  1.00 96.36           C  
ATOM   1133  CB  LEU B 137      -4.759   4.508  -6.059  1.00 96.36           C  
ATOM   1134  O   LEU B 137      -7.268   5.900  -6.570  1.00 96.36           O  
ATOM   1135  CG  LEU B 137      -3.847   3.286  -5.946  1.00 96.36           C  
ATOM   1136  CD1 LEU B 137      -3.370   3.111  -4.509  1.00 96.36           C  
ATOM   1137  CD2 LEU B 137      -4.569   2.033  -6.431  1.00 96.36           C  
ATOM   1138  N   ILE B 138      -6.107   6.971  -8.167  1.00 96.59           N  
ATOM   1139  CA  ILE B 138      -7.075   8.058  -8.264  1.00 96.59           C  
ATOM   1140  C   ILE B 138      -8.414   7.513  -8.755  1.00 96.59           C  
ATOM   1141  CB  ILE B 138      -6.574   9.177  -9.204  1.00 96.59           C  
ATOM   1142  O   ILE B 138      -8.460   6.712  -9.692  1.00 96.59           O  
ATOM   1143  CG1 ILE B 138      -5.352   9.877  -8.598  1.00 96.59           C  
ATOM   1144  CG2 ILE B 138      -7.694  10.182  -9.492  1.00 96.59           C  
ATOM   1145  CD1 ILE B 138      -4.640  10.820  -9.557  1.00 96.59           C  
ATOM   1146  N   ASN B 139      -9.512   7.888  -8.166  1.00 97.04           N  
ATOM   1147  CA  ASN B 139     -10.891   7.626  -8.562  1.00 97.04           C  
ATOM   1148  C   ASN B 139     -11.806   8.798  -8.217  1.00 97.04           C  
ATOM   1149  CB  ASN B 139     -11.404   6.342  -7.906  1.00 97.04           C  
ATOM   1150  O   ASN B 139     -12.058   9.069  -7.042  1.00 97.04           O  
ATOM   1151  CG  ASN B 139     -12.719   5.870  -8.494  1.00 97.04           C  
ATOM   1152  ND2 ASN B 139     -12.860   4.560  -8.655  1.00 97.04           N  
ATOM   1153  OD1 ASN B 139     -13.600   6.677  -8.802  1.00 97.04           O  
ATOM   1154  N   THR B 140     -12.238   9.475  -9.198  1.00 96.48           N  
ATOM   1155  CA  THR B 140     -12.969  10.719  -8.983  1.00 96.48           C  
ATOM   1156  C   THR B 140     -14.447  10.439  -8.722  1.00 96.48           C  
ATOM   1157  CB  THR B 140     -12.828  11.665 -10.189  1.00 96.48           C  
ATOM   1158  O   THR B 140     -15.175  11.314  -8.248  1.00 96.48           O  
ATOM   1159  CG2 THR B 140     -11.377  12.090 -10.388  1.00 96.48           C  
ATOM   1160  OG1 THR B 140     -13.284  10.995 -11.371  1.00 96.48           O  
ATOM   1161  N   GLY B 141     -14.819   9.138  -8.868  1.00 97.07           N  
ATOM   1162  CA  GLY B 141     -16.255   8.953  -9.008  1.00 97.07           C  
ATOM   1163  C   GLY B 141     -16.845   9.722 -10.175  1.00 97.07           C  
ATOM   1164  O   GLY B 141     -16.143  10.490 -10.837  1.00 97.07           O  
ATOM   1165  N   TRP B 142     -18.117   9.409 -10.594  1.00 97.83           N  
ATOM   1166  CA  TRP B 142     -18.747  10.125 -11.699  1.00 97.83           C  
ATOM   1167  C   TRP B 142     -18.979  11.588 -11.338  1.00 97.83           C  
ATOM   1168  CB  TRP B 142     -20.074   9.464 -12.081  1.00 97.83           C  
ATOM   1169  O   TRP B 142     -19.527  11.892 -10.276  1.00 97.83           O  
ATOM   1170  CG  TRP B 142     -19.920   8.133 -12.754  1.00 97.83           C  
ATOM   1171  CD1 TRP B 142     -20.149   6.901 -12.205  1.00 97.83           C  
ATOM   1172  CD2 TRP B 142     -19.498   7.900 -14.101  1.00 97.83           C  
ATOM   1173  CE2 TRP B 142     -19.495   6.502 -14.302  1.00 97.83           C  
ATOM   1174  CE3 TRP B 142     -19.124   8.739 -15.159  1.00 97.83           C  
ATOM   1175  NE1 TRP B 142     -19.895   5.916 -13.132  1.00 97.83           N  
ATOM   1176  CH2 TRP B 142     -18.768   6.768 -16.539  1.00 97.83           C  
ATOM   1177  CZ2 TRP B 142     -19.130   5.924 -15.521  1.00 97.83           C  
ATOM   1178  CZ3 TRP B 142     -18.761   8.162 -16.371  1.00 97.83           C  
ATOM   1179  N   GLN B 143     -18.479  12.468 -12.117  1.00 97.70           N  
ATOM   1180  CA  GLN B 143     -18.615  13.913 -11.962  1.00 97.70           C  
ATOM   1181  C   GLN B 143     -19.337  14.529 -13.156  1.00 97.70           C  
ATOM   1182  CB  GLN B 143     -17.243  14.565 -11.784  1.00 97.70           C  
ATOM   1183  O   GLN B 143     -19.234  14.027 -14.278  1.00 97.70           O  
ATOM   1184  CG  GLN B 143     -16.423  13.974 -10.645  1.00 97.70           C  
ATOM   1185  CD  GLN B 143     -17.035  14.239  -9.282  1.00 97.70           C  
ATOM   1186  NE2 GLN B 143     -17.071  13.214  -8.439  1.00 97.70           N  
ATOM   1187  OE1 GLN B 143     -17.472  15.357  -8.990  1.00 97.70           O  
ATOM   1188  N   PRO B 144     -20.144  15.571 -13.007  1.00 97.70           N  
ATOM   1189  CA  PRO B 144     -20.795  16.221 -14.147  1.00 97.70           C  
ATOM   1190  C   PRO B 144     -19.802  16.665 -15.219  1.00 97.70           C  
ATOM   1191  CB  PRO B 144     -21.491  17.429 -13.514  1.00 97.70           C  
ATOM   1192  O   PRO B 144     -18.684  17.076 -14.898  1.00 97.70           O  
ATOM   1193  CG  PRO B 144     -21.595  17.092 -12.062  1.00 97.70           C  
ATOM   1194  CD  PRO B 144     -20.448  16.195 -11.697  1.00 97.70           C  
ATOM   1195  N   ALA B 145     -20.185  16.554 -16.555  1.00 97.70           N  
ATOM   1196  CA  ALA B 145     -19.302  16.899 -17.666  1.00 97.70           C  
ATOM   1197  C   ALA B 145     -19.861  18.072 -18.467  1.00 97.70           C  
ATOM   1198  CB  ALA B 145     -19.093  15.690 -18.575  1.00 97.70           C  
ATOM   1199  O   ALA B 145     -19.657  18.156 -19.680  1.00 97.70           O  
ATOM   1200  N   GLY B 146     -20.587  19.038 -17.851  1.00 97.31           N  
ATOM   1201  CA  GLY B 146     -20.957  20.333 -18.401  1.00 97.31           C  
ATOM   1202  C   GLY B 146     -22.176  20.273 -19.301  1.00 97.31           C  
ATOM   1203  O   GLY B 146     -22.567  21.281 -19.895  1.00 97.31           O  
ATOM   1204  N   TYR B 147     -22.825  19.133 -19.613  1.00 97.77           N  
ATOM   1205  CA  TYR B 147     -24.052  18.948 -20.380  1.00 97.77           C  
ATOM   1206  C   TYR B 147     -24.998  17.985 -19.673  1.00 97.77           C  
ATOM   1207  CB  TYR B 147     -23.734  18.429 -21.786  1.00 97.77           C  
ATOM   1208  O   TYR B 147     -24.565  16.965 -19.132  1.00 97.77           O  
ATOM   1209  CG  TYR B 147     -24.894  18.529 -22.746  1.00 97.77           C  
ATOM   1210  CD1 TYR B 147     -25.801  17.480 -22.886  1.00 97.77           C  
ATOM   1211  CD2 TYR B 147     -25.086  19.670 -23.517  1.00 97.77           C  
ATOM   1212  CE1 TYR B 147     -26.870  17.566 -23.771  1.00 97.77           C  
ATOM   1213  CE2 TYR B 147     -26.152  19.768 -24.405  1.00 97.77           C  
ATOM   1214  OH  TYR B 147     -28.095  18.803 -25.402  1.00 97.77           O  
ATOM   1215  CZ  TYR B 147     -27.038  18.712 -24.525  1.00 97.77           C  
ATOM   1216  N   GLU B 148     -26.256  18.364 -19.630  1.00 97.14           N  
ATOM   1217  CA  GLU B 148     -27.228  17.496 -18.971  1.00 97.14           C  
ATOM   1218  C   GLU B 148     -27.146  16.070 -19.508  1.00 97.14           C  
ATOM   1219  CB  GLU B 148     -28.646  18.044 -19.148  1.00 97.14           C  
ATOM   1220  O   GLU B 148     -27.191  15.854 -20.721  1.00 97.14           O  
ATOM   1221  CG  GLU B 148     -29.707  17.260 -18.390  1.00 97.14           C  
ATOM   1222  CD  GLU B 148     -31.104  17.841 -18.542  1.00 97.14           C  
ATOM   1223  OE1 GLU B 148     -32.050  17.320 -17.908  1.00 97.14           O  
ATOM   1224  OE2 GLU B 148     -31.255  18.824 -19.302  1.00 97.14           O  
ATOM   1225  N   GLY B 149     -26.912  15.135 -18.579  1.00 97.20           N  
ATOM   1226  CA  GLY B 149     -26.848  13.730 -18.949  1.00 97.20           C  
ATOM   1227  C   GLY B 149     -25.441  13.259 -19.262  1.00 97.20           C  
ATOM   1228  O   GLY B 149     -25.228  12.085 -19.574  1.00 97.20           O  
ATOM   1229  N   SER B 150     -24.458  14.191 -19.143  1.00 97.77           N  
ATOM   1230  CA  SER B 150     -23.066  13.833 -19.398  1.00 97.77           C  
ATOM   1231  C   SER B 150     -22.242  13.869 -18.116  1.00 97.77           C  
ATOM   1232  CB  SER B 150     -22.452  14.773 -20.435  1.00 97.77           C  
ATOM   1233  O   SER B 150     -22.359  14.805 -17.322  1.00 97.77           O  
ATOM   1234  OG  SER B 150     -23.095  14.628 -21.690  1.00 97.77           O  
ATOM   1235  N   PHE B 151     -21.525  12.873 -17.885  1.00 98.02           N  
ATOM   1236  CA  PHE B 151     -20.663  12.726 -16.718  1.00 98.02           C  
ATOM   1237  C   PHE B 151     -19.289  12.206 -17.121  1.00 98.02           C  
ATOM   1238  CB  PHE B 151     -21.301  11.784 -15.692  1.00 98.02           C  
ATOM   1239  O   PHE B 151     -19.143  11.570 -18.167  1.00 98.02           O  
ATOM   1240  CG  PHE B 151     -22.693  12.186 -15.282  1.00 98.02           C  
ATOM   1241  CD1 PHE B 151     -22.898  13.006 -14.179  1.00 98.02           C  
ATOM   1242  CD2 PHE B 151     -23.796  11.743 -16.000  1.00 98.02           C  
ATOM   1243  CE1 PHE B 151     -24.185  13.379 -13.798  1.00 98.02           C  
ATOM   1244  CE2 PHE B 151     -25.085  12.112 -15.625  1.00 98.02           C  
ATOM   1245  CZ  PHE B 151     -25.277  12.929 -14.523  1.00 98.02           C  
ATOM   1246  N   TYR B 152     -18.210  12.512 -16.311  1.00 98.15           N  
ATOM   1247  CA  TYR B 152     -16.895  11.920 -16.533  1.00 98.15           C  
ATOM   1248  C   TYR B 152     -16.394  11.220 -15.275  1.00 98.15           C  
ATOM   1249  CB  TYR B 152     -15.890  12.989 -16.971  1.00 98.15           C  
ATOM   1250  O   TYR B 152     -16.817  11.548 -14.164  1.00 98.15           O  
ATOM   1251  CG  TYR B 152     -15.470  13.920 -15.859  1.00 98.15           C  
ATOM   1252  CD1 TYR B 152     -16.158  15.108 -15.622  1.00 98.15           C  
ATOM   1253  CD2 TYR B 152     -14.386  13.613 -15.044  1.00 98.15           C  
ATOM   1254  CE1 TYR B 152     -15.773  15.969 -14.599  1.00 98.15           C  
ATOM   1255  CE2 TYR B 152     -13.993  14.467 -14.018  1.00 98.15           C  
ATOM   1256  OH  TYR B 152     -14.307  16.490 -12.791  1.00 98.15           O  
ATOM   1257  CZ  TYR B 152     -14.692  15.641 -13.804  1.00 98.15           C  
ATOM   1258  N   LYS B 153     -15.586  10.278 -15.375  1.00 98.08           N  
ATOM   1259  CA  LYS B 153     -14.922   9.561 -14.291  1.00 98.08           C  
ATOM   1260  C   LYS B 153     -13.492   9.189 -14.672  1.00 98.08           C  
ATOM   1261  CB  LYS B 153     -15.709   8.303 -13.917  1.00 98.08           C  
ATOM   1262  O   LYS B 153     -13.248   8.681 -15.768  1.00 98.08           O  
ATOM   1263  CG  LYS B 153     -15.134   7.543 -12.731  1.00 98.08           C  
ATOM   1264  CD  LYS B 153     -16.021   6.369 -12.336  1.00 98.08           C  
ATOM   1265  CE  LYS B 153     -15.486   5.653 -11.103  1.00 98.08           C  
ATOM   1266  NZ  LYS B 153     -16.386   4.540 -10.676  1.00 98.08           N  
ATOM   1267  N   ARG B 154     -12.599   9.524 -13.786  1.00 97.35           N  
ATOM   1268  CA  ARG B 154     -11.199   9.144 -13.946  1.00 97.35           C  
ATOM   1269  C   ARG B 154     -10.813   8.047 -12.960  1.00 97.35           C  
ATOM   1270  CB  ARG B 154     -10.287  10.359 -13.762  1.00 97.35           C  
ATOM   1271  O   ARG B 154     -11.095   8.152 -11.764  1.00 97.35           O  
ATOM   1272  CG  ARG B 154      -8.804  10.032 -13.831  1.00 97.35           C  
ATOM   1273  CD  ARG B 154      -7.943  11.257 -13.554  1.00 97.35           C  
ATOM   1274  NE  ARG B 154      -6.520  10.929 -13.567  1.00 97.35           N  
ATOM   1275  NH1 ARG B 154      -5.813  13.062 -13.030  1.00 97.35           N  
ATOM   1276  NH2 ARG B 154      -4.280  11.389 -13.356  1.00 97.35           N  
ATOM   1277  CZ  ARG B 154      -5.541  11.794 -13.318  1.00 97.35           C  
ATOM   1278  N   VAL B 155     -10.339   6.952 -13.389  1.00 97.69           N  
ATOM   1279  CA  VAL B 155      -9.701   5.899 -12.606  1.00 97.69           C  
ATOM   1280  C   VAL B 155      -8.253   5.724 -13.057  1.00 97.69           C  
ATOM   1281  CB  VAL B 155     -10.463   4.560 -12.728  1.00 97.69           C  
ATOM   1282  O   VAL B 155      -7.993   5.176 -14.131  1.00 97.69           O  
ATOM   1283  CG1 VAL B 155      -9.798   3.481 -11.876  1.00 97.69           C  
ATOM   1284  CG2 VAL B 155     -11.925   4.740 -12.322  1.00 97.69           C  
ATOM   1285  N   GLY B 156      -7.321   6.094 -12.106  1.00 96.47           N  
ATOM   1286  CA  GLY B 156      -5.964   6.220 -12.611  1.00 96.47           C  
ATOM   1287  C   GLY B 156      -5.856   7.143 -13.810  1.00 96.47           C  
ATOM   1288  O   GLY B 156      -6.391   8.253 -13.795  1.00 96.47           O  
ATOM   1289  N   ASP B 157      -5.233   6.699 -14.875  1.00 96.96           N  
ATOM   1290  CA  ASP B 157      -5.074   7.517 -16.073  1.00 96.96           C  
ATOM   1291  C   ASP B 157      -6.165   7.210 -17.097  1.00 96.96           C  
ATOM   1292  CB  ASP B 157      -3.693   7.297 -16.694  1.00 96.96           C  
ATOM   1293  O   ASP B 157      -6.150   7.744 -18.208  1.00 96.96           O  
ATOM   1294  CG  ASP B 157      -2.589   8.041 -15.964  1.00 96.96           C  
ATOM   1295  OD1 ASP B 157      -1.404   7.885 -16.328  1.00 96.96           O  
ATOM   1296  OD2 ASP B 157      -2.907   8.788 -15.013  1.00 96.96           O  
ATOM   1297  N   VAL B 158      -7.193   6.364 -16.792  1.00 97.56           N  
ATOM   1298  CA  VAL B 158      -8.302   6.026 -17.677  1.00 97.56           C  
ATOM   1299  C   VAL B 158      -9.470   6.978 -17.428  1.00 97.56           C  
ATOM   1300  CB  VAL B 158      -8.758   4.562 -17.484  1.00 97.56           C  
ATOM   1301  O   VAL B 158      -9.981   7.064 -16.309  1.00 97.56           O  
ATOM   1302  CG1 VAL B 158      -9.911   4.227 -18.428  1.00 97.56           C  
ATOM   1303  CG2 VAL B 158      -7.587   3.607 -17.706  1.00 97.56           C  
ATOM   1304  N   LEU B 159      -9.822   7.715 -18.420  1.00 97.95           N  
ATOM   1305  CA  LEU B 159     -10.895   8.701 -18.351  1.00 97.95           C  
ATOM   1306  C   LEU B 159     -12.065   8.294 -19.240  1.00 97.95           C  
ATOM   1307  CB  LEU B 159     -10.382  10.083 -18.763  1.00 97.95           C  
ATOM   1308  O   LEU B 159     -11.871   7.948 -20.408  1.00 97.95           O  
ATOM   1309  CG  LEU B 159     -11.414  11.212 -18.781  1.00 97.95           C  
ATOM   1310  CD1 LEU B 159     -11.847  11.556 -17.360  1.00 97.95           C  
ATOM   1311  CD2 LEU B 159     -10.850  12.441 -19.486  1.00 97.95           C  
ATOM   1312  N   THR B 160     -13.293   8.235 -18.693  1.00 98.10           N  
ATOM   1313  CA  THR B 160     -14.474   7.860 -19.462  1.00 98.10           C  
ATOM   1314  C   THR B 160     -15.548   8.940 -19.365  1.00 98.10           C  
ATOM   1315  CB  THR B 160     -15.049   6.515 -18.982  1.00 98.10           C  
ATOM   1316  O   THR B 160     -15.773   9.504 -18.292  1.00 98.10           O  
ATOM   1317  CG2 THR B 160     -16.321   6.158 -19.744  1.00 98.10           C  
ATOM   1318  OG1 THR B 160     -14.076   5.484 -19.189  1.00 98.10           O  
ATOM   1319  N   VAL B 161     -16.091   9.334 -20.451  1.00 98.09           N  
ATOM   1320  CA  VAL B 161     -17.265  10.200 -20.507  1.00 98.09           C  
ATOM   1321  C   VAL B 161     -18.510   9.364 -20.794  1.00 98.09           C  
ATOM   1322  CB  VAL B 161     -17.105  11.303 -21.577  1.00 98.09           C  
ATOM   1323  O   VAL B 161     -18.540   8.593 -21.755  1.00 98.09           O  
ATOM   1324  CG1 VAL B 161     -18.364  12.165 -21.656  1.00 98.09           C  
ATOM   1325  CG2 VAL B 161     -15.881  12.165 -21.276  1.00 98.09           C  
ATOM   1326  N   ARG B 162     -19.459   9.365 -19.894  1.00 98.06           N  
ATOM   1327  CA  ARG B 162     -20.778   8.777 -20.104  1.00 98.06           C  
ATOM   1328  C   ARG B 162     -21.783   9.832 -20.554  1.00 98.06           C  
ATOM   1329  CB  ARG B 162     -21.272   8.095 -18.826  1.00 98.06           C  
ATOM   1330  O   ARG B 162     -21.875  10.905 -19.955  1.00 98.06           O  
ATOM   1331  CG  ARG B 162     -22.603   7.378 -18.986  1.00 98.06           C  
ATOM   1332  CD  ARG B 162     -23.021   6.671 -17.704  1.00 98.06           C  
ATOM   1333  NE  ARG B 162     -23.436   7.620 -16.675  1.00 98.06           N  
ATOM   1334  NH1 ARG B 162     -23.710   6.028 -15.024  1.00 98.06           N  
ATOM   1335  NH2 ARG B 162     -24.119   8.238 -14.571  1.00 98.06           N  
ATOM   1336  CZ  ARG B 162     -23.754   7.293 -15.426  1.00 98.06           C  
ATOM   1337  N   TYR B 163     -22.449   9.560 -21.637  1.00 97.95           N  
ATOM   1338  CA  TYR B 163     -23.278  10.601 -22.234  1.00 97.95           C  
ATOM   1339  C   TYR B 163     -24.668  10.069 -22.564  1.00 97.95           C  
ATOM   1340  CB  TYR B 163     -22.617  11.154 -23.500  1.00 97.95           C  
ATOM   1341  O   TYR B 163     -24.844   8.868 -22.779  1.00 97.95           O  
ATOM   1342  CG  TYR B 163     -22.279  10.095 -24.521  1.00 97.95           C  
ATOM   1343  CD1 TYR B 163     -21.005   9.533 -24.575  1.00 97.95           C  
ATOM   1344  CD2 TYR B 163     -23.231   9.654 -25.434  1.00 97.95           C  
ATOM   1345  CE1 TYR B 163     -20.688   8.558 -25.516  1.00 97.95           C  
ATOM   1346  CE2 TYR B 163     -22.925   8.680 -26.378  1.00 97.95           C  
ATOM   1347  OH  TYR B 163     -21.345   7.173 -27.344  1.00 97.95           O  
ATOM   1348  CZ  TYR B 163     -21.654   8.138 -26.411  1.00 97.95           C  
ATOM   1349  N   ASP B 164     -25.712  10.861 -22.499  1.00 98.20           N  
ATOM   1350  CA  ASP B 164     -27.101  10.658 -22.899  1.00 98.20           C  
ATOM   1351  C   ASP B 164     -27.736  11.967 -23.363  1.00 98.20           C  
ATOM   1352  CB  ASP B 164     -27.910  10.062 -21.745  1.00 98.20           C  
ATOM   1353  O   ASP B 164     -28.069  12.826 -22.544  1.00 98.20           O  
ATOM   1354  CG  ASP B 164     -29.302   9.621 -22.162  1.00 98.20           C  
ATOM   1355  OD1 ASP B 164     -29.960   8.876 -21.403  1.00 98.20           O  
ATOM   1356  OD2 ASP B 164     -29.745  10.020 -23.262  1.00 98.20           O  
ATOM   1357  N   PHE B 165     -27.708  12.161 -24.744  1.00 98.03           N  
ATOM   1358  CA  PHE B 165     -28.241  13.405 -25.287  1.00 98.03           C  
ATOM   1359  C   PHE B 165     -28.990  13.150 -26.589  1.00 98.03           C  
ATOM   1360  CB  PHE B 165     -27.116  14.418 -25.518  1.00 98.03           C  
ATOM   1361  O   PHE B 165     -28.855  12.082 -27.190  1.00 98.03           O  
ATOM   1362  CG  PHE B 165     -26.130  14.000 -26.574  1.00 98.03           C  
ATOM   1363  CD1 PHE B 165     -25.003  13.259 -26.239  1.00 98.03           C  
ATOM   1364  CD2 PHE B 165     -26.330  14.347 -27.904  1.00 98.03           C  
ATOM   1365  CE1 PHE B 165     -24.088  12.871 -27.215  1.00 98.03           C  
ATOM   1366  CE2 PHE B 165     -25.420  13.963 -28.885  1.00 98.03           C  
ATOM   1367  CZ  PHE B 165     -24.299  13.225 -28.538  1.00 98.03           C  
ATOM   1368  N   THR B 166     -29.817  14.026 -27.018  1.00 97.70           N  
ATOM   1369  CA  THR B 166     -30.556  13.961 -28.274  1.00 97.70           C  
ATOM   1370  C   THR B 166     -29.973  14.934 -29.296  1.00 97.70           C  
ATOM   1371  CB  THR B 166     -32.049  14.270 -28.060  1.00 97.70           C  
ATOM   1372  O   THR B 166     -29.727  16.100 -28.980  1.00 97.70           O  
ATOM   1373  CG2 THR B 166     -32.827  14.157 -29.367  1.00 97.70           C  
ATOM   1374  OG1 THR B 166     -32.592  13.343 -27.113  1.00 97.70           O  
ATOM   1375  N   GLY B 167     -29.650  14.464 -30.453  1.00 97.71           N  
ATOM   1376  CA  GLY B 167     -29.102  15.300 -31.509  1.00 97.71           C  
ATOM   1377  C   GLY B 167     -30.045  16.405 -31.946  1.00 97.71           C  
ATOM   1378  O   GLY B 167     -31.266  16.236 -31.910  1.00 97.71           O  
ATOM   1379  N   ASP B 168     -29.588  17.495 -32.408  1.00 96.75           N  
ATOM   1380  CA  ASP B 168     -30.407  18.634 -32.810  1.00 96.75           C  
ATOM   1381  C   ASP B 168     -30.298  18.885 -34.313  1.00 96.75           C  
ATOM   1382  CB  ASP B 168     -29.998  19.890 -32.037  1.00 96.75           C  
ATOM   1383  O   ASP B 168     -30.813  19.884 -34.820  1.00 96.75           O  
ATOM   1384  CG  ASP B 168     -28.558  20.298 -32.288  1.00 96.75           C  
ATOM   1385  OD1 ASP B 168     -28.071  21.249 -31.639  1.00 96.75           O  
ATOM   1386  OD2 ASP B 168     -27.904  19.666 -33.145  1.00 96.75           O  
ATOM   1387  N   GLY B 169     -29.620  18.011 -35.014  1.00 96.28           N  
ATOM   1388  CA  GLY B 169     -29.479  18.121 -36.457  1.00 96.28           C  
ATOM   1389  C   GLY B 169     -28.194  18.807 -36.881  1.00 96.28           C  
ATOM   1390  O   GLY B 169     -27.868  18.848 -38.069  1.00 96.28           O  
ATOM   1391  N   GLY B 170     -27.474  19.391 -35.895  1.00 96.46           N  
ATOM   1392  CA  GLY B 170     -26.188  20.024 -36.141  1.00 96.46           C  
ATOM   1393  C   GLY B 170     -25.083  19.497 -35.245  1.00 96.46           C  
ATOM   1394  O   GLY B 170     -25.151  18.361 -34.770  1.00 96.46           O  
ATOM   1395  N   ASN B 171     -24.026  20.247 -35.126  1.00 98.03           N  
ATOM   1396  CA  ASN B 171     -22.961  19.947 -34.176  1.00 98.03           C  
ATOM   1397  C   ASN B 171     -23.379  20.270 -32.744  1.00 98.03           C  
ATOM   1398  CB  ASN B 171     -21.686  20.711 -34.541  1.00 98.03           C  
ATOM   1399  O   ASN B 171     -24.024  21.290 -32.496  1.00 98.03           O  
ATOM   1400  CG  ASN B 171     -21.167  20.356 -35.920  1.00 98.03           C  
ATOM   1401  ND2 ASN B 171     -20.328  21.220 -36.479  1.00 98.03           N  
ATOM   1402  OD1 ASN B 171     -21.519  19.314 -36.480  1.00 98.03           O  
ATOM   1403  N   LEU B 172     -23.026  19.377 -31.877  1.00 97.74           N  
ATOM   1404  CA  LEU B 172     -23.467  19.550 -30.497  1.00 97.74           C  
ATOM   1405  C   LEU B 172     -22.333  19.248 -29.523  1.00 97.74           C  
ATOM   1406  CB  LEU B 172     -24.666  18.646 -30.199  1.00 97.74           C  
ATOM   1407  O   LEU B 172     -21.697  18.195 -29.610  1.00 97.74           O  
ATOM   1408  CG  LEU B 172     -25.321  18.818 -28.828  1.00 97.74           C  
ATOM   1409  CD1 LEU B 172     -26.816  18.529 -28.915  1.00 97.74           C  
ATOM   1410  CD2 LEU B 172     -24.655  17.912 -27.799  1.00 97.74           C  
ATOM   1411  N   VAL B 173     -21.964  20.161 -28.667  1.00 98.12           N  
ATOM   1412  CA  VAL B 173     -21.049  19.892 -27.563  1.00 98.12           C  
ATOM   1413  C   VAL B 173     -21.783  19.136 -26.457  1.00 98.12           C  
ATOM   1414  CB  VAL B 173     -20.437  21.195 -27.002  1.00 98.12           C  
ATOM   1415  O   VAL B 173     -22.675  19.687 -25.806  1.00 98.12           O  
ATOM   1416  CG1 VAL B 173     -19.485  20.891 -25.847  1.00 98.12           C  
ATOM   1417  CG2 VAL B 173     -19.713  21.962 -28.107  1.00 98.12           C  
ATOM   1418  N   PHE B 174     -21.368  17.852 -26.188  1.00 97.94           N  
ATOM   1419  CA  PHE B 174     -22.156  17.069 -25.244  1.00 97.94           C  
ATOM   1420  C   PHE B 174     -21.366  16.805 -23.967  1.00 97.94           C  
ATOM   1421  CB  PHE B 174     -22.591  15.743 -25.875  1.00 97.94           C  
ATOM   1422  O   PHE B 174     -21.880  16.194 -23.028  1.00 97.94           O  
ATOM   1423  CG  PHE B 174     -21.448  14.815 -26.187  1.00 97.94           C  
ATOM   1424  CD1 PHE B 174     -20.816  14.858 -27.423  1.00 97.94           C  
ATOM   1425  CD2 PHE B 174     -21.006  13.898 -25.242  1.00 97.94           C  
ATOM   1426  CE1 PHE B 174     -19.758  14.000 -27.714  1.00 97.94           C  
ATOM   1427  CE2 PHE B 174     -19.949  13.037 -25.525  1.00 97.94           C  
ATOM   1428  CZ  PHE B 174     -19.327  13.089 -26.762  1.00 97.94           C  
ATOM   1429  N   ALA B 175     -20.045  17.352 -23.980  1.00 98.19           N  
ATOM   1430  CA  ALA B 175     -19.246  17.264 -22.761  1.00 98.19           C  
ATOM   1431  C   ALA B 175     -18.171  18.346 -22.730  1.00 98.19           C  
ATOM   1432  CB  ALA B 175     -18.609  15.882 -22.640  1.00 98.19           C  
ATOM   1433  O   ALA B 175     -17.535  18.627 -23.749  1.00 98.19           O  
ATOM   1434  N   THR B 176     -18.050  19.014 -21.584  1.00 98.04           N  
ATOM   1435  CA  THR B 176     -16.969  19.941 -21.266  1.00 98.04           C  
ATOM   1436  C   THR B 176     -16.247  19.514 -19.992  1.00 98.04           C  
ATOM   1437  CB  THR B 176     -17.496  21.379 -21.103  1.00 98.04           C  
ATOM   1438  O   THR B 176     -16.802  19.610 -18.895  1.00 98.04           O  
ATOM   1439  CG2 THR B 176     -16.348  22.372 -20.953  1.00 98.04           C  
ATOM   1440  OG1 THR B 176     -18.270  21.732 -22.257  1.00 98.04           O  
ATOM   1441  N   LEU B 177     -15.037  18.990 -20.160  1.00 97.75           N  
ATOM   1442  CA  LEU B 177     -14.299  18.486 -19.007  1.00 97.75           C  
ATOM   1443  C   LEU B 177     -13.456  19.589 -18.376  1.00 97.75           C  
ATOM   1444  CB  LEU B 177     -13.403  17.313 -19.416  1.00 97.75           C  
ATOM   1445  O   LEU B 177     -13.001  20.502 -19.069  1.00 97.75           O  
ATOM   1446  CG  LEU B 177     -14.092  16.149 -20.129  1.00 97.75           C  
ATOM   1447  CD1 LEU B 177     -13.065  15.107 -20.559  1.00 97.75           C  
ATOM   1448  CD2 LEU B 177     -15.152  15.523 -19.230  1.00 97.75           C  
ATOM   1449  N   PRO B 178     -13.259  19.548 -17.085  1.00 97.51           N  
ATOM   1450  CA  PRO B 178     -12.306  20.491 -16.493  1.00 97.51           C  
ATOM   1451  C   PRO B 178     -10.917  20.398 -17.120  1.00 97.51           C  
ATOM   1452  CB  PRO B 178     -12.269  20.076 -15.020  1.00 97.51           C  
ATOM   1453  O   PRO B 178     -10.402  19.297 -17.327  1.00 97.51           O  
ATOM   1454  CG  PRO B 178     -13.549  19.336 -14.799  1.00 97.51           C  
ATOM   1455  CD  PRO B 178     -13.912  18.621 -16.069  1.00 97.51           C  
ATOM   1456  N   LYS B 179     -10.301  21.438 -17.351  1.00 97.13           N  
ATOM   1457  CA  LYS B 179      -9.019  21.467 -18.048  1.00 97.13           C  
ATOM   1458  C   LYS B 179      -7.930  20.783 -17.227  1.00 97.13           C  
ATOM   1459  CB  LYS B 179      -8.611  22.907 -18.363  1.00 97.13           C  
ATOM   1460  O   LYS B 179      -6.953  20.276 -17.781  1.00 97.13           O  
ATOM   1461  CG  LYS B 179      -9.427  23.553 -19.473  1.00 97.13           C  
ATOM   1462  CD  LYS B 179      -8.867  24.917 -19.858  1.00 97.13           C  
ATOM   1463  CE  LYS B 179      -9.634  25.528 -21.023  1.00 97.13           C  
ATOM   1464  NZ  LYS B 179      -9.098  26.872 -21.394  1.00 97.13           N  
ATOM   1465  N   GLU B 180      -8.109  20.836 -15.889  1.00 96.51           N  
ATOM   1466  CA  GLU B 180      -7.119  20.193 -15.029  1.00 96.51           C  
ATOM   1467  C   GLU B 180      -7.212  18.673 -15.122  1.00 96.51           C  
ATOM   1468  CB  GLU B 180      -7.295  20.643 -13.577  1.00 96.51           C  
ATOM   1469  O   GLU B 180      -6.257  17.966 -14.792  1.00 96.51           O  
ATOM   1470  CG  GLU B 180      -8.649  20.286 -12.982  1.00 96.51           C  
ATOM   1471  CD  GLU B 180      -9.685  21.387 -13.143  1.00 96.51           C  
ATOM   1472  OE1 GLU B 180     -10.654  21.430 -12.351  1.00 96.51           O  
ATOM   1473  OE2 GLU B 180      -9.526  22.214 -14.069  1.00 96.51           O  
ATOM   1474  N   VAL B 181      -8.337  18.219 -15.566  1.00 96.95           N  
ATOM   1475  CA  VAL B 181      -8.551  16.782 -15.700  1.00 96.95           C  
ATOM   1476  C   VAL B 181      -8.140  16.326 -17.098  1.00 96.95           C  
ATOM   1477  CB  VAL B 181     -10.023  16.399 -15.426  1.00 96.95           C  
ATOM   1478  O   VAL B 181      -7.456  15.311 -17.251  1.00 96.95           O  
ATOM   1479  CG1 VAL B 181     -10.280  14.939 -15.795  1.00 96.95           C  
ATOM   1480  CG2 VAL B 181     -10.376  16.654 -13.962  1.00 96.95           C  
ATOM   1481  N   PHE B 182      -8.569  17.112 -18.155  1.00 97.02           N  
ATOM   1482  CA  PHE B 182      -8.295  16.682 -19.521  1.00 97.02           C  
ATOM   1483  C   PHE B 182      -8.132  17.884 -20.444  1.00 97.02           C  
ATOM   1484  CB  PHE B 182      -9.416  15.774 -20.036  1.00 97.02           C  
ATOM   1485  O   PHE B 182      -8.979  18.780 -20.461  1.00 97.02           O  
ATOM   1486  CG  PHE B 182      -9.259  15.373 -21.478  1.00 97.02           C  
ATOM   1487  CD1 PHE B 182     -10.105  15.888 -22.453  1.00 97.02           C  
ATOM   1488  CD2 PHE B 182      -8.265  14.481 -21.858  1.00 97.02           C  
ATOM   1489  CE1 PHE B 182      -9.962  15.518 -23.788  1.00 97.02           C  
ATOM   1490  CE2 PHE B 182      -8.116  14.107 -23.191  1.00 97.02           C  
ATOM   1491  CZ  PHE B 182      -8.966  14.626 -24.154  1.00 97.02           C  
ATOM   1492  N   THR B 183      -7.118  18.084 -21.036  1.00 97.41           N  
ATOM   1493  CA  THR B 183      -6.808  18.903 -22.202  1.00 97.41           C  
ATOM   1494  C   THR B 183      -6.165  18.061 -23.300  1.00 97.41           C  
ATOM   1495  CB  THR B 183      -5.873  20.070 -21.832  1.00 97.41           C  
ATOM   1496  O   THR B 183      -5.114  17.453 -23.088  1.00 97.41           O  
ATOM   1497  CG2 THR B 183      -5.642  20.990 -23.026  1.00 97.41           C  
ATOM   1498  OG1 THR B 183      -6.462  20.827 -20.767  1.00 97.41           O  
ATOM   1499  N   SER B 184      -6.772  17.959 -24.345  1.00 97.60           N  
ATOM   1500  CA  SER B 184      -6.377  17.010 -25.381  1.00 97.60           C  
ATOM   1501  C   SER B 184      -4.970  17.304 -25.893  1.00 97.60           C  
ATOM   1502  CB  SER B 184      -7.369  17.042 -26.545  1.00 97.60           C  
ATOM   1503  O   SER B 184      -4.664  18.440 -26.263  1.00 97.60           O  
ATOM   1504  OG  SER B 184      -7.003  16.105 -27.543  1.00 97.60           O  
ATOM   1505  N   PRO B 185      -4.108  16.356 -25.917  1.00 97.15           N  
ATOM   1506  CA  PRO B 185      -2.736  16.546 -26.392  1.00 97.15           C  
ATOM   1507  C   PRO B 185      -2.638  16.587 -27.915  1.00 97.15           C  
ATOM   1508  CB  PRO B 185      -1.997  15.329 -25.830  1.00 97.15           C  
ATOM   1509  O   PRO B 185      -1.615  17.007 -28.461  1.00 97.15           O  
ATOM   1510  CG  PRO B 185      -3.033  14.255 -25.753  1.00 97.15           C  
ATOM   1511  CD  PRO B 185      -4.343  14.882 -25.371  1.00 97.15           C  
ATOM   1512  N   GLN B 186      -3.659  16.056 -28.657  1.00 98.02           N  
ATOM   1513  CA  GLN B 186      -3.776  16.041 -30.111  1.00 98.02           C  
ATOM   1514  C   GLN B 186      -5.238  16.052 -30.546  1.00 98.02           C  
ATOM   1515  CB  GLN B 186      -3.064  14.819 -30.695  1.00 98.02           C  
ATOM   1516  O   GLN B 186      -6.141  16.017 -29.707  1.00 98.02           O  
ATOM   1517  CG  GLN B 186      -3.780  13.503 -30.423  1.00 98.02           C  
ATOM   1518  CD  GLN B 186      -3.060  12.309 -31.022  1.00 98.02           C  
ATOM   1519  NE2 GLN B 186      -3.656  11.711 -32.048  1.00 98.02           N  
ATOM   1520  OE1 GLN B 186      -1.977  11.927 -30.567  1.00 98.02           O  
ATOM   1521  N   ASN B 187      -5.501  16.177 -31.830  1.00 97.80           N  
ATOM   1522  CA  ASN B 187      -6.853  16.020 -32.355  1.00 97.80           C  
ATOM   1523  C   ASN B 187      -7.345  14.582 -32.215  1.00 97.80           C  
ATOM   1524  CB  ASN B 187      -6.917  16.463 -33.818  1.00 97.80           C  
ATOM   1525  O   ASN B 187      -6.573  13.638 -32.390  1.00 97.80           O  
ATOM   1526  CG  ASN B 187      -6.679  17.951 -33.988  1.00 97.80           C  
ATOM   1527  ND2 ASN B 187      -6.022  18.325 -35.079  1.00 97.80           N  
ATOM   1528  OD1 ASN B 187      -7.082  18.757 -33.145  1.00 97.80           O  
ATOM   1529  N   TYR B 188      -8.550  14.394 -31.783  1.00 98.01           N  
ATOM   1530  CA  TYR B 188      -9.206  13.091 -31.746  1.00 98.01           C  
ATOM   1531  C   TYR B 188     -10.512  13.116 -32.531  1.00 98.01           C  
ATOM   1532  CB  TYR B 188      -9.474  12.665 -30.300  1.00 98.01           C  
ATOM   1533  O   TYR B 188     -11.285  14.072 -32.431  1.00 98.01           O  
ATOM   1534  CG  TYR B 188      -8.220  12.403 -29.502  1.00 98.01           C  
ATOM   1535  CD1 TYR B 188      -7.101  11.823 -30.095  1.00 98.01           C  
ATOM   1536  CD2 TYR B 188      -8.151  12.735 -28.153  1.00 98.01           C  
ATOM   1537  CE1 TYR B 188      -5.944  11.579 -29.363  1.00 98.01           C  
ATOM   1538  CE2 TYR B 188      -6.999  12.495 -27.411  1.00 98.01           C  
ATOM   1539  OH  TYR B 188      -4.759  11.678 -27.295  1.00 98.01           O  
ATOM   1540  CZ  TYR B 188      -5.902  11.918 -28.024  1.00 98.01           C  
ATOM   1541  N   MET B 189     -10.736  12.209 -33.412  1.00 98.15           N  
ATOM   1542  CA  MET B 189     -12.043  11.909 -33.989  1.00 98.15           C  
ATOM   1543  C   MET B 189     -12.524  10.528 -33.557  1.00 98.15           C  
ATOM   1544  CB  MET B 189     -11.989  11.990 -35.516  1.00 98.15           C  
ATOM   1545  O   MET B 189     -11.881   9.521 -33.854  1.00 98.15           O  
ATOM   1546  CG  MET B 189     -13.356  11.961 -36.180  1.00 98.15           C  
ATOM   1547  SD  MET B 189     -14.256  13.550 -36.005  1.00 98.15           S  
ATOM   1548  CE  MET B 189     -13.329  14.575 -37.181  1.00 98.15           C  
ATOM   1549  N   LEU B 190     -13.565  10.524 -32.697  1.00 97.75           N  
ATOM   1550  CA  LEU B 190     -14.124   9.281 -32.178  1.00 97.75           C  
ATOM   1551  C   LEU B 190     -15.509   9.022 -32.761  1.00 97.75           C  
ATOM   1552  CB  LEU B 190     -14.202   9.324 -30.649  1.00 97.75           C  
ATOM   1553  O   LEU B 190     -16.053   9.866 -33.478  1.00 97.75           O  
ATOM   1554  CG  LEU B 190     -12.915   9.706 -29.916  1.00 97.75           C  
ATOM   1555  CD1 LEU B 190     -13.190   9.900 -28.429  1.00 97.75           C  
ATOM   1556  CD2 LEU B 190     -11.841   8.646 -30.132  1.00 97.75           C  
ATOM   1557  N   ILE B 191     -16.103   7.897 -32.507  1.00 97.85           N  
ATOM   1558  CA  ILE B 191     -17.375   7.544 -33.128  1.00 97.85           C  
ATOM   1559  C   ILE B 191     -18.369   7.105 -32.054  1.00 97.85           C  
ATOM   1560  CB  ILE B 191     -17.199   6.429 -34.183  1.00 97.85           C  
ATOM   1561  O   ILE B 191     -18.009   6.375 -31.128  1.00 97.85           O  
ATOM   1562  CG1 ILE B 191     -18.542   6.105 -34.847  1.00 97.85           C  
ATOM   1563  CG2 ILE B 191     -16.586   5.177 -33.548  1.00 97.85           C  
ATOM   1564  CD1 ILE B 191     -18.420   5.281 -36.121  1.00 97.85           C  
ATOM   1565  N   ILE B 192     -19.553   7.610 -32.111  1.00 97.99           N  
ATOM   1566  CA  ILE B 192     -20.620   7.191 -31.209  1.00 97.99           C  
ATOM   1567  C   ILE B 192     -21.829   6.729 -32.019  1.00 97.99           C  
ATOM   1568  CB  ILE B 192     -21.024   8.328 -30.244  1.00 97.99           C  
ATOM   1569  O   ILE B 192     -22.067   7.220 -33.126  1.00 97.99           O  
ATOM   1570  CG1 ILE B 192     -21.528   9.543 -31.032  1.00 97.99           C  
ATOM   1571  CG2 ILE B 192     -19.850   8.711 -29.339  1.00 97.99           C  
ATOM   1572  CD1 ILE B 192     -22.091  10.656 -30.159  1.00 97.99           C  
ATOM   1573  N   ALA B 193     -22.580   5.845 -31.486  1.00 97.77           N  
ATOM   1574  CA  ALA B 193     -23.691   5.207 -32.187  1.00 97.77           C  
ATOM   1575  C   ALA B 193     -25.010   5.910 -31.880  1.00 97.77           C  
ATOM   1576  CB  ALA B 193     -23.779   3.730 -31.813  1.00 97.77           C  
ATOM   1577  O   ALA B 193     -25.266   6.292 -30.735  1.00 97.77           O  
ATOM   1578  N   GLY B 194     -25.871   6.177 -32.962  1.00 97.32           N  
ATOM   1579  CA  GLY B 194     -27.243   6.608 -32.746  1.00 97.32           C  
ATOM   1580  C   GLY B 194     -28.148   5.495 -32.255  1.00 97.32           C  
ATOM   1581  O   GLY B 194     -27.933   4.325 -32.578  1.00 97.32           O  
ATOM   1582  N   TRP B 195     -29.036   5.789 -31.468  1.00 97.52           N  
ATOM   1583  CA  TRP B 195     -29.981   4.796 -30.967  1.00 97.52           C  
ATOM   1584  C   TRP B 195     -30.917   4.327 -32.076  1.00 97.52           C  
ATOM   1585  CB  TRP B 195     -30.795   5.367 -29.802  1.00 97.52           C  
ATOM   1586  O   TRP B 195     -32.095   4.689 -32.096  1.00 97.52           O  
ATOM   1587  CG  TRP B 195     -31.519   4.329 -28.999  1.00 97.52           C  
ATOM   1588  CD1 TRP B 195     -32.821   3.936 -29.143  1.00 97.52           C  
ATOM   1589  CD2 TRP B 195     -30.983   3.555 -27.922  1.00 97.52           C  
ATOM   1590  CE2 TRP B 195     -32.016   2.710 -27.459  1.00 97.52           C  
ATOM   1591  CE3 TRP B 195     -29.727   3.492 -27.303  1.00 97.52           C  
ATOM   1592  NE1 TRP B 195     -33.126   2.962 -28.220  1.00 97.52           N  
ATOM   1593  CH2 TRP B 195     -30.594   1.772 -25.816  1.00 97.52           C  
ATOM   1594  CZ2 TRP B 195     -31.831   1.813 -26.404  1.00 97.52           C  
ATOM   1595  CZ3 TRP B 195     -29.545   2.599 -26.253  1.00 97.52           C  
ATOM   1596  N   ILE B 196     -30.384   3.692 -33.160  1.00 96.20           N  
ATOM   1597  CA  ILE B 196     -31.073   3.140 -34.321  1.00 96.20           C  
ATOM   1598  C   ILE B 196     -30.513   1.757 -34.645  1.00 96.20           C  
ATOM   1599  CB  ILE B 196     -30.946   4.070 -35.549  1.00 96.20           C  
ATOM   1600  O   ILE B 196     -29.337   1.482 -34.393  1.00 96.20           O  
ATOM   1601  CG1 ILE B 196     -31.584   5.433 -35.254  1.00 96.20           C  
ATOM   1602  CG2 ILE B 196     -31.580   3.424 -36.784  1.00 96.20           C  
ATOM   1603  CD1 ILE B 196     -31.428   6.445 -36.381  1.00 96.20           C  
ATOM   1604  N   VAL B 197     -31.247   0.908 -35.187  1.00 96.60           N  
ATOM   1605  CA  VAL B 197     -30.891  -0.487 -35.428  1.00 96.60           C  
ATOM   1606  C   VAL B 197     -29.784  -0.564 -36.477  1.00 96.60           C  
ATOM   1607  CB  VAL B 197     -32.114  -1.315 -35.882  1.00 96.60           C  
ATOM   1608  O   VAL B 197     -28.925  -1.446 -36.419  1.00 96.60           O  
ATOM   1609  CG1 VAL B 197     -31.685  -2.710 -36.333  1.00 96.60           C  
ATOM   1610  CG2 VAL B 197     -33.143  -1.406 -34.756  1.00 96.60           C  
ATOM   1611  N   ASP B 198     -29.745   0.375 -37.429  1.00 95.84           N  
ATOM   1612  CA  ASP B 198     -28.776   0.379 -38.521  1.00 95.84           C  
ATOM   1613  C   ASP B 198     -27.365   0.642 -38.002  1.00 95.84           C  
ATOM   1614  CB  ASP B 198     -29.155   1.426 -39.570  1.00 95.84           C  
ATOM   1615  O   ASP B 198     -27.077   1.726 -37.491  1.00 95.84           O  
ATOM   1616  CG  ASP B 198     -28.223   1.427 -40.770  1.00 95.84           C  
ATOM   1617  OD1 ASP B 198     -28.434   2.230 -41.704  1.00 95.84           O  
ATOM   1618  OD2 ASP B 198     -27.272   0.616 -40.782  1.00 95.84           O  
ATOM   1619  N   GLY B 199     -26.431  -0.247 -38.121  1.00 95.71           N  
ATOM   1620  CA  GLY B 199     -25.076  -0.172 -37.597  1.00 95.71           C  
ATOM   1621  C   GLY B 199     -24.238   0.902 -38.263  1.00 95.71           C  
ATOM   1622  O   GLY B 199     -23.144   1.223 -37.794  1.00 95.71           O  
ATOM   1623  N   SER B 200     -24.778   1.555 -39.305  1.00 95.18           N  
ATOM   1624  CA  SER B 200     -24.026   2.578 -40.024  1.00 95.18           C  
ATOM   1625  C   SER B 200     -24.428   3.979 -39.576  1.00 95.18           C  
ATOM   1626  CB  SER B 200     -24.236   2.437 -41.532  1.00 95.18           C  
ATOM   1627  O   SER B 200     -23.794   4.965 -39.957  1.00 95.18           O  
ATOM   1628  OG  SER B 200     -25.576   2.737 -41.884  1.00 95.18           O  
ATOM   1629  N   TYR B 201     -25.484   4.046 -38.797  1.00 96.13           N  
ATOM   1630  CA  TYR B 201     -25.967   5.353 -38.364  1.00 96.13           C  
ATOM   1631  C   TYR B 201     -25.232   5.819 -37.114  1.00 96.13           C  
ATOM   1632  CB  TYR B 201     -27.475   5.307 -38.098  1.00 96.13           C  
ATOM   1633  O   TYR B 201     -25.640   5.505 -35.993  1.00 96.13           O  
ATOM   1634  CG  TYR B 201     -28.138   6.663 -38.127  1.00 96.13           C  
ATOM   1635  CD1 TYR B 201     -28.269   7.421 -36.966  1.00 96.13           C  
ATOM   1636  CD2 TYR B 201     -28.635   7.188 -39.315  1.00 96.13           C  
ATOM   1637  CE1 TYR B 201     -28.881   8.670 -36.987  1.00 96.13           C  
ATOM   1638  CE2 TYR B 201     -29.249   8.436 -39.348  1.00 96.13           C  
ATOM   1639  OH  TYR B 201     -29.973  10.404 -38.209  1.00 96.13           O  
ATOM   1640  CZ  TYR B 201     -29.367   9.168 -38.182  1.00 96.13           C  
ATOM   1641  N   ASN B 202     -24.125   6.576 -37.322  1.00 97.30           N  
ATOM   1642  CA  ASN B 202     -23.232   7.027 -36.261  1.00 97.30           C  
ATOM   1643  C   ASN B 202     -22.916   8.515 -36.388  1.00 97.30           C  
ATOM   1644  CB  ASN B 202     -21.940   6.208 -36.262  1.00 97.30           C  
ATOM   1645  O   ASN B 202     -23.227   9.135 -37.406  1.00 97.30           O  
ATOM   1646  CG  ASN B 202     -22.195   4.714 -36.208  1.00 97.30           C  
ATOM   1647  ND2 ASN B 202     -21.606   3.977 -37.142  1.00 97.30           N  
ATOM   1648  OD1 ASN B 202     -22.917   4.227 -35.333  1.00 97.30           O  
ATOM   1649  N   ALA B 203     -22.415   9.109 -35.337  1.00 97.94           N  
ATOM   1650  CA  ALA B 203     -21.867  10.462 -35.368  1.00 97.94           C  
ATOM   1651  C   ALA B 203     -20.394  10.468 -34.969  1.00 97.94           C  
ATOM   1652  CB  ALA B 203     -22.668  11.381 -34.449  1.00 97.94           C  
ATOM   1653  O   ALA B 203     -19.970   9.671 -34.129  1.00 97.94           O  
ATOM   1654  N   HIS B 204     -19.589  11.268 -35.640  1.00 98.05           N  
ATOM   1655  CA  HIS B 204     -18.212  11.490 -35.215  1.00 98.05           C  
ATOM   1656  C   HIS B 204     -18.141  12.519 -34.091  1.00 98.05           C  
ATOM   1657  CB  HIS B 204     -17.352  11.943 -36.396  1.00 98.05           C  
ATOM   1658  O   HIS B 204     -18.946  13.452 -34.047  1.00 98.05           O  
ATOM   1659  CG  HIS B 204     -17.031  10.846 -37.360  1.00 98.05           C  
ATOM   1660  CD2 HIS B 204     -17.280   9.516 -37.309  1.00 98.05           C  
ATOM   1661  ND1 HIS B 204     -16.367  11.069 -38.547  1.00 98.05           N  
ATOM   1662  CE1 HIS B 204     -16.223   9.920 -39.186  1.00 98.05           C  
ATOM   1663  NE2 HIS B 204     -16.768   8.962 -38.456  1.00 98.05           N  
ATOM   1664  N   VAL B 205     -17.252  12.232 -33.182  1.00 98.32           N  
ATOM   1665  CA  VAL B 205     -16.988  13.159 -32.086  1.00 98.32           C  
ATOM   1666  C   VAL B 205     -15.611  13.794 -32.267  1.00 98.32           C  
ATOM   1667  CB  VAL B 205     -17.074  12.454 -30.714  1.00 98.32           C  
ATOM   1668  O   VAL B 205     -14.601  13.090 -32.342  1.00 98.32           O  
ATOM   1669  CG1 VAL B 205     -16.719  13.422 -29.586  1.00 98.32           C  
ATOM   1670  CG2 VAL B 205     -18.469  11.869 -30.501  1.00 98.32           C  
ATOM   1671  N   GLN B 206     -15.610  15.071 -32.381  1.00 98.09           N  
ATOM   1672  CA  GLN B 206     -14.367  15.806 -32.590  1.00 98.09           C  
ATOM   1673  C   GLN B 206     -13.871  16.430 -31.289  1.00 98.09           C  
ATOM   1674  CB  GLN B 206     -14.556  16.890 -33.653  1.00 98.09           C  
ATOM   1675  O   GLN B 206     -14.646  17.046 -30.555  1.00 98.09           O  
ATOM   1676  CG  GLN B 206     -13.287  17.669 -33.969  1.00 98.09           C  
ATOM   1677  CD  GLN B 206     -13.481  18.680 -35.084  1.00 98.09           C  
ATOM   1678  NE2 GLN B 206     -12.887  19.858 -34.927  1.00 98.09           N  
ATOM   1679  OE1 GLN B 206     -14.160  18.404 -36.079  1.00 98.09           O  
ATOM   1680  N   ILE B 207     -12.600  16.147 -30.996  1.00 98.30           N  
ATOM   1681  CA  ILE B 207     -11.877  16.825 -29.925  1.00 98.30           C  
ATOM   1682  C   ILE B 207     -10.627  17.495 -30.490  1.00 98.30           C  
ATOM   1683  CB  ILE B 207     -11.494  15.844 -28.793  1.00 98.30           C  
ATOM   1684  O   ILE B 207      -9.730  16.820 -31.001  1.00 98.30           O  
ATOM   1685  CG1 ILE B 207     -12.725  15.055 -28.332  1.00 98.30           C  
ATOM   1686  CG2 ILE B 207     -10.854  16.595 -27.622  1.00 98.30           C  
ATOM   1687  CD1 ILE B 207     -12.414  13.958 -27.323  1.00 98.30           C  
ATOM   1688  N   ASP B 208     -10.585  18.795 -30.495  1.00 97.77           N  
ATOM   1689  CA  ASP B 208      -9.455  19.520 -31.067  1.00 97.77           C  
ATOM   1690  C   ASP B 208      -8.271  19.542 -30.103  1.00 97.77           C  
ATOM   1691  CB  ASP B 208      -9.864  20.949 -31.431  1.00 97.77           C  
ATOM   1692  O   ASP B 208      -8.456  19.529 -28.885  1.00 97.77           O  
ATOM   1693  CG  ASP B 208     -10.896  21.006 -32.543  1.00 97.77           C  
ATOM   1694  OD1 ASP B 208     -11.858  21.798 -32.443  1.00 97.77           O  
ATOM   1695  OD2 ASP B 208     -10.748  20.250 -33.527  1.00 97.77           O  
ATOM   1696  N   LYS B 209      -7.105  19.539 -30.604  1.00 98.10           N  
ATOM   1697  CA  LYS B 209      -5.904  19.691 -29.788  1.00 98.10           C  
ATOM   1698  C   LYS B 209      -6.005  20.916 -28.883  1.00 98.10           C  
ATOM   1699  CB  LYS B 209      -4.662  19.796 -30.674  1.00 98.10           C  
ATOM   1700  O   LYS B 209      -6.396  21.995 -29.332  1.00 98.10           O  
ATOM   1701  CG  LYS B 209      -3.359  19.936 -29.901  1.00 98.10           C  
ATOM   1702  CD  LYS B 209      -2.165  20.072 -30.836  1.00 98.10           C  
ATOM   1703  CE  LYS B 209      -0.866  20.260 -30.064  1.00 98.10           C  
ATOM   1704  NZ  LYS B 209       0.307  20.396 -30.977  1.00 98.10           N  
ATOM   1705  N   GLY B 210      -5.673  20.663 -27.519  1.00 97.55           N  
ATOM   1706  CA  GLY B 210      -5.695  21.745 -26.548  1.00 97.55           C  
ATOM   1707  C   GLY B 210      -7.072  21.992 -25.961  1.00 97.55           C  
ATOM   1708  O   GLY B 210      -7.226  22.801 -25.044  1.00 97.55           O  
ATOM   1709  N   SER B 211      -8.138  21.269 -26.560  1.00 97.56           N  
ATOM   1710  CA  SER B 211      -9.511  21.489 -26.117  1.00 97.56           C  
ATOM   1711  C   SER B 211      -9.907  20.496 -25.029  1.00 97.56           C  
ATOM   1712  CB  SER B 211     -10.479  21.379 -27.295  1.00 97.56           C  
ATOM   1713  O   SER B 211      -9.257  19.462 -24.859  1.00 97.56           O  
ATOM   1714  OG  SER B 211     -11.822  21.478 -26.854  1.00 97.56           O  
ATOM   1715  N   ASN B 212     -10.913  20.765 -24.270  1.00 97.70           N  
ATOM   1716  CA  ASN B 212     -11.526  19.886 -23.279  1.00 97.70           C  
ATOM   1717  C   ASN B 212     -12.996  19.627 -23.593  1.00 97.70           C  
ATOM   1718  CB  ASN B 212     -11.378  20.475 -21.875  1.00 97.70           C  
ATOM   1719  O   ASN B 212     -13.761  19.221 -22.716  1.00 97.70           O  
ATOM   1720  CG  ASN B 212     -12.053  21.826 -21.734  1.00 97.70           C  
ATOM   1721  ND2 ASN B 212     -12.533  22.126 -20.533  1.00 97.70           N  
ATOM   1722  OD1 ASN B 212     -12.144  22.592 -22.697  1.00 97.70           O  
ATOM   1723  N   LEU B 213     -13.432  19.980 -24.862  1.00 97.87           N  
ATOM   1724  CA  LEU B 213     -14.813  19.833 -25.306  1.00 97.87           C  
ATOM   1725  C   LEU B 213     -14.968  18.609 -26.204  1.00 97.87           C  
ATOM   1726  CB  LEU B 213     -15.273  21.088 -26.052  1.00 97.87           C  
ATOM   1727  O   LEU B 213     -14.126  18.358 -27.069  1.00 97.87           O  
ATOM   1728  CG  LEU B 213     -15.076  22.419 -25.324  1.00 97.87           C  
ATOM   1729  CD1 LEU B 213     -15.447  23.583 -26.238  1.00 97.87           C  
ATOM   1730  CD2 LEU B 213     -15.900  22.455 -24.042  1.00 97.87           C  
ATOM   1731  N   LEU B 214     -15.947  17.873 -26.027  1.00 98.25           N  
ATOM   1732  CA  LEU B 214     -16.348  16.808 -26.940  1.00 98.25           C  
ATOM   1733  C   LEU B 214     -17.540  17.239 -27.787  1.00 98.25           C  
ATOM   1734  CB  LEU B 214     -16.693  15.536 -26.161  1.00 98.25           C  
ATOM   1735  O   LEU B 214     -18.615  17.525 -27.254  1.00 98.25           O  
ATOM   1736  CG  LEU B 214     -15.510  14.705 -25.661  1.00 98.25           C  
ATOM   1737  CD1 LEU B 214     -14.723  15.481 -24.611  1.00 98.25           C  
ATOM   1738  CD2 LEU B 214     -15.993  13.373 -25.098  1.00 98.25           C  
ATOM   1739  N   ILE B 215     -17.354  17.274 -29.132  1.00 98.27           N  
ATOM   1740  CA  ILE B 215     -18.360  17.808 -30.044  1.00 98.27           C  
ATOM   1741  C   ILE B 215     -18.852  16.702 -30.974  1.00 98.27           C  
ATOM   1742  CB  ILE B 215     -17.804  18.992 -30.867  1.00 98.27           C  
ATOM   1743  O   ILE B 215     -18.071  16.131 -31.739  1.00 98.27           O  
ATOM   1744  CG1 ILE B 215     -17.182  20.042 -29.939  1.00 98.27           C  
ATOM   1745  CG2 ILE B 215     -18.905  19.611 -31.733  1.00 98.27           C  
ATOM   1746  CD1 ILE B 215     -16.358  21.097 -30.663  1.00 98.27           C  
ATOM   1747  N   ALA B 216     -20.067  16.279 -30.806  1.00 98.38           N  
ATOM   1748  CA  ALA B 216     -20.675  15.376 -31.779  1.00 98.38           C  
ATOM   1749  C   ALA B 216     -21.041  16.118 -33.062  1.00 98.38           C  
ATOM   1750  CB  ALA B 216     -21.912  14.707 -31.184  1.00 98.38           C  
ATOM   1751  O   ALA B 216     -21.741  17.133 -33.021  1.00 98.38           O  
ATOM   1752  N   LEU B 217     -20.618  15.679 -34.220  1.00 98.09           N  
ATOM   1753  CA  LEU B 217     -20.773  16.384 -35.487  1.00 98.09           C  
ATOM   1754  C   LEU B 217     -21.998  15.879 -36.244  1.00 98.09           C  
ATOM   1755  CB  LEU B 217     -19.521  16.216 -36.351  1.00 98.09           C  
ATOM   1756  O   LEU B 217     -22.272  14.677 -36.256  1.00 98.09           O  
ATOM   1757  CG  LEU B 217     -18.200  16.664 -35.723  1.00 98.09           C  
ATOM   1758  CD1 LEU B 217     -17.036  16.348 -36.657  1.00 98.09           C  
ATOM   1759  CD2 LEU B 217     -18.240  18.152 -35.395  1.00 98.09           C  
ATOM   1760  N   ASN B 218     -22.799  16.838 -36.798  1.00 96.92           N  
ATOM   1761  CA  ASN B 218     -23.934  16.530 -37.661  1.00 96.92           C  
ATOM   1762  C   ASN B 218     -24.825  15.450 -37.053  1.00 96.92           C  
ATOM   1763  CB  ASN B 218     -23.452  16.101 -39.049  1.00 96.92           C  
ATOM   1764  O   ASN B 218     -25.107  14.437 -37.695  1.00 96.92           O  
ATOM   1765  CG  ASN B 218     -23.125  17.279 -39.944  1.00 96.92           C  
ATOM   1766  ND2 ASN B 218     -22.636  16.994 -41.145  1.00 96.92           N  
ATOM   1767  OD1 ASN B 218     -23.310  18.437 -39.559  1.00 96.92           O  
ATOM   1768  N   THR B 219     -25.183  15.637 -35.774  1.00 97.99           N  
ATOM   1769  CA  THR B 219     -26.053  14.684 -35.094  1.00 97.99           C  
ATOM   1770  C   THR B 219     -27.414  14.608 -35.780  1.00 97.99           C  
ATOM   1771  CB  THR B 219     -26.243  15.059 -33.612  1.00 97.99           C  
ATOM   1772  O   THR B 219     -27.836  15.561 -36.439  1.00 97.99           O  
ATOM   1773  CG2 THR B 219     -24.908  15.080 -32.875  1.00 97.99           C  
ATOM   1774  OG1 THR B 219     -26.844  16.357 -33.527  1.00 97.99           O  
ATOM   1775  N   GLY B 220     -28.067  13.442 -35.820  1.00 97.38           N  
ATOM   1776  CA  GLY B 220     -29.418  13.317 -36.343  1.00 97.38           C  
ATOM   1777  C   GLY B 220     -30.454  14.037 -35.502  1.00 97.38           C  
ATOM   1778  O   GLY B 220     -30.442  13.936 -34.273  1.00 97.38           O  
ATOM   1779  N   LYS B 221     -31.284  14.893 -36.097  1.00 97.54           N  
ATOM   1780  CA  LYS B 221     -32.334  15.585 -35.353  1.00 97.54           C  
ATOM   1781  C   LYS B 221     -33.274  14.592 -34.677  1.00 97.54           C  
ATOM   1782  CB  LYS B 221     -33.126  16.510 -36.278  1.00 97.54           C  
ATOM   1783  O   LYS B 221     -33.825  13.705 -35.332  1.00 97.54           O  
ATOM   1784  CG  LYS B 221     -34.106  17.420 -35.552  1.00 97.54           C  
ATOM   1785  CD  LYS B 221     -34.764  18.408 -36.507  1.00 97.54           C  
ATOM   1786  CE  LYS B 221     -35.715  19.345 -35.775  1.00 97.54           C  
ATOM   1787  NZ  LYS B 221     -36.353  20.324 -36.706  1.00 97.54           N  
ATOM   1788  N   GLY B 222     -33.354  14.697 -33.279  1.00 96.99           N  
ATOM   1789  CA  GLY B 222     -34.267  13.851 -32.527  1.00 96.99           C  
ATOM   1790  C   GLY B 222     -33.698  12.477 -32.228  1.00 96.99           C  
ATOM   1791  O   GLY B 222     -34.337  11.668 -31.552  1.00 96.99           O  
ATOM   1792  N   ILE B 223     -32.495  12.232 -32.750  1.00 97.50           N  
ATOM   1793  CA  ILE B 223     -31.874  10.934 -32.510  1.00 97.50           C  
ATOM   1794  C   ILE B 223     -31.163  10.944 -31.159  1.00 97.50           C  
ATOM   1795  CB  ILE B 223     -30.881  10.565 -33.635  1.00 97.50           C  
ATOM   1796  O   ILE B 223     -30.410  11.872 -30.853  1.00 97.50           O  
ATOM   1797  CG1 ILE B 223     -31.602  10.509 -34.987  1.00 97.50           C  
ATOM   1798  CG2 ILE B 223     -30.188   9.235 -33.329  1.00 97.50           C  
ATOM   1799  CD1 ILE B 223     -32.672   9.429 -35.073  1.00 97.50           C  
ATOM   1800  N   THR B 224     -31.367   9.926 -30.434  1.00 97.56           N  
ATOM   1801  CA  THR B 224     -30.714   9.800 -29.135  1.00 97.56           C  
ATOM   1802  C   THR B 224     -29.337   9.159 -29.282  1.00 97.56           C  
ATOM   1803  CB  THR B 224     -31.569   8.969 -28.159  1.00 97.56           C  
ATOM   1804  O   THR B 224     -29.167   8.208 -30.047  1.00 97.56           O  
ATOM   1805  CG2 THR B 224     -30.873   8.818 -26.811  1.00 97.56           C  
ATOM   1806  OG1 THR B 224     -32.830   9.621 -27.964  1.00 97.56           O  
ATOM   1807  N   TYR B 225     -28.368   9.690 -28.628  1.00 98.07           N  
ATOM   1808  CA  TYR B 225     -27.036   9.132 -28.421  1.00 98.07           C  
ATOM   1809  C   TYR B 225     -26.785   8.856 -26.943  1.00 98.07           C  
ATOM   1810  CB  TYR B 225     -25.964  10.081 -28.964  1.00 98.07           C  
ATOM   1811  O   TYR B 225     -26.890   9.758 -26.110  1.00 98.07           O  
ATOM   1812  CG  TYR B 225     -26.100  10.370 -30.439  1.00 98.07           C  
ATOM   1813  CD1 TYR B 225     -25.390   9.630 -31.382  1.00 98.07           C  
ATOM   1814  CD2 TYR B 225     -26.937  11.383 -30.894  1.00 98.07           C  
ATOM   1815  CE1 TYR B 225     -25.511   9.893 -32.743  1.00 98.07           C  
ATOM   1816  CE2 TYR B 225     -27.066  11.655 -32.252  1.00 98.07           C  
ATOM   1817  OH  TYR B 225     -26.473  11.171 -34.513  1.00 98.07           O  
ATOM   1818  CZ  TYR B 225     -26.350  10.906 -33.167  1.00 98.07           C  
ATOM   1819  N   ALA B 226     -26.625   7.613 -26.594  1.00 98.04           N  
ATOM   1820  CA  ALA B 226     -26.395   7.196 -25.213  1.00 98.04           C  
ATOM   1821  C   ALA B 226     -25.314   6.121 -25.137  1.00 98.04           C  
ATOM   1822  CB  ALA B 226     -27.692   6.687 -24.588  1.00 98.04           C  
ATOM   1823  O   ALA B 226     -25.466   5.039 -25.708  1.00 98.04           O  
ATOM   1824  N   GLY B 227     -24.108   6.427 -24.520  1.00 97.76           N  
ATOM   1825  CA  GLY B 227     -22.981   5.510 -24.454  1.00 97.76           C  
ATOM   1826  C   GLY B 227     -21.835   6.034 -23.609  1.00 97.76           C  
ATOM   1827  O   GLY B 227     -22.038   6.875 -22.731  1.00 97.76           O  
ATOM   1828  N   GLN B 228     -20.656   5.477 -23.734  1.00 97.97           N  
ATOM   1829  CA  GLN B 228     -19.432   5.893 -23.058  1.00 97.97           C  
ATOM   1830  C   GLN B 228     -18.275   6.021 -24.044  1.00 97.97           C  
ATOM   1831  CB  GLN B 228     -19.069   4.904 -21.949  1.00 97.97           C  
ATOM   1832  O   GLN B 228     -18.196   5.269 -25.018  1.00 97.97           O  
ATOM   1833  CG  GLN B 228     -20.053   4.896 -20.786  1.00 97.97           C  
ATOM   1834  CD  GLN B 228     -19.579   4.045 -19.623  1.00 97.97           C  
ATOM   1835  NE2 GLN B 228     -20.505   3.670 -18.747  1.00 97.97           N  
ATOM   1836  OE1 GLN B 228     -18.391   3.726 -19.513  1.00 97.97           O  
ATOM   1837  N   LEU B 229     -17.451   7.055 -23.864  1.00 97.72           N  
ATOM   1838  CA  LEU B 229     -16.172   7.195 -24.552  1.00 97.72           C  
ATOM   1839  C   LEU B 229     -15.013   7.136 -23.562  1.00 97.72           C  
ATOM   1840  CB  LEU B 229     -16.124   8.510 -25.334  1.00 97.72           C  
ATOM   1841  O   LEU B 229     -15.013   7.852 -22.557  1.00 97.72           O  
ATOM   1842  CG  LEU B 229     -17.027   8.599 -26.565  1.00 97.72           C  
ATOM   1843  CD1 LEU B 229     -17.070  10.031 -27.088  1.00 97.72           C  
ATOM   1844  CD2 LEU B 229     -16.549   7.642 -27.651  1.00 97.72           C  
ATOM   1845  N   THR B 230     -14.076   6.267 -23.812  1.00 97.86           N  
ATOM   1846  CA  THR B 230     -12.924   6.097 -22.933  1.00 97.86           C  
ATOM   1847  C   THR B 230     -11.660   6.650 -23.586  1.00 97.86           C  
ATOM   1848  CB  THR B 230     -12.712   4.616 -22.571  1.00 97.86           C  
ATOM   1849  O   THR B 230     -11.378   6.360 -24.750  1.00 97.86           O  
ATOM   1850  CG2 THR B 230     -11.493   4.439 -21.671  1.00 97.86           C  
ATOM   1851  OG1 THR B 230     -13.872   4.126 -21.888  1.00 97.86           O  
ATOM   1852  N   ILE B 231     -10.936   7.486 -22.845  1.00 97.31           N  
ATOM   1853  CA  ILE B 231      -9.682   8.080 -23.294  1.00 97.31           C  
ATOM   1854  C   ILE B 231      -8.603   7.870 -22.234  1.00 97.31           C  
ATOM   1855  CB  ILE B 231      -9.847   9.585 -23.600  1.00 97.31           C  
ATOM   1856  O   ILE B 231      -8.865   8.009 -21.037  1.00 97.31           O  
ATOM   1857  CG1 ILE B 231     -10.874   9.792 -24.720  1.00 97.31           C  
ATOM   1858  CG2 ILE B 231      -8.500  10.212 -23.970  1.00 97.31           C  
ATOM   1859  CD1 ILE B 231     -11.325  11.237 -24.886  1.00 97.31           C  
ATOM   1860  N   MET B 232      -7.400   7.491 -22.636  1.00 97.75           N  
ATOM   1861  CA  MET B 232      -6.253   7.393 -21.738  1.00 97.75           C  
ATOM   1862  C   MET B 232      -5.539   8.735 -21.619  1.00 97.75           C  
ATOM   1863  CB  MET B 232      -5.276   6.323 -22.228  1.00 97.75           C  
ATOM   1864  O   MET B 232      -5.254   9.383 -22.628  1.00 97.75           O  
ATOM   1865  CG  MET B 232      -4.076   6.124 -21.316  1.00 97.75           C  
ATOM   1866  SD  MET B 232      -4.492   5.167 -19.807  1.00 97.75           S  
ATOM   1867  CE  MET B 232      -4.783   3.531 -20.535  1.00 97.75           C  
ATOM   1868  N   LEU B 233      -5.431   9.206 -20.355  1.00 97.28           N  
ATOM   1869  CA  LEU B 233      -4.742  10.470 -20.117  1.00 97.28           C  
ATOM   1870  C   LEU B 233      -3.239  10.319 -20.330  1.00 97.28           C  
ATOM   1871  CB  LEU B 233      -5.021  10.973 -18.699  1.00 97.28           C  
ATOM   1872  O   LEU B 233      -2.672   9.260 -20.052  1.00 97.28           O  
ATOM   1873  CG  LEU B 233      -6.484  11.252 -18.353  1.00 97.28           C  
ATOM   1874  CD1 LEU B 233      -6.619  11.632 -16.883  1.00 97.28           C  
ATOM   1875  CD2 LEU B 233      -7.046  12.351 -19.249  1.00 97.28           C  
TER    1876      LEU B 233                                                      
ATOM   1877  N   LEU C   1      26.702   3.591  48.129  1.00 94.28           N  
ATOM   1878  CA  LEU C   1      25.553   2.697  48.227  1.00 94.28           C  
ATOM   1879  C   LEU C   1      24.657   3.091  49.397  1.00 94.28           C  
ATOM   1880  CB  LEU C   1      26.015   1.247  48.388  1.00 94.28           C  
ATOM   1881  O   LEU C   1      25.150   3.471  50.461  1.00 94.28           O  
ATOM   1882  CG  LEU C   1      26.798   0.651  47.217  1.00 94.28           C  
ATOM   1883  CD1 LEU C   1      27.367  -0.712  47.599  1.00 94.28           C  
ATOM   1884  CD2 LEU C   1      25.910   0.538  45.982  1.00 94.28           C  
ATOM   1885  N   SER C   2      23.298   3.245  49.157  1.00 96.72           N  
ATOM   1886  CA  SER C   2      22.305   3.486  50.199  1.00 96.72           C  
ATOM   1887  C   SER C   2      21.226   2.409  50.193  1.00 96.72           C  
ATOM   1888  CB  SER C   2      21.664   4.863  50.021  1.00 96.72           C  
ATOM   1889  O   SER C   2      20.886   1.869  49.138  1.00 96.72           O  
ATOM   1890  OG  SER C   2      20.888   4.907  48.836  1.00 96.72           O  
ATOM   1891  N   TYR C   3      21.044   1.794  51.366  1.00 94.91           N  
ATOM   1892  CA  TYR C   3      19.998   0.781  51.438  1.00 94.91           C  
ATOM   1893  C   TYR C   3      19.031   1.076  52.579  1.00 94.91           C  
ATOM   1894  CB  TYR C   3      20.609  -0.612  51.619  1.00 94.91           C  
ATOM   1895  O   TYR C   3      19.418   1.662  53.593  1.00 94.91           O  
ATOM   1896  CG  TYR C   3      21.311  -0.800  52.941  1.00 94.91           C  
ATOM   1897  CD1 TYR C   3      22.662  -0.492  53.085  1.00 94.91           C  
ATOM   1898  CD2 TYR C   3      20.626  -1.286  54.050  1.00 94.91           C  
ATOM   1899  CE1 TYR C   3      23.314  -0.666  54.301  1.00 94.91           C  
ATOM   1900  CE2 TYR C   3      21.268  -1.464  55.271  1.00 94.91           C  
ATOM   1901  OH  TYR C   3      23.250  -1.325  56.594  1.00 94.91           O  
ATOM   1902  CZ  TYR C   3      22.610  -1.151  55.387  1.00 94.91           C  
ATOM   1903  N   ASP C   4      17.669   0.963  52.303  1.00 95.80           N  
ATOM   1904  CA  ASP C   4      16.625   1.062  53.319  1.00 95.80           C  
ATOM   1905  C   ASP C   4      15.616  -0.076  53.182  1.00 95.80           C  
ATOM   1906  CB  ASP C   4      15.912   2.412  53.226  1.00 95.80           C  
ATOM   1907  O   ASP C   4      15.824  -1.007  52.402  1.00 95.80           O  
ATOM   1908  CG  ASP C   4      15.197   2.615  51.902  1.00 95.80           C  
ATOM   1909  OD1 ASP C   4      14.966   3.778  51.505  1.00 95.80           O  
ATOM   1910  OD2 ASP C   4      14.859   1.603  51.250  1.00 95.80           O  
ATOM   1911  N   ARG C   5      14.606  -0.001  53.882  1.00 94.82           N  
ATOM   1912  CA  ARG C   5      13.633  -1.088  53.907  1.00 94.82           C  
ATOM   1913  C   ARG C   5      12.964  -1.256  52.547  1.00 94.82           C  
ATOM   1914  CB  ARG C   5      12.574  -0.838  54.984  1.00 94.82           C  
ATOM   1915  O   ARG C   5      12.426  -2.322  52.241  1.00 94.82           O  
ATOM   1916  CG  ARG C   5      13.101  -0.955  56.405  1.00 94.82           C  
ATOM   1917  CD  ARG C   5      11.986  -0.826  57.433  1.00 94.82           C  
ATOM   1918  NE  ARG C   5      12.504  -0.857  58.797  1.00 94.82           N  
ATOM   1919  NH1 ARG C   5      10.436  -0.656  59.808  1.00 94.82           N  
ATOM   1920  NH2 ARG C   5      12.332  -0.814  61.087  1.00 94.82           N  
ATOM   1921  CZ  ARG C   5      11.756  -0.776  59.894  1.00 94.82           C  
ATOM   1922  N   GLU C   6      13.074  -0.205  51.738  1.00 95.14           N  
ATOM   1923  CA  GLU C   6      12.375  -0.206  50.457  1.00 95.14           C  
ATOM   1924  C   GLU C   6      13.299  -0.645  49.324  1.00 95.14           C  
ATOM   1925  CB  GLU C   6      11.798   1.180  50.158  1.00 95.14           C  
ATOM   1926  O   GLU C   6      12.837  -0.953  48.224  1.00 95.14           O  
ATOM   1927  CG  GLU C   6      10.710   1.616  51.129  1.00 95.14           C  
ATOM   1928  CD  GLU C   6      10.135   2.987  50.811  1.00 95.14           C  
ATOM   1929  OE1 GLU C   6       9.014   3.298  51.273  1.00 95.14           O  
ATOM   1930  OE2 GLU C   6      10.812   3.756  50.092  1.00 95.14           O  
ATOM   1931  N   GLY C   7      14.560  -0.574  49.465  1.00 96.42           N  
ATOM   1932  CA  GLY C   7      15.377  -1.010  48.343  1.00 96.42           C  
ATOM   1933  C   GLY C   7      16.799  -0.486  48.402  1.00 96.42           C  
ATOM   1934  O   GLY C   7      17.300  -0.153  49.478  1.00 96.42           O  
ATOM   1935  N   LEU C   8      17.566  -0.482  47.424  1.00 96.61           N  
ATOM   1936  CA  LEU C   8      18.985  -0.167  47.302  1.00 96.61           C  
ATOM   1937  C   LEU C   8      19.202   1.004  46.350  1.00 96.61           C  
ATOM   1938  CB  LEU C   8      19.764  -1.390  46.811  1.00 96.61           C  
ATOM   1939  O   LEU C   8      18.587   1.065  45.283  1.00 96.61           O  
ATOM   1940  CG  LEU C   8      21.255  -1.180  46.539  1.00 96.61           C  
ATOM   1941  CD1 LEU C   8      21.997  -0.900  47.842  1.00 96.61           C  
ATOM   1942  CD2 LEU C   8      21.846  -2.394  45.831  1.00 96.61           C  
ATOM   1943  N   GLY C   9      19.836   2.038  46.678  1.00 97.31           N  
ATOM   1944  CA  GLY C   9      20.340   3.097  45.818  1.00 97.31           C  
ATOM   1945  C   GLY C   9      21.794   2.909  45.430  1.00 97.31           C  
ATOM   1946  O   GLY C   9      22.622   2.540  46.265  1.00 97.31           O  
ATOM   1947  N   VAL C  10      22.302   3.015  44.309  1.00 97.49           N  
ATOM   1948  CA  VAL C  10      23.673   2.947  43.812  1.00 97.49           C  
ATOM   1949  C   VAL C  10      24.103   4.317  43.294  1.00 97.49           C  
ATOM   1950  CB  VAL C  10      23.821   1.886  42.699  1.00 97.49           C  
ATOM   1951  O   VAL C  10      23.525   4.834  42.334  1.00 97.49           O  
ATOM   1952  CG1 VAL C  10      25.268   1.807  42.217  1.00 97.49           C  
ATOM   1953  CG2 VAL C  10      23.346   0.522  43.197  1.00 97.49           C  
ATOM   1954  N   GLY C  11      25.026   4.904  44.018  1.00 96.93           N  
ATOM   1955  CA  GLY C  11      25.525   6.220  43.651  1.00 96.93           C  
ATOM   1956  C   GLY C  11      24.634   7.351  44.128  1.00 96.93           C  
ATOM   1957  O   GLY C  11      24.846   8.510  43.767  1.00 96.93           O  
ATOM   1958  N   LYS C  12      23.570   6.963  44.970  1.00 97.15           N  
ATOM   1959  CA  LYS C  12      22.621   7.947  45.484  1.00 97.15           C  
ATOM   1960  C   LYS C  12      21.781   7.362  46.616  1.00 97.15           C  
ATOM   1961  CB  LYS C  12      21.711   8.452  44.363  1.00 97.15           C  
ATOM   1962  O   LYS C  12      21.814   6.154  46.859  1.00 97.15           O  
ATOM   1963  CG  LYS C  12      20.792   7.386  43.784  1.00 97.15           C  
ATOM   1964  CD  LYS C  12      19.953   7.934  42.637  1.00 97.15           C  
ATOM   1965  CE  LYS C  12      18.891   8.905  43.134  1.00 97.15           C  
ATOM   1966  NZ  LYS C  12      18.076   9.457  42.011  1.00 97.15           N  
ATOM   1967  N   ILE C  13      21.227   8.223  47.351  1.00 97.14           N  
ATOM   1968  CA  ILE C  13      20.190   7.785  48.278  1.00 97.14           C  
ATOM   1969  C   ILE C  13      18.934   7.396  47.502  1.00 97.14           C  
ATOM   1970  CB  ILE C  13      19.860   8.882  49.316  1.00 97.14           C  
ATOM   1971  O   ILE C  13      18.477   8.144  46.634  1.00 97.14           O  
ATOM   1972  CG1 ILE C  13      21.089   9.185  50.180  1.00 97.14           C  
ATOM   1973  CG2 ILE C  13      18.669   8.464  50.183  1.00 97.14           C  
ATOM   1974  CD1 ILE C  13      20.902  10.359  51.132  1.00 97.14           C  
ATOM   1975  N   ARG C  14      18.438   6.254  47.775  1.00 96.91           N  
ATOM   1976  CA  ARG C  14      17.301   5.733  47.023  1.00 96.91           C  
ATOM   1977  C   ARG C  14      16.090   6.650  47.156  1.00 96.91           C  
ATOM   1978  CB  ARG C  14      16.944   4.322  47.496  1.00 96.91           C  
ATOM   1979  O   ARG C  14      15.627   6.919  48.266  1.00 96.91           O  
ATOM   1980  CG  ARG C  14      15.877   3.642  46.653  1.00 96.91           C  
ATOM   1981  CD  ARG C  14      15.295   2.423  47.356  1.00 96.91           C  
ATOM   1982  NE  ARG C  14      14.499   2.801  48.520  1.00 96.91           N  
ATOM   1983  NH1 ARG C  14      12.683   3.538  47.297  1.00 96.91           N  
ATOM   1984  NH2 ARG C  14      12.641   3.630  49.587  1.00 96.91           N  
ATOM   1985  CZ  ARG C  14      13.276   3.322  48.465  1.00 96.91           C  
ATOM   1986  N   GLU C  15      15.541   7.095  46.110  1.00 97.20           N  
ATOM   1987  CA  GLU C  15      14.366   7.960  46.075  1.00 97.20           C  
ATOM   1988  C   GLU C  15      13.190   7.266  45.395  1.00 97.20           C  
ATOM   1989  CB  GLU C  15      14.687   9.275  45.359  1.00 97.20           C  
ATOM   1990  O   GLU C  15      12.031   7.553  45.702  1.00 97.20           O  
ATOM   1991  CG  GLU C  15      15.751  10.111  46.056  1.00 97.20           C  
ATOM   1992  CD  GLU C  15      16.171  11.335  45.257  1.00 97.20           C  
ATOM   1993  OE1 GLU C  15      15.781  12.465  45.628  1.00 97.20           O  
ATOM   1994  OE2 GLU C  15      16.895  11.161  44.251  1.00 97.20           O  
ATOM   1995  N   PHE C  16      13.469   6.299  44.412  1.00 95.96           N  
ATOM   1996  CA  PHE C  16      12.429   5.685  43.595  1.00 95.96           C  
ATOM   1997  C   PHE C  16      12.627   4.176  43.511  1.00 95.96           C  
ATOM   1998  CB  PHE C  16      12.420   6.292  42.188  1.00 95.96           C  
ATOM   1999  O   PHE C  16      13.760   3.690  43.548  1.00 95.96           O  
ATOM   2000  CG  PHE C  16      12.308   7.793  42.176  1.00 95.96           C  
ATOM   2001  CD1 PHE C  16      11.097   8.416  42.453  1.00 95.96           C  
ATOM   2002  CD2 PHE C  16      13.415   8.581  41.887  1.00 95.96           C  
ATOM   2003  CE1 PHE C  16      10.991   9.805  42.442  1.00 95.96           C  
ATOM   2004  CE2 PHE C  16      13.316   9.970  41.875  1.00 95.96           C  
ATOM   2005  CZ  PHE C  16      12.103  10.579  42.151  1.00 95.96           C  
ATOM   2006  N   GLY C  17      11.710   3.344  43.292  1.00 97.09           N  
ATOM   2007  CA  GLY C  17      11.741   1.915  43.022  1.00 97.09           C  
ATOM   2008  C   GLY C  17      12.535   1.131  44.050  1.00 97.09           C  
ATOM   2009  O   GLY C  17      12.968   1.685  45.062  1.00 97.09           O  
ATOM   2010  N   ALA C  18      12.675  -0.167  43.994  1.00 97.47           N  
ATOM   2011  CA  ALA C  18      13.438  -1.052  44.870  1.00 97.47           C  
ATOM   2012  C   ALA C  18      14.936  -0.931  44.604  1.00 97.47           C  
ATOM   2013  CB  ALA C  18      12.984  -2.499  44.691  1.00 97.47           C  
ATOM   2014  O   ALA C  18      15.752  -1.152  45.502  1.00 97.47           O  
ATOM   2015  N   LEU C  19      15.322  -0.561  43.322  1.00 97.74           N  
ATOM   2016  CA  LEU C  19      16.692  -0.298  42.895  1.00 97.74           C  
ATOM   2017  C   LEU C  19      16.781   1.021  42.135  1.00 97.74           C  
ATOM   2018  CB  LEU C  19      17.208  -1.441  42.017  1.00 97.74           C  
ATOM   2019  O   LEU C  19      16.120   1.198  41.109  1.00 97.74           O  
ATOM   2020  CG  LEU C  19      18.630  -1.290  41.475  1.00 97.74           C  
ATOM   2021  CD1 LEU C  19      19.628  -1.188  42.624  1.00 97.74           C  
ATOM   2022  CD2 LEU C  19      18.980  -2.458  40.558  1.00 97.74           C  
ATOM   2023  N   ASP C  20      17.442   1.986  42.634  1.00 97.49           N  
ATOM   2024  CA  ASP C  20      17.600   3.332  42.093  1.00 97.49           C  
ATOM   2025  C   ASP C  20      19.064   3.627  41.771  1.00 97.49           C  
ATOM   2026  CB  ASP C  20      17.058   4.373  43.074  1.00 97.49           C  
ATOM   2027  O   ASP C  20      19.879   3.812  42.678  1.00 97.49           O  
ATOM   2028  CG  ASP C  20      16.915   5.753  42.457  1.00 97.49           C  
ATOM   2029  OD1 ASP C  20      16.517   6.701  43.168  1.00 97.49           O  
ATOM   2030  OD2 ASP C  20      17.199   5.893  41.248  1.00 97.49           O  
ATOM   2031  N   VAL C  21      19.503   3.580  40.600  1.00 97.72           N  
ATOM   2032  CA  VAL C  21      20.893   3.657  40.162  1.00 97.72           C  
ATOM   2033  C   VAL C  21      21.160   5.020  39.528  1.00 97.72           C  
ATOM   2034  CB  VAL C  21      21.237   2.528  39.166  1.00 97.72           C  
ATOM   2035  O   VAL C  21      20.439   5.442  38.620  1.00 97.72           O  
ATOM   2036  CG1 VAL C  21      22.709   2.594  38.762  1.00 97.72           C  
ATOM   2037  CG2 VAL C  21      20.906   1.165  39.769  1.00 97.72           C  
ATOM   2038  N   ALA C  22      22.056   5.867  40.119  1.00 97.34           N  
ATOM   2039  CA  ALA C  22      22.503   7.127  39.532  1.00 97.34           C  
ATOM   2040  C   ALA C  22      23.601   6.892  38.498  1.00 97.34           C  
ATOM   2041  CB  ALA C  22      22.997   8.076  40.622  1.00 97.34           C  
ATOM   2042  O   ALA C  22      24.787   7.044  38.798  1.00 97.34           O  
ATOM   2043  N   GLY C  23      23.235   6.411  37.313  1.00 96.43           N  
ATOM   2044  CA  GLY C  23      24.150   6.090  36.228  1.00 96.43           C  
ATOM   2045  C   GLY C  23      23.671   4.937  35.366  1.00 96.43           C  
ATOM   2046  O   GLY C  23      22.567   4.426  35.562  1.00 96.43           O  
ATOM   2047  N   ASP C  24      24.529   4.560  34.424  1.00 97.40           N  
ATOM   2048  CA  ASP C  24      24.182   3.516  33.464  1.00 97.40           C  
ATOM   2049  C   ASP C  24      24.266   2.132  34.103  1.00 97.40           C  
ATOM   2050  CB  ASP C  24      25.098   3.587  32.240  1.00 97.40           C  
ATOM   2051  O   ASP C  24      25.097   1.899  34.983  1.00 97.40           O  
ATOM   2052  CG  ASP C  24      24.929   4.871  31.447  1.00 97.40           C  
ATOM   2053  OD1 ASP C  24      25.861   5.260  30.710  1.00 97.40           O  
ATOM   2054  OD2 ASP C  24      23.856   5.501  31.562  1.00 97.40           O  
ATOM   2055  N   ILE C  25      23.432   1.248  33.706  1.00 97.87           N  
ATOM   2056  CA  ILE C  25      23.374  -0.129  34.184  1.00 97.87           C  
ATOM   2057  C   ILE C  25      23.832  -1.078  33.080  1.00 97.87           C  
ATOM   2058  CB  ILE C  25      21.951  -0.503  34.657  1.00 97.87           C  
ATOM   2059  O   ILE C  25      23.355  -0.997  31.945  1.00 97.87           O  
ATOM   2060  CG1 ILE C  25      21.470   0.480  35.731  1.00 97.87           C  
ATOM   2061  CG2 ILE C  25      21.917  -1.943  35.178  1.00 97.87           C  
ATOM   2062  CD1 ILE C  25      20.014   0.290  36.135  1.00 97.87           C  
ATOM   2063  N   TYR C  26      24.743  -1.885  33.372  1.00 97.60           N  
ATOM   2064  CA  TYR C  26      25.275  -2.862  32.429  1.00 97.60           C  
ATOM   2065  C   TYR C  26      24.928  -4.282  32.862  1.00 97.60           C  
ATOM   2066  CB  TYR C  26      26.793  -2.712  32.299  1.00 97.60           C  
ATOM   2067  O   TYR C  26      24.925  -4.590  34.056  1.00 97.60           O  
ATOM   2068  CG  TYR C  26      27.218  -1.499  31.507  1.00 97.60           C  
ATOM   2069  CD1 TYR C  26      27.841  -1.635  30.268  1.00 97.60           C  
ATOM   2070  CD2 TYR C  26      26.997  -0.216  31.995  1.00 97.60           C  
ATOM   2071  CE1 TYR C  26      28.236  -0.520  29.536  1.00 97.60           C  
ATOM   2072  CE2 TYR C  26      27.388   0.906  31.271  1.00 97.60           C  
ATOM   2073  OH  TYR C  26      28.393   1.851  29.324  1.00 97.60           O  
ATOM   2074  CZ  TYR C  26      28.005   0.744  30.044  1.00 97.60           C  
ATOM   2075  N   ALA C  27      24.573  -5.145  31.951  1.00 97.72           N  
ATOM   2076  CA  ALA C  27      24.441  -6.591  32.111  1.00 97.72           C  
ATOM   2077  C   ALA C  27      25.291  -7.335  31.086  1.00 97.72           C  
ATOM   2078  CB  ALA C  27      22.978  -7.009  31.989  1.00 97.72           C  
ATOM   2079  O   ALA C  27      25.213  -7.058  29.886  1.00 97.72           O  
ATOM   2080  N   ASN C  28      26.149  -8.194  31.595  1.00 95.89           N  
ATOM   2081  CA  ASN C  28      27.023  -8.968  30.720  1.00 95.89           C  
ATOM   2082  C   ASN C  28      27.821  -8.065  29.784  1.00 95.89           C  
ATOM   2083  CB  ASN C  28      26.212  -9.984  29.913  1.00 95.89           C  
ATOM   2084  O   ASN C  28      27.892  -8.319  28.580  1.00 95.89           O  
ATOM   2085  CG  ASN C  28      25.487 -10.983  30.793  1.00 95.89           C  
ATOM   2086  ND2 ASN C  28      24.197 -11.172  30.538  1.00 95.89           N  
ATOM   2087  OD1 ASN C  28      26.080 -11.580  31.695  1.00 95.89           O  
ATOM   2088  N   ASN C  29      28.302  -6.955  30.285  1.00 95.67           N  
ATOM   2089  CA  ASN C  29      29.264  -6.044  29.675  1.00 95.67           C  
ATOM   2090  C   ASN C  29      28.606  -5.160  28.619  1.00 95.67           C  
ATOM   2091  CB  ASN C  29      30.429  -6.824  29.063  1.00 95.67           C  
ATOM   2092  O   ASN C  29      29.294  -4.551  27.797  1.00 95.67           O  
ATOM   2093  CG  ASN C  29      31.259  -7.547  30.105  1.00 95.67           C  
ATOM   2094  ND2 ASN C  29      31.820  -8.691  29.728  1.00 95.67           N  
ATOM   2095  OD1 ASN C  29      31.395  -7.083  31.240  1.00 95.67           O  
ATOM   2096  N   SER C  30      27.259  -5.137  28.605  1.00 96.48           N  
ATOM   2097  CA  SER C  30      26.528  -4.273  27.683  1.00 96.48           C  
ATOM   2098  C   SER C  30      25.470  -3.454  28.414  1.00 96.48           C  
ATOM   2099  CB  SER C  30      25.871  -5.102  26.579  1.00 96.48           C  
ATOM   2100  O   SER C  30      24.871  -3.927  29.382  1.00 96.48           O  
ATOM   2101  OG  SER C  30      26.845  -5.818  25.839  1.00 96.48           O  
ATOM   2102  N   GLN C  31      25.331  -2.201  28.008  1.00 96.83           N  
ATOM   2103  CA  GLN C  31      24.270  -1.398  28.606  1.00 96.83           C  
ATOM   2104  C   GLN C  31      22.903  -2.038  28.380  1.00 96.83           C  
ATOM   2105  CB  GLN C  31      24.285   0.022  28.038  1.00 96.83           C  
ATOM   2106  O   GLN C  31      22.621  -2.546  27.293  1.00 96.83           O  
ATOM   2107  CG  GLN C  31      23.523   1.031  28.886  1.00 96.83           C  
ATOM   2108  CD  GLN C  31      23.739   2.462  28.431  1.00 96.83           C  
ATOM   2109  NE2 GLN C  31      24.668   2.655  27.501  1.00 96.83           N  
ATOM   2110  OE1 GLN C  31      23.077   3.387  28.912  1.00 96.83           O  
ATOM   2111  N   ILE C  32      22.088  -2.068  29.351  1.00 97.42           N  
ATOM   2112  CA  ILE C  32      20.720  -2.554  29.210  1.00 97.42           C  
ATOM   2113  C   ILE C  32      19.848  -1.466  28.587  1.00 97.42           C  
ATOM   2114  CB  ILE C  32      20.134  -2.996  30.570  1.00 97.42           C  
ATOM   2115  O   ILE C  32      20.289  -0.327  28.421  1.00 97.42           O  
ATOM   2116  CG1 ILE C  32      20.030  -1.798  31.521  1.00 97.42           C  
ATOM   2117  CG2 ILE C  32      20.983  -4.112  31.186  1.00 97.42           C  
ATOM   2118  CD1 ILE C  32      19.054  -2.004  32.672  1.00 97.42           C  
ATOM   2119  N   GLN C  33      18.610  -1.751  28.205  1.00 97.31           N  
ATOM   2120  CA  GLN C  33      17.657  -0.765  27.707  1.00 97.31           C  
ATOM   2121  C   GLN C  33      17.129   0.110  28.840  1.00 97.31           C  
ATOM   2122  CB  GLN C  33      16.495  -1.455  26.991  1.00 97.31           C  
ATOM   2123  O   GLN C  33      16.236  -0.300  29.584  1.00 97.31           O  
ATOM   2124  CG  GLN C  33      15.478  -0.489  26.398  1.00 97.31           C  
ATOM   2125  CD  GLN C  33      16.073   0.405  25.326  1.00 97.31           C  
ATOM   2126  NE2 GLN C  33      15.735   1.689  25.369  1.00 97.31           N  
ATOM   2127  OE1 GLN C  33      16.831  -0.056  24.466  1.00 97.31           O  
ATOM   2128  N   GLN C  34      17.729   1.232  29.067  1.00 96.99           N  
ATOM   2129  CA  GLN C  34      17.400   2.079  30.209  1.00 96.99           C  
ATOM   2130  C   GLN C  34      16.191   2.962  29.908  1.00 96.99           C  
ATOM   2131  CB  GLN C  34      18.598   2.945  30.599  1.00 96.99           C  
ATOM   2132  O   GLN C  34      15.441   3.326  30.816  1.00 96.99           O  
ATOM   2133  CG  GLN C  34      19.792   2.150  31.110  1.00 96.99           C  
ATOM   2134  CD  GLN C  34      20.925   3.036  31.591  1.00 96.99           C  
ATOM   2135  NE2 GLN C  34      22.060   2.973  30.903  1.00 96.99           N  
ATOM   2136  OE1 GLN C  34      20.782   3.771  32.573  1.00 96.99           O  
ATOM   2137  N   TYR C  35      15.952   3.295  28.639  1.00 97.18           N  
ATOM   2138  CA  TYR C  35      14.782   4.067  28.236  1.00 97.18           C  
ATOM   2139  C   TYR C  35      13.534   3.193  28.211  1.00 97.18           C  
ATOM   2140  CB  TYR C  35      15.004   4.699  26.858  1.00 97.18           C  
ATOM   2141  O   TYR C  35      13.538   2.111  27.619  1.00 97.18           O  
ATOM   2142  CG  TYR C  35      13.894   5.628  26.431  1.00 97.18           C  
ATOM   2143  CD1 TYR C  35      12.888   5.193  25.571  1.00 97.18           C  
ATOM   2144  CD2 TYR C  35      13.849   6.942  26.884  1.00 97.18           C  
ATOM   2145  CE1 TYR C  35      11.864   6.045  25.172  1.00 97.18           C  
ATOM   2146  CE2 TYR C  35      12.829   7.803  26.493  1.00 97.18           C  
ATOM   2147  OH  TYR C  35      10.831   8.195  25.247  1.00 97.18           O  
ATOM   2148  CZ  TYR C  35      11.843   7.347  25.638  1.00 97.18           C  
ATOM   2149  N   GLN C  36      12.574   3.573  28.839  1.00 96.79           N  
ATOM   2150  CA  GLN C  36      11.335   2.807  28.910  1.00 96.79           C  
ATOM   2151  C   GLN C  36      10.479   3.026  27.666  1.00 96.79           C  
ATOM   2152  CB  GLN C  36      10.543   3.181  30.164  1.00 96.79           C  
ATOM   2153  O   GLN C  36      10.040   4.146  27.398  1.00 96.79           O  
ATOM   2154  CG  GLN C  36       9.341   2.283  30.423  1.00 96.79           C  
ATOM   2155  CD  GLN C  36       8.539   2.711  31.637  1.00 96.79           C  
ATOM   2156  NE2 GLN C  36       7.934   1.745  32.320  1.00 96.79           N  
ATOM   2157  OE1 GLN C  36       8.464   3.901  31.960  1.00 96.79           O  
ATOM   2158  N   ILE C  37      10.266   2.021  26.912  1.00 95.96           N  
ATOM   2159  CA  ILE C  37       9.532   2.086  25.653  1.00 95.96           C  
ATOM   2160  C   ILE C  37       8.072   1.704  25.886  1.00 95.96           C  
ATOM   2161  CB  ILE C  37      10.161   1.165  24.583  1.00 95.96           C  
ATOM   2162  O   ILE C  37       7.169   2.272  25.267  1.00 95.96           O  
ATOM   2163  CG1 ILE C  37      11.591   1.618  24.264  1.00 95.96           C  
ATOM   2164  CG2 ILE C  37       9.299   1.139  23.318  1.00 95.96           C  
ATOM   2165  CD1 ILE C  37      12.387   0.617  23.437  1.00 95.96           C  
ATOM   2166  N   THR C  38       7.781   0.758  26.798  1.00 95.85           N  
ATOM   2167  CA  THR C  38       6.452   0.294  27.177  1.00 95.85           C  
ATOM   2168  C   THR C  38       6.252   0.399  28.686  1.00 95.85           C  
ATOM   2169  CB  THR C  38       6.218  -1.160  26.726  1.00 95.85           C  
ATOM   2170  O   THR C  38       7.200   0.669  29.426  1.00 95.85           O  
ATOM   2171  CG2 THR C  38       6.610  -1.352  25.265  1.00 95.85           C  
ATOM   2172  OG1 THR C  38       7.004  -2.039  27.540  1.00 95.85           O  
ATOM   2173  N   ASN C  39       5.031   0.191  29.202  1.00 96.30           N  
ATOM   2174  CA  ASN C  39       4.828  -0.014  30.633  1.00 96.30           C  
ATOM   2175  C   ASN C  39       5.436  -1.332  31.102  1.00 96.30           C  
ATOM   2176  CB  ASN C  39       3.337   0.035  30.976  1.00 96.30           C  
ATOM   2177  O   ASN C  39       5.837  -2.162  30.284  1.00 96.30           O  
ATOM   2178  CG  ASN C  39       2.758   1.432  30.863  1.00 96.30           C  
ATOM   2179  ND2 ASN C  39       1.561   1.534  30.297  1.00 96.30           N  
ATOM   2180  OD1 ASN C  39       3.381   2.411  31.282  1.00 96.30           O  
ATOM   2181  N   ASN C  40       5.473  -1.522  32.444  1.00 96.01           N  
ATOM   2182  CA  ASN C  40       6.171  -2.660  33.034  1.00 96.01           C  
ATOM   2183  C   ASN C  40       5.504  -3.981  32.662  1.00 96.01           C  
ATOM   2184  CB  ASN C  40       6.247  -2.512  34.555  1.00 96.01           C  
ATOM   2185  O   ASN C  40       6.139  -5.036  32.710  1.00 96.01           O  
ATOM   2186  CG  ASN C  40       7.233  -1.446  34.990  1.00 96.01           C  
ATOM   2187  ND2 ASN C  40       7.145  -1.036  36.249  1.00 96.01           N  
ATOM   2188  OD1 ASN C  40       8.066  -0.994  34.200  1.00 96.01           O  
ATOM   2189  N   ASN C  41       4.272  -3.917  32.190  1.00 94.93           N  
ATOM   2190  CA  ASN C  41       3.577  -5.138  31.794  1.00 94.93           C  
ATOM   2191  C   ASN C  41       3.558  -5.306  30.278  1.00 94.93           C  
ATOM   2192  CB  ASN C  41       2.151  -5.147  32.348  1.00 94.93           C  
ATOM   2193  O   ASN C  41       2.910  -6.216  29.758  1.00 94.93           O  
ATOM   2194  CG  ASN C  41       1.274  -4.082  31.720  1.00 94.93           C  
ATOM   2195  ND2 ASN C  41      -0.024  -4.143  31.996  1.00 94.93           N  
ATOM   2196  OD1 ASN C  41       1.758  -3.212  30.991  1.00 94.93           O  
ATOM   2197  N   GLY C  42       4.219  -4.377  29.543  1.00 95.79           N  
ATOM   2198  CA  GLY C  42       4.332  -4.478  28.097  1.00 95.79           C  
ATOM   2199  C   GLY C  42       3.270  -3.686  27.358  1.00 95.79           C  
ATOM   2200  O   GLY C  42       3.286  -3.612  26.128  1.00 95.79           O  
ATOM   2201  N   SER C  43       2.351  -3.081  28.059  1.00 96.11           N  
ATOM   2202  CA  SER C  43       1.326  -2.252  27.434  1.00 96.11           C  
ATOM   2203  C   SER C  43       1.900  -0.916  26.974  1.00 96.11           C  
ATOM   2204  CB  SER C  43       0.167  -2.011  28.403  1.00 96.11           C  
ATOM   2205  O   SER C  43       2.937  -0.475  27.473  1.00 96.11           O  
ATOM   2206  OG  SER C  43       0.605  -1.294  29.543  1.00 96.11           O  
ATOM   2207  N   PRO C  44       1.277  -0.278  25.934  1.00 94.63           N  
ATOM   2208  CA  PRO C  44       1.767   1.026  25.482  1.00 94.63           C  
ATOM   2209  C   PRO C  44       1.817   2.059  26.606  1.00 94.63           C  
ATOM   2210  CB  PRO C  44       0.752   1.433  24.412  1.00 94.63           C  
ATOM   2211  O   PRO C  44       1.127   1.910  27.618  1.00 94.63           O  
ATOM   2212  CG  PRO C  44       0.105   0.152  23.993  1.00 94.63           C  
ATOM   2213  CD  PRO C  44       0.080  -0.777  25.172  1.00 94.63           C  
ATOM   2214  N   MET C  45       2.661   3.019  26.406  1.00 92.38           N  
ATOM   2215  CA  MET C  45       2.854   4.058  27.414  1.00 92.38           C  
ATOM   2216  C   MET C  45       1.599   4.910  27.566  1.00 92.38           C  
ATOM   2217  CB  MET C  45       4.047   4.945  27.052  1.00 92.38           C  
ATOM   2218  O   MET C  45       0.854   5.103  26.603  1.00 92.38           O  
ATOM   2219  CG  MET C  45       5.370   4.199  26.995  1.00 92.38           C  
ATOM   2220  SD  MET C  45       6.010   3.775  28.662  1.00 92.38           S  
ATOM   2221  CE  MET C  45       6.271   5.439  29.337  1.00 92.38           C  
ATOM   2222  N   TRP C  46       1.247   5.331  28.740  1.00 78.12           N  
ATOM   2223  CA  TRP C  46       0.238   6.340  29.045  1.00 78.12           C  
ATOM   2224  C   TRP C  46       0.886   7.691  29.324  1.00 78.12           C  
ATOM   2225  CB  TRP C  46      -0.609   5.908  30.245  1.00 78.12           C  
ATOM   2226  O   TRP C  46       2.070   7.761  29.664  1.00 78.12           O  
ATOM   2227  CG  TRP C  46      -1.388   4.647  30.019  1.00 78.12           C  
ATOM   2228  CD1 TRP C  46      -1.219   3.745  29.005  1.00 78.12           C  
ATOM   2229  CD2 TRP C  46      -2.464   4.151  30.822  1.00 78.12           C  
ATOM   2230  CE2 TRP C  46      -2.900   2.942  30.237  1.00 78.12           C  
ATOM   2231  CE3 TRP C  46      -3.101   4.612  31.982  1.00 78.12           C  
ATOM   2232  NE1 TRP C  46      -2.125   2.717  29.131  1.00 78.12           N  
ATOM   2233  CH2 TRP C  46      -4.552   2.661  31.908  1.00 78.12           C  
ATOM   2234  CZ2 TRP C  46      -3.946   2.187  30.774  1.00 78.12           C  
ATOM   2235  CZ3 TRP C  46      -4.141   3.860  32.514  1.00 78.12           C  
ATOM   2236  N   ILE C  47       0.303   8.674  29.015  1.00 73.55           N  
ATOM   2237  CA  ILE C  47       0.738   9.998  29.448  1.00 73.55           C  
ATOM   2238  C   ILE C  47      -0.015  10.400  30.714  1.00 73.55           C  
ATOM   2239  CB  ILE C  47       0.526  11.053  28.339  1.00 73.55           C  
ATOM   2240  O   ILE C  47      -1.248  10.418  30.731  1.00 73.55           O  
ATOM   2241  CG1 ILE C  47       1.352  10.696  27.097  1.00 73.55           C  
ATOM   2242  CG2 ILE C  47       0.882  12.452  28.850  1.00 73.55           C  
ATOM   2243  CD1 ILE C  47       1.351  11.774  26.023  1.00 73.55           C  
ATOM   2244  N   TYR C  48       0.803  10.544  31.787  1.00 70.51           N  
ATOM   2245  CA  TYR C  48       0.295  10.915  33.103  1.00 70.51           C  
ATOM   2246  C   TYR C  48      -0.670   9.861  33.633  1.00 70.51           C  
ATOM   2247  CB  TYR C  48      -0.401  12.279  33.047  1.00 70.51           C  
ATOM   2248  O   TYR C  48      -1.693  10.194  34.236  1.00 70.51           O  
ATOM   2249  CG  TYR C  48       0.505  13.406  32.616  1.00 70.51           C  
ATOM   2250  CD1 TYR C  48       1.498  13.890  33.464  1.00 70.51           C  
ATOM   2251  CD2 TYR C  48       0.370  13.989  31.360  1.00 70.51           C  
ATOM   2252  CE1 TYR C  48       2.335  14.930  33.072  1.00 70.51           C  
ATOM   2253  CE2 TYR C  48       1.201  15.029  30.958  1.00 70.51           C  
ATOM   2254  OH  TYR C  48       3.004  16.522  31.425  1.00 70.51           O  
ATOM   2255  CZ  TYR C  48       2.179  15.492  31.819  1.00 70.51           C  
ATOM   2256  N   GLY C  49      -0.453   8.711  33.270  1.00 69.56           N  
ATOM   2257  CA  GLY C  49      -1.227   7.595  33.790  1.00 69.56           C  
ATOM   2258  C   GLY C  49      -2.571   7.431  33.105  1.00 69.56           C  
ATOM   2259  O   GLY C  49      -3.384   6.599  33.513  1.00 69.56           O  
ATOM   2260  N   ASN C  50      -2.894   8.383  32.192  1.00 73.61           N  
ATOM   2261  CA  ASN C  50      -4.201   8.345  31.545  1.00 73.61           C  
ATOM   2262  C   ASN C  50      -4.075   8.346  30.024  1.00 73.61           C  
ATOM   2263  CB  ASN C  50      -5.063   9.522  32.007  1.00 73.61           C  
ATOM   2264  O   ASN C  50      -3.513   9.276  29.444  1.00 73.61           O  
ATOM   2265  CG  ASN C  50      -6.515   9.381  31.593  1.00 73.61           C  
ATOM   2266  ND2 ASN C  50      -7.413   9.976  32.368  1.00 73.61           N  
ATOM   2267  OD1 ASN C  50      -6.826   8.742  30.584  1.00 73.61           O  
ATOM   2268  N   PRO C  51      -4.410   7.258  29.413  1.00 68.50           N  
ATOM   2269  CA  PRO C  51      -4.342   7.180  27.952  1.00 68.50           C  
ATOM   2270  C   PRO C  51      -5.198   8.241  27.264  1.00 68.50           C  
ATOM   2271  CB  PRO C  51      -4.866   5.775  27.649  1.00 68.50           C  
ATOM   2272  O   PRO C  51      -4.962   8.570  26.099  1.00 68.50           O  
ATOM   2273  CG  PRO C  51      -5.669   5.399  28.853  1.00 68.50           C  
ATOM   2274  CD  PRO C  51      -5.134   6.152  30.037  1.00 68.50           C  
ATOM   2275  N   ASP C  52      -5.947   8.890  27.893  1.00 72.99           N  
ATOM   2276  CA  ASP C  52      -6.883   9.858  27.331  1.00 72.99           C  
ATOM   2277  C   ASP C  52      -6.208  11.209  27.105  1.00 72.99           C  
ATOM   2278  CB  ASP C  52      -8.098  10.025  28.248  1.00 72.99           C  
ATOM   2279  O   ASP C  52      -6.721  12.050  26.364  1.00 72.99           O  
ATOM   2280  CG  ASP C  52      -8.998   8.802  28.266  1.00 72.99           C  
ATOM   2281  OD1 ASP C  52      -9.746   8.610  29.250  1.00 72.99           O  
ATOM   2282  OD2 ASP C  52      -8.958   8.022  27.290  1.00 72.99           O  
ATOM   2283  N   PHE C  53      -5.100  11.246  27.564  1.00 74.84           N  
ATOM   2284  CA  PHE C  53      -4.484  12.567  27.518  1.00 74.84           C  
ATOM   2285  C   PHE C  53      -3.425  12.632  26.425  1.00 74.84           C  
ATOM   2286  CB  PHE C  53      -3.863  12.919  28.873  1.00 74.84           C  
ATOM   2287  O   PHE C  53      -2.792  13.672  26.227  1.00 74.84           O  
ATOM   2288  CG  PHE C  53      -4.874  13.260  29.934  1.00 74.84           C  
ATOM   2289  CD1 PHE C  53      -5.536  14.481  29.916  1.00 74.84           C  
ATOM   2290  CD2 PHE C  53      -5.162  12.358  30.950  1.00 74.84           C  
ATOM   2291  CE1 PHE C  53      -6.473  14.800  30.897  1.00 74.84           C  
ATOM   2292  CE2 PHE C  53      -6.097  12.669  31.934  1.00 74.84           C  
ATOM   2293  CZ  PHE C  53      -6.750  13.891  31.906  1.00 74.84           C  
ATOM   2294  N   ILE C  54      -3.276  11.563  25.662  1.00 86.65           N  
ATOM   2295  CA  ILE C  54      -2.251  11.599  24.625  1.00 86.65           C  
ATOM   2296  C   ILE C  54      -2.705  12.504  23.482  1.00 86.65           C  
ATOM   2297  CB  ILE C  54      -1.935  10.183  24.093  1.00 86.65           C  
ATOM   2298  O   ILE C  54      -3.814  12.351  22.964  1.00 86.65           O  
ATOM   2299  CG1 ILE C  54      -1.429   9.286  25.230  1.00 86.65           C  
ATOM   2300  CG2 ILE C  54      -0.915  10.249  22.953  1.00 86.65           C  
ATOM   2301  CD1 ILE C  54      -1.257   7.826  24.836  1.00 86.65           C  
ATOM   2302  N   ASN C  55      -2.025  13.635  23.268  1.00 93.45           N  
ATOM   2303  CA  ASN C  55      -2.102  14.500  22.095  1.00 93.45           C  
ATOM   2304  C   ASN C  55      -0.960  14.226  21.121  1.00 93.45           C  
ATOM   2305  CB  ASN C  55      -2.103  15.972  22.513  1.00 93.45           C  
ATOM   2306  O   ASN C  55       0.198  14.527  21.415  1.00 93.45           O  
ATOM   2307  CG  ASN C  55      -2.305  16.911  21.340  1.00 93.45           C  
ATOM   2308  ND2 ASN C  55      -2.915  18.062  21.600  1.00 93.45           N  
ATOM   2309  OD1 ASN C  55      -1.917  16.605  20.209  1.00 93.45           O  
ATOM   2310  N   ALA C  56      -1.309  13.520  20.020  1.00 95.56           N  
ATOM   2311  CA  ALA C  56      -0.295  13.078  19.067  1.00 95.56           C  
ATOM   2312  C   ALA C  56       0.477  14.265  18.497  1.00 95.56           C  
ATOM   2313  CB  ALA C  56      -0.939  12.275  17.939  1.00 95.56           C  
ATOM   2314  O   ALA C  56       1.637  14.127  18.102  1.00 95.56           O  
ATOM   2315  N   ASN C  57      -0.052  15.475  18.524  1.00 94.86           N  
ATOM   2316  CA  ASN C  57       0.540  16.658  17.909  1.00 94.86           C  
ATOM   2317  C   ASN C  57       1.650  17.245  18.776  1.00 94.86           C  
ATOM   2318  CB  ASN C  57      -0.533  17.713  17.632  1.00 94.86           C  
ATOM   2319  O   ASN C  57       2.543  17.928  18.272  1.00 94.86           O  
ATOM   2320  CG  ASN C  57      -1.539  17.265  16.592  1.00 94.86           C  
ATOM   2321  ND2 ASN C  57      -2.783  17.704  16.741  1.00 94.86           N  
ATOM   2322  OD1 ASN C  57      -1.202  16.528  15.661  1.00 94.86           O  
ATOM   2323  N   ILE C  58       1.673  16.904  20.049  1.00 93.77           N  
ATOM   2324  CA  ILE C  58       2.654  17.559  20.908  1.00 93.77           C  
ATOM   2325  C   ILE C  58       3.495  16.506  21.626  1.00 93.77           C  
ATOM   2326  CB  ILE C  58       1.973  18.492  21.934  1.00 93.77           C  
ATOM   2327  O   ILE C  58       4.256  16.829  22.541  1.00 93.77           O  
ATOM   2328  CG1 ILE C  58       1.023  17.694  22.834  1.00 93.77           C  
ATOM   2329  CG2 ILE C  58       1.229  19.626  21.222  1.00 93.77           C  
ATOM   2330  CD1 ILE C  58       0.521  18.468  24.045  1.00 93.77           C  
ATOM   2331  N   LEU C  59       3.356  15.298  21.262  1.00 92.66           N  
ATOM   2332  CA  LEU C  59       4.142  14.218  21.848  1.00 92.66           C  
ATOM   2333  C   LEU C  59       5.634  14.459  21.644  1.00 92.66           C  
ATOM   2334  CB  LEU C  59       3.743  12.872  21.237  1.00 92.66           C  
ATOM   2335  O   LEU C  59       6.078  14.719  20.523  1.00 92.66           O  
ATOM   2336  CG  LEU C  59       4.221  11.622  21.978  1.00 92.66           C  
ATOM   2337  CD1 LEU C  59       3.552  11.529  23.346  1.00 92.66           C  
ATOM   2338  CD2 LEU C  59       3.941  10.371  21.154  1.00 92.66           C  
ATOM   2339  N   ASP C  60       6.442  14.433  22.776  1.00 89.16           N  
ATOM   2340  CA  ASP C  60       7.867  14.734  22.668  1.00 89.16           C  
ATOM   2341  C   ASP C  60       8.715  13.543  23.109  1.00 89.16           C  
ATOM   2342  CB  ASP C  60       8.219  15.968  23.501  1.00 89.16           C  
ATOM   2343  O   ASP C  60       9.945  13.605  23.079  1.00 89.16           O  
ATOM   2344  CG  ASP C  60       7.866  15.812  24.970  1.00 89.16           C  
ATOM   2345  OD1 ASP C  60       8.230  16.690  25.781  1.00 89.16           O  
ATOM   2346  OD2 ASP C  60       7.220  14.800  25.320  1.00 89.16           O  
ATOM   2347  N   LYS C  61       8.044  12.521  23.491  1.00 92.38           N  
ATOM   2348  CA  LYS C  61       8.778  11.347  23.954  1.00 92.38           C  
ATOM   2349  C   LYS C  61       8.585  10.168  23.005  1.00 92.38           C  
ATOM   2350  CB  LYS C  61       8.336  10.961  25.367  1.00 92.38           C  
ATOM   2351  O   LYS C  61       7.452   9.789  22.700  1.00 92.38           O  
ATOM   2352  CG  LYS C  61       8.562  12.049  26.406  1.00 92.38           C  
ATOM   2353  CD  LYS C  61       8.054  11.625  27.778  1.00 92.38           C  
ATOM   2354  CE  LYS C  61       8.209  12.742  28.801  1.00 92.38           C  
ATOM   2355  NZ  LYS C  61       7.649  12.356  30.131  1.00 92.38           N  
ATOM   2356  N   PRO C  62       9.792   9.626  22.544  1.00 95.03           N  
ATOM   2357  CA  PRO C  62       9.665   8.391  21.767  1.00 95.03           C  
ATOM   2358  C   PRO C  62       9.014   7.260  22.560  1.00 95.03           C  
ATOM   2359  CB  PRO C  62      11.114   8.046  21.414  1.00 95.03           C  
ATOM   2360  O   PRO C  62       9.142   7.207  23.786  1.00 95.03           O  
ATOM   2361  CG  PRO C  62      11.850   9.343  21.514  1.00 95.03           C  
ATOM   2362  CD  PRO C  62      11.229  10.160  22.610  1.00 95.03           C  
ATOM   2363  N   GLY C  63       8.211   6.448  21.843  1.00 95.29           N  
ATOM   2364  CA  GLY C  63       7.613   5.303  22.511  1.00 95.29           C  
ATOM   2365  C   GLY C  63       6.409   4.745  21.775  1.00 95.29           C  
ATOM   2366  O   GLY C  63       6.085   5.195  20.675  1.00 95.29           O  
ATOM   2367  N   GLN C  64       5.864   3.663  22.348  1.00 96.31           N  
ATOM   2368  CA  GLN C  64       4.630   3.044  21.877  1.00 96.31           C  
ATOM   2369  C   GLN C  64       3.427   3.535  22.678  1.00 96.31           C  
ATOM   2370  CB  GLN C  64       4.728   1.520  21.957  1.00 96.31           C  
ATOM   2371  O   GLN C  64       3.439   3.497  23.911  1.00 96.31           O  
ATOM   2372  CG  GLN C  64       5.904   0.938  21.185  1.00 96.31           C  
ATOM   2373  CD  GLN C  64       6.001  -0.570  21.312  1.00 96.31           C  
ATOM   2374  NE2 GLN C  64       7.167  -1.119  20.989  1.00 96.31           N  
ATOM   2375  OE1 GLN C  64       5.036  -1.237  21.699  1.00 96.31           O  
ATOM   2376  N   TYR C  65       2.430   4.075  21.950  1.00 96.37           N  
ATOM   2377  CA  TYR C  65       1.247   4.631  22.596  1.00 96.37           C  
ATOM   2378  C   TYR C  65      -0.025   3.998  22.044  1.00 96.37           C  
ATOM   2379  CB  TYR C  65       1.197   6.151  22.409  1.00 96.37           C  
ATOM   2380  O   TYR C  65      -0.026   3.458  20.935  1.00 96.37           O  
ATOM   2381  CG  TYR C  65       2.415   6.868  22.939  1.00 96.37           C  
ATOM   2382  CD1 TYR C  65       2.466   7.316  24.257  1.00 96.37           C  
ATOM   2383  CD2 TYR C  65       3.517   7.100  22.122  1.00 96.37           C  
ATOM   2384  CE1 TYR C  65       3.585   7.979  24.748  1.00 96.37           C  
ATOM   2385  CE2 TYR C  65       4.641   7.762  22.603  1.00 96.37           C  
ATOM   2386  OH  TYR C  65       5.777   8.853  24.397  1.00 96.37           O  
ATOM   2387  CZ  TYR C  65       4.667   8.197  23.916  1.00 96.37           C  
ATOM   2388  N   TYR C  66      -1.081   3.917  22.809  1.00 96.74           N  
ATOM   2389  CA  TYR C  66      -2.432   3.589  22.370  1.00 96.74           C  
ATOM   2390  C   TYR C  66      -3.297   4.840  22.284  1.00 96.74           C  
ATOM   2391  CB  TYR C  66      -3.075   2.574  23.320  1.00 96.74           C  
ATOM   2392  O   TYR C  66      -3.588   5.472  23.303  1.00 96.74           O  
ATOM   2393  CG  TYR C  66      -4.351   1.968  22.789  1.00 96.74           C  
ATOM   2394  CD1 TYR C  66      -5.531   2.021  23.528  1.00 96.74           C  
ATOM   2395  CD2 TYR C  66      -4.380   1.342  21.547  1.00 96.74           C  
ATOM   2396  CE1 TYR C  66      -6.709   1.463  23.043  1.00 96.74           C  
ATOM   2397  CE2 TYR C  66      -5.553   0.780  21.053  1.00 96.74           C  
ATOM   2398  OH  TYR C  66      -7.874   0.291  21.322  1.00 96.74           O  
ATOM   2399  CZ  TYR C  66      -6.710   0.846  21.806  1.00 96.74           C  
ATOM   2400  N   LEU C  67      -3.614   5.261  21.140  1.00 96.17           N  
ATOM   2401  CA  LEU C  67      -4.252   6.544  20.868  1.00 96.17           C  
ATOM   2402  C   LEU C  67      -5.768   6.393  20.798  1.00 96.17           C  
ATOM   2403  CB  LEU C  67      -3.725   7.138  19.559  1.00 96.17           C  
ATOM   2404  O   LEU C  67      -6.279   5.553  20.054  1.00 96.17           O  
ATOM   2405  CG  LEU C  67      -4.027   8.618  19.316  1.00 96.17           C  
ATOM   2406  CD1 LEU C  67      -3.268   9.485  20.315  1.00 96.17           C  
ATOM   2407  CD2 LEU C  67      -3.674   9.008  17.885  1.00 96.17           C  
ATOM   2408  N   ALA C  68      -6.466   7.166  21.584  1.00 95.82           N  
ATOM   2409  CA  ALA C  68      -7.926   7.157  21.583  1.00 95.82           C  
ATOM   2410  C   ALA C  68      -8.477   7.694  20.265  1.00 95.82           C  
ATOM   2411  CB  ALA C  68      -8.465   7.975  22.754  1.00 95.82           C  
ATOM   2412  O   ALA C  68      -7.826   8.499  19.595  1.00 95.82           O  
ATOM   2413  N   SER C  69      -9.690   7.283  19.911  1.00 96.18           N  
ATOM   2414  CA  SER C  69     -10.317   7.679  18.654  1.00 96.18           C  
ATOM   2415  C   SER C  69     -10.528   9.189  18.594  1.00 96.18           C  
ATOM   2416  CB  SER C  69     -11.656   6.962  18.473  1.00 96.18           C  
ATOM   2417  O   SER C  69     -10.564   9.773  17.509  1.00 96.18           O  
ATOM   2418  OG  SER C  69     -12.542   7.276  19.534  1.00 96.18           O  
ATOM   2419  N   TYR C  70     -10.551   9.849  19.771  1.00 95.50           N  
ATOM   2420  CA  TYR C  70     -10.878  11.270  19.818  1.00 95.50           C  
ATOM   2421  C   TYR C  70      -9.636  12.105  20.104  1.00 95.50           C  
ATOM   2422  CB  TYR C  70     -11.946  11.541  20.881  1.00 95.50           C  
ATOM   2423  O   TYR C  70      -9.724  13.326  20.260  1.00 95.50           O  
ATOM   2424  CG  TYR C  70     -11.661  10.884  22.210  1.00 95.50           C  
ATOM   2425  CD1 TYR C  70     -12.223   9.651  22.535  1.00 95.50           C  
ATOM   2426  CD2 TYR C  70     -10.830  11.494  23.143  1.00 95.50           C  
ATOM   2427  CE1 TYR C  70     -11.964   9.043  23.758  1.00 95.50           C  
ATOM   2428  CE2 TYR C  70     -10.564  10.895  24.370  1.00 95.50           C  
ATOM   2429  OH  TYR C  70     -10.875   9.073  25.881  1.00 95.50           O  
ATOM   2430  CZ  TYR C  70     -11.135   9.671  24.668  1.00 95.50           C  
ATOM   2431  N   ALA C  71      -8.416  11.462  20.240  1.00 96.11           N  
ATOM   2432  CA  ALA C  71      -7.176  12.161  20.564  1.00 96.11           C  
ATOM   2433  C   ALA C  71      -6.818  13.175  19.481  1.00 96.11           C  
ATOM   2434  CB  ALA C  71      -6.036  11.163  20.752  1.00 96.11           C  
ATOM   2435  O   ALA C  71      -7.021  12.920  18.292  1.00 96.11           O  
ATOM   2436  N   SER C  72      -6.398  14.313  19.889  1.00 95.46           N  
ATOM   2437  CA  SER C  72      -5.872  15.288  18.939  1.00 95.46           C  
ATOM   2438  C   SER C  72      -4.727  14.701  18.121  1.00 95.46           C  
ATOM   2439  CB  SER C  72      -5.397  16.545  19.669  1.00 95.46           C  
ATOM   2440  O   SER C  72      -3.812  14.087  18.674  1.00 95.46           O  
ATOM   2441  OG  SER C  72      -6.486  17.213  20.282  1.00 95.46           O  
ATOM   2442  N   GLY C  73      -4.806  14.815  16.858  1.00 95.68           N  
ATOM   2443  CA  GLY C  73      -3.775  14.292  15.975  1.00 95.68           C  
ATOM   2444  C   GLY C  73      -4.084  12.900  15.457  1.00 95.68           C  
ATOM   2445  O   GLY C  73      -3.306  12.331  14.689  1.00 95.68           O  
ATOM   2446  N   ASN C  74      -5.116  12.289  15.888  1.00 96.41           N  
ATOM   2447  CA  ASN C  74      -5.569  11.011  15.349  1.00 96.41           C  
ATOM   2448  C   ASN C  74      -5.961  11.129  13.880  1.00 96.41           C  
ATOM   2449  CB  ASN C  74      -6.740  10.468  16.170  1.00 96.41           C  
ATOM   2450  O   ASN C  74      -6.783  11.973  13.518  1.00 96.41           O  
ATOM   2451  CG  ASN C  74      -7.075   9.029  15.829  1.00 96.41           C  
ATOM   2452  ND2 ASN C  74      -7.169   8.184  16.849  1.00 96.41           N  
ATOM   2453  OD1 ASN C  74      -7.246   8.679  14.658  1.00 96.41           O  
ATOM   2454  N   PRO C  75      -5.420  10.332  13.003  1.00 95.09           N  
ATOM   2455  CA  PRO C  75      -5.580  10.560  11.565  1.00 95.09           C  
ATOM   2456  C   PRO C  75      -6.937  10.096  11.041  1.00 95.09           C  
ATOM   2457  CB  PRO C  75      -4.446   9.737  10.949  1.00 95.09           C  
ATOM   2458  O   PRO C  75      -7.371  10.532   9.971  1.00 95.09           O  
ATOM   2459  CG  PRO C  75      -4.194   8.638  11.931  1.00 95.09           C  
ATOM   2460  CD  PRO C  75      -4.397   9.182  13.316  1.00 95.09           C  
ATOM   2461  N   ASN C  76      -7.613   9.137  11.774  1.00 96.01           N  
ATOM   2462  CA  ASN C  76      -8.792   8.597  11.107  1.00 96.01           C  
ATOM   2463  C   ASN C  76      -9.933   8.358  12.092  1.00 96.01           C  
ATOM   2464  CB  ASN C  76      -8.447   7.302  10.369  1.00 96.01           C  
ATOM   2465  O   ASN C  76     -10.911   7.684  11.763  1.00 96.01           O  
ATOM   2466  CG  ASN C  76      -8.108   6.165  11.313  1.00 96.01           C  
ATOM   2467  ND2 ASN C  76      -8.194   4.937  10.817  1.00 96.01           N  
ATOM   2468  OD1 ASN C  76      -7.772   6.390  12.479  1.00 96.01           O  
ATOM   2469  N   GLY C  77      -9.762   8.839  13.397  1.00 95.45           N  
ATOM   2470  CA  GLY C  77     -10.828   8.776  14.385  1.00 95.45           C  
ATOM   2471  C   GLY C  77     -11.079   7.373  14.903  1.00 95.45           C  
ATOM   2472  O   GLY C  77     -12.182   7.061  15.357  1.00 95.45           O  
ATOM   2473  N   ASN C  78     -10.266   6.420  14.755  1.00 96.75           N  
ATOM   2474  CA  ASN C  78     -10.297   5.074  15.318  1.00 96.75           C  
ATOM   2475  C   ASN C  78      -9.218   4.886  16.381  1.00 96.75           C  
ATOM   2476  CB  ASN C  78     -10.144   4.026  14.214  1.00 96.75           C  
ATOM   2477  O   ASN C  78      -8.144   5.483  16.293  1.00 96.75           O  
ATOM   2478  CG  ASN C  78     -11.421   3.819  13.424  1.00 96.75           C  
ATOM   2479  ND2 ASN C  78     -11.501   4.442  12.254  1.00 96.75           N  
ATOM   2480  OD1 ASN C  78     -12.328   3.107  13.861  1.00 96.75           O  
ATOM   2481  N   TRP C  79      -9.554   4.053  17.372  1.00 95.90           N  
ATOM   2482  CA  TRP C  79      -8.478   3.675  18.282  1.00 95.90           C  
ATOM   2483  C   TRP C  79      -7.361   2.953  17.535  1.00 95.90           C  
ATOM   2484  CB  TRP C  79      -9.013   2.787  19.409  1.00 95.90           C  
ATOM   2485  O   TRP C  79      -7.608   2.298  16.520  1.00 95.90           O  
ATOM   2486  CG  TRP C  79      -9.902   3.505  20.379  1.00 95.90           C  
ATOM   2487  CD1 TRP C  79     -11.198   3.892  20.179  1.00 95.90           C  
ATOM   2488  CD2 TRP C  79      -9.558   3.926  21.703  1.00 95.90           C  
ATOM   2489  CE2 TRP C  79     -10.695   4.562  22.249  1.00 95.90           C  
ATOM   2490  CE3 TRP C  79      -8.397   3.825  22.482  1.00 95.90           C  
ATOM   2491  NE1 TRP C  79     -11.680   4.528  21.300  1.00 95.90           N  
ATOM   2492  CH2 TRP C  79      -9.555   4.984  24.280  1.00 95.90           C  
ATOM   2493  CZ2 TRP C  79     -10.704   5.096  23.539  1.00 95.90           C  
ATOM   2494  CZ3 TRP C  79      -8.408   4.357  23.766  1.00 95.90           C  
ATOM   2495  N   GLY C  80      -6.163   3.148  18.083  1.00 97.14           N  
ATOM   2496  CA  GLY C  80      -5.068   2.439  17.441  1.00 97.14           C  
ATOM   2497  C   GLY C  80      -3.732   2.660  18.125  1.00 97.14           C  
ATOM   2498  O   GLY C  80      -3.670   3.265  19.197  1.00 97.14           O  
ATOM   2499  N   TYR C  81      -2.657   2.084  17.591  1.00 97.59           N  
ATOM   2500  CA  TYR C  81      -1.310   2.118  18.150  1.00 97.59           C  
ATOM   2501  C   TYR C  81      -0.439   3.129  17.414  1.00 97.59           C  
ATOM   2502  CB  TYR C  81      -0.666   0.729  18.085  1.00 97.59           C  
ATOM   2503  O   TYR C  81      -0.328   3.085  16.187  1.00 97.59           O  
ATOM   2504  CG  TYR C  81      -1.331  -0.290  18.978  1.00 97.59           C  
ATOM   2505  CD1 TYR C  81      -0.757  -0.662  20.191  1.00 97.59           C  
ATOM   2506  CD2 TYR C  81      -2.533  -0.884  18.609  1.00 97.59           C  
ATOM   2507  CE1 TYR C  81      -1.365  -1.603  21.016  1.00 97.59           C  
ATOM   2508  CE2 TYR C  81      -3.150  -1.826  19.426  1.00 97.59           C  
ATOM   2509  OH  TYR C  81      -3.166  -3.110  21.438  1.00 97.59           O  
ATOM   2510  CZ  TYR C  81      -2.559  -2.178  20.626  1.00 97.59           C  
ATOM   2511  N   LEU C  82       0.060   4.087  18.167  1.00 97.59           N  
ATOM   2512  CA  LEU C  82       0.932   5.133  17.645  1.00 97.59           C  
ATOM   2513  C   LEU C  82       2.379   4.895  18.066  1.00 97.59           C  
ATOM   2514  CB  LEU C  82       0.468   6.509  18.130  1.00 97.59           C  
ATOM   2515  O   LEU C  82       2.653   4.634  19.239  1.00 97.59           O  
ATOM   2516  CG  LEU C  82       1.273   7.711  17.632  1.00 97.59           C  
ATOM   2517  CD1 LEU C  82       0.816   8.111  16.233  1.00 97.59           C  
ATOM   2518  CD2 LEU C  82       1.139   8.882  18.599  1.00 97.59           C  
ATOM   2519  N   PHE C  83       3.262   4.932  17.181  1.00 97.75           N  
ATOM   2520  CA  PHE C  83       4.696   4.841  17.426  1.00 97.75           C  
ATOM   2521  C   PHE C  83       5.386   6.160  17.100  1.00 97.75           C  
ATOM   2522  CB  PHE C  83       5.313   3.707  16.600  1.00 97.75           C  
ATOM   2523  O   PHE C  83       5.246   6.683  15.992  1.00 97.75           O  
ATOM   2524  CG  PHE C  83       4.669   2.367  16.832  1.00 97.75           C  
ATOM   2525  CD1 PHE C  83       5.139   1.518  17.826  1.00 97.75           C  
ATOM   2526  CD2 PHE C  83       3.593   1.957  16.055  1.00 97.75           C  
ATOM   2527  CE1 PHE C  83       4.544   0.276  18.043  1.00 97.75           C  
ATOM   2528  CE2 PHE C  83       2.994   0.718  16.266  1.00 97.75           C  
ATOM   2529  CZ  PHE C  83       3.472  -0.121  17.260  1.00 97.75           C  
ATOM   2530  N   HIS C  84       6.053   6.697  18.075  1.00 97.41           N  
ATOM   2531  CA  HIS C  84       6.754   7.969  17.946  1.00 97.41           C  
ATOM   2532  C   HIS C  84       8.266   7.773  17.997  1.00 97.41           C  
ATOM   2533  CB  HIS C  84       6.313   8.937  19.045  1.00 97.41           C  
ATOM   2534  O   HIS C  84       8.791   7.216  18.963  1.00 97.41           O  
ATOM   2535  CG  HIS C  84       6.912  10.302  18.919  1.00 97.41           C  
ATOM   2536  CD2 HIS C  84       8.074  10.811  19.393  1.00 97.41           C  
ATOM   2537  ND1 HIS C  84       6.293  11.326  18.234  1.00 97.41           N  
ATOM   2538  CE1 HIS C  84       7.051  12.408  18.293  1.00 97.41           C  
ATOM   2539  NE2 HIS C  84       8.137  12.122  18.990  1.00 97.41           N  
ATOM   2540  N   TYR C  85       8.984   8.164  16.960  1.00 97.13           N  
ATOM   2541  CA  TYR C  85      10.437   8.073  16.858  1.00 97.13           C  
ATOM   2542  C   TYR C  85      11.058   9.453  16.681  1.00 97.13           C  
ATOM   2543  CB  TYR C  85      10.838   7.166  15.690  1.00 97.13           C  
ATOM   2544  O   TYR C  85      10.575  10.261  15.884  1.00 97.13           O  
ATOM   2545  CG  TYR C  85      10.209   5.795  15.742  1.00 97.13           C  
ATOM   2546  CD1 TYR C  85      10.728   4.800  16.567  1.00 97.13           C  
ATOM   2547  CD2 TYR C  85       9.095   5.492  14.966  1.00 97.13           C  
ATOM   2548  CE1 TYR C  85      10.153   3.534  16.617  1.00 97.13           C  
ATOM   2549  CE2 TYR C  85       8.512   4.230  15.008  1.00 97.13           C  
ATOM   2550  OH  TYR C  85       8.473   2.008  15.881  1.00 97.13           O  
ATOM   2551  CZ  TYR C  85       9.046   3.260  15.835  1.00 97.13           C  
ATOM   2552  N   SER C  86      12.085   9.679  17.389  1.00 95.85           N  
ATOM   2553  CA  SER C  86      12.754  10.974  17.326  1.00 95.85           C  
ATOM   2554  C   SER C  86      14.269  10.812  17.266  1.00 95.85           C  
ATOM   2555  CB  SER C  86      12.372  11.834  18.531  1.00 95.85           C  
ATOM   2556  O   SER C  86      14.854  10.095  18.079  1.00 95.85           O  
ATOM   2557  OG  SER C  86      13.118  13.039  18.547  1.00 95.85           O  
ATOM   2558  N   CYS C  87      14.890  11.438  16.314  1.00 94.90           N  
ATOM   2559  CA  CYS C  87      16.335  11.302  16.165  1.00 94.90           C  
ATOM   2560  C   CYS C  87      17.067  11.958  17.330  1.00 94.90           C  
ATOM   2561  CB  CYS C  87      16.799  11.920  14.846  1.00 94.90           C  
ATOM   2562  O   CYS C  87      18.232  11.650  17.589  1.00 94.90           O  
ATOM   2563  SG  CYS C  87      16.346  13.658  14.658  1.00 94.90           S  
ATOM   2564  N   TYR C  88      16.398  12.817  18.070  1.00 93.53           N  
ATOM   2565  CA  TYR C  88      17.008  13.485  19.215  1.00 93.53           C  
ATOM   2566  C   TYR C  88      16.549  12.852  20.523  1.00 93.53           C  
ATOM   2567  CB  TYR C  88      16.670  14.978  19.210  1.00 93.53           C  
ATOM   2568  O   TYR C  88      16.907  13.321  21.606  1.00 93.53           O  
ATOM   2569  CG  TYR C  88      17.208  15.719  18.009  1.00 93.53           C  
ATOM   2570  CD1 TYR C  88      18.573  15.955  17.867  1.00 93.53           C  
ATOM   2571  CD2 TYR C  88      16.352  16.184  17.016  1.00 93.53           C  
ATOM   2572  CE1 TYR C  88      19.073  16.638  16.763  1.00 93.53           C  
ATOM   2573  CE2 TYR C  88      16.841  16.868  15.908  1.00 93.53           C  
ATOM   2574  OH  TYR C  88      18.691  17.767  14.696  1.00 93.53           O  
ATOM   2575  CZ  TYR C  88      18.201  17.090  15.791  1.00 93.53           C  
ATOM   2576  N   GLY C  89      15.723  11.779  20.436  1.00 93.13           N  
ATOM   2577  CA  GLY C  89      15.183  11.180  21.646  1.00 93.13           C  
ATOM   2578  C   GLY C  89      14.231  12.096  22.392  1.00 93.13           C  
ATOM   2579  O   GLY C  89      13.601  12.968  21.789  1.00 93.13           O  
ATOM   2580  N   LYS C  90      14.163  11.827  23.693  1.00 89.57           N  
ATOM   2581  CA  LYS C  90      13.367  12.716  24.534  1.00 89.57           C  
ATOM   2582  C   LYS C  90      13.967  14.118  24.575  1.00 89.57           C  
ATOM   2583  CB  LYS C  90      13.252  12.154  25.951  1.00 89.57           C  
ATOM   2584  O   LYS C  90      15.142  14.287  24.908  1.00 89.57           O  
ATOM   2585  CG  LYS C  90      12.425  13.015  26.894  1.00 89.57           C  
ATOM   2586  CD  LYS C  90      12.413  12.445  28.307  1.00 89.57           C  
ATOM   2587  CE  LYS C  90      11.656  13.350  29.269  1.00 89.57           C  
ATOM   2588  NZ  LYS C  90      11.674  12.814  30.664  1.00 89.57           N  
ATOM   2589  N   ASN C  91      13.457  15.130  23.933  1.00 83.06           N  
ATOM   2590  CA  ASN C  91      13.978  16.492  23.890  1.00 83.06           C  
ATOM   2591  C   ASN C  91      12.869  17.523  24.083  1.00 83.06           C  
ATOM   2592  CB  ASN C  91      14.714  16.745  22.573  1.00 83.06           C  
ATOM   2593  O   ASN C  91      11.874  17.514  23.356  1.00 83.06           O  
ATOM   2594  CG  ASN C  91      15.405  18.094  22.539  1.00 83.06           C  
ATOM   2595  ND2 ASN C  91      16.013  18.420  21.405  1.00 83.06           N  
ATOM   2596  OD1 ASN C  91      15.392  18.836  23.525  1.00 83.06           O  
ATOM   2597  N   VAL C  92      12.906  18.344  25.061  1.00 75.38           N  
ATOM   2598  CA  VAL C  92      11.833  19.282  25.371  1.00 75.38           C  
ATOM   2599  C   VAL C  92      12.231  20.688  24.926  1.00 75.38           C  
ATOM   2600  CB  VAL C  92      11.491  19.276  26.877  1.00 75.38           C  
ATOM   2601  O   VAL C  92      11.373  21.499  24.571  1.00 75.38           O  
ATOM   2602  CG1 VAL C  92       9.999  19.520  27.094  1.00 75.38           C  
ATOM   2603  CG2 VAL C  92      11.918  17.956  27.516  1.00 75.38           C  
ATOM   2604  N   ASP C  93      13.504  21.013  24.738  1.00 78.50           N  
ATOM   2605  CA  ASP C  93      13.794  22.441  24.655  1.00 78.50           C  
ATOM   2606  C   ASP C  93      14.707  22.749  23.471  1.00 78.50           C  
ATOM   2607  CB  ASP C  93      14.434  22.935  25.955  1.00 78.50           C  
ATOM   2608  O   ASP C  93      15.130  23.892  23.287  1.00 78.50           O  
ATOM   2609  CG  ASP C  93      13.496  22.851  27.146  1.00 78.50           C  
ATOM   2610  OD1 ASP C  93      13.974  22.675  28.288  1.00 78.50           O  
ATOM   2611  OD2 ASP C  93      12.267  22.959  26.942  1.00 78.50           O  
ATOM   2612  N   ASP C  94      14.724  21.911  22.430  1.00 86.21           N  
ATOM   2613  CA  ASP C  94      15.598  22.189  21.294  1.00 86.21           C  
ATOM   2614  C   ASP C  94      14.967  21.717  19.987  1.00 86.21           C  
ATOM   2615  CB  ASP C  94      16.961  21.522  21.491  1.00 86.21           C  
ATOM   2616  O   ASP C  94      13.779  21.388  19.947  1.00 86.21           O  
ATOM   2617  CG  ASP C  94      18.098  22.295  20.846  1.00 86.21           C  
ATOM   2618  OD1 ASP C  94      19.276  22.038  21.178  1.00 86.21           O  
ATOM   2619  OD2 ASP C  94      17.814  23.171  20.001  1.00 86.21           O  
ATOM   2620  N   TYR C  95      15.686  21.736  18.925  1.00 91.87           N  
ATOM   2621  CA  TYR C  95      15.237  21.256  17.623  1.00 91.87           C  
ATOM   2622  C   TYR C  95      14.654  19.852  17.731  1.00 91.87           C  
ATOM   2623  CB  TYR C  95      16.392  21.265  16.617  1.00 91.87           C  
ATOM   2624  O   TYR C  95      15.156  19.022  18.493  1.00 91.87           O  
ATOM   2625  CG  TYR C  95      16.714  22.637  16.076  1.00 91.87           C  
ATOM   2626  CD1 TYR C  95      16.033  23.150  14.974  1.00 91.87           C  
ATOM   2627  CD2 TYR C  95      17.701  23.422  16.663  1.00 91.87           C  
ATOM   2628  CE1 TYR C  95      16.328  24.412  14.470  1.00 91.87           C  
ATOM   2629  CE2 TYR C  95      18.004  24.686  16.168  1.00 91.87           C  
ATOM   2630  OH  TYR C  95      17.609  26.422  14.578  1.00 91.87           O  
ATOM   2631  CZ  TYR C  95      17.313  25.172  15.073  1.00 91.87           C  
ATOM   2632  N   LYS C  96      13.485  19.733  17.062  1.00 91.17           N  
ATOM   2633  CA  LYS C  96      12.792  18.448  17.029  1.00 91.17           C  
ATOM   2634  C   LYS C  96      12.674  17.923  15.601  1.00 91.17           C  
ATOM   2635  CB  LYS C  96      11.403  18.571  17.658  1.00 91.17           C  
ATOM   2636  O   LYS C  96      12.570  18.705  14.653  1.00 91.17           O  
ATOM   2637  CG  LYS C  96      11.421  18.982  19.123  1.00 91.17           C  
ATOM   2638  CD  LYS C  96      10.013  19.077  19.695  1.00 91.17           C  
ATOM   2639  CE  LYS C  96      10.029  19.511  21.154  1.00 91.17           C  
ATOM   2640  NZ  LYS C  96       8.649  19.612  21.717  1.00 91.17           N  
ATOM   2641  N   GLU C  97      12.862  16.780  15.372  1.00 95.44           N  
ATOM   2642  CA  GLU C  97      12.539  16.005  14.178  1.00 95.44           C  
ATOM   2643  C   GLU C  97      12.108  14.587  14.540  1.00 95.44           C  
ATOM   2644  CB  GLU C  97      13.736  15.963  13.224  1.00 95.44           C  
ATOM   2645  O   GLU C  97      12.763  13.919  15.344  1.00 95.44           O  
ATOM   2646  CG  GLU C  97      13.406  15.402  11.848  1.00 95.44           C  
ATOM   2647  CD  GLU C  97      14.594  15.405  10.899  1.00 95.44           C  
ATOM   2648  OE1 GLU C  97      14.404  15.667   9.690  1.00 95.44           O  
ATOM   2649  OE2 GLU C  97      15.724  15.141  11.369  1.00 95.44           O  
ATOM   2650  N   ALA C  98      10.915  14.162  13.982  1.00 96.67           N  
ATOM   2651  CA  ALA C  98      10.356  12.871  14.373  1.00 96.67           C  
ATOM   2652  C   ALA C  98       9.440  12.318  13.284  1.00 96.67           C  
ATOM   2653  CB  ALA C  98       9.595  12.997  15.690  1.00 96.67           C  
ATOM   2654  O   ALA C  98       9.090  13.029  12.339  1.00 96.67           O  
ATOM   2655  N   ILE C  99       9.198  11.046  13.415  1.00 97.45           N  
ATOM   2656  CA  ILE C  99       8.120  10.455  12.630  1.00 97.45           C  
ATOM   2657  C   ILE C  99       7.132   9.751  13.557  1.00 97.45           C  
ATOM   2658  CB  ILE C  99       8.666   9.465  11.576  1.00 97.45           C  
ATOM   2659  O   ILE C  99       7.498   9.320  14.653  1.00 97.45           O  
ATOM   2660  CG1 ILE C  99       9.303   8.251  12.264  1.00 97.45           C  
ATOM   2661  CG2 ILE C  99       9.669  10.159  10.651  1.00 97.45           C  
ATOM   2662  CD1 ILE C  99       9.605   7.094  11.321  1.00 97.45           C  
ATOM   2663  N   GLN C 100       5.864   9.784  13.144  1.00 97.67           N  
ATOM   2664  CA  GLN C 100       4.831   8.969  13.774  1.00 97.67           C  
ATOM   2665  C   GLN C 100       4.222   7.985  12.779  1.00 97.67           C  
ATOM   2666  CB  GLN C 100       3.737   9.855  14.372  1.00 97.67           C  
ATOM   2667  O   GLN C 100       3.997   8.330  11.617  1.00 97.67           O  
ATOM   2668  CG  GLN C 100       4.204  10.697  15.552  1.00 97.67           C  
ATOM   2669  CD  GLN C 100       3.094  11.549  16.140  1.00 97.67           C  
ATOM   2670  NE2 GLN C 100       3.225  11.893  17.417  1.00 97.67           N  
ATOM   2671  OE1 GLN C 100       2.128  11.895  15.453  1.00 97.67           O  
ATOM   2672  N   THR C 101       4.128   6.741  13.147  1.00 97.78           N  
ATOM   2673  CA  THR C 101       3.302   5.767  12.442  1.00 97.78           C  
ATOM   2674  C   THR C 101       2.100   5.363  13.291  1.00 97.78           C  
ATOM   2675  CB  THR C 101       4.114   4.514  12.067  1.00 97.78           C  
ATOM   2676  O   THR C 101       2.177   5.353  14.521  1.00 97.78           O  
ATOM   2677  CG2 THR C 101       5.366   4.885  11.280  1.00 97.78           C  
ATOM   2678  OG1 THR C 101       4.501   3.826  13.263  1.00 97.78           O  
ATOM   2679  N   PHE C 102       1.008   5.143  12.671  1.00 97.92           N  
ATOM   2680  CA  PHE C 102      -0.221   4.824  13.386  1.00 97.92           C  
ATOM   2681  C   PHE C 102      -0.944   3.656  12.727  1.00 97.92           C  
ATOM   2682  CB  PHE C 102      -1.143   6.047  13.445  1.00 97.92           C  
ATOM   2683  O   PHE C 102      -1.223   3.690  11.526  1.00 97.92           O  
ATOM   2684  CG  PHE C 102      -2.434   5.799  14.178  1.00 97.92           C  
ATOM   2685  CD1 PHE C 102      -3.632   5.679  13.484  1.00 97.92           C  
ATOM   2686  CD2 PHE C 102      -2.449   5.686  15.562  1.00 97.92           C  
ATOM   2687  CE1 PHE C 102      -4.828   5.450  14.160  1.00 97.92           C  
ATOM   2688  CE2 PHE C 102      -3.640   5.457  16.245  1.00 97.92           C  
ATOM   2689  CZ  PHE C 102      -4.829   5.340  15.542  1.00 97.92           C  
ATOM   2690  N   TRP C 103      -1.134   2.567  13.442  1.00 97.61           N  
ATOM   2691  CA  TRP C 103      -1.991   1.453  13.050  1.00 97.61           C  
ATOM   2692  C   TRP C 103      -3.376   1.586  13.673  1.00 97.61           C  
ATOM   2693  CB  TRP C 103      -1.360   0.119  13.458  1.00 97.61           C  
ATOM   2694  O   TRP C 103      -3.526   1.497  14.893  1.00 97.61           O  
ATOM   2695  CG  TRP C 103      -0.096  -0.208  12.720  1.00 97.61           C  
ATOM   2696  CD1 TRP C 103       1.186  -0.033  13.164  1.00 97.61           C  
ATOM   2697  CD2 TRP C 103       0.007  -0.762  11.405  1.00 97.61           C  
ATOM   2698  CE2 TRP C 103       1.383  -0.898  11.115  1.00 97.61           C  
ATOM   2699  CE3 TRP C 103      -0.932  -1.159  10.443  1.00 97.61           C  
ATOM   2700  NE1 TRP C 103       2.080  -0.446  12.204  1.00 97.61           N  
ATOM   2701  CH2 TRP C 103       0.903  -1.794   8.978  1.00 97.61           C  
ATOM   2702  CZ2 TRP C 103       1.843  -1.414   9.901  1.00 97.61           C  
ATOM   2703  CZ3 TRP C 103      -0.472  -1.672   9.236  1.00 97.61           C  
ATOM   2704  N   SER C 104      -4.401   1.867  12.902  1.00 97.33           N  
ATOM   2705  CA  SER C 104      -5.752   1.946  13.447  1.00 97.33           C  
ATOM   2706  C   SER C 104      -6.368   0.559  13.600  1.00 97.33           C  
ATOM   2707  CB  SER C 104      -6.641   2.812  12.554  1.00 97.33           C  
ATOM   2708  O   SER C 104      -6.037  -0.359  12.848  1.00 97.33           O  
ATOM   2709  OG  SER C 104      -6.808   2.215  11.280  1.00 97.33           O  
ATOM   2710  N   ASN C 105      -7.231   0.393  14.571  1.00 96.72           N  
ATOM   2711  CA  ASN C 105      -7.831  -0.900  14.879  1.00 96.72           C  
ATOM   2712  C   ASN C 105      -8.642  -1.436  13.702  1.00 96.72           C  
ATOM   2713  CB  ASN C 105      -8.709  -0.802  16.128  1.00 96.72           C  
ATOM   2714  O   ASN C 105      -8.876  -2.642  13.602  1.00 96.72           O  
ATOM   2715  CG  ASN C 105      -7.900  -0.775  17.410  1.00 96.72           C  
ATOM   2716  ND2 ASN C 105      -8.561  -0.476  18.522  1.00 96.72           N  
ATOM   2717  OD1 ASN C 105      -6.691  -1.022  17.401  1.00 96.72           O  
ATOM   2718  N   ASP C 106      -9.023  -0.491  12.781  1.00 96.09           N  
ATOM   2719  CA  ASP C 106      -9.779  -0.937  11.615  1.00 96.09           C  
ATOM   2720  C   ASP C 106      -8.845  -1.342  10.477  1.00 96.09           C  
ATOM   2721  CB  ASP C 106     -10.736   0.160  11.144  1.00 96.09           C  
ATOM   2722  O   ASP C 106      -9.292  -1.566   9.350  1.00 96.09           O  
ATOM   2723  CG  ASP C 106     -10.019   1.427  10.712  1.00 96.09           C  
ATOM   2724  OD1 ASP C 106     -10.639   2.280  10.041  1.00 96.09           O  
ATOM   2725  OD2 ASP C 106      -8.822   1.573  11.043  1.00 96.09           O  
ATOM   2726  N   GLY C 107      -7.568  -1.363  10.664  1.00 96.42           N  
ATOM   2727  CA  GLY C 107      -6.618  -1.971   9.746  1.00 96.42           C  
ATOM   2728  C   GLY C 107      -5.984  -0.972   8.796  1.00 96.42           C  
ATOM   2729  O   GLY C 107      -5.499  -1.346   7.726  1.00 96.42           O  
ATOM   2730  N   ARG C 108      -5.917   0.309   9.107  1.00 97.39           N  
ATOM   2731  CA  ARG C 108      -5.301   1.322   8.258  1.00 97.39           C  
ATOM   2732  C   ARG C 108      -3.953   1.763   8.820  1.00 97.39           C  
ATOM   2733  CB  ARG C 108      -6.225   2.532   8.106  1.00 97.39           C  
ATOM   2734  O   ARG C 108      -3.762   1.789  10.038  1.00 97.39           O  
ATOM   2735  CG  ARG C 108      -7.574   2.202   7.487  1.00 97.39           C  
ATOM   2736  CD  ARG C 108      -8.532   3.384   7.559  1.00 97.39           C  
ATOM   2737  NE  ARG C 108      -8.078   4.496   6.729  1.00 97.39           N  
ATOM   2738  NH1 ARG C 108      -9.761   5.939   7.380  1.00 97.39           N  
ATOM   2739  NH2 ARG C 108      -8.174   6.626   5.875  1.00 97.39           N  
ATOM   2740  CZ  ARG C 108      -8.672   5.684   6.663  1.00 97.39           C  
ATOM   2741  N   LEU C 109      -2.970   1.994   7.953  1.00 97.94           N  
ATOM   2742  CA  LEU C 109      -1.620   2.405   8.321  1.00 97.94           C  
ATOM   2743  C   LEU C 109      -1.343   3.834   7.865  1.00 97.94           C  
ATOM   2744  CB  LEU C 109      -0.586   1.454   7.712  1.00 97.94           C  
ATOM   2745  O   LEU C 109      -1.526   4.162   6.691  1.00 97.94           O  
ATOM   2746  CG  LEU C 109       0.883   1.836   7.904  1.00 97.94           C  
ATOM   2747  CD1 LEU C 109       1.227   1.889   9.388  1.00 97.94           C  
ATOM   2748  CD2 LEU C 109       1.791   0.854   7.173  1.00 97.94           C  
ATOM   2749  N   PHE C 110      -0.896   4.650   8.826  1.00 97.69           N  
ATOM   2750  CA  PHE C 110      -0.635   6.057   8.545  1.00 97.69           C  
ATOM   2751  C   PHE C 110       0.793   6.429   8.925  1.00 97.69           C  
ATOM   2752  CB  PHE C 110      -1.627   6.950   9.297  1.00 97.69           C  
ATOM   2753  O   PHE C 110       1.392   5.801   9.801  1.00 97.69           O  
ATOM   2754  CG  PHE C 110      -3.067   6.686   8.948  1.00 97.69           C  
ATOM   2755  CD1 PHE C 110      -3.704   7.426   7.960  1.00 97.69           C  
ATOM   2756  CD2 PHE C 110      -3.783   5.696   9.609  1.00 97.69           C  
ATOM   2757  CE1 PHE C 110      -5.037   7.183   7.635  1.00 97.69           C  
ATOM   2758  CE2 PHE C 110      -5.115   5.448   9.290  1.00 97.69           C  
ATOM   2759  CZ  PHE C 110      -5.740   6.193   8.303  1.00 97.69           C  
ATOM   2760  N   PHE C 111       1.304   7.466   8.301  1.00 97.74           N  
ATOM   2761  CA  PHE C 111       2.638   7.996   8.553  1.00 97.74           C  
ATOM   2762  C   PHE C 111       2.636   9.519   8.492  1.00 97.74           C  
ATOM   2763  CB  PHE C 111       3.642   7.432   7.543  1.00 97.74           C  
ATOM   2764  O   PHE C 111       1.941  10.111   7.663  1.00 97.74           O  
ATOM   2765  CG  PHE C 111       5.001   8.075   7.614  1.00 97.74           C  
ATOM   2766  CD1 PHE C 111       5.270   9.244   6.913  1.00 97.74           C  
ATOM   2767  CD2 PHE C 111       6.010   7.510   8.383  1.00 97.74           C  
ATOM   2768  CE1 PHE C 111       6.526   9.841   6.976  1.00 97.74           C  
ATOM   2769  CE2 PHE C 111       7.268   8.101   8.452  1.00 97.74           C  
ATOM   2770  CZ  PHE C 111       7.525   9.266   7.747  1.00 97.74           C  
ATOM   2771  N   ARG C 112       3.326  10.181   9.421  1.00 97.38           N  
ATOM   2772  CA  ARG C 112       3.593  11.606   9.252  1.00 97.38           C  
ATOM   2773  C   ARG C 112       4.964  11.976   9.808  1.00 97.38           C  
ATOM   2774  CB  ARG C 112       2.508  12.440   9.937  1.00 97.38           C  
ATOM   2775  O   ARG C 112       5.486  11.294  10.692  1.00 97.38           O  
ATOM   2776  CG  ARG C 112       2.497  12.314  11.452  1.00 97.38           C  
ATOM   2777  CD  ARG C 112       1.421  13.186  12.083  1.00 97.38           C  
ATOM   2778  NE  ARG C 112       1.470  13.132  13.541  1.00 97.38           N  
ATOM   2779  NH1 ARG C 112      -0.318  14.559  13.861  1.00 97.38           N  
ATOM   2780  NH2 ARG C 112       0.778  13.666  15.665  1.00 97.38           N  
ATOM   2781  CZ  ARG C 112       0.643  13.786  14.352  1.00 97.38           C  
ATOM   2782  N   HIS C 113       5.565  13.067   9.176  1.00 97.32           N  
ATOM   2783  CA  HIS C 113       6.903  13.542   9.513  1.00 97.32           C  
ATOM   2784  C   HIS C 113       6.847  14.903  10.199  1.00 97.32           C  
ATOM   2785  CB  HIS C 113       7.776  13.621   8.260  1.00 97.32           C  
ATOM   2786  O   HIS C 113       6.087  15.781   9.785  1.00 97.32           O  
ATOM   2787  CG  HIS C 113       9.136  14.189   8.511  1.00 97.32           C  
ATOM   2788  CD2 HIS C 113      10.198  13.689   9.186  1.00 97.32           C  
ATOM   2789  ND1 HIS C 113       9.524  15.425   8.041  1.00 97.32           N  
ATOM   2790  CE1 HIS C 113      10.770  15.661   8.417  1.00 97.32           C  
ATOM   2791  NE2 HIS C 113      11.202  14.623   9.113  1.00 97.32           N  
ATOM   2792  N   HIS C 114       7.459  15.040  11.355  1.00 96.64           N  
ATOM   2793  CA  HIS C 114       7.690  16.345  11.966  1.00 96.64           C  
ATOM   2794  C   HIS C 114       8.875  17.054  11.318  1.00 96.64           C  
ATOM   2795  CB  HIS C 114       7.925  16.198  13.470  1.00 96.64           C  
ATOM   2796  O   HIS C 114       9.983  16.514  11.282  1.00 96.64           O  
ATOM   2797  CG  HIS C 114       7.982  17.503  14.198  1.00 96.64           C  
ATOM   2798  CD2 HIS C 114       7.048  18.155  14.930  1.00 96.64           C  
ATOM   2799  ND1 HIS C 114       9.110  18.295  14.218  1.00 96.64           N  
ATOM   2800  CE1 HIS C 114       8.866  19.381  14.934  1.00 96.64           C  
ATOM   2801  NE2 HIS C 114       7.622  19.320  15.377  1.00 96.64           N  
ATOM   2802  N   ARG C 115       8.738  18.233  10.823  1.00 95.48           N  
ATOM   2803  CA  ARG C 115       9.824  18.968  10.182  1.00 95.48           C  
ATOM   2804  C   ARG C 115      10.894  19.357  11.196  1.00 95.48           C  
ATOM   2805  CB  ARG C 115       9.288  20.217   9.480  1.00 95.48           C  
ATOM   2806  O   ARG C 115      10.603  19.519  12.383  1.00 95.48           O  
ATOM   2807  CG  ARG C 115       8.370  19.918   8.305  1.00 95.48           C  
ATOM   2808  CD  ARG C 115       7.831  21.193   7.672  1.00 95.48           C  
ATOM   2809  NE  ARG C 115       6.695  20.920   6.795  1.00 95.48           N  
ATOM   2810  NH1 ARG C 115       5.089  21.419   8.379  1.00 95.48           N  
ATOM   2811  NH2 ARG C 115       4.465  20.761   6.273  1.00 95.48           N  
ATOM   2812  CZ  ARG C 115       5.419  21.034   7.151  1.00 95.48           C  
ATOM   2813  N   TRP C 116      12.109  19.325  10.727  1.00 94.80           N  
ATOM   2814  CA  TRP C 116      13.201  19.768  11.587  1.00 94.80           C  
ATOM   2815  C   TRP C 116      13.009  21.222  12.005  1.00 94.80           C  
ATOM   2816  CB  TRP C 116      14.547  19.602  10.877  1.00 94.80           C  
ATOM   2817  O   TRP C 116      13.189  22.136  11.197  1.00 94.80           O  
ATOM   2818  CG  TRP C 116      15.735  19.854  11.756  1.00 94.80           C  
ATOM   2819  CD1 TRP C 116      16.011  19.263  12.958  1.00 94.80           C  
ATOM   2820  CD2 TRP C 116      16.806  20.770  11.504  1.00 94.80           C  
ATOM   2821  CE2 TRP C 116      17.698  20.681  12.595  1.00 94.80           C  
ATOM   2822  CE3 TRP C 116      17.098  21.657  10.459  1.00 94.80           C  
ATOM   2823  NE1 TRP C 116      17.190  19.756  13.467  1.00 94.80           N  
ATOM   2824  CH2 TRP C 116      19.125  22.307  11.636  1.00 94.80           C  
ATOM   2825  CZ2 TRP C 116      18.863  21.447  12.671  1.00 94.80           C  
ATOM   2826  CZ3 TRP C 116      18.258  22.418  10.536  1.00 94.80           C  
ATOM   2827  N   SER C 117      12.476  21.556  13.251  1.00 94.27           N  
ATOM   2828  CA  SER C 117      12.169  22.895  13.743  1.00 94.27           C  
ATOM   2829  C   SER C 117      12.042  22.911  15.262  1.00 94.27           C  
ATOM   2830  CB  SER C 117      10.877  23.416  13.110  1.00 94.27           C  
ATOM   2831  O   SER C 117      12.031  21.856  15.901  1.00 94.27           O  
ATOM   2832  OG  SER C 117       9.743  22.861  13.754  1.00 94.27           O  
ATOM   2833  N   LYS C 118      11.901  23.982  15.833  1.00 94.40           N  
ATOM   2834  CA  LYS C 118      11.689  24.132  17.269  1.00 94.40           C  
ATOM   2835  C   LYS C 118      10.202  24.219  17.599  1.00 94.40           C  
ATOM   2836  CB  LYS C 118      12.415  25.373  17.792  1.00 94.40           C  
ATOM   2837  O   LYS C 118       9.823  24.290  18.770  1.00 94.40           O  
ATOM   2838  CG  LYS C 118      13.932  25.268  17.746  1.00 94.40           C  
ATOM   2839  CD  LYS C 118      14.597  26.503  18.340  1.00 94.40           C  
ATOM   2840  CE  LYS C 118      16.115  26.388  18.316  1.00 94.40           C  
ATOM   2841  NZ  LYS C 118      16.771  27.589  18.915  1.00 94.40           N  
ATOM   2842  N   ILE C 119       9.376  24.257  16.570  1.00 95.11           N  
ATOM   2843  CA  ILE C 119       7.929  24.313  16.747  1.00 95.11           C  
ATOM   2844  C   ILE C 119       7.400  22.927  17.110  1.00 95.11           C  
ATOM   2845  CB  ILE C 119       7.224  24.839  15.477  1.00 95.11           C  
ATOM   2846  O   ILE C 119       7.611  21.962  16.371  1.00 95.11           O  
ATOM   2847  CG1 ILE C 119       7.746  26.235  15.116  1.00 95.11           C  
ATOM   2848  CG2 ILE C 119       5.705  24.856  15.669  1.00 95.11           C  
ATOM   2849  CD1 ILE C 119       7.280  26.739  13.757  1.00 95.11           C  
ATOM   2850  N   ILE C 120       6.697  22.715  18.208  1.00 90.91           N  
ATOM   2851  CA  ILE C 120       6.301  21.435  18.786  1.00 90.91           C  
ATOM   2852  C   ILE C 120       5.310  20.735  17.859  1.00 90.91           C  
ATOM   2853  CB  ILE C 120       5.683  21.617  20.191  1.00 90.91           C  
ATOM   2854  O   ILE C 120       5.407  19.526  17.635  1.00 90.91           O  
ATOM   2855  CG1 ILE C 120       6.763  22.025  21.200  1.00 90.91           C  
ATOM   2856  CG2 ILE C 120       4.972  20.336  20.638  1.00 90.91           C  
ATOM   2857  CD1 ILE C 120       6.216  22.425  22.564  1.00 90.91           C  
ATOM   2858  N   ASP C 121       4.344  21.434  17.204  1.00 94.54           N  
ATOM   2859  CA  ASP C 121       3.291  20.841  16.385  1.00 94.54           C  
ATOM   2860  C   ASP C 121       3.535  21.107  14.901  1.00 94.54           C  
ATOM   2861  CB  ASP C 121       1.921  21.383  16.798  1.00 94.54           C  
ATOM   2862  O   ASP C 121       2.632  21.552  14.188  1.00 94.54           O  
ATOM   2863  CG  ASP C 121       0.771  20.682  16.096  1.00 94.54           C  
ATOM   2864  OD1 ASP C 121      -0.381  21.161  16.185  1.00 94.54           O  
ATOM   2865  OD2 ASP C 121       1.017  19.641  15.451  1.00 94.54           O  
ATOM   2866  N   ASP C 122       4.747  21.016  14.371  1.00 95.54           N  
ATOM   2867  CA  ASP C 122       5.112  21.258  12.978  1.00 95.54           C  
ATOM   2868  C   ASP C 122       5.114  19.957  12.178  1.00 95.54           C  
ATOM   2869  CB  ASP C 122       6.483  21.931  12.891  1.00 95.54           C  
ATOM   2870  O   ASP C 122       6.168  19.497  11.734  1.00 95.54           O  
ATOM   2871  CG  ASP C 122       6.742  22.576  11.541  1.00 95.54           C  
ATOM   2872  OD1 ASP C 122       7.905  22.928  11.247  1.00 95.54           O  
ATOM   2873  OD2 ASP C 122       5.775  22.737  10.766  1.00 95.54           O  
ATOM   2874  N   TRP C 123       3.908  19.341  11.965  1.00 96.62           N  
ATOM   2875  CA  TRP C 123       3.759  18.047  11.308  1.00 96.62           C  
ATOM   2876  C   TRP C 123       3.339  18.222   9.852  1.00 96.62           C  
ATOM   2877  CB  TRP C 123       2.734  17.183  12.047  1.00 96.62           C  
ATOM   2878  O   TRP C 123       2.544  19.108   9.530  1.00 96.62           O  
ATOM   2879  CG  TRP C 123       3.164  16.771  13.423  1.00 96.62           C  
ATOM   2880  CD1 TRP C 123       2.829  17.372  14.605  1.00 96.62           C  
ATOM   2881  CD2 TRP C 123       4.014  15.671  13.759  1.00 96.62           C  
ATOM   2882  CE2 TRP C 123       4.152  15.663  15.165  1.00 96.62           C  
ATOM   2883  CE3 TRP C 123       4.673  14.689  13.007  1.00 96.62           C  
ATOM   2884  NE1 TRP C 123       3.420  16.709  15.656  1.00 96.62           N  
ATOM   2885  CH2 TRP C 123       5.557  13.760  15.075  1.00 96.62           C  
ATOM   2886  CZ2 TRP C 123       4.923  14.709  15.834  1.00 96.62           C  
ATOM   2887  CZ3 TRP C 123       5.440  13.741  13.675  1.00 96.62           C  
ATOM   2888  N   GLU C 124       3.862  17.428   8.912  1.00 97.12           N  
ATOM   2889  CA  GLU C 124       3.247  17.221   7.604  1.00 97.12           C  
ATOM   2890  C   GLU C 124       1.945  16.435   7.725  1.00 97.12           C  
ATOM   2891  CB  GLU C 124       4.214  16.496   6.664  1.00 97.12           C  
ATOM   2892  O   GLU C 124       1.731  15.725   8.710  1.00 97.12           O  
ATOM   2893  CG  GLU C 124       5.479  17.283   6.357  1.00 97.12           C  
ATOM   2894  CD  GLU C 124       6.481  16.504   5.518  1.00 97.12           C  
ATOM   2895  OE1 GLU C 124       7.568  17.046   5.213  1.00 97.12           O  
ATOM   2896  OE2 GLU C 124       6.176  15.344   5.162  1.00 97.12           O  
ATOM   2897  N   PRO C 125       1.070  16.562   6.759  1.00 96.45           N  
ATOM   2898  CA  PRO C 125      -0.183  15.806   6.835  1.00 96.45           C  
ATOM   2899  C   PRO C 125       0.041  14.297   6.894  1.00 96.45           C  
ATOM   2900  CB  PRO C 125      -0.911  16.200   5.547  1.00 96.45           C  
ATOM   2901  O   PRO C 125       1.056  13.800   6.399  1.00 96.45           O  
ATOM   2902  CG  PRO C 125      -0.309  17.511   5.154  1.00 96.45           C  
ATOM   2903  CD  PRO C 125       1.129  17.524   5.585  1.00 96.45           C  
ATOM   2904  N   TRP C 126      -0.876  13.548   7.406  1.00 97.31           N  
ATOM   2905  CA  TRP C 126      -0.842  12.090   7.433  1.00 97.31           C  
ATOM   2906  C   TRP C 126      -0.890  11.518   6.020  1.00 97.31           C  
ATOM   2907  CB  TRP C 126      -2.007  11.539   8.260  1.00 97.31           C  
ATOM   2908  O   TRP C 126      -1.608  12.032   5.159  1.00 97.31           O  
ATOM   2909  CG  TRP C 126      -1.860  11.754   9.737  1.00 97.31           C  
ATOM   2910  CD1 TRP C 126      -2.464  12.718  10.494  1.00 97.31           C  
ATOM   2911  CD2 TRP C 126      -1.050  10.988  10.634  1.00 97.31           C  
ATOM   2912  CE2 TRP C 126      -1.214  11.544  11.922  1.00 97.31           C  
ATOM   2913  CE3 TRP C 126      -0.203   9.883  10.475  1.00 97.31           C  
ATOM   2914  NE1 TRP C 126      -2.080  12.597  11.809  1.00 97.31           N  
ATOM   2915  CH2 TRP C 126       0.264   9.951  12.861  1.00 97.31           C  
ATOM   2916  CZ2 TRP C 126      -0.559  11.032  13.045  1.00 97.31           C  
ATOM   2917  CZ3 TRP C 126       0.447   9.375  11.593  1.00 97.31           C  
ATOM   2918  N   LYS C 127      -0.085  10.590   5.804  1.00 97.32           N  
ATOM   2919  CA  LYS C 127      -0.163   9.760   4.605  1.00 97.32           C  
ATOM   2920  C   LYS C 127      -0.672   8.360   4.938  1.00 97.32           C  
ATOM   2921  CB  LYS C 127       1.202   9.673   3.922  1.00 97.32           C  
ATOM   2922  O   LYS C 127      -0.278   7.775   5.949  1.00 97.32           O  
ATOM   2923  CG  LYS C 127       1.763  11.019   3.486  1.00 97.32           C  
ATOM   2924  CD  LYS C 127       3.170  10.881   2.919  1.00 97.32           C  
ATOM   2925  CE  LYS C 127       3.742  12.230   2.505  1.00 97.32           C  
ATOM   2926  NZ  LYS C 127       5.121  12.100   1.948  1.00 97.32           N  
ATOM   2927  N   GLU C 128      -1.551   7.885   4.080  1.00 97.45           N  
ATOM   2928  CA  GLU C 128      -2.121   6.563   4.319  1.00 97.45           C  
ATOM   2929  C   GLU C 128      -1.587   5.541   3.319  1.00 97.45           C  
ATOM   2930  CB  GLU C 128      -3.650   6.616   4.251  1.00 97.45           C  
ATOM   2931  O   GLU C 128      -1.464   5.836   2.128  1.00 97.45           O  
ATOM   2932  CG  GLU C 128      -4.326   5.293   4.579  1.00 97.45           C  
ATOM   2933  CD  GLU C 128      -5.843   5.388   4.614  1.00 97.45           C  
ATOM   2934  OE1 GLU C 128      -6.510   4.360   4.874  1.00 97.45           O  
ATOM   2935  OE2 GLU C 128      -6.370   6.498   4.379  1.00 97.45           O  
ATOM   2936  N   PHE C 129      -1.308   4.322   3.783  1.00 97.54           N  
ATOM   2937  CA  PHE C 129      -0.793   3.257   2.930  1.00 97.54           C  
ATOM   2938  C   PHE C 129      -1.926   2.368   2.430  1.00 97.54           C  
ATOM   2939  CB  PHE C 129       0.241   2.415   3.683  1.00 97.54           C  
ATOM   2940  O   PHE C 129      -2.934   2.193   3.118  1.00 97.54           O  
ATOM   2941  CG  PHE C 129       1.597   3.060   3.778  1.00 97.54           C  
ATOM   2942  CD1 PHE C 129       2.631   2.663   2.939  1.00 97.54           C  
ATOM   2943  CD2 PHE C 129       1.837   4.066   4.705  1.00 97.54           C  
ATOM   2944  CE1 PHE C 129       3.888   3.258   3.024  1.00 97.54           C  
ATOM   2945  CE2 PHE C 129       3.090   4.666   4.796  1.00 97.54           C  
ATOM   2946  CZ  PHE C 129       4.114   4.260   3.955  1.00 97.54           C  
ATOM   2947  N   THR C 130      -1.737   1.807   1.272  1.00 97.51           N  
ATOM   2948  CA  THR C 130      -2.790   1.126   0.526  1.00 97.51           C  
ATOM   2949  C   THR C 130      -2.865  -0.346   0.921  1.00 97.51           C  
ATOM   2950  CB  THR C 130      -2.564   1.241  -0.992  1.00 97.51           C  
ATOM   2951  O   THR C 130      -1.836  -1.010   1.064  1.00 97.51           O  
ATOM   2952  CG2 THR C 130      -3.701   0.587  -1.769  1.00 97.51           C  
ATOM   2953  OG1 THR C 130      -2.488   2.626  -1.354  1.00 97.51           O  
ATOM   2954  N   ARG C 131      -4.095  -0.799   1.072  1.00 96.67           N  
ATOM   2955  CA  ARG C 131      -4.317  -2.229   1.261  1.00 96.67           C  
ATOM   2956  C   ARG C 131      -4.699  -2.902  -0.054  1.00 96.67           C  
ATOM   2957  CB  ARG C 131      -5.405  -2.471   2.309  1.00 96.67           C  
ATOM   2958  O   ARG C 131      -5.201  -2.247  -0.969  1.00 96.67           O  
ATOM   2959  CG  ARG C 131      -5.019  -2.028   3.711  1.00 96.67           C  
ATOM   2960  CD  ARG C 131      -5.992  -2.555   4.757  1.00 96.67           C  
ATOM   2961  NE  ARG C 131      -7.257  -2.968   4.157  1.00 96.67           N  
ATOM   2962  NH1 ARG C 131      -8.551  -2.375   5.976  1.00 96.67           N  
ATOM   2963  NH2 ARG C 131      -9.532  -3.279   4.112  1.00 96.67           N  
ATOM   2964  CZ  ARG C 131      -8.444  -2.873   4.749  1.00 96.67           C  
ATOM   2965  N   ASN C 132      -4.525  -4.215  -0.114  1.00 96.01           N  
ATOM   2966  CA  ASN C 132      -4.781  -4.988  -1.325  1.00 96.01           C  
ATOM   2967  C   ASN C 132      -6.267  -5.014  -1.671  1.00 96.01           C  
ATOM   2968  CB  ASN C 132      -4.246  -6.414  -1.175  1.00 96.01           C  
ATOM   2969  O   ASN C 132      -6.638  -5.285  -2.814  1.00 96.01           O  
ATOM   2970  CG  ASN C 132      -2.770  -6.521  -1.503  1.00 96.01           C  
ATOM   2971  ND2 ASN C 132      -2.229  -7.731  -1.414  1.00 96.01           N  
ATOM   2972  OD1 ASN C 132      -2.120  -5.525  -1.832  1.00 96.01           O  
ATOM   2973  N   ASP C 133      -7.089  -4.677  -0.725  1.00 95.77           N  
ATOM   2974  CA  ASP C 133      -8.527  -4.706  -0.975  1.00 95.77           C  
ATOM   2975  C   ASP C 133      -9.025  -3.351  -1.474  1.00 95.77           C  
ATOM   2976  CB  ASP C 133      -9.284  -5.110   0.292  1.00 95.77           C  
ATOM   2977  O   ASP C 133     -10.233  -3.117  -1.549  1.00 95.77           O  
ATOM   2978  CG  ASP C 133      -9.047  -4.161   1.453  1.00 95.77           C  
ATOM   2979  OD1 ASP C 133      -9.632  -4.367   2.539  1.00 95.77           O  
ATOM   2980  OD2 ASP C 133      -8.269  -3.198   1.281  1.00 95.77           O  
ATOM   2981  N   HIS C 134      -8.146  -2.386  -1.861  1.00 95.89           N  
ATOM   2982  CA  HIS C 134      -8.523  -1.133  -2.504  1.00 95.89           C  
ATOM   2983  C   HIS C 134      -9.323  -1.386  -3.778  1.00 95.89           C  
ATOM   2984  CB  HIS C 134      -7.281  -0.298  -2.821  1.00 95.89           C  
ATOM   2985  O   HIS C 134      -8.952  -2.237  -4.590  1.00 95.89           O  
ATOM   2986  CG  HIS C 134      -7.587   1.124  -3.170  1.00 95.89           C  
ATOM   2987  CD2 HIS C 134      -7.404   2.270  -2.472  1.00 95.89           C  
ATOM   2988  ND1 HIS C 134      -8.157   1.490  -4.370  1.00 95.89           N  
ATOM   2989  CE1 HIS C 134      -8.311   2.803  -4.395  1.00 95.89           C  
ATOM   2990  NE2 HIS C 134      -7.862   3.300  -3.255  1.00 95.89           N  
ATOM   2991  N   PRO C 135     -10.455  -0.689  -3.973  1.00 95.40           N  
ATOM   2992  CA  PRO C 135     -11.343  -0.946  -5.109  1.00 95.40           C  
ATOM   2993  C   PRO C 135     -10.637  -0.802  -6.454  1.00 95.40           C  
ATOM   2994  CB  PRO C 135     -12.435   0.115  -4.949  1.00 95.40           C  
ATOM   2995  O   PRO C 135     -10.999  -1.477  -7.421  1.00 95.40           O  
ATOM   2996  CG  PRO C 135     -12.455   0.426  -3.487  1.00 95.40           C  
ATOM   2997  CD  PRO C 135     -11.063   0.267  -2.947  1.00 95.40           C  
ATOM   2998  N   ASN C 136      -9.643   0.044  -6.587  1.00 95.50           N  
ATOM   2999  CA  ASN C 136      -8.932   0.254  -7.843  1.00 95.50           C  
ATOM   3000  C   ASN C 136      -7.958  -0.885  -8.134  1.00 95.50           C  
ATOM   3001  CB  ASN C 136      -8.192   1.593  -7.824  1.00 95.50           C  
ATOM   3002  O   ASN C 136      -7.355  -0.934  -9.208  1.00 95.50           O  
ATOM   3003  CG  ASN C 136      -9.106   2.769  -8.103  1.00 95.50           C  
ATOM   3004  ND2 ASN C 136      -8.517   3.915  -8.427  1.00 95.50           N  
ATOM   3005  OD1 ASN C 136     -10.332   2.650  -8.028  1.00 95.50           O  
ATOM   3006  N   LEU C 137      -7.811  -1.823  -7.147  1.00 96.30           N  
ATOM   3007  CA  LEU C 137      -6.840  -2.896  -7.328  1.00 96.30           C  
ATOM   3008  C   LEU C 137      -7.540  -4.220  -7.619  1.00 96.30           C  
ATOM   3009  CB  LEU C 137      -5.956  -3.035  -6.086  1.00 96.30           C  
ATOM   3010  O   LEU C 137      -6.889  -5.262  -7.718  1.00 96.30           O  
ATOM   3011  CG  LEU C 137      -5.071  -1.834  -5.746  1.00 96.30           C  
ATOM   3012  CD1 LEU C 137      -4.246  -2.121  -4.496  1.00 96.30           C  
ATOM   3013  CD2 LEU C 137      -4.166  -1.486  -6.923  1.00 96.30           C  
ATOM   3014  N   ILE C 138      -8.855  -4.166  -7.720  1.00 96.60           N  
ATOM   3015  CA  ILE C 138      -9.616  -5.344  -8.123  1.00 96.60           C  
ATOM   3016  C   ILE C 138      -9.180  -5.788  -9.517  1.00 96.60           C  
ATOM   3017  CB  ILE C 138     -11.136  -5.070  -8.098  1.00 96.60           C  
ATOM   3018  O   ILE C 138      -9.018  -4.960 -10.417  1.00 96.60           O  
ATOM   3019  CG1 ILE C 138     -11.615  -4.840  -6.660  1.00 96.60           C  
ATOM   3020  CG2 ILE C 138     -11.903  -6.222  -8.753  1.00 96.60           C  
ATOM   3021  CD1 ILE C 138     -13.042  -4.320  -6.558  1.00 96.60           C  
ATOM   3022  N   ASN C 139      -8.962  -7.051  -9.750  1.00 96.98           N  
ATOM   3023  CA  ASN C 139      -8.702  -7.711 -11.025  1.00 96.98           C  
ATOM   3024  C   ASN C 139      -9.305  -9.113 -11.064  1.00 96.98           C  
ATOM   3025  CB  ASN C 139      -7.199  -7.772 -11.303  1.00 96.98           C  
ATOM   3026  O   ASN C 139      -8.842 -10.011 -10.358  1.00 96.98           O  
ATOM   3027  CG  ASN C 139      -6.884  -8.185 -12.727  1.00 96.98           C  
ATOM   3028  ND2 ASN C 139      -5.864  -7.569 -13.312  1.00 96.98           N  
ATOM   3029  OD1 ASN C 139      -7.553  -9.051 -13.297  1.00 96.98           O  
ATOM   3030  N   THR C 140     -10.311  -9.265 -11.821  1.00 96.41           N  
ATOM   3031  CA  THR C 140     -11.077 -10.506 -11.802  1.00 96.41           C  
ATOM   3032  C   THR C 140     -10.429 -11.555 -12.700  1.00 96.41           C  
ATOM   3033  CB  THR C 140     -12.532 -10.271 -12.249  1.00 96.41           C  
ATOM   3034  O   THR C 140     -10.754 -12.741 -12.612  1.00 96.41           O  
ATOM   3035  CG2 THR C 140     -13.263  -9.348 -11.280  1.00 96.41           C  
ATOM   3036  OG1 THR C 140     -12.535  -9.676 -13.552  1.00 96.41           O  
ATOM   3037  N   GLY C 141      -9.363 -11.105 -13.428  1.00 97.01           N  
ATOM   3038  CA  GLY C 141      -9.018 -11.974 -14.542  1.00 97.01           C  
ATOM   3039  C   GLY C 141     -10.169 -12.199 -15.503  1.00 97.01           C  
ATOM   3040  O   GLY C 141     -11.289 -11.745 -15.256  1.00 97.01           O  
ATOM   3041  N   TRP C 142      -9.903 -12.753 -16.745  1.00 97.83           N  
ATOM   3042  CA  TRP C 142     -10.968 -13.008 -17.709  1.00 97.83           C  
ATOM   3043  C   TRP C 142     -11.931 -14.070 -17.187  1.00 97.83           C  
ATOM   3044  CB  TRP C 142     -10.382 -13.449 -19.054  1.00 97.83           C  
ATOM   3045  O   TRP C 142     -11.505 -15.136 -16.738  1.00 97.83           O  
ATOM   3046  CG  TRP C 142      -9.681 -12.354 -19.800  1.00 97.83           C  
ATOM   3047  CD1 TRP C 142      -8.331 -12.193 -19.951  1.00 97.83           C  
ATOM   3048  CD2 TRP C 142     -10.295 -11.264 -20.494  1.00 97.83           C  
ATOM   3049  CE2 TRP C 142      -9.256 -10.480 -21.044  1.00 97.83           C  
ATOM   3050  CE3 TRP C 142     -11.624 -10.874 -20.706  1.00 97.83           C  
ATOM   3051  NE1 TRP C 142      -8.070 -11.068 -20.698  1.00 97.83           N  
ATOM   3052  CH2 TRP C 142     -10.816  -8.969 -21.984  1.00 97.83           C  
ATOM   3053  CZ2 TRP C 142      -9.507  -9.328 -21.792  1.00 97.83           C  
ATOM   3054  CZ3 TRP C 142     -11.871  -9.727 -21.451  1.00 97.83           C  
ATOM   3055  N   GLN C 143     -13.162 -13.758 -17.116  1.00 97.68           N  
ATOM   3056  CA  GLN C 143     -14.240 -14.639 -16.679  1.00 97.68           C  
ATOM   3057  C   GLN C 143     -15.252 -14.867 -17.798  1.00 97.68           C  
ATOM   3058  CB  GLN C 143     -14.939 -14.063 -15.447  1.00 97.68           C  
ATOM   3059  O   GLN C 143     -15.462 -13.992 -18.640  1.00 97.68           O  
ATOM   3060  CG  GLN C 143     -13.995 -13.746 -14.295  1.00 97.68           C  
ATOM   3061  CD  GLN C 143     -13.358 -14.988 -13.700  1.00 97.68           C  
ATOM   3062  NE2 GLN C 143     -12.054 -14.927 -13.457  1.00 97.68           N  
ATOM   3063  OE1 GLN C 143     -14.034 -15.994 -13.460  1.00 97.68           O  
ATOM   3064  N   PRO C 144     -15.882 -16.029 -17.942  1.00 97.70           N  
ATOM   3065  CA  PRO C 144     -16.905 -16.250 -18.968  1.00 97.70           C  
ATOM   3066  C   PRO C 144     -18.037 -15.227 -18.900  1.00 97.70           C  
ATOM   3067  CB  PRO C 144     -17.420 -17.657 -18.655  1.00 97.70           C  
ATOM   3068  O   PRO C 144     -18.416 -14.791 -17.810  1.00 97.70           O  
ATOM   3069  CG  PRO C 144     -16.341 -18.285 -17.833  1.00 97.70           C  
ATOM   3070  CD  PRO C 144     -15.631 -17.203 -17.071  1.00 97.70           C  
ATOM   3071  N   ALA C 145     -18.594 -14.780 -20.099  1.00 97.70           N  
ATOM   3072  CA  ALA C 145     -19.645 -13.768 -20.161  1.00 97.70           C  
ATOM   3073  C   ALA C 145     -20.932 -14.349 -20.739  1.00 97.70           C  
ATOM   3074  CB  ALA C 145     -19.185 -12.572 -20.992  1.00 97.70           C  
ATOM   3075  O   ALA C 145     -21.698 -13.643 -21.400  1.00 97.70           O  
ATOM   3076  N   GLY C 146     -21.256 -15.647 -20.520  1.00 97.31           N  
ATOM   3077  CA  GLY C 146     -22.543 -16.278 -20.766  1.00 97.31           C  
ATOM   3078  C   GLY C 146     -22.748 -16.670 -22.217  1.00 97.31           C  
ATOM   3079  O   GLY C 146     -23.822 -17.145 -22.592  1.00 97.31           O  
ATOM   3080  N   TYR C 147     -21.852 -16.422 -23.197  1.00 97.76           N  
ATOM   3081  CA  TYR C 147     -21.882 -16.824 -24.599  1.00 97.76           C  
ATOM   3082  C   TYR C 147     -20.531 -17.379 -25.035  1.00 97.76           C  
ATOM   3083  CB  TYR C 147     -22.273 -15.642 -25.490  1.00 97.76           C  
ATOM   3084  O   TYR C 147     -19.484 -16.838 -24.671  1.00 97.76           O  
ATOM   3085  CG  TYR C 147     -22.653 -16.040 -26.895  1.00 97.76           C  
ATOM   3086  CD1 TYR C 147     -21.696 -16.103 -27.905  1.00 97.76           C  
ATOM   3087  CD2 TYR C 147     -23.970 -16.354 -27.216  1.00 97.76           C  
ATOM   3088  CE1 TYR C 147     -22.042 -16.468 -29.202  1.00 97.76           C  
ATOM   3089  CE2 TYR C 147     -24.327 -16.720 -28.509  1.00 97.76           C  
ATOM   3090  OH  TYR C 147     -23.706 -17.137 -30.776  1.00 97.76           O  
ATOM   3091  CZ  TYR C 147     -23.358 -16.775 -29.494  1.00 97.76           C  
ATOM   3092  N   GLU C 148     -20.576 -18.485 -25.742  1.00 97.11           N  
ATOM   3093  CA  GLU C 148     -19.325 -19.081 -26.202  1.00 97.11           C  
ATOM   3094  C   GLU C 148     -18.460 -18.056 -26.928  1.00 97.11           C  
ATOM   3095  CB  GLU C 148     -19.603 -20.278 -27.116  1.00 97.11           C  
ATOM   3096  O   GLU C 148     -18.927 -17.381 -27.847  1.00 97.11           O  
ATOM   3097  CG  GLU C 148     -18.351 -21.026 -27.547  1.00 97.11           C  
ATOM   3098  CD  GLU C 148     -18.645 -22.238 -28.416  1.00 97.11           C  
ATOM   3099  OE1 GLU C 148     -17.697 -22.970 -28.779  1.00 97.11           O  
ATOM   3100  OE2 GLU C 148     -19.835 -22.457 -28.738  1.00 97.11           O  
ATOM   3101  N   GLY C 149     -17.233 -17.893 -26.409  1.00 97.18           N  
ATOM   3102  CA  GLY C 149     -16.290 -16.974 -27.027  1.00 97.18           C  
ATOM   3103  C   GLY C 149     -16.339 -15.579 -26.433  1.00 97.18           C  
ATOM   3104  O   GLY C 149     -15.580 -14.698 -26.841  1.00 97.18           O  
ATOM   3105  N   SER C 150     -17.227 -15.398 -25.417  1.00 97.75           N  
ATOM   3106  CA  SER C 150     -17.336 -14.099 -24.760  1.00 97.75           C  
ATOM   3107  C   SER C 150     -16.831 -14.163 -23.322  1.00 97.75           C  
ATOM   3108  CB  SER C 150     -18.784 -13.608 -24.779  1.00 97.75           C  
ATOM   3109  O   SER C 150     -17.150 -15.100 -22.588  1.00 97.75           O  
ATOM   3110  OG  SER C 150     -19.218 -13.374 -26.108  1.00 97.75           O  
ATOM   3111  N   PHE C 151     -16.035 -13.272 -22.976  1.00 98.02           N  
ATOM   3112  CA  PHE C 151     -15.450 -13.163 -21.644  1.00 98.02           C  
ATOM   3113  C   PHE C 151     -15.502 -11.723 -21.147  1.00 98.02           C  
ATOM   3114  CB  PHE C 151     -14.003 -13.666 -21.648  1.00 98.02           C  
ATOM   3115  O   PHE C 151     -15.571 -10.787 -21.946  1.00 98.02           O  
ATOM   3116  CG  PHE C 151     -13.848 -15.062 -22.187  1.00 98.02           C  
ATOM   3117  CD1 PHE C 151     -13.888 -16.159 -21.336  1.00 98.02           C  
ATOM   3118  CD2 PHE C 151     -13.660 -15.278 -23.546  1.00 98.02           C  
ATOM   3119  CE1 PHE C 151     -13.744 -17.453 -21.832  1.00 98.02           C  
ATOM   3120  CE2 PHE C 151     -13.515 -16.567 -24.049  1.00 98.02           C  
ATOM   3121  CZ  PHE C 151     -13.557 -17.654 -23.190  1.00 98.02           C  
ATOM   3122  N   TYR C 152     -15.519 -11.506 -19.783  1.00 98.15           N  
ATOM   3123  CA  TYR C 152     -15.399 -10.164 -19.224  1.00 98.15           C  
ATOM   3124  C   TYR C 152     -14.240 -10.087 -18.236  1.00 98.15           C  
ATOM   3125  CB  TYR C 152     -16.702  -9.751 -18.533  1.00 98.15           C  
ATOM   3126  O   TYR C 152     -13.833 -11.102 -17.667  1.00 98.15           O  
ATOM   3127  CG  TYR C 152     -16.945 -10.458 -17.222  1.00 98.15           C  
ATOM   3128  CD1 TYR C 152     -17.657 -11.655 -17.176  1.00 98.15           C  
ATOM   3129  CD2 TYR C 152     -16.465  -9.932 -16.028  1.00 98.15           C  
ATOM   3130  CE1 TYR C 152     -17.886 -12.309 -15.970  1.00 98.15           C  
ATOM   3131  CE2 TYR C 152     -16.687 -10.578 -14.816  1.00 98.15           C  
ATOM   3132  OH  TYR C 152     -17.620 -12.408 -13.601  1.00 98.15           O  
ATOM   3133  CZ  TYR C 152     -17.397 -11.764 -14.798  1.00 98.15           C  
ATOM   3134  N   LYS C 153     -13.676  -8.994 -18.035  1.00 98.08           N  
ATOM   3135  CA  LYS C 153     -12.628  -8.707 -17.061  1.00 98.08           C  
ATOM   3136  C   LYS C 153     -12.798  -7.312 -16.466  1.00 98.08           C  
ATOM   3137  CB  LYS C 153     -11.246  -8.837 -17.704  1.00 98.08           C  
ATOM   3138  O   LYS C 153     -13.023  -6.344 -17.195  1.00 98.08           O  
ATOM   3139  CG  LYS C 153     -10.091  -8.643 -16.734  1.00 98.08           C  
ATOM   3140  CD  LYS C 153      -8.748  -8.899 -17.405  1.00 98.08           C  
ATOM   3141  CE  LYS C 153      -7.596  -8.779 -16.417  1.00 98.08           C  
ATOM   3142  NZ  LYS C 153      -6.282  -9.091 -17.057  1.00 98.08           N  
ATOM   3143  N   ARG C 154     -12.757  -7.278 -15.165  1.00 97.34           N  
ATOM   3144  CA  ARG C 154     -12.795  -6.011 -14.442  1.00 97.34           C  
ATOM   3145  C   ARG C 154     -11.435  -5.687 -13.833  1.00 97.34           C  
ATOM   3146  CB  ARG C 154     -13.864  -6.048 -13.347  1.00 97.34           C  
ATOM   3147  O   ARG C 154     -10.824  -6.535 -13.179  1.00 97.34           O  
ATOM   3148  CG  ARG C 154     -13.912  -4.793 -12.491  1.00 97.34           C  
ATOM   3149  CD  ARG C 154     -14.925  -4.920 -11.362  1.00 97.34           C  
ATOM   3150  NE  ARG C 154     -14.931  -3.735 -10.508  1.00 97.34           N  
ATOM   3151  NH1 ARG C 154     -16.517  -4.549  -9.038  1.00 97.34           N  
ATOM   3152  NH2 ARG C 154     -15.613  -2.467  -8.719  1.00 97.34           N  
ATOM   3153  CZ  ARG C 154     -15.687  -3.587  -9.423  1.00 97.34           C  
ATOM   3154  N   VAL C 155     -10.860  -4.592 -14.125  1.00 97.67           N  
ATOM   3155  CA  VAL C 155      -9.694  -4.008 -13.471  1.00 97.67           C  
ATOM   3156  C   VAL C 155     -10.067  -2.662 -12.855  1.00 97.67           C  
ATOM   3157  CB  VAL C 155      -8.518  -3.835 -14.458  1.00 97.67           C  
ATOM   3158  O   VAL C 155     -10.245  -1.673 -13.570  1.00 97.67           O  
ATOM   3159  CG1 VAL C 155      -7.296  -3.256 -13.746  1.00 97.67           C  
ATOM   3160  CG2 VAL C 155      -8.173  -5.170 -15.115  1.00 97.67           C  
ATOM   3161  N   GLY C 156     -10.033  -2.655 -11.473  1.00 96.42           N  
ATOM   3162  CA  GLY C 156     -10.665  -1.494 -10.866  1.00 96.42           C  
ATOM   3163  C   GLY C 156     -12.089  -1.273 -11.340  1.00 96.42           C  
ATOM   3164  O   GLY C 156     -12.892  -2.208 -11.365  1.00 96.42           O  
ATOM   3165  N   ASP C 157     -12.420  -0.073 -11.769  1.00 97.00           N  
ATOM   3166  CA  ASP C 157     -13.766   0.237 -12.240  1.00 97.00           C  
ATOM   3167  C   ASP C 157     -13.859   0.112 -13.759  1.00 97.00           C  
ATOM   3168  CB  ASP C 157     -14.177   1.645 -11.802  1.00 97.00           C  
ATOM   3169  O   ASP C 157     -14.900   0.410 -14.349  1.00 97.00           O  
ATOM   3170  CG  ASP C 157     -14.592   1.714 -10.343  1.00 97.00           C  
ATOM   3171  OD1 ASP C 157     -14.877   2.823  -9.842  1.00 97.00           O  
ATOM   3172  OD2 ASP C 157     -14.632   0.651  -9.687  1.00 97.00           O  
ATOM   3173  N   VAL C 158     -12.810  -0.360 -14.487  1.00 97.56           N  
ATOM   3174  CA  VAL C 158     -12.800  -0.551 -15.933  1.00 97.56           C  
ATOM   3175  C   VAL C 158     -13.227  -1.978 -16.270  1.00 97.56           C  
ATOM   3176  CB  VAL C 158     -11.408  -0.256 -16.535  1.00 97.56           C  
ATOM   3177  O   VAL C 158     -12.601  -2.942 -15.824  1.00 97.56           O  
ATOM   3178  CG1 VAL C 158     -11.423  -0.447 -18.051  1.00 97.56           C  
ATOM   3179  CG2 VAL C 158     -10.961   1.161 -16.177  1.00 97.56           C  
ATOM   3180  N   LEU C 159     -14.297  -2.095 -16.973  1.00 97.96           N  
ATOM   3181  CA  LEU C 159     -14.866  -3.381 -17.358  1.00 97.96           C  
ATOM   3182  C   LEU C 159     -14.793  -3.578 -18.868  1.00 97.96           C  
ATOM   3183  CB  LEU C 159     -16.319  -3.487 -16.887  1.00 97.96           C  
ATOM   3184  O   LEU C 159     -15.182  -2.693 -19.633  1.00 97.96           O  
ATOM   3185  CG  LEU C 159     -17.060  -4.774 -17.257  1.00 97.96           C  
ATOM   3186  CD1 LEU C 159     -16.498  -5.953 -16.469  1.00 97.96           C  
ATOM   3187  CD2 LEU C 159     -18.556  -4.621 -17.006  1.00 97.96           C  
ATOM   3188  N   THR C 160     -14.218  -4.701 -19.338  1.00 98.09           N  
ATOM   3189  CA  THR C 160     -14.101  -4.981 -20.765  1.00 98.09           C  
ATOM   3190  C   THR C 160     -14.733  -6.327 -21.106  1.00 98.09           C  
ATOM   3191  CB  THR C 160     -12.629  -4.973 -21.217  1.00 98.09           C  
ATOM   3192  O   THR C 160     -14.577  -7.298 -20.364  1.00 98.09           O  
ATOM   3193  CG2 THR C 160     -12.505  -5.331 -22.695  1.00 98.09           C  
ATOM   3194  OG1 THR C 160     -12.077  -3.668 -21.005  1.00 98.09           O  
ATOM   3195  N   VAL C 161     -15.535  -6.370 -22.093  1.00 98.10           N  
ATOM   3196  CA  VAL C 161     -16.056  -7.605 -22.669  1.00 98.10           C  
ATOM   3197  C   VAL C 161     -15.291  -7.943 -23.946  1.00 98.10           C  
ATOM   3198  CB  VAL C 161     -17.569  -7.499 -22.967  1.00 98.10           C  
ATOM   3199  O   VAL C 161     -15.170  -7.107 -24.844  1.00 98.10           O  
ATOM   3200  CG1 VAL C 161     -18.083  -8.782 -23.616  1.00 98.10           C  
ATOM   3201  CG2 VAL C 161     -18.344  -7.197 -21.685  1.00 98.10           C  
ATOM   3202  N   ARG C 162     -14.630  -9.068 -23.976  1.00 98.04           N  
ATOM   3203  CA  ARG C 162     -14.010  -9.617 -25.178  1.00 98.04           C  
ATOM   3204  C   ARG C 162     -14.928 -10.631 -25.853  1.00 98.04           C  
ATOM   3205  CB  ARG C 162     -12.667 -10.269 -24.841  1.00 98.04           C  
ATOM   3206  O   ARG C 162     -15.469 -11.521 -25.194  1.00 98.04           O  
ATOM   3207  CG  ARG C 162     -11.913 -10.789 -26.054  1.00 98.04           C  
ATOM   3208  CD  ARG C 162     -10.564 -11.379 -25.670  1.00 98.04           C  
ATOM   3209  NE  ARG C 162     -10.710 -12.660 -24.985  1.00 98.04           N  
ATOM   3210  NH1 ARG C 162      -8.461 -12.903 -24.519  1.00 98.04           N  
ATOM   3211  NH2 ARG C 162      -9.954 -14.510 -23.853  1.00 98.04           N  
ATOM   3212  CZ  ARG C 162      -9.708 -13.355 -24.454  1.00 98.04           C  
ATOM   3213  N   TYR C 163     -15.160 -10.435 -27.116  1.00 97.96           N  
ATOM   3214  CA  TYR C 163     -16.177 -11.244 -27.778  1.00 97.96           C  
ATOM   3215  C   TYR C 163     -15.652 -11.814 -29.090  1.00 97.96           C  
ATOM   3216  CB  TYR C 163     -17.439 -10.416 -28.036  1.00 97.96           C  
ATOM   3217  O   TYR C 163     -14.752 -11.239 -29.708  1.00 97.96           O  
ATOM   3218  CG  TYR C 163     -17.184  -9.146 -28.810  1.00 97.96           C  
ATOM   3219  CD1 TYR C 163     -16.993  -7.932 -28.153  1.00 97.96           C  
ATOM   3220  CD2 TYR C 163     -17.134  -9.156 -30.200  1.00 97.96           C  
ATOM   3221  CE1 TYR C 163     -16.759  -6.759 -28.862  1.00 97.96           C  
ATOM   3222  CE2 TYR C 163     -16.901  -7.989 -30.920  1.00 97.96           C  
ATOM   3223  OH  TYR C 163     -16.484  -5.639 -30.951  1.00 97.96           O  
ATOM   3224  CZ  TYR C 163     -16.715  -6.797 -30.243  1.00 97.96           C  
ATOM   3225  N   ASP C 164     -16.072 -12.986 -29.517  1.00 98.20           N  
ATOM   3226  CA  ASP C 164     -15.854 -13.683 -30.781  1.00 98.20           C  
ATOM   3227  C   ASP C 164     -17.056 -14.552 -31.144  1.00 98.20           C  
ATOM   3228  CB  ASP C 164     -14.588 -14.540 -30.710  1.00 98.20           C  
ATOM   3229  O   ASP C 164     -17.254 -15.621 -30.562  1.00 98.20           O  
ATOM   3230  CG  ASP C 164     -14.182 -15.111 -32.057  1.00 98.20           C  
ATOM   3231  OD1 ASP C 164     -13.040 -15.600 -32.193  1.00 98.20           O  
ATOM   3232  OD2 ASP C 164     -15.011 -15.070 -32.991  1.00 98.20           O  
ATOM   3233  N   PHE C 165     -17.961 -13.938 -32.000  1.00 98.02           N  
ATOM   3234  CA  PHE C 165     -19.171 -14.663 -32.367  1.00 98.02           C  
ATOM   3235  C   PHE C 165     -19.521 -14.425 -33.831  1.00 98.02           C  
ATOM   3236  CB  PHE C 165     -20.343 -14.246 -31.473  1.00 98.02           C  
ATOM   3237  O   PHE C 165     -18.993 -13.505 -34.460  1.00 98.02           O  
ATOM   3238  CG  PHE C 165     -20.759 -12.810 -31.648  1.00 98.02           C  
ATOM   3239  CD1 PHE C 165     -20.181 -11.806 -30.881  1.00 98.02           C  
ATOM   3240  CD2 PHE C 165     -21.728 -12.465 -32.581  1.00 98.02           C  
ATOM   3241  CE1 PHE C 165     -20.564 -10.476 -31.041  1.00 98.02           C  
ATOM   3242  CE2 PHE C 165     -22.116 -11.138 -32.747  1.00 98.02           C  
ATOM   3243  CZ  PHE C 165     -21.534 -10.146 -31.975  1.00 98.02           C  
ATOM   3244  N   THR C 166     -20.313 -15.238 -34.437  1.00 97.66           N  
ATOM   3245  CA  THR C 166     -20.797 -15.108 -35.807  1.00 97.66           C  
ATOM   3246  C   THR C 166     -22.258 -14.667 -35.825  1.00 97.66           C  
ATOM   3247  CB  THR C 166     -20.647 -16.431 -36.580  1.00 97.66           C  
ATOM   3248  O   THR C 166     -23.089 -15.226 -35.107  1.00 97.66           O  
ATOM   3249  CG2 THR C 166     -21.113 -16.280 -38.025  1.00 97.66           C  
ATOM   3250  OG1 THR C 166     -19.271 -16.829 -36.573  1.00 97.66           O  
ATOM   3251  N   GLY C 167     -22.566 -13.624 -36.529  1.00 97.67           N  
ATOM   3252  CA  GLY C 167     -23.927 -13.121 -36.632  1.00 97.67           C  
ATOM   3253  C   GLY C 167     -24.889 -14.122 -37.242  1.00 97.67           C  
ATOM   3254  O   GLY C 167     -24.498 -14.930 -38.088  1.00 97.67           O  
ATOM   3255  N   ASP C 168     -26.120 -14.102 -36.931  1.00 96.71           N  
ATOM   3256  CA  ASP C 168     -27.115 -15.049 -37.424  1.00 96.71           C  
ATOM   3257  C   ASP C 168     -28.154 -14.348 -38.298  1.00 96.71           C  
ATOM   3258  CB  ASP C 168     -27.803 -15.761 -36.258  1.00 96.71           C  
ATOM   3259  O   ASP C 168     -29.150 -14.956 -38.696  1.00 96.71           O  
ATOM   3260  CG  ASP C 168     -28.553 -14.810 -35.342  1.00 96.71           C  
ATOM   3261  OD1 ASP C 168     -29.077 -15.254 -34.298  1.00 96.71           O  
ATOM   3262  OD2 ASP C 168     -28.623 -13.605 -35.668  1.00 96.71           O  
ATOM   3263  N   GLY C 169     -27.944 -13.085 -38.572  1.00 96.25           N  
ATOM   3264  CA  GLY C 169     -28.841 -12.324 -39.427  1.00 96.25           C  
ATOM   3265  C   GLY C 169     -29.874 -11.529 -38.650  1.00 96.25           C  
ATOM   3266  O   GLY C 169     -30.611 -10.727 -39.228  1.00 96.25           O  
ATOM   3267  N   GLY C 170     -29.952 -11.783 -37.330  1.00 96.41           N  
ATOM   3268  CA  GLY C 170     -30.845 -11.048 -36.449  1.00 96.41           C  
ATOM   3269  C   GLY C 170     -30.138 -10.445 -35.250  1.00 96.41           C  
ATOM   3270  O   GLY C 170     -28.935 -10.179 -35.301  1.00 96.41           O  
ATOM   3271  N   ASN C 171     -30.899 -10.110 -34.241  1.00 98.02           N  
ATOM   3272  CA  ASN C 171     -30.343  -9.673 -32.965  1.00 98.02           C  
ATOM   3273  C   ASN C 171     -29.757 -10.842 -32.179  1.00 98.02           C  
ATOM   3274  CB  ASN C 171     -31.407  -8.953 -32.134  1.00 98.02           C  
ATOM   3275  O   ASN C 171     -30.342 -11.926 -32.143  1.00 98.02           O  
ATOM   3276  CG  ASN C 171     -31.958  -7.724 -32.828  1.00 98.02           C  
ATOM   3277  ND2 ASN C 171     -33.120  -7.262 -32.382  1.00 98.02           N  
ATOM   3278  OD1 ASN C 171     -31.345  -7.194 -33.759  1.00 98.02           O  
ATOM   3279  N   LEU C 172     -28.628 -10.589 -31.609  1.00 97.76           N  
ATOM   3280  CA  LEU C 172     -27.944 -11.675 -30.915  1.00 97.76           C  
ATOM   3281  C   LEU C 172     -27.384 -11.200 -29.579  1.00 97.76           C  
ATOM   3282  CB  LEU C 172     -26.816 -12.239 -31.783  1.00 97.76           C  
ATOM   3283  O   LEU C 172     -26.687 -10.184 -29.519  1.00 97.76           O  
ATOM   3284  CG  LEU C 172     -26.096 -13.474 -31.241  1.00 97.76           C  
ATOM   3285  CD1 LEU C 172     -25.629 -14.362 -32.390  1.00 97.76           C  
ATOM   3286  CD2 LEU C 172     -24.918 -13.065 -30.363  1.00 97.76           C  
ATOM   3287  N   VAL C 173     -27.733 -11.811 -28.481  1.00 98.12           N  
ATOM   3288  CA  VAL C 173     -27.091 -11.573 -27.193  1.00 98.12           C  
ATOM   3289  C   VAL C 173     -25.737 -12.276 -27.153  1.00 98.12           C  
ATOM   3290  CB  VAL C 173     -27.976 -12.052 -26.020  1.00 98.12           C  
ATOM   3291  O   VAL C 173     -25.670 -13.508 -27.152  1.00 98.12           O  
ATOM   3292  CG1 VAL C 173     -27.285 -11.795 -24.682  1.00 98.12           C  
ATOM   3293  CG2 VAL C 173     -29.338 -11.362 -26.064  1.00 98.12           C  
ATOM   3294  N   PHE C 174     -24.621 -11.474 -27.072  1.00 97.94           N  
ATOM   3295  CA  PHE C 174     -23.319 -12.122 -27.186  1.00 97.94           C  
ATOM   3296  C   PHE C 174     -22.568 -12.063 -25.861  1.00 97.94           C  
ATOM   3297  CB  PHE C 174     -22.486 -11.467 -28.292  1.00 97.94           C  
ATOM   3298  O   PHE C 174     -21.464 -12.600 -25.743  1.00 97.94           O  
ATOM   3299  CG  PHE C 174     -22.116 -10.037 -28.007  1.00 97.94           C  
ATOM   3300  CD1 PHE C 174     -22.941  -8.996 -28.417  1.00 97.94           C  
ATOM   3301  CD2 PHE C 174     -20.943  -9.733 -27.329  1.00 97.94           C  
ATOM   3302  CE1 PHE C 174     -22.601  -7.671 -28.155  1.00 97.94           C  
ATOM   3303  CE2 PHE C 174     -20.597  -8.411 -27.063  1.00 97.94           C  
ATOM   3304  CZ  PHE C 174     -21.426  -7.381 -27.478  1.00 97.94           C  
ATOM   3305  N   ALA C 175     -23.275 -11.386 -24.815  1.00 98.19           N  
ATOM   3306  CA  ALA C 175     -22.697 -11.377 -23.473  1.00 98.19           C  
ATOM   3307  C   ALA C 175     -23.773 -11.154 -22.414  1.00 98.19           C  
ATOM   3308  CB  ALA C 175     -21.619 -10.301 -23.366  1.00 98.19           C  
ATOM   3309  O   ALA C 175     -24.676 -10.334 -22.600  1.00 98.19           O  
ATOM   3310  N   THR C 176     -23.731 -11.972 -21.368  1.00 98.03           N  
ATOM   3311  CA  THR C 176     -24.525 -11.811 -20.155  1.00 98.03           C  
ATOM   3312  C   THR C 176     -23.625 -11.720 -18.926  1.00 98.03           C  
ATOM   3313  CB  THR C 176     -25.521 -12.973 -19.980  1.00 98.03           C  
ATOM   3314  O   THR C 176     -23.004 -12.709 -18.531  1.00 98.03           O  
ATOM   3315  CG2 THR C 176     -26.472 -12.712 -18.817  1.00 98.03           C  
ATOM   3316  OG1 THR C 176     -26.284 -13.125 -21.183  1.00 98.03           O  
ATOM   3317  N   LEU C 177     -23.507 -10.506 -18.374  1.00 97.75           N  
ATOM   3318  CA  LEU C 177     -22.613 -10.306 -17.239  1.00 97.75           C  
ATOM   3319  C   LEU C 177     -23.340 -10.560 -15.923  1.00 97.75           C  
ATOM   3320  CB  LEU C 177     -22.039  -8.886 -17.253  1.00 97.75           C  
ATOM   3321  O   LEU C 177     -24.549 -10.338 -15.824  1.00 97.75           O  
ATOM   3322  CG  LEU C 177     -21.341  -8.450 -18.541  1.00 97.75           C  
ATOM   3323  CD1 LEU C 177     -20.908  -6.991 -18.442  1.00 97.75           C  
ATOM   3324  CD2 LEU C 177     -20.144  -9.349 -18.832  1.00 97.75           C  
ATOM   3325  N   PRO C 178     -22.654 -11.047 -14.919  1.00 97.50           N  
ATOM   3326  CA  PRO C 178     -23.292 -11.121 -13.602  1.00 97.50           C  
ATOM   3327  C   PRO C 178     -23.817  -9.769 -13.124  1.00 97.50           C  
ATOM   3328  CB  PRO C 178     -22.166 -11.622 -12.693  1.00 97.50           C  
ATOM   3329  O   PRO C 178     -23.122  -8.757 -13.239  1.00 97.50           O  
ATOM   3330  CG  PRO C 178     -21.196 -12.285 -13.617  1.00 97.50           C  
ATOM   3331  CD  PRO C 178     -21.221 -11.563 -14.933  1.00 97.50           C  
ATOM   3332  N   LYS C 179     -24.910  -9.723 -12.576  1.00 97.10           N  
ATOM   3333  CA  LYS C 179     -25.552  -8.472 -12.183  1.00 97.10           C  
ATOM   3334  C   LYS C 179     -24.755  -7.764 -11.092  1.00 97.10           C  
ATOM   3335  CB  LYS C 179     -26.982  -8.730 -11.704  1.00 97.10           C  
ATOM   3336  O   LYS C 179     -24.820  -6.539 -10.965  1.00 97.10           O  
ATOM   3337  CG  LYS C 179     -27.955  -9.081 -12.821  1.00 97.10           C  
ATOM   3338  CD  LYS C 179     -29.388  -9.155 -12.310  1.00 97.10           C  
ATOM   3339  CE  LYS C 179     -30.371  -9.429 -13.440  1.00 97.10           C  
ATOM   3340  NZ  LYS C 179     -31.778  -9.508 -12.943  1.00 97.10           N  
ATOM   3341  N   GLU C 180     -24.050  -8.579 -10.282  1.00 96.47           N  
ATOM   3342  CA  GLU C 180     -23.248  -7.981  -9.219  1.00 96.47           C  
ATOM   3343  C   GLU C 180     -22.030  -7.257  -9.786  1.00 96.47           C  
ATOM   3344  CB  GLU C 180     -22.805  -9.047  -8.214  1.00 96.47           C  
ATOM   3345  O   GLU C 180     -21.459  -6.384  -9.130  1.00 96.47           O  
ATOM   3346  CG  GLU C 180     -21.935 -10.139  -8.820  1.00 96.47           C  
ATOM   3347  CD  GLU C 180     -22.732 -11.337  -9.311  1.00 96.47           C  
ATOM   3348  OE1 GLU C 180     -22.159 -12.446  -9.414  1.00 96.47           O  
ATOM   3349  OE2 GLU C 180     -23.938 -11.166  -9.597  1.00 96.47           O  
ATOM   3350  N   VAL C 181     -21.677  -7.622 -10.975  1.00 96.95           N  
ATOM   3351  CA  VAL C 181     -20.527  -7.006 -11.628  1.00 96.95           C  
ATOM   3352  C   VAL C 181     -20.980  -5.792 -12.436  1.00 96.95           C  
ATOM   3353  CB  VAL C 181     -19.788  -8.010 -12.542  1.00 96.95           C  
ATOM   3354  O   VAL C 181     -20.356  -4.730 -12.375  1.00 96.95           O  
ATOM   3355  CG1 VAL C 181     -18.736  -7.296 -13.388  1.00 96.95           C  
ATOM   3356  CG2 VAL C 181     -19.147  -9.118 -11.709  1.00 96.95           C  
ATOM   3357  N   PHE C 182     -22.106  -5.955 -13.211  1.00 97.01           N  
ATOM   3358  CA  PHE C 182     -22.542  -4.867 -14.080  1.00 97.01           C  
ATOM   3359  C   PHE C 182     -24.057  -4.882 -14.247  1.00 97.01           C  
ATOM   3360  CB  PHE C 182     -21.862  -4.965 -15.449  1.00 97.01           C  
ATOM   3361  O   PHE C 182     -24.641  -5.918 -14.572  1.00 97.01           O  
ATOM   3362  CG  PHE C 182     -22.343  -3.940 -16.440  1.00 97.01           C  
ATOM   3363  CD1 PHE C 182     -23.128  -4.315 -17.524  1.00 97.01           C  
ATOM   3364  CD2 PHE C 182     -22.010  -2.600 -16.288  1.00 97.01           C  
ATOM   3365  CE1 PHE C 182     -23.574  -3.368 -18.443  1.00 97.01           C  
ATOM   3366  CE2 PHE C 182     -22.452  -1.648 -17.202  1.00 97.01           C  
ATOM   3367  CZ  PHE C 182     -23.233  -2.034 -18.279  1.00 97.01           C  
ATOM   3368  N   THR C 183     -24.739  -3.962 -13.903  1.00 97.40           N  
ATOM   3369  CA  THR C 183     -26.100  -3.564 -14.246  1.00 97.40           C  
ATOM   3370  C   THR C 183     -26.124  -2.144 -14.804  1.00 97.40           C  
ATOM   3371  CB  THR C 183     -27.032  -3.653 -13.023  1.00 97.40           C  
ATOM   3372  O   THR C 183     -25.707  -1.199 -14.131  1.00 97.40           O  
ATOM   3373  CG2 THR C 183     -28.474  -3.339 -13.407  1.00 97.40           C  
ATOM   3374  OG1 THR C 183     -26.972  -4.978 -12.480  1.00 97.40           O  
ATOM   3375  N   SER C 184     -26.491  -2.003 -15.956  1.00 97.57           N  
ATOM   3376  CA  SER C 184     -26.347  -0.739 -16.670  1.00 97.57           C  
ATOM   3377  C   SER C 184     -27.131   0.376 -15.987  1.00 97.57           C  
ATOM   3378  CB  SER C 184     -26.811  -0.885 -18.120  1.00 97.57           C  
ATOM   3379  O   SER C 184     -28.319   0.218 -15.697  1.00 97.57           O  
ATOM   3380  OG  SER C 184     -26.657   0.335 -18.824  1.00 97.57           O  
ATOM   3381  N   PRO C 185     -26.529   1.476 -15.694  1.00 97.12           N  
ATOM   3382  CA  PRO C 185     -27.203   2.599 -15.040  1.00 97.12           C  
ATOM   3383  C   PRO C 185     -28.076   3.404 -16.002  1.00 97.12           C  
ATOM   3384  CB  PRO C 185     -26.044   3.449 -14.514  1.00 97.12           C  
ATOM   3385  O   PRO C 185     -28.909   4.201 -15.564  1.00 97.12           O  
ATOM   3386  CG  PRO C 185     -24.923   3.200 -15.471  1.00 97.12           C  
ATOM   3387  CD  PRO C 185     -24.979   1.764 -15.909  1.00 97.12           C  
ATOM   3388  N   GLN C 186     -27.850   3.302 -17.351  1.00 98.01           N  
ATOM   3389  CA  GLN C 186     -28.598   3.949 -18.423  1.00 98.01           C  
ATOM   3390  C   GLN C 186     -28.562   3.116 -19.700  1.00 98.01           C  
ATOM   3391  CB  GLN C 186     -28.046   5.350 -18.693  1.00 98.01           C  
ATOM   3392  O   GLN C 186     -27.913   2.069 -19.746  1.00 98.01           O  
ATOM   3393  CG  GLN C 186     -26.685   5.353 -19.375  1.00 98.01           C  
ATOM   3394  CD  GLN C 186     -26.168   6.754 -19.647  1.00 98.01           C  
ATOM   3395  NE2 GLN C 186     -26.151   7.144 -20.917  1.00 98.01           N  
ATOM   3396  OE1 GLN C 186     -25.787   7.479 -18.722  1.00 98.01           O  
ATOM   3397  N   ASN C 187     -29.299   3.505 -20.712  1.00 97.81           N  
ATOM   3398  CA  ASN C 187     -29.198   2.877 -22.026  1.00 97.81           C  
ATOM   3399  C   ASN C 187     -27.850   3.165 -22.681  1.00 97.81           C  
ATOM   3400  CB  ASN C 187     -30.339   3.342 -22.932  1.00 97.81           C  
ATOM   3401  O   ASN C 187     -27.320   4.271 -22.562  1.00 97.81           O  
ATOM   3402  CG  ASN C 187     -31.697   2.866 -22.453  1.00 97.81           C  
ATOM   3403  ND2 ASN C 187     -32.716   3.695 -22.641  1.00 97.81           N  
ATOM   3404  OD1 ASN C 187     -31.827   1.763 -21.917  1.00 97.81           O  
ATOM   3405  N   TYR C 188     -27.240   2.184 -23.254  1.00 97.99           N  
ATOM   3406  CA  TYR C 188     -26.027   2.340 -24.048  1.00 97.99           C  
ATOM   3407  C   TYR C 188     -26.219   1.782 -25.453  1.00 97.99           C  
ATOM   3408  CB  TYR C 188     -24.845   1.642 -23.367  1.00 97.99           C  
ATOM   3409  O   TYR C 188     -26.808   0.712 -25.628  1.00 97.99           O  
ATOM   3410  CG  TYR C 188     -24.437   2.277 -22.060  1.00 97.99           C  
ATOM   3411  CD1 TYR C 188     -24.499   3.658 -21.885  1.00 97.99           C  
ATOM   3412  CD2 TYR C 188     -23.987   1.499 -20.999  1.00 97.99           C  
ATOM   3413  CE1 TYR C 188     -24.121   4.248 -20.683  1.00 97.99           C  
ATOM   3414  CE2 TYR C 188     -23.607   2.079 -19.793  1.00 97.99           C  
ATOM   3415  OH  TYR C 188     -23.303   4.030 -18.453  1.00 97.99           O  
ATOM   3416  CZ  TYR C 188     -23.678   3.452 -19.645  1.00 97.99           C  
ATOM   3417  N   MET C 189     -25.895   2.506 -26.461  1.00 98.14           N  
ATOM   3418  CA  MET C 189     -25.706   2.001 -27.817  1.00 98.14           C  
ATOM   3419  C   MET C 189     -24.247   2.122 -28.245  1.00 98.14           C  
ATOM   3420  CB  MET C 189     -26.604   2.753 -28.802  1.00 98.14           C  
ATOM   3421  O   MET C 189     -23.702   3.226 -28.299  1.00 98.14           O  
ATOM   3422  CG  MET C 189     -26.671   2.116 -30.180  1.00 98.14           C  
ATOM   3423  SD  MET C 189     -27.716   0.608 -30.207  1.00 98.14           S  
ATOM   3424  CE  MET C 189     -29.362   1.357 -30.060  1.00 98.14           C  
ATOM   3425  N   LEU C 190     -23.583   0.950 -28.368  1.00 97.74           N  
ATOM   3426  CA  LEU C 190     -22.177   0.904 -28.753  1.00 97.74           C  
ATOM   3427  C   LEU C 190     -22.016   0.328 -30.156  1.00 97.74           C  
ATOM   3428  CB  LEU C 190     -21.373   0.070 -27.752  1.00 97.74           C  
ATOM   3429  O   LEU C 190     -22.990  -0.125 -30.761  1.00 97.74           O  
ATOM   3430  CG  LEU C 190     -21.533   0.443 -26.277  1.00 97.74           C  
ATOM   3431  CD1 LEU C 190     -20.836  -0.585 -25.392  1.00 97.74           C  
ATOM   3432  CD2 LEU C 190     -20.982   1.841 -26.016  1.00 97.74           C  
ATOM   3433  N   ILE C 191     -20.847   0.339 -30.711  1.00 97.84           N  
ATOM   3434  CA  ILE C 191     -20.650  -0.087 -32.092  1.00 97.84           C  
ATOM   3435  C   ILE C 191     -19.527  -1.119 -32.159  1.00 97.84           C  
ATOM   3436  CB  ILE C 191     -20.332   1.113 -33.013  1.00 97.84           C  
ATOM   3437  O   ILE C 191     -18.494  -0.966 -31.503  1.00 97.84           O  
ATOM   3438  CG1 ILE C 191     -20.169   0.644 -34.463  1.00 97.84           C  
ATOM   3439  CG2 ILE C 191     -19.077   1.846 -32.530  1.00 97.84           C  
ATOM   3440  CD1 ILE C 191     -20.193   1.772 -35.485  1.00 97.84           C  
ATOM   3441  N   ILE C 192     -19.749  -2.188 -32.848  1.00 97.98           N  
ATOM   3442  CA  ILE C 192     -18.718  -3.195 -33.078  1.00 97.98           C  
ATOM   3443  C   ILE C 192     -18.549  -3.428 -34.578  1.00 97.98           C  
ATOM   3444  CB  ILE C 192     -19.057  -4.523 -32.365  1.00 97.98           C  
ATOM   3445  O   ILE C 192     -19.503  -3.282 -35.346  1.00 97.98           O  
ATOM   3446  CG1 ILE C 192     -20.383  -5.088 -32.889  1.00 97.98           C  
ATOM   3447  CG2 ILE C 192     -19.109  -4.323 -30.847  1.00 97.98           C  
ATOM   3448  CD1 ILE C 192     -20.721  -6.473 -32.353  1.00 97.98           C  
ATOM   3449  N   ALA C 193     -17.402  -3.801 -34.986  1.00 97.74           N  
ATOM   3450  CA  ALA C 193     -17.048  -3.931 -36.398  1.00 97.74           C  
ATOM   3451  C   ALA C 193     -17.210  -5.372 -36.873  1.00 97.74           C  
ATOM   3452  CB  ALA C 193     -15.618  -3.453 -36.634  1.00 97.74           C  
ATOM   3453  O   ALA C 193     -16.855  -6.312 -36.157  1.00 97.74           O  
ATOM   3454  N   GLY C 194     -17.847  -5.580 -38.108  1.00 97.30           N  
ATOM   3455  CA  GLY C 194     -17.827  -6.880 -38.760  1.00 97.30           C  
ATOM   3456  C   GLY C 194     -16.479  -7.225 -39.362  1.00 97.30           C  
ATOM   3457  O   GLY C 194     -15.734  -6.336 -39.781  1.00 97.30           O  
ATOM   3458  N   TRP C 195     -16.132  -8.396 -39.336  1.00 97.50           N  
ATOM   3459  CA  TRP C 195     -14.871  -8.835 -39.924  1.00 97.50           C  
ATOM   3460  C   TRP C 195     -14.909  -8.718 -41.444  1.00 97.50           C  
ATOM   3461  CB  TRP C 195     -14.561 -10.278 -39.518  1.00 97.50           C  
ATOM   3462  O   TRP C 195     -14.993  -9.727 -42.149  1.00 97.50           O  
ATOM   3463  CG  TRP C 195     -13.142 -10.691 -39.771  1.00 97.50           C  
ATOM   3464  CD1 TRP C 195     -12.657 -11.345 -40.869  1.00 97.50           C  
ATOM   3465  CD2 TRP C 195     -12.024 -10.479 -38.903  1.00 97.50           C  
ATOM   3466  CE2 TRP C 195     -10.891 -11.032 -39.540  1.00 97.50           C  
ATOM   3467  CE3 TRP C 195     -11.870  -9.875 -37.648  1.00 97.50           C  
ATOM   3468  NE1 TRP C 195     -11.304 -11.554 -40.736  1.00 97.50           N  
ATOM   3469  CH2 TRP C 195      -9.496 -10.401 -37.734  1.00 97.50           C  
ATOM   3470  CZ2 TRP C 195      -9.619 -10.998 -38.962  1.00 97.50           C  
ATOM   3471  CZ3 TRP C 195     -10.604  -9.842 -37.076  1.00 97.50           C  
ATOM   3472  N   ILE C 196     -15.074  -7.487 -42.001  1.00 96.21           N  
ATOM   3473  CA  ILE C 196     -15.120  -7.128 -43.414  1.00 96.21           C  
ATOM   3474  C   ILE C 196     -14.263  -5.888 -43.660  1.00 96.21           C  
ATOM   3475  CB  ILE C 196     -16.570  -6.880 -43.888  1.00 96.21           C  
ATOM   3476  O   ILE C 196     -14.130  -5.034 -42.781  1.00 96.21           O  
ATOM   3477  CG1 ILE C 196     -17.414  -8.147 -43.711  1.00 96.21           C  
ATOM   3478  CG2 ILE C 196     -16.589  -6.407 -45.345  1.00 96.21           C  
ATOM   3479  CD1 ILE C 196     -18.884  -7.967 -44.065  1.00 96.21           C  
ATOM   3480  N   VAL C 197     -13.712  -5.736 -44.767  1.00 96.56           N  
ATOM   3481  CA  VAL C 197     -12.763  -4.678 -45.097  1.00 96.56           C  
ATOM   3482  C   VAL C 197     -13.473  -3.326 -45.089  1.00 96.56           C  
ATOM   3483  CB  VAL C 197     -12.095  -4.921 -46.469  1.00 96.56           C  
ATOM   3484  O   VAL C 197     -12.879  -2.308 -44.726  1.00 96.56           O  
ATOM   3485  CG1 VAL C 197     -11.275  -3.704 -46.893  1.00 96.56           C  
ATOM   3486  CG2 VAL C 197     -11.218  -6.170 -46.421  1.00 96.56           C  
ATOM   3487  N   ASP C 198     -14.764  -3.280 -45.443  1.00 95.82           N  
ATOM   3488  CA  ASP C 198     -15.537  -2.045 -45.533  1.00 95.82           C  
ATOM   3489  C   ASP C 198     -15.740  -1.422 -44.153  1.00 95.82           C  
ATOM   3490  CB  ASP C 198     -16.891  -2.307 -46.196  1.00 95.82           C  
ATOM   3491  O   ASP C 198     -16.408  -2.003 -43.296  1.00 95.82           O  
ATOM   3492  CG  ASP C 198     -17.712  -1.044 -46.386  1.00 95.82           C  
ATOM   3493  OD1 ASP C 198     -18.831  -1.121 -46.938  1.00 95.82           O  
ATOM   3494  OD2 ASP C 198     -17.235   0.039 -45.983  1.00 95.82           O  
ATOM   3495  N   GLY C 199     -15.253  -0.260 -43.866  1.00 95.64           N  
ATOM   3496  CA  GLY C 199     -15.288   0.410 -42.576  1.00 95.64           C  
ATOM   3497  C   GLY C 199     -16.687   0.814 -42.151  1.00 95.64           C  
ATOM   3498  O   GLY C 199     -16.904   1.204 -41.001  1.00 95.64           O  
ATOM   3499  N   SER C 200     -17.682   0.628 -43.032  1.00 95.17           N  
ATOM   3500  CA  SER C 200     -19.051   1.022 -42.717  1.00 95.17           C  
ATOM   3501  C   SER C 200     -19.883  -0.176 -42.274  1.00 95.17           C  
ATOM   3502  CB  SER C 200     -19.708   1.692 -43.924  1.00 95.17           C  
ATOM   3503  O   SER C 200     -21.019  -0.017 -41.822  1.00 95.17           O  
ATOM   3504  OG  SER C 200     -19.890   0.762 -44.978  1.00 95.17           O  
ATOM   3505  N   TYR C 201     -19.323  -1.352 -42.433  1.00 96.08           N  
ATOM   3506  CA  TYR C 201     -20.071  -2.555 -42.083  1.00 96.08           C  
ATOM   3507  C   TYR C 201     -19.917  -2.881 -40.602  1.00 96.08           C  
ATOM   3508  CB  TYR C 201     -19.606  -3.742 -42.931  1.00 96.08           C  
ATOM   3509  O   TYR C 201     -18.971  -3.566 -40.206  1.00 96.08           O  
ATOM   3510  CG  TYR C 201     -20.607  -4.870 -42.998  1.00 96.08           C  
ATOM   3511  CD1 TYR C 201     -20.575  -5.913 -42.075  1.00 96.08           C  
ATOM   3512  CD2 TYR C 201     -21.587  -4.895 -43.984  1.00 96.08           C  
ATOM   3513  CE1 TYR C 201     -21.494  -6.954 -42.134  1.00 96.08           C  
ATOM   3514  CE2 TYR C 201     -22.512  -5.931 -44.053  1.00 96.08           C  
ATOM   3515  OH  TYR C 201     -23.371  -7.984 -43.188  1.00 96.08           O  
ATOM   3516  CZ  TYR C 201     -22.458  -6.955 -43.125  1.00 96.08           C  
ATOM   3517  N   ASN C 202     -20.858  -2.361 -39.770  1.00 97.26           N  
ATOM   3518  CA  ASN C 202     -20.822  -2.473 -38.316  1.00 97.26           C  
ATOM   3519  C   ASN C 202     -22.170  -2.914 -37.753  1.00 97.26           C  
ATOM   3520  CB  ASN C 202     -20.393  -1.146 -37.686  1.00 97.26           C  
ATOM   3521  O   ASN C 202     -23.170  -2.936 -38.472  1.00 97.26           O  
ATOM   3522  CG  ASN C 202     -19.088  -0.625 -38.254  1.00 97.26           C  
ATOM   3523  ND2 ASN C 202     -19.098   0.619 -38.719  1.00 97.26           N  
ATOM   3524  OD1 ASN C 202     -18.079  -1.334 -38.276  1.00 97.26           O  
ATOM   3525  N   ALA C 203     -22.188  -3.370 -36.538  1.00 97.93           N  
ATOM   3526  CA  ALA C 203     -23.417  -3.629 -35.794  1.00 97.93           C  
ATOM   3527  C   ALA C 203     -23.484  -2.777 -34.530  1.00 97.93           C  
ATOM   3528  CB  ALA C 203     -23.522  -5.111 -35.439  1.00 97.93           C  
ATOM   3529  O   ALA C 203     -22.457  -2.498 -33.907  1.00 97.93           O  
ATOM   3530  N   HIS C 204     -24.653  -2.257 -34.213  1.00 98.04           N  
ATOM   3531  CA  HIS C 204     -24.867  -1.593 -32.932  1.00 98.04           C  
ATOM   3532  C   HIS C 204     -25.120  -2.607 -31.821  1.00 98.04           C  
ATOM   3533  CB  HIS C 204     -26.038  -0.613 -33.025  1.00 98.04           C  
ATOM   3534  O   HIS C 204     -25.713  -3.661 -32.060  1.00 98.04           O  
ATOM   3535  CG  HIS C 204     -25.719   0.631 -33.791  1.00 98.04           C  
ATOM   3536  CD2 HIS C 204     -24.552   1.082 -34.310  1.00 98.04           C  
ATOM   3537  ND1 HIS C 204     -26.670   1.581 -34.097  1.00 98.04           N  
ATOM   3538  CE1 HIS C 204     -26.100   2.564 -34.774  1.00 98.04           C  
ATOM   3539  NE2 HIS C 204     -24.815   2.285 -34.916  1.00 98.04           N  
ATOM   3540  N   VAL C 205     -24.560  -2.291 -30.680  1.00 98.32           N  
ATOM   3541  CA  VAL C 205     -24.778  -3.103 -29.487  1.00 98.32           C  
ATOM   3542  C   VAL C 205     -25.659  -2.344 -28.498  1.00 98.32           C  
ATOM   3543  CB  VAL C 205     -23.443  -3.498 -28.817  1.00 98.32           C  
ATOM   3544  O   VAL C 205     -25.316  -1.238 -28.074  1.00 98.32           O  
ATOM   3545  CG1 VAL C 205     -23.696  -4.283 -27.531  1.00 98.32           C  
ATOM   3546  CG2 VAL C 205     -22.583  -4.312 -29.782  1.00 98.32           C  
ATOM   3547  N   GLN C 206     -26.768  -2.911 -28.211  1.00 98.09           N  
ATOM   3548  CA  GLN C 206     -27.721  -2.282 -27.303  1.00 98.09           C  
ATOM   3549  C   GLN C 206     -27.624  -2.880 -25.903  1.00 98.09           C  
ATOM   3550  CB  GLN C 206     -29.147  -2.425 -27.837  1.00 98.09           C  
ATOM   3551  O   GLN C 206     -27.585  -4.103 -25.745  1.00 98.09           O  
ATOM   3552  CG  GLN C 206     -30.200  -1.751 -26.969  1.00 98.09           C  
ATOM   3553  CD  GLN C 206     -31.593  -1.836 -27.562  1.00 98.09           C  
ATOM   3554  NE2 GLN C 206     -32.589  -2.052 -26.709  1.00 98.09           N  
ATOM   3555  OE1 GLN C 206     -31.774  -1.708 -28.778  1.00 98.09           O  
ATOM   3556  N   ILE C 207     -27.479  -1.973 -24.929  1.00 98.29           N  
ATOM   3557  CA  ILE C 207     -27.594  -2.319 -23.516  1.00 98.29           C  
ATOM   3558  C   ILE C 207     -28.686  -1.472 -22.865  1.00 98.29           C  
ATOM   3559  CB  ILE C 207     -26.252  -2.125 -22.776  1.00 98.29           C  
ATOM   3560  O   ILE C 207     -28.579  -0.245 -22.810  1.00 98.29           O  
ATOM   3561  CG1 ILE C 207     -25.123  -2.847 -23.519  1.00 98.29           C  
ATOM   3562  CG2 ILE C 207     -26.358  -2.616 -21.329  1.00 98.29           C  
ATOM   3563  CD1 ILE C 207     -23.737  -2.585 -22.946  1.00 98.29           C  
ATOM   3564  N   ASP C 208     -29.760  -2.080 -22.459  1.00 97.76           N  
ATOM   3565  CA  ASP C 208     -30.876  -1.342 -21.878  1.00 97.76           C  
ATOM   3566  C   ASP C 208     -30.601  -0.989 -20.418  1.00 97.76           C  
ATOM   3567  CB  ASP C 208     -32.170  -2.151 -21.988  1.00 97.76           C  
ATOM   3568  O   ASP C 208     -29.903  -1.725 -19.717  1.00 97.76           O  
ATOM   3569  CG  ASP C 208     -32.618  -2.361 -23.424  1.00 97.76           C  
ATOM   3570  OD1 ASP C 208     -33.033  -3.486 -23.776  1.00 97.76           O  
ATOM   3571  OD2 ASP C 208     -32.553  -1.392 -24.212  1.00 97.76           O  
ATOM   3572  N   LYS C 209     -31.088   0.094 -19.977  1.00 98.11           N  
ATOM   3573  CA  LYS C 209     -31.001   0.471 -18.569  1.00 98.11           C  
ATOM   3574  C   LYS C 209     -31.504  -0.653 -17.667  1.00 98.11           C  
ATOM   3575  CB  LYS C 209     -31.797   1.750 -18.306  1.00 98.11           C  
ATOM   3576  O   LYS C 209     -32.561  -1.234 -17.922  1.00 98.11           O  
ATOM   3577  CG  LYS C 209     -31.741   2.228 -16.862  1.00 98.11           C  
ATOM   3578  CD  LYS C 209     -32.578   3.483 -16.656  1.00 98.11           C  
ATOM   3579  CE  LYS C 209     -32.561   3.936 -15.202  1.00 98.11           C  
ATOM   3580  NZ  LYS C 209     -33.381   5.167 -14.995  1.00 98.11           N  
ATOM   3581  N   GLY C 210     -30.624  -0.978 -16.587  1.00 97.55           N  
ATOM   3582  CA  GLY C 210     -30.989  -2.009 -15.629  1.00 97.55           C  
ATOM   3583  C   GLY C 210     -30.616  -3.407 -16.085  1.00 97.55           C  
ATOM   3584  O   GLY C 210     -30.755  -4.371 -15.328  1.00 97.55           O  
ATOM   3585  N   SER C 211     -30.149  -3.519 -17.419  1.00 97.56           N  
ATOM   3586  CA  SER C 211     -29.830  -4.829 -17.977  1.00 97.56           C  
ATOM   3587  C   SER C 211     -28.352  -5.160 -17.798  1.00 97.56           C  
ATOM   3588  CB  SER C 211     -30.197  -4.884 -19.460  1.00 97.56           C  
ATOM   3589  O   SER C 211     -27.536  -4.270 -17.548  1.00 97.56           O  
ATOM   3590  OG  SER C 211     -29.782  -6.110 -20.036  1.00 97.56           O  
ATOM   3591  N   ASN C 212     -27.963  -6.392 -17.880  1.00 97.67           N  
ATOM   3592  CA  ASN C 212     -26.590  -6.886 -17.876  1.00 97.67           C  
ATOM   3593  C   ASN C 212     -26.266  -7.652 -19.156  1.00 97.67           C  
ATOM   3594  CB  ASN C 212     -26.340  -7.768 -16.651  1.00 97.67           C  
ATOM   3595  O   ASN C 212     -25.312  -8.431 -19.193  1.00 97.67           O  
ATOM   3596  CG  ASN C 212     -27.240  -8.988 -16.616  1.00 97.67           C  
ATOM   3597  ND2 ASN C 212     -26.746 -10.073 -16.032  1.00 97.67           N  
ATOM   3598  OD1 ASN C 212     -28.370  -8.955 -17.111  1.00 97.67           O  
ATOM   3599  N   LEU C 213     -27.158  -7.504 -20.207  1.00 97.85           N  
ATOM   3600  CA  LEU C 213     -27.015  -8.198 -21.482  1.00 97.85           C  
ATOM   3601  C   LEU C 213     -26.464  -7.261 -22.552  1.00 97.85           C  
ATOM   3602  CB  LEU C 213     -28.360  -8.773 -21.934  1.00 97.85           C  
ATOM   3603  O   LEU C 213     -26.887  -6.107 -22.650  1.00 97.85           O  
ATOM   3604  CG  LEU C 213     -29.101  -9.642 -20.917  1.00 97.85           C  
ATOM   3605  CD1 LEU C 213     -30.478 -10.025 -21.451  1.00 97.85           C  
ATOM   3606  CD2 LEU C 213     -28.287 -10.887 -20.583  1.00 97.85           C  
ATOM   3607  N   LEU C 214     -25.587  -7.690 -23.307  1.00 98.22           N  
ATOM   3608  CA  LEU C 214     -25.127  -6.999 -24.507  1.00 98.22           C  
ATOM   3609  C   LEU C 214     -25.709  -7.641 -25.761  1.00 98.22           C  
ATOM   3610  CB  LEU C 214     -23.597  -7.009 -24.578  1.00 98.22           C  
ATOM   3611  O   LEU C 214     -25.450  -8.814 -26.041  1.00 98.22           O  
ATOM   3612  CG  LEU C 214     -22.871  -6.003 -23.683  1.00 98.22           C  
ATOM   3613  CD1 LEU C 214     -23.093  -6.345 -22.213  1.00 98.22           C  
ATOM   3614  CD2 LEU C 214     -21.382  -5.973 -24.011  1.00 98.22           C  
ATOM   3615  N   ILE C 215     -26.495  -6.855 -26.533  1.00 98.28           N  
ATOM   3616  CA  ILE C 215     -27.235  -7.382 -27.674  1.00 98.28           C  
ATOM   3617  C   ILE C 215     -26.735  -6.727 -28.960  1.00 98.28           C  
ATOM   3618  CB  ILE C 215     -28.755  -7.157 -27.514  1.00 98.28           C  
ATOM   3619  O   ILE C 215     -26.831  -5.509 -29.121  1.00 98.28           O  
ATOM   3620  CG1 ILE C 215     -29.233  -7.680 -26.155  1.00 98.28           C  
ATOM   3621  CG2 ILE C 215     -29.523  -7.826 -28.659  1.00 98.28           C  
ATOM   3622  CD1 ILE C 215     -30.643  -7.243 -25.784  1.00 98.28           C  
ATOM   3623  N   ALA C 216     -26.073  -7.474 -29.798  1.00 98.38           N  
ATOM   3624  CA  ALA C 216     -25.741  -6.981 -31.132  1.00 98.38           C  
ATOM   3625  C   ALA C 216     -26.971  -6.973 -32.036  1.00 98.38           C  
ATOM   3626  CB  ALA C 216     -24.634  -7.830 -31.753  1.00 98.38           C  
ATOM   3627  O   ALA C 216     -27.647  -7.994 -32.183  1.00 98.38           O  
ATOM   3628  N   LEU C 217     -27.314  -5.867 -32.660  1.00 98.09           N  
ATOM   3629  CA  LEU C 217     -28.546  -5.697 -33.422  1.00 98.09           C  
ATOM   3630  C   LEU C 217     -28.306  -5.954 -34.906  1.00 98.09           C  
ATOM   3631  CB  LEU C 217     -29.111  -4.289 -33.221  1.00 98.09           C  
ATOM   3632  O   LEU C 217     -27.275  -5.555 -35.451  1.00 98.09           O  
ATOM   3633  CG  LEU C 217     -29.386  -3.868 -31.776  1.00 98.09           C  
ATOM   3634  CD1 LEU C 217     -29.851  -2.417 -31.726  1.00 98.09           C  
ATOM   3635  CD2 LEU C 217     -30.421  -4.789 -31.138  1.00 98.09           C  
ATOM   3636  N   ASN C 218     -29.242  -6.723 -35.544  1.00 96.93           N  
ATOM   3637  CA  ASN C 218     -29.239  -6.960 -36.984  1.00 96.93           C  
ATOM   3638  C   ASN C 218     -27.857  -7.372 -37.481  1.00 96.93           C  
ATOM   3639  CB  ASN C 218     -29.724  -5.717 -37.733  1.00 96.93           C  
ATOM   3640  O   ASN C 218     -27.312  -6.754 -38.398  1.00 96.93           O  
ATOM   3641  CG  ASN C 218     -31.235  -5.592 -37.740  1.00 96.93           C  
ATOM   3642  ND2 ASN C 218     -31.738  -4.508 -38.319  1.00 96.93           N  
ATOM   3643  OD1 ASN C 218     -31.944  -6.462 -37.228  1.00 96.93           O  
ATOM   3644  N   THR C 219     -27.248  -8.361 -36.795  1.00 97.97           N  
ATOM   3645  CA  THR C 219     -25.935  -8.855 -37.196  1.00 97.97           C  
ATOM   3646  C   THR C 219     -25.987  -9.453 -38.598  1.00 97.97           C  
ATOM   3647  CB  THR C 219     -25.408  -9.909 -36.204  1.00 97.97           C  
ATOM   3648  O   THR C 219     -27.042  -9.906 -39.047  1.00 97.97           O  
ATOM   3649  CG2 THR C 219     -25.276  -9.327 -34.801  1.00 97.97           C  
ATOM   3650  OG1 THR C 219     -26.316 -11.017 -36.167  1.00 97.97           O  
ATOM   3651  N   GLY C 220     -24.929  -9.316 -39.404  1.00 97.36           N  
ATOM   3652  CA  GLY C 220     -24.855  -9.961 -40.705  1.00 97.36           C  
ATOM   3653  C   GLY C 220     -24.796 -11.475 -40.617  1.00 97.36           C  
ATOM   3654  O   GLY C 220     -24.049 -12.026 -39.807  1.00 97.36           O  
ATOM   3655  N   LYS C 221     -25.662 -12.201 -41.329  1.00 97.53           N  
ATOM   3656  CA  LYS C 221     -25.628 -13.660 -41.328  1.00 97.53           C  
ATOM   3657  C   LYS C 221     -24.270 -14.179 -41.792  1.00 97.53           C  
ATOM   3658  CB  LYS C 221     -26.736 -14.224 -42.219  1.00 97.53           C  
ATOM   3659  O   LYS C 221     -23.795 -13.813 -42.869  1.00 97.53           O  
ATOM   3660  CG  LYS C 221     -26.899 -15.734 -42.125  1.00 97.53           C  
ATOM   3661  CD  LYS C 221     -28.099 -16.218 -42.928  1.00 97.53           C  
ATOM   3662  CE  LYS C 221     -28.285 -17.724 -42.804  1.00 97.53           C  
ATOM   3663  NZ  LYS C 221     -29.449 -18.206 -43.607  1.00 97.53           N  
ATOM   3664  N   GLY C 222     -23.578 -14.983 -40.864  1.00 96.98           N  
ATOM   3665  CA  GLY C 222     -22.304 -15.590 -41.215  1.00 96.98           C  
ATOM   3666  C   GLY C 222     -21.126 -14.653 -41.032  1.00 96.98           C  
ATOM   3667  O   GLY C 222     -19.976 -15.041 -41.251  1.00 96.98           O  
ATOM   3668  N   ILE C 223     -21.442 -13.413 -40.651  1.00 97.50           N  
ATOM   3669  CA  ILE C 223     -20.367 -12.448 -40.449  1.00 97.50           C  
ATOM   3670  C   ILE C 223     -19.781 -12.613 -39.049  1.00 97.50           C  
ATOM   3671  CB  ILE C 223     -20.863 -10.999 -40.655  1.00 97.50           C  
ATOM   3672  O   ILE C 223     -20.519 -12.681 -38.064  1.00 97.50           O  
ATOM   3673  CG1 ILE C 223     -21.415 -10.820 -42.074  1.00 97.50           C  
ATOM   3674  CG2 ILE C 223     -19.737  -9.998 -40.375  1.00 97.50           C  
ATOM   3675  CD1 ILE C 223     -20.381 -11.028 -43.172  1.00 97.50           C  
ATOM   3676  N   THR C 224     -18.507 -12.629 -38.992  1.00 97.55           N  
ATOM   3677  CA  THR C 224     -17.827 -12.745 -37.707  1.00 97.55           C  
ATOM   3678  C   THR C 224     -17.644 -11.372 -37.066  1.00 97.55           C  
ATOM   3679  CB  THR C 224     -16.457 -13.430 -37.860  1.00 97.55           C  
ATOM   3680  O   THR C 224     -17.314 -10.401 -37.750  1.00 97.55           O  
ATOM   3681  CG2 THR C 224     -15.738 -13.528 -36.518  1.00 97.55           C  
ATOM   3682  OG1 THR C 224     -16.645 -14.750 -38.385  1.00 97.55           O  
ATOM   3683  N   TYR C 225     -17.902 -11.260 -35.812  1.00 98.06           N  
ATOM   3684  CA  TYR C 225     -17.585 -10.138 -34.937  1.00 98.06           C  
ATOM   3685  C   TYR C 225     -16.608 -10.557 -33.845  1.00 98.06           C  
ATOM   3686  CB  TYR C 225     -18.860  -9.570 -34.307  1.00 98.06           C  
ATOM   3687  O   TYR C 225     -16.880 -11.488 -33.084  1.00 98.06           O  
ATOM   3688  CG  TYR C 225     -19.866  -9.073 -35.316  1.00 98.06           C  
ATOM   3689  CD1 TYR C 225     -19.906  -7.731 -35.687  1.00 98.06           C  
ATOM   3690  CD2 TYR C 225     -20.780  -9.944 -35.900  1.00 98.06           C  
ATOM   3691  CE1 TYR C 225     -20.833  -7.268 -36.616  1.00 98.06           C  
ATOM   3692  CE2 TYR C 225     -21.712  -9.493 -36.829  1.00 98.06           C  
ATOM   3693  OH  TYR C 225     -22.650  -7.703 -38.100  1.00 98.06           O  
ATOM   3694  CZ  TYR C 225     -21.730  -8.155 -37.180  1.00 98.06           C  
ATOM   3695  N   ALA C 226     -15.429 -10.009 -33.863  1.00 98.03           N  
ATOM   3696  CA  ALA C 226     -14.384 -10.325 -32.892  1.00 98.03           C  
ATOM   3697  C   ALA C 226     -13.669  -9.060 -32.425  1.00 98.03           C  
ATOM   3698  CB  ALA C 226     -13.382 -11.309 -33.490  1.00 98.03           C  
ATOM   3699  O   ALA C 226     -13.049  -8.358 -33.227  1.00 98.03           O  
ATOM   3700  N   GLY C 227     -13.827  -8.644 -31.107  1.00 97.74           N  
ATOM   3701  CA  GLY C 227     -13.257  -7.418 -30.572  1.00 97.74           C  
ATOM   3702  C   GLY C 227     -13.445  -7.277 -29.073  1.00 97.74           C  
ATOM   3703  O   GLY C 227     -13.622  -8.273 -28.368  1.00 97.74           O  
ATOM   3704  N   GLN C 228     -13.278  -6.098 -28.521  1.00 97.97           N  
ATOM   3705  CA  GLN C 228     -13.485  -5.763 -27.116  1.00 97.97           C  
ATOM   3706  C   GLN C 228     -14.338  -4.506 -26.970  1.00 97.97           C  
ATOM   3707  CB  GLN C 228     -12.143  -5.571 -26.407  1.00 97.97           C  
ATOM   3708  O   GLN C 228     -14.259  -3.595 -27.797  1.00 97.97           O  
ATOM   3709  CG  GLN C 228     -11.325  -6.849 -26.283  1.00 97.97           C  
ATOM   3710  CD  GLN C 228     -10.091  -6.674 -25.418  1.00 97.97           C  
ATOM   3711  NE2 GLN C 228      -9.137  -7.589 -25.555  1.00 97.97           N  
ATOM   3712  OE1 GLN C 228      -9.995  -5.724 -24.635  1.00 97.97           O  
ATOM   3713  N   LEU C 229     -15.246  -4.518 -25.998  1.00 97.71           N  
ATOM   3714  CA  LEU C 229     -15.972  -3.329 -25.562  1.00 97.71           C  
ATOM   3715  C   LEU C 229     -15.609  -2.966 -24.126  1.00 97.71           C  
ATOM   3716  CB  LEU C 229     -17.482  -3.550 -25.680  1.00 97.71           C  
ATOM   3717  O   LEU C 229     -15.658  -3.817 -23.235  1.00 97.71           O  
ATOM   3718  CG  LEU C 229     -18.048  -3.626 -27.098  1.00 97.71           C  
ATOM   3719  CD1 LEU C 229     -19.497  -4.101 -27.066  1.00 97.71           C  
ATOM   3720  CD2 LEU C 229     -17.939  -2.273 -27.792  1.00 97.71           C  
ATOM   3721  N   THR C 230     -15.211  -1.741 -23.914  1.00 97.86           N  
ATOM   3722  CA  THR C 230     -14.815  -1.273 -22.590  1.00 97.86           C  
ATOM   3723  C   THR C 230     -15.853  -0.309 -22.024  1.00 97.86           C  
ATOM   3724  CB  THR C 230     -13.438  -0.583 -22.631  1.00 97.86           C  
ATOM   3725  O   THR C 230     -16.289   0.617 -22.712  1.00 97.86           O  
ATOM   3726  CG2 THR C 230     -13.037  -0.075 -21.250  1.00 97.86           C  
ATOM   3727  OG1 THR C 230     -12.455  -1.519 -23.088  1.00 97.86           O  
ATOM   3728  N   ILE C 231     -16.278  -0.565 -20.799  1.00 97.21           N  
ATOM   3729  CA  ILE C 231     -17.237   0.272 -20.087  1.00 97.21           C  
ATOM   3730  C   ILE C 231     -16.694   0.617 -18.703  1.00 97.21           C  
ATOM   3731  CB  ILE C 231     -18.612  -0.422 -19.966  1.00 97.21           C  
ATOM   3732  O   ILE C 231     -16.099  -0.231 -18.034  1.00 97.21           O  
ATOM   3733  CG1 ILE C 231     -19.195  -0.700 -21.357  1.00 97.21           C  
ATOM   3734  CG2 ILE C 231     -19.573   0.427 -19.129  1.00 97.21           C  
ATOM   3735  CD1 ILE C 231     -20.390  -1.642 -21.350  1.00 97.21           C  
ATOM   3736  N   MET C 232     -16.840   1.855 -18.269  1.00 97.72           N  
ATOM   3737  CA  MET C 232     -16.491   2.274 -16.914  1.00 97.72           C  
ATOM   3738  C   MET C 232     -17.664   2.067 -15.962  1.00 97.72           C  
ATOM   3739  CB  MET C 232     -16.057   3.740 -16.899  1.00 97.72           C  
ATOM   3740  O   MET C 232     -18.792   2.457 -16.266  1.00 97.72           O  
ATOM   3741  CG  MET C 232     -15.621   4.236 -15.530  1.00 97.72           C  
ATOM   3742  SD  MET C 232     -13.938   3.663 -15.077  1.00 97.72           S  
ATOM   3743  CE  MET C 232     -12.945   4.621 -16.255  1.00 97.72           C  
ATOM   3744  N   LEU C 233     -17.398   1.273 -14.892  1.00 97.28           N  
ATOM   3745  CA  LEU C 233     -18.438   1.028 -13.898  1.00 97.28           C  
ATOM   3746  C   LEU C 233     -18.715   2.285 -13.080  1.00 97.28           C  
ATOM   3747  CB  LEU C 233     -18.034  -0.121 -12.970  1.00 97.28           C  
ATOM   3748  O   LEU C 233     -17.804   3.074 -12.820  1.00 97.28           O  
ATOM   3749  CG  LEU C 233     -17.802  -1.479 -13.634  1.00 97.28           C  
ATOM   3750  CD1 LEU C 233     -17.293  -2.489 -12.611  1.00 97.28           C  
ATOM   3751  CD2 LEU C 233     -19.084  -1.977 -14.294  1.00 97.28           C  
TER    3752      LEU C 233                                                      
ATOM   3753  N   LEU D   1      18.319  -6.781  51.585  1.00 94.22           N  
ATOM   3754  CA  LEU D   1      19.319  -7.210  50.614  1.00 94.22           C  
ATOM   3755  C   LEU D   1      19.807  -8.621  50.923  1.00 94.22           C  
ATOM   3756  CB  LEU D   1      20.504  -6.240  50.600  1.00 94.22           C  
ATOM   3757  O   LEU D   1      19.985  -8.980  52.090  1.00 94.22           O  
ATOM   3758  CG  LEU D   1      20.204  -4.811  50.143  1.00 94.22           C  
ATOM   3759  CD1 LEU D   1      21.411  -3.912  50.392  1.00 94.22           C  
ATOM   3760  CD2 LEU D   1      19.811  -4.792  48.670  1.00 94.22           C  
ATOM   3761  N   SER D   2      19.802  -9.554  49.892  1.00 96.69           N  
ATOM   3762  CA  SER D   2      20.361 -10.897  50.005  1.00 96.69           C  
ATOM   3763  C   SER D   2      21.440 -11.136  48.955  1.00 96.69           C  
ATOM   3764  CB  SER D   2      19.260 -11.949  49.867  1.00 96.69           C  
ATOM   3765  O   SER D   2      21.368 -10.598  47.848  1.00 96.69           O  
ATOM   3766  OG  SER D   2      18.723 -11.945  48.555  1.00 96.69           O  
ATOM   3767  N   TYR D   3      22.615 -11.541  49.453  1.00 94.77           N  
ATOM   3768  CA  TYR D   3      23.677 -11.829  48.495  1.00 94.77           C  
ATOM   3769  C   TYR D   3      24.244 -13.226  48.713  1.00 94.77           C  
ATOM   3770  CB  TYR D   3      24.796 -10.788  48.604  1.00 94.77           C  
ATOM   3771  O   TYR D   3      24.253 -13.731  49.839  1.00 94.77           O  
ATOM   3772  CG  TYR D   3      25.559 -10.852  49.905  1.00 94.77           C  
ATOM   3773  CD1 TYR D   3      25.149 -10.112  51.012  1.00 94.77           C  
ATOM   3774  CD2 TYR D   3      26.691 -11.649  50.030  1.00 94.77           C  
ATOM   3775  CE1 TYR D   3      25.849 -10.166  52.213  1.00 94.77           C  
ATOM   3776  CE2 TYR D   3      27.400 -11.711  51.225  1.00 94.77           C  
ATOM   3777  OH  TYR D   3      27.669 -11.024  53.495  1.00 94.77           O  
ATOM   3778  CZ  TYR D   3      26.972 -10.967  52.309  1.00 94.77           C  
ATOM   3779  N   ASP D   4      24.437 -14.005  47.571  1.00 95.78           N  
ATOM   3780  CA  ASP D   4      25.106 -15.302  47.594  1.00 95.78           C  
ATOM   3781  C   ASP D   4      26.153 -15.400  46.487  1.00 95.78           C  
ATOM   3782  CB  ASP D   4      24.086 -16.435  47.455  1.00 95.78           C  
ATOM   3783  O   ASP D   4      26.455 -14.407  45.821  1.00 95.78           O  
ATOM   3784  CG  ASP D   4      23.336 -16.398  46.135  1.00 95.78           C  
ATOM   3785  OD1 ASP D   4      22.215 -16.945  46.056  1.00 95.78           O  
ATOM   3786  OD2 ASP D   4      23.873 -15.821  45.165  1.00 95.78           O  
ATOM   3787  N   ARG D   5      26.676 -16.498  46.313  1.00 94.77           N  
ATOM   3788  CA  ARG D   5      27.763 -16.674  45.356  1.00 94.77           C  
ATOM   3789  C   ARG D   5      27.288 -16.403  43.932  1.00 94.77           C  
ATOM   3790  CB  ARG D   5      28.343 -18.087  45.455  1.00 94.77           C  
ATOM   3791  O   ARG D   5      28.096 -16.112  43.048  1.00 94.77           O  
ATOM   3792  CG  ARG D   5      29.112 -18.349  46.740  1.00 94.77           C  
ATOM   3793  CD  ARG D   5      29.768 -19.722  46.734  1.00 94.77           C  
ATOM   3794  NE  ARG D   5      30.442 -20.003  47.999  1.00 94.77           N  
ATOM   3795  NH1 ARG D   5      31.195 -22.095  47.372  1.00 94.77           N  
ATOM   3796  NH2 ARG D   5      31.680 -21.275  49.457  1.00 94.77           N  
ATOM   3797  CZ  ARG D   5      31.104 -21.123  48.273  1.00 94.77           C  
ATOM   3798  N   GLU D   6      25.964 -16.446  43.771  1.00 95.06           N  
ATOM   3799  CA  GLU D   6      25.401 -16.319  42.430  1.00 95.06           C  
ATOM   3800  C   GLU D   6      24.965 -14.884  42.148  1.00 95.06           C  
ATOM   3801  CB  GLU D   6      24.218 -17.274  42.252  1.00 95.06           C  
ATOM   3802  O   GLU D   6      24.708 -14.523  40.998  1.00 95.06           O  
ATOM   3803  CG  GLU D   6      24.601 -18.745  42.309  1.00 95.06           C  
ATOM   3804  CD  GLU D   6      23.417 -19.681  42.123  1.00 95.06           C  
ATOM   3805  OE1 GLU D   6      23.628 -20.867  41.782  1.00 95.06           O  
ATOM   3806  OE2 GLU D   6      22.268 -19.224  42.319  1.00 95.06           O  
ATOM   3807  N   GLY D   7      24.747 -14.089  43.118  1.00 96.38           N  
ATOM   3808  CA  GLY D   7      24.333 -12.739  42.771  1.00 96.38           C  
ATOM   3809  C   GLY D   7      23.669 -12.005  43.921  1.00 96.38           C  
ATOM   3810  O   GLY D   7      23.885 -12.342  45.087  1.00 96.38           O  
ATOM   3811  N   LEU D   8      22.987 -10.980  43.761  1.00 96.55           N  
ATOM   3812  CA  LEU D   8      22.396 -10.056  44.724  1.00 96.55           C  
ATOM   3813  C   LEU D   8      20.879 -10.008  44.571  1.00 96.55           C  
ATOM   3814  CB  LEU D   8      22.983  -8.653  44.550  1.00 96.55           C  
ATOM   3815  O   LEU D   8      20.365  -9.959  43.451  1.00 96.55           O  
ATOM   3816  CG  LEU D   8      22.383  -7.554  45.427  1.00 96.55           C  
ATOM   3817  CD1 LEU D   8      22.720  -7.803  46.894  1.00 96.55           C  
ATOM   3818  CD2 LEU D   8      22.882  -6.183  44.984  1.00 96.55           C  
ATOM   3819  N   GLY D   9      20.086 -10.216  45.520  1.00 97.33           N  
ATOM   3820  CA  GLY D   9      18.657  -9.953  45.587  1.00 97.33           C  
ATOM   3821  C   GLY D   9      18.325  -8.626  46.242  1.00 97.33           C  
ATOM   3822  O   GLY D   9      18.920  -8.263  47.259  1.00 97.33           O  
ATOM   3823  N   VAL D  10      17.538  -7.763  45.860  1.00 97.50           N  
ATOM   3824  CA  VAL D  10      17.066  -6.501  46.420  1.00 97.50           C  
ATOM   3825  C   VAL D  10      15.583  -6.611  46.766  1.00 97.50           C  
ATOM   3826  CB  VAL D  10      17.300  -5.325  45.445  1.00 97.50           C  
ATOM   3827  O   VAL D  10      14.746  -6.807  45.882  1.00 97.50           O  
ATOM   3828  CG1 VAL D  10      16.828  -4.010  46.062  1.00 97.50           C  
ATOM   3829  CG2 VAL D  10      18.776  -5.238  45.059  1.00 97.50           C  
ATOM   3830  N   GLY D  11      15.325  -6.600  48.053  1.00 96.93           N  
ATOM   3831  CA  GLY D  11      13.956  -6.706  48.531  1.00 96.93           C  
ATOM   3832  C   GLY D  11      13.455  -8.137  48.595  1.00 96.93           C  
ATOM   3833  O   GLY D  11      12.269  -8.375  48.830  1.00 96.93           O  
ATOM   3834  N   LYS D  12      14.425  -9.126  48.334  1.00 97.12           N  
ATOM   3835  CA  LYS D  12      14.074 -10.543  48.340  1.00 97.12           C  
ATOM   3836  C   LYS D  12      15.323 -11.419  48.372  1.00 97.12           C  
ATOM   3837  CB  LYS D  12      13.222 -10.890  47.118  1.00 97.12           C  
ATOM   3838  O   LYS D  12      16.439 -10.925  48.196  1.00 97.12           O  
ATOM   3839  CG  LYS D  12      13.954 -10.747  45.792  1.00 97.12           C  
ATOM   3840  CD  LYS D  12      13.042 -11.061  44.613  1.00 97.12           C  
ATOM   3841  CE  LYS D  12      12.728 -12.548  44.529  1.00 97.12           C  
ATOM   3842  NZ  LYS D  12      11.818 -12.859  43.386  1.00 97.12           N  
ATOM   3843  N   ILE D  13      15.137 -12.600  48.759  1.00 97.13           N  
ATOM   3844  CA  ILE D  13      16.192 -13.588  48.565  1.00 97.13           C  
ATOM   3845  C   ILE D  13      16.327 -13.914  47.080  1.00 97.13           C  
ATOM   3846  CB  ILE D  13      15.916 -14.875  49.374  1.00 97.13           C  
ATOM   3847  O   ILE D  13      15.332 -14.183  46.404  1.00 97.13           O  
ATOM   3848  CG1 ILE D  13      15.909 -14.570  50.877  1.00 97.13           C  
ATOM   3849  CG2 ILE D  13      16.950 -15.955  49.040  1.00 97.13           C  
ATOM   3850  CD1 ILE D  13      15.498 -15.751  51.746  1.00 97.13           C  
ATOM   3851  N   ARG D  14      17.496 -13.846  46.588  1.00 96.92           N  
ATOM   3852  CA  ARG D  14      17.728 -14.034  45.160  1.00 96.92           C  
ATOM   3853  C   ARG D  14      17.276 -15.419  44.709  1.00 96.92           C  
ATOM   3854  CB  ARG D  14      19.207 -13.830  44.824  1.00 96.92           C  
ATOM   3855  O   ARG D  14      17.747 -16.432  45.230  1.00 96.92           O  
ATOM   3856  CG  ARG D  14      19.508 -13.849  43.334  1.00 96.92           C  
ATOM   3857  CD  ARG D  14      20.993 -14.041  43.061  1.00 96.92           C  
ATOM   3858  NE  ARG D  14      21.441 -15.379  43.437  1.00 96.92           N  
ATOM   3859  NH1 ARG D  14      20.497 -16.433  41.611  1.00 96.92           N  
ATOM   3860  NH2 ARG D  14      21.650 -17.651  43.173  1.00 96.92           N  
ATOM   3861  CZ  ARG D  14      21.195 -16.485  42.740  1.00 96.92           C  
ATOM   3862  N   GLU D  15      16.448 -15.517  43.766  1.00 97.14           N  
ATOM   3863  CA  GLU D  15      15.941 -16.767  43.209  1.00 97.14           C  
ATOM   3864  C   GLU D  15      16.361 -16.932  41.751  1.00 97.14           C  
ATOM   3865  CB  GLU D  15      14.416 -16.830  43.327  1.00 97.14           C  
ATOM   3866  O   GLU D  15      16.510 -18.055  41.266  1.00 97.14           O  
ATOM   3867  CG  GLU D  15      13.910 -16.820  44.762  1.00 97.14           C  
ATOM   3868  CD  GLU D  15      12.397 -16.706  44.864  1.00 97.14           C  
ATOM   3869  OE1 GLU D  15      11.730 -17.721  45.166  1.00 97.14           O  
ATOM   3870  OE2 GLU D  15      11.875 -15.591  44.639  1.00 97.14           O  
ATOM   3871  N   PHE D  16      16.571 -15.769  40.993  1.00 95.89           N  
ATOM   3872  CA  PHE D  16      16.823 -15.806  39.557  1.00 95.89           C  
ATOM   3873  C   PHE D  16      17.974 -14.877  39.186  1.00 95.89           C  
ATOM   3874  CB  PHE D  16      15.563 -15.417  38.778  1.00 95.89           C  
ATOM   3875  O   PHE D  16      18.178 -13.845  39.829  1.00 95.89           O  
ATOM   3876  CG  PHE D  16      14.350 -16.231  39.140  1.00 95.89           C  
ATOM   3877  CD1 PHE D  16      14.218 -17.542  38.698  1.00 95.89           C  
ATOM   3878  CD2 PHE D  16      13.341 -15.686  39.923  1.00 95.89           C  
ATOM   3879  CE1 PHE D  16      13.097 -18.298  39.031  1.00 95.89           C  
ATOM   3880  CE2 PHE D  16      12.218 -16.435  40.261  1.00 95.89           C  
ATOM   3881  CZ  PHE D  16      12.097 -17.741  39.813  1.00 95.89           C  
ATOM   3882  N   GLY D  17      18.707 -15.019  38.174  1.00 97.03           N  
ATOM   3883  CA  GLY D  17      19.721 -14.159  37.586  1.00 97.03           C  
ATOM   3884  C   GLY D  17      20.776 -13.713  38.582  1.00 97.03           C  
ATOM   3885  O   GLY D  17      20.796 -14.180  39.723  1.00 97.03           O  
ATOM   3886  N   ALA D  18      21.782 -12.947  38.242  1.00 97.42           N  
ATOM   3887  CA  ALA D  18      22.839 -12.396  39.085  1.00 97.42           C  
ATOM   3888  C   ALA D  18      22.313 -11.252  39.947  1.00 97.42           C  
ATOM   3889  CB  ALA D  18      24.008 -11.917  38.227  1.00 97.42           C  
ATOM   3890  O   ALA D  18      22.824 -11.006  41.042  1.00 97.42           O  
ATOM   3891  N   LEU D  19      21.245 -10.523  39.444  1.00 97.72           N  
ATOM   3892  CA  LEU D  19      20.540  -9.460  40.152  1.00 97.72           C  
ATOM   3893  C   LEU D  19      19.031  -9.672  40.086  1.00 97.72           C  
ATOM   3894  CB  LEU D  19      20.900  -8.093  39.564  1.00 97.72           C  
ATOM   3895  O   LEU D  19      18.454  -9.725  38.998  1.00 97.72           O  
ATOM   3896  CG  LEU D  19      20.214  -6.881  40.195  1.00 97.72           C  
ATOM   3897  CD1 LEU D  19      20.566  -6.784  41.676  1.00 97.72           C  
ATOM   3898  CD2 LEU D  19      20.606  -5.602  39.462  1.00 97.72           C  
ATOM   3899  N   ASP D  20      18.384  -9.918  41.154  1.00 97.45           N  
ATOM   3900  CA  ASP D  20      16.959 -10.200  41.291  1.00 97.45           C  
ATOM   3901  C   ASP D  20      16.268  -9.135  42.139  1.00 97.45           C  
ATOM   3902  CB  ASP D  20      16.742 -11.584  41.906  1.00 97.45           C  
ATOM   3903  O   ASP D  20      16.454  -9.086  43.357  1.00 97.45           O  
ATOM   3904  CG  ASP D  20      15.305 -12.063  41.797  1.00 97.45           C  
ATOM   3905  OD1 ASP D  20      14.989 -13.163  42.300  1.00 97.45           O  
ATOM   3906  OD2 ASP D  20      14.482 -11.335  41.201  1.00 97.45           O  
ATOM   3907  N   VAL D  21      15.585  -8.225  41.617  1.00 97.71           N  
ATOM   3908  CA  VAL D  21      15.024  -7.047  42.271  1.00 97.71           C  
ATOM   3909  C   VAL D  21      13.514  -7.213  42.428  1.00 97.71           C  
ATOM   3910  CB  VAL D  21      15.340  -5.756  41.483  1.00 97.71           C  
ATOM   3911  O   VAL D  21      12.811  -7.497  41.456  1.00 97.71           O  
ATOM   3912  CG1 VAL D  21      14.791  -4.531  42.212  1.00 97.71           C  
ATOM   3913  CG2 VAL D  21      16.845  -5.621  41.263  1.00 97.71           C  
ATOM   3914  N   ALA D  22      12.971  -7.267  43.673  1.00 97.34           N  
ATOM   3915  CA  ALA D  22      11.537  -7.275  43.953  1.00 97.34           C  
ATOM   3916  C   ALA D  22      10.965  -5.861  43.921  1.00 97.34           C  
ATOM   3917  CB  ALA D  22      11.263  -7.926  45.306  1.00 97.34           C  
ATOM   3918  O   ALA D  22      10.795  -5.229  44.967  1.00 97.34           O  
ATOM   3919  N   GLY D  23      10.769  -5.295  42.735  1.00 96.37           N  
ATOM   3920  CA  GLY D  23      10.273  -3.945  42.519  1.00 96.37           C  
ATOM   3921  C   GLY D  23      10.841  -3.293  41.272  1.00 96.37           C  
ATOM   3922  O   GLY D  23      11.573  -3.930  40.511  1.00 96.37           O  
ATOM   3923  N   ASP D  24      10.487  -2.020  41.090  1.00 97.34           N  
ATOM   3924  CA  ASP D  24      10.885  -1.280  39.896  1.00 97.34           C  
ATOM   3925  C   ASP D  24      12.350  -0.857  39.975  1.00 97.34           C  
ATOM   3926  CB  ASP D  24       9.993  -0.052  39.704  1.00 97.34           C  
ATOM   3927  O   ASP D  24      12.866  -0.585  41.061  1.00 97.34           O  
ATOM   3928  CG  ASP D  24       8.540  -0.409  39.440  1.00 97.34           C  
ATOM   3929  OD1 ASP D  24       7.651   0.435  39.682  1.00 97.34           O  
ATOM   3930  OD2 ASP D  24       8.283  -1.546  38.989  1.00 97.34           O  
ATOM   3931  N   ILE D  25      13.021  -0.823  38.878  1.00 97.84           N  
ATOM   3932  CA  ILE D  25      14.420  -0.428  38.754  1.00 97.84           C  
ATOM   3933  C   ILE D  25      14.514   0.915  38.032  1.00 97.84           C  
ATOM   3934  CB  ILE D  25      15.245  -1.498  38.005  1.00 97.84           C  
ATOM   3935  O   ILE D  25      13.922   1.097  36.966  1.00 97.84           O  
ATOM   3936  CG1 ILE D  25      15.110  -2.858  38.698  1.00 97.84           C  
ATOM   3937  CG2 ILE D  25      16.714  -1.076  37.907  1.00 97.84           C  
ATOM   3938  CD1 ILE D  25      15.753  -4.008  37.936  1.00 97.84           C  
ATOM   3939  N   TYR D  26      15.161   1.816  38.609  1.00 97.62           N  
ATOM   3940  CA  TYR D  26      15.351   3.145  38.039  1.00 97.62           C  
ATOM   3941  C   TYR D  26      16.813   3.381  37.680  1.00 97.62           C  
ATOM   3942  CB  TYR D  26      14.873   4.224  39.016  1.00 97.62           C  
ATOM   3943  O   TYR D  26      17.714   2.943  38.399  1.00 97.62           O  
ATOM   3944  CG  TYR D  26      13.371   4.317  39.130  1.00 97.62           C  
ATOM   3945  CD1 TYR D  26      12.686   5.439  38.666  1.00 97.62           C  
ATOM   3946  CD2 TYR D  26      12.633   3.287  39.702  1.00 97.62           C  
ATOM   3947  CE1 TYR D  26      11.302   5.531  38.770  1.00 97.62           C  
ATOM   3948  CE2 TYR D  26      11.249   3.368  39.811  1.00 97.62           C  
ATOM   3949  OH  TYR D  26       9.223   4.577  39.449  1.00 97.62           O  
ATOM   3950  CZ  TYR D  26      10.593   4.492  39.343  1.00 97.62           C  
ATOM   3951  N   ALA D  27      17.096   3.992  36.558  1.00 97.73           N  
ATOM   3952  CA  ALA D  27      18.391   4.529  36.148  1.00 97.73           C  
ATOM   3953  C   ALA D  27      18.285   6.011  35.802  1.00 97.73           C  
ATOM   3954  CB  ALA D  27      18.939   3.745  34.958  1.00 97.73           C  
ATOM   3955  O   ALA D  27      17.420   6.412  35.020  1.00 97.73           O  
ATOM   3956  N   ASN D  28      19.100   6.792  36.462  1.00 95.90           N  
ATOM   3957  CA  ASN D  28      19.098   8.231  36.223  1.00 95.90           C  
ATOM   3958  C   ASN D  28      17.703   8.826  36.395  1.00 95.90           C  
ATOM   3959  CB  ASN D  28      19.641   8.545  34.827  1.00 95.90           C  
ATOM   3960  O   ASN D  28      17.247   9.602  35.554  1.00 95.90           O  
ATOM   3961  CG  ASN D  28      21.069   8.075  34.637  1.00 95.90           C  
ATOM   3962  ND2 ASN D  28      21.316   7.354  33.550  1.00 95.90           N  
ATOM   3963  OD1 ASN D  28      21.944   8.356  35.461  1.00 95.90           O  
ATOM   3964  N   ASN D  29      16.976   8.387  37.393  1.00 95.61           N  
ATOM   3965  CA  ASN D  29      15.720   8.937  37.893  1.00 95.61           C  
ATOM   3966  C   ASN D  29      14.544   8.551  37.001  1.00 95.61           C  
ATOM   3967  CB  ASN D  29      15.813  10.459  38.020  1.00 95.61           C  
ATOM   3968  O   ASN D  29      13.472   9.152  37.085  1.00 95.61           O  
ATOM   3969  CG  ASN D  29      16.817  10.897  39.068  1.00 95.61           C  
ATOM   3970  ND2 ASN D  29      17.456  12.038  38.837  1.00 95.61           N  
ATOM   3971  OD1 ASN D  29      17.018  10.216  40.077  1.00 95.61           O  
ATOM   3972  N   SER D  30      14.763   7.577  36.082  1.00 96.45           N  
ATOM   3973  CA  SER D  30      13.690   7.084  35.224  1.00 96.45           C  
ATOM   3974  C   SER D  30      13.613   5.562  35.253  1.00 96.45           C  
ATOM   3975  CB  SER D  30      13.889   7.565  33.786  1.00 96.45           C  
ATOM   3976  O   SER D  30      14.638   4.885  35.366  1.00 96.45           O  
ATOM   3977  OG  SER D  30      13.893   8.981  33.726  1.00 96.45           O  
ATOM   3978  N   GLN D  31      12.394   5.047  35.268  1.00 96.77           N  
ATOM   3979  CA  GLN D  31      12.259   3.596  35.200  1.00 96.77           C  
ATOM   3980  C   GLN D  31      12.911   3.042  33.936  1.00 96.77           C  
ATOM   3981  CB  GLN D  31      10.786   3.190  35.251  1.00 96.77           C  
ATOM   3982  O   GLN D  31      12.788   3.629  32.859  1.00 96.77           O  
ATOM   3983  CG  GLN D  31      10.563   1.726  35.605  1.00 96.77           C  
ATOM   3984  CD  GLN D  31       9.106   1.404  35.879  1.00 96.77           C  
ATOM   3985  NE2 GLN D  31       8.274   2.437  35.954  1.00 96.77           N  
ATOM   3986  OE1 GLN D  31       8.731   0.236  36.022  1.00 96.77           O  
ATOM   3987  N   ILE D  32      13.618   1.987  34.044  1.00 97.40           N  
ATOM   3988  CA  ILE D  32      14.197   1.316  32.885  1.00 97.40           C  
ATOM   3989  C   ILE D  32      13.133   0.464  32.197  1.00 97.40           C  
ATOM   3990  CB  ILE D  32      15.407   0.441  33.285  1.00 97.40           C  
ATOM   3991  O   ILE D  32      12.026   0.304  32.716  1.00 97.40           O  
ATOM   3992  CG1 ILE D  32      14.962  -0.695  34.213  1.00 97.40           C  
ATOM   3993  CG2 ILE D  32      16.495   1.293  33.945  1.00 97.40           C  
ATOM   3994  CD1 ILE D  32      15.918  -1.879  34.244  1.00 97.40           C  
ATOM   3995  N   GLN D  33      13.399  -0.093  31.017  1.00 97.25           N  
ATOM   3996  CA  GLN D  33      12.503  -1.018  30.330  1.00 97.25           C  
ATOM   3997  C   GLN D  33      12.504  -2.387  31.004  1.00 97.25           C  
ATOM   3998  CB  GLN D  33      12.898  -1.156  28.859  1.00 97.25           C  
ATOM   3999  O   GLN D  33      13.410  -3.193  30.782  1.00 97.25           O  
ATOM   4000  CG  GLN D  33      11.979  -2.069  28.059  1.00 97.25           C  
ATOM   4001  CD  GLN D  33      10.554  -1.555  27.992  1.00 97.25           C  
ATOM   4002  NE2 GLN D  33       9.590  -2.457  28.143  1.00 97.25           N  
ATOM   4003  OE1 GLN D  33      10.320  -0.356  27.809  1.00 97.25           O  
ATOM   4004  N   GLN D  34      11.598  -2.619  31.916  1.00 96.98           N  
ATOM   4005  CA  GLN D  34      11.588  -3.838  32.718  1.00 96.98           C  
ATOM   4006  C   GLN D  34      10.930  -4.989  31.962  1.00 96.98           C  
ATOM   4007  CB  GLN D  34      10.866  -3.602  34.046  1.00 96.98           C  
ATOM   4008  O   GLN D  34      11.276  -6.154  32.170  1.00 96.98           O  
ATOM   4009  CG  GLN D  34      11.582  -2.626  34.970  1.00 96.98           C  
ATOM   4010  CD  GLN D  34      10.904  -2.491  36.320  1.00 96.98           C  
ATOM   4011  NE2 GLN D  34      10.339  -1.318  36.586  1.00 96.98           N  
ATOM   4012  OE1 GLN D  34      10.886  -3.434  37.118  1.00 96.98           O  
ATOM   4013  N   TYR D  35       9.995  -4.695  31.053  1.00 97.17           N  
ATOM   4014  CA  TYR D  35       9.363  -5.715  30.222  1.00 97.17           C  
ATOM   4015  C   TYR D  35      10.297  -6.163  29.105  1.00 97.17           C  
ATOM   4016  CB  TYR D  35       8.053  -5.188  29.629  1.00 97.17           C  
ATOM   4017  O   TYR D  35      10.856  -5.333  28.384  1.00 97.17           O  
ATOM   4018  CG  TYR D  35       7.268  -6.231  28.870  1.00 97.17           C  
ATOM   4019  CD1 TYR D  35       7.349  -6.319  27.482  1.00 97.17           C  
ATOM   4020  CD2 TYR D  35       6.444  -7.129  29.539  1.00 97.17           C  
ATOM   4021  CE1 TYR D  35       6.626  -7.277  26.779  1.00 97.17           C  
ATOM   4022  CE2 TYR D  35       5.716  -8.091  28.846  1.00 97.17           C  
ATOM   4023  OH  TYR D  35       5.096  -9.108  26.777  1.00 97.17           O  
ATOM   4024  CZ  TYR D  35       5.814  -8.157  27.469  1.00 97.17           C  
ATOM   4025  N   GLN D  36      10.512  -7.346  29.005  1.00 96.76           N  
ATOM   4026  CA  GLN D  36      11.411  -7.889  27.992  1.00 96.76           C  
ATOM   4027  C   GLN D  36      10.716  -7.989  26.638  1.00 96.76           C  
ATOM   4028  CB  GLN D  36      11.934  -9.262  28.418  1.00 96.76           C  
ATOM   4029  O   GLN D  36       9.732  -8.717  26.491  1.00 96.76           O  
ATOM   4030  CG  GLN D  36      13.036  -9.805  27.519  1.00 96.76           C  
ATOM   4031  CD  GLN D  36      13.503 -11.188  27.934  1.00 96.76           C  
ATOM   4032  NE2 GLN D  36      14.782 -11.473  27.713  1.00 96.76           N  
ATOM   4033  OE1 GLN D  36      12.721 -11.993  28.450  1.00 96.76           O  
ATOM   4034  N   ILE D  37      11.178  -7.280  25.680  1.00 95.96           N  
ATOM   4035  CA  ILE D  37      10.579  -7.212  24.351  1.00 95.96           C  
ATOM   4036  C   ILE D  37      11.288  -8.189  23.415  1.00 95.96           C  
ATOM   4037  CB  ILE D  37      10.639  -5.779  23.776  1.00 95.96           C  
ATOM   4038  O   ILE D  37      10.653  -8.811  22.561  1.00 95.96           O  
ATOM   4039  CG1 ILE D  37       9.830  -4.817  24.654  1.00 95.96           C  
ATOM   4040  CG2 ILE D  37      10.137  -5.756  22.330  1.00 95.96           C  
ATOM   4041  CD1 ILE D  37      10.054  -3.347  24.329  1.00 95.96           C  
ATOM   4042  N   THR D  38      12.609  -8.377  23.562  1.00 95.85           N  
ATOM   4043  CA  THR D  38      13.439  -9.293  22.788  1.00 95.85           C  
ATOM   4044  C   THR D  38      14.207 -10.236  23.710  1.00 95.85           C  
ATOM   4045  CB  THR D  38      14.429  -8.528  21.891  1.00 95.85           C  
ATOM   4046  O   THR D  38      14.212 -10.054  24.929  1.00 95.85           O  
ATOM   4047  CG2 THR D  38      13.723  -7.424  21.110  1.00 95.85           C  
ATOM   4048  OG1 THR D  38      15.450  -7.942  22.707  1.00 95.85           O  
ATOM   4049  N   ASN D  39      14.888 -11.262  23.178  1.00 96.25           N  
ATOM   4050  CA  ASN D  39      15.870 -12.015  23.952  1.00 96.25           C  
ATOM   4051  C   ASN D  39      17.090 -11.163  24.289  1.00 96.25           C  
ATOM   4052  CB  ASN D  39      16.296 -13.276  23.197  1.00 96.25           C  
ATOM   4053  O   ASN D  39      17.251 -10.063  23.758  1.00 96.25           O  
ATOM   4054  CG  ASN D  39      15.202 -14.325  23.150  1.00 96.25           C  
ATOM   4055  ND2 ASN D  39      15.036 -14.957  21.994  1.00 96.25           N  
ATOM   4056  OD1 ASN D  39      14.511 -14.565  24.143  1.00 96.25           O  
ATOM   4057  N   ASN D  40      17.970 -11.711  25.164  1.00 95.91           N  
ATOM   4058  CA  ASN D  40      19.091 -10.944  25.696  1.00 95.91           C  
ATOM   4059  C   ASN D  40      20.093 -10.584  24.603  1.00 95.91           C  
ATOM   4060  CB  ASN D  40      19.786 -11.717  26.819  1.00 95.91           C  
ATOM   4061  O   ASN D  40      20.859  -9.629  24.746  1.00 95.91           O  
ATOM   4062  CG  ASN D  40      18.961 -11.768  28.090  1.00 95.91           C  
ATOM   4063  ND2 ASN D  40      19.335 -12.654  29.005  1.00 95.91           N  
ATOM   4064  OD1 ASN D  40      17.994 -11.018  28.247  1.00 95.91           O  
ATOM   4065  N   ASN D  41      20.012 -11.260  23.477  1.00 94.83           N  
ATOM   4066  CA  ASN D  41      20.929 -10.964  22.381  1.00 94.83           C  
ATOM   4067  C   ASN D  41      20.248 -10.148  21.286  1.00 94.83           C  
ATOM   4068  CB  ASN D  41      21.505 -12.256  21.799  1.00 94.83           C  
ATOM   4069  O   ASN D  41      20.833  -9.911  20.228  1.00 94.83           O  
ATOM   4070  CG  ASN D  41      20.459 -13.097  21.094  1.00 94.83           C  
ATOM   4071  ND2 ASN D  41      20.904 -14.129  20.387  1.00 94.83           N  
ATOM   4072  OD1 ASN D  41      19.259 -12.821  21.183  1.00 94.83           O  
ATOM   4073  N   GLY D  42      18.967  -9.773  21.502  1.00 95.73           N  
ATOM   4074  CA  GLY D  42      18.246  -8.929  20.561  1.00 95.73           C  
ATOM   4075  C   GLY D  42      17.400  -9.718  19.580  1.00 95.73           C  
ATOM   4076  O   GLY D  42      16.673  -9.137  18.772  1.00 95.73           O  
ATOM   4077  N   SER D  43      17.451 -11.022  19.627  1.00 96.05           N  
ATOM   4078  CA  SER D  43      16.626 -11.858  18.762  1.00 96.05           C  
ATOM   4079  C   SER D  43      15.174 -11.872  19.229  1.00 96.05           C  
ATOM   4080  CB  SER D  43      17.170 -13.286  18.719  1.00 96.05           C  
ATOM   4081  O   SER D  43      14.888 -11.590  20.394  1.00 96.05           O  
ATOM   4082  OG  SER D  43      17.115 -13.885  20.002  1.00 96.05           O  
ATOM   4083  N   PRO D  44      14.211 -12.129  18.295  1.00 94.61           N  
ATOM   4084  CA  PRO D  44      12.806 -12.192  18.704  1.00 94.61           C  
ATOM   4085  C   PRO D  44      12.560 -13.212  19.814  1.00 94.61           C  
ATOM   4086  CB  PRO D  44      12.083 -12.599  17.418  1.00 94.61           C  
ATOM   4087  O   PRO D  44      13.363 -14.129  20.003  1.00 94.61           O  
ATOM   4088  CG  PRO D  44      13.026 -12.236  16.317  1.00 94.61           C  
ATOM   4089  CD  PRO D  44      14.432 -12.376  16.828  1.00 94.61           C  
ATOM   4090  N   MET D  45      11.507 -12.978  20.523  1.00 92.31           N  
ATOM   4091  CA  MET D  45      11.168 -13.839  21.653  1.00 92.31           C  
ATOM   4092  C   MET D  45      10.801 -15.241  21.178  1.00 92.31           C  
ATOM   4093  CB  MET D  45      10.013 -13.240  22.458  1.00 92.31           C  
ATOM   4094  O   MET D  45      10.266 -15.409  20.081  1.00 92.31           O  
ATOM   4095  CG  MET D  45      10.329 -11.884  23.069  1.00 92.31           C  
ATOM   4096  SD  MET D  45      11.465 -12.007  24.505  1.00 92.31           S  
ATOM   4097  CE  MET D  45      10.441 -12.985  25.640  1.00 92.31           C  
ATOM   4098  N   TRP D  46      11.156 -16.268  21.880  1.00 78.55           N  
ATOM   4099  CA  TRP D  46      10.705 -17.646  21.716  1.00 78.55           C  
ATOM   4100  C   TRP D  46       9.625 -17.990  22.735  1.00 78.55           C  
ATOM   4101  CB  TRP D  46      11.882 -18.616  21.853  1.00 78.55           C  
ATOM   4102  O   TRP D  46       9.522 -17.347  23.782  1.00 78.55           O  
ATOM   4103  CG  TRP D  46      12.959 -18.416  20.829  1.00 78.55           C  
ATOM   4104  CD1 TRP D  46      13.132 -17.330  20.017  1.00 78.55           C  
ATOM   4105  CD2 TRP D  46      14.009 -19.332  20.504  1.00 78.55           C  
ATOM   4106  CE2 TRP D  46      14.784 -18.735  19.486  1.00 78.55           C  
ATOM   4107  CE3 TRP D  46      14.371 -20.601  20.977  1.00 78.55           C  
ATOM   4108  NE1 TRP D  46      14.228 -17.516  19.206  1.00 78.55           N  
ATOM   4109  CH2 TRP D  46      16.233 -20.605  19.412  1.00 78.55           C  
ATOM   4110  CZ2 TRP D  46      15.901 -19.365  18.931  1.00 78.55           C  
ATOM   4111  CZ3 TRP D  46      15.483 -21.225  20.424  1.00 78.55           C  
ATOM   4112  N   ILE D  47       8.754 -18.756  22.403  1.00 73.31           N  
ATOM   4113  CA  ILE D  47       7.819 -19.309  23.377  1.00 73.31           C  
ATOM   4114  C   ILE D  47       8.331 -20.659  23.875  1.00 73.31           C  
ATOM   4115  CB  ILE D  47       6.403 -19.460  22.778  1.00 73.31           C  
ATOM   4116  O   ILE D  47       8.572 -21.570  23.079  1.00 73.31           O  
ATOM   4117  CG1 ILE D  47       5.855 -18.094  22.350  1.00 73.31           C  
ATOM   4118  CG2 ILE D  47       5.463 -20.138  23.779  1.00 73.31           C  
ATOM   4119  CD1 ILE D  47       4.402 -18.124  21.897  1.00 73.31           C  
ATOM   4120  N   TYR D  48       8.628 -20.641  25.202  1.00 70.37           N  
ATOM   4121  CA  TYR D  48       9.154 -21.819  25.883  1.00 70.37           C  
ATOM   4122  C   TYR D  48      10.491 -22.243  25.286  1.00 70.37           C  
ATOM   4123  CB  TYR D  48       8.155 -22.978  25.801  1.00 70.37           C  
ATOM   4124  O   TYR D  48      10.759 -23.437  25.135  1.00 70.37           O  
ATOM   4125  CG  TYR D  48       6.820 -22.674  26.437  1.00 70.37           C  
ATOM   4126  CD1 TYR D  48       6.691 -22.582  27.821  1.00 70.37           C  
ATOM   4127  CD2 TYR D  48       5.686 -22.480  25.656  1.00 70.37           C  
ATOM   4128  CE1 TYR D  48       5.462 -22.304  28.411  1.00 70.37           C  
ATOM   4129  CE2 TYR D  48       4.453 -22.202  26.235  1.00 70.37           C  
ATOM   4130  OH  TYR D  48       3.132 -21.841  28.191  1.00 70.37           O  
ATOM   4131  CZ  TYR D  48       4.351 -22.116  27.612  1.00 70.37           C  
ATOM   4132  N   GLY D  49      11.178 -21.328  24.829  1.00 69.64           N  
ATOM   4133  CA  GLY D  49      12.517 -21.582  24.323  1.00 69.64           C  
ATOM   4134  C   GLY D  49      12.526 -22.139  22.912  1.00 69.64           C  
ATOM   4135  O   GLY D  49      13.582 -22.502  22.389  1.00 69.64           O  
ATOM   4136  N   ASN D  50      11.312 -22.410  22.370  1.00 74.07           N  
ATOM   4137  CA  ASN D  50      11.228 -23.021  21.048  1.00 74.07           C  
ATOM   4138  C   ASN D  50      10.392 -22.174  20.091  1.00 74.07           C  
ATOM   4139  CB  ASN D  50      10.653 -24.435  21.145  1.00 74.07           C  
ATOM   4140  O   ASN D  50       9.209 -21.937  20.338  1.00 74.07           O  
ATOM   4141  CG  ASN D  50      10.803 -25.217  19.855  1.00 74.07           C  
ATOM   4142  ND2 ASN D  50      10.893 -26.537  19.969  1.00 74.07           N  
ATOM   4143  OD1 ASN D  50      10.839 -24.640  18.766  1.00 74.07           O  
ATOM   4144  N   PRO D  51      11.029 -21.600  19.125  1.00 69.28           N  
ATOM   4145  CA  PRO D  51      10.309 -20.779  18.149  1.00 69.28           C  
ATOM   4146  C   PRO D  51       9.228 -21.559  17.404  1.00 69.28           C  
ATOM   4147  CB  PRO D  51      11.411 -20.321  17.190  1.00 69.28           C  
ATOM   4148  O   PRO D  51       8.292 -20.964  16.865  1.00 69.28           O  
ATOM   4149  CG  PRO D  51      12.509 -21.319  17.367  1.00 69.28           C  
ATOM   4150  CD  PRO D  51      12.411 -21.896  18.750  1.00 69.28           C  
ATOM   4151  N   ASP D  52       9.185 -22.717  17.511  1.00 73.52           N  
ATOM   4152  CA  ASP D  52       8.266 -23.575  16.770  1.00 73.52           C  
ATOM   4153  C   ASP D  52       6.908 -23.654  17.464  1.00 73.52           C  
ATOM   4154  CB  ASP D  52       8.855 -24.978  16.607  1.00 73.52           C  
ATOM   4155  O   ASP D  52       5.918 -24.068  16.857  1.00 73.52           O  
ATOM   4156  CG  ASP D  52      10.042 -25.017  15.660  1.00 73.52           C  
ATOM   4157  OD1 ASP D  52      10.879 -25.939  15.768  1.00 73.52           O  
ATOM   4158  OD2 ASP D  52      10.142 -24.115  14.799  1.00 73.52           O  
ATOM   4159  N   PHE D  53       6.907 -23.102  18.544  1.00 74.75           N  
ATOM   4160  CA  PHE D  53       5.684 -23.295  19.313  1.00 74.75           C  
ATOM   4161  C   PHE D  53       4.829 -22.033  19.295  1.00 74.75           C  
ATOM   4162  CB  PHE D  53       6.011 -23.688  20.757  1.00 74.75           C  
ATOM   4163  O   PHE D  53       3.750 -22.000  19.891  1.00 74.75           O  
ATOM   4164  CG  PHE D  53       6.499 -25.104  20.905  1.00 74.75           C  
ATOM   4165  CD1 PHE D  53       5.621 -26.173  20.776  1.00 74.75           C  
ATOM   4166  CD2 PHE D  53       7.836 -25.365  21.172  1.00 74.75           C  
ATOM   4167  CE1 PHE D  53       6.070 -27.485  20.913  1.00 74.75           C  
ATOM   4168  CE2 PHE D  53       8.292 -26.673  21.310  1.00 74.75           C  
ATOM   4169  CZ  PHE D  53       7.407 -27.731  21.181  1.00 74.75           C  
ATOM   4170  N   ILE D  54       5.240 -21.055  18.556  1.00 86.22           N  
ATOM   4171  CA  ILE D  54       4.451 -19.828  18.546  1.00 86.22           C  
ATOM   4172  C   ILE D  54       3.176 -20.040  17.733  1.00 86.22           C  
ATOM   4173  CB  ILE D  54       5.259 -18.641  17.976  1.00 86.22           C  
ATOM   4174  O   ILE D  54       3.230 -20.505  16.593  1.00 86.22           O  
ATOM   4175  CG1 ILE D  54       6.516 -18.396  18.819  1.00 86.22           C  
ATOM   4176  CG2 ILE D  54       4.392 -17.381  17.906  1.00 86.22           C  
ATOM   4177  CD1 ILE D  54       7.465 -17.361  18.231  1.00 86.22           C  
ATOM   4178  N   ASN D  55       2.014 -20.011  18.378  1.00 93.34           N  
ATOM   4179  CA  ASN D  55       0.683 -19.915  17.789  1.00 93.34           C  
ATOM   4180  C   ASN D  55       0.159 -18.482  17.818  1.00 93.34           C  
ATOM   4181  CB  ASN D  55      -0.291 -20.851  18.509  1.00 93.34           C  
ATOM   4182  O   ASN D  55      -0.140 -17.947  18.887  1.00 93.34           O  
ATOM   4183  CG  ASN D  55      -1.660 -20.883  17.858  1.00 93.34           C  
ATOM   4184  ND2 ASN D  55      -2.340 -22.018  17.963  1.00 93.34           N  
ATOM   4185  OD1 ASN D  55      -2.101 -19.896  17.264  1.00 93.34           O  
ATOM   4186  N   ALA D  56       0.199 -17.840  16.631  1.00 95.52           N  
ATOM   4187  CA  ALA D  56      -0.149 -16.424  16.538  1.00 95.52           C  
ATOM   4188  C   ALA D  56      -1.575 -16.177  17.023  1.00 95.52           C  
ATOM   4189  CB  ALA D  56       0.015 -15.930  15.103  1.00 95.52           C  
ATOM   4190  O   ALA D  56      -1.895 -15.085  17.499  1.00 95.52           O  
ATOM   4191  N   ASN D  57      -2.454 -17.169  17.038  1.00 94.84           N  
ATOM   4192  CA  ASN D  57      -3.868 -17.025  17.367  1.00 94.84           C  
ATOM   4193  C   ASN D  57      -4.088 -16.950  18.876  1.00 94.84           C  
ATOM   4194  CB  ASN D  57      -4.679 -18.177  16.770  1.00 94.84           C  
ATOM   4195  O   ASN D  57      -5.092 -16.402  19.334  1.00 94.84           O  
ATOM   4196  CG  ASN D  57      -4.689 -18.159  15.254  1.00 94.84           C  
ATOM   4197  ND2 ASN D  57      -4.745 -19.338  14.647  1.00 94.84           N  
ATOM   4198  OD1 ASN D  57      -4.647 -17.093  14.633  1.00 94.84           O  
ATOM   4199  N   ILE D  58      -3.122 -17.382  19.662  1.00 93.73           N  
ATOM   4200  CA  ILE D  58      -3.377 -17.425  21.098  1.00 93.73           C  
ATOM   4201  C   ILE D  58      -2.284 -16.659  21.839  1.00 93.73           C  
ATOM   4202  CB  ILE D  58      -3.458 -18.879  21.615  1.00 93.73           C  
ATOM   4203  O   ILE D  58      -2.192 -16.729  23.067  1.00 93.73           O  
ATOM   4204  CG1 ILE D  58      -2.135 -19.611  21.358  1.00 93.73           C  
ATOM   4205  CG2 ILE D  58      -4.629 -19.619  20.963  1.00 93.73           C  
ATOM   4206  CD1 ILE D  58      -2.019 -20.949  22.074  1.00 93.73           C  
ATOM   4207  N   LEU D  59      -1.471 -15.984  21.143  1.00 92.66           N  
ATOM   4208  CA  LEU D  59      -0.417 -15.178  21.750  1.00 92.66           C  
ATOM   4209  C   LEU D  59      -1.006 -14.129  22.688  1.00 92.66           C  
ATOM   4210  CB  LEU D  59       0.426 -14.496  20.669  1.00 92.66           C  
ATOM   4211  O   LEU D  59      -1.913 -13.387  22.304  1.00 92.66           O  
ATOM   4212  CG  LEU D  59       1.763 -13.907  21.122  1.00 92.66           C  
ATOM   4213  CD1 LEU D  59       2.710 -15.019  21.561  1.00 92.66           C  
ATOM   4214  CD2 LEU D  59       2.387 -13.075  20.007  1.00 92.66           C  
ATOM   4215  N   ASP D  60      -0.519 -14.098  23.998  1.00 89.06           N  
ATOM   4216  CA  ASP D  60      -1.093 -13.175  24.972  1.00 89.06           C  
ATOM   4217  C   ASP D  60      -0.041 -12.196  25.488  1.00 89.06           C  
ATOM   4218  CB  ASP D  60      -1.713 -13.944  26.141  1.00 89.06           C  
ATOM   4219  O   ASP D  60      -0.338 -11.339  26.322  1.00 89.06           O  
ATOM   4220  CG  ASP D  60      -0.718 -14.843  26.853  1.00 89.06           C  
ATOM   4221  OD1 ASP D  60      -1.064 -15.422  27.905  1.00 89.06           O  
ATOM   4222  OD2 ASP D  60       0.423 -14.972  26.359  1.00 89.06           O  
ATOM   4223  N   LYS D  61       1.134 -12.362  24.985  1.00 92.28           N  
ATOM   4224  CA  LYS D  61       2.206 -11.483  25.444  1.00 92.28           C  
ATOM   4225  C   LYS D  61       2.691 -10.574  24.319  1.00 92.28           C  
ATOM   4226  CB  LYS D  61       3.373 -12.303  25.996  1.00 92.28           C  
ATOM   4227  O   LYS D  61       3.046 -11.050  23.238  1.00 92.28           O  
ATOM   4228  CG  LYS D  61       3.004 -13.190  27.176  1.00 92.28           C  
ATOM   4229  CD  LYS D  61       4.191 -14.022  27.643  1.00 92.28           C  
ATOM   4230  CE  LYS D  61       3.801 -14.973  28.766  1.00 92.28           C  
ATOM   4231  NZ  LYS D  61       4.945 -15.838  29.183  1.00 92.28           N  
ATOM   4232  N   PRO D  62       2.658  -9.215  24.648  1.00 95.02           N  
ATOM   4233  CA  PRO D  62       3.270  -8.314  23.667  1.00 95.02           C  
ATOM   4234  C   PRO D  62       4.749  -8.614  23.433  1.00 95.02           C  
ATOM   4235  CB  PRO D  62       3.086  -6.931  24.296  1.00 95.02           C  
ATOM   4236  O   PRO D  62       5.435  -9.099  24.336  1.00 95.02           O  
ATOM   4237  CG  PRO D  62       1.940  -7.091  25.243  1.00 95.02           C  
ATOM   4238  CD  PRO D  62       1.984  -8.479  25.815  1.00 95.02           C  
ATOM   4239  N   GLY D  63       5.171  -8.436  22.165  1.00 95.25           N  
ATOM   4240  CA  GLY D  63       6.583  -8.630  21.877  1.00 95.25           C  
ATOM   4241  C   GLY D  63       6.866  -8.853  20.403  1.00 95.25           C  
ATOM   4242  O   GLY D  63       5.961  -8.762  19.571  1.00 95.25           O  
ATOM   4243  N   GLN D  64       8.169  -8.993  20.104  1.00 96.25           N  
ATOM   4244  CA  GLN D  64       8.651  -9.341  18.771  1.00 96.25           C  
ATOM   4245  C   GLN D  64       8.910 -10.840  18.654  1.00 96.25           C  
ATOM   4246  CB  GLN D  64       9.924  -8.561  18.440  1.00 96.25           C  
ATOM   4247  O   GLN D  64       9.608 -11.422  19.487  1.00 96.25           O  
ATOM   4248  CG  GLN D  64       9.761  -7.050  18.534  1.00 96.25           C  
ATOM   4249  CD  GLN D  64      11.046  -6.301  18.234  1.00 96.25           C  
ATOM   4250  NE2 GLN D  64      11.105  -5.038  18.642  1.00 96.25           N  
ATOM   4251  OE1 GLN D  64      11.978  -6.853  17.641  1.00 96.25           O  
ATOM   4252  N   TYR D  65       8.254 -11.463  17.652  1.00 96.32           N  
ATOM   4253  CA  TYR D  65       8.371 -12.904  17.460  1.00 96.32           C  
ATOM   4254  C   TYR D  65       8.827 -13.230  16.043  1.00 96.32           C  
ATOM   4255  CB  TYR D  65       7.035 -13.595  17.750  1.00 96.32           C  
ATOM   4256  O   TYR D  65       8.665 -12.417  15.129  1.00 96.32           O  
ATOM   4257  CG  TYR D  65       6.509 -13.338  19.142  1.00 96.32           C  
ATOM   4258  CD1 TYR D  65       6.851 -14.174  20.202  1.00 96.32           C  
ATOM   4259  CD2 TYR D  65       5.668 -12.260  19.398  1.00 96.32           C  
ATOM   4260  CE1 TYR D  65       6.366 -13.942  21.486  1.00 96.32           C  
ATOM   4261  CE2 TYR D  65       5.178 -12.019  20.677  1.00 96.32           C  
ATOM   4262  OH  TYR D  65       5.050 -12.629  22.981  1.00 96.32           O  
ATOM   4263  CZ  TYR D  65       5.533 -12.864  21.713  1.00 96.32           C  
ATOM   4264  N   TYR D  66       9.504 -14.326  15.827  1.00 96.70           N  
ATOM   4265  CA  TYR D  66       9.791 -14.913  14.523  1.00 96.70           C  
ATOM   4266  C   TYR D  66       8.888 -16.110  14.254  1.00 96.70           C  
ATOM   4267  CB  TYR D  66      11.260 -15.337  14.436  1.00 96.70           C  
ATOM   4268  O   TYR D  66       8.985 -17.135  14.934  1.00 96.70           O  
ATOM   4269  CG  TYR D  66      11.711 -15.680  13.036  1.00 96.70           C  
ATOM   4270  CD1 TYR D  66      12.300 -16.910  12.755  1.00 96.70           C  
ATOM   4271  CD2 TYR D  66      11.549 -14.774  11.993  1.00 96.70           C  
ATOM   4272  CE1 TYR D  66      12.719 -17.230  11.468  1.00 96.70           C  
ATOM   4273  CE2 TYR D  66      11.963 -15.083  10.702  1.00 96.70           C  
ATOM   4274  OH  TYR D  66      12.958 -16.623   9.173  1.00 96.70           O  
ATOM   4275  CZ  TYR D  66      12.546 -16.312  10.449  1.00 96.70           C  
ATOM   4276  N   LEU D  67       7.975 -15.974  13.399  1.00 96.10           N  
ATOM   4277  CA  LEU D  67       6.900 -16.931  13.166  1.00 96.10           C  
ATOM   4278  C   LEU D  67       7.272 -17.908  12.055  1.00 96.10           C  
ATOM   4279  CB  LEU D  67       5.602 -16.203  12.808  1.00 96.10           C  
ATOM   4280  O   LEU D  67       7.648 -17.491  10.957  1.00 96.10           O  
ATOM   4281  CG  LEU D  67       4.318 -17.032  12.874  1.00 96.10           C  
ATOM   4282  CD1 LEU D  67       4.011 -17.419  14.317  1.00 96.10           C  
ATOM   4283  CD2 LEU D  67       3.153 -16.264  12.261  1.00 96.10           C  
ATOM   4284  N   ALA D  68       7.209 -19.175  12.348  1.00 95.75           N  
ATOM   4285  CA  ALA D  68       7.490 -20.215  11.362  1.00 95.75           C  
ATOM   4286  C   ALA D  68       6.435 -20.224  10.260  1.00 95.75           C  
ATOM   4287  CB  ALA D  68       7.562 -21.582  12.037  1.00 95.75           C  
ATOM   4288  O   ALA D  68       5.288 -19.831  10.486  1.00 95.75           O  
ATOM   4289  N   SER D  69       6.806 -20.706   9.081  1.00 96.12           N  
ATOM   4290  CA  SER D  69       5.914 -20.729   7.927  1.00 96.12           C  
ATOM   4291  C   SER D  69       4.690 -21.598   8.191  1.00 96.12           C  
ATOM   4292  CB  SER D  69       6.653 -21.237   6.688  1.00 96.12           C  
ATOM   4293  O   SER D  69       3.626 -21.377   7.608  1.00 96.12           O  
ATOM   4294  OG  SER D  69       7.146 -22.548   6.899  1.00 96.12           O  
ATOM   4295  N   TYR D  70       4.798 -22.524   9.164  1.00 95.45           N  
ATOM   4296  CA  TYR D  70       3.727 -23.486   9.398  1.00 95.45           C  
ATOM   4297  C   TYR D  70       2.965 -23.153  10.675  1.00 95.45           C  
ATOM   4298  CB  TYR D  70       4.289 -24.908   9.482  1.00 95.45           C  
ATOM   4299  O   TYR D  70       2.070 -23.897  11.084  1.00 95.45           O  
ATOM   4300  CG  TYR D  70       5.494 -25.032  10.382  1.00 95.45           C  
ATOM   4301  CD1 TYR D  70       6.785 -24.976   9.863  1.00 95.45           C  
ATOM   4302  CD2 TYR D  70       5.344 -25.208  11.754  1.00 95.45           C  
ATOM   4303  CE1 TYR D  70       7.899 -25.092  10.689  1.00 95.45           C  
ATOM   4304  CE2 TYR D  70       6.450 -25.325  12.589  1.00 95.45           C  
ATOM   4305  OH  TYR D  70       8.820 -25.381  12.871  1.00 95.45           O  
ATOM   4306  CZ  TYR D  70       7.721 -25.265  12.048  1.00 95.45           C  
ATOM   4307  N   ALA D  71       3.332 -22.031  11.400  1.00 96.05           N  
ATOM   4308  CA  ALA D  71       2.702 -21.648  12.661  1.00 96.05           C  
ATOM   4309  C   ALA D  71       1.218 -21.354  12.466  1.00 96.05           C  
ATOM   4310  CB  ALA D  71       3.408 -20.434  13.261  1.00 96.05           C  
ATOM   4311  O   ALA D  71       0.820 -20.785  11.447  1.00 96.05           O  
ATOM   4312  N   SER D  72       0.428 -21.807  13.362  1.00 95.39           N  
ATOM   4313  CA  SER D  72      -0.985 -21.440  13.358  1.00 95.39           C  
ATOM   4314  C   SER D  72      -1.163 -19.926  13.397  1.00 95.39           C  
ATOM   4315  CB  SER D  72      -1.708 -22.078  14.544  1.00 95.39           C  
ATOM   4316  O   SER D  72      -0.527 -19.242  14.202  1.00 95.39           O  
ATOM   4317  OG  SER D  72      -1.713 -23.490  14.430  1.00 95.39           O  
ATOM   4318  N   GLY D  73      -1.938 -19.419  12.522  1.00 95.60           N  
ATOM   4319  CA  GLY D  73      -2.182 -17.987  12.461  1.00 95.60           C  
ATOM   4320  C   GLY D  73      -1.265 -17.267  11.490  1.00 95.60           C  
ATOM   4321  O   GLY D  73      -1.365 -16.050  11.320  1.00 95.60           O  
ATOM   4322  N   ASN D  74      -0.341 -17.918  10.903  1.00 96.38           N  
ATOM   4323  CA  ASN D  74       0.499 -17.347   9.855  1.00 96.38           C  
ATOM   4324  C   ASN D  74      -0.321 -16.960   8.628  1.00 96.38           C  
ATOM   4325  CB  ASN D  74       1.610 -18.324   9.465  1.00 96.38           C  
ATOM   4326  O   ASN D  74      -1.053 -17.786   8.079  1.00 96.38           O  
ATOM   4327  CG  ASN D  74       2.668 -17.685   8.587  1.00 96.38           C  
ATOM   4328  ND2 ASN D  74       3.929 -17.836   8.972  1.00 96.38           N  
ATOM   4329  OD1 ASN D  74       2.353 -17.060   7.571  1.00 96.38           O  
ATOM   4330  N   PRO D  75      -0.246 -15.749   8.167  1.00 95.09           N  
ATOM   4331  CA  PRO D  75      -1.184 -15.267   7.150  1.00 95.09           C  
ATOM   4332  C   PRO D  75      -0.828 -15.747   5.745  1.00 95.09           C  
ATOM   4333  CB  PRO D  75      -1.064 -13.744   7.254  1.00 95.09           C  
ATOM   4334  O   PRO D  75      -1.681 -15.742   4.853  1.00 95.09           O  
ATOM   4335  CG  PRO D  75       0.318 -13.504   7.770  1.00 95.09           C  
ATOM   4336  CD  PRO D  75       0.667 -14.604   8.731  1.00 95.09           C  
ATOM   4337  N   ASN D  76       0.479 -16.126   5.506  1.00 96.00           N  
ATOM   4338  CA  ASN D  76       0.784 -16.373   4.101  1.00 96.00           C  
ATOM   4339  C   ASN D  76       1.732 -17.558   3.933  1.00 96.00           C  
ATOM   4340  CB  ASN D  76       1.379 -15.122   3.452  1.00 96.00           C  
ATOM   4341  O   ASN D  76       2.293 -17.762   2.856  1.00 96.00           O  
ATOM   4342  CG  ASN D  76       2.756 -14.784   3.990  1.00 96.00           C  
ATOM   4343  ND2 ASN D  76       3.513 -14.001   3.230  1.00 96.00           N  
ATOM   4344  OD1 ASN D  76       3.136 -15.222   5.078  1.00 96.00           O  
ATOM   4345  N   GLY D  77       2.008 -18.317   5.079  1.00 95.40           N  
ATOM   4346  CA  GLY D  77       2.799 -19.535   5.014  1.00 95.40           C  
ATOM   4347  C   GLY D  77       4.275 -19.276   4.778  1.00 95.40           C  
ATOM   4348  O   GLY D  77       4.984 -20.132   4.246  1.00 95.40           O  
ATOM   4349  N   ASN D  78       4.827 -18.158   4.958  1.00 96.77           N  
ATOM   4350  CA  ASN D  78       6.240 -17.793   4.919  1.00 96.77           C  
ATOM   4351  C   ASN D  78       6.768 -17.447   6.308  1.00 96.77           C  
ATOM   4352  CB  ASN D  78       6.465 -16.622   3.959  1.00 96.77           C  
ATOM   4353  O   ASN D  78       6.032 -16.920   7.144  1.00 96.77           O  
ATOM   4354  CG  ASN D  78       6.453 -17.049   2.504  1.00 96.77           C  
ATOM   4355  ND2 ASN D  78       5.328 -16.836   1.833  1.00 96.77           N  
ATOM   4356  OD1 ASN D  78       7.447 -17.568   1.989  1.00 96.77           O  
ATOM   4357  N   TRP D  79       8.052 -17.771   6.505  1.00 95.90           N  
ATOM   4358  CA  TRP D  79       8.653 -17.261   7.733  1.00 95.90           C  
ATOM   4359  C   TRP D  79       8.626 -15.737   7.761  1.00 95.90           C  
ATOM   4360  CB  TRP D  79      10.093 -17.762   7.875  1.00 95.90           C  
ATOM   4361  O   TRP D  79       8.663 -15.090   6.711  1.00 95.90           O  
ATOM   4362  CG  TRP D  79      10.203 -19.230   8.157  1.00 95.90           C  
ATOM   4363  CD1 TRP D  79      10.031 -20.255   7.268  1.00 95.90           C  
ATOM   4364  CD2 TRP D  79      10.504 -19.837   9.417  1.00 95.90           C  
ATOM   4365  CE2 TRP D  79      10.500 -21.236   9.219  1.00 95.90           C  
ATOM   4366  CE3 TRP D  79      10.779 -19.334  10.696  1.00 95.90           C  
ATOM   4367  NE1 TRP D  79      10.209 -21.464   7.901  1.00 95.90           N  
ATOM   4368  CH2 TRP D  79      11.025 -21.619  11.494  1.00 95.90           C  
ATOM   4369  CZ2 TRP D  79      10.760 -22.138  10.253  1.00 95.90           C  
ATOM   4370  CZ3 TRP D  79      11.037 -20.233  11.724  1.00 95.90           C  
ATOM   4371  N   GLY D  80       8.541 -15.243   8.989  1.00 97.11           N  
ATOM   4372  CA  GLY D  80       8.566 -13.792   9.080  1.00 97.11           C  
ATOM   4373  C   GLY D  80       8.498 -13.282  10.507  1.00 97.11           C  
ATOM   4374  O   GLY D  80       8.558 -14.067  11.456  1.00 97.11           O  
ATOM   4375  N   TYR D  81       8.482 -11.957  10.696  1.00 97.57           N  
ATOM   4376  CA  TYR D  81       8.497 -11.287  11.991  1.00 97.57           C  
ATOM   4377  C   TYR D  81       7.102 -10.805  12.372  1.00 97.57           C  
ATOM   4378  CB  TYR D  81       9.471 -10.106  11.975  1.00 97.57           C  
ATOM   4379  O   TYR D  81       6.449 -10.102  11.597  1.00 97.57           O  
ATOM   4380  CG  TYR D  81      10.919 -10.514  11.851  1.00 97.57           C  
ATOM   4381  CD1 TYR D  81      11.762 -10.508  12.959  1.00 97.57           C  
ATOM   4382  CD2 TYR D  81      11.447 -10.906  10.625  1.00 97.57           C  
ATOM   4383  CE1 TYR D  81      13.098 -10.882  12.850  1.00 97.57           C  
ATOM   4384  CE2 TYR D  81      12.780 -11.282  10.503  1.00 97.57           C  
ATOM   4385  OH  TYR D  81      14.918 -11.638  11.505  1.00 97.57           O  
ATOM   4386  CZ  TYR D  81      13.597 -11.267  11.620  1.00 97.57           C  
ATOM   4387  N   LEU D  82       6.628 -11.297  13.493  1.00 97.54           N  
ATOM   4388  CA  LEU D  82       5.325 -10.932  14.037  1.00 97.54           C  
ATOM   4389  C   LEU D  82       5.476  -9.985  15.222  1.00 97.54           C  
ATOM   4390  CB  LEU D  82       4.553 -12.184  14.464  1.00 97.54           C  
ATOM   4391  O   LEU D  82       6.274 -10.238  16.128  1.00 97.54           O  
ATOM   4392  CG  LEU D  82       3.150 -11.955  15.028  1.00 97.54           C  
ATOM   4393  CD1 LEU D  82       2.144 -11.786  13.895  1.00 97.54           C  
ATOM   4394  CD2 LEU D  82       2.746 -13.108  15.942  1.00 97.54           C  
ATOM   4395  N   PHE D  83       4.806  -8.929  15.222  1.00 97.70           N  
ATOM   4396  CA  PHE D  83       4.744  -7.976  16.324  1.00 97.70           C  
ATOM   4397  C   PHE D  83       3.359  -7.973  16.959  1.00 97.70           C  
ATOM   4398  CB  PHE D  83       5.104  -6.568  15.840  1.00 97.70           C  
ATOM   4399  O   PHE D  83       2.355  -7.783  16.270  1.00 97.70           O  
ATOM   4400  CG  PHE D  83       6.447  -6.482  15.166  1.00 97.70           C  
ATOM   4401  CD1 PHE D  83       7.594  -6.218  15.904  1.00 97.70           C  
ATOM   4402  CD2 PHE D  83       6.561  -6.665  13.795  1.00 97.70           C  
ATOM   4403  CE1 PHE D  83       8.838  -6.137  15.283  1.00 97.70           C  
ATOM   4404  CE2 PHE D  83       7.802  -6.586  13.167  1.00 97.70           C  
ATOM   4405  CZ  PHE D  83       8.939  -6.321  13.913  1.00 97.70           C  
ATOM   4406  N   HIS D  84       3.321  -8.239  18.227  1.00 97.38           N  
ATOM   4407  CA  HIS D  84       2.080  -8.301  18.990  1.00 97.38           C  
ATOM   4408  C   HIS D  84       1.984  -7.145  19.980  1.00 97.38           C  
ATOM   4409  CB  HIS D  84       1.971  -9.636  19.729  1.00 97.38           C  
ATOM   4410  O   HIS D  84       2.866  -6.971  20.825  1.00 97.38           O  
ATOM   4411  CG  HIS D  84       0.674  -9.817  20.452  1.00 97.38           C  
ATOM   4412  CD2 HIS D  84       0.291  -9.446  21.696  1.00 97.38           C  
ATOM   4413  ND1 HIS D  84      -0.409 -10.455  19.888  1.00 97.38           N  
ATOM   4414  CE1 HIS D  84      -1.407 -10.467  20.757  1.00 97.38           C  
ATOM   4415  NE2 HIS D  84      -1.008  -9.861  21.862  1.00 97.38           N  
ATOM   4416  N   TYR D  85       0.966  -6.312  19.874  1.00 97.12           N  
ATOM   4417  CA  TYR D  85       0.714  -5.174  20.751  1.00 97.12           C  
ATOM   4418  C   TYR D  85      -0.629  -5.318  21.458  1.00 97.12           C  
ATOM   4419  CB  TYR D  85       0.748  -3.865  19.956  1.00 97.12           C  
ATOM   4420  O   TYR D  85      -1.634  -5.662  20.831  1.00 97.12           O  
ATOM   4421  CG  TYR D  85       2.016  -3.672  19.159  1.00 97.12           C  
ATOM   4422  CD1 TYR D  85       3.186  -3.229  19.771  1.00 97.12           C  
ATOM   4423  CD2 TYR D  85       2.045  -3.931  17.793  1.00 97.12           C  
ATOM   4424  CE1 TYR D  85       4.356  -3.048  19.041  1.00 97.12           C  
ATOM   4425  CE2 TYR D  85       3.209  -3.753  17.052  1.00 97.12           C  
ATOM   4426  OH  TYR D  85       5.512  -3.135  16.956  1.00 97.12           O  
ATOM   4427  CZ  TYR D  85       4.357  -3.313  17.684  1.00 97.12           C  
ATOM   4428  N   SER D  86      -0.626  -5.043  22.693  1.00 95.89           N  
ATOM   4429  CA  SER D  86      -1.846  -5.169  23.483  1.00 95.89           C  
ATOM   4430  C   SER D  86      -2.028  -3.975  24.414  1.00 95.89           C  
ATOM   4431  CB  SER D  86      -1.826  -6.463  24.299  1.00 95.89           C  
ATOM   4432  O   SER D  86      -1.109  -3.607  25.148  1.00 95.89           O  
ATOM   4433  OG  SER D  86      -2.947  -6.530  25.163  1.00 95.89           O  
ATOM   4434  N   CYS D  87      -3.171  -3.366  24.372  1.00 94.93           N  
ATOM   4435  CA  CYS D  87      -3.411  -2.192  25.203  1.00 94.93           C  
ATOM   4436  C   CYS D  87      -3.454  -2.569  26.679  1.00 94.93           C  
ATOM   4437  CB  CYS D  87      -4.720  -1.510  24.804  1.00 94.93           C  
ATOM   4438  O   CYS D  87      -3.271  -1.715  27.548  1.00 94.93           O  
ATOM   4439  SG  CYS D  87      -6.160  -2.598  24.879  1.00 94.93           S  
ATOM   4440  N   TYR D  88      -3.640  -3.840  26.985  1.00 93.55           N  
ATOM   4441  CA  TYR D  88      -3.679  -4.298  28.369  1.00 93.55           C  
ATOM   4442  C   TYR D  88      -2.365  -4.962  28.761  1.00 93.55           C  
ATOM   4443  CB  TYR D  88      -4.840  -5.276  28.579  1.00 93.55           C  
ATOM   4444  O   TYR D  88      -2.225  -5.466  29.878  1.00 93.55           O  
ATOM   4445  CG  TYR D  88      -6.200  -4.661  28.349  1.00 93.55           C  
ATOM   4446  CD1 TYR D  88      -6.717  -3.716  29.233  1.00 93.55           C  
ATOM   4447  CD2 TYR D  88      -6.970  -5.025  27.250  1.00 93.55           C  
ATOM   4448  CE1 TYR D  88      -7.970  -3.149  29.027  1.00 93.55           C  
ATOM   4449  CE2 TYR D  88      -8.225  -4.464  27.034  1.00 93.55           C  
ATOM   4450  OH  TYR D  88      -9.956  -2.970  27.717  1.00 93.55           O  
ATOM   4451  CZ  TYR D  88      -8.715  -3.528  27.926  1.00 93.55           C  
ATOM   4452  N   GLY D  89      -1.374  -4.987  27.829  1.00 93.16           N  
ATOM   4453  CA  GLY D  89      -0.125  -5.677  28.110  1.00 93.16           C  
ATOM   4454  C   GLY D  89      -0.290  -7.179  28.247  1.00 93.16           C  
ATOM   4455  O   GLY D  89      -1.211  -7.762  27.671  1.00 93.16           O  
ATOM   4456  N   LYS D  90       0.647  -7.733  29.004  1.00 89.77           N  
ATOM   4457  CA  LYS D  90       0.527  -9.158  29.302  1.00 89.77           C  
ATOM   4458  C   LYS D  90      -0.714  -9.440  30.144  1.00 89.77           C  
ATOM   4459  CB  LYS D  90       1.777  -9.662  30.026  1.00 89.77           C  
ATOM   4460  O   LYS D  90      -0.898  -8.844  31.207  1.00 89.77           O  
ATOM   4461  CG  LYS D  90       1.743 -11.146  30.358  1.00 89.77           C  
ATOM   4462  CD  LYS D  90       2.978 -11.572  31.141  1.00 89.77           C  
ATOM   4463  CE  LYS D  90       2.907 -13.039  31.545  1.00 89.77           C  
ATOM   4464  NZ  LYS D  90       4.099 -13.451  32.345  1.00 89.77           N  
ATOM   4465  N   ASN D  91      -1.782  -9.998  29.660  1.00 83.65           N  
ATOM   4466  CA  ASN D  91      -3.023 -10.275  30.376  1.00 83.65           C  
ATOM   4467  C   ASN D  91      -3.554 -11.670  30.058  1.00 83.65           C  
ATOM   4468  CB  ASN D  91      -4.080  -9.218  30.048  1.00 83.65           C  
ATOM   4469  O   ASN D  91      -3.756 -12.011  28.891  1.00 83.65           O  
ATOM   4470  CG  ASN D  91      -5.336  -9.369  30.884  1.00 83.65           C  
ATOM   4471  ND2 ASN D  91      -6.333  -8.536  30.611  1.00 83.65           N  
ATOM   4472  OD1 ASN D  91      -5.409 -10.227  31.768  1.00 83.65           O  
ATOM   4473  N   VAL D  92      -3.703 -12.544  30.978  1.00 75.93           N  
ATOM   4474  CA  VAL D  92      -4.093 -13.929  30.735  1.00 75.93           C  
ATOM   4475  C   VAL D  92      -5.562 -14.125  31.105  1.00 75.93           C  
ATOM   4476  CB  VAL D  92      -3.208 -14.916  31.528  1.00 75.93           C  
ATOM   4477  O   VAL D  92      -6.249 -14.966  30.521  1.00 75.93           O  
ATOM   4478  CG1 VAL D  92      -2.067 -15.438  30.657  1.00 75.93           C  
ATOM   4479  CG2 VAL D  92      -2.660 -14.246  32.787  1.00 75.93           C  
ATOM   4480  N   ASP D  93      -6.173 -13.292  31.948  1.00 78.86           N  
ATOM   4481  CA  ASP D  93      -7.440 -13.760  32.500  1.00 78.86           C  
ATOM   4482  C   ASP D  93      -8.515 -12.680  32.399  1.00 78.86           C  
ATOM   4483  CB  ASP D  93      -7.264 -14.192  33.957  1.00 78.86           C  
ATOM   4484  O   ASP D  93      -9.642 -12.873  32.861  1.00 78.86           O  
ATOM   4485  CG  ASP D  93      -6.360 -15.403  34.112  1.00 78.86           C  
ATOM   4486  OD1 ASP D  93      -5.681 -15.528  35.154  1.00 78.86           O  
ATOM   4487  OD2 ASP D  93      -6.324 -16.237  33.181  1.00 78.86           O  
ATOM   4488  N   ASP D  94      -8.378 -11.723  31.506  1.00 86.21           N  
ATOM   4489  CA  ASP D  94      -9.387 -10.673  31.415  1.00 86.21           C  
ATOM   4490  C   ASP D  94      -9.593 -10.232  29.968  1.00 86.21           C  
ATOM   4491  CB  ASP D  94      -8.992  -9.473  32.279  1.00 86.21           C  
ATOM   4492  O   ASP D  94      -9.094 -10.874  29.041  1.00 86.21           O  
ATOM   4493  CG  ASP D  94     -10.190  -8.730  32.844  1.00 86.21           C  
ATOM   4494  OD1 ASP D  94     -10.024  -7.946  33.804  1.00 86.21           O  
ATOM   4495  OD2 ASP D  94     -11.310  -8.931  32.327  1.00 86.21           O  
ATOM   4496  N   TYR D  95     -10.343  -9.209  29.744  1.00 91.65           N  
ATOM   4497  CA  TYR D  95     -10.572  -8.639  28.422  1.00 91.65           C  
ATOM   4498  C   TYR D  95      -9.253  -8.405  27.693  1.00 91.65           C  
ATOM   4499  CB  TYR D  95     -11.348  -7.323  28.530  1.00 91.65           C  
ATOM   4500  O   TYR D  95      -8.259  -8.011  28.307  1.00 91.65           O  
ATOM   4501  CG  TYR D  95     -12.825  -7.509  28.783  1.00 91.65           C  
ATOM   4502  CD1 TYR D  95     -13.712  -7.708  27.728  1.00 91.65           C  
ATOM   4503  CD2 TYR D  95     -13.335  -7.484  30.076  1.00 91.65           C  
ATOM   4504  CE1 TYR D  95     -15.074  -7.878  27.955  1.00 91.65           C  
ATOM   4505  CE2 TYR D  95     -14.695  -7.652  30.316  1.00 91.65           C  
ATOM   4506  OH  TYR D  95     -16.902  -8.016  29.482  1.00 91.65           O  
ATOM   4507  CZ  TYR D  95     -15.555  -7.849  29.251  1.00 91.65           C  
ATOM   4508  N   LYS D  96      -9.300  -8.840  26.403  1.00 91.06           N  
ATOM   4509  CA  LYS D  96      -8.132  -8.680  25.541  1.00 91.06           C  
ATOM   4510  C   LYS D  96      -8.455  -7.802  24.335  1.00 91.06           C  
ATOM   4511  CB  LYS D  96      -7.619 -10.043  25.074  1.00 91.06           C  
ATOM   4512  O   LYS D  96      -9.592  -7.786  23.859  1.00 91.06           O  
ATOM   4513  CG  LYS D  96      -7.183 -10.962  26.206  1.00 91.06           C  
ATOM   4514  CD  LYS D  96      -6.674 -12.297  25.678  1.00 91.06           C  
ATOM   4515  CE  LYS D  96      -6.262 -13.226  26.812  1.00 91.06           C  
ATOM   4516  NZ  LYS D  96      -5.724 -14.522  26.298  1.00 91.06           N  
ATOM   4517  N   GLU D  97      -7.674  -7.008  23.963  1.00 95.34           N  
ATOM   4518  CA  GLU D  97      -7.626  -6.272  22.704  1.00 95.34           C  
ATOM   4519  C   GLU D  97      -6.187  -6.065  22.240  1.00 95.34           C  
ATOM   4520  CB  GLU D  97      -8.332  -4.921  22.843  1.00 95.34           C  
ATOM   4521  O   GLU D  97      -5.326  -5.667  23.028  1.00 95.34           O  
ATOM   4522  CG  GLU D  97      -8.553  -4.203  21.520  1.00 95.34           C  
ATOM   4523  CD  GLU D  97      -9.283  -2.878  21.671  1.00 95.34           C  
ATOM   4524  OE1 GLU D  97     -10.108  -2.536  20.794  1.00 95.34           O  
ATOM   4525  OE2 GLU D  97      -9.027  -2.175  22.674  1.00 95.34           O  
ATOM   4526  N   ALA D  98      -5.921  -6.427  20.935  1.00 96.64           N  
ATOM   4527  CA  ALA D  98      -4.548  -6.384  20.438  1.00 96.64           C  
ATOM   4528  C   ALA D  98      -4.518  -6.228  18.920  1.00 96.64           C  
ATOM   4529  CB  ALA D  98      -3.792  -7.643  20.855  1.00 96.64           C  
ATOM   4530  O   ALA D  98      -5.549  -6.362  18.256  1.00 96.64           O  
ATOM   4531  N   ILE D  99      -3.363  -5.835  18.469  1.00 97.45           N  
ATOM   4532  CA  ILE D  99      -3.106  -5.930  17.036  1.00 97.45           C  
ATOM   4533  C   ILE D  99      -1.840  -6.748  16.792  1.00 97.45           C  
ATOM   4534  CB  ILE D  99      -2.973  -4.532  16.391  1.00 97.45           C  
ATOM   4535  O   ILE D  99      -0.958  -6.811  17.652  1.00 97.45           O  
ATOM   4536  CG1 ILE D  99      -1.729  -3.813  16.926  1.00 97.45           C  
ATOM   4537  CG2 ILE D  99      -4.236  -3.701  16.640  1.00 97.45           C  
ATOM   4538  CD1 ILE D  99      -1.351  -2.565  16.141  1.00 97.45           C  
ATOM   4539  N   GLN D 100      -1.855  -7.462  15.673  1.00 97.64           N  
ATOM   4540  CA  GLN D 100      -0.651  -8.111  15.164  1.00 97.64           C  
ATOM   4541  C   GLN D 100      -0.274  -7.570  13.788  1.00 97.64           C  
ATOM   4542  CB  GLN D 100      -0.845  -9.627  15.097  1.00 97.64           C  
ATOM   4543  O   GLN D 100      -1.145  -7.328  12.950  1.00 97.64           O  
ATOM   4544  CG  GLN D 100      -0.977 -10.291  16.461  1.00 97.64           C  
ATOM   4545  CD  GLN D 100      -1.142 -11.796  16.368  1.00 97.64           C  
ATOM   4546  NE2 GLN D 100      -0.744 -12.502  17.420  1.00 97.64           N  
ATOM   4547  OE1 GLN D 100      -1.624 -12.319  15.358  1.00 97.64           O  
ATOM   4548  N   THR D 101       0.965  -7.210  13.609  1.00 97.75           N  
ATOM   4549  CA  THR D 101       1.534  -6.973  12.287  1.00 97.75           C  
ATOM   4550  C   THR D 101       2.554  -8.052  11.935  1.00 97.75           C  
ATOM   4551  CB  THR D 101       2.200  -5.587  12.206  1.00 97.75           C  
ATOM   4552  O   THR D 101       3.218  -8.597  12.819  1.00 97.75           O  
ATOM   4553  CG2 THR D 101       1.232  -4.486  12.629  1.00 97.75           C  
ATOM   4554  OG1 THR D 101       3.343  -5.561  13.069  1.00 97.75           O  
ATOM   4555  N   PHE D 102       2.597  -8.419  10.718  1.00 97.91           N  
ATOM   4556  CA  PHE D 102       3.478  -9.496  10.284  1.00 97.91           C  
ATOM   4557  C   PHE D 102       4.211  -9.114   9.003  1.00 97.91           C  
ATOM   4558  CB  PHE D 102       2.685 -10.789  10.070  1.00 97.91           C  
ATOM   4559  O   PHE D 102       3.582  -8.743   8.010  1.00 97.91           O  
ATOM   4560  CG  PHE D 102       3.530 -11.954   9.630  1.00 97.91           C  
ATOM   4561  CD1 PHE D 102       3.481 -12.409   8.318  1.00 97.91           C  
ATOM   4562  CD2 PHE D 102       4.373 -12.594  10.528  1.00 97.91           C  
ATOM   4563  CE1 PHE D 102       4.261 -13.487   7.907  1.00 97.91           C  
ATOM   4564  CE2 PHE D 102       5.157 -13.672  10.125  1.00 97.91           C  
ATOM   4565  CZ  PHE D 102       5.098 -14.117   8.815  1.00 97.91           C  
ATOM   4566  N   TRP D 103       5.537  -9.066   9.037  1.00 97.59           N  
ATOM   4567  CA  TRP D 103       6.396  -8.941   7.863  1.00 97.59           C  
ATOM   4568  C   TRP D 103       6.886 -10.308   7.399  1.00 97.59           C  
ATOM   4569  CB  TRP D 103       7.590  -8.031   8.165  1.00 97.59           C  
ATOM   4570  O   TRP D 103       7.647 -10.974   8.105  1.00 97.59           O  
ATOM   4571  CG  TRP D 103       7.220  -6.598   8.402  1.00 97.59           C  
ATOM   4572  CD1 TRP D 103       7.077  -5.972   9.609  1.00 97.59           C  
ATOM   4573  CD2 TRP D 103       6.939  -5.612   7.403  1.00 97.59           C  
ATOM   4574  CE2 TRP D 103       6.634  -4.409   8.077  1.00 97.59           C  
ATOM   4575  CE3 TRP D 103       6.916  -5.629   6.002  1.00 97.59           C  
ATOM   4576  NE1 TRP D 103       6.726  -4.655   9.421  1.00 97.59           N  
ATOM   4577  CH2 TRP D 103       6.296  -3.277   6.026  1.00 97.59           C  
ATOM   4578  CZ2 TRP D 103       6.311  -3.233   7.397  1.00 97.59           C  
ATOM   4579  CZ3 TRP D 103       6.594  -4.458   5.327  1.00 97.59           C  
ATOM   4580  N   SER D 104       6.431 -10.796   6.269  1.00 97.33           N  
ATOM   4581  CA  SER D 104       6.918 -12.072   5.757  1.00 97.33           C  
ATOM   4582  C   SER D 104       8.253 -11.906   5.038  1.00 97.33           C  
ATOM   4583  CB  SER D 104       5.894 -12.696   4.808  1.00 97.33           C  
ATOM   4584  O   SER D 104       8.534 -10.846   4.476  1.00 97.33           O  
ATOM   4585  OG  SER D 104       5.721 -11.890   3.655  1.00 97.33           O  
ATOM   4586  N   ASN D 105       9.079 -12.921   5.070  1.00 96.71           N  
ATOM   4587  CA  ASN D 105      10.417 -12.866   4.491  1.00 96.71           C  
ATOM   4588  C   ASN D 105      10.367 -12.605   2.988  1.00 96.71           C  
ATOM   4589  CB  ASN D 105      11.181 -14.160   4.780  1.00 96.71           C  
ATOM   4590  O   ASN D 105      11.341 -12.128   2.403  1.00 96.71           O  
ATOM   4591  CG  ASN D 105      11.701 -14.225   6.203  1.00 96.71           C  
ATOM   4592  ND2 ASN D 105      12.186 -15.394   6.604  1.00 96.71           N  
ATOM   4593  OD1 ASN D 105      11.665 -13.233   6.936  1.00 96.71           O  
ATOM   4594  N   ASP D 106       9.169 -12.895   2.394  1.00 96.06           N  
ATOM   4595  CA  ASP D 106       9.040 -12.646   0.961  1.00 96.06           C  
ATOM   4596  C   ASP D 106       8.572 -11.218   0.692  1.00 96.06           C  
ATOM   4597  CB  ASP D 106       8.071 -13.646   0.328  1.00 96.06           C  
ATOM   4598  O   ASP D 106       8.216 -10.878  -0.438  1.00 96.06           O  
ATOM   4599  CG  ASP D 106       6.666 -13.551   0.896  1.00 96.06           C  
ATOM   4600  OD1 ASP D 106       5.721 -14.091   0.280  1.00 96.06           O  
ATOM   4601  OD2 ASP D 106       6.501 -12.928   1.967  1.00 96.06           O  
ATOM   4602  N   GLY D 107       8.448 -10.382   1.671  1.00 96.41           N  
ATOM   4603  CA  GLY D 107       8.265  -8.949   1.502  1.00 96.41           C  
ATOM   4604  C   GLY D 107       6.811  -8.520   1.576  1.00 96.41           C  
ATOM   4605  O   GLY D 107       6.441  -7.469   1.049  1.00 96.41           O  
ATOM   4606  N   ARG D 108       5.922  -9.259   2.212  1.00 97.32           N  
ATOM   4607  CA  ARG D 108       4.514  -8.899   2.349  1.00 97.32           C  
ATOM   4608  C   ARG D 108       4.205  -8.427   3.766  1.00 97.32           C  
ATOM   4609  CB  ARG D 108       3.618 -10.085   1.985  1.00 97.32           C  
ATOM   4610  O   ARG D 108       4.814  -8.897   4.730  1.00 97.32           O  
ATOM   4611  CG  ARG D 108       3.809 -10.588   0.563  1.00 97.32           C  
ATOM   4612  CD  ARG D 108       3.049 -11.884   0.316  1.00 97.32           C  
ATOM   4613  NE  ARG D 108       1.604 -11.682   0.376  1.00 97.32           N  
ATOM   4614  NH1 ARG D 108       1.073 -13.916   0.130  1.00 97.32           N  
ATOM   4615  NH2 ARG D 108      -0.591 -12.356   0.352  1.00 97.32           N  
ATOM   4616  CZ  ARG D 108       0.699 -12.652   0.286  1.00 97.32           C  
ATOM   4617  N   LEU D 109       3.360  -7.411   3.908  1.00 97.91           N  
ATOM   4618  CA  LEU D 109       2.972  -6.824   5.185  1.00 97.91           C  
ATOM   4619  C   LEU D 109       1.503  -7.101   5.488  1.00 97.91           C  
ATOM   4620  CB  LEU D 109       3.228  -5.314   5.181  1.00 97.91           C  
ATOM   4621  O   LEU D 109       0.631  -6.817   4.664  1.00 97.91           O  
ATOM   4622  CG  LEU D 109       2.752  -4.542   6.413  1.00 97.91           C  
ATOM   4623  CD1 LEU D 109       3.458  -5.054   7.665  1.00 97.91           C  
ATOM   4624  CD2 LEU D 109       2.989  -3.047   6.233  1.00 97.91           C  
ATOM   4625  N   PHE D 110       1.271  -7.651   6.682  1.00 97.67           N  
ATOM   4626  CA  PHE D 110      -0.082  -8.019   7.084  1.00 97.67           C  
ATOM   4627  C   PHE D 110      -0.449  -7.364   8.410  1.00 97.67           C  
ATOM   4628  CB  PHE D 110      -0.216  -9.541   7.194  1.00 97.67           C  
ATOM   4629  O   PHE D 110       0.427  -7.059   9.221  1.00 97.67           O  
ATOM   4630  CG  PHE D 110       0.086 -10.271   5.914  1.00 97.67           C  
ATOM   4631  CD1 PHE D 110      -0.933 -10.606   5.031  1.00 97.67           C  
ATOM   4632  CD2 PHE D 110       1.391 -10.623   5.593  1.00 97.67           C  
ATOM   4633  CE1 PHE D 110      -0.656 -11.283   3.845  1.00 97.67           C  
ATOM   4634  CE2 PHE D 110       1.676 -11.299   4.410  1.00 97.67           C  
ATOM   4635  CZ  PHE D 110       0.651 -11.629   3.538  1.00 97.67           C  
ATOM   4636  N   PHE D 111      -1.727  -7.201   8.637  1.00 97.76           N  
ATOM   4637  CA  PHE D 111      -2.275  -6.631   9.862  1.00 97.76           C  
ATOM   4638  C   PHE D 111      -3.553  -7.354  10.272  1.00 97.76           C  
ATOM   4639  CB  PHE D 111      -2.553  -5.135   9.683  1.00 97.76           C  
ATOM   4640  O   PHE D 111      -4.357  -7.734   9.419  1.00 97.76           O  
ATOM   4641  CG  PHE D 111      -3.293  -4.513  10.837  1.00 97.76           C  
ATOM   4642  CD1 PHE D 111      -4.681  -4.548  10.890  1.00 97.76           C  
ATOM   4643  CD2 PHE D 111      -2.600  -3.892  11.868  1.00 97.76           C  
ATOM   4644  CE1 PHE D 111      -5.368  -3.973  11.957  1.00 97.76           C  
ATOM   4645  CE2 PHE D 111      -3.280  -3.315  12.936  1.00 97.76           C  
ATOM   4646  CZ  PHE D 111      -4.664  -3.356  12.978  1.00 97.76           C  
ATOM   4647  N   ARG D 112      -3.719  -7.644  11.558  1.00 97.33           N  
ATOM   4648  CA  ARG D 112      -5.027  -8.072  12.045  1.00 97.33           C  
ATOM   4649  C   ARG D 112      -5.286  -7.547  13.453  1.00 97.33           C  
ATOM   4650  CB  ARG D 112      -5.135  -9.598  12.027  1.00 97.33           C  
ATOM   4651  O   ARG D 112      -4.345  -7.274  14.202  1.00 97.33           O  
ATOM   4652  CG  ARG D 112      -4.211 -10.293  13.014  1.00 97.33           C  
ATOM   4653  CD  ARG D 112      -4.381 -11.805  12.977  1.00 97.33           C  
ATOM   4654  NE  ARG D 112      -3.559 -12.464  13.989  1.00 97.33           N  
ATOM   4655  NH1 ARG D 112      -4.216 -14.606  13.423  1.00 97.33           N  
ATOM   4656  NH2 ARG D 112      -2.719 -14.273  15.127  1.00 97.33           N  
ATOM   4657  CZ  ARG D 112      -3.500 -13.780  14.177  1.00 97.33           C  
ATOM   4658  N   HIS D 113      -6.635  -7.340  13.758  1.00 97.26           N  
ATOM   4659  CA  HIS D 113      -7.090  -6.782  15.026  1.00 97.26           C  
ATOM   4660  C   HIS D 113      -7.823  -7.830  15.857  1.00 97.26           C  
ATOM   4661  CB  HIS D 113      -7.998  -5.574  14.785  1.00 97.26           C  
ATOM   4662  O   HIS D 113      -8.629  -8.598  15.326  1.00 97.26           O  
ATOM   4663  CG  HIS D 113      -8.578  -5.000  16.039  1.00 97.26           C  
ATOM   4664  CD2 HIS D 113      -7.997  -4.330  17.061  1.00 97.26           C  
ATOM   4665  ND1 HIS D 113      -9.917  -5.092  16.349  1.00 97.26           N  
ATOM   4666  CE1 HIS D 113     -10.136  -4.500  17.511  1.00 97.26           C  
ATOM   4667  NE2 HIS D 113      -8.987  -4.029  17.964  1.00 97.26           N  
ATOM   4668  N   HIS D 114      -7.427  -8.032  17.086  1.00 96.59           N  
ATOM   4669  CA  HIS D 114      -8.205  -8.813  18.042  1.00 96.59           C  
ATOM   4670  C   HIS D 114      -9.363  -7.997  18.607  1.00 96.59           C  
ATOM   4671  CB  HIS D 114      -7.311  -9.313  19.179  1.00 96.59           C  
ATOM   4672  O   HIS D 114      -9.153  -6.918  19.165  1.00 96.59           O  
ATOM   4673  CG  HIS D 114      -7.994 -10.271  20.102  1.00 96.59           C  
ATOM   4674  CD2 HIS D 114      -7.958 -11.623  20.166  1.00 96.59           C  
ATOM   4675  ND1 HIS D 114      -8.839  -9.859  21.109  1.00 96.59           N  
ATOM   4676  CE1 HIS D 114      -9.293 -10.920  21.756  1.00 96.59           C  
ATOM   4677  NE2 HIS D 114      -8.773 -12.003  21.203  1.00 96.59           N  
ATOM   4678  N   ARG D 115     -10.570  -8.436  18.527  1.00 95.33           N  
ATOM   4679  CA  ARG D 115     -11.726  -7.707  19.039  1.00 95.33           C  
ATOM   4680  C   ARG D 115     -11.698  -7.636  20.562  1.00 95.33           C  
ATOM   4681  CB  ARG D 115     -13.026  -8.361  18.568  1.00 95.33           C  
ATOM   4682  O   ARG D 115     -11.135  -8.513  21.219  1.00 95.33           O  
ATOM   4683  CG  ARG D 115     -13.236  -8.303  17.063  1.00 95.33           C  
ATOM   4684  CD  ARG D 115     -14.501  -9.037  16.641  1.00 95.33           C  
ATOM   4685  NE  ARG D 115     -14.537  -9.263  15.199  1.00 95.33           N  
ATOM   4686  NH1 ARG D 115     -13.706 -11.416  15.307  1.00 95.33           N  
ATOM   4687  NH2 ARG D 115     -14.233 -10.487  13.279  1.00 95.33           N  
ATOM   4688  CZ  ARG D 115     -14.159 -10.388  14.599  1.00 95.33           C  
ATOM   4689  N   TRP D 116     -12.151  -6.519  21.050  1.00 94.68           N  
ATOM   4690  CA  TRP D 116     -12.251  -6.382  22.499  1.00 94.68           C  
ATOM   4691  C   TRP D 116     -13.173  -7.447  23.084  1.00 94.68           C  
ATOM   4692  CB  TRP D 116     -12.760  -4.987  22.874  1.00 94.68           C  
ATOM   4693  O   TRP D 116     -14.394  -7.373  22.930  1.00 94.68           O  
ATOM   4694  CG  TRP D 116     -12.720  -4.699  24.344  1.00 94.68           C  
ATOM   4695  CD1 TRP D 116     -11.641  -4.807  25.176  1.00 94.68           C  
ATOM   4696  CD2 TRP D 116     -13.812  -4.259  25.158  1.00 94.68           C  
ATOM   4697  CE2 TRP D 116     -13.322  -4.120  26.475  1.00 94.68           C  
ATOM   4698  CE3 TRP D 116     -15.158  -3.968  24.901  1.00 94.68           C  
ATOM   4699  NE1 TRP D 116     -11.996  -4.460  26.459  1.00 94.68           N  
ATOM   4700  CH2 TRP D 116     -15.445  -3.424  27.255  1.00 94.68           C  
ATOM   4701  CZ2 TRP D 116     -14.132  -3.702  27.534  1.00 94.68           C  
ATOM   4702  CZ3 TRP D 116     -15.963  -3.553  25.956  1.00 94.68           C  
ATOM   4703  N   SER D 117     -12.666  -8.609  23.669  1.00 94.09           N  
ATOM   4704  CA  SER D 117     -13.431  -9.736  24.194  1.00 94.09           C  
ATOM   4705  C   SER D 117     -12.588 -10.582  25.143  1.00 94.09           C  
ATOM   4706  CB  SER D 117     -13.956 -10.607  23.052  1.00 94.09           C  
ATOM   4707  O   SER D 117     -11.378 -10.376  25.257  1.00 94.09           O  
ATOM   4708  OG  SER D 117     -12.935 -11.457  22.557  1.00 94.09           O  
ATOM   4709  N   LYS D 118     -13.118 -11.493  25.765  1.00 94.30           N  
ATOM   4710  CA  LYS D 118     -12.415 -12.425  26.641  1.00 94.30           C  
ATOM   4711  C   LYS D 118     -12.024 -13.696  25.891  1.00 94.30           C  
ATOM   4712  CB  LYS D 118     -13.278 -12.777  27.854  1.00 94.30           C  
ATOM   4713  O   LYS D 118     -11.362 -14.573  26.449  1.00 94.30           O  
ATOM   4714  CG  LYS D 118     -13.505 -11.616  28.810  1.00 94.30           C  
ATOM   4715  CD  LYS D 118     -14.314 -12.044  30.028  1.00 94.30           C  
ATOM   4716  CE  LYS D 118     -14.518 -10.889  30.999  1.00 94.30           C  
ATOM   4717  NZ  LYS D 118     -15.293 -11.309  32.204  1.00 94.30           N  
ATOM   4718  N   ILE D 119     -12.474 -13.797  24.650  1.00 95.02           N  
ATOM   4719  CA  ILE D 119     -12.151 -14.948  23.814  1.00 95.02           C  
ATOM   4720  C   ILE D 119     -10.722 -14.820  23.290  1.00 95.02           C  
ATOM   4721  CB  ILE D 119     -13.142 -15.089  22.638  1.00 95.02           C  
ATOM   4722  O   ILE D 119     -10.376 -13.824  22.651  1.00 95.02           O  
ATOM   4723  CG1 ILE D 119     -14.576 -15.227  23.162  1.00 95.02           C  
ATOM   4724  CG2 ILE D 119     -12.765 -16.280  21.753  1.00 95.02           C  
ATOM   4725  CD1 ILE D 119     -15.643 -15.139  22.078  1.00 95.02           C  
ATOM   4726  N   ILE D 120      -9.815 -15.755  23.491  1.00 90.90           N  
ATOM   4727  CA  ILE D 120      -8.381 -15.689  23.233  1.00 90.90           C  
ATOM   4728  C   ILE D 120      -8.130 -15.596  21.730  1.00 90.90           C  
ATOM   4729  CB  ILE D 120      -7.644 -16.911  23.825  1.00 90.90           C  
ATOM   4730  O   ILE D 120      -7.282 -14.821  21.283  1.00 90.90           O  
ATOM   4731  CG1 ILE D 120      -7.629 -16.836  25.356  1.00 90.90           C  
ATOM   4732  CG2 ILE D 120      -6.220 -17.005  23.267  1.00 90.90           C  
ATOM   4733  CD1 ILE D 120      -7.109 -18.096  26.033  1.00 90.90           C  
ATOM   4734  N   ASP D 121      -8.878 -16.306  20.843  1.00 94.49           N  
ATOM   4735  CA  ASP D 121      -8.642 -16.363  19.404  1.00 94.49           C  
ATOM   4736  C   ASP D 121      -9.713 -15.586  18.641  1.00 94.49           C  
ATOM   4737  CB  ASP D 121      -8.604 -17.815  18.923  1.00 94.49           C  
ATOM   4738  O   ASP D 121     -10.292 -16.096  17.680  1.00 94.49           O  
ATOM   4739  CG  ASP D 121      -8.195 -17.947  17.467  1.00 94.49           C  
ATOM   4740  OD1 ASP D 121      -8.323 -19.051  16.895  1.00 94.49           O  
ATOM   4741  OD2 ASP D 121      -7.738 -16.938  16.887  1.00 94.49           O  
ATOM   4742  N   ASP D 122     -10.161 -14.412  19.084  1.00 95.52           N  
ATOM   4743  CA  ASP D 122     -11.184 -13.580  18.458  1.00 95.52           C  
ATOM   4744  C   ASP D 122     -10.555 -12.539  17.534  1.00 95.52           C  
ATOM   4745  CB  ASP D 122     -12.040 -12.890  19.522  1.00 95.52           C  
ATOM   4746  O   ASP D 122     -10.596 -11.341  17.821  1.00 95.52           O  
ATOM   4747  CG  ASP D 122     -13.348 -12.349  18.971  1.00 95.52           C  
ATOM   4748  OD1 ASP D 122     -14.019 -11.553  19.664  1.00 95.52           O  
ATOM   4749  OD2 ASP D 122     -13.712 -12.723  17.835  1.00 95.52           O  
ATOM   4750  N   TRP D 123      -9.956 -12.996  16.383  1.00 96.59           N  
ATOM   4751  CA  TRP D 123      -9.227 -12.139  15.454  1.00 96.59           C  
ATOM   4752  C   TRP D 123     -10.081 -11.805  14.236  1.00 96.59           C  
ATOM   4753  CB  TRP D 123      -7.924 -12.811  15.011  1.00 96.59           C  
ATOM   4754  O   TRP D 123     -10.831 -12.652  13.745  1.00 96.59           O  
ATOM   4755  CG  TRP D 123      -6.922 -12.982  16.113  1.00 96.59           C  
ATOM   4756  CD1 TRP D 123      -6.707 -14.104  16.865  1.00 96.59           C  
ATOM   4757  CD2 TRP D 123      -6.001 -11.997  16.590  1.00 96.59           C  
ATOM   4758  CE2 TRP D 123      -5.256 -12.591  17.633  1.00 96.59           C  
ATOM   4759  CE3 TRP D 123      -5.732 -10.668  16.236  1.00 96.59           C  
ATOM   4760  NE1 TRP D 123      -5.706 -13.875  17.781  1.00 96.59           N  
ATOM   4761  CH2 TRP D 123      -4.017 -10.601  17.960  1.00 96.59           C  
ATOM   4762  CZ2 TRP D 123      -4.259 -11.900  18.326  1.00 96.59           C  
ATOM   4763  CZ3 TRP D 123      -4.739  -9.982  16.927  1.00 96.59           C  
ATOM   4764  N   GLU D 124     -10.040 -10.574  13.714  1.00 97.09           N  
ATOM   4765  CA  GLU D 124     -10.460 -10.267  12.350  1.00 97.09           C  
ATOM   4766  C   GLU D 124      -9.504 -10.873  11.328  1.00 97.09           C  
ATOM   4767  CB  GLU D 124     -10.558  -8.753  12.146  1.00 97.09           C  
ATOM   4768  O   GLU D 124      -8.348 -11.162  11.646  1.00 97.09           O  
ATOM   4769  CG  GLU D 124     -11.606  -8.080  13.021  1.00 97.09           C  
ATOM   4770  CD  GLU D 124     -11.618  -6.566  12.887  1.00 97.09           C  
ATOM   4771  OE1 GLU D 124     -12.438  -5.903  13.561  1.00 97.09           O  
ATOM   4772  OE2 GLU D 124     -10.800  -6.038  12.100  1.00 97.09           O  
ATOM   4773  N   PRO D 125      -9.969 -11.084  10.117  1.00 96.39           N  
ATOM   4774  CA  PRO D 125      -9.072 -11.650   9.106  1.00 96.39           C  
ATOM   4775  C   PRO D 125      -7.846 -10.776   8.850  1.00 96.39           C  
ATOM   4776  CB  PRO D 125      -9.955 -11.732   7.858  1.00 96.39           C  
ATOM   4777  O   PRO D 125      -7.900  -9.559   9.044  1.00 96.39           O  
ATOM   4778  CG  PRO D 125     -11.355 -11.749   8.380  1.00 96.39           C  
ATOM   4779  CD  PRO D 125     -11.403 -10.935   9.641  1.00 96.39           C  
ATOM   4780  N   TRP D 126      -6.782 -11.313   8.366  1.00 97.30           N  
ATOM   4781  CA  TRP D 126      -5.580 -10.585   7.975  1.00 97.30           C  
ATOM   4782  C   TRP D 126      -5.869  -9.641   6.813  1.00 97.30           C  
ATOM   4783  CB  TRP D 126      -4.461 -11.558   7.593  1.00 97.30           C  
ATOM   4784  O   TRP D 126      -6.619  -9.985   5.897  1.00 97.30           O  
ATOM   4785  CG  TRP D 126      -3.863 -12.287   8.759  1.00 97.30           C  
ATOM   4786  CD1 TRP D 126      -4.130 -13.568   9.154  1.00 97.30           C  
ATOM   4787  CD2 TRP D 126      -2.901 -11.773   9.685  1.00 97.30           C  
ATOM   4788  CE2 TRP D 126      -2.627 -12.800  10.616  1.00 97.30           C  
ATOM   4789  CE3 TRP D 126      -2.241 -10.544   9.817  1.00 97.30           C  
ATOM   4790  NE1 TRP D 126      -3.389 -13.883  10.270  1.00 97.30           N  
ATOM   4791  CH2 TRP D 126      -1.091 -11.421  11.773  1.00 97.30           C  
ATOM   4792  CZ2 TRP D 126      -1.722 -12.633  11.666  1.00 97.30           C  
ATOM   4793  CZ3 TRP D 126      -1.340 -10.380  10.863  1.00 97.30           C  
ATOM   4794  N   LYS D 127      -5.377  -8.504   6.932  1.00 97.30           N  
ATOM   4795  CA  LYS D 127      -5.335  -7.560   5.819  1.00 97.30           C  
ATOM   4796  C   LYS D 127      -3.914  -7.399   5.288  1.00 97.30           C  
ATOM   4797  CB  LYS D 127      -5.892  -6.202   6.246  1.00 97.30           C  
ATOM   4798  O   LYS D 127      -2.959  -7.330   6.065  1.00 97.30           O  
ATOM   4799  CG  LYS D 127      -7.335  -6.248   6.727  1.00 97.30           C  
ATOM   4800  CD  LYS D 127      -7.796  -4.891   7.244  1.00 97.30           C  
ATOM   4801  CE  LYS D 127      -9.232  -4.941   7.747  1.00 97.30           C  
ATOM   4802  NZ  LYS D 127      -9.691  -3.611   8.248  1.00 97.30           N  
ATOM   4803  N   GLU D 128      -3.822  -7.374   3.976  1.00 97.47           N  
ATOM   4804  CA  GLU D 128      -2.503  -7.252   3.363  1.00 97.47           C  
ATOM   4805  C   GLU D 128      -2.310  -5.874   2.737  1.00 97.47           C  
ATOM   4806  CB  GLU D 128      -2.298  -8.343   2.308  1.00 97.47           C  
ATOM   4807  O   GLU D 128      -3.223  -5.342   2.101  1.00 97.47           O  
ATOM   4808  CG  GLU D 128      -0.909  -8.342   1.685  1.00 97.47           C  
ATOM   4809  CD  GLU D 128      -0.682  -9.498   0.724  1.00 97.47           C  
ATOM   4810  OE1 GLU D 128       0.422  -9.596   0.143  1.00 97.47           O  
ATOM   4811  OE2 GLU D 128      -1.617 -10.312   0.551  1.00 97.47           O  
ATOM   4812  N   PHE D 129      -1.110  -5.309   2.871  1.00 97.53           N  
ATOM   4813  CA  PHE D 129      -0.799  -3.995   2.321  1.00 97.53           C  
ATOM   4814  C   PHE D 129      -0.131  -4.123   0.957  1.00 97.53           C  
ATOM   4815  CB  PHE D 129       0.106  -3.211   3.277  1.00 97.53           C  
ATOM   4816  O   PHE D 129       0.571  -5.101   0.693  1.00 97.53           O  
ATOM   4817  CG  PHE D 129      -0.624  -2.606   4.445  1.00 97.53           C  
ATOM   4818  CD1 PHE D 129      -0.957  -1.257   4.452  1.00 97.53           C  
ATOM   4819  CD2 PHE D 129      -0.979  -3.388   5.537  1.00 97.53           C  
ATOM   4820  CE1 PHE D 129      -1.633  -0.695   5.533  1.00 97.53           C  
ATOM   4821  CE2 PHE D 129      -1.655  -2.833   6.620  1.00 97.53           C  
ATOM   4822  CZ  PHE D 129      -1.980  -1.486   6.616  1.00 97.53           C  
ATOM   4823  N   THR D 130      -0.343  -3.140   0.137  1.00 97.50           N  
ATOM   4824  CA  THR D 130       0.010  -3.188  -1.278  1.00 97.50           C  
ATOM   4825  C   THR D 130       1.443  -2.710  -1.494  1.00 97.50           C  
ATOM   4826  CB  THR D 130      -0.952  -2.333  -2.123  1.00 97.50           C  
ATOM   4827  O   THR D 130       1.868  -1.716  -0.900  1.00 97.50           O  
ATOM   4828  CG2 THR D 130      -0.624  -2.442  -3.609  1.00 97.50           C  
ATOM   4829  OG1 THR D 130      -2.296  -2.783  -1.908  1.00 97.50           O  
ATOM   4830  N   ARG D 131       2.134  -3.437  -2.360  1.00 96.70           N  
ATOM   4831  CA  ARG D 131       3.448  -2.981  -2.800  1.00 96.70           C  
ATOM   4832  C   ARG D 131       3.360  -2.277  -4.150  1.00 96.70           C  
ATOM   4833  CB  ARG D 131       4.425  -4.156  -2.885  1.00 96.70           C  
ATOM   4834  O   ARG D 131       2.426  -2.512  -4.919  1.00 96.70           O  
ATOM   4835  CG  ARG D 131       4.732  -4.799  -1.542  1.00 96.70           C  
ATOM   4836  CD  ARG D 131       5.922  -5.745  -1.628  1.00 96.70           C  
ATOM   4837  NE  ARG D 131       6.179  -6.163  -3.003  1.00 96.70           N  
ATOM   4838  NH1 ARG D 131       6.758  -8.331  -2.454  1.00 96.70           N  
ATOM   4839  NH2 ARG D 131       6.776  -7.654  -4.645  1.00 96.70           N  
ATOM   4840  CZ  ARG D 131       6.571  -7.382  -3.364  1.00 96.70           C  
ATOM   4841  N   ASN D 132       4.367  -1.481  -4.450  1.00 96.03           N  
ATOM   4842  CA  ASN D 132       4.393  -0.685  -5.672  1.00 96.03           C  
ATOM   4843  C   ASN D 132       4.511  -1.565  -6.913  1.00 96.03           C  
ATOM   4844  CB  ASN D 132       5.538   0.329  -5.629  1.00 96.03           C  
ATOM   4845  O   ASN D 132       4.188  -1.132  -8.020  1.00 96.03           O  
ATOM   4846  CG  ASN D 132       5.165   1.600  -4.892  1.00 96.03           C  
ATOM   4847  ND2 ASN D 132       6.099   2.542  -4.825  1.00 96.03           N  
ATOM   4848  OD1 ASN D 132       4.048   1.735  -4.387  1.00 96.03           O  
ATOM   4849  N   ASP D 133       4.901  -2.788  -6.722  1.00 95.69           N  
ATOM   4850  CA  ASP D 133       5.063  -3.681  -7.865  1.00 95.69           C  
ATOM   4851  C   ASP D 133       3.778  -4.457  -8.142  1.00 95.69           C  
ATOM   4852  CB  ASP D 133       6.223  -4.650  -7.629  1.00 95.69           C  
ATOM   4853  O   ASP D 133       3.775  -5.400  -8.937  1.00 95.69           O  
ATOM   4854  CG  ASP D 133       6.026  -5.522  -6.401  1.00 95.69           C  
ATOM   4855  OD1 ASP D 133       6.893  -6.376  -6.114  1.00 95.69           O  
ATOM   4856  OD2 ASP D 133       4.994  -5.356  -5.716  1.00 95.69           O  
ATOM   4857  N   HIS D 134       2.610  -4.116  -7.527  1.00 95.83           N  
ATOM   4858  CA  HIS D 134       1.307  -4.686  -7.849  1.00 95.83           C  
ATOM   4859  C   HIS D 134       0.976  -4.504  -9.327  1.00 95.83           C  
ATOM   4860  CB  HIS D 134       0.216  -4.052  -6.985  1.00 95.83           C  
ATOM   4861  O   HIS D 134       1.164  -3.418  -9.880  1.00 95.83           O  
ATOM   4862  CG  HIS D 134      -1.078  -4.801  -7.006  1.00 95.83           C  
ATOM   4863  CD2 HIS D 134      -1.673  -5.577  -6.069  1.00 95.83           C  
ATOM   4864  ND1 HIS D 134      -1.919  -4.801  -8.098  1.00 95.83           N  
ATOM   4865  CE1 HIS D 134      -2.979  -5.546  -7.830  1.00 95.83           C  
ATOM   4866  NE2 HIS D 134      -2.853  -6.028  -6.605  1.00 95.83           N  
ATOM   4867  N   PRO D 135       0.517  -5.562 -10.011  1.00 95.37           N  
ATOM   4868  CA  PRO D 135       0.280  -5.508 -11.455  1.00 95.37           C  
ATOM   4869  C   PRO D 135      -0.701  -4.408 -11.853  1.00 95.37           C  
ATOM   4870  CB  PRO D 135      -0.294  -6.892 -11.770  1.00 95.37           C  
ATOM   4871  O   PRO D 135      -0.602  -3.854 -12.951  1.00 95.37           O  
ATOM   4872  CG  PRO D 135       0.248  -7.783 -10.699  1.00 95.37           C  
ATOM   4873  CD  PRO D 135       0.402  -6.978  -9.441  1.00 95.37           C  
ATOM   4874  N   ASN D 136      -1.654  -4.051 -11.028  1.00 95.44           N  
ATOM   4875  CA  ASN D 136      -2.639  -3.022 -11.342  1.00 95.44           C  
ATOM   4876  C   ASN D 136      -2.044  -1.622 -11.226  1.00 95.44           C  
ATOM   4877  CB  ASN D 136      -3.863  -3.156 -10.433  1.00 95.44           C  
ATOM   4878  O   ASN D 136      -2.697  -0.635 -11.571  1.00 95.44           O  
ATOM   4879  CG  ASN D 136      -4.810  -4.250 -10.885  1.00 95.44           C  
ATOM   4880  ND2 ASN D 136      -6.045  -4.203 -10.402  1.00 95.44           N  
ATOM   4881  OD1 ASN D 136      -4.433  -5.132 -11.661  1.00 95.44           O  
ATOM   4882  N   LEU D 137      -0.773  -1.547 -10.735  1.00 96.24           N  
ATOM   4883  CA  LEU D 137      -0.173  -0.234 -10.524  1.00 96.24           C  
ATOM   4884  C   LEU D 137       0.891   0.053 -11.578  1.00 96.24           C  
ATOM   4885  CB  LEU D 137       0.440  -0.143  -9.125  1.00 96.24           C  
ATOM   4886  O   LEU D 137       1.570   1.081 -11.517  1.00 96.24           O  
ATOM   4887  CG  LEU D 137      -0.531  -0.264  -7.949  1.00 96.24           C  
ATOM   4888  CD1 LEU D 137       0.221  -0.154  -6.627  1.00 96.24           C  
ATOM   4889  CD2 LEU D 137      -1.618   0.801  -8.042  1.00 96.24           C  
ATOM   4890  N   ILE D 138       1.040  -0.861 -12.512  1.00 96.61           N  
ATOM   4891  CA  ILE D 138       1.933  -0.632 -13.642  1.00 96.61           C  
ATOM   4892  C   ILE D 138       1.463   0.588 -14.431  1.00 96.61           C  
ATOM   4893  CB  ILE D 138       2.007  -1.870 -14.564  1.00 96.61           C  
ATOM   4894  O   ILE D 138       0.268   0.743 -14.695  1.00 96.61           O  
ATOM   4895  CG1 ILE D 138       2.685  -3.037 -13.837  1.00 96.61           C  
ATOM   4896  CG2 ILE D 138       2.743  -1.532 -15.864  1.00 96.61           C  
ATOM   4897  CD1 ILE D 138       2.582  -4.367 -14.571  1.00 96.61           C  
ATOM   4898  N   ASN D 139       2.344   1.478 -14.804  1.00 97.01           N  
ATOM   4899  CA  ASN D 139       2.147   2.621 -15.689  1.00 97.01           C  
ATOM   4900  C   ASN D 139       3.390   2.901 -16.529  1.00 97.01           C  
ATOM   4901  CB  ASN D 139       1.760   3.863 -14.883  1.00 97.01           C  
ATOM   4902  O   ASN D 139       4.419   3.324 -16.000  1.00 97.01           O  
ATOM   4903  CG  ASN D 139       1.266   4.998 -15.760  1.00 97.01           C  
ATOM   4904  ND2 ASN D 139       0.247   5.708 -15.292  1.00 97.01           N  
ATOM   4905  OD1 ASN D 139       1.796   5.233 -16.849  1.00 97.01           O  
ATOM   4906  N   THR D 140       3.298   2.641 -17.772  1.00 96.41           N  
ATOM   4907  CA  THR D 140       4.472   2.693 -18.637  1.00 96.41           C  
ATOM   4908  C   THR D 140       4.722   4.117 -19.125  1.00 96.41           C  
ATOM   4909  CB  THR D 140       4.317   1.752 -19.846  1.00 96.41           C  
ATOM   4910  O   THR D 140       5.803   4.424 -19.631  1.00 96.41           O  
ATOM   4911  CG2 THR D 140       4.226   0.296 -19.402  1.00 96.41           C  
ATOM   4912  OG1 THR D 140       3.124   2.097 -20.562  1.00 96.41           O  
ATOM   4913  N   GLY D 141       3.763   5.017 -18.772  1.00 96.98           N  
ATOM   4914  CA  GLY D 141       3.808   6.242 -19.555  1.00 96.98           C  
ATOM   4915  C   GLY D 141       3.690   6.000 -21.048  1.00 96.98           C  
ATOM   4916  O   GLY D 141       3.665   4.852 -21.496  1.00 96.98           O  
ATOM   4917  N   TRP D 142       3.426   7.072 -21.871  1.00 97.81           N  
ATOM   4918  CA  TRP D 142       3.314   6.909 -23.317  1.00 97.81           C  
ATOM   4919  C   TRP D 142       4.648   6.486 -23.922  1.00 97.81           C  
ATOM   4920  CB  TRP D 142       2.833   8.209 -23.969  1.00 97.81           C  
ATOM   4921  O   TRP D 142       5.684   7.094 -23.644  1.00 97.81           O  
ATOM   4922  CG  TRP D 142       1.400   8.542 -23.679  1.00 97.81           C  
ATOM   4923  CD1 TRP D 142       0.935   9.499 -22.821  1.00 97.81           C  
ATOM   4924  CD2 TRP D 142       0.246   7.913 -24.244  1.00 97.81           C  
ATOM   4925  CE2 TRP D 142      -0.888   8.541 -23.684  1.00 97.81           C  
ATOM   4926  CE3 TRP D 142       0.060   6.879 -25.171  1.00 97.81           C  
ATOM   4927  NE1 TRP D 142      -0.441   9.504 -22.820  1.00 97.81           N  
ATOM   4928  CH2 TRP D 142      -2.345   7.154 -24.931  1.00 97.81           C  
ATOM   4929  CZ2 TRP D 142      -2.192   8.168 -24.022  1.00 97.81           C  
ATOM   4930  CZ3 TRP D 142      -1.237   6.509 -25.506  1.00 97.81           C  
ATOM   4931  N   GLN D 143       4.671   5.413 -24.608  1.00 97.66           N  
ATOM   4932  CA  GLN D 143       5.834   4.862 -25.295  1.00 97.66           C  
ATOM   4933  C   GLN D 143       5.606   4.804 -26.803  1.00 97.66           C  
ATOM   4934  CB  GLN D 143       6.163   3.468 -24.760  1.00 97.66           C  
ATOM   4935  O   GLN D 143       4.472   4.638 -27.259  1.00 97.66           O  
ATOM   4936  CG  GLN D 143       6.350   3.417 -23.250  1.00 97.66           C  
ATOM   4937  CD  GLN D 143       7.564   4.198 -22.782  1.00 97.66           C
[truncated: 56,134 more chars]
