# Supplementary material for: A structural discovery journey of streptococcal phages adhesion devices by AlphaFold2
Source: Front Mol Biosci. 2022 Aug 19;9:960325. doi: 10.3389/fmolb.2022.960325 (PMC9437275; doi:10.3389/fmolb.2022.960325)
Supplement: Supplementary file 2 [file DataSheet3.ZIP › PDBs/RBPs/STP1_RBP_full-mono.pdb]

MODEL     1
ATOM      1  N   MET A   1     -54.782 -26.673  49.315  1.00 81.99           N  
ATOM      2  CA  MET A   1     -55.535 -27.389  50.341  1.00 81.99           C  
ATOM      3  C   MET A   1     -54.594 -28.073  51.327  1.00 81.99           C  
ATOM      4  CB  MET A   1     -56.466 -28.421  49.704  1.00 81.99           C  
ATOM      5  O   MET A   1     -53.667 -28.776  50.922  1.00 81.99           O  
ATOM      6  CG  MET A   1     -57.297 -29.201  50.710  1.00 81.99           C  
ATOM      7  SD  MET A   1     -58.323 -30.500  49.918  1.00 81.99           S  
ATOM      8  CE  MET A   1     -59.289 -31.061  51.348  1.00 81.99           C  
ATOM      9  N   SER A   2     -54.600 -27.679  52.578  1.00 90.44           N  
ATOM     10  CA  SER A   2     -53.827 -28.306  53.645  1.00 90.44           C  
ATOM     11  C   SER A   2     -54.724 -29.113  54.577  1.00 90.44           C  
ATOM     12  CB  SER A   2     -53.065 -27.250  54.447  1.00 90.44           C  
ATOM     13  O   SER A   2     -55.862 -28.722  54.845  1.00 90.44           O  
ATOM     14  OG  SER A   2     -52.197 -26.509  53.605  1.00 90.44           O  
ATOM     15  N   GLU A   3     -54.214 -30.278  54.975  1.00 95.09           N  
ATOM     16  CA  GLU A   3     -54.964 -31.188  55.835  1.00 95.09           C  
ATOM     17  C   GLU A   3     -54.204 -31.478  57.127  1.00 95.09           C  
ATOM     18  CB  GLU A   3     -55.269 -32.496  55.100  1.00 95.09           C  
ATOM     19  O   GLU A   3     -53.000 -31.741  57.099  1.00 95.09           O  
ATOM     20  CG  GLU A   3     -56.038 -33.507  55.937  1.00 95.09           C  
ATOM     21  CD  GLU A   3     -56.290 -34.819  55.211  1.00 95.09           C  
ATOM     22  OE1 GLU A   3     -56.464 -35.861  55.883  1.00 95.09           O  
ATOM     23  OE2 GLU A   3     -56.313 -34.805  53.960  1.00 95.09           O  
ATOM     24  N   PHE A   4     -54.916 -31.423  58.293  1.00 96.29           N  
ATOM     25  CA  PHE A   4     -54.274 -31.645  59.583  1.00 96.29           C  
ATOM     26  C   PHE A   4     -55.097 -32.599  60.441  1.00 96.29           C  
ATOM     27  CB  PHE A   4     -54.073 -30.317  60.320  1.00 96.29           C  
ATOM     28  O   PHE A   4     -56.328 -32.540  60.437  1.00 96.29           O  
ATOM     29  CG  PHE A   4     -53.322 -29.287  59.521  1.00 96.29           C  
ATOM     30  CD1 PHE A   4     -51.936 -29.325  59.440  1.00 96.29           C  
ATOM     31  CD2 PHE A   4     -54.004 -28.279  58.850  1.00 96.29           C  
ATOM     32  CE1 PHE A   4     -51.238 -28.372  58.700  1.00 96.29           C  
ATOM     33  CE2 PHE A   4     -53.313 -27.324  58.109  1.00 96.29           C  
ATOM     34  CZ  PHE A   4     -51.930 -27.372  58.037  1.00 96.29           C  
ATOM     35  N   TRP A   5     -54.418 -33.445  61.133  1.00 96.32           N  
ATOM     36  CA  TRP A   5     -55.106 -34.456  61.928  1.00 96.32           C  
ATOM     37  C   TRP A   5     -54.812 -34.274  63.414  1.00 96.32           C  
ATOM     38  CB  TRP A   5     -54.697 -35.862  61.482  1.00 96.32           C  
ATOM     39  O   TRP A   5     -53.705 -33.882  63.790  1.00 96.32           O  
ATOM     40  CG  TRP A   5     -55.165 -36.225  60.105  1.00 96.32           C  
ATOM     41  CD1 TRP A   5     -54.538 -35.947  58.922  1.00 96.32           C  
ATOM     42  CD2 TRP A   5     -56.364 -36.929  59.769  1.00 96.32           C  
ATOM     43  CE2 TRP A   5     -56.401 -37.044  58.361  1.00 96.32           C  
ATOM     44  CE3 TRP A   5     -57.412 -37.475  60.521  1.00 96.32           C  
ATOM     45  NE1 TRP A   5     -55.276 -36.437  57.869  1.00 96.32           N  
ATOM     46  CH2 TRP A   5     -58.459 -38.209  58.451  1.00 96.32           C  
ATOM     47  CZ2 TRP A   5     -57.446 -37.684  57.691  1.00 96.32           C  
ATOM     48  CZ3 TRP A   5     -58.452 -38.112  59.853  1.00 96.32           C  
ATOM     49  N   SER A   6     -55.745 -34.530  64.287  1.00 96.26           N  
ATOM     50  CA  SER A   6     -55.590 -34.509  65.738  1.00 96.26           C  
ATOM     51  C   SER A   6     -54.945 -35.795  66.244  1.00 96.26           C  
ATOM     52  CB  SER A   6     -56.944 -34.306  66.420  1.00 96.26           C  
ATOM     53  O   SER A   6     -54.679 -36.711  65.463  1.00 96.26           O  
ATOM     54  OG  SER A   6     -57.760 -35.454  66.269  1.00 96.26           O  
ATOM     55  N   ASN A   7     -54.610 -35.824  67.565  1.00 93.84           N  
ATOM     56  CA  ASN A   7     -54.289 -37.060  68.270  1.00 93.84           C  
ATOM     57  C   ASN A   7     -55.439 -38.060  68.201  1.00 93.84           C  
ATOM     58  CB  ASN A   7     -53.926 -36.768  69.728  1.00 93.84           C  
ATOM     59  O   ASN A   7     -56.545 -37.714  67.781  1.00 93.84           O  
ATOM     60  CG  ASN A   7     -55.037 -36.057  70.475  1.00 93.84           C  
ATOM     61  ND2 ASN A   7     -55.560 -36.700  71.512  1.00 93.84           N  
ATOM     62  OD1 ASN A   7     -55.423 -34.939  70.122  1.00 93.84           O  
ATOM     63  N   ASN A   8     -55.191 -39.318  68.381  1.00 93.05           N  
ATOM     64  CA  ASN A   8     -56.192 -40.375  68.477  1.00 93.05           C  
ATOM     65  C   ASN A   8     -56.708 -40.530  69.905  1.00 93.05           C  
ATOM     66  CB  ASN A   8     -55.620 -41.702  67.972  1.00 93.05           C  
ATOM     67  O   ASN A   8     -55.921 -40.639  70.846  1.00 93.05           O  
ATOM     68  CG  ASN A   8     -56.658 -42.807  67.932  1.00 93.05           C  
ATOM     69  ND2 ASN A   8     -56.939 -43.313  66.738  1.00 93.05           N  
ATOM     70  OD1 ASN A   8     -57.202 -43.202  68.967  1.00 93.05           O  
ATOM     71  N   ASP A   9     -57.969 -40.475  70.050  1.00 91.86           N  
ATOM     72  CA  ASP A   9     -58.598 -40.698  71.349  1.00 91.86           C  
ATOM     73  C   ASP A   9     -59.752 -41.692  71.237  1.00 91.86           C  
ATOM     74  CB  ASP A   9     -59.096 -39.377  71.939  1.00 91.86           C  
ATOM     75  O   ASP A   9     -60.782 -41.389  70.632  1.00 91.86           O  
ATOM     76  CG  ASP A   9     -59.648 -39.527  73.345  1.00 91.86           C  
ATOM     77  OD1 ASP A   9     -59.319 -40.521  74.027  1.00 91.86           O  
ATOM     78  OD2 ASP A   9     -60.421 -38.643  73.775  1.00 91.86           O  
ATOM     79  N   ARG A  10     -59.428 -43.025  71.701  1.00 88.73           N  
ATOM     80  CA  ARG A  10     -60.443 -44.071  71.779  1.00 88.73           C  
ATOM     81  C   ARG A  10     -61.034 -44.364  70.404  1.00 88.73           C  
ATOM     82  CB  ARG A  10     -61.554 -43.671  72.752  1.00 88.73           C  
ATOM     83  O   ARG A  10     -62.221 -44.674  70.286  1.00 88.73           O  
ATOM     84  CG  ARG A  10     -61.093 -43.546  74.195  1.00 88.73           C  
ATOM     85  CD  ARG A  10     -62.239 -43.166  75.123  1.00 88.73           C  
ATOM     86  NE  ARG A  10     -61.832 -43.201  76.525  1.00 88.73           N  
ATOM     87  NH1 ARG A  10     -61.056 -41.026  76.569  1.00 88.73           N  
ATOM     88  NH2 ARG A  10     -60.948 -42.325  78.455  1.00 88.73           N  
ATOM     89  CZ  ARG A  10     -61.280 -42.184  77.180  1.00 88.73           C  
ATOM     90  N   GLY A  11     -60.155 -44.206  69.346  1.00 90.68           N  
ATOM     91  CA  GLY A  11     -60.536 -44.607  68.001  1.00 90.68           C  
ATOM     92  C   GLY A  11     -61.182 -43.489  67.206  1.00 90.68           C  
ATOM     93  O   GLY A  11     -61.773 -43.731  66.151  1.00 90.68           O  
ATOM     94  N   TYR A  12     -61.060 -42.148  67.764  1.00 94.55           N  
ATOM     95  CA  TYR A  12     -61.599 -40.958  67.113  1.00 94.55           C  
ATOM     96  C   TYR A  12     -60.486 -39.980  66.757  1.00 94.55           C  
ATOM     97  CB  TYR A  12     -62.628 -40.272  68.016  1.00 94.55           C  
ATOM     98  O   TYR A  12     -59.496 -39.864  67.483  1.00 94.55           O  
ATOM     99  CG  TYR A  12     -63.763 -41.173  68.438  1.00 94.55           C  
ATOM    100  CD1 TYR A  12     -64.809 -41.465  67.566  1.00 94.55           C  
ATOM    101  CD2 TYR A  12     -63.792 -41.735  69.710  1.00 94.55           C  
ATOM    102  CE1 TYR A  12     -65.857 -42.293  67.951  1.00 94.55           C  
ATOM    103  CE2 TYR A  12     -64.835 -42.565  70.106  1.00 94.55           C  
ATOM    104  OH  TYR A  12     -66.897 -43.659  69.608  1.00 94.55           O  
ATOM    105  CZ  TYR A  12     -65.862 -42.838  69.221  1.00 94.55           C  
ATOM    106  N   ARG A  13     -60.706 -39.276  65.737  1.00 96.00           N  
ATOM    107  CA  ARG A  13     -59.828 -38.189  65.318  1.00 96.00           C  
ATOM    108  C   ARG A  13     -60.626 -37.051  64.689  1.00 96.00           C  
ATOM    109  CB  ARG A  13     -58.774 -38.697  64.332  1.00 96.00           C  
ATOM    110  O   ARG A  13     -61.710 -37.273  64.146  1.00 96.00           O  
ATOM    111  CG  ARG A  13     -57.827 -39.730  64.921  1.00 96.00           C  
ATOM    112  CD  ARG A  13     -56.785 -40.183  63.908  1.00 96.00           C  
ATOM    113  NE  ARG A  13     -55.730 -39.187  63.738  1.00 96.00           N  
ATOM    114  NH1 ARG A  13     -54.543 -40.409  62.177  1.00 96.00           N  
ATOM    115  NH2 ARG A  13     -53.788 -38.349  62.842  1.00 96.00           N  
ATOM    116  CZ  ARG A  13     -54.690 -39.317  62.919  1.00 96.00           C  
ATOM    117  N   ILE A  14     -60.114 -35.876  64.795  1.00 96.95           N  
ATOM    118  CA  ILE A  14     -60.665 -34.800  63.978  1.00 96.95           C  
ATOM    119  C   ILE A  14     -59.704 -34.475  62.836  1.00 96.95           C  
ATOM    120  CB  ILE A  14     -60.943 -33.535  64.821  1.00 96.95           C  
ATOM    121  O   ILE A  14     -58.488 -34.621  62.980  1.00 96.95           O  
ATOM    122  CG1 ILE A  14     -59.652 -33.042  65.485  1.00 96.95           C  
ATOM    123  CG2 ILE A  14     -62.026 -33.811  65.867  1.00 96.95           C  
ATOM    124  CD1 ILE A  14     -59.800 -31.715  66.216  1.00 96.95           C  
ATOM    125  N   ARG A  15     -60.340 -34.128  61.836  1.00 96.92           N  
ATOM    126  CA  ARG A  15     -59.651 -33.751  60.606  1.00 96.92           C  
ATOM    127  C   ARG A  15     -60.014 -32.331  60.187  1.00 96.92           C  
ATOM    128  CB  ARG A  15     -59.986 -34.732  59.480  1.00 96.92           C  
ATOM    129  O   ARG A  15     -61.195 -31.993  60.080  1.00 96.92           O  
ATOM    130  CG  ARG A  15     -59.183 -34.507  58.208  1.00 96.92           C  
ATOM    131  CD  ARG A  15     -59.522 -35.535  57.138  1.00 96.92           C  
ATOM    132  NE  ARG A  15     -59.607 -34.927  55.813  1.00 96.92           N  
ATOM    133  NH1 ARG A  15     -60.239 -36.870  54.734  1.00 96.92           N  
ATOM    134  NH2 ARG A  15     -59.991 -34.924  53.549  1.00 96.92           N  
ATOM    135  CZ  ARG A  15     -59.945 -35.575  54.702  1.00 96.92           C  
ATOM    136  N   LEU A  16     -58.952 -31.444  60.018  1.00 97.22           N  
ATOM    137  CA  LEU A  16     -59.148 -30.061  59.596  1.00 97.22           C  
ATOM    138  C   LEU A  16     -58.635 -29.848  58.176  1.00 97.22           C  
ATOM    139  CB  LEU A  16     -58.440 -29.102  60.557  1.00 97.22           C  
ATOM    140  O   LEU A  16     -57.471 -30.131  57.884  1.00 97.22           O  
ATOM    141  CG  LEU A  16     -58.484 -27.619  60.189  1.00 97.22           C  
ATOM    142  CD1 LEU A  16     -59.915 -27.097  60.261  1.00 97.22           C  
ATOM    143  CD2 LEU A  16     -57.569 -26.813  61.105  1.00 97.22           C  
ATOM    144  N   TRP A  17     -59.576 -29.384  57.259  1.00 96.51           N  
ATOM    145  CA  TRP A  17     -59.221 -28.945  55.914  1.00 96.51           C  
ATOM    146  C   TRP A  17     -59.175 -27.423  55.833  1.00 96.51           C  
ATOM    147  CB  TRP A  17     -60.216 -29.494  54.888  1.00 96.51           C  
ATOM    148  O   TRP A  17     -60.102 -26.743  56.280  1.00 96.51           O  
ATOM    149  CG  TRP A  17     -60.188 -30.986  54.750  1.00 96.51           C  
ATOM    150  CD1 TRP A  17     -59.378 -31.723  53.931  1.00 96.51           C  
ATOM    151  CD2 TRP A  17     -61.010 -31.925  55.451  1.00 96.51           C  
ATOM    152  CE2 TRP A  17     -60.644 -33.214  55.006  1.00 96.51           C  
ATOM    153  CE3 TRP A  17     -62.022 -31.800  56.413  1.00 96.51           C  
ATOM    154  NE1 TRP A  17     -59.648 -33.064  54.080  1.00 96.51           N  
ATOM    155  CH2 TRP A  17     -62.242 -34.222  56.432  1.00 96.51           C  
ATOM    156  CZ2 TRP A  17     -61.256 -34.373  55.492  1.00 96.51           C  
ATOM    157  CZ3 TRP A  17     -62.629 -32.954  56.895  1.00 96.51           C  
ATOM    158  N   VAL A  18     -58.048 -26.889  55.330  1.00 95.93           N  
ATOM    159  CA  VAL A  18     -57.897 -25.461  55.072  1.00 95.93           C  
ATOM    160  C   VAL A  18     -57.695 -25.224  53.577  1.00 95.93           C  
ATOM    161  CB  VAL A  18     -56.717 -24.862  55.870  1.00 95.93           C  
ATOM    162  O   VAL A  18     -56.672 -25.619  53.012  1.00 95.93           O  
ATOM    163  CG1 VAL A  18     -56.661 -23.345  55.694  1.00 95.93           C  
ATOM    164  CG2 VAL A  18     -56.833 -25.228  57.348  1.00 95.93           C  
ATOM    165  N   ASP A  19     -58.754 -24.586  53.011  1.00 94.43           N  
ATOM    166  CA  ASP A  19     -58.714 -24.329  51.575  1.00 94.43           C  
ATOM    167  C   ASP A  19     -58.834 -22.836  51.280  1.00 94.43           C  
ATOM    168  CB  ASP A  19     -59.829 -25.097  50.861  1.00 94.43           C  
ATOM    169  O   ASP A  19     -59.746 -22.171  51.776  1.00 94.43           O  
ATOM    170  CG  ASP A  19     -59.751 -26.597  51.084  1.00 94.43           C  
ATOM    171  OD1 ASP A  19     -58.774 -27.231  50.631  1.00 94.43           O  
ATOM    172  OD2 ASP A  19     -60.678 -27.151  51.714  1.00 94.43           O  
ATOM    173  N   GLN A  20     -57.835 -22.310  50.587  1.00 94.67           N  
ATOM    174  CA  GLN A  20     -58.022 -20.983  50.011  1.00 94.67           C  
ATOM    175  C   GLN A  20     -58.932 -21.038  48.788  1.00 94.67           C  
ATOM    176  CB  GLN A  20     -56.675 -20.364  49.636  1.00 94.67           C  
ATOM    177  O   GLN A  20     -58.578 -21.638  47.771  1.00 94.67           O  
ATOM    178  CG  GLN A  20     -56.772 -18.921  49.161  1.00 94.67           C  
ATOM    179  CD  GLN A  20     -55.416 -18.306  48.870  1.00 94.67           C  
ATOM    180  NE2 GLN A  20     -55.418 -17.076  48.367  1.00 94.67           N  
ATOM    181  OE1 GLN A  20     -54.375 -18.931  49.096  1.00 94.67           O  
ATOM    182  N   VAL A  21     -60.122 -20.398  48.781  1.00 94.27           N  
ATOM    183  CA  VAL A  21     -61.175 -20.636  47.799  1.00 94.27           C  
ATOM    184  C   VAL A  21     -61.350 -19.400  46.919  1.00 94.27           C  
ATOM    185  CB  VAL A  21     -62.514 -20.999  48.480  1.00 94.27           C  
ATOM    186  O   VAL A  21     -61.986 -19.466  45.865  1.00 94.27           O  
ATOM    187  CG1 VAL A  21     -62.426 -22.371  49.147  1.00 94.27           C  
ATOM    188  CG2 VAL A  21     -62.901 -19.930  49.500  1.00 94.27           C  
ATOM    189  N   GLY A  22     -60.709 -18.287  47.310  1.00 93.06           N  
ATOM    190  CA  GLY A  22     -60.741 -17.082  46.495  1.00 93.06           C  
ATOM    191  C   GLY A  22     -59.846 -15.979  47.027  1.00 93.06           C  
ATOM    192  O   GLY A  22     -59.419 -16.022  48.183  1.00 93.06           O  
ATOM    193  N   GLN A  23     -59.527 -14.938  46.105  1.00 93.31           N  
ATOM    194  CA  GLN A  23     -58.778 -13.740  46.469  1.00 93.31           C  
ATOM    195  C   GLN A  23     -59.506 -12.478  46.015  1.00 93.31           C  
ATOM    196  CB  GLN A  23     -57.373 -13.781  45.868  1.00 93.31           C  
ATOM    197  O   GLN A  23     -60.199 -12.487  44.995  1.00 93.31           O  
ATOM    198  CG  GLN A  23     -56.489 -14.880  46.444  1.00 93.31           C  
ATOM    199  CD  GLN A  23     -55.083 -14.860  45.875  1.00 93.31           C  
ATOM    200  NE2 GLN A  23     -54.095 -14.672  46.744  1.00 93.31           N  
ATOM    201  OE1 GLN A  23     -54.886 -15.014  44.666  1.00 93.31           O  
ATOM    202  N   ASP A  24     -59.434 -11.467  46.825  1.00 90.07           N  
ATOM    203  CA  ASP A  24     -59.866 -10.121  46.463  1.00 90.07           C  
ATOM    204  C   ASP A  24     -58.678  -9.166  46.382  1.00 90.07           C  
ATOM    205  CB  ASP A  24     -60.894  -9.598  47.469  1.00 90.07           C  
ATOM    206  O   ASP A  24     -58.162  -8.719  47.408  1.00 90.07           O  
ATOM    207  CG  ASP A  24     -61.556  -8.306  47.023  1.00 90.07           C  
ATOM    208  OD1 ASP A  24     -60.894  -7.479  46.358  1.00 90.07           O  
ATOM    209  OD2 ASP A  24     -62.749  -8.111  47.341  1.00 90.07           O  
ATOM    210  N   ILE A  25     -58.289  -8.860  45.122  1.00 84.07           N  
ATOM    211  CA  ILE A  25     -57.073  -8.104  44.843  1.00 84.07           C  
ATOM    212  C   ILE A  25     -57.222  -6.676  45.363  1.00 84.07           C  
ATOM    213  CB  ILE A  25     -56.749  -8.093  43.332  1.00 84.07           C  
ATOM    214  O   ILE A  25     -56.307  -6.140  45.992  1.00 84.07           O  
ATOM    215  CG1 ILE A  25     -56.445  -9.513  42.840  1.00 84.07           C  
ATOM    216  CG2 ILE A  25     -55.580  -7.149  43.037  1.00 84.07           C  
ATOM    217  CD1 ILE A  25     -56.326  -9.632  41.327  1.00 84.07           C  
ATOM    218  N   GLN A  26     -58.427  -6.117  45.254  1.00 82.56           N  
ATOM    219  CA  GLN A  26     -58.686  -4.736  45.646  1.00 82.56           C  
ATOM    220  C   GLN A  26     -58.679  -4.585  47.164  1.00 82.56           C  
ATOM    221  CB  GLN A  26     -60.023  -4.258  45.077  1.00 82.56           C  
ATOM    222  O   GLN A  26     -58.099  -3.635  47.696  1.00 82.56           O  
ATOM    223  CG  GLN A  26     -60.315  -2.787  45.345  1.00 82.56           C  
ATOM    224  CD  GLN A  26     -59.445  -1.857  44.522  1.00 82.56           C  
ATOM    225  NE2 GLN A  26     -59.281  -0.625  44.994  1.00 82.56           N  
ATOM    226  OE1 GLN A  26     -58.924  -2.241  43.470  1.00 82.56           O  
ATOM    227  N   ASN A  27     -59.201  -5.542  47.886  1.00 87.18           N  
ATOM    228  CA  ASN A  27     -59.359  -5.462  49.335  1.00 87.18           C  
ATOM    229  C   ASN A  27     -58.216  -6.161  50.063  1.00 87.18           C  
ATOM    230  CB  ASN A  27     -60.703  -6.056  49.762  1.00 87.18           C  
ATOM    231  O   ASN A  27     -58.157  -6.148  51.294  1.00 87.18           O  
ATOM    232  CG  ASN A  27     -61.883  -5.224  49.299  1.00 87.18           C  
ATOM    233  ND2 ASN A  27     -62.948  -5.891  48.871  1.00 87.18           N  
ATOM    234  OD1 ASN A  27     -61.838  -3.991  49.325  1.00 87.18           O  
ATOM    235  N   ASN A  28     -57.294  -6.750  49.353  1.00 90.10           N  
ATOM    236  CA  ASN A  28     -56.111  -7.430  49.870  1.00 90.10           C  
ATOM    237  C   ASN A  28     -56.481  -8.500  50.892  1.00 90.10           C  
ATOM    238  CB  ASN A  28     -55.138  -6.422  50.484  1.00 90.10           C  
ATOM    239  O   ASN A  28     -55.873  -8.581  51.961  1.00 90.10           O  
ATOM    240  CG  ASN A  28     -53.731  -6.973  50.616  1.00 90.10           C  
ATOM    241  ND2 ASN A  28     -52.978  -6.453  51.577  1.00 90.10           N  
ATOM    242  OD1 ASN A  28     -53.325  -7.858  49.858  1.00 90.10           O  
ATOM    243  N   THR A  29     -57.433  -9.394  50.497  1.00 93.84           N  
ATOM    244  CA  THR A  29     -57.915 -10.453  51.376  1.00 93.84           C  
ATOM    245  C   THR A  29     -58.056 -11.767  50.613  1.00 93.84           C  
ATOM    246  CB  THR A  29     -59.266 -10.079  52.013  1.00 93.84           C  
ATOM    247  O   THR A  29     -58.186 -11.768  49.387  1.00 93.84           O  
ATOM    248  CG2 THR A  29     -59.153  -8.795  52.828  1.00 93.84           C  
ATOM    249  OG1 THR A  29     -60.240  -9.891  50.979  1.00 93.84           O  
ATOM    250  N   SER A  30     -57.966 -12.943  51.350  1.00 95.35           N  
ATOM    251  CA  SER A  30     -58.271 -14.276  50.840  1.00 95.35           C  
ATOM    252  C   SER A  30     -59.487 -14.871  51.541  1.00 95.35           C  
ATOM    253  CB  SER A  30     -57.068 -15.204  51.011  1.00 95.35           C  
ATOM    254  O   SER A  30     -59.715 -14.613  52.725  1.00 95.35           O  
ATOM    255  OG  SER A  30     -55.982 -14.773  50.208  1.00 95.35           O  
ATOM    256  N   GLN A  31     -60.292 -15.536  50.714  1.00 95.43           N  
ATOM    257  CA  GLN A  31     -61.348 -16.355  51.301  1.00 95.43           C  
ATOM    258  C   GLN A  31     -60.852 -17.770  51.586  1.00 95.43           C  
ATOM    259  CB  GLN A  31     -62.567 -16.402  50.378  1.00 95.43           C  
ATOM    260  O   GLN A  31     -60.336 -18.444  50.693  1.00 95.43           O  
ATOM    261  CG  GLN A  31     -63.174 -15.035  50.092  1.00 95.43           C  
ATOM    262  CD  GLN A  31     -63.798 -14.401  51.321  1.00 95.43           C  
ATOM    263  NE2 GLN A  31     -63.635 -13.090  51.459  1.00 95.43           N  
ATOM    264  OE1 GLN A  31     -64.423 -15.084  52.138  1.00 95.43           O  
ATOM    265  N   VAL A  32     -60.883 -18.107  52.868  1.00 95.43           N  
ATOM    266  CA  VAL A  32     -60.348 -19.393  53.303  1.00 95.43           C  
ATOM    267  C   VAL A  32     -61.470 -20.249  53.886  1.00 95.43           C  
ATOM    268  CB  VAL A  32     -59.218 -19.215  54.341  1.00 95.43           C  
ATOM    269  O   VAL A  32     -62.192 -19.809  54.784  1.00 95.43           O  
ATOM    270  CG1 VAL A  32     -58.684 -20.572  54.796  1.00 95.43           C  
ATOM    271  CG2 VAL A  32     -58.091 -18.361  53.762  1.00 95.43           C  
ATOM    272  N   ARG A  33     -61.639 -21.388  53.241  1.00 96.03           N  
ATOM    273  CA  ARG A  33     -62.643 -22.330  53.724  1.00 96.03           C  
ATOM    274  C   ARG A  33     -62.046 -23.287  54.751  1.00 96.03           C  
ATOM    275  CB  ARG A  33     -63.243 -23.120  52.559  1.00 96.03           C  
ATOM    276  O   ARG A  33     -61.050 -23.959  54.476  1.00 96.03           O  
ATOM    277  CG  ARG A  33     -64.436 -23.979  52.947  1.00 96.03           C  
ATOM    278  CD  ARG A  33     -65.053 -24.667  51.737  1.00 96.03           C  
ATOM    279  NE  ARG A  33     -66.260 -25.407  52.095  1.00 96.03           N  
ATOM    280  NH1 ARG A  33     -66.514 -26.401  50.025  1.00 96.03           N  
ATOM    281  NH2 ARG A  33     -68.012 -26.839  51.704  1.00 96.03           N  
ATOM    282  CZ  ARG A  33     -66.926 -26.214  51.274  1.00 96.03           C  
ATOM    283  N   LEU A  34     -62.584 -23.325  56.033  1.00 96.62           N  
ATOM    284  CA  LEU A  34     -62.177 -24.217  57.112  1.00 96.62           C  
ATOM    285  C   LEU A  34     -63.215 -25.313  57.332  1.00 96.62           C  
ATOM    286  CB  LEU A  34     -61.966 -23.430  58.409  1.00 96.62           C  
ATOM    287  O   LEU A  34     -64.390 -25.023  57.566  1.00 96.62           O  
ATOM    288  CG  LEU A  34     -60.989 -22.256  58.338  1.00 96.62           C  
ATOM    289  CD1 LEU A  34     -60.905 -21.554  59.689  1.00 96.62           C  
ATOM    290  CD2 LEU A  34     -59.611 -22.734  57.891  1.00 96.62           C  
ATOM    291  N   ARG A  35     -62.791 -26.603  57.183  1.00 96.78           N  
ATOM    292  CA  ARG A  35     -63.685 -27.738  57.388  1.00 96.78           C  
ATOM    293  C   ARG A  35     -63.151 -28.668  58.472  1.00 96.78           C  
ATOM    294  CB  ARG A  35     -63.879 -28.513  56.082  1.00 96.78           C  
ATOM    295  O   ARG A  35     -62.013 -29.134  58.392  1.00 96.78           O  
ATOM    296  CG  ARG A  35     -64.535 -27.702  54.976  1.00 96.78           C  
ATOM    297  CD  ARG A  35     -64.543 -28.455  53.653  1.00 96.78           C  
ATOM    298  NE  ARG A  35     -63.201 -28.570  53.090  1.00 96.78           N  
ATOM    299  NH1 ARG A  35     -63.858 -29.791  51.242  1.00 96.78           N  
ATOM    300  NH2 ARG A  35     -61.651 -29.245  51.536  1.00 96.78           N  
ATOM    301  CZ  ARG A  35     -62.906 -29.202  51.957  1.00 96.78           C  
ATOM    302  N   LEU A  36     -63.937 -28.850  59.524  1.00 97.38           N  
ATOM    303  CA  LEU A  36     -63.581 -29.733  60.630  1.00 97.38           C  
ATOM    304  C   LEU A  36     -64.533 -30.922  60.705  1.00 97.38           C  
ATOM    305  CB  LEU A  36     -63.597 -28.966  61.955  1.00 97.38           C  
ATOM    306  O   LEU A  36     -65.753 -30.746  60.708  1.00 97.38           O  
ATOM    307  CG  LEU A  36     -63.105 -29.729  63.186  1.00 97.38           C  
ATOM    308  CD1 LEU A  36     -61.602 -29.969  63.095  1.00 97.38           C  
ATOM    309  CD2 LEU A  36     -63.454 -28.968  64.461  1.00 97.38           C  
ATOM    310  N   ALA A  37     -63.983 -32.067  60.702  1.00 96.75           N  
ATOM    311  CA  ALA A  37     -64.802 -33.275  60.747  1.00 96.75           C  
ATOM    312  C   ALA A  37     -64.340 -34.211  61.860  1.00 96.75           C  
ATOM    313  CB  ALA A  37     -64.762 -33.995  59.401  1.00 96.75           C  
ATOM    314  O   ALA A  37     -63.150 -34.264  62.181  1.00 96.75           O  
ATOM    315  N   LEU A  38     -65.250 -34.879  62.479  1.00 95.89           N  
ATOM    316  CA  LEU A  38     -64.991 -35.952  63.433  1.00 95.89           C  
ATOM    317  C   LEU A  38     -65.014 -37.311  62.743  1.00 95.89           C  
ATOM    318  CB  LEU A  38     -66.021 -35.923  64.565  1.00 95.89           C  
ATOM    319  O   LEU A  38     -65.958 -37.626  62.015  1.00 95.89           O  
ATOM    320  CG  LEU A  38     -65.921 -37.043  65.602  1.00 95.89           C  
ATOM    321  CD1 LEU A  38     -64.657 -36.878  66.440  1.00 95.89           C  
ATOM    322  CD2 LEU A  38     -67.160 -37.061  66.492  1.00 95.89           C  
ATOM    323  N   LEU A  39     -64.036 -38.126  63.046  1.00 95.12           N  
ATOM    324  CA  LEU A  39     -63.922 -39.446  62.436  1.00 95.12           C  
ATOM    325  C   LEU A  39     -63.781 -40.527  63.502  1.00 95.12           C  
ATOM    326  CB  LEU A  39     -62.725 -39.494  61.482  1.00 95.12           C  
ATOM    327  O   LEU A  39     -63.089 -40.331  64.503  1.00 95.12           O  
ATOM    328  CG  LEU A  39     -62.750 -38.508  60.313  1.00 95.12           C  
ATOM    329  CD1 LEU A  39     -62.182 -37.160  60.745  1.00 95.12           C  
ATOM    330  CD2 LEU A  39     -61.973 -39.066  59.126  1.00 95.12           C  
ATOM    331  N   ASN A  40     -64.444 -41.743  63.177  1.00 93.25           N  
ATOM    332  CA  ASN A  40     -64.240 -42.921  64.013  1.00 93.25           C  
ATOM    333  C   ASN A  40     -63.607 -44.064  63.226  1.00 93.25           C  
ATOM    334  CB  ASN A  40     -65.562 -43.374  64.636  1.00 93.25           C  
ATOM    335  O   ASN A  40     -63.801 -44.171  62.013  1.00 93.25           O  
ATOM    336  CG  ASN A  40     -66.493 -44.018  63.627  1.00 93.25           C  
ATOM    337  ND2 ASN A  40     -67.110 -45.128  64.014  1.00 93.25           N  
ATOM    338  OD1 ASN A  40     -66.654 -43.523  62.508  1.00 93.25           O  
ATOM    339  N   THR A  41     -62.737 -44.797  63.898  1.00 87.37           N  
ATOM    340  CA  THR A  41     -62.132 -45.954  63.247  1.00 87.37           C  
ATOM    341  C   THR A  41     -62.683 -47.252  63.830  1.00 87.37           C  
ATOM    342  CB  THR A  41     -60.599 -45.935  63.385  1.00 87.37           C  
ATOM    343  O   THR A  41     -63.291 -48.051  63.116  1.00 87.37           O  
ATOM    344  CG2 THR A  41     -59.994 -44.749  62.642  1.00 87.37           C  
ATOM    345  OG1 THR A  41     -60.252 -45.842  64.773  1.00 87.37           O  
ATOM    346  N   THR A  42     -62.644 -47.438  65.150  1.00 86.41           N  
ATOM    347  CA  THR A  42     -62.980 -48.728  65.743  1.00 86.41           C  
ATOM    348  C   THR A  42     -64.007 -48.560  66.858  1.00 86.41           C  
ATOM    349  CB  THR A  42     -61.727 -49.432  66.297  1.00 86.41           C  
ATOM    350  O   THR A  42     -64.429 -49.542  67.474  1.00 86.41           O  
ATOM    351  CG2 THR A  42     -60.779 -49.835  65.172  1.00 86.41           C  
ATOM    352  OG1 THR A  42     -61.042 -48.542  67.188  1.00 86.41           O  
ATOM    353  N   THR A  43     -64.459 -47.299  67.126  1.00 89.14           N  
ATOM    354  CA  THR A  43     -65.395 -47.008  68.207  1.00 89.14           C  
ATOM    355  C   THR A  43     -66.537 -46.125  67.710  1.00 89.14           C  
ATOM    356  CB  THR A  43     -64.687 -46.320  69.389  1.00 89.14           C  
ATOM    357  O   THR A  43     -66.379 -45.386  66.737  1.00 89.14           O  
ATOM    358  CG2 THR A  43     -63.737 -47.281  70.095  1.00 89.14           C  
ATOM    359  OG1 THR A  43     -63.941 -45.197  68.904  1.00 89.14           O  
ATOM    360  N   THR A  44     -67.742 -46.379  68.231  1.00 91.98           N  
ATOM    361  CA  THR A  44     -68.940 -45.635  67.859  1.00 91.98           C  
ATOM    362  C   THR A  44     -69.571 -44.979  69.084  1.00 91.98           C  
ATOM    363  CB  THR A  44     -69.974 -46.548  67.173  1.00 91.98           C  
ATOM    364  O   THR A  44     -69.394 -45.451  70.208  1.00 91.98           O  
ATOM    365  CG2 THR A  44     -69.373 -47.239  65.954  1.00 91.98           C  
ATOM    366  OG1 THR A  44     -70.415 -47.544  68.104  1.00 91.98           O  
ATOM    367  N   PHE A  45     -70.220 -43.820  68.889  1.00 92.03           N  
ATOM    368  CA  PHE A  45     -70.982 -43.216  69.975  1.00 92.03           C  
ATOM    369  C   PHE A  45     -72.134 -42.382  69.429  1.00 92.03           C  
ATOM    370  CB  PHE A  45     -70.075 -42.348  70.853  1.00 92.03           C  
ATOM    371  O   PHE A  45     -72.117 -41.976  68.265  1.00 92.03           O  
ATOM    372  CG  PHE A  45     -69.824 -40.974  70.294  1.00 92.03           C  
ATOM    373  CD1 PHE A  45     -68.769 -40.746  69.420  1.00 92.03           C  
ATOM    374  CD2 PHE A  45     -70.644 -39.909  70.643  1.00 92.03           C  
ATOM    375  CE1 PHE A  45     -68.534 -39.475  68.900  1.00 92.03           C  
ATOM    376  CE2 PHE A  45     -70.416 -38.636  70.129  1.00 92.03           C  
ATOM    377  CZ  PHE A  45     -69.360 -38.421  69.258  1.00 92.03           C  
ATOM    378  N   ALA A  46     -73.211 -42.249  70.109  1.00 90.49           N  
ATOM    379  CA  ALA A  46     -74.353 -41.380  69.835  1.00 90.49           C  
ATOM    380  C   ALA A  46     -74.929 -40.807  71.127  1.00 90.49           C  
ATOM    381  CB  ALA A  46     -75.430 -42.143  69.068  1.00 90.49           C  
ATOM    382  O   ALA A  46     -74.701 -41.351  72.210  1.00 90.49           O  
ATOM    383  N   GLN A  47     -75.503 -39.605  71.000  1.00 87.00           N  
ATOM    384  CA  GLN A  47     -76.313 -38.997  72.051  1.00 87.00           C  
ATOM    385  C   GLN A  47     -75.435 -38.358  73.122  1.00 87.00           C  
ATOM    386  CB  GLN A  47     -77.240 -40.037  72.683  1.00 87.00           C  
ATOM    387  O   GLN A  47     -75.807 -38.322  74.297  1.00 87.00           O  
ATOM    388  CG  GLN A  47     -78.292 -40.584  71.727  1.00 87.00           C  
ATOM    389  CD  GLN A  47     -79.219 -41.587  72.388  1.00 87.00           C  
ATOM    390  NE2 GLN A  47     -80.442 -41.689  71.878  1.00 87.00           N  
ATOM    391  OE1 GLN A  47     -78.839 -42.266  73.347  1.00 87.00           O  
ATOM    392  N   TYR A  48     -74.174 -37.979  72.838  1.00 90.35           N  
ATOM    393  CA  TYR A  48     -73.281 -37.210  73.697  1.00 90.35           C  
ATOM    394  C   TYR A  48     -73.176 -35.766  73.221  1.00 90.35           C  
ATOM    395  CB  TYR A  48     -71.889 -37.849  73.736  1.00 90.35           C  
ATOM    396  O   TYR A  48     -73.058 -35.509  72.020  1.00 90.35           O  
ATOM    397  CG  TYR A  48     -71.838 -39.145  74.508  1.00 90.35           C  
ATOM    398  CD1 TYR A  48     -71.338 -39.185  75.808  1.00 90.35           C  
ATOM    399  CD2 TYR A  48     -72.288 -40.332  73.939  1.00 90.35           C  
ATOM    400  CE1 TYR A  48     -71.287 -40.377  76.522  1.00 90.35           C  
ATOM    401  CE2 TYR A  48     -72.241 -41.530  74.645  1.00 90.35           C  
ATOM    402  OH  TYR A  48     -71.693 -42.726  76.637  1.00 90.35           O  
ATOM    403  CZ  TYR A  48     -71.741 -41.543  75.934  1.00 90.35           C  
ATOM    404  N   GLN A  49     -73.322 -34.926  74.158  1.00 91.98           N  
ATOM    405  CA  GLN A  49     -73.070 -33.519  73.862  1.00 91.98           C  
ATOM    406  C   GLN A  49     -71.578 -33.253  73.687  1.00 91.98           C  
ATOM    407  CB  GLN A  49     -73.637 -32.627  74.967  1.00 91.98           C  
ATOM    408  O   GLN A  49     -70.776 -33.585  74.562  1.00 91.98           O  
ATOM    409  CG  GLN A  49     -73.648 -31.146  74.617  1.00 91.98           C  
ATOM    410  CD  GLN A  49     -74.669 -30.802  73.549  1.00 91.98           C  
ATOM    411  NE2 GLN A  49     -74.538 -29.618  72.962  1.00 91.98           N  
ATOM    412  OE1 GLN A  49     -75.568 -31.596  73.253  1.00 91.98           O  
ATOM    413  N   CYS A  50     -71.201 -32.660  72.573  1.00 94.14           N  
ATOM    414  CA  CYS A  50     -69.808 -32.379  72.248  1.00 94.14           C  
ATOM    415  C   CYS A  50     -69.634 -30.935  71.793  1.00 94.14           C  
ATOM    416  CB  CYS A  50     -69.308 -33.329  71.161  1.00 94.14           C  
ATOM    417  O   CYS A  50     -70.601 -30.286  71.390  1.00 94.14           O  
ATOM    418  SG  CYS A  50     -69.447 -35.076  71.601  1.00 94.14           S  
ATOM    419  N   SER A  51     -68.456 -30.480  71.951  1.00 95.06           N  
ATOM    420  CA  SER A  51     -68.117 -29.148  71.461  1.00 95.06           C  
ATOM    421  C   SER A  51     -66.811 -29.164  70.674  1.00 95.06           C  
ATOM    422  CB  SER A  51     -68.009 -28.160  72.623  1.00 95.06           C  
ATOM    423  O   SER A  51     -65.918 -29.965  70.958  1.00 95.06           O  
ATOM    424  OG  SER A  51     -66.958 -28.528  73.500  1.00 95.06           O  
ATOM    425  N   ALA A  52     -66.761 -28.387  69.621  1.00 96.34           N  
ATOM    426  CA  ALA A  52     -65.570 -28.237  68.790  1.00 96.34           C  
ATOM    427  C   ALA A  52     -65.370 -26.782  68.375  1.00 96.34           C  
ATOM    428  CB  ALA A  52     -65.666 -29.130  67.556  1.00 96.34           C  
ATOM    429  O   ALA A  52     -66.329 -26.009  68.317  1.00 96.34           O  
ATOM    430  N   TYR A  53     -64.121 -26.396  68.214  1.00 96.85           N  
ATOM    431  CA  TYR A  53     -63.871 -25.077  67.644  1.00 96.85           C  
ATOM    432  C   TYR A  53     -62.658 -25.102  66.722  1.00 96.85           C  
ATOM    433  CB  TYR A  53     -63.661 -24.043  68.754  1.00 96.85           C  
ATOM    434  O   TYR A  53     -61.796 -25.975  66.844  1.00 96.85           O  
ATOM    435  CG  TYR A  53     -62.426 -24.288  69.586  1.00 96.85           C  
ATOM    436  CD1 TYR A  53     -62.508 -24.943  70.813  1.00 96.85           C  
ATOM    437  CD2 TYR A  53     -61.176 -23.865  69.149  1.00 96.85           C  
ATOM    438  CE1 TYR A  53     -61.372 -25.170  71.585  1.00 96.85           C  
ATOM    439  CE2 TYR A  53     -60.034 -24.086  69.912  1.00 96.85           C  
ATOM    440  OH  TYR A  53     -59.015 -24.960  71.885  1.00 96.85           O  
ATOM    441  CZ  TYR A  53     -60.142 -24.739  71.126  1.00 96.85           C  
ATOM    442  N   VAL A  54     -62.681 -24.248  65.776  1.00 97.15           N  
ATOM    443  CA  VAL A  54     -61.513 -23.858  64.992  1.00 97.15           C  
ATOM    444  C   VAL A  54     -61.135 -22.413  65.312  1.00 97.15           C  
ATOM    445  CB  VAL A  54     -61.767 -24.020  63.477  1.00 97.15           C  
ATOM    446  O   VAL A  54     -61.966 -21.509  65.202  1.00 97.15           O  
ATOM    447  CG1 VAL A  54     -60.552 -23.558  62.674  1.00 97.15           C  
ATOM    448  CG2 VAL A  54     -62.109 -25.471  63.146  1.00 97.15           C  
ATOM    449  N   GLU A  55     -59.930 -22.198  65.844  1.00 95.51           N  
ATOM    450  CA  GLU A  55     -59.417 -20.868  66.159  1.00 95.51           C  
ATOM    451  C   GLU A  55     -58.434 -20.390  65.094  1.00 95.51           C  
ATOM    452  CB  GLU A  55     -58.746 -20.862  67.535  1.00 95.51           C  
ATOM    453  O   GLU A  55     -57.555 -21.143  64.669  1.00 95.51           O  
ATOM    454  CG  GLU A  55     -58.340 -19.476  68.015  1.00 95.51           C  
ATOM    455  CD  GLU A  55     -57.732 -19.478  69.409  1.00 95.51           C  
ATOM    456  OE1 GLU A  55     -57.380 -18.390  69.919  1.00 95.51           O  
ATOM    457  OE2 GLU A  55     -57.606 -20.576  69.995  1.00 95.51           O  
ATOM    458  N   PHE A  56     -58.611 -19.151  64.633  1.00 93.87           N  
ATOM    459  CA  PHE A  56     -57.756 -18.541  63.621  1.00 93.87           C  
ATOM    460  C   PHE A  56     -57.587 -17.049  63.882  1.00 93.87           C  
ATOM    461  CB  PHE A  56     -58.335 -18.766  62.220  1.00 93.87           C  
ATOM    462  O   PHE A  56     -58.528 -16.377  64.309  1.00 93.87           O  
ATOM    463  CG  PHE A  56     -59.725 -18.217  62.043  1.00 93.87           C  
ATOM    464  CD1 PHE A  56     -60.837 -18.976  62.389  1.00 93.87           C  
ATOM    465  CD2 PHE A  56     -59.921 -16.941  61.530  1.00 93.87           C  
ATOM    466  CE1 PHE A  56     -62.125 -18.471  62.226  1.00 93.87           C  
ATOM    467  CE2 PHE A  56     -61.205 -16.430  61.364  1.00 93.87           C  
ATOM    468  CZ  PHE A  56     -62.305 -17.196  61.712  1.00 93.87           C  
ATOM    469  N   ASN A  57     -56.396 -16.571  63.881  1.00 84.87           N  
ATOM    470  CA  ASN A  57     -56.046 -15.160  64.005  1.00 84.87           C  
ATOM    471  C   ASN A  57     -56.828 -14.485  65.129  1.00 84.87           C  
ATOM    472  CB  ASN A  57     -56.281 -14.429  62.682  1.00 84.87           C  
ATOM    473  O   ASN A  57     -57.383 -13.401  64.941  1.00 84.87           O  
ATOM    474  CG  ASN A  57     -55.179 -14.681  61.672  1.00 84.87           C  
ATOM    475  ND2 ASN A  57     -55.422 -14.303  60.422  1.00 84.87           N  
ATOM    476  OD1 ASN A  57     -54.118 -15.212  62.011  1.00 84.87           O  
ATOM    477  N   GLY A  58     -57.044 -15.216  66.274  1.00 84.11           N  
ATOM    478  CA  GLY A  58     -57.646 -14.630  67.460  1.00 84.11           C  
ATOM    479  C   GLY A  58     -59.162 -14.687  67.451  1.00 84.11           C  
ATOM    480  O   GLY A  58     -59.812 -14.216  68.386  1.00 84.11           O  
ATOM    481  N   GLN A  59     -59.797 -15.233  66.276  1.00 90.98           N  
ATOM    482  CA  GLN A  59     -61.228 -15.480  66.140  1.00 90.98           C  
ATOM    483  C   GLN A  59     -61.541 -16.970  66.241  1.00 90.98           C  
ATOM    484  CB  GLN A  59     -61.745 -14.923  64.812  1.00 90.98           C  
ATOM    485  O   GLN A  59     -60.665 -17.810  66.022  1.00 90.98           O  
ATOM    486  CG  GLN A  59     -61.541 -13.423  64.653  1.00 90.98           C  
ATOM    487  CD  GLN A  59     -62.063 -12.897  63.330  1.00 90.98           C  
ATOM    488  NE2 GLN A  59     -62.398 -11.611  63.293  1.00 90.98           N  
ATOM    489  OE1 GLN A  59     -62.164 -13.639  62.347  1.00 90.98           O  
ATOM    490  N   ARG A  60     -62.878 -17.295  66.629  1.00 93.80           N  
ATOM    491  CA  ARG A  60     -63.220 -18.695  66.857  1.00 93.80           C  
ATOM    492  C   ARG A  60     -64.506 -19.071  66.129  1.00 93.80           C  
ATOM    493  CB  ARG A  60     -63.363 -18.977  68.354  1.00 93.80           C  
ATOM    494  O   ARG A  60     -65.487 -18.326  66.167  1.00 93.80           O  
ATOM    495  CG  ARG A  60     -63.520 -20.451  68.692  1.00 93.80           C  
ATOM    496  CD  ARG A  60     -63.698 -20.671  70.188  1.00 93.80           C  
ATOM    497  NE  ARG A  60     -62.432 -20.546  70.905  1.00 93.80           N  
ATOM    498  NH1 ARG A  60     -63.304 -21.128  72.964  1.00 93.80           N  
ATOM    499  NH2 ARG A  60     -61.077 -20.623  72.758  1.00 93.80           N  
ATOM    500  CZ  ARG A  60     -62.274 -20.766  72.207  1.00 93.80           C  
ATOM    501  N   LEU A  61     -64.433 -20.208  65.373  1.00 96.31           N  
ATOM    502  CA  LEU A  61     -65.641 -20.863  64.884  1.00 96.31           C  
ATOM    503  C   LEU A  61     -66.073 -21.981  65.828  1.00 96.31           C  
ATOM    504  CB  LEU A  61     -65.415 -21.425  63.478  1.00 96.31           C  
ATOM    505  O   LEU A  61     -65.347 -22.961  66.009  1.00 96.31           O  
ATOM    506  CG  LEU A  61     -64.978 -20.422  62.409  1.00 96.31           C  
ATOM    507  CD1 LEU A  61     -64.680 -21.141  61.098  1.00 96.31           C  
ATOM    508  CD2 LEU A  61     -66.048 -19.355  62.208  1.00 96.31           C  
ATOM    509  N   ASN A  62     -67.141 -21.810  66.480  1.00 96.18           N  
ATOM    510  CA  ASN A  62     -67.572 -22.754  67.506  1.00 96.18           C  
ATOM    511  C   ASN A  62     -68.612 -23.732  66.967  1.00 96.18           C  
ATOM    512  CB  ASN A  62     -68.124 -22.010  68.724  1.00 96.18           C  
ATOM    513  O   ASN A  62     -69.423 -23.373  66.111  1.00 96.18           O  
ATOM    514  CG  ASN A  62     -67.061 -21.207  69.448  1.00 96.18           C  
ATOM    515  ND2 ASN A  62     -67.249 -19.894  69.511  1.00 96.18           N  
ATOM    516  OD1 ASN A  62     -66.079 -21.762  69.947  1.00 96.18           O  
ATOM    517  N   TRP A  63     -68.542 -24.970  67.368  1.00 95.99           N  
ATOM    518  CA  TRP A  63     -69.555 -25.978  67.071  1.00 95.99           C  
ATOM    519  C   TRP A  63     -70.029 -26.665  68.347  1.00 95.99           C  
ATOM    520  CB  TRP A  63     -69.008 -27.018  66.089  1.00 95.99           C  
ATOM    521  O   TRP A  63     -69.221 -27.002  69.216  1.00 95.99           O  
ATOM    522  CG  TRP A  63     -69.988 -28.096  65.736  1.00 95.99           C  
ATOM    523  CD1 TRP A  63     -70.884 -28.090  64.703  1.00 95.99           C  
ATOM    524  CD2 TRP A  63     -70.173 -29.339  66.420  1.00 95.99           C  
ATOM    525  CE2 TRP A  63     -71.199 -30.039  65.746  1.00 95.99           C  
ATOM    526  CE3 TRP A  63     -69.569 -29.931  67.538  1.00 95.99           C  
ATOM    527  NE1 TRP A  63     -71.615 -29.255  64.704  1.00 95.99           N  
ATOM    528  CH2 TRP A  63     -71.028 -31.857  67.252  1.00 95.99           C  
ATOM    529  CZ2 TRP A  63     -71.634 -31.301  66.155  1.00 95.99           C  
ATOM    530  CZ3 TRP A  63     -70.005 -31.188  67.943  1.00 95.99           C  
ATOM    531  N   SER A  64     -71.251 -26.803  68.627  1.00 93.70           N  
ATOM    532  CA  SER A  64     -71.822 -27.611  69.700  1.00 93.70           C  
ATOM    533  C   SER A  64     -72.952 -28.495  69.184  1.00 93.70           C  
ATOM    534  CB  SER A  64     -72.337 -26.716  70.828  1.00 93.70           C  
ATOM    535  O   SER A  64     -73.774 -28.054  68.378  1.00 93.70           O  
ATOM    536  OG  SER A  64     -73.409 -25.906  70.378  1.00 93.70           O  
ATOM    537  N   GLY A  65     -72.940 -29.755  69.562  1.00 92.72           N  
ATOM    538  CA  GLY A  65     -73.976 -30.681  69.135  1.00 92.72           C  
ATOM    539  C   GLY A  65     -73.768 -32.090  69.657  1.00 92.72           C  
ATOM    540  O   GLY A  65     -72.949 -32.313  70.550  1.00 92.72           O  
ATOM    541  N   SER A  66     -74.577 -32.966  69.222  1.00 92.53           N  
ATOM    542  CA  SER A  66     -74.507 -34.378  69.583  1.00 92.53           C  
ATOM    543  C   SER A  66     -74.230 -35.248  68.362  1.00 92.53           C  
ATOM    544  CB  SER A  66     -75.807 -34.826  70.254  1.00 92.53           C  
ATOM    545  O   SER A  66     -75.153 -35.820  67.778  1.00 92.53           O  
ATOM    546  OG  SER A  66     -76.057 -34.065  71.423  1.00 92.53           O  
ATOM    547  N   PRO A  67     -72.919 -35.263  67.849  1.00 91.23           N  
ATOM    548  CA  PRO A  67     -72.606 -36.049  66.652  1.00 91.23           C  
ATOM    549  C   PRO A  67     -72.808 -37.548  66.861  1.00 91.23           C  
ATOM    550  CB  PRO A  67     -71.132 -35.727  66.395  1.00 91.23           C  
ATOM    551  O   PRO A  67     -72.642 -38.047  67.977  1.00 91.23           O  
ATOM    552  CG  PRO A  67     -70.559 -35.453  67.748  1.00 91.23           C  
ATOM    553  CD  PRO A  67     -71.614 -34.791  68.588  1.00 91.23           C  
ATOM    554  N   SER A  68     -73.355 -38.202  65.875  1.00 90.32           N  
ATOM    555  CA  SER A  68     -73.547 -39.647  65.923  1.00 90.32           C  
ATOM    556  C   SER A  68     -72.670 -40.356  64.895  1.00 90.32           C  
ATOM    557  CB  SER A  68     -75.015 -40.001  65.683  1.00 90.32           C  
ATOM    558  O   SER A  68     -72.756 -40.074  63.699  1.00 90.32           O  
ATOM    559  OG  SER A  68     -75.838 -39.450  66.697  1.00 90.32           O  
ATOM    560  N   VAL A  69     -71.770 -41.213  65.390  1.00 90.08           N  
ATOM    561  CA  VAL A  69     -70.960 -42.088  64.548  1.00 90.08           C  
ATOM    562  C   VAL A  69     -71.275 -43.548  64.867  1.00 90.08           C  
ATOM    563  CB  VAL A  69     -69.451 -41.816  64.733  1.00 90.08           C  
ATOM    564  O   VAL A  69     -70.737 -44.111  65.824  1.00 90.08           O  
ATOM    565  CG1 VAL A  69     -69.064 -40.476  64.108  1.00 90.08           C  
ATOM    566  CG2 VAL A  69     -69.081 -41.845  66.215  1.00 90.08           C  
ATOM    567  N   LEU A  70     -72.305 -44.205  64.209  1.00 89.80           N  
ATOM    568  CA  LEU A  70     -72.966 -45.455  64.567  1.00 89.80           C  
ATOM    569  C   LEU A  70     -72.421 -46.614  63.740  1.00 89.80           C  
ATOM    570  CB  LEU A  70     -74.479 -45.337  64.368  1.00 89.80           C  
ATOM    571  O   LEU A  70     -72.834 -47.761  63.923  1.00 89.80           O  
ATOM    572  CG  LEU A  70     -75.194 -44.283  65.215  1.00 89.80           C  
ATOM    573  CD1 LEU A  70     -76.670 -44.212  64.837  1.00 89.80           C  
ATOM    574  CD2 LEU A  70     -75.031 -44.588  66.700  1.00 89.80           C  
ATOM    575  N   SER A  71     -71.376 -46.402  62.897  1.00 90.13           N  
ATOM    576  CA  SER A  71     -70.628 -47.409  62.151  1.00 90.13           C  
ATOM    577  C   SER A  71     -69.149 -47.047  62.064  1.00 90.13           C  
ATOM    578  CB  SER A  71     -71.204 -47.574  60.745  1.00 90.13           C  
ATOM    579  O   SER A  71     -68.780 -45.881  62.217  1.00 90.13           O  
ATOM    580  OG  SER A  71     -72.573 -47.938  60.802  1.00 90.13           O  
ATOM    581  N   TRP A  72     -68.326 -48.209  61.886  1.00 90.50           N  
ATOM    582  CA  TRP A  72     -66.892 -47.975  61.755  1.00 90.50           C  
ATOM    583  C   TRP A  72     -66.589 -47.122  60.527  1.00 90.50           C  
ATOM    584  CB  TRP A  72     -66.136 -49.304  61.669  1.00 90.50           C  
ATOM    585  O   TRP A  72     -67.300 -47.195  59.522  1.00 90.50           O  
ATOM    586  CG  TRP A  72     -66.199 -50.123  62.922  1.00 90.50           C  
ATOM    587  CD1 TRP A  72     -66.805 -49.782  64.100  1.00 90.50           C  
ATOM    588  CD2 TRP A  72     -65.631 -51.421  63.124  1.00 90.50           C  
ATOM    589  CE2 TRP A  72     -65.931 -51.807  64.449  1.00 90.50           C  
ATOM    590  CE3 TRP A  72     -64.896 -52.295  62.312  1.00 90.50           C  
ATOM    591  NE1 TRP A  72     -66.647 -50.791  65.022  1.00 90.50           N  
ATOM    592  CH2 TRP A  72     -64.805 -53.869  64.165  1.00 90.50           C  
ATOM    593  CZ2 TRP A  72     -65.522 -53.032  64.981  1.00 90.50           C  
ATOM    594  CZ3 TRP A  72     -64.490 -53.514  62.843  1.00 90.50           C  
ATOM    595  N   TYR A  73     -65.647 -46.110  60.754  1.00 91.19           N  
ATOM    596  CA  TYR A  73     -65.075 -45.328  59.664  1.00 91.19           C  
ATOM    597  C   TYR A  73     -66.057 -44.268  59.179  1.00 91.19           C  
ATOM    598  CB  TYR A  73     -64.674 -46.240  58.501  1.00 91.19           C  
ATOM    599  O   TYR A  73     -66.155 -44.007  57.978  1.00 91.19           O  
ATOM    600  CG  TYR A  73     -63.679 -47.309  58.882  1.00 91.19           C  
ATOM    601  CD1 TYR A  73     -62.359 -46.983  59.184  1.00 91.19           C  
ATOM    602  CD2 TYR A  73     -64.056 -48.646  58.941  1.00 91.19           C  
ATOM    603  CE1 TYR A  73     -61.438 -47.965  59.534  1.00 91.19           C  
ATOM    604  CE2 TYR A  73     -63.144 -49.636  59.289  1.00 91.19           C  
ATOM    605  OH  TYR A  73     -60.931 -50.262  59.930  1.00 91.19           O  
ATOM    606  CZ  TYR A  73     -61.839 -49.286  59.584  1.00 91.19           C  
ATOM    607  N   GLN A  74     -66.825 -43.745  60.132  1.00 93.88           N  
ATOM    608  CA  GLN A  74     -67.744 -42.662  59.799  1.00 93.88           C  
ATOM    609  C   GLN A  74     -67.074 -41.301  59.970  1.00 93.88           C  
ATOM    610  CB  GLN A  74     -69.003 -42.740  60.663  1.00 93.88           C  
ATOM    611  O   GLN A  74     -66.186 -41.142  60.810  1.00 93.88           O  
ATOM    612  CG  GLN A  74     -69.923 -43.899  60.306  1.00 93.88           C  
ATOM    613  CD  GLN A  74     -71.292 -43.782  60.949  1.00 93.88           C  
ATOM    614  NE2 GLN A  74     -72.334 -44.100  60.188  1.00 93.88           N  
ATOM    615  OE1 GLN A  74     -71.413 -43.409  62.120  1.00 93.88           O  
ATOM    616  N   THR A  75     -67.502 -40.359  59.116  1.00 93.95           N  
ATOM    617  CA  THR A  75     -67.068 -38.968  59.174  1.00 93.95           C  
ATOM    618  C   THR A  75     -68.263 -38.036  59.358  1.00 93.95           C  
ATOM    619  CB  THR A  75     -66.295 -38.570  57.903  1.00 93.95           C  
ATOM    620  O   THR A  75     -69.242 -38.119  58.614  1.00 93.95           O  
ATOM    621  CG2 THR A  75     -65.824 -37.121  57.976  1.00 93.95           C  
ATOM    622  OG1 THR A  75     -65.154 -39.425  57.758  1.00 93.95           O  
ATOM    623  N   VAL A  76     -68.168 -37.219  60.317  1.00 93.84           N  
ATOM    624  CA  VAL A  76     -69.211 -36.233  60.579  1.00 93.84           C  
ATOM    625  C   VAL A  76     -68.624 -34.825  60.496  1.00 93.84           C  
ATOM    626  CB  VAL A  76     -69.869 -36.455  61.959  1.00 93.84           C  
ATOM    627  O   VAL A  76     -67.651 -34.510  61.185  1.00 93.84           O  
ATOM    628  CG1 VAL A  76     -70.923 -35.384  62.234  1.00 93.84           C  
ATOM    629  CG2 VAL A  76     -70.488 -37.850  62.036  1.00 93.84           C  
ATOM    630  N   GLU A  77     -69.243 -34.024  59.709  1.00 95.10           N  
ATOM    631  CA  GLU A  77     -68.803 -32.640  59.553  1.00 95.10           C  
ATOM    632  C   GLU A  77     -69.274 -31.776  60.719  1.00 95.10           C  
ATOM    633  CB  GLU A  77     -69.310 -32.061  58.230  1.00 95.10           C  
ATOM    634  O   GLU A  77     -70.472 -31.705  61.001  1.00 95.10           O  
ATOM    635  CG  GLU A  77     -68.713 -30.704  57.884  1.00 95.10           C  
ATOM    636  CD  GLU A  77     -69.106 -30.211  56.501  1.00 95.10           C  
ATOM    637  OE1 GLU A  77     -70.288 -29.849  56.299  1.00 95.10           O  
ATOM    638  OE2 GLU A  77     -68.226 -30.186  55.612  1.00 95.10           O  
ATOM    639  N   LEU A  78     -68.349 -31.107  61.302  1.00 96.20           N  
ATOM    640  CA  LEU A  78     -68.666 -30.275  62.457  1.00 96.20           C  
ATOM    641  C   LEU A  78     -68.686 -28.799  62.074  1.00 96.20           C  
ATOM    642  CB  LEU A  78     -67.654 -30.509  63.582  1.00 96.20           C  
ATOM    643  O   LEU A  78     -69.596 -28.064  62.464  1.00 96.20           O  
ATOM    644  CG  LEU A  78     -67.510 -31.950  64.074  1.00 96.20           C  
ATOM    645  CD1 LEU A  78     -66.388 -32.048  65.103  1.00 96.20           C  
ATOM    646  CD2 LEU A  78     -68.825 -32.449  64.661  1.00 96.20           C  
ATOM    647  N   ILE A  79     -67.732 -28.362  61.366  1.00 96.80           N  
ATOM    648  CA  ILE A  79     -67.580 -26.976  60.937  1.00 96.80           C  
ATOM    649  C   ILE A  79     -67.241 -26.931  59.449  1.00 96.80           C  
ATOM    650  CB  ILE A  79     -66.493 -26.246  61.757  1.00 96.80           C  
ATOM    651  O   ILE A  79     -66.345 -27.642  58.988  1.00 96.80           O  
ATOM    652  CG1 ILE A  79     -66.883 -26.199  63.239  1.00 96.80           C  
ATOM    653  CG2 ILE A  79     -66.256 -24.837  61.208  1.00 96.80           C  
ATOM    654  CD1 ILE A  79     -65.783 -25.677  64.153  1.00 96.80           C  
ATOM    655  N   ASP A  80     -67.963 -26.112  58.722  1.00 96.57           N  
ATOM    656  CA  ASP A  80     -67.725 -25.798  57.317  1.00 96.57           C  
ATOM    657  C   ASP A  80     -68.075 -24.343  57.012  1.00 96.57           C  
ATOM    658  CB  ASP A  80     -68.530 -26.733  56.413  1.00 96.57           C  
ATOM    659  O   ASP A  80     -69.238 -24.019  56.762  1.00 96.57           O  
ATOM    660  CG  ASP A  80     -68.190 -26.575  54.942  1.00 96.57           C  
ATOM    661  OD1 ASP A  80     -67.500 -25.599  54.577  1.00 96.57           O  
ATOM    662  OD2 ASP A  80     -68.618 -27.433  54.139  1.00 96.57           O  
ATOM    663  N   GLN A  81     -67.032 -23.554  57.197  1.00 96.50           N  
ATOM    664  CA  GLN A  81     -67.263 -22.123  57.032  1.00 96.50           C  
ATOM    665  C   GLN A  81     -66.131 -21.470  56.245  1.00 96.50           C  
ATOM    666  CB  GLN A  81     -67.416 -21.444  58.394  1.00 96.50           C  
ATOM    667  O   GLN A  81     -64.984 -21.918  56.309  1.00 96.50           O  
ATOM    668  CG  GLN A  81     -68.669 -21.859  59.152  1.00 96.50           C  
ATOM    669  CD  GLN A  81     -68.960 -20.964  60.342  1.00 96.50           C  
ATOM    670  NE2 GLN A  81     -69.943 -21.351  61.149  1.00 96.50           N  
ATOM    671  OE1 GLN A  81     -68.307 -19.934  60.535  1.00 96.50           O  
ATOM    672  N   THR A  82     -66.420 -20.408  55.498  1.00 95.46           N  
ATOM    673  CA  THR A  82     -65.451 -19.581  54.788  1.00 95.46           C  
ATOM    674  C   THR A  82     -65.157 -18.302  55.568  1.00 95.46           C  
ATOM    675  CB  THR A  82     -65.952 -19.221  53.377  1.00 95.46           C  
ATOM    676  O   THR A  82     -66.078 -17.623  56.027  1.00 95.46           O  
ATOM    677  CG2 THR A  82     -64.925 -18.379  52.627  1.00 95.46           C  
ATOM    678  OG1 THR A  82     -66.194 -20.426  52.640  1.00 95.46           O  
ATOM    679  N   ILE A  83     -63.923 -18.037  55.753  1.00 94.13           N  
ATOM    680  CA  ILE A  83     -63.497 -16.832  56.456  1.00 94.13           C  
ATOM    681  C   ILE A  83     -62.685 -15.945  55.515  1.00 94.13           C  
ATOM    682  CB  ILE A  83     -62.670 -17.175  57.715  1.00 94.13           C  
ATOM    683  O   ILE A  83     -62.178 -16.414  54.493  1.00 94.13           O  
ATOM    684  CG1 ILE A  83     -61.382 -17.909  57.325  1.00 94.13           C  
ATOM    685  CG2 ILE A  83     -63.501 -18.009  58.696  1.00 94.13           C  
ATOM    686  CD1 ILE A  83     -60.383 -18.055  58.465  1.00 94.13           C  
ATOM    687  N   THR A  84     -62.616 -14.674  55.921  1.00 94.49           N  
ATOM    688  CA  THR A  84     -61.811 -13.702  55.190  1.00 94.49           C  
ATOM    689  C   THR A  84     -60.516 -13.400  55.939  1.00 94.49           C  
ATOM    690  CB  THR A  84     -62.589 -12.394  54.958  1.00 94.49           C  
ATOM    691  O   THR A  84     -60.544 -13.035  57.116  1.00 94.49           O  
ATOM    692  CG2 THR A  84     -61.750 -11.384  54.182  1.00 94.49           C  
ATOM    693  OG1 THR A  84     -63.781 -12.679  54.214  1.00 94.49           O  
ATOM    694  N   VAL A  85     -59.404 -13.579  55.282  1.00 94.03           N  
ATOM    695  CA  VAL A  85     -58.096 -13.340  55.883  1.00 94.03           C  
ATOM    696  C   VAL A  85     -57.398 -12.190  55.161  1.00 94.03           C  
ATOM    697  CB  VAL A  85     -57.213 -14.608  55.844  1.00 94.03           C  
ATOM    698  O   VAL A  85     -57.267 -12.205  53.935  1.00 94.03           O  
ATOM    699  CG1 VAL A  85     -55.868 -14.350  56.522  1.00 94.03           C  
ATOM    700  CG2 VAL A  85     -57.934 -15.780  56.507  1.00 94.03           C  
ATOM    701  N   ARG A  86     -57.060 -11.156  55.901  1.00 92.34           N  
ATOM    702  CA  ARG A  86     -56.354  -9.998  55.361  1.00 92.34           C  
ATOM    703  C   ARG A  86     -54.873 -10.303  55.163  1.00 92.34           C  
ATOM    704  CB  ARG A  86     -56.522  -8.788  56.281  1.00 92.34           C  
ATOM    705  O   ARG A  86     -54.245 -10.934  56.016  1.00 92.34           O  
ATOM    706  CG  ARG A  86     -55.991  -7.489  55.695  1.00 92.34           C  
ATOM    707  CD  ARG A  86     -56.323  -6.294  56.577  1.00 92.34           C  
ATOM    708  NE  ARG A  86     -55.929  -5.036  55.951  1.00 92.34           N  
ATOM    709  NH1 ARG A  86     -55.926  -3.820  57.915  1.00 92.34           N  
ATOM    710  NH2 ARG A  86     -55.390  -2.803  55.932  1.00 92.34           N  
ATOM    711  CZ  ARG A  86     -55.749  -3.889  56.601  1.00 92.34           C  
ATOM    712  N   HIS A  87     -54.310  -9.854  53.968  1.00 92.14           N  
ATOM    713  CA  HIS A  87     -52.887  -9.974  53.673  1.00 92.14           C  
ATOM    714  C   HIS A  87     -52.114  -8.764  54.185  1.00 92.14           C  
ATOM    715  CB  HIS A  87     -52.664 -10.142  52.169  1.00 92.14           C  
ATOM    716  O   HIS A  87     -52.711  -7.745  54.540  1.00 92.14           O  
ATOM    717  CG  HIS A  87     -53.163 -11.444  51.630  1.00 92.14           C  
ATOM    718  CD2 HIS A  87     -54.385 -12.024  51.695  1.00 92.14           C  
ATOM    719  ND1 HIS A  87     -52.360 -12.315  50.926  1.00 92.14           N  
ATOM    720  CE1 HIS A  87     -53.069 -13.376  50.580  1.00 92.14           C  
ATOM    721  NE2 HIS A  87     -54.301 -13.224  51.035  1.00 92.14           N  
ATOM    722  N   ALA A  88     -50.792  -8.909  54.331  1.00 88.40           N  
ATOM    723  CA  ALA A  88     -49.907  -7.768  54.550  1.00 88.40           C  
ATOM    724  C   ALA A  88     -49.947  -6.807  53.366  1.00 88.40           C  
ATOM    725  CB  ALA A  88     -48.477  -8.244  54.797  1.00 88.40           C  
ATOM    726  O   ALA A  88     -50.462  -7.148  52.299  1.00 88.40           O  
ATOM    727  N   ASP A  89     -49.491  -5.555  53.521  1.00 83.24           N  
ATOM    728  CA  ASP A  89     -49.524  -4.511  52.502  1.00 83.24           C  
ATOM    729  C   ASP A  89     -48.848  -4.980  51.215  1.00 83.24           C  
ATOM    730  CB  ASP A  89     -48.850  -3.238  53.016  1.00 83.24           C  
ATOM    731  O   ASP A  89     -49.214  -4.543  50.121  1.00 83.24           O  
ATOM    732  CG  ASP A  89     -49.687  -2.499  54.046  1.00 83.24           C  
ATOM    733  OD1 ASP A  89     -50.903  -2.767  54.150  1.00 83.24           O  
ATOM    734  OD2 ASP A  89     -49.125  -1.638  54.757  1.00 83.24           O  
ATOM    735  N   ASP A  90     -47.923  -5.924  51.277  1.00 79.73           N  
ATOM    736  CA  ASP A  90     -47.163  -6.385  50.119  1.00 79.73           C  
ATOM    737  C   ASP A  90     -47.822  -7.604  49.479  1.00 79.73           C  
ATOM    738  CB  ASP A  90     -45.723  -6.714  50.519  1.00 79.73           C  
ATOM    739  O   ASP A  90     -47.284  -8.182  48.532  1.00 79.73           O  
ATOM    740  CG  ASP A  90     -45.631  -7.852  51.520  1.00 79.73           C  
ATOM    741  OD1 ASP A  90     -46.683  -8.372  51.950  1.00 79.73           O  
ATOM    742  OD2 ASP A  90     -44.497  -8.230  51.885  1.00 79.73           O  
ATOM    743  N   GLY A  91     -49.058  -7.953  50.043  1.00 87.80           N  
ATOM    744  CA  GLY A  91     -49.851  -9.005  49.428  1.00 87.80           C  
ATOM    745  C   GLY A  91     -49.586 -10.376  50.020  1.00 87.80           C  
ATOM    746  O   GLY A  91     -50.280 -11.342  49.697  1.00 87.80           O  
ATOM    747  N   SER A  92     -48.473 -10.461  50.852  1.00 90.09           N  
ATOM    748  CA  SER A  92     -48.186 -11.723  51.525  1.00 90.09           C  
ATOM    749  C   SER A  92     -49.204 -12.008  52.624  1.00 90.09           C  
ATOM    750  CB  SER A  92     -46.776 -11.707  52.117  1.00 90.09           C  
ATOM    751  O   SER A  92     -49.644 -11.092  53.322  1.00 90.09           O  
ATOM    752  OG  SER A  92     -46.663 -10.713  53.120  1.00 90.09           O  
ATOM    753  N   GLY A  93     -49.654 -13.237  52.638  1.00 91.51           N  
ATOM    754  CA  GLY A  93     -50.656 -13.599  53.628  1.00 91.51           C  
ATOM    755  C   GLY A  93     -50.292 -14.840  54.420  1.00 91.51           C  
ATOM    756  O   GLY A  93     -50.065 -15.906  53.844  1.00 91.51           O  
ATOM    757  N   VAL A  94     -50.141 -14.681  55.749  1.00 91.51           N  
ATOM    758  CA  VAL A  94     -49.938 -15.805  56.657  1.00 91.51           C  
ATOM    759  C   VAL A  94     -50.936 -15.724  57.810  1.00 91.51           C  
ATOM    760  CB  VAL A  94     -48.494 -15.840  57.204  1.00 91.51           C  
ATOM    761  O   VAL A  94     -51.265 -14.632  58.280  1.00 91.51           O  
ATOM    762  CG1 VAL A  94     -48.310 -17.009  58.169  1.00 91.51           C  
ATOM    763  CG2 VAL A  94     -47.491 -15.929  56.055  1.00 91.51           C  
ATOM    764  N   PHE A  95     -51.551 -16.919  58.103  1.00 92.44           N  
ATOM    765  CA  PHE A  95     -52.382 -16.919  59.301  1.00 92.44           C  
ATOM    766  C   PHE A  95     -52.288 -18.256  60.026  1.00 92.44           C  
ATOM    767  CB  PHE A  95     -53.841 -16.617  58.944  1.00 92.44           C  
ATOM    768  O   PHE A  95     -51.813 -19.243  59.460  1.00 92.44           O  
ATOM    769  CG  PHE A  95     -54.567 -17.779  58.323  1.00 92.44           C  
ATOM    770  CD1 PHE A  95     -54.254 -18.207  57.039  1.00 92.44           C  
ATOM    771  CD2 PHE A  95     -55.564 -18.445  59.025  1.00 92.44           C  
ATOM    772  CE1 PHE A  95     -54.925 -19.282  56.461  1.00 92.44           C  
ATOM    773  CE2 PHE A  95     -56.239 -19.521  58.454  1.00 92.44           C  
ATOM    774  CZ  PHE A  95     -55.918 -19.937  57.172  1.00 92.44           C  
ATOM    775  N   SER A  96     -52.610 -18.232  61.308  1.00 93.04           N  
ATOM    776  CA  SER A  96     -52.507 -19.431  62.134  1.00 93.04           C  
ATOM    777  C   SER A  96     -53.881 -20.039  62.399  1.00 93.04           C  
ATOM    778  CB  SER A  96     -51.817 -19.112  63.461  1.00 93.04           C  
ATOM    779  O   SER A  96     -54.870 -19.315  62.533  1.00 93.04           O  
ATOM    780  OG  SER A  96     -52.589 -18.199  64.222  1.00 93.04           O  
ATOM    781  N   VAL A  97     -53.876 -21.433  62.390  1.00 95.14           N  
ATOM    782  CA  VAL A  97     -55.140 -22.110  62.661  1.00 95.14           C  
ATOM    783  C   VAL A  97     -54.917 -23.241  63.663  1.00 95.14           C  
ATOM    784  CB  VAL A  97     -55.777 -22.663  61.367  1.00 95.14           C  
ATOM    785  O   VAL A  97     -53.864 -23.884  63.658  1.00 95.14           O  
ATOM    786  CG1 VAL A  97     -54.700 -23.006  60.339  1.00 95.14           C  
ATOM    787  CG2 VAL A  97     -56.634 -23.889  61.676  1.00 95.14           C  
ATOM    788  N   ARG A  98     -55.817 -23.490  64.545  1.00 95.90           N  
ATOM    789  CA  ARG A  98     -55.852 -24.637  65.445  1.00 95.90           C  
ATOM    790  C   ARG A  98     -57.283 -25.118  65.664  1.00 95.90           C  
ATOM    791  CB  ARG A  98     -55.206 -24.288  66.788  1.00 95.90           C  
ATOM    792  O   ARG A  98     -58.235 -24.364  65.457  1.00 95.90           O  
ATOM    793  CG  ARG A  98     -56.006 -23.296  67.617  1.00 95.90           C  
ATOM    794  CD  ARG A  98     -55.342 -23.016  68.957  1.00 95.90           C  
ATOM    795  NE  ARG A  98     -56.188 -22.193  69.817  1.00 95.90           N  
ATOM    796  NH1 ARG A  98     -54.611 -21.951  71.488  1.00 95.90           N  
ATOM    797  NH2 ARG A  98     -56.672 -20.969  71.699  1.00 95.90           N  
ATOM    798  CZ  ARG A  98     -55.822 -21.706  70.999  1.00 95.90           C  
ATOM    799  N   ALA A  99     -57.379 -26.412  66.017  1.00 97.05           N  
ATOM    800  CA  ALA A  99     -58.711 -26.982  66.197  1.00 97.05           C  
ATOM    801  C   ALA A  99     -58.780 -27.827  67.466  1.00 97.05           C  
ATOM    802  CB  ALA A  99     -59.099 -27.821  64.981  1.00 97.05           C  
ATOM    803  O   ALA A  99     -57.780 -28.420  67.879  1.00 97.05           O  
ATOM    804  N   HIS A 100     -59.944 -27.806  68.064  1.00 96.39           N  
ATOM    805  CA  HIS A 100     -60.158 -28.554  69.298  1.00 96.39           C  
ATOM    806  C   HIS A 100     -61.539 -29.201  69.317  1.00 96.39           C  
ATOM    807  CB  HIS A 100     -59.989 -27.642  70.514  1.00 96.39           C  
ATOM    808  O   HIS A 100     -62.523 -28.586  68.901  1.00 96.39           O  
ATOM    809  CG  HIS A 100     -60.238 -28.329  71.819  1.00 96.39           C  
ATOM    810  CD2 HIS A 100     -61.295 -28.279  72.663  1.00 96.39           C  
ATOM    811  ND1 HIS A 100     -59.327 -29.191  72.391  1.00 96.39           N  
ATOM    812  CE1 HIS A 100     -59.815 -29.642  73.535  1.00 96.39           C  
ATOM    813  NE2 HIS A 100     -61.008 -29.104  73.723  1.00 96.39           N  
ATOM    814  N   PHE A 101     -61.555 -30.415  69.785  1.00 96.16           N  
ATOM    815  CA  PHE A 101     -62.804 -31.140  69.989  1.00 96.16           C  
ATOM    816  C   PHE A 101     -62.889 -31.682  71.411  1.00 96.16           C  
ATOM    817  CB  PHE A 101     -62.933 -32.286  68.982  1.00 96.16           C  
ATOM    818  O   PHE A 101     -61.940 -32.295  71.905  1.00 96.16           O  
ATOM    819  CG  PHE A 101     -64.219 -33.058  69.101  1.00 96.16           C  
ATOM    820  CD1 PHE A 101     -64.342 -34.093  70.020  1.00 96.16           C  
ATOM    821  CD2 PHE A 101     -65.306 -32.748  68.294  1.00 96.16           C  
ATOM    822  CE1 PHE A 101     -65.532 -34.809  70.133  1.00 96.16           C  
ATOM    823  CE2 PHE A 101     -66.498 -33.459  68.401  1.00 96.16           C  
ATOM    824  CZ  PHE A 101     -66.609 -34.489  69.320  1.00 96.16           C  
ATOM    825  N   ASN A 102     -64.039 -31.362  72.073  1.00 93.19           N  
ATOM    826  CA  ASN A 102     -64.256 -31.809  73.444  1.00 93.19           C  
ATOM    827  C   ASN A 102     -65.542 -32.619  73.573  1.00 93.19           C  
ATOM    828  CB  ASN A 102     -64.283 -30.614  74.400  1.00 93.19           C  
ATOM    829  O   ASN A 102     -66.634 -32.102  73.330  1.00 93.19           O  
ATOM    830  CG  ASN A 102     -64.302 -31.032  75.857  1.00 93.19           C  
ATOM    831  ND2 ASN A 102     -64.318 -30.054  76.755  1.00 93.19           N  
ATOM    832  OD1 ASN A 102     -64.302 -32.225  76.174  1.00 93.19           O  
ATOM    833  N   GLY A 103     -65.332 -33.967  73.941  1.00 89.93           N  
ATOM    834  CA  GLY A 103     -66.491 -34.785  74.261  1.00 89.93           C  
ATOM    835  C   GLY A 103     -66.769 -34.870  75.749  1.00 89.93           C  
ATOM    836  O   GLY A 103     -65.992 -34.364  76.561  1.00 89.93           O  
ATOM    837  N   SER A 104     -67.960 -35.338  76.159  1.00 83.18           N  
ATOM    838  CA  SER A 104     -68.463 -35.419  77.526  1.00 83.18           C  
ATOM    839  C   SER A 104     -67.952 -36.671  78.230  1.00 83.18           C  
ATOM    840  CB  SER A 104     -69.993 -35.408  77.536  1.00 83.18           C  
ATOM    841  O   SER A 104     -68.211 -36.871  79.419  1.00 83.18           O  
ATOM    842  OG  SER A 104     -70.509 -36.419  76.688  1.00 83.18           O  
ATOM    843  N   GLY A 105     -66.949 -37.519  77.542  1.00 77.51           N  
ATOM    844  CA  GLY A 105     -66.486 -38.739  78.185  1.00 77.51           C  
ATOM    845  C   GLY A 105     -67.456 -39.896  78.040  1.00 77.51           C  
ATOM    846  O   GLY A 105     -68.463 -39.784  77.338  1.00 77.51           O  
ATOM    847  N   GLY A 106     -67.255 -41.134  78.431  1.00 84.92           N  
ATOM    848  CA  GLY A 106     -67.988 -42.345  78.098  1.00 84.92           C  
ATOM    849  C   GLY A 106     -67.512 -42.997  76.814  1.00 84.92           C  
ATOM    850  O   GLY A 106     -66.336 -43.342  76.686  1.00 84.92           O  
ATOM    851  N   TRP A 107     -68.399 -43.055  75.822  1.00 88.22           N  
ATOM    852  CA  TRP A 107     -68.089 -43.676  74.538  1.00 88.22           C  
ATOM    853  C   TRP A 107     -67.671 -42.627  73.512  1.00 88.22           C  
ATOM    854  CB  TRP A 107     -69.292 -44.466  74.018  1.00 88.22           C  
ATOM    855  O   TRP A 107     -67.264 -42.967  72.399  1.00 88.22           O  
ATOM    856  CG  TRP A 107     -69.677 -45.630  74.882  1.00 88.22           C  
ATOM    857  CD1 TRP A 107     -70.747 -45.709  75.729  1.00 88.22           C  
ATOM    858  CD2 TRP A 107     -68.989 -46.880  74.986  1.00 88.22           C  
ATOM    859  CE2 TRP A 107     -69.699 -47.672  75.915  1.00 88.22           C  
ATOM    860  CE3 TRP A 107     -67.841 -47.409  74.382  1.00 88.22           C  
ATOM    861  NE1 TRP A 107     -70.766 -46.934  76.354  1.00 88.22           N  
ATOM    862  CH2 TRP A 107     -68.171 -49.459  75.650  1.00 88.22           C  
ATOM    863  CZ2 TRP A 107     -69.297 -48.966  76.255  1.00 88.22           C  
ATOM    864  CZ3 TRP A 107     -67.443 -48.697  74.721  1.00 88.22           C  
ATOM    865  N   SER A 108     -67.704 -41.189  73.918  1.00 89.80           N  
ATOM    866  CA  SER A 108     -67.224 -40.082  73.098  1.00 89.80           C  
ATOM    867  C   SER A 108     -65.758 -39.774  73.388  1.00 89.80           C  
ATOM    868  CB  SER A 108     -68.072 -38.832  73.335  1.00 89.80           C  
ATOM    869  O   SER A 108     -65.251 -40.101  74.463  1.00 89.80           O  
ATOM    870  OG  SER A 108     -67.782 -38.259  74.598  1.00 89.80           O  
ATOM    871  N   PRO A 109     -64.976 -39.214  72.568  1.00 89.46           N  
ATOM    872  CA  PRO A 109     -63.607 -38.783  72.864  1.00 89.46           C  
ATOM    873  C   PRO A 109     -63.552 -37.674  73.912  1.00 89.46           C  
ATOM    874  CB  PRO A 109     -63.095 -38.282  71.512  1.00 89.46           C  
ATOM    875  O   PRO A 109     -64.527 -36.938  74.090  1.00 89.46           O  
ATOM    876  CG  PRO A 109     -64.324 -37.878  70.763  1.00 89.46           C  
ATOM    877  CD  PRO A 109     -65.474 -38.714  71.248  1.00 89.46           C  
ATOM    878  N   VAL A 110     -62.466 -37.694  74.692  1.00 88.70           N  
ATOM    879  CA  VAL A 110     -62.270 -36.684  75.727  1.00 88.70           C  
ATOM    880  C   VAL A 110     -61.631 -35.438  75.118  1.00 88.70           C  
ATOM    881  CB  VAL A 110     -61.398 -37.219  76.884  1.00 88.70           C  
ATOM    882  O   VAL A 110     -62.251 -34.372  75.076  1.00 88.70           O  
ATOM    883  CG1 VAL A 110     -61.123 -36.118  77.907  1.00 88.70           C  
ATOM    884  CG2 VAL A 110     -62.074 -38.416  77.552  1.00 88.70           C  
ATOM    885  N   ASN A 111     -60.514 -35.504  74.499  1.00 92.64           N  
ATOM    886  CA  ASN A 111     -59.876 -34.341  73.891  1.00 92.64           C  
ATOM    887  C   ASN A 111     -59.185 -34.702  72.580  1.00 92.64           C  
ATOM    888  CB  ASN A 111     -58.877 -33.708  74.862  1.00 92.64           C  
ATOM    889  O   ASN A 111     -58.394 -35.646  72.529  1.00 92.64           O  
ATOM    890  CG  ASN A 111     -59.553 -33.040  76.043  1.00 92.64           C  
ATOM    891  ND2 ASN A 111     -59.093 -33.358  77.247  1.00 92.64           N  
ATOM    892  OD1 ASN A 111     -60.482 -32.246  75.874  1.00 92.64           O  
ATOM    893  N   LEU A 112     -59.471 -34.007  71.539  1.00 96.12           N  
ATOM    894  CA  LEU A 112     -58.764 -34.046  70.264  1.00 96.12           C  
ATOM    895  C   LEU A 112     -58.263 -32.659  69.877  1.00 96.12           C  
ATOM    896  CB  LEU A 112     -59.674 -34.597  69.163  1.00 96.12           C  
ATOM    897  O   LEU A 112     -59.032 -31.695  69.872  1.00 96.12           O  
ATOM    898  CG  LEU A 112     -60.196 -36.021  69.364  1.00 96.12           C  
ATOM    899  CD1 LEU A 112     -61.364 -36.295  68.424  1.00 96.12           C  
ATOM    900  CD2 LEU A 112     -59.079 -37.036  69.147  1.00 96.12           C  
ATOM    901  N   ASP A 113     -56.934 -32.705  69.576  1.00 96.41           N  
ATOM    902  CA  ASP A 113     -56.343 -31.390  69.345  1.00 96.41           C  
ATOM    903  C   ASP A 113     -55.517 -31.378  68.060  1.00 96.41           C  
ATOM    904  CB  ASP A 113     -55.473 -30.976  70.534  1.00 96.41           C  
ATOM    905  O   ASP A 113     -54.759 -32.313  67.794  1.00 96.41           O  
ATOM    906  CG  ASP A 113     -56.281 -30.685  71.786  1.00 96.41           C  
ATOM    907  OD1 ASP A 113     -57.076 -29.720  71.788  1.00 96.41           O  
ATOM    908  OD2 ASP A 113     -56.118 -31.424  72.781  1.00 96.41           O  
ATOM    909  N   ILE A 114     -55.719 -30.378  67.339  1.00 96.54           N  
ATOM    910  CA  ILE A 114     -54.802 -29.960  66.284  1.00 96.54           C  
ATOM    911  C   ILE A 114     -54.070 -28.690  66.710  1.00 96.54           C  
ATOM    912  CB  ILE A 114     -55.545 -29.728  64.949  1.00 96.54           C  
ATOM    913  O   ILE A 114     -54.695 -27.652  66.939  1.00 96.54           O  
ATOM    914  CG1 ILE A 114     -56.266 -31.008  64.509  1.00 96.54           C  
ATOM    915  CG2 ILE A 114     -54.573 -29.248  63.867  1.00 96.54           C  
ATOM    916  CD1 ILE A 114     -57.149 -30.831  63.282  1.00 96.54           C  
ATOM    917  N   GLY A 115     -52.730 -28.811  67.042  1.00 93.86           N  
ATOM    918  CA  GLY A 115     -51.935 -27.672  67.471  1.00 93.86           C  
ATOM    919  C   GLY A 115     -51.925 -26.537  66.464  1.00 93.86           C  
ATOM    920  O   GLY A 115     -52.567 -26.625  65.415  1.00 93.86           O  
ATOM    921  N   ASN A 116     -51.305 -25.432  66.824  1.00 93.66           N  
ATOM    922  CA  ASN A 116     -51.186 -24.247  65.982  1.00 93.66           C  
ATOM    923  C   ASN A 116     -50.466 -24.560  64.673  1.00 93.66           C  
ATOM    924  CB  ASN A 116     -50.462 -23.126  66.731  1.00 93.66           C  
ATOM    925  O   ASN A 116     -49.344 -25.069  64.683  1.00 93.66           O  
ATOM    926  CG  ASN A 116     -50.573 -21.788  66.028  1.00 93.66           C  
ATOM    927  ND2 ASN A 116     -49.443 -21.111  65.860  1.00 93.66           N  
ATOM    928  OD1 ASN A 116     -51.665 -21.364  65.641  1.00 93.66           O  
ATOM    929  N   GLN A 117     -51.254 -24.341  63.569  1.00 93.98           N  
ATOM    930  CA  GLN A 117     -50.678 -24.513  62.239  1.00 93.98           C  
ATOM    931  C   GLN A 117     -50.556 -23.175  61.516  1.00 93.98           C  
ATOM    932  CB  GLN A 117     -51.522 -25.483  61.410  1.00 93.98           C  
ATOM    933  O   GLN A 117     -51.506 -22.389  61.487  1.00 93.98           O  
ATOM    934  CG  GLN A 117     -51.714 -26.844  62.064  1.00 93.98           C  
ATOM    935  CD  GLN A 117     -50.414 -27.610  62.220  1.00 93.98           C  
ATOM    936  NE2 GLN A 117     -50.235 -28.247  63.372  1.00 93.98           N  
ATOM    937  OE1 GLN A 117     -49.577 -27.629  61.312  1.00 93.98           O  
ATOM    938  N   GLN A 118     -49.394 -22.929  60.980  1.00 93.47           N  
ATOM    939  CA  GLN A 118     -49.199 -21.742  60.154  1.00 93.47           C  
ATOM    940  C   GLN A 118     -49.546 -22.025  58.695  1.00 93.47           C  
ATOM    941  CB  GLN A 118     -47.758 -21.241  60.264  1.00 93.47           C  
ATOM    942  O   GLN A 118     -49.029 -22.973  58.102  1.00 93.47           O  
ATOM    943  CG  GLN A 118     -47.539 -19.862  59.657  1.00 93.47           C  
ATOM    944  CD  GLN A 118     -46.152 -19.313  59.933  1.00 93.47           C  
ATOM    945  NE2 GLN A 118     -45.959 -18.026  59.665  1.00 93.47           N  
ATOM    946  OE1 GLN A 118     -45.260 -20.040  60.384  1.00 93.47           O  
ATOM    947  N   ILE A 119     -50.473 -21.201  58.207  1.00 93.94           N  
ATOM    948  CA  ILE A 119     -50.906 -21.373  56.825  1.00 93.94           C  
ATOM    949  C   ILE A 119     -50.398 -20.210  55.977  1.00 93.94           C  
ATOM    950  CB  ILE A 119     -52.444 -21.480  56.723  1.00 93.94           C  
ATOM    951  O   ILE A 119     -50.624 -19.044  56.311  1.00 93.94           O  
ATOM    952  CG1 ILE A 119     -52.968 -22.563  57.672  1.00 93.94           C  
ATOM    953  CG2 ILE A 119     -52.871 -21.763  55.279  1.00 93.94           C  
ATOM    954  CD1 ILE A 119     -52.439 -23.959  57.372  1.00 93.94           C  
ATOM    955  N   THR A 120     -49.604 -20.581  54.934  1.00 94.09           N  
ATOM    956  CA  THR A 120     -49.189 -19.577  53.961  1.00 94.09           C  
ATOM    957  C   THR A 120     -50.189 -19.492  52.812  1.00 94.09           C  
ATOM    958  CB  THR A 120     -47.787 -19.884  53.404  1.00 94.09           C  
ATOM    959  O   THR A 120     -50.441 -20.485  52.127  1.00 94.09           O  
ATOM    960  CG2 THR A 120     -47.321 -18.787  52.452  1.00 94.09           C  
ATOM    961  OG1 THR A 120     -46.858 -19.984  54.491  1.00 94.09           O  
ATOM    962  N   LEU A 121     -50.804 -18.264  52.585  1.00 94.21           N  
ATOM    963  CA  LEU A 121     -51.767 -18.038  51.512  1.00 94.21           C  
ATOM    964  C   LEU A 121     -51.062 -17.618  50.227  1.00 94.21           C  
ATOM    965  CB  LEU A 121     -52.786 -16.971  51.922  1.00 94.21           C  
ATOM    966  O   LEU A 121     -49.920 -17.154  50.265  1.00 94.21           O  
ATOM    967  CG  LEU A 121     -53.598 -17.259  53.185  1.00 94.21           C  
ATOM    968  CD1 LEU A 121     -54.466 -16.056  53.543  1.00 94.21           C  
ATOM    969  CD2 LEU A 121     -54.456 -18.506  52.997  1.00 94.21           C  
ATOM    970  N   THR A 122     -51.718 -17.894  49.166  1.00 93.06           N  
ATOM    971  CA  THR A 122     -51.182 -17.424  47.894  1.00 93.06           C  
ATOM    972  C   THR A 122     -51.015 -15.907  47.905  1.00 93.06           C  
ATOM    973  CB  THR A 122     -52.090 -17.834  46.719  1.00 93.06           C  
ATOM    974  O   THR A 122     -51.926 -15.179  48.304  1.00 93.06           O  
ATOM    975  CG2 THR A 122     -51.472 -17.437  45.383  1.00 93.06           C  
ATOM    976  OG1 THR A 122     -52.280 -19.254  46.743  1.00 93.06           O  
ATOM    977  N   THR A 123     -49.814 -15.379  47.616  1.00 90.53           N  
ATOM    978  CA  THR A 123     -49.514 -13.952  47.596  1.00 90.53           C  
ATOM    979  C   THR A 123     -50.405 -13.225  46.593  1.00 90.53           C  
ATOM    980  CB  THR A 123     -48.035 -13.697  47.252  1.00 90.53           C  
ATOM    981  O   THR A 123     -50.623 -13.712  45.482  1.00 90.53           O  
ATOM    982  CG2 THR A 123     -47.722 -12.204  47.243  1.00 90.53           C  
ATOM    983  OG1 THR A 123     -47.205 -14.342  48.226  1.00 90.53           O  
ATOM    984  N   ILE A 124     -51.035 -12.140  47.003  1.00 89.85           N  
ATOM    985  CA  ILE A 124     -51.780 -11.249  46.121  1.00 89.85           C  
ATOM    986  C   ILE A 124     -50.836 -10.211  45.519  1.00 89.85           C  
ATOM    987  CB  ILE A 124     -52.938 -10.550  46.870  1.00 89.85           C  
ATOM    988  O   ILE A 124     -50.282  -9.376  46.238  1.00 89.85           O  
ATOM    989  CG1 ILE A 124     -53.895 -11.590  47.463  1.00 89.85           C  
ATOM    990  CG2 ILE A 124     -53.682  -9.589  45.938  1.00 89.85           C  
ATOM    991  CD1 ILE A 124     -54.990 -10.996  48.338  1.00 89.85           C  
ATOM    992  N   PRO A 125     -50.597 -10.372  44.238  1.00 84.93           N  
ATOM    993  CA  PRO A 125     -49.697  -9.399  43.614  1.00 84.93           C  
ATOM    994  C   PRO A 125     -50.212  -7.965  43.722  1.00 84.93           C  
ATOM    995  CB  PRO A 125     -49.647  -9.851  42.152  1.00 84.93           C  
ATOM    996  O   PRO A 125     -51.335  -7.675  43.303  1.00 84.93           O  
ATOM    997  CG  PRO A 125     -50.888 -10.663  41.961  1.00 84.93           C  
ATOM    998  CD  PRO A 125     -51.324 -11.189  43.298  1.00 84.93           C  
ATOM    999  N   ARG A 126     -49.396  -7.162  44.250  1.00 86.68           N  
ATOM   1000  CA  ARG A 126     -49.875  -5.800  44.467  1.00 86.68           C  
ATOM   1001  C   ARG A 126     -48.991  -4.788  43.747  1.00 86.68           C  
ATOM   1002  CB  ARG A 126     -49.927  -5.481  45.963  1.00 86.68           C  
ATOM   1003  O   ARG A 126     -49.419  -3.664  43.476  1.00 86.68           O  
ATOM   1004  CG  ARG A 126     -50.940  -6.311  46.735  1.00 86.68           C  
ATOM   1005  CD  ARG A 126     -51.239  -5.708  48.101  1.00 86.68           C  
ATOM   1006  NE  ARG A 126     -51.854  -4.389  47.984  1.00 86.68           N  
ATOM   1007  NH1 ARG A 126     -53.910  -5.046  48.808  1.00 86.68           N  
ATOM   1008  NH2 ARG A 126     -53.566  -2.870  48.176  1.00 86.68           N  
ATOM   1009  CZ  ARG A 126     -53.109  -4.105  48.323  1.00 86.68           C  
ATOM   1010  N   GLY A 127     -47.953  -5.243  43.325  1.00 89.18           N  
ATOM   1011  CA  GLY A 127     -47.017  -4.374  42.628  1.00 89.18           C  
ATOM   1012  C   GLY A 127     -47.280  -4.289  41.136  1.00 89.18           C  
ATOM   1013  O   GLY A 127     -47.604  -5.293  40.499  1.00 89.18           O  
ATOM   1014  N   SER A 128     -47.259  -3.031  40.623  1.00 93.98           N  
ATOM   1015  CA  SER A 128     -47.380  -2.820  39.184  1.00 93.98           C  
ATOM   1016  C   SER A 128     -46.101  -3.223  38.458  1.00 93.98           C  
ATOM   1017  CB  SER A 128     -47.709  -1.358  38.881  1.00 93.98           C  
ATOM   1018  O   SER A 128     -45.022  -3.244  39.054  1.00 93.98           O  
ATOM   1019  OG  SER A 128     -48.940  -0.986  39.478  1.00 93.98           O  
ATOM   1020  N   SER A 129     -46.270  -3.726  37.233  1.00 94.96           N  
ATOM   1021  CA  SER A 129     -45.118  -4.070  36.407  1.00 94.96           C  
ATOM   1022  C   SER A 129     -44.801  -2.960  35.411  1.00 94.96           C  
ATOM   1023  CB  SER A 129     -45.365  -5.382  35.661  1.00 94.96           C  
ATOM   1024  O   SER A 129     -45.637  -2.092  35.154  1.00 94.96           O  
ATOM   1025  OG  SER A 129     -46.486  -5.268  34.802  1.00 94.96           O  
ATOM   1026  N   VAL A 130     -43.578  -2.890  34.926  1.00 97.03           N  
ATOM   1027  CA  VAL A 130     -43.110  -1.825  34.045  1.00 97.03           C  
ATOM   1028  C   VAL A 130     -42.499  -2.429  32.783  1.00 97.03           C  
ATOM   1029  CB  VAL A 130     -42.082  -0.914  34.752  1.00 97.03           C  
ATOM   1030  O   VAL A 130     -41.857  -3.480  32.839  1.00 97.03           O  
ATOM   1031  CG1 VAL A 130     -40.844  -1.711  35.159  1.00 97.03           C  
ATOM   1032  CG2 VAL A 130     -41.695   0.255  33.848  1.00 97.03           C  
ATOM   1033  N   ARG A 131     -42.751  -1.781  31.678  1.00 96.84           N  
ATOM   1034  CA  ARG A 131     -42.157  -2.118  30.389  1.00 96.84           C  
ATOM   1035  C   ARG A 131     -41.604  -0.875  29.699  1.00 96.84           C  
ATOM   1036  CB  ARG A 131     -43.184  -2.805  29.486  1.00 96.84           C  
ATOM   1037  O   ARG A 131     -42.194   0.204  29.788  1.00 96.84           O  
ATOM   1038  CG  ARG A 131     -43.658  -4.152  30.007  1.00 96.84           C  
ATOM   1039  CD  ARG A 131     -44.687  -4.784  29.080  1.00 96.84           C  
ATOM   1040  NE  ARG A 131     -45.210  -6.033  29.628  1.00 96.84           N  
ATOM   1041  NH1 ARG A 131     -44.695  -7.305  27.770  1.00 96.84           N  
ATOM   1042  NH2 ARG A 131     -45.705  -8.275  29.585  1.00 96.84           N  
ATOM   1043  CZ  ARG A 131     -45.202  -7.201  28.993  1.00 96.84           C  
ATOM   1044  N   VAL A 132     -40.538  -0.975  29.066  1.00 96.57           N  
ATOM   1045  CA  VAL A 132     -39.922   0.107  28.304  1.00 96.57           C  
ATOM   1046  C   VAL A 132     -39.260  -0.457  27.049  1.00 96.57           C  
ATOM   1047  CB  VAL A 132     -38.886   0.879  29.152  1.00 96.57           C  
ATOM   1048  O   VAL A 132     -38.655  -1.531  27.088  1.00 96.57           O  
ATOM   1049  CG1 VAL A 132     -37.781  -0.057  29.639  1.00 96.57           C  
ATOM   1050  CG2 VAL A 132     -38.296   2.036  28.348  1.00 96.57           C  
ATOM   1051  N   SER A 133     -39.425   0.165  25.874  1.00 93.33           N  
ATOM   1052  CA  SER A 133     -38.791  -0.259  24.630  1.00 93.33           C  
ATOM   1053  C   SER A 133     -37.328   0.170  24.582  1.00 93.33           C  
ATOM   1054  CB  SER A 133     -39.538   0.313  23.424  1.00 93.33           C  
ATOM   1055  O   SER A 133     -36.927   1.107  25.275  1.00 93.33           O  
ATOM   1056  OG  SER A 133     -39.586   1.728  23.487  1.00 93.33           O  
ATOM   1057  N   ASP A 134     -36.578  -0.600  23.808  1.00 96.12           N  
ATOM   1058  CA  ASP A 134     -35.232  -0.131  23.492  1.00 96.12           C  
ATOM   1059  C   ASP A 134     -35.274   1.220  22.781  1.00 96.12           C  
ATOM   1060  CB  ASP A 134     -34.495  -1.157  22.630  1.00 96.12           C  
ATOM   1061  O   ASP A 134     -36.252   1.540  22.102  1.00 96.12           O  
ATOM   1062  CG  ASP A 134     -34.311  -2.494  23.326  1.00 96.12           C  
ATOM   1063  OD1 ASP A 134     -34.373  -2.546  24.573  1.00 96.12           O  
ATOM   1064  OD2 ASP A 134     -34.100  -3.505  22.620  1.00 96.12           O  
ATOM   1065  N   GLY A 135     -34.194   2.055  23.031  1.00 95.82           N  
ATOM   1066  CA  GLY A 135     -34.206   3.378  22.428  1.00 95.82           C  
ATOM   1067  C   GLY A 135     -32.817   3.945  22.205  1.00 95.82           C  
ATOM   1068  O   GLY A 135     -31.817   3.271  22.464  1.00 95.82           O  
ATOM   1069  N   PHE A 136     -32.740   5.161  21.615  1.00 96.75           N  
ATOM   1070  CA  PHE A 136     -31.496   5.871  21.343  1.00 96.75           C  
ATOM   1071  C   PHE A 136     -31.222   6.915  22.420  1.00 96.75           C  
ATOM   1072  CB  PHE A 136     -31.546   6.538  19.965  1.00 96.75           C  
ATOM   1073  O   PHE A 136     -32.138   7.607  22.868  1.00 96.75           O  
ATOM   1074  CG  PHE A 136     -31.552   5.564  18.819  1.00 96.75           C  
ATOM   1075  CD1 PHE A 136     -30.371   4.976  18.382  1.00 96.75           C  
ATOM   1076  CD2 PHE A 136     -32.739   5.235  18.177  1.00 96.75           C  
ATOM   1077  CE1 PHE A 136     -30.373   4.074  17.321  1.00 96.75           C  
ATOM   1078  CE2 PHE A 136     -32.749   4.334  17.116  1.00 96.75           C  
ATOM   1079  CZ  PHE A 136     -31.565   3.755  16.689  1.00 96.75           C  
ATOM   1080  N   ILE A 137     -30.001   6.960  22.909  1.00 96.48           N  
ATOM   1081  CA  ILE A 137     -29.559   7.966  23.869  1.00 96.48           C  
ATOM   1082  C   ILE A 137     -29.869   9.362  23.334  1.00 96.48           C  
ATOM   1083  CB  ILE A 137     -28.050   7.831  24.174  1.00 96.48           C  
ATOM   1084  O   ILE A 137     -29.568   9.672  22.179  1.00 96.48           O  
ATOM   1085  CG1 ILE A 137     -27.762   6.494  24.867  1.00 96.48           C  
ATOM   1086  CG2 ILE A 137     -27.566   9.006  25.029  1.00 96.48           C  
ATOM   1087  CD1 ILE A 137     -26.281   6.162  24.979  1.00 96.48           C  
ATOM   1088  N   GLY A 138     -30.514  10.236  24.182  1.00 94.90           N  
ATOM   1089  CA  GLY A 138     -30.871  11.590  23.789  1.00 94.90           C  
ATOM   1090  C   GLY A 138     -32.265  11.692  23.199  1.00 94.90           C  
ATOM   1091  O   GLY A 138     -32.768  12.793  22.967  1.00 94.90           O  
ATOM   1092  N   ASN A 139     -32.933  10.443  22.860  1.00 96.21           N  
ATOM   1093  CA  ASN A 139     -34.289  10.411  22.323  1.00 96.21           C  
ATOM   1094  C   ASN A 139     -35.295   9.933  23.366  1.00 96.21           C  
ATOM   1095  CB  ASN A 139     -34.353   9.524  21.078  1.00 96.21           C  
ATOM   1096  O   ASN A 139     -34.918   9.295  24.351  1.00 96.21           O  
ATOM   1097  CG  ASN A 139     -33.674  10.153  19.877  1.00 96.21           C  
ATOM   1098  ND2 ASN A 139     -33.968   9.634  18.691  1.00 96.21           N  
ATOM   1099  OD1 ASN A 139     -32.892  11.097  20.015  1.00 96.21           O  
ATOM   1100  N   GLN A 140     -36.564  10.206  23.140  1.00 96.21           N  
ATOM   1101  CA  GLN A 140     -37.651   9.847  24.046  1.00 96.21           C  
ATOM   1102  C   GLN A 140     -38.048   8.384  23.875  1.00 96.21           C  
ATOM   1103  CB  GLN A 140     -38.863  10.751  23.816  1.00 96.21           C  
ATOM   1104  O   GLN A 140     -38.046   7.861  22.758  1.00 96.21           O  
ATOM   1105  CG  GLN A 140     -39.938  10.621  24.886  1.00 96.21           C  
ATOM   1106  CD  GLN A 140     -41.071  11.614  24.704  1.00 96.21           C  
ATOM   1107  NE2 GLN A 140     -41.677  12.032  25.810  1.00 96.21           N  
ATOM   1108  OE1 GLN A 140     -41.398  12.003  23.578  1.00 96.21           O  
ATOM   1109  N   VAL A 141     -38.303   7.664  25.035  1.00 96.54           N  
ATOM   1110  CA  VAL A 141     -38.896   6.330  25.053  1.00 96.54           C  
ATOM   1111  C   VAL A 141     -40.154   6.335  25.918  1.00 96.54           C  
ATOM   1112  CB  VAL A 141     -37.896   5.272  25.572  1.00 96.54           C  
ATOM   1113  O   VAL A 141     -40.280   7.147  26.837  1.00 96.54           O  
ATOM   1114  CG1 VAL A 141     -36.708   5.140  24.621  1.00 96.54           C  
ATOM   1115  CG2 VAL A 141     -37.421   5.632  26.978  1.00 96.54           C  
ATOM   1116  N   ASP A 142     -41.126   5.397  25.556  1.00 95.90           N  
ATOM   1117  CA  ASP A 142     -42.345   5.270  26.349  1.00 95.90           C  
ATOM   1118  C   ASP A 142     -42.186   4.205  27.432  1.00 95.90           C  
ATOM   1119  CB  ASP A 142     -43.537   4.933  25.451  1.00 95.90           C  
ATOM   1120  O   ASP A 142     -41.819   3.065  27.141  1.00 95.90           O  
ATOM   1121  CG  ASP A 142     -43.911   6.067  24.512  1.00 95.90           C  
ATOM   1122  OD1 ASP A 142     -43.787   7.248  24.903  1.00 95.90           O  
ATOM   1123  OD2 ASP A 142     -44.336   5.777  23.373  1.00 95.90           O  
ATOM   1124  N   ILE A 143     -42.426   4.622  28.647  1.00 97.49           N  
ATOM   1125  CA  ILE A 143     -42.460   3.683  29.762  1.00 97.49           C  
ATOM   1126  C   ILE A 143     -43.908   3.355  30.117  1.00 97.49           C  
ATOM   1127  CB  ILE A 143     -41.720   4.246  30.997  1.00 97.49           C  
ATOM   1128  O   ILE A 143     -44.702   4.253  30.407  1.00 97.49           O  
ATOM   1129  CG1 ILE A 143     -40.267   4.580  30.643  1.00 97.49           C  
ATOM   1130  CG2 ILE A 143     -41.786   3.255  32.163  1.00 97.49           C  
ATOM   1131  CD1 ILE A 143     -39.512   5.309  31.746  1.00 97.49           C  
ATOM   1132  N   ALA A 144     -44.250   2.045  29.967  1.00 97.20           N  
ATOM   1133  CA  ALA A 144     -45.614   1.607  30.253  1.00 97.20           C  
ATOM   1134  C   ALA A 144     -45.685   0.868  31.586  1.00 97.20           C  
ATOM   1135  CB  ALA A 144     -46.134   0.718  29.126  1.00 97.20           C  
ATOM   1136  O   ALA A 144     -44.828   0.034  31.887  1.00 97.20           O  
ATOM   1137  N   ILE A 145     -46.696   1.187  32.348  1.00 97.38           N  
ATOM   1138  CA  ILE A 145     -46.943   0.537  33.630  1.00 97.38           C  
ATOM   1139  C   ILE A 145     -48.227  -0.286  33.553  1.00 97.38           C  
ATOM   1140  CB  ILE A 145     -47.034   1.566  34.779  1.00 97.38           C  
ATOM   1141  O   ILE A 145     -49.270   0.219  33.130  1.00 97.38           O  
ATOM   1142  CG1 ILE A 145     -45.747   2.394  34.858  1.00 97.38           C  
ATOM   1143  CG2 ILE A 145     -47.318   0.866  36.111  1.00 97.38           C  
ATOM   1144  CD1 ILE A 145     -45.860   3.634  35.734  1.00 97.38           C  
ATOM   1145  N   ASN A 146     -48.042  -1.574  33.756  1.00 95.00           N  
ATOM   1146  CA  ASN A 146     -49.222  -2.414  33.929  1.00 95.00           C  
ATOM   1147  C   ASN A 146     -49.767  -2.330  35.352  1.00 95.00           C  
ATOM   1148  CB  ASN A 146     -48.905  -3.867  33.566  1.00 95.00           C  
ATOM   1149  O   ASN A 146     -49.304  -3.047  36.241  1.00 95.00           O  
ATOM   1150  CG  ASN A 146     -50.143  -4.741  33.521  1.00 95.00           C  
ATOM   1151  ND2 ASN A 146     -49.944  -6.053  33.561  1.00 95.00           N  
ATOM   1152  OD1 ASN A 146     -51.269  -4.241  33.450  1.00 95.00           O  
ATOM   1153  N   ARG A 147     -50.537  -1.280  35.495  1.00 92.50           N  
ATOM   1154  CA  ARG A 147     -51.085  -0.913  36.796  1.00 92.50           C  
ATOM   1155  C   ARG A 147     -51.936  -2.041  37.370  1.00 92.50           C  
ATOM   1156  CB  ARG A 147     -51.915   0.368  36.689  1.00 92.50           C  
ATOM   1157  O   ARG A 147     -52.867  -2.517  36.717  1.00 92.50           O  
ATOM   1158  CG  ARG A 147     -52.380   0.915  38.029  1.00 92.50           C  
ATOM   1159  CD  ARG A 147     -53.194   2.191  37.865  1.00 92.50           C  
ATOM   1160  NE  ARG A 147     -52.347   3.332  37.532  1.00 92.50           N  
ATOM   1161  NH1 ARG A 147     -54.101   4.774  37.108  1.00 92.50           N  
ATOM   1162  NH2 ARG A 147     -51.938   5.501  36.897  1.00 92.50           N  
ATOM   1163  CZ  ARG A 147     -52.797   4.533  37.180  1.00 92.50           C  
ATOM   1164  N   LYS A 148     -51.562  -2.450  38.597  1.00 89.49           N  
ATOM   1165  CA  LYS A 148     -52.226  -3.599  39.206  1.00 89.49           C  
ATOM   1166  C   LYS A 148     -53.510  -3.180  39.916  1.00 89.49           C  
ATOM   1167  CB  LYS A 148     -51.289  -4.303  40.188  1.00 89.49           C  
ATOM   1168  O   LYS A 148     -54.516  -3.890  39.864  1.00 89.49           O  
ATOM   1169  CG  LYS A 148     -51.833  -5.616  40.730  1.00 89.49           C  
ATOM   1170  CD  LYS A 148     -51.941  -6.670  39.636  1.00 89.49           C  
ATOM   1171  CE  LYS A 148     -52.390  -8.014  40.195  1.00 89.49           C  
ATOM   1172  NZ  LYS A 148     -52.517  -9.045  39.122  1.00 89.49           N  
ATOM   1173  N   LEU A 149     -53.515  -1.982  40.511  1.00 89.28           N  
ATOM   1174  CA  LEU A 149     -54.658  -1.432  41.232  1.00 89.28           C  
ATOM   1175  C   LEU A 149     -55.005  -0.039  40.720  1.00 89.28           C  
ATOM   1176  CB  LEU A 149     -54.368  -1.379  42.734  1.00 89.28           C  
ATOM   1177  O   LEU A 149     -54.112   0.757  40.419  1.00 89.28           O  
ATOM   1178  CG  LEU A 149     -54.215  -2.726  43.443  1.00 89.28           C  
ATOM   1179  CD1 LEU A 149     -53.559  -2.536  44.807  1.00 89.28           C  
ATOM   1180  CD2 LEU A 149     -55.569  -3.413  43.586  1.00 89.28           C  
ATOM   1181  N   GLY A 150     -56.276   0.259  40.583  1.00 86.28           N  
ATOM   1182  CA  GLY A 150     -56.777   1.511  40.039  1.00 86.28           C  
ATOM   1183  C   GLY A 150     -56.294   2.730  40.802  1.00 86.28           C  
ATOM   1184  O   GLY A 150     -56.017   3.773  40.206  1.00 86.28           O  
ATOM   1185  N   SER A 151     -56.020   2.612  42.089  1.00 87.59           N  
ATOM   1186  CA  SER A 151     -55.633   3.736  42.935  1.00 87.59           C  
ATOM   1187  C   SER A 151     -54.116   3.833  43.065  1.00 87.59           C  
ATOM   1188  CB  SER A 151     -56.264   3.607  44.322  1.00 87.59           C  
ATOM   1189  O   SER A 151     -53.600   4.753  43.704  1.00 87.59           O  
ATOM   1190  OG  SER A 151     -55.847   2.409  44.955  1.00 87.59           O  
ATOM   1191  N   ALA A 152     -53.420   2.901  42.485  1.00 91.85           N  
ATOM   1192  CA  ALA A 152     -51.967   2.850  42.630  1.00 91.85           C  
ATOM   1193  C   ALA A 152     -51.298   3.971  41.840  1.00 91.85           C  
ATOM   1194  CB  ALA A 152     -51.435   1.493  42.176  1.00 91.85           C  
ATOM   1195  O   ALA A 152     -51.728   4.302  40.733  1.00 91.85           O  
ATOM   1196  N   THR A 153     -50.282   4.639  42.472  1.00 95.45           N  
ATOM   1197  CA  THR A 153     -49.364   5.548  41.795  1.00 95.45           C  
ATOM   1198  C   THR A 153     -47.939   5.005  41.834  1.00 95.45           C  
ATOM   1199  CB  THR A 153     -49.399   6.952  42.428  1.00 95.45           C  
ATOM   1200  O   THR A 153     -47.629   4.117  42.631  1.00 95.45           O  
ATOM   1201  CG2 THR A 153     -50.792   7.564  42.330  1.00 95.45           C  
ATOM   1202  OG1 THR A 153     -49.027   6.856  43.808  1.00 95.45           O  
ATOM   1203  N   HIS A 154     -47.047   5.567  40.912  1.00 97.64           N  
ATOM   1204  CA  HIS A 154     -45.732   4.951  40.776  1.00 97.64           C  
ATOM   1205  C   HIS A 154     -44.633   6.006  40.711  1.00 97.64           C  
ATOM   1206  CB  HIS A 154     -45.683   4.063  39.531  1.00 97.64           C  
ATOM   1207  O   HIS A 154     -44.873   7.132  40.271  1.00 97.64           O  
ATOM   1208  CG  HIS A 154     -46.814   3.090  39.443  1.00 97.64           C  
ATOM   1209  CD2 HIS A 154     -46.864   1.760  39.692  1.00 97.64           C  
ATOM   1210  ND1 HIS A 154     -48.084   3.458  39.052  1.00 97.64           N  
ATOM   1211  CE1 HIS A 154     -48.868   2.393  39.067  1.00 97.64           C  
ATOM   1212  NE2 HIS A 154     -48.153   1.350  39.451  1.00 97.64           N  
ATOM   1213  N   THR A 155     -43.573   5.613  41.301  1.00 97.91           N  
ATOM   1214  CA  THR A 155     -42.312   6.314  41.086  1.00 97.91           C  
ATOM   1215  C   THR A 155     -41.413   5.532  40.133  1.00 97.91           C  
ATOM   1216  CB  THR A 155     -41.572   6.552  42.416  1.00 97.91           C  
ATOM   1217  O   THR A 155     -41.124   4.357  40.368  1.00 97.91           O  
ATOM   1218  CG2 THR A 155     -40.237   7.252  42.184  1.00 97.91           C  
ATOM   1219  OG1 THR A 155     -42.385   7.366  43.269  1.00 97.91           O  
ATOM   1220  N   LEU A 156     -41.023   6.184  38.969  1.00 98.20           N  
ATOM   1221  CA  LEU A 156     -40.098   5.581  38.016  1.00 98.20           C  
ATOM   1222  C   LEU A 156     -38.666   6.023  38.295  1.00 98.20           C  
ATOM   1223  CB  LEU A 156     -40.489   5.950  36.583  1.00 98.20           C  
ATOM   1224  O   LEU A 156     -38.405   7.213  38.489  1.00 98.20           O  
ATOM   1225  CG  LEU A 156     -41.853   5.452  36.102  1.00 98.20           C  
ATOM   1226  CD1 LEU A 156     -42.224   6.115  34.780  1.00 98.20           C  
ATOM   1227  CD2 LEU A 156     -41.848   3.933  35.961  1.00 98.20           C  
ATOM   1228  N   ARG A 157     -37.694   5.149  38.390  1.00 97.99           N  
ATOM   1229  CA  ARG A 157     -36.272   5.398  38.608  1.00 97.99           C  
ATOM   1230  C   ARG A 157     -35.421   4.621  37.609  1.00 97.99           C  
ATOM   1231  CB  ARG A 157     -35.874   5.026  40.037  1.00 97.99           C  
ATOM   1232  O   ARG A 157     -35.862   3.605  37.068  1.00 97.99           O  
ATOM   1233  CG  ARG A 157     -36.631   5.796  41.108  1.00 97.99           C  
ATOM   1234  CD  ARG A 157     -36.191   5.394  42.509  1.00 97.99           C  
ATOM   1235  NE  ARG A 157     -36.550   4.011  42.810  1.00 97.99           N  
ATOM   1236  NH1 ARG A 157     -34.397   3.194  42.621  1.00 97.99           N  
ATOM   1237  NH2 ARG A 157     -36.124   1.778  43.141  1.00 97.99           N  
ATOM   1238  CZ  ARG A 157     -35.690   2.998  42.857  1.00 97.99           C  
ATOM   1239  N   TYR A 158     -34.261   5.049  37.297  1.00 97.78           N  
ATOM   1240  CA  TYR A 158     -33.368   4.350  36.380  1.00 97.78           C  
ATOM   1241  C   TYR A 158     -32.040   4.024  37.053  1.00 97.78           C  
ATOM   1242  CB  TYR A 158     -33.123   5.190  35.123  1.00 97.78           C  
ATOM   1243  O   TYR A 158     -31.652   4.679  38.024  1.00 97.78           O  
ATOM   1244  CG  TYR A 158     -32.306   6.434  35.374  1.00 97.78           C  
ATOM   1245  CD1 TYR A 158     -32.922   7.667  35.578  1.00 97.78           C  
ATOM   1246  CD2 TYR A 158     -30.917   6.380  35.406  1.00 97.78           C  
ATOM   1247  CE1 TYR A 158     -32.173   8.816  35.808  1.00 97.78           C  
ATOM   1248  CE2 TYR A 158     -30.157   7.523  35.635  1.00 97.78           C  
ATOM   1249  OH  TYR A 158     -30.047   9.869  36.062  1.00 97.78           O  
ATOM   1250  CZ  TYR A 158     -30.794   8.734  35.835  1.00 97.78           C  
ATOM   1251  N   SER A 159     -31.418   3.016  36.655  1.00 97.50           N  
ATOM   1252  CA  SER A 159     -30.032   2.645  36.920  1.00 97.50           C  
ATOM   1253  C   SER A 159     -29.258   2.434  35.623  1.00 97.50           C  
ATOM   1254  CB  SER A 159     -29.970   1.376  37.772  1.00 97.50           C  
ATOM   1255  O   SER A 159     -29.676   1.654  34.765  1.00 97.50           O  
ATOM   1256  OG  SER A 159     -28.627   1.021  38.049  1.00 97.50           O  
ATOM   1257  N   TRP A 160     -28.240   3.157  35.438  1.00 97.36           N  
ATOM   1258  CA  TRP A 160     -27.340   3.105  34.290  1.00 97.36           C  
ATOM   1259  C   TRP A 160     -25.883   3.118  34.740  1.00 97.36           C  
ATOM   1260  CB  TRP A 160     -27.606   4.279  33.344  1.00 97.36           C  
ATOM   1261  O   TRP A 160     -25.392   4.130  35.247  1.00 97.36           O  
ATOM   1262  CG  TRP A 160     -26.709   4.308  32.143  1.00 97.36           C  
ATOM   1263  CD1 TRP A 160     -25.553   5.022  31.994  1.00 97.36           C  
ATOM   1264  CD2 TRP A 160     -26.900   3.594  30.918  1.00 97.36           C  
ATOM   1265  CE2 TRP A 160     -25.819   3.922  30.070  1.00 97.36           C  
ATOM   1266  CE3 TRP A 160     -27.881   2.707  30.454  1.00 97.36           C  
ATOM   1267  NE1 TRP A 160     -25.012   4.794  30.750  1.00 97.36           N  
ATOM   1268  CH2 TRP A 160     -26.665   2.527  28.355  1.00 97.36           C  
ATOM   1269  CZ2 TRP A 160     -25.691   3.393  28.783  1.00 97.36           C  
ATOM   1270  CZ3 TRP A 160     -27.752   2.181  29.174  1.00 97.36           C  
ATOM   1271  N   TYR A 161     -25.187   1.947  34.631  1.00 95.67           N  
ATOM   1272  CA  TYR A 161     -23.824   1.810  35.133  1.00 95.67           C  
ATOM   1273  C   TYR A 161     -23.687   2.439  36.514  1.00 95.67           C  
ATOM   1274  CB  TYR A 161     -22.827   2.452  34.165  1.00 95.67           C  
ATOM   1275  O   TYR A 161     -24.334   2.004  37.469  1.00 95.67           O  
ATOM   1276  CG  TYR A 161     -22.694   1.716  32.854  1.00 95.67           C  
ATOM   1277  CD1 TYR A 161     -21.848   0.616  32.733  1.00 95.67           C  
ATOM   1278  CD2 TYR A 161     -23.412   2.119  31.733  1.00 95.67           C  
ATOM   1279  CE1 TYR A 161     -21.720  -0.065  31.526  1.00 95.67           C  
ATOM   1280  CE2 TYR A 161     -23.292   1.447  30.522  1.00 95.67           C  
ATOM   1281  OH  TYR A 161     -22.324  -0.312  29.231  1.00 95.67           O  
ATOM   1282  CZ  TYR A 161     -22.446   0.357  30.428  1.00 95.67           C  
ATOM   1283  N   ASN A 162     -22.884   3.483  36.762  1.00 93.71           N  
ATOM   1284  CA  ASN A 162     -22.663   4.063  38.082  1.00 93.71           C  
ATOM   1285  C   ASN A 162     -23.637   5.203  38.364  1.00 93.71           C  
ATOM   1286  CB  ASN A 162     -21.219   4.553  38.218  1.00 93.71           C  
ATOM   1287  O   ASN A 162     -23.505   5.905  39.368  1.00 93.71           O  
ATOM   1288  CG  ASN A 162     -20.862   5.611  37.194  1.00 93.71           C  
ATOM   1289  ND2 ASN A 162     -19.784   6.343  37.448  1.00 93.71           N  
ATOM   1290  OD1 ASN A 162     -21.550   5.771  36.182  1.00 93.71           O  
ATOM   1291  N   LYS A 163     -24.642   5.356  37.441  1.00 95.64           N  
ATOM   1292  CA  LYS A 163     -25.622   6.428  37.591  1.00 95.64           C  
ATOM   1293  C   LYS A 163     -26.985   5.875  37.997  1.00 95.64           C  
ATOM   1294  CB  LYS A 163     -25.747   7.227  36.292  1.00 95.64           C  
ATOM   1295  O   LYS A 163     -27.380   4.795  37.553  1.00 95.64           O  
ATOM   1296  CG  LYS A 163     -24.474   7.956  35.889  1.00 95.64           C  
ATOM   1297  CD  LYS A 163     -24.638   8.670  34.554  1.00 95.64           C  
ATOM   1298  CE  LYS A 163     -23.366   9.405  34.152  1.00 95.64           C  
ATOM   1299  NZ  LYS A 163     -23.462   9.964  32.770  1.00 95.64           N  
ATOM   1300  N   GLN A 164     -27.636   6.575  38.926  1.00 96.19           N  
ATOM   1301  CA  GLN A 164     -29.016   6.301  39.316  1.00 96.19           C  
ATOM   1302  C   GLN A 164     -29.803   7.596  39.499  1.00 96.19           C  
ATOM   1303  CB  GLN A 164     -29.057   5.475  40.602  1.00 96.19           C  
ATOM   1304  O   GLN A 164     -29.236   8.626  39.869  1.00 96.19           O  
ATOM   1305  CG  GLN A 164     -28.408   6.163  41.796  1.00 96.19           C  
ATOM   1306  CD  GLN A 164     -28.302   5.258  43.009  1.00 96.19           C  
ATOM   1307  NE2 GLN A 164     -28.329   5.853  44.197  1.00 96.19           N  
ATOM   1308  OE1 GLN A 164     -28.197   4.034  42.879  1.00 96.19           O  
ATOM   1309  N   GLY A 165     -31.116   7.538  39.161  1.00 95.59           N  
ATOM   1310  CA  GLY A 165     -31.918   8.741  39.322  1.00 95.59           C  
ATOM   1311  C   GLY A 165     -33.409   8.483  39.214  1.00 95.59           C  
ATOM   1312  O   GLY A 165     -33.829   7.384  38.843  1.00 95.59           O  
ATOM   1313  N   LYS A 166     -34.148   9.436  39.720  1.00 97.13           N  
ATOM   1314  CA  LYS A 166     -35.603   9.407  39.609  1.00 97.13           C  
ATOM   1315  C   LYS A 166     -36.068  10.034  38.298  1.00 97.13           C  
ATOM   1316  CB  LYS A 166     -36.246  10.130  40.793  1.00 97.13           C  
ATOM   1317  O   LYS A 166     -35.643  11.137  37.947  1.00 97.13           O  
ATOM   1318  CG  LYS A 166     -37.765  10.050  40.817  1.00 97.13           C  
ATOM   1319  CD  LYS A 166     -38.335  10.620  42.110  1.00 97.13           C  
ATOM   1320  CE  LYS A 166     -38.077  12.116  42.224  1.00 97.13           C  
ATOM   1321  NZ  LYS A 166     -38.501  12.652  43.552  1.00 97.13           N  
ATOM   1322  N   ILE A 167     -36.959   9.256  37.487  1.00 97.50           N  
ATOM   1323  CA  ILE A 167     -37.488   9.727  36.212  1.00 97.50           C  
ATOM   1324  C   ILE A 167     -38.730  10.582  36.453  1.00 97.50           C  
ATOM   1325  CB  ILE A 167     -37.823   8.550  35.269  1.00 97.50           C  
ATOM   1326  O   ILE A 167     -38.831  11.700  35.942  1.00 97.50           O  
ATOM   1327  CG1 ILE A 167     -36.554   7.759  34.931  1.00 97.50           C  
ATOM   1328  CG2 ILE A 167     -38.508   9.055  33.996  1.00 97.50           C  
ATOM   1329  CD1 ILE A 167     -36.818   6.432  34.233  1.00 97.50           C  
ATOM   1330  N   ALA A 168     -39.648  10.088  37.272  1.00 97.35           N  
ATOM   1331  CA  ALA A 168     -40.896  10.795  37.548  1.00 97.35           C  
ATOM   1332  C   ALA A 168     -41.608  10.198  38.758  1.00 97.35           C  
ATOM   1333  CB  ALA A 168     -41.809  10.758  36.325  1.00 97.35           C  
ATOM   1334  O   ALA A 168     -41.372   9.042  39.118  1.00 97.35           O  
ATOM   1335  N   ASP A 169     -42.488  11.022  39.487  1.00 96.80           N  
ATOM   1336  CA  ASP A 169     -43.336  10.569  40.585  1.00 96.80           C  
ATOM   1337  C   ASP A 169     -44.815  10.701  40.227  1.00 96.80           C  
ATOM   1338  CB  ASP A 169     -43.031  11.359  41.859  1.00 96.80           C  
ATOM   1339  O   ASP A 169     -45.175  11.461  39.326  1.00 96.80           O  
ATOM   1340  CG  ASP A 169     -41.698  10.986  42.484  1.00 96.80           C  
ATOM   1341  OD1 ASP A 169     -41.387   9.779  42.581  1.00 96.80           O  
ATOM   1342  OD2 ASP A 169     -40.954  11.906  42.885  1.00 96.80           O  
ATOM   1343  N   ASN A 170     -45.650   9.933  40.928  1.00 95.25           N  
ATOM   1344  CA  ASN A 170     -47.102  10.000  40.805  1.00 95.25           C  
ATOM   1345  C   ASN A 170     -47.560   9.691  39.382  1.00 95.25           C  
ATOM   1346  CB  ASN A 170     -47.615  11.374  41.240  1.00 95.25           C  
ATOM   1347  O   ASN A 170     -48.407  10.396  38.831  1.00 95.25           O  
ATOM   1348  CG  ASN A 170     -47.370  11.650  42.711  1.00 95.25           C  
ATOM   1349  ND2 ASN A 170     -46.891  12.849  43.018  1.00 95.25           N  
ATOM   1350  OD1 ASN A 170     -47.610  10.791  43.564  1.00 95.25           O  
ATOM   1351  N   VAL A 171     -46.941   8.582  38.804  1.00 96.02           N  
ATOM   1352  CA  VAL A 171     -47.236   8.157  37.440  1.00 96.02           C  
ATOM   1353  C   VAL A 171     -48.370   7.135  37.450  1.00 96.02           C  
ATOM   1354  CB  VAL A 171     -45.989   7.561  36.749  1.00 96.02           C  
ATOM   1355  O   VAL A 171     -48.370   6.206  38.261  1.00 96.02           O  
ATOM   1356  CG1 VAL A 171     -46.303   7.179  35.304  1.00 96.02           C  
ATOM   1357  CG2 VAL A 171     -44.826   8.551  36.802  1.00 96.02           C  
ATOM   1358  N   GLY A 172     -49.393   7.332  36.574  1.00 94.63           N  
ATOM   1359  CA  GLY A 172     -50.499   6.395  36.458  1.00 94.63           C  
ATOM   1360  C   GLY A 172     -50.155   5.163  35.642  1.00 94.63           C  
ATOM   1361  O   GLY A 172     -49.892   4.096  36.200  1.00 94.63           O  
ATOM   1362  N   THR A 173     -50.155   5.283  34.302  1.00 95.16           N  
ATOM   1363  CA  THR A 173     -50.030   4.061  33.515  1.00 95.16           C  
ATOM   1364  C   THR A 173     -48.913   4.195  32.483  1.00 95.16           C  
ATOM   1365  CB  THR A 173     -51.351   3.717  32.803  1.00 95.16           C  
ATOM   1366  O   THR A 173     -48.427   3.193  31.954  1.00 95.16           O  
ATOM   1367  CG2 THR A 173     -52.426   3.309  33.806  1.00 95.16           C  
ATOM   1368  OG1 THR A 173     -51.806   4.862  32.072  1.00 95.16           O  
ATOM   1369  N   SER A 174     -48.374   5.468  32.244  1.00 96.24           N  
ATOM   1370  CA  SER A 174     -47.298   5.646  31.274  1.00 96.24           C  
ATOM   1371  C   SER A 174     -46.560   6.961  31.502  1.00 96.24           C  
ATOM   1372  CB  SER A 174     -47.849   5.602  29.848  1.00 96.24           C  
ATOM   1373  O   SER A 174     -47.101   7.884  32.114  1.00 96.24           O  
ATOM   1374  OG  SER A 174     -48.677   6.723  29.593  1.00 96.24           O  
ATOM   1375  N   TYR A 175     -45.284   7.041  31.001  1.00 97.24           N  
ATOM   1376  CA  TYR A 175     -44.443   8.231  31.075  1.00 97.24           C  
ATOM   1377  C   TYR A 175     -43.469   8.284  29.904  1.00 97.24           C  
ATOM   1378  CB  TYR A 175     -43.671   8.262  32.398  1.00 97.24           C  
ATOM   1379  O   TYR A 175     -42.902   7.261  29.513  1.00 97.24           O  
ATOM   1380  CG  TYR A 175     -43.004   9.587  32.680  1.00 97.24           C  
ATOM   1381  CD1 TYR A 175     -41.665   9.797  32.358  1.00 97.24           C  
ATOM   1382  CD2 TYR A 175     -43.711  10.629  33.269  1.00 97.24           C  
ATOM   1383  CE1 TYR A 175     -41.046  11.015  32.619  1.00 97.24           C  
ATOM   1384  CE2 TYR A 175     -43.102  11.851  33.534  1.00 97.24           C  
ATOM   1385  OH  TYR A 175     -41.164  13.243  33.465  1.00 97.24           O  
ATOM   1386  CZ  TYR A 175     -41.772  12.035  33.205  1.00 97.24           C  
ATOM   1387  N   LYS A 176     -43.353   9.468  29.315  1.00 96.51           N  
ATOM   1388  CA  LYS A 176     -42.341   9.681  28.285  1.00 96.51           C  
ATOM   1389  C   LYS A 176     -41.027  10.161  28.896  1.00 96.51           C  
ATOM   1390  CB  LYS A 176     -42.836  10.690  27.247  1.00 96.51           C  
ATOM   1391  O   LYS A 176     -40.994  11.181  29.588  1.00 96.51           O  
ATOM   1392  CG  LYS A 176     -44.011  10.197  26.416  1.00 96.51           C  
ATOM   1393  CD  LYS A 176     -44.371  11.187  25.315  1.00 96.51           C  
ATOM   1394  CE  LYS A 176     -45.547  10.695  24.483  1.00 96.51           C  
ATOM   1395  NZ  LYS A 176     -45.772  11.552  23.280  1.00 96.51           N  
ATOM   1396  N   TRP A 177     -39.920   9.418  28.648  1.00 96.85           N  
ATOM   1397  CA  TRP A 177     -38.610   9.683  29.235  1.00 96.85           C  
ATOM   1398  C   TRP A 177     -37.558   9.885  28.149  1.00 96.85           C  
ATOM   1399  CB  TRP A 177     -38.193   8.536  30.159  1.00 96.85           C  
ATOM   1400  O   TRP A 177     -37.464   9.090  27.211  1.00 96.85           O  
ATOM   1401  CG  TRP A 177     -36.814   8.684  30.729  1.00 96.85           C  
ATOM   1402  CD1 TRP A 177     -36.304   9.773  31.380  1.00 96.85           C  
ATOM   1403  CD2 TRP A 177     -35.766   7.710  30.694  1.00 96.85           C  
ATOM   1404  CE2 TRP A 177     -34.647   8.276  31.344  1.00 96.85           C  
ATOM   1405  CE3 TRP A 177     -35.665   6.411  30.177  1.00 96.85           C  
ATOM   1406  NE1 TRP A 177     -35.001   9.534  31.752  1.00 96.85           N  
ATOM   1407  CH2 TRP A 177     -33.369   6.319  30.975  1.00 96.85           C  
ATOM   1408  CZ2 TRP A 177     -33.441   7.587  31.490  1.00 96.85           C  
ATOM   1409  CZ3 TRP A 177     -34.464   5.727  30.323  1.00 96.85           C  
ATOM   1410  N   THR A 178     -36.848  11.001  28.204  1.00 96.75           N  
ATOM   1411  CA  THR A 178     -35.686  11.208  27.347  1.00 96.75           C  
ATOM   1412  C   THR A 178     -34.429  10.630  27.990  1.00 96.75           C  
ATOM   1413  CB  THR A 178     -35.472  12.703  27.047  1.00 96.75           C  
ATOM   1414  O   THR A 178     -34.024  11.063  29.071  1.00 96.75           O  
ATOM   1415  CG2 THR A 178     -34.276  12.913  26.125  1.00 96.75           C  
ATOM   1416  OG1 THR A 178     -36.646  13.231  26.417  1.00 96.75           O  
ATOM   1417  N   ILE A 179     -33.860   9.610  27.345  1.00 96.73           N  
ATOM   1418  CA  ILE A 179     -32.618   9.024  27.836  1.00 96.73           C  
ATOM   1419  C   ILE A 179     -31.515  10.080  27.842  1.00 96.73           C  
ATOM   1420  CB  ILE A 179     -32.191   7.809  26.982  1.00 96.73           C  
ATOM   1421  O   ILE A 179     -31.242  10.707  26.815  1.00 96.73           O  
ATOM   1422  CG1 ILE A 179     -33.307   6.758  26.953  1.00 96.73           C  
ATOM   1423  CG2 ILE A 179     -30.886   7.207  27.514  1.00 96.73           C  
ATOM   1424  CD1 ILE A 179     -33.042   5.600  26.001  1.00 96.73           C  
ATOM   1425  N   PRO A 180     -30.884  10.402  29.003  1.00 95.83           N  
ATOM   1426  CA  PRO A 180     -29.876  11.459  29.111  1.00 95.83           C  
ATOM   1427  C   PRO A 180     -28.736  11.293  28.108  1.00 95.83           C  
ATOM   1428  CB  PRO A 180     -29.365  11.313  30.547  1.00 95.83           C  
ATOM   1429  O   PRO A 180     -28.252  10.178  27.897  1.00 95.83           O  
ATOM   1430  CG  PRO A 180     -30.504  10.702  31.297  1.00 95.83           C  
ATOM   1431  CD  PRO A 180     -31.216   9.744  30.387  1.00 95.83           C  
ATOM   1432  N   GLU A 181     -28.335  12.368  27.445  1.00 94.73           N  
ATOM   1433  CA  GLU A 181     -27.312  12.395  26.404  1.00 94.73           C  
ATOM   1434  C   GLU A 181     -25.959  11.945  26.948  1.00 94.73           C  
ATOM   1435  CB  GLU A 181     -27.196  13.797  25.800  1.00 94.73           C  
ATOM   1436  O   GLU A 181     -25.173  11.322  26.233  1.00 94.73           O  
ATOM   1437  CG  GLU A 181     -28.366  14.180  24.906  1.00 94.73           C  
ATOM   1438  CD  GLU A 181     -28.207  15.548  24.262  1.00 94.73           C  
ATOM   1439  OE1 GLU A 181     -29.114  15.976  23.513  1.00 94.73           O  
ATOM   1440  OE2 GLU A 181     -27.166  16.197  24.509  1.00 94.73           O  
ATOM   1441  N   ASP A 182     -25.708  12.254  28.189  1.00 94.59           N  
ATOM   1442  CA  ASP A 182     -24.398  11.966  28.764  1.00 94.59           C  
ATOM   1443  C   ASP A 182     -24.241  10.475  29.056  1.00 94.59           C  
ATOM   1444  CB  ASP A 182     -24.183  12.778  30.043  1.00 94.59           C  
ATOM   1445  O   ASP A 182     -23.158  10.021  29.430  1.00 94.59           O  
ATOM   1446  CG  ASP A 182     -25.204  12.465  31.123  1.00 94.59           C  
ATOM   1447  OD1 ASP A 182     -26.323  12.018  30.792  1.00 94.59           O  
ATOM   1448  OD2 ASP A 182     -24.887  12.671  32.314  1.00 94.59           O  
ATOM   1449  N   PHE A 183     -25.251   9.657  28.950  1.00 96.06           N  
ATOM   1450  CA  PHE A 183     -25.156   8.208  29.081  1.00 96.06           C  
ATOM   1451  C   PHE A 183     -24.195   7.632  28.048  1.00 96.06           C  
ATOM   1452  CB  PHE A 183     -26.537   7.563  28.931  1.00 96.06           C  
ATOM   1453  O   PHE A 183     -23.588   6.584  28.275  1.00 96.06           O  
ATOM   1454  CG  PHE A 183     -27.356   7.580  30.194  1.00 96.06           C  
ATOM   1455  CD1 PHE A 183     -27.022   8.427  31.244  1.00 96.06           C  
ATOM   1456  CD2 PHE A 183     -28.461   6.750  30.330  1.00 96.06           C  
ATOM   1457  CE1 PHE A 183     -27.778   8.445  32.413  1.00 96.06           C  
ATOM   1458  CE2 PHE A 183     -29.222   6.763  31.496  1.00 96.06           C  
ATOM   1459  CZ  PHE A 183     -28.878   7.611  32.537  1.00 96.06           C  
ATOM   1460  N   ALA A 184     -24.068   8.320  26.945  1.00 95.39           N  
ATOM   1461  CA  ALA A 184     -23.151   7.905  25.887  1.00 95.39           C  
ATOM   1462  C   ALA A 184     -21.717   7.829  26.402  1.00 95.39           C  
ATOM   1463  CB  ALA A 184     -23.237   8.864  24.702  1.00 95.39           C  
ATOM   1464  O   ALA A 184     -20.922   7.014  25.927  1.00 95.39           O  
ATOM   1465  N   ASN A 185     -21.319   8.695  27.406  1.00 95.64           N  
ATOM   1466  CA  ASN A 185     -19.978   8.732  27.979  1.00 95.64           C  
ATOM   1467  C   ASN A 185     -19.652   7.442  28.727  1.00 95.64           C  
ATOM   1468  CB  ASN A 185     -19.823   9.937  28.908  1.00 95.64           C  
ATOM   1469  O   ASN A 185     -18.483   7.133  28.961  1.00 95.64           O  
ATOM   1470  CG  ASN A 185     -19.898  11.258  28.168  1.00 95.64           C  
ATOM   1471  ND2 ASN A 185     -20.355  12.298  28.855  1.00 95.64           N  
ATOM   1472  OD1 ASN A 185     -19.549  11.343  26.987  1.00 95.64           O  
ATOM   1473  N   ASP A 186     -20.673   6.628  29.046  1.00 96.29           N  
ATOM   1474  CA  ASP A 186     -20.495   5.432  29.864  1.00 96.29           C  
ATOM   1475  C   ASP A 186     -20.306   4.193  28.992  1.00 96.29           C  
ATOM   1476  CB  ASP A 186     -21.689   5.239  30.801  1.00 96.29           C  
ATOM   1477  O   ASP A 186     -20.059   3.099  29.503  1.00 96.29           O  
ATOM   1478  CG  ASP A 186     -21.828   6.355  31.822  1.00 96.29           C  
ATOM   1479  OD1 ASP A 186     -20.800   6.836  32.344  1.00 96.29           O  
ATOM   1480  OD2 ASP A 186     -22.977   6.755  32.108  1.00 96.29           O  
ATOM   1481  N   ILE A 187     -20.411   4.309  27.734  1.00 95.93           N  
ATOM   1482  CA  ILE A 187     -20.192   3.209  26.801  1.00 95.93           C  
ATOM   1483  C   ILE A 187     -19.183   3.630  25.734  1.00 95.93           C  
ATOM   1484  CB  ILE A 187     -21.513   2.756  26.139  1.00 95.93           C  
ATOM   1485  O   ILE A 187     -19.505   3.661  24.544  1.00 95.93           O  
ATOM   1486  CG1 ILE A 187     -22.262   3.963  25.563  1.00 95.93           C  
ATOM   1487  CG2 ILE A 187     -22.386   1.997  27.142  1.00 95.93           C  
ATOM   1488  CD1 ILE A 187     -23.453   3.593  24.689  1.00 95.93           C  
ATOM   1489  N   PRO A 188     -17.924   3.961  26.156  1.00 95.35           N  
ATOM   1490  CA  PRO A 188     -16.896   4.513  25.271  1.00 95.35           C  
ATOM   1491  C   PRO A 188     -16.379   3.494  24.259  1.00 95.35           C  
ATOM   1492  CB  PRO A 188     -15.786   4.933  26.239  1.00 95.35           C  
ATOM   1493  O   PRO A 188     -15.810   3.872  23.231  1.00 95.35           O  
ATOM   1494  CG  PRO A 188     -15.941   4.024  27.415  1.00 95.35           C  
ATOM   1495  CD  PRO A 188     -17.405   3.757  27.622  1.00 95.35           C  
ATOM   1496  N   ASN A 189     -16.726   2.205  24.414  1.00 96.52           N  
ATOM   1497  CA  ASN A 189     -16.204   1.150  23.551  1.00 96.52           C  
ATOM   1498  C   ASN A 189     -17.328   0.316  22.944  1.00 96.52           C  
ATOM   1499  CB  ASN A 189     -15.235   0.254  24.325  1.00 96.52           C  
ATOM   1500  O   ASN A 189     -17.086  -0.776  22.425  1.00 96.52           O  
ATOM   1501  CG  ASN A 189     -14.032   1.011  24.851  1.00 96.52           C  
ATOM   1502  ND2 ASN A 189     -13.780   0.895  26.149  1.00 96.52           N  
ATOM   1503  OD1 ASN A 189     -13.336   1.696  24.097  1.00 96.52           O  
ATOM   1504  N   SER A 190     -18.594   0.730  23.090  1.00 96.19           N  
ATOM   1505  CA  SER A 190     -19.770   0.034  22.579  1.00 96.19           C  
ATOM   1506  C   SER A 190     -20.800   1.018  22.032  1.00 96.19           C  
ATOM   1507  CB  SER A 190     -20.404  -0.823  23.675  1.00 96.19           C  
ATOM   1508  O   SER A 190     -20.814   2.188  22.418  1.00 96.19           O  
ATOM   1509  OG  SER A 190     -21.453  -1.618  23.148  1.00 96.19           O  
ATOM   1510  N   THR A 191     -21.698   0.532  21.060  1.00 96.00           N  
ATOM   1511  CA  THR A 191     -22.730   1.388  20.485  1.00 96.00           C  
ATOM   1512  C   THR A 191     -24.046   1.232  21.241  1.00 96.00           C  
ATOM   1513  CB  THR A 191     -22.951   1.071  18.994  1.00 96.00           C  
ATOM   1514  O   THR A 191     -25.024   1.920  20.943  1.00 96.00           O  
ATOM   1515  CG2 THR A 191     -21.722   1.435  18.166  1.00 96.00           C  
ATOM   1516  OG1 THR A 191     -23.216  -0.329  18.843  1.00 96.00           O  
ATOM   1517  N   SER A 192     -23.974   0.430  22.289  1.00 96.86           N  
ATOM   1518  CA  SER A 192     -25.170   0.263  23.108  1.00 96.86           C  
ATOM   1519  C   SER A 192     -24.814  -0.193  24.519  1.00 96.86           C  
ATOM   1520  CB  SER A 192     -26.125  -0.742  22.465  1.00 96.86           C  
ATOM   1521  O   SER A 192     -23.727  -0.728  24.749  1.00 96.86           O  
ATOM   1522  OG  SER A 192     -25.551  -2.038  22.440  1.00 96.86           O  
ATOM   1523  N   GLY A 193     -25.663   0.071  25.408  1.00 96.69           N  
ATOM   1524  CA  GLY A 193     -25.552  -0.330  26.801  1.00 96.69           C  
ATOM   1525  C   GLY A 193     -26.883  -0.719  27.417  1.00 96.69           C  
ATOM   1526  O   GLY A 193     -27.941  -0.441  26.848  1.00 96.69           O  
ATOM   1527  N   GLN A 194     -26.753  -1.402  28.566  1.00 96.89           N  
ATOM   1528  CA  GLN A 194     -27.958  -1.871  29.244  1.00 96.89           C  
ATOM   1529  C   GLN A 194     -28.285  -0.997  30.451  1.00 96.89           C  
ATOM   1530  CB  GLN A 194     -27.797  -3.328  29.679  1.00 96.89           C  
ATOM   1531  O   GLN A 194     -27.392  -0.620  31.212  1.00 96.89           O  
ATOM   1532  CG  GLN A 194     -27.719  -4.312  28.520  1.00 96.89           C  
ATOM   1533  CD  GLN A 194     -29.052  -4.501  27.820  1.00 96.89           C  
ATOM   1534  NE2 GLN A 194     -29.005  -4.832  26.534  1.00 96.89           N  
ATOM   1535  OE1 GLN A 194     -30.115  -4.353  28.431  1.00 96.89           O  
ATOM   1536  N   GLY A 195     -29.575  -0.569  30.573  1.00 96.83           N  
ATOM   1537  CA  GLY A 195     -30.088   0.123  31.745  1.00 96.83           C  
ATOM   1538  C   GLY A 195     -31.279  -0.573  32.375  1.00 96.83           C  
ATOM   1539  O   GLY A 195     -31.821  -1.524  31.808  1.00 96.83           O  
ATOM   1540  N   THR A 196     -31.572  -0.165  33.601  1.00 97.74           N  
ATOM   1541  CA  THR A 196     -32.705  -0.737  34.320  1.00 97.74           C  
ATOM   1542  C   THR A 196     -33.695   0.351  34.722  1.00 97.74           C  
ATOM   1543  CB  THR A 196     -32.242  -1.503  35.573  1.00 97.74           C  
ATOM   1544  O   THR A 196     -33.295   1.428  35.169  1.00 97.74           O  
ATOM   1545  CG2 THR A 196     -33.419  -2.173  36.274  1.00 97.74           C  
ATOM   1546  OG1 THR A 196     -31.293  -2.506  35.190  1.00 97.74           O  
ATOM   1547  N   ILE A 197     -34.955   0.093  34.429  1.00 98.05           N  
ATOM   1548  CA  ILE A 197     -36.027   0.961  34.904  1.00 98.05           C  
ATOM   1549  C   ILE A 197     -36.751   0.294  36.072  1.00 98.05           C  
ATOM   1550  CB  ILE A 197     -37.027   1.295  33.774  1.00 98.05           C  
ATOM   1551  O   ILE A 197     -37.106  -0.885  35.999  1.00 98.05           O  
ATOM   1552  CG1 ILE A 197     -36.315   2.029  32.632  1.00 98.05           C  
ATOM   1553  CG2 ILE A 197     -38.195   2.125  34.315  1.00 98.05           C  
ATOM   1554  CD1 ILE A 197     -35.740   3.382  33.028  1.00 98.05           C  
ATOM   1555  N   TYR A 198     -36.838   1.069  37.135  1.00 97.88           N  
ATOM   1556  CA  TYR A 198     -37.552   0.598  38.316  1.00 97.88           C  
ATOM   1557  C   TYR A 198     -38.919   1.264  38.428  1.00 97.88           C  
ATOM   1558  CB  TYR A 198     -36.734   0.869  39.582  1.00 97.88           C  
ATOM   1559  O   TYR A 198     -39.067   2.448  38.118  1.00 97.88           O  
ATOM   1560  CG  TYR A 198     -35.372   0.218  39.576  1.00 97.88           C  
ATOM   1561  CD1 TYR A 198     -35.189  -1.066  40.084  1.00 97.88           C  
ATOM   1562  CD2 TYR A 198     -34.266   0.887  39.062  1.00 97.88           C  
ATOM   1563  CE1 TYR A 198     -33.936  -1.668  40.081  1.00 97.88           C  
ATOM   1564  CE2 TYR A 198     -33.007   0.294  39.055  1.00 97.88           C  
ATOM   1565  OH  TYR A 198     -31.609  -1.574  39.560  1.00 97.88           O  
ATOM   1566  CZ  TYR A 198     -32.853  -0.982  39.565  1.00 97.88           C  
ATOM   1567  N   VAL A 199     -39.924   0.441  38.778  1.00 97.57           N  
ATOM   1568  CA  VAL A 199     -41.237   0.996  39.091  1.00 97.57           C  
ATOM   1569  C   VAL A 199     -41.592   0.695  40.545  1.00 97.57           C  
ATOM   1570  CB  VAL A 199     -42.328   0.438  38.150  1.00 97.57           C  
ATOM   1571  O   VAL A 199     -41.627  -0.468  40.955  1.00 97.57           O  
ATOM   1572  CG1 VAL A 199     -42.407  -1.084  38.257  1.00 97.57           C  
ATOM   1573  CG2 VAL A 199     -43.682   1.070  38.469  1.00 97.57           C  
ATOM   1574  N   ASP A 200     -41.643   1.761  41.390  1.00 96.74           N  
ATOM   1575  CA  ASP A 200     -42.092   1.676  42.776  1.00 96.74           C  
ATOM   1576  C   ASP A 200     -43.596   1.919  42.882  1.00 96.74           C  
ATOM   1577  CB  ASP A 200     -41.334   2.680  43.648  1.00 96.74           C  
ATOM   1578  O   ASP A 200     -44.093   2.963  42.455  1.00 96.74           O  
ATOM   1579  CG  ASP A 200     -39.835   2.440  43.661  1.00 96.74           C  
ATOM   1580  OD1 ASP A 200     -39.399   1.289  43.441  1.00 96.74           O  
ATOM   1581  OD2 ASP A 200     -39.082   3.409  43.898  1.00 96.74           O  
ATOM   1582  N   THR A 201     -44.381   0.956  43.347  1.00 95.11           N  
ATOM   1583  CA  THR A 201     -45.834   1.040  43.447  1.00 95.11           C  
ATOM   1584  C   THR A 201     -46.252   1.557  44.820  1.00 95.11           C  
ATOM   1585  CB  THR A 201     -46.491  -0.328  43.188  1.00 95.11           C  
ATOM   1586  O   THR A 201     -45.797   1.047  45.846  1.00 95.11           O  
ATOM   1587  CG2 THR A 201     -48.012  -0.228  43.248  1.00 95.11           C  
ATOM   1588  OG1 THR A 201     -46.106  -0.800  41.891  1.00 95.11           O  
ATOM   1589  N   TYR A 202     -47.071   2.622  44.805  1.00 93.56           N  
ATOM   1590  CA  TYR A 202     -47.629   3.200  46.022  1.00 93.56           C  
ATOM   1591  C   TYR A 202     -49.145   3.046  46.053  1.00 93.56           C  
ATOM   1592  CB  TYR A 202     -47.253   4.681  46.135  1.00 93.56           C  
ATOM   1593  O   TYR A 202     -49.826   3.338  45.067  1.00 93.56           O  
ATOM   1594  CG  TYR A 202     -45.769   4.921  46.274  1.00 93.56           C  
ATOM   1595  CD1 TYR A 202     -45.196   5.159  47.522  1.00 93.56           C  
ATOM   1596  CD2 TYR A 202     -44.938   4.912  45.159  1.00 93.56           C  
ATOM   1597  CE1 TYR A 202     -43.830   5.383  47.655  1.00 93.56           C  
ATOM   1598  CE2 TYR A 202     -43.570   5.135  45.281  1.00 93.56           C  
ATOM   1599  OH  TYR A 202     -41.673   5.590  46.656  1.00 93.56           O  
ATOM   1600  CZ  TYR A 202     -43.026   5.368  46.530  1.00 93.56           C  
ATOM   1601  N   ILE A 203     -49.644   2.610  47.113  1.00 89.02           N  
ATOM   1602  CA  ILE A 203     -51.078   2.501  47.362  1.00 89.02           C  
ATOM   1603  C   ILE A 203     -51.445   3.287  48.618  1.00 89.02           C  
ATOM   1604  CB  ILE A 203     -51.516   1.026  47.506  1.00 89.02           C  
ATOM   1605  O   ILE A 203     -50.889   3.048  49.693  1.00 89.02           O  
ATOM   1606  CG1 ILE A 203     -51.146   0.234  46.246  1.00 89.02           C  
ATOM   1607  CG2 ILE A 203     -53.018   0.934  47.789  1.00 89.02           C  
ATOM   1608  CD1 ILE A 203     -51.307  -1.273  46.393  1.00 89.02           C  
ATOM   1609  N   ASN A 204     -52.292   4.327  48.414  1.00 86.74           N  
ATOM   1610  CA  ASN A 204     -52.702   5.206  49.504  1.00 86.74           C  
ATOM   1611  C   ASN A 204     -51.502   5.888  50.156  1.00 86.74           C  
ATOM   1612  CB  ASN A 204     -53.502   4.428  50.550  1.00 86.74           C  
ATOM   1613  O   ASN A 204     -51.437   6.001  51.381  1.00 86.74           O  
ATOM   1614  CG  ASN A 204     -54.777   3.832  49.985  1.00 86.74           C  
ATOM   1615  ND2 ASN A 204     -55.117   2.628  50.429  1.00 86.74           N  
ATOM   1616  OD1 ASN A 204     -55.450   4.449  49.155  1.00 86.74           O  
ATOM   1617  N   GLY A 205     -50.442   6.067  49.385  1.00 86.55           N  
ATOM   1618  CA  GLY A 205     -49.302   6.843  49.846  1.00 86.55           C  
ATOM   1619  C   GLY A 205     -48.222   5.994  50.489  1.00 86.55           C  
ATOM   1620  O   GLY A 205     -47.171   6.507  50.878  1.00 86.55           O  
ATOM   1621  N   ASN A 206     -48.400   4.691  50.498  1.00 90.15           N  
ATOM   1622  CA  ASN A 206     -47.434   3.767  51.082  1.00 90.15           C  
ATOM   1623  C   ASN A 206     -46.738   2.932  50.011  1.00 90.15           C  
ATOM   1624  CB  ASN A 206     -48.115   2.856  52.106  1.00 90.15           C  
ATOM   1625  O   ASN A 206     -47.381   2.453  49.076  1.00 90.15           O  
ATOM   1626  CG  ASN A 206     -48.643   3.618  53.306  1.00 90.15           C  
ATOM   1627  ND2 ASN A 206     -49.858   3.291  53.728  1.00 90.15           N  
ATOM   1628  OD1 ASN A 206     -47.964   4.494  53.848  1.00 90.15           O  
ATOM   1629  N   PHE A 207     -45.458   2.777  50.151  1.00 92.20           N  
ATOM   1630  CA  PHE A 207     -44.642   1.932  49.288  1.00 92.20           C  
ATOM   1631  C   PHE A 207     -45.063   0.472  49.403  1.00 92.20           C  
ATOM   1632  CB  PHE A 207     -43.157   2.079  49.638  1.00 92.20           C  
ATOM   1633  O   PHE A 207     -45.107  -0.082  50.504  1.00 92.20           O  
ATOM   1634  CG  PHE A 207     -42.261   1.124  48.896  1.00 92.20           C  
ATOM   1635  CD1 PHE A 207     -41.740   0.003  49.529  1.00 92.20           C  
ATOM   1636  CD2 PHE A 207     -41.941   1.349  47.563  1.00 92.20           C  
ATOM   1637  CE1 PHE A 207     -40.910  -0.882  48.844  1.00 92.20           C  
ATOM   1638  CE2 PHE A 207     -41.112   0.469  46.872  1.00 92.20           C  
ATOM   1639  CZ  PHE A 207     -40.597  -0.645  47.515  1.00 92.20           C  
ATOM   1640  N   ILE A 208     -45.295  -0.147  48.246  1.00 90.18           N  
ATOM   1641  CA  ILE A 208     -45.820  -1.508  48.263  1.00 90.18           C  
ATOM   1642  C   ILE A 208     -44.766  -2.474  47.725  1.00 90.18           C  
ATOM   1643  CB  ILE A 208     -47.121  -1.622  47.438  1.00 90.18           C  
ATOM   1644  O   ILE A 208     -44.484  -3.502  48.344  1.00 90.18           O  
ATOM   1645  CG1 ILE A 208     -48.201  -0.699  48.014  1.00 90.18           C  
ATOM   1646  CG2 ILE A 208     -47.608  -3.073  47.395  1.00 90.18           C  
ATOM   1647  CD1 ILE A 208     -48.510  -0.949  49.484  1.00 90.18           C  
ATOM   1648  N   GLN A 209     -44.270  -2.125  46.622  1.00 90.60           N  
ATOM   1649  CA  GLN A 209     -43.354  -3.050  45.963  1.00 90.60           C  
ATOM   1650  C   GLN A 209     -42.554  -2.347  44.869  1.00 90.60           C  
ATOM   1651  CB  GLN A 209     -44.119  -4.236  45.374  1.00 90.60           C  
ATOM   1652  O   GLN A 209     -43.012  -1.355  44.299  1.00 90.60           O  
ATOM   1653  CG  GLN A 209     -43.224  -5.292  44.741  1.00 90.60           C  
ATOM   1654  CD  GLN A 209     -44.009  -6.442  44.137  1.00 90.60           C  
ATOM   1655  NE2 GLN A 209     -43.515  -7.661  44.325  1.00 90.60           N  
ATOM   1656  OE1 GLN A 209     -45.052  -6.236  43.508  1.00 90.60           O  
ATOM   1657  N   THR A 210     -41.296  -2.890  44.544  1.00 94.58           N  
ATOM   1658  CA  THR A 210     -40.475  -2.468  43.414  1.00 94.58           C  
ATOM   1659  C   THR A 210     -40.387  -3.575  42.367  1.00 94.58           C  
ATOM   1660  CB  THR A 210     -39.058  -2.073  43.869  1.00 94.58           C  
ATOM   1661  O   THR A 210     -40.096  -4.727  42.698  1.00 94.58           O  
ATOM   1662  CG2 THR A 210     -38.190  -1.674  42.680  1.00 94.58           C  
ATOM   1663  OG1 THR A 210     -39.145  -0.966  44.775  1.00 94.58           O  
ATOM   1664  N   GLN A 211     -40.694  -3.189  41.176  1.00 95.60           N  
ATOM   1665  CA  GLN A 211     -40.416  -4.053  40.033  1.00 95.60           C  
ATOM   1666  C   GLN A 211     -39.466  -3.376  39.049  1.00 95.60           C  
ATOM   1667  CB  GLN A 211     -41.715  -4.442  39.326  1.00 95.60           C  
ATOM   1668  O   GLN A 211     -39.282  -2.157  39.094  1.00 95.60           O  
ATOM   1669  CG  GLN A 211     -42.627  -5.331  40.160  1.00 95.60           C  
ATOM   1670  CD  GLN A 211     -42.212  -6.790  40.129  1.00 95.60           C  
ATOM   1671  NE2 GLN A 211     -42.494  -7.510  41.210  1.00 95.60           N  
ATOM   1672  OE1 GLN A 211     -41.644  -7.267  39.142  1.00 95.60           O  
ATOM   1673  N   SER A 212     -38.857  -4.163  38.207  1.00 96.96           N  
ATOM   1674  CA  SER A 212     -37.897  -3.562  37.286  1.00 96.96           C  
ATOM   1675  C   SER A 212     -37.908  -4.270  35.936  1.00 96.96           C  
ATOM   1676  CB  SER A 212     -36.488  -3.601  37.880  1.00 96.96           C  
ATOM   1677  O   SER A 212     -38.408  -5.391  35.821  1.00 96.96           O  
ATOM   1678  OG  SER A 212     -36.033  -4.937  38.007  1.00 96.96           O  
ATOM   1679  N   THR A 213     -37.479  -3.623  34.931  1.00 97.56           N  
ATOM   1680  CA  THR A 213     -37.238  -4.149  33.592  1.00 97.56           C  
ATOM   1681  C   THR A 213     -35.974  -3.542  32.992  1.00 97.56           C  
ATOM   1682  CB  THR A 213     -38.434  -3.877  32.661  1.00 97.56           C  
ATOM   1683  O   THR A 213     -35.548  -2.457  33.395  1.00 97.56           O  
ATOM   1684  CG2 THR A 213     -38.555  -2.391  32.342  1.00 97.56           C  
ATOM   1685  OG1 THR A 213     -38.256  -4.604  31.439  1.00 97.56           O  
ATOM   1686  N   THR A 214     -35.320  -4.261  32.074  1.00 97.29           N  
ATOM   1687  CA  THR A 214     -34.113  -3.768  31.419  1.00 97.29           C  
ATOM   1688  C   THR A 214     -34.442  -3.180  30.050  1.00 97.29           C  
ATOM   1689  CB  THR A 214     -33.066  -4.887  31.262  1.00 97.29           C  
ATOM   1690  O   THR A 214     -35.446  -3.547  29.436  1.00 97.29           O  
ATOM   1691  CG2 THR A 214     -32.667  -5.460  32.618  1.00 97.29           C  
ATOM   1692  OG1 THR A 214     -33.615  -5.936  30.455  1.00 97.29           O  
ATOM   1693  N   PHE A 215     -33.660  -2.166  29.674  1.00 96.94           N  
ATOM   1694  CA  PHE A 215     -33.736  -1.621  28.324  1.00 96.94           C  
ATOM   1695  C   PHE A 215     -32.343  -1.458  27.727  1.00 96.94           C  
ATOM   1696  CB  PHE A 215     -34.467  -0.275  28.326  1.00 96.94           C  
ATOM   1697  O   PHE A 215     -31.351  -1.404  28.457  1.00 96.94           O  
ATOM   1698  CG  PHE A 215     -33.657   0.855  28.903  1.00 96.94           C  
ATOM   1699  CD1 PHE A 215     -33.532   1.008  30.278  1.00 96.94           C  
ATOM   1700  CD2 PHE A 215     -33.019   1.764  28.068  1.00 96.94           C  
ATOM   1701  CE1 PHE A 215     -32.783   2.053  30.814  1.00 96.94           C  
ATOM   1702  CE2 PHE A 215     -32.269   2.811  28.597  1.00 96.94           C  
ATOM   1703  CZ  PHE A 215     -32.153   2.954  29.970  1.00 96.94           C  
ATOM   1704  N   THR A 216     -32.266  -1.586  26.371  1.00 97.63           N  
ATOM   1705  CA  THR A 216     -31.038  -1.303  25.636  1.00 97.63           C  
ATOM   1706  C   THR A 216     -31.056   0.116  25.077  1.00 97.63           C  
ATOM   1707  CB  THR A 216     -30.830  -2.308  24.487  1.00 97.63           C  
ATOM   1708  O   THR A 216     -32.007   0.509  24.396  1.00 97.63           O  
ATOM   1709  CG2 THR A 216     -29.544  -2.011  23.722  1.00 97.63           C  
ATOM   1710  OG1 THR A 216     -30.757  -3.633  25.026  1.00 97.63           O  
ATOM   1711  N   ALA A 217     -30.067   0.968  25.473  1.00 97.29           N  
ATOM   1712  CA  ALA A 217     -29.871   2.305  24.919  1.00 97.29           C  
ATOM   1713  C   ALA A 217     -28.701   2.327  23.939  1.00 97.29           C  
ATOM   1714  CB  ALA A 217     -29.643   3.318  26.038  1.00 97.29           C  
ATOM   1715  O   ALA A 217     -27.579   1.958  24.294  1.00 97.29           O  
ATOM   1716  N   SER A 218     -28.992   2.791  22.711  1.00 97.20           N  
ATOM   1717  CA  SER A 218     -27.984   2.836  21.657  1.00 97.20           C  
ATOM   1718  C   SER A 218     -27.647   4.274  21.275  1.00 97.20           C  
ATOM   1719  CB  SER A 218     -28.465   2.072  20.423  1.00 97.20           C  
ATOM   1720  O   SER A 218     -28.500   5.160  21.360  1.00 97.20           O  
ATOM   1721  OG  SER A 218     -28.737   0.718  20.744  1.00 97.20           O  
ATOM   1722  N   VAL A 219     -26.448   4.515  20.958  1.00 96.26           N  
ATOM   1723  CA  VAL A 219     -26.086   5.809  20.390  1.00 96.26           C  
ATOM   1724  C   VAL A 219     -26.599   5.906  18.955  1.00 96.26           C  
ATOM   1725  CB  VAL A 219     -24.558   6.037  20.426  1.00 96.26           C  
ATOM   1726  O   VAL A 219     -26.811   4.886  18.295  1.00 96.26           O  
ATOM   1727  CG1 VAL A 219     -24.044   6.024  21.865  1.00 96.26           C  
ATOM   1728  CG2 VAL A 219     -23.841   4.978  19.590  1.00 96.26           C  
ATOM   1729  N   ILE A 220     -26.869   7.068  18.482  1.00 94.83           N  
ATOM   1730  CA  ILE A 220     -27.077   7.327  17.062  1.00 94.83           C  
ATOM   1731  C   ILE A 220     -25.728   7.481  16.363  1.00 94.83           C  
ATOM   1732  CB  ILE A 220     -27.944   8.586  16.837  1.00 94.83           C  
ATOM   1733  O   ILE A 220     -25.039   8.488  16.545  1.00 94.83           O  
ATOM   1734  CG1 ILE A 220     -29.300   8.432  17.537  1.00 94.83           C  
ATOM   1735  CG2 ILE A 220     -28.127   8.856  15.341  1.00 94.83           C  
ATOM   1736  CD1 ILE A 220     -30.143   9.700  17.538  1.00 94.83           C  
ATOM   1737  N   THR A 221     -25.362   6.449  15.639  1.00 92.22           N  
ATOM   1738  CA  THR A 221     -24.010   6.311  15.108  1.00 92.22           C  
ATOM   1739  C   THR A 221     -23.612   7.553  14.316  1.00 92.22           C  
ATOM   1740  CB  THR A 221     -23.886   5.065  14.212  1.00 92.22           C  
ATOM   1741  O   THR A 221     -22.477   8.024  14.419  1.00 92.22           O  
ATOM   1742  CG2 THR A 221     -24.034   3.785  15.027  1.00 92.22           C  
ATOM   1743  OG1 THR A 221     -24.908   5.101  13.209  1.00 92.22           O  
ATOM   1744  N   ASN A 222     -24.522   8.129  13.595  1.00 92.58           N  
ATOM   1745  CA  ASN A 222     -24.232   9.310  12.788  1.00 92.58           C  
ATOM   1746  C   ASN A 222     -23.863  10.508  13.659  1.00 92.58           C  
ATOM   1747  CB  ASN A 222     -25.424   9.653  11.891  1.00 92.58           C  
ATOM   1748  O   ASN A 222     -23.029  11.328  13.273  1.00 92.58           O  
ATOM   1749  CG  ASN A 222     -25.074  10.663  10.816  1.00 92.58           C  
ATOM   1750  ND2 ASN A 222     -25.804  11.772  10.784  1.00 92.58           N  
ATOM   1751  OD1 ASN A 222     -24.156  10.448  10.020  1.00 92.58           O  
ATOM   1752  N   ASN A 223     -24.452  10.665  14.861  1.00 91.62           N  
ATOM   1753  CA  ASN A 223     -24.201  11.775  15.774  1.00 91.62           C  
ATOM   1754  C   ASN A 223     -22.910  11.572  16.562  1.00 91.62           C  
ATOM   1755  CB  ASN A 223     -25.382  11.962  16.729  1.00 91.62           C  
ATOM   1756  O   ASN A 223     -22.459  12.478  17.265  1.00 91.62           O  
ATOM   1757  CG  ASN A 223     -26.616  12.501  16.032  1.00 91.62           C  
ATOM   1758  ND2 ASN A 223     -27.731  12.545  16.751  1.00 91.62           N  
ATOM   1759  OD1 ASN A 223     -26.568  12.875  14.857  1.00 91.62           O  
ATOM   1760  N   MET A 224     -22.372  10.318  16.366  1.00 93.90           N  
ATOM   1761  CA  MET A 224     -21.212   9.993  17.191  1.00 93.90           C  
ATOM   1762  C   MET A 224     -19.948   9.908  16.342  1.00 93.90           C  
ATOM   1763  CB  MET A 224     -21.432   8.675  17.935  1.00 93.90           C  
ATOM   1764  O   MET A 224     -18.911   9.436  16.812  1.00 93.90           O  
ATOM   1765  CG  MET A 224     -22.584   8.716  18.927  1.00 93.90           C  
ATOM   1766  SD  MET A 224     -22.406  10.069  20.154  1.00 93.90           S  
ATOM   1767  CE  MET A 224     -21.005   9.442  21.121  1.00 93.90           C  
ATOM   1768  N   LYS A 225     -20.058  10.240  15.081  1.00 96.25           N  
ATOM   1769  CA  LYS A 225     -18.886  10.195  14.210  1.00 96.25           C  
ATOM   1770  C   LYS A 225     -17.751  11.046  14.772  1.00 96.25           C  
ATOM   1771  CB  LYS A 225     -19.246  10.667  12.801  1.00 96.25           C  
ATOM   1772  O   LYS A 225     -17.971  12.184  15.193  1.00 96.25           O  
ATOM   1773  CG  LYS A 225     -20.167   9.719  12.047  1.00 96.25           C  
ATOM   1774  CD  LYS A 225     -20.439  10.211  10.631  1.00 96.25           C  
ATOM   1775  CE  LYS A 225     -21.259   9.204   9.836  1.00 96.25           C  
ATOM   1776  NZ  LYS A 225     -21.514   9.675   8.442  1.00 96.25           N  
ATOM   1777  N   PRO A 226     -16.551  10.461  14.890  1.00 97.38           N  
ATOM   1778  CA  PRO A 226     -15.390  11.294  15.209  1.00 97.38           C  
ATOM   1779  C   PRO A 226     -15.106  12.346  14.139  1.00 97.38           C  
ATOM   1780  CB  PRO A 226     -14.244  10.284  15.299  1.00 97.38           C  
ATOM   1781  O   PRO A 226     -15.677  12.290  13.047  1.00 97.38           O  
ATOM   1782  CG  PRO A 226     -14.647   9.168  14.390  1.00 97.38           C  
ATOM   1783  CD  PRO A 226     -16.143   9.042  14.424  1.00 97.38           C  
ATOM   1784  N   SER A 227     -14.231  13.401  14.548  1.00 96.39           N  
ATOM   1785  CA  SER A 227     -13.888  14.454  13.598  1.00 96.39           C  
ATOM   1786  C   SER A 227     -12.418  14.382  13.199  1.00 96.39           C  
ATOM   1787  CB  SER A 227     -14.197  15.831  14.188  1.00 96.39           C  
ATOM   1788  O   SER A 227     -11.571  13.981  14.001  1.00 96.39           O  
ATOM   1789  OG  SER A 227     -13.407  16.073  15.339  1.00 96.39           O  
ATOM   1790  N   LEU A 228     -12.155  14.658  11.976  1.00 97.53           N  
ATOM   1791  CA  LEU A 228     -10.833  14.807  11.377  1.00 97.53           C  
ATOM   1792  C   LEU A 228     -10.734  16.113  10.597  1.00 97.53           C  
ATOM   1793  CB  LEU A 228     -10.526  13.623  10.456  1.00 97.53           C  
ATOM   1794  O   LEU A 228     -11.544  16.370   9.704  1.00 97.53           O  
ATOM   1795  CG  LEU A 228      -9.193  13.675   9.708  1.00 97.53           C  
ATOM   1796  CD1 LEU A 228      -8.030  13.595  10.691  1.00 97.53           C  
ATOM   1797  CD2 LEU A 228      -9.111  12.550   8.682  1.00 97.53           C  
ATOM   1798  N   THR A 229      -9.749  16.984  10.929  1.00 95.79           N  
ATOM   1799  CA  THR A 229      -9.631  18.318  10.351  1.00 95.79           C  
ATOM   1800  C   THR A 229      -8.911  18.263   9.006  1.00 95.79           C  
ATOM   1801  CB  THR A 229      -8.882  19.273  11.298  1.00 95.79           C  
ATOM   1802  O   THR A 229      -9.288  18.963   8.065  1.00 95.79           O  
ATOM   1803  CG2 THR A 229      -8.839  20.688  10.732  1.00 95.79           C  
ATOM   1804  OG1 THR A 229      -9.549  19.298  12.567  1.00 95.79           O  
ATOM   1805  N   GLY A 230      -7.857  17.389   8.849  1.00 95.28           N  
ATOM   1806  CA  GLY A 230      -7.103  17.289   7.609  1.00 95.28           C  
ATOM   1807  C   GLY A 230      -5.825  16.485   7.752  1.00 95.28           C  
ATOM   1808  O   GLY A 230      -5.692  15.678   8.674  1.00 95.28           O  
ATOM   1809  N   PHE A 231      -4.950  16.738   6.719  1.00 94.31           N  
ATOM   1810  CA  PHE A 231      -3.687  16.018   6.612  1.00 94.31           C  
ATOM   1811  C   PHE A 231      -2.511  16.988   6.583  1.00 94.31           C  
ATOM   1812  CB  PHE A 231      -3.672  15.138   5.358  1.00 94.31           C  
ATOM   1813  O   PHE A 231      -2.618  18.084   6.030  1.00 94.31           O  
ATOM   1814  CG  PHE A 231      -4.904  14.289   5.198  1.00 94.31           C  
ATOM   1815  CD1 PHE A 231      -5.048  13.105   5.911  1.00 94.31           C  
ATOM   1816  CD2 PHE A 231      -5.920  14.676   4.334  1.00 94.31           C  
ATOM   1817  CE1 PHE A 231      -6.187  12.318   5.765  1.00 94.31           C  
ATOM   1818  CE2 PHE A 231      -7.062  13.894   4.182  1.00 94.31           C  
ATOM   1819  CZ  PHE A 231      -7.193  12.715   4.898  1.00 94.31           C  
ATOM   1820  N   THR A 232      -1.490  16.647   7.175  1.00 95.70           N  
ATOM   1821  CA  THR A 232      -0.178  17.184   6.830  1.00 95.70           C  
ATOM   1822  C   THR A 232       0.633  16.163   6.039  1.00 95.70           C  
ATOM   1823  CB  THR A 232       0.603  17.600   8.090  1.00 95.70           C  
ATOM   1824  O   THR A 232       0.846  15.040   6.499  1.00 95.70           O  
ATOM   1825  CG2 THR A 232       1.951  18.213   7.724  1.00 95.70           C  
ATOM   1826  OG1 THR A 232      -0.163  18.562   8.825  1.00 95.70           O  
ATOM   1827  N   LEU A 233       1.028  16.584   4.810  1.00 96.57           N  
ATOM   1828  CA  LEU A 233       1.773  15.679   3.941  1.00 96.57           C  
ATOM   1829  C   LEU A 233       3.229  16.116   3.821  1.00 96.57           C  
ATOM   1830  CB  LEU A 233       1.129  15.619   2.553  1.00 96.57           C  
ATOM   1831  O   LEU A 233       3.512  17.299   3.622  1.00 96.57           O  
ATOM   1832  CG  LEU A 233      -0.360  15.272   2.511  1.00 96.57           C  
ATOM   1833  CD1 LEU A 233      -0.883  15.355   1.080  1.00 96.57           C  
ATOM   1834  CD2 LEU A 233      -0.604  13.885   3.095  1.00 96.57           C  
ATOM   1835  N   THR A 234       4.112  15.152   3.997  1.00 95.80           N  
ATOM   1836  CA  THR A 234       5.539  15.355   3.771  1.00 95.80           C  
ATOM   1837  C   THR A 234       6.124  14.211   2.949  1.00 95.80           C  
ATOM   1838  CB  THR A 234       6.303  15.478   5.102  1.00 95.80           C  
ATOM   1839  O   THR A 234       5.521  13.141   2.846  1.00 95.80           O  
ATOM   1840  CG2 THR A 234       5.818  16.679   5.907  1.00 95.80           C  
ATOM   1841  OG1 THR A 234       6.101  14.287   5.874  1.00 95.80           O  
ATOM   1842  N   ASP A 235       7.248  14.564   2.351  1.00 96.37           N  
ATOM   1843  CA  ASP A 235       7.967  13.526   1.618  1.00 96.37           C  
ATOM   1844  C   ASP A 235       9.057  12.898   2.484  1.00 96.37           C  
ATOM   1845  CB  ASP A 235       8.577  14.098   0.337  1.00 96.37           C  
ATOM   1846  O   ASP A 235       9.976  13.587   2.930  1.00 96.37           O  
ATOM   1847  CG  ASP A 235       8.996  13.023  -0.651  1.00 96.37           C  
ATOM   1848  OD1 ASP A 235       9.268  11.879  -0.229  1.00 96.37           O  
ATOM   1849  OD2 ASP A 235       9.057  13.325  -1.863  1.00 96.37           O  
ATOM   1850  N   ALA A 236       9.036  11.603   2.650  1.00 95.54           N  
ATOM   1851  CA  ALA A 236       9.983  10.891   3.503  1.00 95.54           C  
ATOM   1852  C   ALA A 236      11.275  10.584   2.752  1.00 95.54           C  
ATOM   1853  CB  ALA A 236       9.359   9.601   4.030  1.00 95.54           C  
ATOM   1854  O   ALA A 236      12.256  10.133   3.348  1.00 95.54           O  
ATOM   1855  N   ASN A 237      11.256  10.787   1.455  1.00 95.71           N  
ATOM   1856  CA  ASN A 237      12.484  10.730   0.668  1.00 95.71           C  
ATOM   1857  C   ASN A 237      13.214  12.069   0.671  1.00 95.71           C  
ATOM   1858  CB  ASN A 237      12.181  10.293  -0.767  1.00 95.71           C  
ATOM   1859  O   ASN A 237      12.737  13.043   0.085  1.00 95.71           O  
ATOM   1860  CG  ASN A 237      13.437  10.072  -1.587  1.00 95.71           C  
ATOM   1861  ND2 ASN A 237      13.335   9.239  -2.616  1.00 95.71           N  
ATOM   1862  OD1 ASN A 237      14.491  10.644  -1.298  1.00 95.71           O  
ATOM   1863  N   PRO A 238      14.420  12.203   1.315  1.00 95.08           N  
ATOM   1864  CA  PRO A 238      15.109  13.479   1.517  1.00 95.08           C  
ATOM   1865  C   PRO A 238      15.467  14.171   0.203  1.00 95.08           C  
ATOM   1866  CB  PRO A 238      16.372  13.080   2.285  1.00 95.08           C  
ATOM   1867  O   PRO A 238      15.424  15.401   0.117  1.00 95.08           O  
ATOM   1868  CG  PRO A 238      16.031  11.775   2.928  1.00 95.08           C  
ATOM   1869  CD  PRO A 238      14.978  11.096   2.101  1.00 95.08           C  
ATOM   1870  N   VAL A 239      15.775  13.400  -0.859  1.00 95.35           N  
ATOM   1871  CA  VAL A 239      16.188  13.972  -2.136  1.00 95.35           C  
ATOM   1872  C   VAL A 239      14.986  14.607  -2.832  1.00 95.35           C  
ATOM   1873  CB  VAL A 239      16.834  12.909  -3.052  1.00 95.35           C  
ATOM   1874  O   VAL A 239      15.048  15.761  -3.263  1.00 95.35           O  
ATOM   1875  CG1 VAL A 239      17.164  13.503  -4.420  1.00 95.35           C  
ATOM   1876  CG2 VAL A 239      18.090  12.334  -2.399  1.00 95.35           C  
ATOM   1877  N   SER A 240      13.871  13.841  -2.941  1.00 96.11           N  
ATOM   1878  CA  SER A 240      12.675  14.386  -3.575  1.00 96.11           C  
ATOM   1879  C   SER A 240      12.093  15.537  -2.761  1.00 96.11           C  
ATOM   1880  CB  SER A 240      11.620  13.295  -3.757  1.00 96.11           C  
ATOM   1881  O   SER A 240      11.543  16.486  -3.324  1.00 96.11           O  
ATOM   1882  OG  SER A 240      11.271  12.719  -2.510  1.00 96.11           O  
ATOM   1883  N   GLN A 241      12.144  15.494  -1.477  1.00 95.83           N  
ATOM   1884  CA  GLN A 241      11.682  16.571  -0.607  1.00 95.83           C  
ATOM   1885  C   GLN A 241      12.469  17.855  -0.857  1.00 95.83           C  
ATOM   1886  CB  GLN A 241      11.797  16.162   0.862  1.00 95.83           C  
ATOM   1887  O   GLN A 241      11.899  18.948  -0.861  1.00 95.83           O  
ATOM   1888  CG  GLN A 241      11.260  17.203   1.834  1.00 95.83           C  
ATOM   1889  CD  GLN A 241      11.355  16.759   3.282  1.00 95.83           C  
ATOM   1890  NE2 GLN A 241      10.526  17.346   4.138  1.00 95.83           N  
ATOM   1891  OE1 GLN A 241      12.168  15.895   3.628  1.00 95.83           O  
ATOM   1892  N   ARG A 242      13.784  17.751  -0.968  1.00 95.45           N  
ATOM   1893  CA  ARG A 242      14.652  18.892  -1.241  1.00 95.45           C  
ATOM   1894  C   ARG A 242      14.350  19.494  -2.610  1.00 95.45           C  
ATOM   1895  CB  ARG A 242      16.123  18.481  -1.163  1.00 95.45           C  
ATOM   1896  O   ARG A 242      14.277  20.716  -2.754  1.00 95.45           O  
ATOM   1897  CG  ARG A 242      17.096  19.639  -1.319  1.00 95.45           C  
ATOM   1898  CD  ARG A 242      18.543  19.180  -1.198  1.00 95.45           C  
ATOM   1899  NE  ARG A 242      18.899  18.235  -2.252  1.00 95.45           N  
ATOM   1900  NH1 ARG A 242      19.686  16.608  -0.814  1.00 95.45           N  
ATOM   1901  NH2 ARG A 242      19.719  16.256  -3.079  1.00 95.45           N  
ATOM   1902  CZ  ARG A 242      19.434  17.035  -2.046  1.00 95.45           C  
ATOM   1903  N   VAL A 243      14.145  18.595  -3.653  1.00 95.24           N  
ATOM   1904  CA  VAL A 243      13.930  19.026  -5.031  1.00 95.24           C  
ATOM   1905  C   VAL A 243      12.533  19.626  -5.172  1.00 95.24           C  
ATOM   1906  CB  VAL A 243      14.111  17.857  -6.026  1.00 95.24           C  
ATOM   1907  O   VAL A 243      12.357  20.655  -5.829  1.00 95.24           O  
ATOM   1908  CG1 VAL A 243      13.669  18.269  -7.429  1.00 95.24           C  
ATOM   1909  CG2 VAL A 243      15.565  17.387  -6.037  1.00 95.24           C  
ATOM   1910  N   ILE A 244      11.556  19.000  -4.445  1.00 96.15           N  
ATOM   1911  CA  ILE A 244      10.162  19.428  -4.474  1.00 96.15           C  
ATOM   1912  C   ILE A 244       9.655  19.634  -3.049  1.00 96.15           C  
ATOM   1913  CB  ILE A 244       9.272  18.405  -5.217  1.00 96.15           C  
ATOM   1914  O   ILE A 244       9.125  18.707  -2.431  1.00 96.15           O  
ATOM   1915  CG1 ILE A 244       9.855  18.096  -6.601  1.00 96.15           C  
ATOM   1916  CG2 ILE A 244       7.835  18.922  -5.330  1.00 96.15           C  
ATOM   1917  CD1 ILE A 244       9.803  19.269  -7.570  1.00 96.15           C  
ATOM   1918  N   PRO A 245       9.775  20.833  -2.382  1.00 93.35           N  
ATOM   1919  CA  PRO A 245       9.402  21.070  -0.986  1.00 93.35           C  
ATOM   1920  C   PRO A 245       7.899  21.266  -0.802  1.00 93.35           C  
ATOM   1921  CB  PRO A 245      10.167  22.347  -0.629  1.00 93.35           C  
ATOM   1922  O   PRO A 245       7.394  21.177   0.321  1.00 93.35           O  
ATOM   1923  CG  PRO A 245      10.393  23.035  -1.936  1.00 93.35           C  
ATOM   1924  CD  PRO A 245      10.537  21.991  -3.006  1.00 93.35           C  
ATOM   1925  N   GLU A 246       7.170  21.460  -1.915  1.00 93.57           N  
ATOM   1926  CA  GLU A 246       5.729  21.678  -1.845  1.00 93.57           C  
ATOM   1927  C   GLU A 246       5.014  20.465  -1.257  1.00 93.57           C  
ATOM   1928  CB  GLU A 246       5.166  21.998  -3.233  1.00 93.57           C  
ATOM   1929  O   GLU A 246       5.348  19.324  -1.581  1.00 93.57           O  
ATOM   1930  CG  GLU A 246       5.637  23.332  -3.795  1.00 93.57           C  
ATOM   1931  CD  GLU A 246       6.978  23.243  -4.506  1.00 93.57           C  
ATOM   1932  OE1 GLU A 246       7.396  24.238  -5.140  1.00 93.57           O  
ATOM   1933  OE2 GLU A 246       7.616  22.169  -4.428  1.00 93.57           O  
ATOM   1934  N   SER A 247       4.041  20.577  -0.445  1.00 91.68           N  
ATOM   1935  CA  SER A 247       3.338  19.534   0.294  1.00 91.68           C  
ATOM   1936  C   SER A 247       2.211  18.931  -0.538  1.00 91.68           C  
ATOM   1937  CB  SER A 247       2.775  20.090   1.602  1.00 91.68           C  
ATOM   1938  O   SER A 247       1.628  17.913  -0.159  1.00 91.68           O  
ATOM   1939  OG  SER A 247       1.903  21.179   1.352  1.00 91.68           O  
ATOM   1940  N   THR A 248       2.069  19.543  -1.799  1.00 93.55           N  
ATOM   1941  CA  THR A 248       1.008  19.047  -2.668  1.00 93.55           C  
ATOM   1942  C   THR A 248       1.594  18.378  -3.909  1.00 93.55           C  
ATOM   1943  CB  THR A 248       0.058  20.182  -3.094  1.00 93.55           C  
ATOM   1944  O   THR A 248       0.855  17.863  -4.750  1.00 93.55           O  
ATOM   1945  CG2 THR A 248      -0.654  20.785  -1.888  1.00 93.55           C  
ATOM   1946  OG1 THR A 248       0.813  21.208  -3.751  1.00 93.55           O  
ATOM   1947  N   HIS A 249       2.933  18.355  -4.068  1.00 96.64           N  
ATOM   1948  CA  HIS A 249       3.617  17.775  -5.219  1.00 96.64           C  
ATOM   1949  C   HIS A 249       4.565  16.659  -4.791  1.00 96.64           C  
ATOM   1950  CB  HIS A 249       4.387  18.853  -5.984  1.00 96.64           C  
ATOM   1951  O   HIS A 249       5.348  16.829  -3.854  1.00 96.64           O  
ATOM   1952  CG  HIS A 249       3.505  19.848  -6.669  1.00 96.64           C  
ATOM   1953  CD2 HIS A 249       3.206  20.019  -7.978  1.00 96.64           C  
ATOM   1954  ND1 HIS A 249       2.812  20.823  -5.984  1.00 96.64           N  
ATOM   1955  CE1 HIS A 249       2.123  21.552  -6.846  1.00 96.64           C  
ATOM   1956  NE2 HIS A 249       2.345  21.085  -8.063  1.00 96.64           N  
ATOM   1957  N   PHE A 250       4.538  15.589  -5.502  1.00 96.93           N  
ATOM   1958  CA  PHE A 250       5.384  14.435  -5.220  1.00 96.93           C  
ATOM   1959  C   PHE A 250       5.899  13.812  -6.512  1.00 96.93           C  
ATOM   1960  CB  PHE A 250       4.617  13.391  -4.402  1.00 96.93           C  
ATOM   1961  O   PHE A 250       5.242  13.895  -7.552  1.00 96.93           O  
ATOM   1962  CG  PHE A 250       4.117  13.905  -3.079  1.00 96.93           C  
ATOM   1963  CD1 PHE A 250       4.935  13.885  -1.956  1.00 96.93           C  
ATOM   1964  CD2 PHE A 250       2.828  14.407  -2.959  1.00 96.93           C  
ATOM   1965  CE1 PHE A 250       4.474  14.360  -0.730  1.00 96.93           C  
ATOM   1966  CE2 PHE A 250       2.360  14.883  -1.737  1.00 96.93           C  
ATOM   1967  CZ  PHE A 250       3.185  14.857  -0.623  1.00 96.93           C  
ATOM   1968  N   VAL A 251       7.134  13.265  -6.453  1.00 97.11           N  
ATOM   1969  CA  VAL A 251       7.799  12.728  -7.636  1.00 97.11           C  
ATOM   1970  C   VAL A 251       7.473  11.243  -7.783  1.00 97.11           C  
ATOM   1971  CB  VAL A 251       9.329  12.934  -7.571  1.00 97.11           C  
ATOM   1972  O   VAL A 251       7.681  10.461  -6.853  1.00 97.11           O  
ATOM   1973  CG1 VAL A 251       9.998  12.424  -8.846  1.00 97.11           C  
ATOM   1974  CG2 VAL A 251       9.659  14.408  -7.343  1.00 97.11           C  
ATOM   1975  N   SER A 252       6.948  10.873  -8.900  1.00 95.44           N  
ATOM   1976  CA  SER A 252       6.556   9.498  -9.195  1.00 95.44           C  
ATOM   1977  C   SER A 252       7.719   8.535  -8.984  1.00 95.44           C  
ATOM   1978  CB  SER A 252       6.042   9.383 -10.631  1.00 95.44           C  
ATOM   1979  O   SER A 252       8.846   8.813  -9.399  1.00 95.44           O  
ATOM   1980  OG  SER A 252       5.705   8.042 -10.938  1.00 95.44           O  
ATOM   1981  N   ILE A 253       7.494   7.383  -8.275  1.00 93.61           N  
ATOM   1982  CA  ILE A 253       8.371   6.248  -8.012  1.00 93.61           C  
ATOM   1983  C   ILE A 253       9.532   6.687  -7.123  1.00 93.61           C  
ATOM   1984  CB  ILE A 253       8.905   5.630  -9.324  1.00 93.61           C  
ATOM   1985  O   ILE A 253      10.343   5.861  -6.698  1.00 93.61           O  
ATOM   1986  CG1 ILE A 253       9.687   6.676 -10.127  1.00 93.61           C  
ATOM   1987  CG2 ILE A 253       7.756   5.049 -10.154  1.00 93.61           C  
ATOM   1988  CD1 ILE A 253      10.528   6.090 -11.253  1.00 93.61           C  
ATOM   1989  N   MET A 254       9.769   8.114  -6.824  1.00 95.26           N  
ATOM   1990  CA  MET A 254      10.858   8.584  -5.972  1.00 95.26           C  
ATOM   1991  C   MET A 254      10.335   9.001  -4.602  1.00 95.26           C  
ATOM   1992  CB  MET A 254      11.589   9.755  -6.631  1.00 95.26           C  
ATOM   1993  O   MET A 254      10.966   8.721  -3.581  1.00 95.26           O  
ATOM   1994  CG  MET A 254      12.274   9.393  -7.939  1.00 95.26           C  
ATOM   1995  SD  MET A 254      13.604   8.148  -7.714  1.00 95.26           S  
ATOM   1996  CE  MET A 254      14.183   7.986  -9.426  1.00 95.26           C  
ATOM   1997  N   SER A 255       9.126   9.704  -4.553  1.00 95.92           N  
ATOM   1998  CA  SER A 255       8.586  10.264  -3.318  1.00 95.92           C  
ATOM   1999  C   SER A 255       8.014   9.172  -2.420  1.00 95.92           C  
ATOM   2000  CB  SER A 255       7.505  11.300  -3.627  1.00 95.92           C  
ATOM   2001  O   SER A 255       7.485   8.172  -2.909  1.00 95.92           O  
ATOM   2002  OG  SER A 255       8.073  12.460  -4.211  1.00 95.92           O  
ATOM   2003  N   LEU A 256       8.180   9.307  -1.154  1.00 94.92           N  
ATOM   2004  CA  LEU A 256       7.541   8.555  -0.079  1.00 94.92           C  
ATOM   2005  C   LEU A 256       6.639   9.459   0.755  1.00 94.92           C  
ATOM   2006  CB  LEU A 256       8.596   7.900   0.816  1.00 94.92           C  
ATOM   2007  O   LEU A 256       7.118  10.182   1.631  1.00 94.92           O  
ATOM   2008  CG  LEU A 256       9.537   6.902   0.138  1.00 94.92           C  
ATOM   2009  CD1 LEU A 256      10.618   6.448   1.112  1.00 94.92           C  
ATOM   2010  CD2 LEU A 256       8.754   5.708  -0.397  1.00 94.92           C  
ATOM   2011  N   VAL A 257       5.324   9.471   0.484  1.00 95.90           N  
ATOM   2012  CA  VAL A 257       4.378  10.428   1.048  1.00 95.90           C  
ATOM   2013  C   VAL A 257       4.015  10.017   2.473  1.00 95.90           C  
ATOM   2014  CB  VAL A 257       3.102  10.542   0.184  1.00 95.90           C  
ATOM   2015  O   VAL A 257       3.403   8.968   2.686  1.00 95.90           O  
ATOM   2016  CG1 VAL A 257       2.157  11.599   0.753  1.00 95.90           C  
ATOM   2017  CG2 VAL A 257       3.466  10.870  -1.263  1.00 95.90           C  
ATOM   2018  N   LYS A 258       4.433  10.746   3.405  1.00 96.66           N  
ATOM   2019  CA  LYS A 258       4.078  10.575   4.811  1.00 96.66           C  
ATOM   2020  C   LYS A 258       2.799  11.335   5.152  1.00 96.66           C  
ATOM   2021  CB  LYS A 258       5.220  11.042   5.714  1.00 96.66           C  
ATOM   2022  O   LYS A 258       2.686  12.530   4.868  1.00 96.66           O  
ATOM   2023  CG  LYS A 258       4.967  10.819   7.198  1.00 96.66           C  
ATOM   2024  CD  LYS A 258       6.153  11.271   8.041  1.00 96.66           C  
ATOM   2025  CE  LYS A 258       5.890  11.074   9.528  1.00 96.66           C  
ATOM   2026  NZ  LYS A 258       7.071  11.463  10.356  1.00 96.66           N  
ATOM   2027  N   VAL A 259       1.844  10.657   5.816  1.00 97.23           N  
ATOM   2028  CA  VAL A 259       0.529  11.219   6.105  1.00 97.23           C  
ATOM   2029  C   VAL A 259       0.372  11.420   7.611  1.00 97.23           C  
ATOM   2030  CB  VAL A 259      -0.604  10.318   5.566  1.00 97.23           C  
ATOM   2031  O   VAL A 259       0.402  10.455   8.378  1.00 97.23           O  
ATOM   2032  CG1 VAL A 259      -1.967  10.966   5.802  1.00 97.23           C  
ATOM   2033  CG2 VAL A 259      -0.396  10.031   4.080  1.00 97.23           C  
ATOM   2034  N   THR A 260       0.249  12.642   8.041  1.00 97.10           N  
ATOM   2035  CA  THR A 260      -0.061  12.985   9.425  1.00 97.10           C  
ATOM   2036  C   THR A 260      -1.505  13.462   9.553  1.00 97.10           C  
ATOM   2037  CB  THR A 260       0.891  14.072   9.957  1.00 97.10           C  
ATOM   2038  O   THR A 260      -1.903  14.435   8.908  1.00 97.10           O  
ATOM   2039  CG2 THR A 260       0.571  14.421  11.407  1.00 97.10           C  
ATOM   2040  OG1 THR A 260       2.241  13.598   9.878  1.00 97.10           O  
ATOM   2041  N   PHE A 261      -2.347  12.746  10.338  1.00 97.62           N  
ATOM   2042  CA  PHE A 261      -3.747  13.082  10.567  1.00 97.62           C  
ATOM   2043  C   PHE A 261      -3.875  14.186  11.610  1.00 97.62           C  
ATOM   2044  CB  PHE A 261      -4.532  11.845  11.014  1.00 97.62           C  
ATOM   2045  O   PHE A 261      -3.364  14.057  12.724  1.00 97.62           O  
ATOM   2046  CG  PHE A 261      -4.647  10.783   9.953  1.00 97.62           C  
ATOM   2047  CD1 PHE A 261      -5.837  10.599   9.259  1.00 97.62           C  
ATOM   2048  CD2 PHE A 261      -3.564   9.968   9.650  1.00 97.62           C  
ATOM   2049  CE1 PHE A 261      -5.945   9.617   8.277  1.00 97.62           C  
ATOM   2050  CE2 PHE A 261      -3.665   8.985   8.670  1.00 97.62           C  
ATOM   2051  CZ  PHE A 261      -4.857   8.811   7.985  1.00 97.62           C  
ATOM   2052  N   ASN A 262      -4.528  15.290  11.276  1.00 96.68           N  
ATOM   2053  CA  ASN A 262      -4.648  16.448  12.155  1.00 96.68           C  
ATOM   2054  C   ASN A 262      -6.072  16.610  12.679  1.00 96.68           C  
ATOM   2055  CB  ASN A 262      -4.201  17.720  11.432  1.00 96.68           C  
ATOM   2056  O   ASN A 262      -7.036  16.445  11.930  1.00 96.68           O  
ATOM   2057  CG  ASN A 262      -2.750  17.665  10.996  1.00 96.68           C  
ATOM   2058  ND2 ASN A 262      -2.475  18.142   9.787  1.00 96.68           N  
ATOM   2059  OD1 ASN A 262      -1.883  17.196  11.738  1.00 96.68           O  
ATOM   2060  N   GLY A 263      -6.140  16.858  13.988  1.00 95.54           N  
ATOM   2061  CA  GLY A 263      -7.414  17.280  14.547  1.00 95.54           C  
ATOM   2062  C   GLY A 263      -8.384  16.133  14.756  1.00 95.54           C  
ATOM   2063  O   GLY A 263      -9.600  16.319  14.679  1.00 95.54           O  
ATOM   2064  N   ALA A 264      -7.871  14.832  14.899  1.00 96.88           N  
ATOM   2065  CA  ALA A 264      -8.743  13.697  15.188  1.00 96.88           C  
ATOM   2066  C   ALA A 264      -9.326  13.798  16.595  1.00 96.88           C  
ATOM   2067  CB  ALA A 264      -7.980  12.385  15.025  1.00 96.88           C  
ATOM   2068  O   ALA A 264      -8.585  13.914  17.574  1.00 96.88           O  
ATOM   2069  N   GLN A 265     -10.620  13.802  16.680  1.00 96.66           N  
ATOM   2070  CA  GLN A 265     -11.300  13.909  17.966  1.00 96.66           C  
ATOM   2071  C   GLN A 265     -12.496  12.964  18.037  1.00 96.66           C  
ATOM   2072  CB  GLN A 265     -11.753  15.349  18.216  1.00 96.66           C  
ATOM   2073  O   GLN A 265     -13.326  12.936  17.127  1.00 96.66           O  
ATOM   2074  CG  GLN A 265     -10.604  16.328  18.422  1.00 96.66           C  
ATOM   2075  CD  GLN A 265     -11.081  17.733  18.738  1.00 96.66           C  
ATOM   2076  NE2 GLN A 265     -10.184  18.558  19.267  1.00 96.66           N  
ATOM   2077  OE1 GLN A 265     -12.246  18.074  18.509  1.00 96.66           O  
ATOM   2078  N   ALA A 266     -12.515  12.172  19.104  1.00 96.50           N  
ATOM   2079  CA  ALA A 266     -13.666  11.305  19.342  1.00 96.50           C  
ATOM   2080  C   ALA A 266     -14.721  12.014  20.187  1.00 96.50           C  
ATOM   2081  CB  ALA A 266     -13.226  10.011  20.022  1.00 96.50           C  
ATOM   2082  O   ALA A 266     -14.439  13.039  20.812  1.00 96.50           O  
ATOM   2083  N   LYS A 267     -16.020  11.545  20.199  1.00 94.37           N  
ATOM   2084  CA  LYS A 267     -17.130  12.142  20.936  1.00 94.37           C  
ATOM   2085  C   LYS A 267     -17.547  11.261  22.110  1.00 94.37           C  
ATOM   2086  CB  LYS A 267     -18.324  12.380  20.010  1.00 94.37           C  
ATOM   2087  O   LYS A 267     -17.339  10.047  22.087  1.00 94.37           O  
ATOM   2088  CG  LYS A 267     -18.078  13.435  18.942  1.00 94.37           C  
ATOM   2089  CD  LYS A 267     -19.354  13.767  18.179  1.00 94.37           C  
ATOM   2090  CE  LYS A 267     -19.124  14.869  17.154  1.00 94.37           C  
ATOM   2091  NZ  LYS A 267     -20.383  15.232  16.438  1.00 94.37           N  
ATOM   2092  N   SER A 268     -18.131  11.885  23.184  1.00 93.10           N  
ATOM   2093  CA  SER A 268     -18.906  11.264  24.253  1.00 93.10           C  
ATOM   2094  C   SER A 268     -18.128  10.131  24.914  1.00 93.10           C  
ATOM   2095  CB  SER A 268     -20.235  10.733  23.713  1.00 93.10           C  
ATOM   2096  O   SER A 268     -18.663   9.040  25.120  1.00 93.10           O  
ATOM   2097  OG  SER A 268     -21.031  11.790  23.207  1.00 93.10           O  
ATOM   2098  N   GLY A 269     -16.770  10.449  25.253  1.00 92.20           N  
ATOM   2099  CA  GLY A 269     -15.980   9.563  26.092  1.00 92.20           C  
ATOM   2100  C   GLY A 269     -15.227   8.508  25.303  1.00 92.20           C  
ATOM   2101  O   GLY A 269     -14.423   7.761  25.865  1.00 92.20           O  
ATOM   2102  N   ALA A 270     -15.532   8.406  23.858  1.00 96.88           N  
ATOM   2103  CA  ALA A 270     -14.786   7.495  22.995  1.00 96.88           C  
ATOM   2104  C   ALA A 270     -13.373   8.013  22.742  1.00 96.88           C  
ATOM   2105  CB  ALA A 270     -15.521   7.295  21.671  1.00 96.88           C  
ATOM   2106  O   ALA A 270     -13.081   9.185  22.991  1.00 96.88           O  
ATOM   2107  N   THR A 271     -12.497   7.138  22.336  1.00 97.35           N  
ATOM   2108  CA  THR A 271     -11.140   7.493  21.937  1.00 97.35           C  
ATOM   2109  C   THR A 271     -10.888   7.117  20.480  1.00 97.35           C  
ATOM   2110  CB  THR A 271     -10.096   6.803  22.835  1.00 97.35           C  
ATOM   2111  O   THR A 271     -11.609   6.294  19.912  1.00 97.35           O  
ATOM   2112  CG2 THR A 271     -10.272   7.209  24.295  1.00 97.35           C  
ATOM   2113  OG1 THR A 271     -10.243   5.382  22.725  1.00 97.35           O  
ATOM   2114  N   ILE A 272      -9.929   7.784  19.840  1.00 97.50           N  
ATOM   2115  CA  ILE A 272      -9.527   7.414  18.487  1.00 97.50           C  
ATOM   2116  C   ILE A 272      -8.804   6.069  18.514  1.00 97.50           C  
ATOM   2117  CB  ILE A 272      -8.626   8.494  17.849  1.00 97.50           C  
ATOM   2118  O   ILE A 272      -7.801   5.911  19.214  1.00 97.50           O  
ATOM   2119  CG1 ILE A 272      -9.375   9.829  17.761  1.00 97.50           C  
ATOM   2120  CG2 ILE A 272      -8.140   8.046  16.468  1.00 97.50           C  
ATOM   2121  CD1 ILE A 272     -10.681   9.756  16.982  1.00 97.50           C  
ATOM   2122  N   ALA A 273      -9.290   5.111  17.762  1.00 97.23           N  
ATOM   2123  CA  ALA A 273      -8.789   3.739  17.808  1.00 97.23           C  
ATOM   2124  C   ALA A 273      -8.038   3.387  16.527  1.00 97.23           C  
ATOM   2125  CB  ALA A 273      -9.939   2.760  18.033  1.00 97.23           C  
ATOM   2126  O   ALA A 273      -7.221   2.464  16.513  1.00 97.23           O  
ATOM   2127  N   GLY A 274      -8.232   4.198  15.435  1.00 97.48           N  
ATOM   2128  CA  GLY A 274      -7.559   3.870  14.188  1.00 97.48           C  
ATOM   2129  C   GLY A 274      -7.583   5.004  13.181  1.00 97.48           C  
ATOM   2130  O   GLY A 274      -8.398   5.922  13.290  1.00 97.48           O  
ATOM   2131  N   TYR A 275      -6.575   4.936  12.209  1.00 98.24           N  
ATOM   2132  CA  TYR A 275      -6.408   5.880  11.109  1.00 98.24           C  
ATOM   2133  C   TYR A 275      -6.385   5.157   9.768  1.00 98.24           C  
ATOM   2134  CB  TYR A 275      -5.121   6.692  11.288  1.00 98.24           C  
ATOM   2135  O   TYR A 275      -5.900   4.027   9.673  1.00 98.24           O  
ATOM   2136  CG  TYR A 275      -5.055   7.446  12.594  1.00 98.24           C  
ATOM   2137  CD1 TYR A 275      -5.475   8.771  12.677  1.00 98.24           C  
ATOM   2138  CD2 TYR A 275      -4.572   6.835  13.746  1.00 98.24           C  
ATOM   2139  CE1 TYR A 275      -5.415   9.471  13.877  1.00 98.24           C  
ATOM   2140  CE2 TYR A 275      -4.507   7.525  14.952  1.00 98.24           C  
ATOM   2141  OH  TYR A 275      -4.868   9.529  16.199  1.00 98.24           O  
ATOM   2142  CZ  TYR A 275      -4.930   8.841  15.008  1.00 98.24           C  
ATOM   2143  N   TYR A 276      -6.937   5.894   8.833  1.00 98.07           N  
ATOM   2144  CA  TYR A 276      -6.905   5.315   7.495  1.00 98.07           C  
ATOM   2145  C   TYR A 276      -6.819   6.404   6.432  1.00 98.07           C  
ATOM   2146  CB  TYR A 276      -8.144   4.448   7.254  1.00 98.07           C  
ATOM   2147  O   TYR A 276      -7.580   7.374   6.465  1.00 98.07           O  
ATOM   2148  CG  TYR A 276      -8.160   3.774   5.903  1.00 98.07           C  
ATOM   2149  CD1 TYR A 276      -8.844   4.340   4.829  1.00 98.07           C  
ATOM   2150  CD2 TYR A 276      -7.493   2.571   5.698  1.00 98.07           C  
ATOM   2151  CE1 TYR A 276      -8.863   3.723   3.583  1.00 98.07           C  
ATOM   2152  CE2 TYR A 276      -7.506   1.945   4.456  1.00 98.07           C  
ATOM   2153  OH  TYR A 276      -8.208   1.912   2.175  1.00 98.07           O  
ATOM   2154  CZ  TYR A 276      -8.192   2.527   3.406  1.00 98.07           C  
ATOM   2155  N   ALA A 277      -5.884   6.253   5.527  1.00 97.82           N  
ATOM   2156  CA  ALA A 277      -5.764   7.108   4.350  1.00 97.82           C  
ATOM   2157  C   ALA A 277      -5.369   6.296   3.120  1.00 97.82           C  
ATOM   2158  CB  ALA A 277      -4.745   8.218   4.599  1.00 97.82           C  
ATOM   2159  O   ALA A 277      -4.655   5.296   3.231  1.00 97.82           O  
ATOM   2160  N   GLU A 278      -5.872   6.766   2.016  1.00 96.98           N  
ATOM   2161  CA  GLU A 278      -5.555   6.095   0.759  1.00 96.98           C  
ATOM   2162  C   GLU A 278      -5.474   7.091  -0.394  1.00 96.98           C  
ATOM   2163  CB  GLU A 278      -6.594   5.015   0.449  1.00 96.98           C  
ATOM   2164  O   GLU A 278      -6.093   8.157  -0.344  1.00 96.98           O  
ATOM   2165  CG  GLU A 278      -7.969   5.566   0.103  1.00 96.98           C  
ATOM   2166  CD  GLU A 278      -8.989   4.482  -0.211  1.00 96.98           C  
ATOM   2167  OE1 GLU A 278     -10.169   4.814  -0.464  1.00 96.98           O  
ATOM   2168  OE2 GLU A 278      -8.604   3.291  -0.202  1.00 96.98           O  
ATOM   2169  N   ILE A 279      -4.659   6.665  -1.354  1.00 96.02           N  
ATOM   2170  CA  ILE A 279      -4.742   7.342  -2.644  1.00 96.02           C  
ATOM   2171  C   ILE A 279      -5.800   6.667  -3.514  1.00 96.02           C  
ATOM   2172  CB  ILE A 279      -3.377   7.348  -3.368  1.00 96.02           C  
ATOM   2173  O   ILE A 279      -5.681   5.484  -3.841  1.00 96.02           O  
ATOM   2174  CG1 ILE A 279      -2.329   8.083  -2.524  1.00 96.02           C  
ATOM   2175  CG2 ILE A 279      -3.505   7.981  -4.756  1.00 96.02           C  
ATOM   2176  CD1 ILE A 279      -0.918   8.014  -3.093  1.00 96.02           C  
ATOM   2177  N   VAL A 280      -6.773   7.308  -3.891  1.00 94.05           N  
ATOM   2178  CA  VAL A 280      -7.932   6.765  -4.592  1.00 94.05           C  
ATOM   2179  C   VAL A 280      -7.495   6.168  -5.928  1.00 94.05           C  
ATOM   2180  CB  VAL A 280      -9.015   7.844  -4.818  1.00 94.05           C  
ATOM   2181  O   VAL A 280      -6.834   6.836  -6.726  1.00 94.05           O  
ATOM   2182  CG1 VAL A 280     -10.193   7.269  -5.603  1.00 94.05           C  
ATOM   2183  CG2 VAL A 280      -9.486   8.415  -3.482  1.00 94.05           C  
ATOM   2184  N   GLY A 281      -7.685   4.859  -6.085  1.00 86.14           N  
ATOM   2185  CA  GLY A 281      -7.462   4.241  -7.383  1.00 86.14           C  
ATOM   2186  C   GLY A 281      -6.052   3.709  -7.556  1.00 86.14           C  
ATOM   2187  O   GLY A 281      -5.719   3.147  -8.601  1.00 86.14           O  
ATOM   2188  N   ALA A 282      -5.037   3.874  -6.543  1.00 84.00           N  
ATOM   2189  CA  ALA A 282      -3.623   3.520  -6.639  1.00 84.00           C  
ATOM   2190  C   ALA A 282      -3.282   2.365  -5.703  1.00 84.00           C  
ATOM   2191  CB  ALA A 282      -2.749   4.732  -6.324  1.00 84.00           C  
ATOM   2192  O   ALA A 282      -2.144   1.889  -5.683  1.00 84.00           O  
ATOM   2193  N   ASN A 283      -4.412   1.494  -5.177  1.00 85.50           N  
ATOM   2194  CA  ASN A 283      -4.155   0.427  -4.215  1.00 85.50           C  
ATOM   2195  C   ASN A 283      -3.021   0.792  -3.263  1.00 85.50           C  
ATOM   2196  CB  ASN A 283      -3.840  -0.884  -4.939  1.00 85.50           C  
ATOM   2197  O   ASN A 283      -2.049   0.046  -3.133  1.00 85.50           O  
ATOM   2198  CG  ASN A 283      -4.009  -2.098  -4.047  1.00 85.50           C  
ATOM   2199  ND2 ASN A 283      -3.366  -3.199  -4.417  1.00 85.50           N  
ATOM   2200  OD1 ASN A 283      -4.713  -2.047  -3.035  1.00 85.50           O  
ATOM   2201  N   ASN A 284      -2.937   1.909  -2.651  1.00 92.91           N  
ATOM   2202  CA  ASN A 284      -1.945   2.474  -1.742  1.00 92.91           C  
ATOM   2203  C   ASN A 284      -2.601   3.110  -0.520  1.00 92.91           C  
ATOM   2204  CB  ASN A 284      -1.072   3.498  -2.471  1.00 92.91           C  
ATOM   2205  O   ASN A 284      -3.321   4.102  -0.644  1.00 92.91           O  
ATOM   2206  CG  ASN A 284       0.287   3.673  -1.823  1.00 92.91           C  
ATOM   2207  ND2 ASN A 284       1.281   4.048  -2.620  1.00 92.91           N  
ATOM   2208  OD1 ASN A 284       0.444   3.471  -0.615  1.00 92.91           O  
ATOM   2209  N   SER A 285      -2.331   2.547   0.699  1.00 96.61           N  
ATOM   2210  CA  SER A 285      -3.021   3.031   1.891  1.00 96.61           C  
ATOM   2211  C   SER A 285      -2.108   2.994   3.112  1.00 96.61           C  
ATOM   2212  CB  SER A 285      -4.277   2.201   2.158  1.00 96.61           C  
ATOM   2213  O   SER A 285      -1.081   2.312   3.105  1.00 96.61           O  
ATOM   2214  OG  SER A 285      -3.940   0.850   2.424  1.00 96.61           O  
ATOM   2215  N   VAL A 286      -2.511   3.725   4.151  1.00 97.45           N  
ATOM   2216  CA  VAL A 286      -1.854   3.695   5.453  1.00 97.45           C  
ATOM   2217  C   VAL A 286      -2.901   3.583   6.559  1.00 97.45           C  
ATOM   2218  CB  VAL A 286      -0.978   4.949   5.675  1.00 97.45           C  
ATOM   2219  O   VAL A 286      -4.019   4.084   6.417  1.00 97.45           O  
ATOM   2220  CG1 VAL A 286       0.196   4.967   4.698  1.00 97.45           C  
ATOM   2221  CG2 VAL A 286      -1.816   6.217   5.532  1.00 97.45           C  
ATOM   2222  N   THR A 287      -2.509   2.925   7.669  1.00 97.21           N  
ATOM   2223  CA  THR A 287      -3.465   2.667   8.740  1.00 97.21           C  
ATOM   2224  C   THR A 287      -2.955   3.227  10.065  1.00 97.21           C  
ATOM   2225  CB  THR A 287      -3.744   1.160   8.889  1.00 97.21           C  
ATOM   2226  O   THR A 287      -3.526   2.950  11.122  1.00 97.21           O  
ATOM   2227  CG2 THR A 287      -4.441   0.605   7.652  1.00 97.21           C  
ATOM   2228  OG1 THR A 287      -2.504   0.467   9.077  1.00 97.21           O  
ATOM   2229  N   GLU A 288      -1.908   4.041  10.018  1.00 96.22           N  
ATOM   2230  CA  GLU A 288      -1.388   4.658  11.234  1.00 96.22           C  
ATOM   2231  C   GLU A 288      -1.122   6.146  11.028  1.00 96.22           C  
ATOM   2232  CB  GLU A 288      -0.107   3.953  11.690  1.00 96.22           C  
ATOM   2233  O   GLU A 288      -0.832   6.582   9.911  1.00 96.22           O  
ATOM   2234  CG  GLU A 288       1.002   3.958  10.647  1.00 96.22           C  
ATOM   2235  CD  GLU A 288       2.220   3.150  11.064  1.00 96.22           C  
ATOM   2236  OE1 GLU A 288       3.228   3.146  10.322  1.00 96.22           O  
ATOM   2237  OE2 GLU A 288       2.166   2.515  12.141  1.00 96.22           O  
ATOM   2238  N   ASN A 289      -1.225   6.931  12.119  1.00 96.72           N  
ATOM   2239  CA  ASN A 289      -0.830   8.335  12.097  1.00 96.72           C  
ATOM   2240  C   ASN A 289       0.674   8.490  11.885  1.00 96.72           C  
ATOM   2241  CB  ASN A 289      -1.259   9.034  13.388  1.00 96.72           C  
ATOM   2242  O   ASN A 289       1.472   7.973  12.669  1.00 96.72           O  
ATOM   2243  CG  ASN A 289      -1.119  10.542  13.310  1.00 96.72           C  
ATOM   2244  ND2 ASN A 289      -1.129  11.199  14.464  1.00 96.72           N  
ATOM   2245  OD1 ASN A 289      -1.003  11.111  12.222  1.00 96.72           O  
ATOM   2246  N   GLY A 290       1.005   9.130  10.735  1.00 96.20           N  
ATOM   2247  CA  GLY A 290       2.409   9.249  10.374  1.00 96.20           C  
ATOM   2248  C   GLY A 290       2.880   8.152   9.438  1.00 96.20           C  
ATOM   2249  O   GLY A 290       4.084   7.952   9.264  1.00 96.20           O  
ATOM   2250  N   GLY A 291       1.920   7.346   8.964  1.00 96.83           N  
ATOM   2251  CA  GLY A 291       2.232   6.288   8.016  1.00 96.83           C  
ATOM   2252  C   GLY A 291       2.733   6.811   6.682  1.00 96.83           C  
ATOM   2253  O   GLY A 291       2.410   7.933   6.288  1.00 96.83           O  
ATOM   2254  N   VAL A 292       3.575   5.991   5.942  1.00 96.92           N  
ATOM   2255  CA  VAL A 292       4.181   6.383   4.674  1.00 96.92           C  
ATOM   2256  C   VAL A 292       3.604   5.536   3.542  1.00 96.92           C  
ATOM   2257  CB  VAL A 292       5.719   6.245   4.713  1.00 96.92           C  
ATOM   2258  O   VAL A 292       3.630   4.304   3.604  1.00 96.92           O  
ATOM   2259  CG1 VAL A 292       6.332   6.652   3.374  1.00 96.92           C  
ATOM   2260  CG2 VAL A 292       6.301   7.085   5.848  1.00 96.92           C  
ATOM   2261  N   LEU A 293       3.062   6.184   2.564  1.00 95.37           N  
ATOM   2262  CA  LEU A 293       2.530   5.485   1.399  1.00 95.37           C  
ATOM   2263  C   LEU A 293       3.658   4.915   0.545  1.00 95.37           C  
ATOM   2264  CB  LEU A 293       1.663   6.425   0.558  1.00 95.37           C  
ATOM   2265  O   LEU A 293       4.772   5.443   0.549  1.00 95.37           O  
ATOM   2266  CG  LEU A 293       0.380   6.934   1.216  1.00 95.37           C  
ATOM   2267  CD1 LEU A 293      -0.171   8.131   0.447  1.00 95.37           C  
ATOM   2268  CD2 LEU A 293      -0.658   5.820   1.298  1.00 95.37           C  
ATOM   2269  N   ARG A 294       3.399   3.832  -0.146  1.00 91.79           N  
ATOM   2270  CA  ARG A 294       4.362   3.278  -1.092  1.00 91.79           C  
ATOM   2271  C   ARG A 294       4.529   4.191  -2.302  1.00 91.79           C  
ATOM   2272  CB  ARG A 294       3.929   1.882  -1.544  1.00 91.79           C  
ATOM   2273  O   ARG A 294       3.783   5.159  -2.463  1.00 91.79           O  
ATOM   2274  CG  ARG A 294       3.848   0.866  -0.416  1.00 91.79           C  
ATOM   2275  CD  ARG A 294       3.378  -0.494  -0.914  1.00 91.79           C  
ATOM   2276  NE  ARG A 294       3.176  -1.430   0.188  1.00 91.79           N  
ATOM   2277  NH1 ARG A 294       4.475  -3.108  -0.727  1.00 91.79           N  
ATOM   2278  NH2 ARG A 294       3.452  -3.420   1.301  1.00 91.79           N  
ATOM   2279  CZ  ARG A 294       3.701  -2.651   0.251  1.00 91.79           C  
ATOM   2280  N   GLU A 295       5.520   3.836  -3.142  1.00 91.76           N  
ATOM   2281  CA  GLU A 295       5.788   4.623  -4.342  1.00 91.76           C  
ATOM   2282  C   GLU A 295       4.611   4.567  -5.312  1.00 91.76           C  
ATOM   2283  CB  GLU A 295       7.062   4.132  -5.033  1.00 91.76           C  
ATOM   2284  O   GLU A 295       3.989   3.517  -5.482  1.00 91.76           O  
ATOM   2285  CG  GLU A 295       8.314   4.258  -4.176  1.00 91.76           C  
ATOM   2286  CD  GLU A 295       8.714   2.954  -3.503  1.00 91.76           C  
ATOM   2287  OE1 GLU A 295       9.880   2.830  -3.066  1.00 91.76           O  
ATOM   2288  OE2 GLU A 295       7.854   2.050  -3.414  1.00 91.76           O  
ATOM   2289  N   VAL A 296       4.317   5.717  -5.905  1.00 92.81           N  
ATOM   2290  CA  VAL A 296       3.245   5.854  -6.885  1.00 92.81           C  
ATOM   2291  C   VAL A 296       3.838   6.046  -8.278  1.00 92.81           C  
ATOM   2292  CB  VAL A 296       2.307   7.032  -6.538  1.00 92.81           C  
ATOM   2293  O   VAL A 296       4.676   6.927  -8.487  1.00 92.81           O  
ATOM   2294  CG1 VAL A 296       1.223   7.191  -7.603  1.00 92.81           C  
ATOM   2295  CG2 VAL A 296       1.679   6.826  -5.160  1.00 92.81           C  
ATOM   2296  N   SER A 297       3.398   5.179  -9.213  1.00 92.90           N  
ATOM   2297  CA  SER A 297       3.889   5.222 -10.586  1.00 92.90           C  
ATOM   2298  C   SER A 297       2.858   5.843 -11.523  1.00 92.90           C  
ATOM   2299  CB  SER A 297       4.251   3.818 -11.071  1.00 92.90           C  
ATOM   2300  O   SER A 297       1.719   5.377 -11.597  1.00 92.90           O  
ATOM   2301  OG  SER A 297       4.792   3.861 -12.380  1.00 92.90           O  
ATOM   2302  N   VAL A 298       3.325   6.872 -12.207  1.00 94.50           N  
ATOM   2303  CA  VAL A 298       2.465   7.528 -13.187  1.00 94.50           C  
ATOM   2304  C   VAL A 298       3.227   7.722 -14.496  1.00 94.50           C  
ATOM   2305  CB  VAL A 298       1.946   8.887 -12.666  1.00 94.50           C  
ATOM   2306  O   VAL A 298       4.459   7.755 -14.505  1.00 94.50           O  
ATOM   2307  CG1 VAL A 298       1.045   8.691 -11.448  1.00 94.50           C  
ATOM   2308  CG2 VAL A 298       3.115   9.810 -12.326  1.00 94.50           C  
ATOM   2309  N   ASN A 299       2.619   7.840 -15.723  1.00 94.20           N  
ATOM   2310  CA  ASN A 299       3.262   7.990 -17.024  1.00 94.20           C  
ATOM   2311  C   ASN A 299       3.155   9.422 -17.540  1.00 94.20           C  
ATOM   2312  CB  ASN A 299       2.661   7.014 -18.036  1.00 94.20           C  
ATOM   2313  O   ASN A 299       3.623   9.727 -18.639  1.00 94.20           O  
ATOM   2314  CG  ASN A 299       1.179   7.244 -18.261  1.00 94.20           C  
ATOM   2315  ND2 ASN A 299       0.560   6.383 -19.060  1.00 94.20           N  
ATOM   2316  OD1 ASN A 299       0.597   8.189 -17.721  1.00 94.20           O  
ATOM   2317  N   LYS A 300       2.551  10.337 -16.758  1.00 95.91           N  
ATOM   2318  CA  LYS A 300       2.482  11.787 -16.923  1.00 95.91           C  
ATOM   2319  C   LYS A 300       2.126  12.473 -15.608  1.00 95.91           C  
ATOM   2320  CB  LYS A 300       1.462  12.157 -18.000  1.00 95.91           C  
ATOM   2321  O   LYS A 300       1.724  11.814 -14.646  1.00 95.91           O  
ATOM   2322  CG  LYS A 300       0.035  11.744 -17.670  1.00 95.91           C  
ATOM   2323  CD  LYS A 300      -0.924  12.092 -18.801  1.00 95.91           C  
ATOM   2324  CE  LYS A 300      -2.346  11.648 -18.486  1.00 95.91           C  
ATOM   2325  NZ  LYS A 300      -3.288  11.976 -19.598  1.00 95.91           N  
ATOM   2326  N   ASP A 301       2.417  13.771 -15.555  1.00 96.35           N  
ATOM   2327  CA  ASP A 301       1.953  14.474 -14.363  1.00 96.35           C  
ATOM   2328  C   ASP A 301       0.476  14.190 -14.098  1.00 96.35           C  
ATOM   2329  CB  ASP A 301       2.182  15.980 -14.504  1.00 96.35           C  
ATOM   2330  O   ASP A 301      -0.366  14.386 -14.976  1.00 96.35           O  
ATOM   2331  CG  ASP A 301       3.653  16.357 -14.524  1.00 96.35           C  
ATOM   2332  OD1 ASP A 301       4.513  15.466 -14.357  1.00 96.35           O  
ATOM   2333  OD2 ASP A 301       3.954  17.557 -14.707  1.00 96.35           O  
ATOM   2334  N   THR A 302       0.202  13.713 -12.932  1.00 96.32           N  
ATOM   2335  CA  THR A 302      -1.147  13.239 -12.640  1.00 96.32           C  
ATOM   2336  C   THR A 302      -1.623  13.765 -11.289  1.00 96.32           C  
ATOM   2337  CB  THR A 302      -1.212  11.701 -12.648  1.00 96.32           C  
ATOM   2338  O   THR A 302      -0.913  13.651 -10.287  1.00 96.32           O  
ATOM   2339  CG2 THR A 302      -2.633  11.210 -12.390  1.00 96.32           C  
ATOM   2340  OG1 THR A 302      -0.775  11.216 -13.923  1.00 96.32           O  
ATOM   2341  N   GLU A 303      -2.807  14.394 -11.282  1.00 96.44           N  
ATOM   2342  CA  GLU A 303      -3.458  14.802 -10.041  1.00 96.44           C  
ATOM   2343  C   GLU A 303      -4.297  13.669  -9.458  1.00 96.44           C  
ATOM   2344  CB  GLU A 303      -4.332  16.038 -10.273  1.00 96.44           C  
ATOM   2345  O   GLU A 303      -5.121  13.076 -10.158  1.00 96.44           O  
ATOM   2346  CG  GLU A 303      -4.906  16.634  -8.996  1.00 96.44           C  
ATOM   2347  CD  GLU A 303      -5.715  17.899  -9.235  1.00 96.44           C  
ATOM   2348  OE1 GLU A 303      -6.832  17.808  -9.793  1.00 96.44           O  
ATOM   2349  OE2 GLU A 303      -5.227  18.989  -8.862  1.00 96.44           O  
ATOM   2350  N   MET A 304      -4.054  13.342  -8.208  1.00 95.84           N  
ATOM   2351  CA  MET A 304      -4.789  12.278  -7.532  1.00 95.84           C  
ATOM   2352  C   MET A 304      -5.419  12.788  -6.240  1.00 95.84           C  
ATOM   2353  CB  MET A 304      -3.868  11.094  -7.232  1.00 95.84           C  
ATOM   2354  O   MET A 304      -5.092  13.880  -5.774  1.00 95.84           O  
ATOM   2355  CG  MET A 304      -3.271  10.451  -8.474  1.00 95.84           C  
ATOM   2356  SD  MET A 304      -2.309   8.937  -8.089  1.00 95.84           S  
ATOM   2357  CE  MET A 304      -1.920   8.370  -9.768  1.00 95.84           C  
ATOM   2358  N   THR A 305      -6.366  11.998  -5.732  1.00 96.41           N  
ATOM   2359  CA  THR A 305      -7.065  12.355  -4.503  1.00 96.41           C  
ATOM   2360  C   THR A 305      -6.616  11.465  -3.347  1.00 96.41           C  
ATOM   2361  CB  THR A 305      -8.591  12.244  -4.676  1.00 96.41           C  
ATOM   2362  O   THR A 305      -6.623  10.238  -3.463  1.00 96.41           O  
ATOM   2363  CG2 THR A 305      -9.319  12.608  -3.385  1.00 96.41           C  
ATOM   2364  OG1 THR A 305      -9.014  13.134  -5.716  1.00 96.41           O  
ATOM   2365  N   LEU A 306      -6.114  12.202  -2.278  1.00 96.78           N  
ATOM   2366  CA  LEU A 306      -5.906  11.527  -1.001  1.00 96.78           C  
ATOM   2367  C   LEU A 306      -7.129  11.675  -0.103  1.00 96.78           C  
ATOM   2368  CB  LEU A 306      -4.668  12.085  -0.295  1.00 96.78           C  
ATOM   2369  O   LEU A 306      -7.642  12.782   0.076  1.00 96.78           O  
ATOM   2370  CG  LEU A 306      -4.328  11.471   1.064  1.00 96.78           C  
ATOM   2371  CD1 LEU A 306      -3.644  10.121   0.878  1.00 96.78           C  
ATOM   2372  CD2 LEU A 306      -3.447  12.416   1.873  1.00 96.78           C  
ATOM   2373  N   ARG A 307      -7.692  10.566   0.373  1.00 97.34           N  
ATOM   2374  CA  ARG A 307      -8.795  10.656   1.324  1.00 97.34           C  
ATOM   2375  C   ARG A 307      -8.482   9.882   2.600  1.00 97.34           C  
ATOM   2376  CB  ARG A 307     -10.089  10.132   0.698  1.00 97.34           C  
ATOM   2377  O   ARG A 307      -7.812   8.848   2.557  1.00 97.34           O  
ATOM   2378  CG  ARG A 307     -10.067   8.643   0.391  1.00 97.34           C  
ATOM   2379  CD  ARG A 307     -11.379   8.174  -0.222  1.00 97.34           C  
ATOM   2380  NE  ARG A 307     -11.396   6.727  -0.416  1.00 97.34           N  
ATOM   2381  NH1 ARG A 307     -13.502   6.670  -1.363  1.00 97.34           N  
ATOM   2382  NH2 ARG A 307     -12.314   4.730  -1.083  1.00 97.34           N  
ATOM   2383  CZ  ARG A 307     -12.404   6.046  -0.954  1.00 97.34           C  
ATOM   2384  N   GLY A 308      -8.791  10.400   3.693  1.00 97.54           N  
ATOM   2385  CA  GLY A 308      -8.517   9.815   4.996  1.00 97.54           C  
ATOM   2386  C   GLY A 308      -9.695   9.898   5.948  1.00 97.54           C  
ATOM   2387  O   GLY A 308     -10.560  10.763   5.799  1.00 97.54           O  
ATOM   2388  N   ARG A 309      -9.755   9.061   6.930  1.00 98.09           N  
ATOM   2389  CA  ARG A 309     -10.775   9.031   7.973  1.00 98.09           C  
ATOM   2390  C   ARG A 309     -10.243   8.370   9.240  1.00 98.09           C  
ATOM   2391  CB  ARG A 309     -12.024   8.296   7.483  1.00 98.09           C  
ATOM   2392  O   ARG A 309      -9.200   7.714   9.213  1.00 98.09           O  
ATOM   2393  CG  ARG A 309     -11.779   6.840   7.120  1.00 98.09           C  
ATOM   2394  CD  ARG A 309     -13.039   6.173   6.586  1.00 98.09           C  
ATOM   2395  NE  ARG A 309     -12.854   4.735   6.410  1.00 98.09           N  
ATOM   2396  NH1 ARG A 309     -15.048   4.316   5.822  1.00 98.09           N  
ATOM   2397  NH2 ARG A 309     -13.535   2.597   5.921  1.00 98.09           N  
ATOM   2398  CZ  ARG A 309     -13.813   3.886   6.052  1.00 98.09           C  
ATOM   2399  N   VAL A 310     -10.938   8.591  10.364  1.00 98.20           N  
ATOM   2400  CA  VAL A 310     -10.475   8.054  11.639  1.00 98.20           C  
ATOM   2401  C   VAL A 310     -11.573   7.199  12.269  1.00 98.20           C  
ATOM   2402  CB  VAL A 310     -10.053   9.179  12.611  1.00 98.20           C  
ATOM   2403  O   VAL A 310     -12.761   7.433  12.036  1.00 98.20           O  
ATOM   2404  CG1 VAL A 310      -8.822   9.914  12.084  1.00 98.20           C  
ATOM   2405  CG2 VAL A 310     -11.208  10.154  12.830  1.00 98.20           C  
ATOM   2406  N   LEU A 311     -11.127   6.172  12.986  1.00 97.70           N  
ATOM   2407  CA  LEU A 311     -11.990   5.193  13.637  1.00 97.70           C  
ATOM   2408  C   LEU A 311     -12.005   5.401  15.148  1.00 97.70           C  
ATOM   2409  CB  LEU A 311     -11.529   3.770  13.310  1.00 97.70           C  
ATOM   2410  O   LEU A 311     -10.950   5.549  15.769  1.00 97.70           O  
ATOM   2411  CG  LEU A 311     -12.331   2.634  13.947  1.00 97.70           C  
ATOM   2412  CD1 LEU A 311     -13.715   2.544  13.314  1.00 97.70           C  
ATOM   2413  CD2 LEU A 311     -11.587   1.311  13.809  1.00 97.70           C  
ATOM   2414  N   ASP A 312     -13.210   5.495  15.677  1.00 97.53           N  
ATOM   2415  CA  ASP A 312     -13.219   5.638  17.130  1.00 97.53           C  
ATOM   2416  C   ASP A 312     -13.339   4.279  17.815  1.00 97.53           C  
ATOM   2417  CB  ASP A 312     -14.364   6.552  17.572  1.00 97.53           C  
ATOM   2418  O   ASP A 312     -13.401   3.245  17.146  1.00 97.53           O  
ATOM   2419  CG  ASP A 312     -15.722   5.876  17.505  1.00 97.53           C  
ATOM   2420  OD1 ASP A 312     -15.787   4.668  17.190  1.00 97.53           O  
ATOM   2421  OD2 ASP A 312     -16.736   6.558  17.767  1.00 97.53           O  
ATOM   2422  N   SER A 313     -13.266   4.163  19.164  1.00 97.39           N  
ATOM   2423  CA  SER A 313     -13.181   2.964  19.991  1.00 97.39           C  
ATOM   2424  C   SER A 313     -14.492   2.184  19.972  1.00 97.39           C  
ATOM   2425  CB  SER A 313     -12.817   3.330  21.430  1.00 97.39           C  
ATOM   2426  O   SER A 313     -14.539   1.029  20.399  1.00 97.39           O  
ATOM   2427  OG  SER A 313     -13.766   4.230  21.975  1.00 97.39           O  
ATOM   2428  N   ARG A 314     -15.606   2.704  19.310  1.00 95.95           N  
ATOM   2429  CA  ARG A 314     -16.893   2.036  19.147  1.00 95.95           C  
ATOM   2430  C   ARG A 314     -17.011   1.404  17.764  1.00 95.95           C  
ATOM   2431  CB  ARG A 314     -18.043   3.020  19.373  1.00 95.95           C  
ATOM   2432  O   ARG A 314     -18.025   0.780  17.445  1.00 95.95           O  
ATOM   2433  CG  ARG A 314     -18.172   3.496  20.811  1.00 95.95           C  
ATOM   2434  CD  ARG A 314     -19.283   4.525  20.967  1.00 95.95           C  
ATOM   2435  NE  ARG A 314     -19.278   5.126  22.298  1.00 95.95           N  
ATOM   2436  NH1 ARG A 314     -18.515   7.189  21.591  1.00 95.95           N  
ATOM   2437  NH2 ARG A 314     -18.947   6.821  23.812  1.00 95.95           N  
ATOM   2438  CZ  ARG A 314     -18.913   6.377  22.564  1.00 95.95           C  
ATOM   2439  N   GLY A 315     -16.035   1.642  16.949  1.00 96.28           N  
ATOM   2440  CA  GLY A 315     -16.050   1.122  15.591  1.00 96.28           C  
ATOM   2441  C   GLY A 315     -16.743   2.044  14.606  1.00 96.28           C  
ATOM   2442  O   GLY A 315     -17.196   1.604  13.548  1.00 96.28           O  
ATOM   2443  N   ILE A 316     -16.927   3.328  14.867  1.00 96.71           N  
ATOM   2444  CA  ILE A 316     -17.569   4.345  14.041  1.00 96.71           C  
ATOM   2445  C   ILE A 316     -16.507   5.166  13.314  1.00 96.71           C  
ATOM   2446  CB  ILE A 316     -18.476   5.269  14.884  1.00 96.71           C  
ATOM   2447  O   ILE A 316     -15.597   5.712  13.942  1.00 96.71           O  
ATOM   2448  CG1 ILE A 316     -19.561   4.450  15.593  1.00 96.71           C  
ATOM   2449  CG2 ILE A 316     -19.098   6.361  14.009  1.00 96.71           C  
ATOM   2450  CD1 ILE A 316     -20.353   5.236  16.629  1.00 96.71           C  
ATOM   2451  N   TRP A 317     -16.713   5.332  11.956  1.00 97.49           N  
ATOM   2452  CA  TRP A 317     -15.777   6.092  11.134  1.00 97.49           C  
ATOM   2453  C   TRP A 317     -16.226   7.543  10.998  1.00 97.49           C  
ATOM   2454  CB  TRP A 317     -15.636   5.455   9.749  1.00 97.49           C  
ATOM   2455  O   TRP A 317     -17.424   7.823  10.910  1.00 97.49           O  
ATOM   2456  CG  TRP A 317     -14.810   4.204   9.734  1.00 97.49           C  
ATOM   2457  CD1 TRP A 317     -15.266   2.916   9.720  1.00 97.49           C  
ATOM   2458  CD2 TRP A 317     -13.381   4.125   9.737  1.00 97.49           C  
ATOM   2459  CE2 TRP A 317     -13.039   2.754   9.724  1.00 97.49           C  
ATOM   2460  CE3 TRP A 317     -12.356   5.080   9.749  1.00 97.49           C  
ATOM   2461  NE1 TRP A 317     -14.206   2.039   9.714  1.00 97.49           N  
ATOM   2462  CH2 TRP A 317     -10.730   3.271   9.734  1.00 97.49           C  
ATOM   2463  CZ2 TRP A 317     -11.713   2.316   9.722  1.00 97.49           C  
ATOM   2464  CZ3 TRP A 317     -11.037   4.641   9.747  1.00 97.49           C  
ATOM   2465  N   SER A 318     -15.216   8.464  11.015  1.00 97.84           N  
ATOM   2466  CA  SER A 318     -15.500   9.829  10.584  1.00 97.84           C  
ATOM   2467  C   SER A 318     -15.828   9.882   9.096  1.00 97.84           C  
ATOM   2468  CB  SER A 318     -14.313  10.745  10.885  1.00 97.84           C  
ATOM   2469  O   SER A 318     -15.646   8.896   8.379  1.00 97.84           O  
ATOM   2470  OG  SER A 318     -13.229  10.465  10.016  1.00 97.84           O  
ATOM   2471  N   ASP A 319     -16.365  11.045   8.613  1.00 96.96           N  
ATOM   2472  CA  ASP A 319     -16.496  11.292   7.180  1.00 96.96           C  
ATOM   2473  C   ASP A 319     -15.127  11.357   6.507  1.00 96.96           C  
ATOM   2474  CB  ASP A 319     -17.269  12.588   6.928  1.00 96.96           C  
ATOM   2475  O   ASP A 319     -14.120  11.638   7.162  1.00 96.96           O  
ATOM   2476  CG  ASP A 319     -18.727  12.500   7.344  1.00 96.96           C  
ATOM   2477  OD1 ASP A 319     -19.326  11.408   7.238  1.00 96.96           O  
ATOM   2478  OD2 ASP A 319     -19.282  13.532   7.779  1.00 96.96           O  
ATOM   2479  N   TRP A 320     -15.147  11.111   5.217  1.00 96.99           N  
ATOM   2480  CA  TRP A 320     -13.901  11.232   4.466  1.00 96.99           C  
ATOM   2481  C   TRP A 320     -13.438  12.684   4.409  1.00 96.99           C  
ATOM   2482  CB  TRP A 320     -14.073  10.683   3.047  1.00 96.99           C  
ATOM   2483  O   TRP A 320     -14.250  13.595   4.231  1.00 96.99           O  
ATOM   2484  CG  TRP A 320     -14.161   9.188   2.979  1.00 96.99           C  
ATOM   2485  CD1 TRP A 320     -15.294   8.434   2.842  1.00 96.99           C  
ATOM   2486  CD2 TRP A 320     -13.071   8.264   3.052  1.00 96.99           C  
ATOM   2487  CE2 TRP A 320     -13.617   6.965   2.950  1.00 96.99           C  
ATOM   2488  CE3 TRP A 320     -11.684   8.408   3.191  1.00 96.99           C  
ATOM   2489  NE1 TRP A 320     -14.973   7.097   2.824  1.00 96.99           N  
ATOM   2490  CH2 TRP A 320     -11.469   5.986   3.122  1.00 96.99           C  
ATOM   2491  CZ2 TRP A 320     -12.822   5.816   2.985  1.00 96.99           C  
ATOM   2492  CZ3 TRP A 320     -10.895   7.264   3.225  1.00 96.99           C  
ATOM   2493  N   VAL A 321     -12.146  12.912   4.645  1.00 97.62           N  
ATOM   2494  CA  VAL A 321     -11.467  14.164   4.327  1.00 97.62           C  
ATOM   2495  C   VAL A 321     -10.562  13.967   3.113  1.00 97.62           C  
ATOM   2496  CB  VAL A 321     -10.643  14.683   5.527  1.00 97.62           C  
ATOM   2497  O   VAL A 321      -9.780  13.015   3.061  1.00 97.62           O  
ATOM   2498  CG1 VAL A 321      -9.832  15.916   5.132  1.00 97.62           C  
ATOM   2499  CG2 VAL A 321     -11.561  14.999   6.707  1.00 97.62           C  
ATOM   2500  N   GLU A 322     -10.725  14.868   2.132  1.00 96.91           N  
ATOM   2501  CA  GLU A 322     -10.019  14.681   0.868  1.00 96.91           C  
ATOM   2502  C   GLU A 322      -9.109  15.867   0.563  1.00 96.91           C  
ATOM   2503  CB  GLU A 322     -11.013  14.472  -0.278  1.00 96.91           C  
ATOM   2504  O   GLU A 322      -9.436  17.008   0.894  1.00 96.91           O  
ATOM   2505  CG  GLU A 322     -11.840  13.201  -0.150  1.00 96.91           C  
ATOM   2506  CD  GLU A 322     -12.767  12.968  -1.332  1.00 96.91           C  
ATOM   2507  OE1 GLU A 322     -13.381  11.880  -1.417  1.00 96.91           O  
ATOM   2508  OE2 GLU A 322     -12.881  13.880  -2.181  1.00 96.91           O  
ATOM   2509  N   THR A 323      -7.995  15.600  -0.043  1.00 95.73           N  
ATOM   2510  CA  THR A 323      -7.095  16.626  -0.558  1.00 95.73           C  
ATOM   2511  C   THR A 323      -6.474  16.186  -1.881  1.00 95.73           C  
ATOM   2512  CB  THR A 323      -5.980  16.951   0.453  1.00 95.73           C  
ATOM   2513  O   THR A 323      -6.249  14.994  -2.101  1.00 95.73           O  
ATOM   2514  CG2 THR A 323      -4.979  15.804   0.554  1.00 95.73           C  
ATOM   2515  OG1 THR A 323      -5.292  18.135   0.032  1.00 95.73           O  
ATOM   2516  N   LYS A 324      -6.205  17.141  -2.766  1.00 95.40           N  
ATOM   2517  CA  LYS A 324      -5.596  16.851  -4.061  1.00 95.40           C  
ATOM   2518  C   LYS A 324      -4.073  16.900  -3.976  1.00 95.40           C  
ATOM   2519  CB  LYS A 324      -6.094  17.835  -5.121  1.00 95.40           C  
ATOM   2520  O   LYS A 324      -3.511  17.784  -3.326  1.00 95.40           O  
ATOM   2521  CG  LYS A 324      -7.599  17.794  -5.346  1.00 95.40           C  
ATOM   2522  CD  LYS A 324      -8.029  16.493  -6.013  1.00 95.40           C  
ATOM   2523  CE  LYS A 324      -9.510  16.508  -6.366  1.00 95.40           C  
ATOM   2524  NZ  LYS A 324      -9.950  15.212  -6.963  1.00 95.40           N  
ATOM   2525  N   LEU A 325      -3.395  15.975  -4.620  1.00 95.24           N  
ATOM   2526  CA  LEU A 325      -1.940  15.961  -4.729  1.00 95.24           C  
ATOM   2527  C   LEU A 325      -1.506  15.723  -6.172  1.00 95.24           C  
ATOM   2528  CB  LEU A 325      -1.345  14.882  -3.820  1.00 95.24           C  
ATOM   2529  O   LEU A 325      -2.195  15.031  -6.926  1.00 95.24           O  
ATOM   2530  CG  LEU A 325      -2.162  13.598  -3.668  1.00 95.24           C  
ATOM   2531  CD1 LEU A 325      -1.285  12.378  -3.931  1.00 95.24           C  
ATOM   2532  CD2 LEU A 325      -2.788  13.523  -2.280  1.00 95.24           C  
ATOM   2533  N   MET A 326      -0.416  16.309  -6.535  1.00 96.52           N  
ATOM   2534  CA  MET A 326       0.153  16.151  -7.870  1.00 96.52           C  
ATOM   2535  C   MET A 326       1.374  15.237  -7.837  1.00 96.52           C  
ATOM   2536  CB  MET A 326       0.535  17.511  -8.457  1.00 96.52           C  
ATOM   2537  O   MET A 326       2.306  15.468  -7.065  1.00 96.52           O  
ATOM   2538  CG  MET A 326       1.158  17.428  -9.841  1.00 96.52           C  
ATOM   2539  SD  MET A 326      -0.012  16.790 -11.102  1.00 96.52           S  
ATOM   2540  CE  MET A 326      -1.208  18.153 -11.148  1.00 96.52           C  
ATOM   2541  N   PHE A 327       1.275  14.147  -8.632  1.00 96.68           N  
ATOM   2542  CA  PHE A 327       2.453  13.313  -8.833  1.00 96.68           C  
ATOM   2543  C   PHE A 327       3.152  13.668 -10.140  1.00 96.68           C  
ATOM   2544  CB  PHE A 327       2.070  11.830  -8.829  1.00 96.68           C  
ATOM   2545  O   PHE A 327       2.562  13.554 -11.216  1.00 96.68           O  
ATOM   2546  CG  PHE A 327       1.802  11.275  -7.456  1.00 96.68           C  
ATOM   2547  CD1 PHE A 327       2.822  10.691  -6.715  1.00 96.68           C  
ATOM   2548  CD2 PHE A 327       0.529  11.339  -6.905  1.00 96.68           C  
ATOM   2549  CE1 PHE A 327       2.577  10.177  -5.444  1.00 96.68           C  
ATOM   2550  CE2 PHE A 327       0.276  10.828  -5.636  1.00 96.68           C  
ATOM   2551  CZ  PHE A 327       1.301  10.247  -4.907  1.00 96.68           C  
ATOM   2552  N   LEU A 328       4.386  14.183 -10.043  1.00 97.77           N  
ATOM   2553  CA  LEU A 328       5.186  14.578 -11.197  1.00 97.77           C  
ATOM   2554  C   LEU A 328       5.852  13.365 -11.839  1.00 97.77           C  
ATOM   2555  CB  LEU A 328       6.249  15.601 -10.788  1.00 97.77           C  
ATOM   2556  O   LEU A 328       6.462  12.548 -11.146  1.00 97.77           O  
ATOM   2557  CG  LEU A 328       5.742  16.867 -10.097  1.00 97.77           C  
ATOM   2558  CD1 LEU A 328       6.911  17.671  -9.537  1.00 97.77           C  
ATOM   2559  CD2 LEU A 328       4.920  17.712 -11.064  1.00 97.77           C  
ATOM   2560  N   PHE A 329       5.603  13.204 -13.156  1.00 97.15           N  
ATOM   2561  CA  PHE A 329       6.128  12.066 -13.902  1.00 97.15           C  
ATOM   2562  C   PHE A 329       7.652  12.069 -13.891  1.00 97.15           C  
ATOM   2563  CB  PHE A 329       5.614  12.085 -15.345  1.00 97.15           C  
ATOM   2564  O   PHE A 329       8.279  13.080 -14.214  1.00 97.15           O  
ATOM   2565  CG  PHE A 329       6.157  10.969 -16.197  1.00 97.15           C  
ATOM   2566  CD1 PHE A 329       6.816  11.245 -17.389  1.00 97.15           C  
ATOM   2567  CD2 PHE A 329       6.008   9.645 -15.806  1.00 97.15           C  
ATOM   2568  CE1 PHE A 329       7.320  10.214 -18.180  1.00 97.15           C  
ATOM   2569  CE2 PHE A 329       6.509   8.610 -16.591  1.00 97.15           C  
ATOM   2570  CZ  PHE A 329       7.164   8.897 -17.778  1.00 97.15           C  
ATOM   2571  N   TYR A 330       8.225  10.928 -13.522  1.00 97.39           N  
ATOM   2572  CA  TYR A 330       9.678  10.807 -13.506  1.00 97.39           C  
ATOM   2573  C   TYR A 330      10.142   9.685 -14.427  1.00 97.39           C  
ATOM   2574  CB  TYR A 330      10.181  10.553 -12.081  1.00 97.39           C  
ATOM   2575  O   TYR A 330       9.576   8.589 -14.416  1.00 97.39           O  
ATOM   2576  CG  TYR A 330      11.661  10.269 -12.001  1.00 97.39           C  
ATOM   2577  CD1 TYR A 330      12.139   8.961 -11.974  1.00 97.39           C  
ATOM   2578  CD2 TYR A 330      12.585  11.308 -11.951  1.00 97.39           C  
ATOM   2579  CE1 TYR A 330      13.502   8.695 -11.899  1.00 97.39           C  
ATOM   2580  CE2 TYR A 330      13.950  11.053 -11.875  1.00 97.39           C  
ATOM   2581  OH  TYR A 330      15.749   9.488 -11.775  1.00 97.39           O  
ATOM   2582  CZ  TYR A 330      14.398   9.746 -11.850  1.00 97.39           C  
ATOM   2583  N   PHE A 331      11.176   9.935 -15.206  1.00 96.19           N  
ATOM   2584  CA  PHE A 331      11.937   8.950 -15.966  1.00 96.19           C  
ATOM   2585  C   PHE A 331      13.434   9.189 -15.818  1.00 96.19           C  
ATOM   2586  CB  PHE A 331      11.543   8.990 -17.446  1.00 96.19           C  
ATOM   2587  O   PHE A 331      13.867  10.320 -15.584  1.00 96.19           O  
ATOM   2588  CG  PHE A 331      11.825  10.309 -18.114  1.00 96.19           C  
ATOM   2589  CD1 PHE A 331      10.848  11.295 -18.177  1.00 96.19           C  
ATOM   2590  CD2 PHE A 331      13.068  10.562 -18.679  1.00 96.19           C  
ATOM   2591  CE1 PHE A 331      11.106  12.517 -18.794  1.00 96.19           C  
ATOM   2592  CE2 PHE A 331      13.334  11.781 -19.297  1.00 96.19           C  
ATOM   2593  CZ  PHE A 331      12.351  12.756 -19.355  1.00 96.19           C  
ATOM   2594  N   SER A 332      14.207   8.044 -15.857  1.00 95.88           N  
ATOM   2595  CA  SER A 332      15.656   8.136 -15.712  1.00 95.88           C  
ATOM   2596  C   SER A 332      16.279   8.910 -16.869  1.00 95.88           C  
ATOM   2597  CB  SER A 332      16.276   6.740 -15.629  1.00 95.88           C  
ATOM   2598  O   SER A 332      15.737   8.925 -17.976  1.00 95.88           O  
ATOM   2599  OG  SER A 332      15.821   6.056 -14.475  1.00 95.88           O  
ATOM   2600  N   PRO A 333      17.444   9.618 -16.577  1.00 97.87           N  
ATOM   2601  CA  PRO A 333      18.139  10.334 -17.650  1.00 97.87           C  
ATOM   2602  C   PRO A 333      18.400   9.457 -18.872  1.00 97.87           C  
ATOM   2603  CB  PRO A 333      19.454  10.761 -16.993  1.00 97.87           C  
ATOM   2604  O   PRO A 333      18.723   8.275 -18.731  1.00 97.87           O  
ATOM   2605  CG  PRO A 333      19.141  10.853 -15.535  1.00 97.87           C  
ATOM   2606  CD  PRO A 333      18.151   9.777 -15.191  1.00 97.87           C  
ATOM   2607  N   ALA A 334      18.198  10.024 -20.071  1.00 97.71           N  
ATOM   2608  CA  ALA A 334      18.485   9.381 -21.351  1.00 97.71           C  
ATOM   2609  C   ALA A 334      19.577  10.130 -22.109  1.00 97.71           C  
ATOM   2610  CB  ALA A 334      17.218   9.293 -22.198  1.00 97.71           C  
ATOM   2611  O   ALA A 334      19.455  11.331 -22.360  1.00 97.71           O  
ATOM   2612  N   LEU A 335      20.600   9.353 -22.414  1.00 98.08           N  
ATOM   2613  CA  LEU A 335      21.744  10.000 -23.047  1.00 98.08           C  
ATOM   2614  C   LEU A 335      22.219   9.202 -24.257  1.00 98.08           C  
ATOM   2615  CB  LEU A 335      22.890  10.163 -22.046  1.00 98.08           C  
ATOM   2616  O   LEU A 335      22.433   7.991 -24.162  1.00 98.08           O  
ATOM   2617  CG  LEU A 335      24.198  10.732 -22.598  1.00 98.08           C  
ATOM   2618  CD1 LEU A 335      23.986  12.157 -23.099  1.00 98.08           C  
ATOM   2619  CD2 LEU A 335      25.290  10.690 -21.536  1.00 98.08           C  
ATOM   2620  N   ARG A 336      22.404   9.884 -25.348  1.00 97.28           N  
ATOM   2621  CA  ARG A 336      23.057   9.447 -26.578  1.00 97.28           C  
ATOM   2622  C   ARG A 336      23.753  10.613 -27.273  1.00 97.28           C  
ATOM   2623  CB  ARG A 336      22.043   8.802 -27.525  1.00 97.28           C  
ATOM   2624  O   ARG A 336      23.249  11.738 -27.264  1.00 97.28           O  
ATOM   2625  CG  ARG A 336      22.657   8.254 -28.804  1.00 97.28           C  
ATOM   2626  CD  ARG A 336      21.599   7.681 -29.737  1.00 97.28           C  
ATOM   2627  NE  ARG A 336      21.936   7.910 -31.139  1.00 97.28           N  
ATOM   2628  NH1 ARG A 336      21.844   5.681 -31.739  1.00 97.28           N  
ATOM   2629  NH2 ARG A 336      22.357   7.274 -33.305  1.00 97.28           N  
ATOM   2630  CZ  ARG A 336      22.045   6.954 -32.058  1.00 97.28           C  
ATOM   2631  N   PHE A 337      24.882  10.370 -27.779  1.00 97.69           N  
ATOM   2632  CA  PHE A 337      25.532  11.410 -28.566  1.00 97.69           C  
ATOM   2633  C   PHE A 337      26.353  10.800 -29.696  1.00 97.69           C  
ATOM   2634  CB  PHE A 337      26.428  12.279 -27.677  1.00 97.69           C  
ATOM   2635  O   PHE A 337      26.702   9.619 -29.649  1.00 97.69           O  
ATOM   2636  CG  PHE A 337      27.500  11.507 -26.957  1.00 97.69           C  
ATOM   2637  CD1 PHE A 337      27.288  11.033 -25.668  1.00 97.69           C  
ATOM   2638  CD2 PHE A 337      28.721  11.255 -27.569  1.00 97.69           C  
ATOM   2639  CE1 PHE A 337      28.279  10.318 -24.999  1.00 97.69           C  
ATOM   2640  CE2 PHE A 337      29.716  10.541 -26.907  1.00 97.69           C  
ATOM   2641  CZ  PHE A 337      29.493  10.075 -25.622  1.00 97.69           C  
ATOM   2642  N   GLU A 338      26.558  11.594 -30.681  1.00 96.85           N  
ATOM   2643  CA  GLU A 338      27.470  11.292 -31.780  1.00 96.85           C  
ATOM   2644  C   GLU A 338      28.680  12.223 -31.765  1.00 96.85           C  
ATOM   2645  CB  GLU A 338      26.745  11.394 -33.125  1.00 96.85           C  
ATOM   2646  O   GLU A 338      28.567  13.390 -31.385  1.00 96.85           O  
ATOM   2647  CG  GLU A 338      25.561  10.448 -33.258  1.00 96.85           C  
ATOM   2648  CD  GLU A 338      24.759  10.666 -34.531  1.00 96.85           C  
ATOM   2649  OE1 GLU A 338      23.780   9.922 -34.766  1.00 96.85           O  
ATOM   2650  OE2 GLU A 338      25.112  11.588 -35.299  1.00 96.85           O  
ATOM   2651  N   VAL A 339      29.774  11.575 -32.158  1.00 95.86           N  
ATOM   2652  CA  VAL A 339      30.994  12.376 -32.172  1.00 95.86           C  
ATOM   2653  C   VAL A 339      31.539  12.463 -33.595  1.00 95.86           C  
ATOM   2654  CB  VAL A 339      32.067  11.792 -31.225  1.00 95.86           C  
ATOM   2655  O   VAL A 339      31.648  11.449 -34.288  1.00 95.86           O  
ATOM   2656  CG1 VAL A 339      33.260  12.740 -31.111  1.00 95.86           C  
ATOM   2657  CG2 VAL A 339      31.468  11.514 -29.847  1.00 95.86           C  
ATOM   2658  N   LYS A 340      31.874  13.727 -34.054  1.00 93.45           N  
ATOM   2659  CA  LYS A 340      32.532  13.916 -35.344  1.00 93.45           C  
ATOM   2660  C   LYS A 340      33.756  14.818 -35.211  1.00 93.45           C  
ATOM   2661  CB  LYS A 340      31.555  14.505 -36.363  1.00 93.45           C  
ATOM   2662  O   LYS A 340      33.795  15.696 -34.346  1.00 93.45           O  
ATOM   2663  CG  LYS A 340      31.079  15.910 -36.024  1.00 93.45           C  
ATOM   2664  CD  LYS A 340      30.118  16.445 -37.078  1.00 93.45           C  
ATOM   2665  CE  LYS A 340      29.663  17.861 -36.754  1.00 93.45           C  
ATOM   2666  NZ  LYS A 340      28.711  18.385 -37.779  1.00 93.45           N  
ATOM   2667  N   ARG A 341      34.795  14.424 -35.962  1.00 92.44           N  
ATOM   2668  CA  ARG A 341      35.937  15.327 -36.061  1.00 92.44           C  
ATOM   2669  C   ARG A 341      35.612  16.526 -36.945  1.00 92.44           C  
ATOM   2670  CB  ARG A 341      37.161  14.589 -36.607  1.00 92.44           C  
ATOM   2671  O   ARG A 341      35.039  16.370 -38.025  1.00 92.44           O  
ATOM   2672  CG  ARG A 341      37.710  13.527 -35.668  1.00 92.44           C  
ATOM   2673  CD  ARG A 341      38.945  12.849 -36.244  1.00 92.44           C  
ATOM   2674  NE  ARG A 341      39.494  11.857 -35.324  1.00 92.44           N  
ATOM   2675  NH1 ARG A 341      40.613  13.392 -34.009  1.00 92.44           N  
ATOM   2676  NH2 ARG A 341      40.718  11.157 -33.511  1.00 92.44           N  
ATOM   2677  CZ  ARG A 341      40.274  12.137 -34.284  1.00 92.44           C  
ATOM   2678  N   SER A 342      35.881  17.755 -36.452  1.00 88.40           N  
ATOM   2679  CA  SER A 342      35.526  18.958 -37.197  1.00 88.40           C  
ATOM   2680  C   SER A 342      36.735  19.867 -37.389  1.00 88.40           C  
ATOM   2681  CB  SER A 342      34.411  19.722 -36.481  1.00 88.40           C  
ATOM   2682  O   SER A 342      37.816  19.589 -36.867  1.00 88.40           O  
ATOM   2683  OG  SER A 342      34.770  19.993 -35.137  1.00 88.40           O  
ATOM   2684  N   ASP A 343      36.760  20.804 -38.202  1.00 85.80           N  
ATOM   2685  CA  ASP A 343      37.753  21.814 -38.554  1.00 85.80           C  
ATOM   2686  C   ASP A 343      38.691  21.306 -39.647  1.00 85.80           C  
ATOM   2687  CB  ASP A 343      38.558  22.228 -37.320  1.00 85.80           C  
ATOM   2688  O   ASP A 343      38.560  20.169 -40.105  1.00 85.80           O  
ATOM   2689  CG  ASP A 343      39.296  23.542 -37.506  1.00 85.80           C  
ATOM   2690  OD1 ASP A 343      38.943  24.315 -38.423  1.00 85.80           O  
ATOM   2691  OD2 ASP A 343      40.239  23.806 -36.730  1.00 85.80           O  
ATOM   2692  N   LYS A 344      39.625  22.149 -40.191  1.00 82.22           N  
ATOM   2693  CA  LYS A 344      40.506  21.846 -41.315  1.00 82.22           C  
ATOM   2694  C   LYS A 344      41.506  20.753 -40.950  1.00 82.22           C  
ATOM   2695  CB  LYS A 344      41.248  23.104 -41.771  1.00 82.22           C  
ATOM   2696  O   LYS A 344      41.773  19.855 -41.752  1.00 82.22           O  
ATOM   2697  CG  LYS A 344      40.783  23.643 -43.116  1.00 82.22           C  
ATOM   2698  CD  LYS A 344      41.623  24.834 -43.561  1.00 82.22           C  
ATOM   2699  CE  LYS A 344      41.167  25.366 -44.913  1.00 82.22           C  
ATOM   2700  NZ  LYS A 344      41.953  26.566 -45.329  1.00 82.22           N  
ATOM   2701  N   LYS A 345      41.941  20.701 -39.696  1.00 84.42           N  
ATOM   2702  CA  LYS A 345      42.940  19.757 -39.201  1.00 84.42           C  
ATOM   2703  C   LYS A 345      42.277  18.535 -38.572  1.00 84.42           C  
ATOM   2704  CB  LYS A 345      43.862  20.434 -38.186  1.00 84.42           C  
ATOM   2705  O   LYS A 345      42.955  17.570 -38.215  1.00 84.42           O  
ATOM   2706  CG  LYS A 345      44.772  21.494 -38.788  1.00 84.42           C  
ATOM   2707  CD  LYS A 345      45.701  22.093 -37.740  1.00 84.42           C  
ATOM   2708  CE  LYS A 345      46.574  23.194 -38.328  1.00 84.42           C  
ATOM   2709  NZ  LYS A 345      47.443  23.825 -37.291  1.00 84.42           N  
ATOM   2710  N   LEU A 346      40.861  18.595 -38.483  1.00 87.49           N  
ATOM   2711  CA  LEU A 346      40.044  17.520 -37.931  1.00 87.49           C  
ATOM   2712  C   LEU A 346      40.465  17.196 -36.501  1.00 87.49           C  
ATOM   2713  CB  LEU A 346      40.147  16.266 -38.802  1.00 87.49           C  
ATOM   2714  O   LEU A 346      40.478  16.029 -36.103  1.00 87.49           O  
ATOM   2715  CG  LEU A 346      39.620  16.389 -40.233  1.00 87.49           C  
ATOM   2716  CD1 LEU A 346      39.856  15.091 -40.998  1.00 87.49           C  
ATOM   2717  CD2 LEU A 346      38.139  16.751 -40.228  1.00 87.49           C  
ATOM   2718  N   ASP A 347      40.960  18.166 -35.726  1.00 92.27           N  
ATOM   2719  CA  ASP A 347      41.446  17.965 -34.364  1.00 92.27           C  
ATOM   2720  C   ASP A 347      40.448  18.502 -33.340  1.00 92.27           C  
ATOM   2721  CB  ASP A 347      42.807  18.638 -34.175  1.00 92.27           C  
ATOM   2722  O   ASP A 347      40.762  18.601 -32.152  1.00 92.27           O  
ATOM   2723  CG  ASP A 347      42.780  20.126 -34.478  1.00 92.27           C  
ATOM   2724  OD1 ASP A 347      41.760  20.623 -35.003  1.00 92.27           O  
ATOM   2725  OD2 ASP A 347      43.788  20.807 -34.191  1.00 92.27           O  
ATOM   2726  N   ILE A 348      39.231  18.822 -33.776  1.00 94.53           N  
ATOM   2727  CA  ILE A 348      38.131  19.219 -32.903  1.00 94.53           C  
ATOM   2728  C   ILE A 348      37.077  18.115 -32.866  1.00 94.53           C  
ATOM   2729  CB  ILE A 348      37.497  20.551 -33.364  1.00 94.53           C  
ATOM   2730  O   ILE A 348      36.666  17.606 -33.911  1.00 94.53           O  
ATOM   2731  CG1 ILE A 348      38.527  21.684 -33.298  1.00 94.53           C  
ATOM   2732  CG2 ILE A 348      36.263  20.882 -32.518  1.00 94.53           C  
ATOM   2733  CD1 ILE A 348      38.011  23.020 -33.816  1.00 94.53           C  
ATOM   2734  N   LEU A 349      36.662  17.777 -31.715  1.00 96.00           N  
ATOM   2735  CA  LEU A 349      35.562  16.830 -31.570  1.00 96.00           C  
ATOM   2736  C   LEU A 349      34.249  17.559 -31.301  1.00 96.00           C  
ATOM   2737  CB  LEU A 349      35.851  15.841 -30.438  1.00 96.00           C  
ATOM   2738  O   LEU A 349      34.137  18.306 -30.326  1.00 96.00           O  
ATOM   2739  CG  LEU A 349      37.115  14.993 -30.585  1.00 96.00           C  
ATOM   2740  CD1 LEU A 349      37.178  13.939 -29.484  1.00 96.00           C  
ATOM   2741  CD2 LEU A 349      37.162  14.338 -31.962  1.00 96.00           C  
ATOM   2742  N   THR A 350      33.292  17.471 -32.210  1.00 96.65           N  
ATOM   2743  CA  THR A 350      31.948  18.027 -32.099  1.00 96.65           C  
ATOM   2744  C   THR A 350      30.961  16.965 -31.622  1.00 96.65           C  
ATOM   2745  CB  THR A 350      31.471  18.607 -33.444  1.00 96.65           C  
ATOM   2746  O   THR A 350      30.864  15.889 -32.216  1.00 96.65           O  
ATOM   2747  CG2 THR A 350      30.079  19.216 -33.317  1.00 96.65           C  
ATOM   2748  OG1 THR A 350      32.387  19.623 -33.870  1.00 96.65           O  
ATOM   2749  N   ILE A 351      30.241  17.313 -30.534  1.00 97.63           N  
ATOM   2750  CA  ILE A 351      29.290  16.397 -29.915  1.00 97.63           C  
ATOM   2751  C   ILE A 351      27.872  16.744 -30.362  1.00 97.63           C  
ATOM   2752  CB  ILE A 351      29.390  16.436 -28.373  1.00 97.63           C  
ATOM   2753  O   ILE A 351      27.403  17.864 -30.146  1.00 97.63           O  
ATOM   2754  CG1 ILE A 351      30.844  16.243 -27.927  1.00 97.63           C  
ATOM   2755  CG2 ILE A 351      28.480  15.376 -27.746  1.00 97.63           C  
ATOM   2756  CD1 ILE A 351      31.451  14.913 -28.354  1.00 97.63           C  
ATOM   2757  N   LYS A 352      27.200  15.861 -31.094  1.00 97.32           N  
ATOM   2758  CA  LYS A 352      25.759  15.942 -31.320  1.00 97.32           C  
ATOM   2759  C   LYS A 352      24.987  15.255 -30.197  1.00 97.32           C  
ATOM   2760  CB  LYS A 352      25.392  15.317 -32.667  1.00 97.32           C  
ATOM   2761  O   LYS A 352      25.005  14.027 -30.085  1.00 97.32           O  
ATOM   2762  CG  LYS A 352      23.962  15.594 -33.108  1.00 97.32           C  
ATOM   2763  CD  LYS A 352      23.699  15.068 -34.513  1.00 97.32           C  
ATOM   2764  CE  LYS A 352      22.426  15.661 -35.103  1.00 97.32           C  
ATOM   2765  NZ  LYS A 352      22.153  15.134 -36.473  1.00 97.32           N  
ATOM   2766  N   ARG A 353      24.274  16.071 -29.363  1.00 96.83           N  
ATOM   2767  CA  ARG A 353      23.730  15.613 -28.089  1.00 96.83           C  
ATOM   2768  C   ARG A 353      22.254  15.253 -28.221  1.00 96.83           C  
ATOM   2769  CB  ARG A 353      23.914  16.682 -27.010  1.00 96.83           C  
ATOM   2770  O   ARG A 353      21.481  15.997 -28.829  1.00 96.83           O  
ATOM   2771  CG  ARG A 353      25.365  17.061 -26.760  1.00 96.83           C  
ATOM   2772  CD  ARG A 353      25.482  18.266 -25.837  1.00 96.83           C  
ATOM   2773  NE  ARG A 353      24.980  19.482 -26.471  1.00 96.83           N  
ATOM   2774  NH1 ARG A 353      24.999  20.746 -24.538  1.00 96.83           N  
ATOM   2775  NH2 ARG A 353      24.303  21.676 -26.515  1.00 96.83           N  
ATOM   2776  CZ  ARG A 353      24.762  20.632 -25.840  1.00 96.83           C  
ATOM   2777  N   PHE A 354      21.884  14.066 -27.742  1.00 97.69           N  
ATOM   2778  CA  PHE A 354      20.527  13.610 -27.462  1.00 97.69           C  
ATOM   2779  C   PHE A 354      20.368  13.260 -25.987  1.00 97.69           C  
ATOM   2780  CB  PHE A 354      20.175  12.399 -28.331  1.00 97.69           C  
ATOM   2781  O   PHE A 354      20.724  12.158 -25.564  1.00 97.69           O  
ATOM   2782  CG  PHE A 354      20.357  12.637 -29.805  1.00 97.69           C  
ATOM   2783  CD1 PHE A 354      19.285  13.033 -30.597  1.00 97.69           C  
ATOM   2784  CD2 PHE A 354      21.599  12.464 -30.401  1.00 97.69           C  
ATOM   2785  CE1 PHE A 354      19.451  13.254 -31.962  1.00 97.69           C  
ATOM   2786  CE2 PHE A 354      21.772  12.682 -31.765  1.00 97.69           C  
ATOM   2787  CZ  PHE A 354      20.696  13.076 -32.544  1.00 97.69           C  
ATOM   2788  N   ALA A 355      19.926  14.287 -25.240  1.00 97.56           N  
ATOM   2789  CA  ALA A 355      19.852  14.146 -23.788  1.00 97.56           C  
ATOM   2790  C   ALA A 355      18.505  14.629 -23.258  1.00 97.56           C  
ATOM   2791  CB  ALA A 355      20.989  14.915 -23.120  1.00 97.56           C  
ATOM   2792  O   ALA A 355      17.971  15.636 -23.728  1.00 97.56           O  
ATOM   2793  N   LYS A 356      17.980  13.864 -22.339  1.00 97.75           N  
ATOM   2794  CA  LYS A 356      16.685  14.224 -21.768  1.00 97.75           C  
ATOM   2795  C   LYS A 356      16.601  13.821 -20.299  1.00 97.75           C  
ATOM   2796  CB  LYS A 356      15.550  13.568 -22.557  1.00 97.75           C  
ATOM   2797  O   LYS A 356      17.083  12.754 -19.913  1.00 97.75           O  
ATOM   2798  CG  LYS A 356      14.163  14.060 -22.171  1.00 97.75           C  
ATOM   2799  CD  LYS A 356      13.082  13.416 -23.029  1.00 97.75           C  
ATOM   2800  CE  LYS A 356      11.699  13.951 -22.683  1.00 97.75           C  
ATOM   2801  NZ  LYS A 356      10.643  13.364 -23.560  1.00 97.75           N  
ATOM   2802  N   ILE A 357      16.090  14.682 -19.386  1.00 97.92           N  
ATOM   2803  CA  ILE A 357      15.780  14.394 -17.990  1.00 97.92           C  
ATOM   2804  C   ILE A 357      14.324  14.755 -17.700  1.00 97.92           C  
ATOM   2805  CB  ILE A 357      16.722  15.158 -17.032  1.00 97.92           C  
ATOM   2806  O   ILE A 357      13.698  15.496 -18.462  1.00 97.92           O  
ATOM   2807  CG1 ILE A 357      16.490  16.669 -17.146  1.00 97.92           C  
ATOM   2808  CG2 ILE A 357      18.184  14.805 -17.319  1.00 97.92           C  
ATOM   2809  CD1 ILE A 357      17.127  17.479 -16.026  1.00 97.92           C  
ATOM   2810  N   ALA A 358      13.782  14.146 -16.643  1.00 97.31           N  
ATOM   2811  CA  ALA A 358      12.457  14.560 -16.189  1.00 97.31           C  
ATOM   2812  C   ALA A 358      12.492  15.974 -15.615  1.00 97.31           C  
ATOM   2813  CB  ALA A 358      11.920  13.580 -15.149  1.00 97.31           C  
ATOM   2814  O   ALA A 358      13.214  16.242 -14.652  1.00 97.31           O  
ATOM   2815  N   PRO A 359      11.755  16.942 -16.168  1.00 96.12           N  
ATOM   2816  CA  PRO A 359      11.829  18.350 -15.772  1.00 96.12           C  
ATOM   2817  C   PRO A 359      11.265  18.601 -14.376  1.00 96.12           C  
ATOM   2818  CB  PRO A 359      10.988  19.060 -16.836  1.00 96.12           C  
ATOM   2819  O   PRO A 359      11.736  19.494 -13.667  1.00 96.12           O  
ATOM   2820  CG  PRO A 359      10.107  17.993 -17.401  1.00 96.12           C  
ATOM   2821  CD  PRO A 359      10.836  16.683 -17.327  1.00 96.12           C  
ATOM   2822  N   LEU A 360      10.328  17.876 -13.917  1.00 96.84           N  
ATOM   2823  CA  LEU A 360       9.624  18.035 -12.649  1.00 96.84           C  
ATOM   2824  C   LEU A 360       9.231  19.492 -12.425  1.00 96.84           C  
ATOM   2825  CB  LEU A 360      10.492  17.544 -11.488  1.00 96.84           C  
ATOM   2826  O   LEU A 360       9.688  20.122 -11.469  1.00 96.84           O  
ATOM   2827  CG  LEU A 360      11.050  16.126 -11.611  1.00 96.84           C  
ATOM   2828  CD1 LEU A 360      11.839  15.756 -10.359  1.00 96.84           C  
ATOM   2829  CD2 LEU A 360       9.924  15.127 -11.854  1.00 96.84           C  
ATOM   2830  N   THR A 361       8.316  19.973 -13.183  1.00 94.87           N  
ATOM   2831  CA  THR A 361       7.903  21.371 -13.235  1.00 94.87           C  
ATOM   2832  C   THR A 361       6.795  21.645 -12.221  1.00 94.87           C  
ATOM   2833  CB  THR A 361       7.419  21.758 -14.645  1.00 94.87           C  
ATOM   2834  O   THR A 361       5.790  20.933 -12.185  1.00 94.87           O  
ATOM   2835  CG2 THR A 361       7.052  23.237 -14.713  1.00 94.87           C  
ATOM   2836  OG1 THR A 361       8.462  21.492 -15.591  1.00 94.87           O  
ATOM   2837  N   VAL A 362       6.973  22.605 -11.426  1.00 95.47           N  
ATOM   2838  CA  VAL A 362       5.988  23.080 -10.460  1.00 95.47           C  
ATOM   2839  C   VAL A 362       5.722  24.567 -10.681  1.00 95.47           C  
ATOM   2840  CB  VAL A 362       6.453  22.832  -9.007  1.00 95.47           C  
ATOM   2841  O   VAL A 362       6.651  25.378 -10.677  1.00 95.47           O  
ATOM   2842  CG1 VAL A 362       5.417  23.351  -8.012  1.00 95.47           C  
ATOM   2843  CG2 VAL A 362       6.720  21.345  -8.779  1.00 95.47           C  
ATOM   2844  N   ASN A 363       4.509  24.973 -10.991  1.00 92.39           N  
ATOM   2845  CA  ASN A 363       4.102  26.353 -11.230  1.00 92.39           C  
ATOM   2846  C   ASN A 363       4.954  27.009 -12.313  1.00 92.39           C  
ATOM   2847  CB  ASN A 363       4.171  27.166  -9.936  1.00 92.39           C  
ATOM   2848  O   ASN A 363       5.381  28.155 -12.164  1.00 92.39           O  
ATOM   2849  CG  ASN A 363       3.204  26.667  -8.881  1.00 92.39           C  
ATOM   2850  ND2 ASN A 363       3.596  26.777  -7.617  1.00 92.39           N  
ATOM   2851  OD1 ASN A 363       2.113  26.186  -9.199  1.00 92.39           O  
ATOM   2852  N   GLY A 364       5.388  26.226 -13.305  1.00 91.68           N  
ATOM   2853  CA  GLY A 364       6.077  26.747 -14.475  1.00 91.68           C  
ATOM   2854  C   GLY A 364       7.584  26.796 -14.308  1.00 91.68           C  
ATOM   2855  O   GLY A 364       8.296  27.278 -15.191  1.00 91.68           O  
ATOM   2856  N   VAL A 365       8.041  26.259 -13.191  1.00 94.48           N  
ATOM   2857  CA  VAL A 365       9.471  26.284 -12.900  1.00 94.48           C  
ATOM   2858  C   VAL A 365      10.014  24.858 -12.851  1.00 94.48           C  
ATOM   2859  CB  VAL A 365       9.767  27.014 -11.571  1.00 94.48           C  
ATOM   2860  O   VAL A 365       9.484  24.010 -12.130  1.00 94.48           O  
ATOM   2861  CG1 VAL A 365      11.263  26.984 -11.261  1.00 94.48           C  
ATOM   2862  CG2 VAL A 365       9.259  28.453 -11.628  1.00 94.48           C  
ATOM   2863  N   GLN A 366      11.017  24.628 -13.622  1.00 95.52           N  
ATOM   2864  CA  GLN A 366      11.711  23.346 -13.565  1.00 95.52           C  
ATOM   2865  C   GLN A 366      12.482  23.195 -12.257  1.00 95.52           C  
ATOM   2866  CB  GLN A 366      12.661  23.196 -14.755  1.00 95.52           C  
ATOM   2867  O   GLN A 366      13.336  24.024 -11.934  1.00 95.52           O  
ATOM   2868  CG  GLN A 366      13.455  21.897 -14.748  1.00 95.52           C  
ATOM   2869  CD  GLN A 366      14.337  21.742 -15.973  1.00 95.52           C  
ATOM   2870  NE2 GLN A 366      15.590  21.354 -15.756  1.00 95.52           N  
ATOM   2871  OE1 GLN A 366      13.897  21.969 -17.104  1.00 95.52           O  
ATOM   2872  N   LYS A 367      12.251  22.083 -11.643  1.00 96.25           N  
ATOM   2873  CA  LYS A 367      12.900  21.880 -10.351  1.00 96.25           C  
ATOM   2874  C   LYS A 367      14.082  20.923 -10.475  1.00 96.25           C  
ATOM   2875  CB  LYS A 367      11.898  21.346  -9.326  1.00 96.25           C  
ATOM   2876  O   LYS A 367      15.017  20.977  -9.672  1.00 96.25           O  
ATOM   2877  CG  LYS A 367      10.766  22.310  -9.006  1.00 96.25           C  
ATOM   2878  CD  LYS A 367      11.279  23.558  -8.298  1.00 96.25           C  
ATOM   2879  CE  LYS A 367      10.135  24.465  -7.863  1.00 96.25           C  
ATOM   2880  NZ  LYS A 367      10.631  25.676  -7.144  1.00 96.25           N  
ATOM   2881  N   ASN A 368      14.077  20.016 -11.359  1.00 96.09           N  
ATOM   2882  CA  ASN A 368      15.170  19.084 -11.613  1.00 96.09           C  
ATOM   2883  C   ASN A 368      16.286  19.737 -12.424  1.00 96.09           C  
ATOM   2884  CB  ASN A 368      14.654  17.835 -12.330  1.00 96.09           C  
ATOM   2885  O   ASN A 368      16.030  20.633 -13.231  1.00 96.09           O  
ATOM   2886  CG  ASN A 368      15.572  16.641 -12.155  1.00 96.09           C  
ATOM   2887  ND2 ASN A 368      15.332  15.590 -12.931  1.00 96.09           N  
ATOM   2888  OD1 ASN A 368      16.488  16.662 -11.329  1.00 96.09           O  
ATOM   2889  N   THR A 369      17.515  19.399 -12.198  1.00 96.07           N  
ATOM   2890  CA  THR A 369      18.675  19.977 -12.867  1.00 96.07           C  
ATOM   2891  C   THR A 369      19.352  18.945 -13.765  1.00 96.07           C  
ATOM   2892  CB  THR A 369      19.694  20.522 -11.849  1.00 96.07           C  
ATOM   2893  O   THR A 369      19.546  17.796 -13.362  1.00 96.07           O  
ATOM   2894  CG2 THR A 369      20.879  21.176 -12.552  1.00 96.07           C  
ATOM   2895  OG1 THR A 369      19.052  21.494 -11.014  1.00 96.07           O  
ATOM   2896  N   MET A 370      19.625  19.354 -15.023  1.00 97.36           N  
ATOM   2897  CA  MET A 370      20.399  18.538 -15.954  1.00 97.36           C  
ATOM   2898  C   MET A 370      21.885  18.865 -15.860  1.00 97.36           C  
ATOM   2899  CB  MET A 370      19.908  18.745 -17.388  1.00 97.36           C  
ATOM   2900  O   MET A 370      22.275  20.032 -15.936  1.00 97.36           O  
ATOM   2901  CG  MET A 370      20.673  17.935 -18.421  1.00 97.36           C  
ATOM   2902  SD  MET A 370      20.152  18.315 -20.139  1.00 97.36           S  
ATOM   2903  CE  MET A 370      18.719  17.213 -20.290  1.00 97.36           C  
ATOM   2904  N   LYS A 371      22.743  17.849 -15.580  1.00 97.83           N  
ATOM   2905  CA  LYS A 371      24.198  17.967 -15.557  1.00 97.83           C  
ATOM   2906  C   LYS A 371      24.846  16.985 -16.528  1.00 97.83           C  
ATOM   2907  CB  LYS A 371      24.733  17.735 -14.143  1.00 97.83           C  
ATOM   2908  O   LYS A 371      24.732  15.769 -16.358  1.00 97.83           O  
ATOM   2909  CG  LYS A 371      26.229  17.976 -14.000  1.00 97.83           C  
ATOM   2910  CD  LYS A 371      26.692  17.775 -12.562  1.00 97.83           C  
ATOM   2911  CE  LYS A 371      28.190  18.011 -12.419  1.00 97.83           C  
ATOM   2912  NZ  LYS A 371      28.645  17.836 -11.007  1.00 97.83           N  
ATOM   2913  N   LEU A 372      25.501  17.495 -17.597  1.00 98.01           N  
ATOM   2914  CA  LEU A 372      26.171  16.697 -18.619  1.00 98.01           C  
ATOM   2915  C   LEU A 372      27.679  16.915 -18.578  1.00 98.01           C  
ATOM   2916  CB  LEU A 372      25.631  17.044 -20.009  1.00 98.01           C  
ATOM   2917  O   LEU A 372      28.150  18.050 -18.680  1.00 98.01           O  
ATOM   2918  CG  LEU A 372      26.140  16.185 -21.168  1.00 98.01           C  
ATOM   2919  CD1 LEU A 372      25.815  14.716 -20.921  1.00 98.01           C  
ATOM   2920  CD2 LEU A 372      25.538  16.656 -22.488  1.00 98.01           C  
ATOM   2921  N   THR A 373      28.441  15.796 -18.379  1.00 98.04           N  
ATOM   2922  CA  THR A 373      29.896  15.839 -18.288  1.00 98.04           C  
ATOM   2923  C   THR A 373      30.531  14.929 -19.336  1.00 98.04           C  
ATOM   2924  CB  THR A 373      30.381  15.427 -16.885  1.00 98.04           C  
ATOM   2925  O   THR A 373      30.023  13.840 -19.610  1.00 98.04           O  
ATOM   2926  CG2 THR A 373      29.916  16.424 -15.828  1.00 98.04           C  
ATOM   2927  OG1 THR A 373      29.858  14.131 -16.567  1.00 98.04           O  
ATOM   2928  N   PHE A 374      31.635  15.413 -19.927  1.00 98.09           N  
ATOM   2929  CA  PHE A 374      32.357  14.606 -20.903  1.00 98.09           C  
ATOM   2930  C   PHE A 374      33.789  14.355 -20.446  1.00 98.09           C  
ATOM   2931  CB  PHE A 374      32.355  15.289 -22.274  1.00 98.09           C  
ATOM   2932  O   PHE A 374      34.452  15.263 -19.941  1.00 98.09           O  
ATOM   2933  CG  PHE A 374      31.037  15.200 -22.995  1.00 98.09           C  
ATOM   2934  CD1 PHE A 374      30.731  14.095 -23.780  1.00 98.09           C  
ATOM   2935  CD2 PHE A 374      30.104  16.223 -22.889  1.00 98.09           C  
ATOM   2936  CE1 PHE A 374      29.512  14.010 -24.448  1.00 98.09           C  
ATOM   2937  CE2 PHE A 374      28.883  16.145 -23.554  1.00 98.09           C  
ATOM   2938  CZ  PHE A 374      28.590  15.039 -24.334  1.00 98.09           C  
ATOM   2939  N   THR A 375      34.240  13.160 -20.605  1.00 97.83           N  
ATOM   2940  CA  THR A 375      35.644  12.786 -20.470  1.00 97.83           C  
ATOM   2941  C   THR A 375      36.152  12.123 -21.748  1.00 97.83           C  
ATOM   2942  CB  THR A 375      35.857  11.836 -19.277  1.00 97.83           C  
ATOM   2943  O   THR A 375      35.375  11.519 -22.491  1.00 97.83           O  
ATOM   2944  CG2 THR A 375      35.414  12.487 -17.971  1.00 97.83           C  
ATOM   2945  OG1 THR A 375      35.096  10.640 -19.484  1.00 97.83           O  
ATOM   2946  N   THR A 376      37.458  12.309 -21.991  1.00 96.96           N  
ATOM   2947  CA  THR A 376      38.103  11.678 -23.137  1.00 96.96           C  
ATOM   2948  C   THR A 376      39.292  10.832 -22.691  1.00 96.96           C  
ATOM   2949  CB  THR A 376      38.572  12.728 -24.162  1.00 96.96           C  
ATOM   2950  O   THR A 376      39.906  11.110 -21.660  1.00 96.96           O  
ATOM   2951  CG2 THR A 376      37.398  13.550 -24.684  1.00 96.96           C  
ATOM   2952  OG1 THR A 376      39.517  13.606 -23.539  1.00 96.96           O  
ATOM   2953  N   ARG A 377      39.574   9.804 -23.426  1.00 96.16           N  
ATOM   2954  CA  ARG A 377      40.793   9.022 -23.253  1.00 96.16           C  
ATOM   2955  C   ARG A 377      41.268   8.448 -24.584  1.00 96.16           C  
ATOM   2956  CB  ARG A 377      40.569   7.892 -22.246  1.00 96.16           C  
ATOM   2957  O   ARG A 377      40.458   8.156 -25.465  1.00 96.16           O  
ATOM   2958  CG  ARG A 377      39.602   6.821 -22.726  1.00 96.16           C  
ATOM   2959  CD  ARG A 377      39.448   5.702 -21.705  1.00 96.16           C  
ATOM   2960  NE  ARG A 377      38.551   4.655 -22.185  1.00 96.16           N  
ATOM   2961  NH1 ARG A 377      39.514   2.969 -20.934  1.00 96.16           N  
ATOM   2962  NH2 ARG A 377      37.737   2.511 -22.307  1.00 96.16           N  
ATOM   2963  CZ  ARG A 377      38.603   3.380 -21.808  1.00 96.16           C  
ATOM   2964  N   LYS A 378      42.624   8.326 -24.749  1.00 94.20           N  
ATOM   2965  CA  LYS A 378      43.191   7.684 -25.932  1.00 94.20           C  
ATOM   2966  C   LYS A 378      42.807   6.209 -25.994  1.00 94.20           C  
ATOM   2967  CB  LYS A 378      44.713   7.831 -25.945  1.00 94.20           C  
ATOM   2968  O   LYS A 378      42.683   5.550 -24.960  1.00 94.20           O  
ATOM   2969  CG  LYS A 378      45.196   9.264 -26.116  1.00 94.20           C  
ATOM   2970  CD  LYS A 378      46.717   9.343 -26.135  1.00 94.20           C  
ATOM   2971  CE  LYS A 378      47.201  10.785 -26.210  1.00 94.20           C  
ATOM   2972  NZ  LYS A 378      48.691  10.872 -26.160  1.00 94.20           N  
ATOM   2973  N   PHE A 379      42.622   5.734 -27.298  1.00 87.30           N  
ATOM   2974  CA  PHE A 379      42.316   4.321 -27.490  1.00 87.30           C  
ATOM   2975  C   PHE A 379      43.451   3.446 -26.974  1.00 87.30           C  
ATOM   2976  CB  PHE A 379      42.054   4.024 -28.970  1.00 87.30           C  
ATOM   2977  O   PHE A 379      44.617   3.674 -27.303  1.00 87.30           O  
ATOM   2978  CG  PHE A 379      41.444   2.671 -29.219  1.00 87.30           C  
ATOM   2979  CD1 PHE A 379      42.237   1.592 -29.590  1.00 87.30           C  
ATOM   2980  CD2 PHE A 379      40.075   2.478 -29.081  1.00 87.30           C  
ATOM   2981  CE1 PHE A 379      41.674   0.339 -29.820  1.00 87.30           C  
ATOM   2982  CE2 PHE A 379      39.506   1.229 -29.309  1.00 87.30           C  
ATOM   2983  CZ  PHE A 379      40.307   0.161 -29.680  1.00 87.30           C  
ATOM   2984  N   GLY A 380      43.130   2.568 -25.943  1.00 86.02           N  
ATOM   2985  CA  GLY A 380      44.163   1.703 -25.394  1.00 86.02           C  
ATOM   2986  C   GLY A 380      44.784   2.248 -24.122  1.00 86.02           C  
ATOM   2987  O   GLY A 380      45.663   1.615 -23.534  1.00 86.02           O  
ATOM   2988  N   SER A 381      44.354   3.468 -23.724  1.00 90.96           N  
ATOM   2989  CA  SER A 381      44.788   4.097 -22.480  1.00 90.96           C  
ATOM   2990  C   SER A 381      43.668   4.108 -21.446  1.00 90.96           C  
ATOM   2991  CB  SER A 381      45.268   5.525 -22.740  1.00 90.96           C  
ATOM   2992  O   SER A 381      42.489   4.164 -21.801  1.00 90.96           O  
ATOM   2993  OG  SER A 381      45.489   6.211 -21.520  1.00 90.96           O  
ATOM   2994  N   ASP A 382      43.971   4.105 -20.137  1.00 92.12           N  
ATOM   2995  CA  ASP A 382      42.996   4.199 -19.056  1.00 92.12           C  
ATOM   2996  C   ASP A 382      42.946   5.613 -18.482  1.00 92.12           C  
ATOM   2997  CB  ASP A 382      43.323   3.194 -17.949  1.00 92.12           C  
ATOM   2998  O   ASP A 382      42.202   5.879 -17.536  1.00 92.12           O  
ATOM   2999  CG  ASP A 382      43.065   1.755 -18.359  1.00 92.12           C  
ATOM   3000  OD1 ASP A 382      42.149   1.508 -19.174  1.00 92.12           O  
ATOM   3001  OD2 ASP A 382      43.782   0.860 -17.861  1.00 92.12           O  
ATOM   3002  N   THR A 383      43.740   6.528 -18.986  1.00 94.19           N  
ATOM   3003  CA  THR A 383      43.811   7.897 -18.488  1.00 94.19           C  
ATOM   3004  C   THR A 383      42.662   8.735 -19.041  1.00 94.19           C  
ATOM   3005  CB  THR A 383      45.154   8.556 -18.856  1.00 94.19           C  
ATOM   3006  O   THR A 383      42.661   9.097 -20.219  1.00 94.19           O  
ATOM   3007  CG2 THR A 383      45.269   9.948 -18.244  1.00 94.19           C  
ATOM   3008  OG1 THR A 383      46.228   7.742 -18.369  1.00 94.19           O  
ATOM   3009  N   GLU A 384      41.710   9.139 -18.142  1.00 95.69           N  
ATOM   3010  CA  GLU A 384      40.540   9.941 -18.488  1.00 95.69           C  
ATOM   3011  C   GLU A 384      40.793  11.424 -18.234  1.00 95.69           C  
ATOM   3012  CB  GLU A 384      39.315   9.474 -17.697  1.00 95.69           C  
ATOM   3013  O   GLU A 384      41.354  11.796 -17.201  1.00 95.69           O  
ATOM   3014  CG  GLU A 384      38.789   8.112 -18.126  1.00 95.69           C  
ATOM   3015  CD  GLU A 384      37.500   7.718 -17.421  1.00 95.69           C  
ATOM   3016  OE1 GLU A 384      36.745   6.879 -17.962  1.00 95.69           O  
ATOM   3017  OE2 GLU A 384      37.244   8.252 -16.319  1.00 95.69           O  
ATOM   3018  N   VAL A 385      40.445  12.218 -19.156  1.00 96.41           N  
ATOM   3019  CA  VAL A 385      40.590  13.665 -19.031  1.00 96.41           C  
ATOM   3020  C   VAL A 385      39.220  14.332 -19.136  1.00 96.41           C  
ATOM   3021  CB  VAL A 385      41.544  14.235 -20.103  1.00 96.41           C  
ATOM   3022  O   VAL A 385      38.461  14.063 -20.070  1.00 96.41           O  
ATOM   3023  CG1 VAL A 385      41.700  15.746 -19.939  1.00 96.41           C  
ATOM   3024  CG2 VAL A 385      42.904  13.543 -20.029  1.00 96.41           C  
ATOM   3025  N   LEU A 386      38.894  15.173 -18.156  1.00 97.17           N  
ATOM   3026  CA  LEU A 386      37.660  15.951 -18.181  1.00 97.17           C  
ATOM   3027  C   LEU A 386      37.704  17.007 -19.280  1.00 97.17           C  
ATOM   3028  CB  LEU A 386      37.419  16.618 -16.824  1.00 97.17           C  
ATOM   3029  O   LEU A 386      38.664  17.777 -19.369  1.00 97.17           O  
ATOM   3030  CG  LEU A 386      36.153  17.467 -16.701  1.00 97.17           C  
ATOM   3031  CD1 LEU A 386      34.914  16.577 -16.727  1.00 97.17           C  
ATOM   3032  CD2 LEU A 386      36.191  18.303 -15.427  1.00 97.17           C  
ATOM   3033  N   ASP A 387      36.661  17.044 -20.141  1.00 96.52           N  
ATOM   3034  CA  ASP A 387      36.589  18.009 -21.234  1.00 96.52           C  
ATOM   3035  C   ASP A 387      35.139  18.328 -21.590  1.00 96.52           C  
ATOM   3036  CB  ASP A 387      37.328  17.480 -22.465  1.00 96.52           C  
ATOM   3037  O   ASP A 387      34.591  17.772 -22.544  1.00 96.52           O  
ATOM   3038  CG  ASP A 387      37.457  18.516 -23.569  1.00 96.52           C  
ATOM   3039  OD1 ASP A 387      37.099  19.692 -23.346  1.00 96.52           O  
ATOM   3040  OD2 ASP A 387      37.917  18.150 -24.672  1.00 96.52           O  
ATOM   3041  N   ASN A 388      34.677  19.302 -20.937  1.00 95.80           N  
ATOM   3042  CA  ASN A 388      33.279  19.660 -21.151  1.00 95.80           C  
ATOM   3043  C   ASN A 388      33.118  20.609 -22.336  1.00 95.80           C  
ATOM   3044  CB  ASN A 388      32.685  20.284 -19.887  1.00 95.80           C  
ATOM   3045  O   ASN A 388      32.172  20.482 -23.115  1.00 95.80           O  
ATOM   3046  CG  ASN A 388      32.384  19.256 -18.814  1.00 95.80           C  
ATOM   3047  ND2 ASN A 388      32.569  19.640 -17.556  1.00 95.80           N  
ATOM   3048  OD1 ASN A 388      31.990  18.126 -19.113  1.00 95.80           O  
ATOM   3049  N   GLY A 389      34.149  21.393 -22.616  1.00 95.56           N  
ATOM   3050  CA  GLY A 389      33.914  22.421 -23.617  1.00 95.56           C  
ATOM   3051  C   GLY A 389      32.498  22.965 -23.592  1.00 95.56           C  
ATOM   3052  O   GLY A 389      31.920  23.157 -22.521  1.00 95.56           O  
ATOM   3053  N   GLN A 390      31.870  23.258 -24.696  1.00 95.57           N  
ATOM   3054  CA  GLN A 390      30.496  23.733 -24.820  1.00 95.57           C  
ATOM   3055  C   GLN A 390      29.504  22.577 -24.727  1.00 95.57           C  
ATOM   3056  CB  GLN A 390      30.304  24.485 -26.139  1.00 95.57           C  
ATOM   3057  O   GLN A 390      28.303  22.795 -24.554  1.00 95.57           O  
ATOM   3058  CG  GLN A 390      31.126  25.762 -26.243  1.00 95.57           C  
ATOM   3059  CD  GLN A 390      30.939  26.473 -27.570  1.00 95.57           C  
ATOM   3060  NE2 GLN A 390      30.500  27.726 -27.515  1.00 95.57           N  
ATOM   3061  OE1 GLN A 390      31.188  25.902 -28.637  1.00 95.57           O  
ATOM   3062  N   ALA A 391      30.044  21.412 -24.867  1.00 95.56           N  
ATOM   3063  CA  ALA A 391      29.245  20.194 -24.973  1.00 95.56           C  
ATOM   3064  C   ALA A 391      28.742  19.746 -23.604  1.00 95.56           C  
ATOM   3065  CB  ALA A 391      30.058  19.080 -25.628  1.00 95.56           C  
ATOM   3066  O   ALA A 391      27.744  19.028 -23.507  1.00 95.56           O  
ATOM   3067  N   GLY A 392      29.376  20.145 -22.506  1.00 96.62           N  
ATOM   3068  CA  GLY A 392      28.950  19.845 -21.148  1.00 96.62           C  
ATOM   3069  C   GLY A 392      28.507  21.074 -20.377  1.00 96.62           C  
ATOM   3070  O   GLY A 392      28.773  22.204 -20.793  1.00 96.62           O  
ATOM   3071  N   GLY A 393      27.818  20.916 -19.250  1.00 97.00           N  
ATOM   3072  CA  GLY A 393      27.344  21.998 -18.402  1.00 97.00           C  
ATOM   3073  C   GLY A 393      26.209  21.584 -17.485  1.00 97.00           C  
ATOM   3074  O   GLY A 393      25.897  20.396 -17.372  1.00 97.00           O  
ATOM   3075  N   SER A 394      25.651  22.517 -16.678  1.00 97.14           N  
ATOM   3076  CA  SER A 394      24.502  22.347 -15.795  1.00 97.14           C  
ATOM   3077  C   SER A 394      23.376  23.308 -16.161  1.00 97.14           C  
ATOM   3078  CB  SER A 394      24.910  22.559 -14.336  1.00 97.14           C  
ATOM   3079  O   SER A 394      23.610  24.503 -16.351  1.00 97.14           O  
ATOM   3080  OG  SER A 394      25.845  21.576 -13.928  1.00 97.14           O  
ATOM   3081  N   TRP A 395      22.174  22.743 -16.323  1.00 96.49           N  
ATOM   3082  CA  TRP A 395      21.039  23.541 -16.778  1.00 96.49           C  
ATOM   3083  C   TRP A 395      19.845  23.370 -15.845  1.00 96.49           C  
ATOM   3084  CB  TRP A 395      20.646  23.153 -18.206  1.00 96.49           C  
ATOM   3085  O   TRP A 395      19.425  22.245 -15.563  1.00 96.49           O  
ATOM   3086  CG  TRP A 395      21.741  23.345 -19.212  1.00 96.49           C  
ATOM   3087  CD1 TRP A 395      21.988  24.465 -19.957  1.00 96.49           C  
ATOM   3088  CD2 TRP A 395      22.735  22.387 -19.587  1.00 96.49           C  
ATOM   3089  CE2 TRP A 395      23.553  22.994 -20.565  1.00 96.49           C  
ATOM   3090  CE3 TRP A 395      23.014  21.072 -19.189  1.00 96.49           C  
ATOM   3091  NE1 TRP A 395      23.076  24.260 -20.773  1.00 96.49           N  
ATOM   3092  CH2 TRP A 395      24.885  21.045 -20.745  1.00 96.49           C  
ATOM   3093  CZ2 TRP A 395      24.633  22.330 -21.152  1.00 96.49           C  
ATOM   3094  CZ3 TRP A 395      24.090  20.413 -19.774  1.00 96.49           C  
ATOM   3095  N   SER A 396      19.283  24.486 -15.420  1.00 94.34           N  
ATOM   3096  CA  SER A 396      18.134  24.473 -14.521  1.00 94.34           C  
ATOM   3097  C   SER A 396      16.848  24.823 -15.262  1.00 94.34           C  
ATOM   3098  CB  SER A 396      18.347  25.451 -13.364  1.00 94.34           C  
ATOM   3099  O   SER A 396      15.753  24.690 -14.712  1.00 94.34           O  
ATOM   3100  OG  SER A 396      18.571  26.763 -13.849  1.00 94.34           O  
ATOM   3101  N   GLN A 397      17.011  25.148 -16.631  1.00 94.77           N  
ATOM   3102  CA  GLN A 397      15.844  25.502 -17.432  1.00 94.77           C  
ATOM   3103  C   GLN A 397      15.786  24.678 -18.715  1.00 94.77           C  
ATOM   3104  CB  GLN A 397      15.853  26.994 -17.766  1.00 94.77           C  
ATOM   3105  O   GLN A 397      14.894  24.871 -19.543  1.00 94.77           O  
ATOM   3106  CG  GLN A 397      15.842  27.899 -16.541  1.00 94.77           C  
ATOM   3107  CD  GLN A 397      14.547  27.808 -15.756  1.00 94.77           C  
ATOM   3108  NE2 GLN A 397      14.657  27.774 -14.432  1.00 94.77           N  
ATOM   3109  OE1 GLN A 397      13.457  27.770 -16.334  1.00 94.77           O  
ATOM   3110  N   VAL A 398      16.724  23.812 -18.916  1.00 95.24           N  
ATOM   3111  CA  VAL A 398      16.792  22.941 -20.085  1.00 95.24           C  
ATOM   3112  C   VAL A 398      16.645  21.483 -19.652  1.00 95.24           C  
ATOM   3113  CB  VAL A 398      18.113  23.136 -20.862  1.00 95.24           C  
ATOM   3114  O   VAL A 398      17.446  20.981 -18.861  1.00 95.24           O  
ATOM   3115  CG1 VAL A 398      18.162  22.218 -22.082  1.00 95.24           C  
ATOM   3116  CG2 VAL A 398      18.274  24.596 -21.281  1.00 95.24           C  
ATOM   3117  N   SER A 399      15.645  20.810 -20.184  1.00 96.31           N  
ATOM   3118  CA  SER A 399      15.420  19.424 -19.785  1.00 96.31           C  
ATOM   3119  C   SER A 399      15.648  18.469 -20.951  1.00 96.31           C  
ATOM   3120  CB  SER A 399      14.003  19.246 -19.239  1.00 96.31           C  
ATOM   3121  O   SER A 399      15.588  17.249 -20.783  1.00 96.31           O  
ATOM   3122  OG  SER A 399      13.039  19.547 -20.234  1.00 96.31           O  
ATOM   3123  N   GLU A 400      15.990  19.126 -22.180  1.00 97.53           N  
ATOM   3124  CA  GLU A 400      16.202  18.249 -23.328  1.00 97.53           C  
ATOM   3125  C   GLU A 400      17.116  18.903 -24.360  1.00 97.53           C  
ATOM   3126  CB  GLU A 400      14.865  17.875 -23.972  1.00 97.53           C  
ATOM   3127  O   GLU A 400      16.993  20.097 -24.639  1.00 97.53           O  
ATOM   3128  CG  GLU A 400      14.995  16.918 -25.148  1.00 97.53           C  
ATOM   3129  CD  GLU A 400      13.659  16.548 -25.772  1.00 97.53           C  
ATOM   3130  OE1 GLU A 400      13.615  15.611 -26.602  1.00 97.53           O  
ATOM   3131  OE2 GLU A 400      12.648  17.200 -25.428  1.00 97.53           O  
ATOM   3132  N   PHE A 401      18.061  18.183 -24.797  1.00 97.07           N  
ATOM   3133  CA  PHE A 401      18.795  18.444 -26.029  1.00 97.07           C  
ATOM   3134  C   PHE A 401      18.372  17.475 -27.127  1.00 97.07           C  
ATOM   3135  CB  PHE A 401      20.305  18.339 -25.790  1.00 97.07           C  
ATOM   3136  O   PHE A 401      18.412  16.258 -26.938  1.00 97.07           O  
ATOM   3137  CG  PHE A 401      20.856  19.428 -24.910  1.00 97.07           C  
ATOM   3138  CD1 PHE A 401      20.731  20.764 -25.272  1.00 97.07           C  
ATOM   3139  CD2 PHE A 401      21.501  19.116 -23.720  1.00 97.07           C  
ATOM   3140  CE1 PHE A 401      21.241  21.774 -24.459  1.00 97.07           C  
ATOM   3141  CE2 PHE A 401      22.013  20.119 -22.903  1.00 97.07           C  
ATOM   3142  CZ  PHE A 401      21.883  21.448 -23.275  1.00 97.07           C  
ATOM   3143  N   ASN A 402      17.960  18.003 -28.177  1.00 95.70           N  
ATOM   3144  CA  ASN A 402      17.538  17.199 -29.319  1.00 95.70           C  
ATOM   3145  C   ASN A 402      18.357  17.523 -30.565  1.00 95.70           C  
ATOM   3146  CB  ASN A 402      16.047  17.401 -29.596  1.00 95.70           C  
ATOM   3147  O   ASN A 402      18.067  18.492 -31.269  1.00 95.70           O  
ATOM   3148  CG  ASN A 402      15.505  16.423 -30.620  1.00 95.70           C  
ATOM   3149  ND2 ASN A 402      14.407  16.792 -31.268  1.00 95.70           N  
ATOM   3150  OD1 ASN A 402      16.069  15.345 -30.826  1.00 95.70           O  
ATOM   3151  N   ALA A 403      19.388  16.821 -30.669  1.00 95.06           N  
ATOM   3152  CA  ALA A 403      20.301  16.943 -31.803  1.00 95.06           C  
ATOM   3153  C   ALA A 403      20.958  18.320 -31.833  1.00 95.06           C  
ATOM   3154  CB  ALA A 403      19.561  16.681 -33.113  1.00 95.06           C  
ATOM   3155  O   ALA A 403      20.904  19.018 -32.849  1.00 95.06           O  
ATOM   3156  N   SER A 404      21.609  18.691 -30.784  1.00 94.75           N  
ATOM   3157  CA  SER A 404      22.320  19.962 -30.692  1.00 94.75           C  
ATOM   3158  C   SER A 404      23.831  19.753 -30.712  1.00 94.75           C  
ATOM   3159  CB  SER A 404      21.918  20.711 -29.420  1.00 94.75           C  
ATOM   3160  O   SER A 404      24.356  18.907 -29.985  1.00 94.75           O  
ATOM   3161  OG  SER A 404      22.288  19.977 -28.266  1.00 94.75           O  
ATOM   3162  N   ASP A 405      24.549  20.501 -31.503  1.00 96.43           N  
ATOM   3163  CA  ASP A 405      25.995  20.372 -31.649  1.00 96.43           C  
ATOM   3164  C   ASP A 405      26.730  21.263 -30.650  1.00 96.43           C  
ATOM   3165  CB  ASP A 405      26.424  20.718 -33.077  1.00 96.43           C  
ATOM   3166  O   ASP A 405      26.349  22.418 -30.444  1.00 96.43           O  
ATOM   3167  CG  ASP A 405      26.017  19.662 -34.090  1.00 96.43           C  
ATOM   3168  OD1 ASP A 405      25.729  18.513 -33.692  1.00 96.43           O  
ATOM   3169  OD2 ASP A 405      25.985  19.982 -35.298  1.00 96.43           O  
ATOM   3170  N   ALA A 406      27.787  20.773 -30.136  1.00 97.05           N  
ATOM   3171  CA  ALA A 406      28.682  21.521 -29.257  1.00 97.05           C  
ATOM   3172  C   ALA A 406      30.076  20.901 -29.236  1.00 97.05           C  
ATOM   3173  CB  ALA A 406      28.109  21.584 -27.843  1.00 97.05           C  
ATOM   3174  O   ALA A 406      30.220  19.679 -29.323  1.00 97.05           O  
ATOM   3175  N   ASN A 407      31.081  21.720 -29.123  1.00 97.18           N  
ATOM   3176  CA  ASN A 407      32.467  21.271 -29.208  1.00 97.18           C  
ATOM   3177  C   ASN A 407      33.043  20.966 -27.828  1.00 97.18           C  
ATOM   3178  CB  ASN A 407      33.327  22.315 -29.923  1.00 97.18           C  
ATOM   3179  O   ASN A 407      32.728  21.652 -26.854  1.00 97.18           O  
ATOM   3180  CG  ASN A 407      32.921  22.513 -31.371  1.00 97.18           C  
ATOM   3181  ND2 ASN A 407      33.200  23.694 -31.908  1.00 97.18           N  
ATOM   3182  OD1 ASN A 407      32.362  21.611 -32.000  1.00 97.18           O  
ATOM   3183  N   LEU A 408      33.873  19.919 -27.858  1.00 97.42           N  
ATOM   3184  CA  LEU A 408      34.731  19.754 -26.690  1.00 97.42           C  
ATOM   3185  C   LEU A 408      35.796  20.844 -26.640  1.00 97.42           C  
ATOM   3186  CB  LEU A 408      35.397  18.375 -26.704  1.00 97.42           C  
ATOM   3187  O   LEU A 408      36.053  21.514 -27.644  1.00 97.42           O  
ATOM   3188  CG  LEU A 408      34.460  17.170 -26.605  1.00 97.42           C  
ATOM   3189  CD1 LEU A 408      35.266  15.876 -26.556  1.00 97.42           C  
ATOM   3190  CD2 LEU A 408      33.558  17.291 -25.382  1.00 97.42           C  
ATOM   3191  N   GLY A 409      36.421  21.055 -25.453  1.00 95.74           N  
ATOM   3192  CA  GLY A 409      37.252  22.224 -25.214  1.00 95.74           C  
ATOM   3193  C   GLY A 409      38.706  22.008 -25.587  1.00 95.74           C  
ATOM   3194  O   GLY A 409      39.417  22.961 -25.915  1.00 95.74           O  
ATOM   3195  N   ASN A 410      39.240  20.734 -25.635  1.00 96.28           N  
ATOM   3196  CA  ASN A 410      40.626  20.422 -25.964  1.00 96.28           C  
ATOM   3197  C   ASN A 410      40.804  20.163 -27.457  1.00 96.28           C  
ATOM   3198  CB  ASN A 410      41.112  19.218 -25.155  1.00 96.28           C  
ATOM   3199  O   ASN A 410      39.826  20.131 -28.206  1.00 96.28           O  
ATOM   3200  CG  ASN A 410      41.284  19.535 -23.682  1.00 96.28           C  
ATOM   3201  ND2 ASN A 410      41.252  18.503 -22.846  1.00 96.28           N  
ATOM   3202  OD1 ASN A 410      41.442  20.697 -23.299  1.00 96.28           O  
ATOM   3203  N   ARG A 411      42.053  19.953 -27.900  1.00 94.41           N  
ATOM   3204  CA  ARG A 411      42.408  19.539 -29.253  1.00 94.41           C  
ATOM   3205  C   ARG A 411      42.759  18.056 -29.298  1.00 94.41           C  
ATOM   3206  CB  ARG A 411      43.578  20.371 -29.781  1.00 94.41           C  
ATOM   3207  O   ARG A 411      43.498  17.562 -28.444  1.00 94.41           O  
ATOM   3208  CG  ARG A 411      43.252  21.844 -29.970  1.00 94.41           C  
ATOM   3209  CD  ARG A 411      42.370  22.074 -31.190  1.00 94.41           C  
ATOM   3210  NE  ARG A 411      42.310  23.487 -31.553  1.00 94.41           N  
ATOM   3211  NH1 ARG A 411      40.422  23.941 -30.302  1.00 94.41           N  
ATOM   3212  NH2 ARG A 411      41.426  25.606 -31.517  1.00 94.41           N  
ATOM   3213  CZ  ARG A 411      41.386  24.342 -31.123  1.00 94.41           C  
ATOM   3214  N   TYR A 412      42.246  17.303 -30.395  1.00 93.97           N  
ATOM   3215  CA  TYR A 412      42.380  15.857 -30.533  1.00 93.97           C  
ATOM   3216  C   TYR A 412      42.969  15.490 -31.890  1.00 93.97           C  
ATOM   3217  CB  TYR A 412      41.023  15.171 -30.350  1.00 93.97           C  
ATOM   3218  O   TYR A 412      42.270  15.522 -32.906  1.00 93.97           O  
ATOM   3219  CG  TYR A 412      40.362  15.476 -29.027  1.00 93.97           C  
ATOM   3220  CD1 TYR A 412      40.615  14.693 -27.903  1.00 93.97           C  
ATOM   3221  CD2 TYR A 412      39.484  16.546 -28.899  1.00 93.97           C  
ATOM   3222  CE1 TYR A 412      40.007  14.968 -26.683  1.00 93.97           C  
ATOM   3223  CE2 TYR A 412      38.870  16.831 -27.684  1.00 93.97           C  
ATOM   3224  OH  TYR A 412      38.533  16.316 -25.377  1.00 93.97           O  
ATOM   3225  CZ  TYR A 412      39.138  16.038 -26.583  1.00 93.97           C  
ATOM   3226  N   PRO A 413      44.351  15.277 -31.940  1.00 90.51           N  
ATOM   3227  CA  PRO A 413      45.006  14.965 -33.212  1.00 90.51           C  
ATOM   3228  C   PRO A 413      44.290  13.862 -33.989  1.00 90.51           C  
ATOM   3229  CB  PRO A 413      46.405  14.512 -32.787  1.00 90.51           C  
ATOM   3230  O   PRO A 413      43.832  12.882 -33.397  1.00 90.51           O  
ATOM   3231  CG  PRO A 413      46.604  15.109 -31.431  1.00 90.51           C  
ATOM   3232  CD  PRO A 413      45.267  15.212 -30.754  1.00 90.51           C  
ATOM   3233  N   ALA A 414      44.282  13.953 -35.304  1.00 85.57           N  
ATOM   3234  CA  ALA A 414      43.520  13.110 -36.222  1.00 85.57           C  
ATOM   3235  C   ALA A 414      44.189  11.750 -36.402  1.00 85.57           C  
ATOM   3236  CB  ALA A 414      43.360  13.804 -37.573  1.00 85.57           C  
ATOM   3237  O   ALA A 414      43.577  10.814 -36.922  1.00 85.57           O  
ATOM   3238  N   ASP A 415      45.398  11.581 -35.936  1.00 84.23           N  
ATOM   3239  CA  ASP A 415      46.146  10.335 -36.075  1.00 84.23           C  
ATOM   3240  C   ASP A 415      46.031   9.482 -34.814  1.00 84.23           C  
ATOM   3241  CB  ASP A 415      47.617  10.623 -36.383  1.00 84.23           C  
ATOM   3242  O   ASP A 415      46.747   8.491 -34.661  1.00 84.23           O  
ATOM   3243  CG  ASP A 415      48.303  11.433 -35.296  1.00 84.23           C  
ATOM   3244  OD1 ASP A 415      47.615  11.921 -34.373  1.00 84.23           O  
ATOM   3245  OD2 ASP A 415      49.541  11.586 -35.365  1.00 84.23           O  
ATOM   3246  N   THR A 416      45.203   9.868 -33.872  1.00 88.44           N  
ATOM   3247  CA  THR A 416      44.965   9.180 -32.608  1.00 88.44           C  
ATOM   3248  C   THR A 416      43.476   8.908 -32.412  1.00 88.44           C  
ATOM   3249  CB  THR A 416      45.500   9.997 -31.417  1.00 88.44           C  
ATOM   3250  O   THR A 416      42.645   9.792 -32.626  1.00 88.44           O  
ATOM   3251  CG2 THR A 416      45.369   9.219 -30.112  1.00 88.44           C  
ATOM   3252  OG1 THR A 416      46.882  10.305 -31.640  1.00 88.44           O  
ATOM   3253  N   SER A 417      43.184   7.676 -32.068  1.00 91.89           N  
ATOM   3254  CA  SER A 417      41.808   7.322 -31.736  1.00 91.89           C  
ATOM   3255  C   SER A 417      41.488   7.652 -30.282  1.00 91.89           C  
ATOM   3256  CB  SER A 417      41.558   5.836 -31.997  1.00 91.89           C  
ATOM   3257  O   SER A 417      42.337   7.494 -29.402  1.00 91.89           O  
ATOM   3258  OG  SER A 417      41.764   5.524 -33.364  1.00 91.89           O  
ATOM   3259  N   TYR A 418      40.235   8.155 -29.986  1.00 94.94           N  
ATOM   3260  CA  TYR A 418      39.791   8.556 -28.656  1.00 94.94           C  
ATOM   3261  C   TYR A 418      38.473   7.881 -28.294  1.00 94.94           C  
ATOM   3262  CB  TYR A 418      39.636  10.078 -28.576  1.00 94.94           C  
ATOM   3263  O   TYR A 418      37.688   7.525 -29.177  1.00 94.94           O  
ATOM   3264  CG  TYR A 418      40.927  10.831 -28.787  1.00 94.94           C  
ATOM   3265  CD1 TYR A 418      41.750  11.157 -27.711  1.00 94.94           C  
ATOM   3266  CD2 TYR A 418      41.327  11.217 -30.062  1.00 94.94           C  
ATOM   3267  CE1 TYR A 418      42.939  11.853 -27.901  1.00 94.94           C  
ATOM   3268  CE2 TYR A 418      42.514  11.913 -30.263  1.00 94.94           C  
ATOM   3269  OH  TYR A 418      44.490  12.914 -29.372  1.00 94.94           O  
ATOM   3270  CZ  TYR A 418      43.313  12.225 -29.178  1.00 94.94           C  
ATOM   3271  N   ILE A 419      38.300   7.627 -27.041  1.00 96.28           N  
ATOM   3272  CA  ILE A 419      37.012   7.264 -26.460  1.00 96.28           C  
ATOM   3273  C   ILE A 419      36.427   8.462 -25.715  1.00 96.28           C  
ATOM   3274  CB  ILE A 419      37.142   6.053 -25.509  1.00 96.28           C  
ATOM   3275  O   ILE A 419      37.075   9.029 -24.832  1.00 96.28           O  
ATOM   3276  CG1 ILE A 419      37.668   4.831 -26.271  1.00 96.28           C  
ATOM   3277  CG2 ILE A 419      35.800   5.746 -24.839  1.00 96.28           C  
ATOM   3278  CD1 ILE A 419      37.931   3.618 -25.388  1.00 96.28           C  
ATOM   3279  N   VAL A 420      35.235   8.886 -26.153  1.00 97.34           N  
ATOM   3280  CA  VAL A 420      34.513   9.967 -25.489  1.00 97.34           C  
ATOM   3281  C   VAL A 420      33.401   9.386 -24.618  1.00 97.34           C  
ATOM   3282  CB  VAL A 420      33.925  10.967 -26.508  1.00 97.34           C  
ATOM   3283  O   VAL A 420      32.572   8.608 -25.096  1.00 97.34           O  
ATOM   3284  CG1 VAL A 420      33.206  12.109 -25.792  1.00 97.34           C  
ATOM   3285  CG2 VAL A 420      35.026  11.512 -27.416  1.00 97.34           C  
ATOM   3286  N   THR A 421      33.390   9.712 -23.323  1.00 97.75           N  
ATOM   3287  CA  THR A 421      32.362   9.263 -22.390  1.00 97.75           C  
ATOM   3288  C   THR A 421      31.541  10.443 -21.880  1.00 97.75           C  
ATOM   3289  CB  THR A 421      32.981   8.510 -21.197  1.00 97.75           C  
ATOM   3290  O   THR A 421      32.099  11.444 -21.425  1.00 97.75           O  
ATOM   3291  CG2 THR A 421      31.901   8.007 -20.245  1.00 97.75           C  
ATOM   3292  OG1 THR A 421      33.733   7.392 -21.684  1.00 97.75           O  
ATOM   3293  N   GLY A 422      30.214  10.410 -22.065  1.00 97.79           N  
ATOM   3294  CA  GLY A 422      29.293  11.387 -21.506  1.00 97.79           C  
ATOM   3295  C   GLY A 422      28.496  10.851 -20.332  1.00 97.79           C  
ATOM   3296  O   GLY A 422      28.083   9.689 -20.333  1.00 97.79           O  
ATOM   3297  N   LYS A 423      28.341  11.609 -19.321  1.00 98.03           N  
ATOM   3298  CA  LYS A 423      27.528  11.279 -18.154  1.00 98.03           C  
ATOM   3299  C   LYS A 423      26.453  12.336 -17.916  1.00 98.03           C  
ATOM   3300  CB  LYS A 423      28.407  11.137 -16.910  1.00 98.03           C  
ATOM   3301  O   LYS A 423      26.765  13.511 -17.710  1.00 98.03           O  
ATOM   3302  CG  LYS A 423      27.658  10.660 -15.674  1.00 98.03           C  
ATOM   3303  CD  LYS A 423      28.596  10.480 -14.487  1.00 98.03           C  
ATOM   3304  CE  LYS A 423      27.843  10.033 -13.242  1.00 98.03           C  
ATOM   3305  NZ  LYS A 423      28.761   9.837 -12.080  1.00 98.03           N  
ATOM   3306  N   LEU A 424      25.178  11.895 -18.064  1.00 98.33           N  
ATOM   3307  CA  LEU A 424      24.038  12.761 -17.784  1.00 98.33           C  
ATOM   3308  C   LEU A 424      23.459  12.468 -16.404  1.00 98.33           C  
ATOM   3309  CB  LEU A 424      22.956  12.586 -18.853  1.00 98.33           C  
ATOM   3310  O   LEU A 424      23.096  11.327 -16.108  1.00 98.33           O  
ATOM   3311  CG  LEU A 424      21.700  13.444 -18.693  1.00 98.33           C  
ATOM   3312  CD1 LEU A 424      22.039  14.919 -18.877  1.00 98.33           C  
ATOM   3313  CD2 LEU A 424      20.625  13.009 -19.684  1.00 98.33           C  
ATOM   3314  N   GLU A 425      23.391  13.524 -15.587  1.00 97.85           N  
ATOM   3315  CA  GLU A 425      22.893  13.386 -14.221  1.00 97.85           C  
ATOM   3316  C   GLU A 425      21.690  14.293 -13.978  1.00 97.85           C  
ATOM   3317  CB  GLU A 425      23.999  13.699 -13.211  1.00 97.85           C  
ATOM   3318  O   GLU A 425      21.653  15.427 -14.460  1.00 97.85           O  
ATOM   3319  CG  GLU A 425      25.204  12.774 -13.312  1.00 97.85           C  
ATOM   3320  CD  GLU A 425      26.381  13.227 -12.463  1.00 97.85           C  
ATOM   3321  OE1 GLU A 425      26.412  12.912 -11.251  1.00 97.85           O  
ATOM   3322  OE2 GLU A 425      27.279  13.902 -13.013  1.00 97.85           O  
ATOM   3323  N   ASP A 426      20.709  13.688 -13.363  1.00 97.05           N  
ATOM   3324  CA  ASP A 426      19.734  14.527 -12.673  1.00 97.05           C  
ATOM   3325  C   ASP A 426      19.856  14.377 -11.158  1.00 97.05           C  
ATOM   3326  CB  ASP A 426      18.313  14.179 -13.123  1.00 97.05           C  
ATOM   3327  O   ASP A 426      20.861  13.868 -10.658  1.00 97.05           O  
ATOM   3328  CG  ASP A 426      17.825  12.851 -12.572  1.00 97.05           C  
ATOM   3329  OD1 ASP A 426      18.556  12.211 -11.786  1.00 97.05           O  
ATOM   3330  OD2 ASP A 426      16.700  12.440 -12.930  1.00 97.05           O  
ATOM   3331  N   GLU A 427      18.951  14.912 -10.366  1.00 95.96           N  
ATOM   3332  CA  GLU A 427      19.084  14.954  -8.913  1.00 95.96           C  
ATOM   3333  C   GLU A 427      18.880  13.571  -8.300  1.00 95.96           C  
ATOM   3334  CB  GLU A 427      18.090  15.949  -8.309  1.00 95.96           C  
ATOM   3335  O   GLU A 427      19.198  13.352  -7.130  1.00 95.96           O  
ATOM   3336  CG  GLU A 427      18.387  17.401  -8.653  1.00 95.96           C  
ATOM   3337  CD  GLU A 427      19.689  17.906  -8.050  1.00 95.96           C  
ATOM   3338  OE1 GLU A 427      20.313  18.821  -8.633  1.00 95.96           O  
ATOM   3339  OE2 GLU A 427      20.087  17.381  -6.986  1.00 95.96           O  
ATOM   3340  N   PHE A 428      18.457  12.567  -9.199  1.00 95.77           N  
ATOM   3341  CA  PHE A 428      18.086  11.268  -8.651  1.00 95.77           C  
ATOM   3342  C   PHE A 428      19.003  10.173  -9.183  1.00 95.77           C  
ATOM   3343  CB  PHE A 428      16.628  10.939  -8.984  1.00 95.77           C  
ATOM   3344  O   PHE A 428      19.519   9.360  -8.413  1.00 95.77           O  
ATOM   3345  CG  PHE A 428      15.640  11.928  -8.427  1.00 95.77           C  
ATOM   3346  CD1 PHE A 428      15.175  11.808  -7.123  1.00 95.77           C  
ATOM   3347  CD2 PHE A 428      15.175  12.978  -9.209  1.00 95.77           C  
ATOM   3348  CE1 PHE A 428      14.261  12.722  -6.605  1.00 95.77           C  
ATOM   3349  CE2 PHE A 428      14.261  13.895  -8.698  1.00 95.77           C  
ATOM   3350  CZ  PHE A 428      13.804  13.765  -7.396  1.00 95.77           C  
ATOM   3351  N   THR A 429      19.220  10.182 -10.480  1.00 96.49           N  
ATOM   3352  CA  THR A 429      19.980   9.103 -11.101  1.00 96.49           C  
ATOM   3353  C   THR A 429      20.907   9.648 -12.184  1.00 96.49           C  
ATOM   3354  CB  THR A 429      19.046   8.040 -11.708  1.00 96.49           C  
ATOM   3355  O   THR A 429      20.967  10.859 -12.406  1.00 96.49           O  
ATOM   3356  CG2 THR A 429      18.109   7.464 -10.652  1.00 96.49           C  
ATOM   3357  OG1 THR A 429      18.265   8.637 -12.750  1.00 96.49           O  
ATOM   3358  N   SER A 430      21.655   8.694 -12.915  1.00 97.42           N  
ATOM   3359  CA  SER A 430      22.573   9.081 -13.982  1.00 97.42           C  
ATOM   3360  C   SER A 430      22.560   8.063 -15.118  1.00 97.42           C  
ATOM   3361  CB  SER A 430      23.994   9.232 -13.438  1.00 97.42           C  
ATOM   3362  O   SER A 430      22.141   6.919 -14.928  1.00 97.42           O  
ATOM   3363  OG  SER A 430      24.502   7.983 -13.004  1.00 97.42           O  
ATOM   3364  N   ALA A 431      22.930   8.488 -16.375  1.00 97.65           N  
ATOM   3365  CA  ALA A 431      23.141   7.652 -17.554  1.00 97.65           C  
ATOM   3366  C   ALA A 431      24.457   8.000 -18.244  1.00 97.65           C  
ATOM   3367  CB  ALA A 431      21.976   7.803 -18.529  1.00 97.65           C  
ATOM   3368  O   ALA A 431      24.841   9.170 -18.308  1.00 97.65           O  
ATOM   3369  N   SER A 432      25.184   6.928 -18.671  1.00 97.43           N  
ATOM   3370  CA  SER A 432      26.451   7.144 -19.361  1.00 97.43           C  
ATOM   3371  C   SER A 432      26.409   6.590 -20.781  1.00 97.43           C  
ATOM   3372  CB  SER A 432      27.601   6.496 -18.587  1.00 97.43           C  
ATOM   3373  O   SER A 432      25.711   5.610 -21.050  1.00 97.43           O  
ATOM   3374  OG  SER A 432      27.764   7.113 -17.321  1.00 97.43           O  
ATOM   3375  N   PHE A 433      27.032   7.230 -21.672  1.00 97.29           N  
ATOM   3376  CA  PHE A 433      27.153   6.823 -23.067  1.00 97.29           C  
ATOM   3377  C   PHE A 433      28.572   7.051 -23.576  1.00 97.29           C  
ATOM   3378  CB  PHE A 433      26.153   7.587 -23.940  1.00 97.29           C  
ATOM   3379  O   PHE A 433      29.210   8.046 -23.227  1.00 97.29           O  
ATOM   3380  CG  PHE A 433      26.086   7.093 -25.360  1.00 97.29           C  
ATOM   3381  CD1 PHE A 433      26.861   7.681 -26.352  1.00 97.29           C  
ATOM   3382  CD2 PHE A 433      25.247   6.041 -25.702  1.00 97.29           C  
ATOM   3383  CE1 PHE A 433      26.800   7.227 -27.668  1.00 97.29           C  
ATOM   3384  CE2 PHE A 433      25.182   5.581 -27.015  1.00 97.29           C  
ATOM   3385  CZ  PHE A 433      25.958   6.176 -27.996  1.00 97.29           C  
ATOM   3386  N   GLN A 434      29.029   6.064 -24.352  1.00 96.65           N  
ATOM   3387  CA  GLN A 434      30.385   6.149 -24.883  1.00 96.65           C  
ATOM   3388  C   GLN A 434      30.385   6.065 -26.407  1.00 96.65           C  
ATOM   3389  CB  GLN A 434      31.263   5.042 -24.297  1.00 96.65           C  
ATOM   3390  O   GLN A 434      29.596   5.320 -26.993  1.00 96.65           O  
ATOM   3391  CG  GLN A 434      32.718   5.110 -24.742  1.00 96.65           C  
ATOM   3392  CD  GLN A 434      33.567   4.003 -24.145  1.00 96.65           C  
ATOM   3393  NE2 GLN A 434      34.732   4.367 -23.621  1.00 96.65           N  
ATOM   3394  OE1 GLN A 434      33.178   2.831 -24.155  1.00 96.65           O  
ATOM   3395  N   ALA A 435      31.263   6.824 -26.986  1.00 95.50           N  
ATOM   3396  CA  ALA A 435      31.483   6.775 -28.429  1.00 95.50           C  
ATOM   3397  C   ALA A 435      32.973   6.753 -28.757  1.00 95.50           C  
ATOM   3398  CB  ALA A 435      30.809   7.963 -29.111  1.00 95.50           C  
ATOM   3399  O   ALA A 435      33.771   7.417 -28.092  1.00 95.50           O  
ATOM   3400  N   THR A 436      33.271   5.840 -29.690  1.00 93.56           N  
ATOM   3401  CA  THR A 436      34.651   5.759 -30.158  1.00 93.56           C  
ATOM   3402  C   THR A 436      34.860   6.648 -31.380  1.00 93.56           C  
ATOM   3403  CB  THR A 436      35.040   4.309 -30.501  1.00 93.56           C  
ATOM   3404  O   THR A 436      34.034   6.658 -32.296  1.00 93.56           O  
ATOM   3405  CG2 THR A 436      36.499   4.220 -30.937  1.00 93.56           C  
ATOM   3406  OG1 THR A 436      34.847   3.483 -29.346  1.00 93.56           O  
ATOM   3407  N   VAL A 437      35.940   7.390 -31.307  1.00 91.30           N  
ATOM   3408  CA  VAL A 437      36.325   8.247 -32.423  1.00 91.30           C  
ATOM   3409  C   VAL A 437      37.590   7.701 -33.082  1.00 91.30           C  
ATOM   3410  CB  VAL A 437      36.550   9.706 -31.967  1.00 91.30           C  
ATOM   3411  O   VAL A 437      38.680   7.786 -32.513  1.00 91.30           O  
ATOM   3412  CG1 VAL A 437      36.806  10.614 -33.169  1.00 91.30           C  
ATOM   3413  CG2 VAL A 437      35.350  10.204 -31.163  1.00 91.30           C  
ATOM   3414  N   PRO A 438      37.504   7.044 -34.205  1.00 85.73           N  
ATOM   3415  CA  PRO A 438      38.677   6.454 -34.855  1.00 85.73           C  
ATOM   3416  C   PRO A 438      39.611   7.504 -35.452  1.00 85.73           C  
ATOM   3417  CB  PRO A 438      38.067   5.578 -35.953  1.00 85.73           C  
ATOM   3418  O   PRO A 438      39.249   8.680 -35.540  1.00 85.73           O  
ATOM   3419  CG  PRO A 438      36.771   6.241 -36.295  1.00 85.73           C  
ATOM   3420  CD  PRO A 438      36.244   6.920 -35.063  1.00 85.73           C  
ATOM   3421  N   THR A 439      40.840   6.899 -35.892  1.00 79.35           N  
ATOM   3422  CA  THR A 439      41.773   7.757 -36.615  1.00 79.35           C  
ATOM   3423  C   THR A 439      41.223   8.111 -37.994  1.00 79.35           C  
ATOM   3424  CB  THR A 439      43.149   7.083 -36.766  1.00 79.35           C  
ATOM   3425  O   THR A 439      40.390   7.386 -38.542  1.00 79.35           O  
ATOM   3426  CG2 THR A 439      43.657   6.563 -35.425  1.00 79.35           C  
ATOM   3427  OG1 THR A 439      43.040   5.986 -37.681  1.00 79.35           O  
ATOM   3428  N   ASP A 440      41.443   9.168 -38.474  1.00 68.73           N  
ATOM   3429  CA  ASP A 440      41.097   9.576 -39.832  1.00 68.73           C  
ATOM   3430  C   ASP A 440      42.282   9.400 -40.778  1.00 68.73           C  
ATOM   3431  CB  ASP A 440      40.621  11.030 -39.851  1.00 68.73           C  
ATOM   3432  O   ASP A 440      42.168   9.654 -41.979  1.00 68.73           O  
ATOM   3433  CG  ASP A 440      39.740  11.350 -41.046  1.00 68.73           C  
ATOM   3434  OD1 ASP A 440      39.240  10.413 -41.704  1.00 68.73           O  
ATOM   3435  OD2 ASP A 440      39.545  12.551 -41.333  1.00 68.73           O  
ATOM   3436  N   GLU A 441      43.386   8.664 -40.372  1.00 57.59           N  
ATOM   3437  CA  GLU A 441      44.506   8.507 -41.295  1.00 57.59           C  
ATOM   3438  C   GLU A 441      44.870   7.036 -41.476  1.00 57.59           C  
ATOM   3439  CB  GLU A 441      45.723   9.293 -40.802  1.00 57.59           C  
ATOM   3440  O   GLU A 441      45.254   6.364 -40.517  1.00 57.59           O  
ATOM   3441  CG  GLU A 441      45.669  10.779 -41.127  1.00 57.59           C  
ATOM   3442  CD  GLU A 441      46.952  11.517 -40.779  1.00 57.59           C  
ATOM   3443  OE1 GLU A 441      47.046  12.734 -41.056  1.00 57.59           O  
ATOM   3444  OE2 GLU A 441      47.871  10.872 -40.227  1.00 57.59           O  
ATOM   3445  N   VAL A 442      44.194   6.206 -42.508  1.00 60.19           N  
ATOM   3446  CA  VAL A 442      44.635   4.963 -43.133  1.00 60.19           C  
ATOM   3447  C   VAL A 442      45.009   5.221 -44.590  1.00 60.19           C  
ATOM   3448  CB  VAL A 442      43.547   3.868 -43.048  1.00 60.19           C  
ATOM   3449  O   VAL A 442      44.343   5.995 -45.281  1.00 60.19           O  
ATOM   3450  CG1 VAL A 442      44.014   2.588 -43.738  1.00 60.19           C  
ATOM   3451  CG2 VAL A 442      43.182   3.591 -41.590  1.00 60.19           C  
ATOM   3452  N   ILE A 443      46.434   5.072 -45.013  1.00 66.26           N  
ATOM   3453  CA  ILE A 443      46.771   5.090 -46.433  1.00 66.26           C  
ATOM   3454  C   ILE A 443      45.764   4.248 -47.213  1.00 66.26           C  
ATOM   3455  CB  ILE A 443      48.206   4.575 -46.680  1.00 66.26           C  
ATOM   3456  O   ILE A 443      45.601   3.056 -46.942  1.00 66.26           O  
ATOM   3457  CG1 ILE A 443      49.229   5.503 -46.014  1.00 66.26           C  
ATOM   3458  CG2 ILE A 443      48.482   4.443 -48.181  1.00 66.26           C  
ATOM   3459  CD1 ILE A 443      50.657   4.976 -46.048  1.00 66.26           C  
ATOM   3460  N   MET A 444      44.776   4.862 -47.886  1.00 78.96           N  
ATOM   3461  CA  MET A 444      43.842   4.212 -48.802  1.00 78.96           C  
ATOM   3462  C   MET A 444      44.144   4.592 -50.247  1.00 78.96           C  
ATOM   3463  CB  MET A 444      42.400   4.584 -48.453  1.00 78.96           C  
ATOM   3464  O   MET A 444      44.244   5.776 -50.575  1.00 78.96           O  
ATOM   3465  CG  MET A 444      41.361   3.874 -49.306  1.00 78.96           C  
ATOM   3466  SD  MET A 444      39.643   4.304 -48.823  1.00 78.96           S  
ATOM   3467  CE  MET A 444      38.764   2.837 -49.429  1.00 78.96           C  
ATOM   3468  N   THR A 445      44.547   3.700 -50.969  1.00 83.86           N  
ATOM   3469  CA  THR A 445      44.768   3.901 -52.397  1.00 83.86           C  
ATOM   3470  C   THR A 445      43.715   3.161 -53.217  1.00 83.86           C  
ATOM   3471  CB  THR A 445      46.173   3.431 -52.816  1.00 83.86           C  
ATOM   3472  O   THR A 445      43.229   2.106 -52.805  1.00 83.86           O  
ATOM   3473  CG2 THR A 445      47.255   4.151 -52.018  1.00 83.86           C  
ATOM   3474  OG1 THR A 445      46.286   2.020 -52.589  1.00 83.86           O  
ATOM   3475  N   TYR A 446      43.195   3.748 -54.330  1.00 87.67           N  
ATOM   3476  CA  TYR A 446      42.247   3.081 -55.216  1.00 87.67           C  
ATOM   3477  C   TYR A 446      42.518   3.439 -56.672  1.00 87.67           C  
ATOM   3478  CB  TYR A 446      40.809   3.455 -54.844  1.00 87.67           C  
ATOM   3479  O   TYR A 446      43.079   4.497 -56.964  1.00 87.67           O  
ATOM   3480  CG  TYR A 446      40.502   4.924 -55.010  1.00 87.67           C  
ATOM   3481  CD1 TYR A 446      40.773   5.831 -53.988  1.00 87.67           C  
ATOM   3482  CD2 TYR A 446      39.940   5.406 -56.187  1.00 87.67           C  
ATOM   3483  CE1 TYR A 446      40.490   7.185 -54.135  1.00 87.67           C  
ATOM   3484  CE2 TYR A 446      39.653   6.758 -56.345  1.00 87.67           C  
ATOM   3485  OH  TYR A 446      39.649   8.978 -55.467  1.00 87.67           O  
ATOM   3486  CZ  TYR A 446      39.932   7.639 -55.315  1.00 87.67           C  
ATOM   3487  N   ASP A 447      42.234   2.556 -57.523  1.00 87.00           N  
ATOM   3488  CA  ASP A 447      42.209   2.705 -58.975  1.00 87.00           C  
ATOM   3489  C   ASP A 447      41.053   1.918 -59.589  1.00 87.00           C  
ATOM   3490  CB  ASP A 447      43.537   2.249 -59.584  1.00 87.00           C  
ATOM   3491  O   ASP A 447      40.189   1.412 -58.870  1.00 87.00           O  
ATOM   3492  CG  ASP A 447      43.791   0.762 -59.407  1.00 87.00           C  
ATOM   3493  OD1 ASP A 447      42.819  -0.007 -59.242  1.00 87.00           O  
ATOM   3494  OD2 ASP A 447      44.973   0.356 -59.431  1.00 87.00           O  
ATOM   3495  N   ARG A 448      40.898   1.985 -60.849  1.00 89.32           N  
ATOM   3496  CA  ARG A 448      39.751   1.379 -61.518  1.00 89.32           C  
ATOM   3497  C   ARG A 448      39.662  -0.112 -61.209  1.00 89.32           C  
ATOM   3498  CB  ARG A 448      39.832   1.597 -63.030  1.00 89.32           C  
ATOM   3499  O   ARG A 448      38.585  -0.706 -61.296  1.00 89.32           O  
ATOM   3500  CG  ARG A 448      39.372   2.975 -63.479  1.00 89.32           C  
ATOM   3501  CD  ARG A 448      39.299   3.078 -64.996  1.00 89.32           C  
ATOM   3502  NE  ARG A 448      38.711   4.345 -65.423  1.00 89.32           N  
ATOM   3503  NH1 ARG A 448      39.745   4.368 -67.488  1.00 89.32           N  
ATOM   3504  NH2 ARG A 448      38.349   6.081 -66.881  1.00 89.32           N  
ATOM   3505  CZ  ARG A 448      38.936   4.929 -66.596  1.00 89.32           C  
ATOM   3506  N   GLN A 449      40.660  -0.655 -60.672  1.00 90.25           N  
ATOM   3507  CA  GLN A 449      40.762  -2.107 -60.566  1.00 90.25           C  
ATOM   3508  C   GLN A 449      40.616  -2.564 -59.118  1.00 90.25           C  
ATOM   3509  CB  GLN A 449      42.093  -2.596 -61.139  1.00 90.25           C  
ATOM   3510  O   GLN A 449      40.343  -3.737 -58.856  1.00 90.25           O  
ATOM   3511  CG  GLN A 449      42.210  -2.430 -62.648  1.00 90.25           C  
ATOM   3512  CD  GLN A 449      42.597  -1.021 -63.056  1.00 90.25           C  
ATOM   3513  NE2 GLN A 449      42.491  -0.727 -64.347  1.00 90.25           N  
ATOM   3514  OE1 GLN A 449      42.986  -0.202 -62.216  1.00 90.25           O  
ATOM   3515  N   GLY A 450      40.627  -1.552 -58.095  1.00 91.21           N  
ATOM   3516  CA  GLY A 450      40.417  -2.024 -56.736  1.00 91.21           C  
ATOM   3517  C   GLY A 450      40.893  -1.042 -55.683  1.00 91.21           C  
ATOM   3518  O   GLY A 450      41.091   0.140 -55.973  1.00 91.21           O  
ATOM   3519  N   VAL A 451      40.991  -1.615 -54.381  1.00 91.76           N  
ATOM   3520  CA  VAL A 451      41.257  -0.776 -53.217  1.00 91.76           C  
ATOM   3521  C   VAL A 451      42.405  -1.369 -52.404  1.00 91.76           C  
ATOM   3522  CB  VAL A 451      40.001  -0.619 -52.331  1.00 91.76           C  
ATOM   3523  O   VAL A 451      42.468  -2.584 -52.201  1.00 91.76           O  
ATOM   3524  CG1 VAL A 451      40.301   0.261 -51.120  1.00 91.76           C  
ATOM   3525  CG2 VAL A 451      38.845  -0.039 -53.144  1.00 91.76           C  
ATOM   3526  N   GLY A 452      43.506  -0.361 -52.029  1.00 90.14           N  
ATOM   3527  CA  GLY A 452      44.529  -0.703 -51.053  1.00 90.14           C  
ATOM   3528  C   GLY A 452      44.261  -0.120 -49.679  1.00 90.14           C  
ATOM   3529  O   GLY A 452      43.922   1.059 -49.555  1.00 90.14           O  
ATOM   3530  N   ILE A 453      44.256  -0.971 -48.695  1.00 88.31           N  
ATOM   3531  CA  ILE A 453      44.057  -0.534 -47.317  1.00 88.31           C  
ATOM   3532  C   ILE A 453      45.336  -0.758 -46.514  1.00 88.31           C  
ATOM   3533  CB  ILE A 453      42.872  -1.272 -46.656  1.00 88.31           C  
ATOM   3534  O   ILE A 453      45.833  -1.884 -46.429  1.00 88.31           O  
ATOM   3535  CG1 ILE A 453      41.604  -1.115 -47.504  1.00 88.31           C  
ATOM   3536  CG2 ILE A 453      42.644  -0.760 -45.231  1.00 88.31           C  
ATOM   3537  CD1 ILE A 453      41.066   0.308 -47.555  1.00 88.31           C  
ATOM   3538  N   GLY A 454      46.059   0.403 -46.086  1.00 85.43           N  
ATOM   3539  CA  GLY A 454      47.262   0.299 -45.274  1.00 85.43           C  
ATOM   3540  C   GLY A 454      48.521   0.096 -46.096  1.00 85.43           C  
ATOM   3541  O   GLY A 454      49.601  -0.119 -45.543  1.00 85.43           O  
ATOM   3542  N   LYS A 455      48.347   0.178 -47.476  1.00 82.40           N  
ATOM   3543  CA  LYS A 455      49.379   0.049 -48.501  1.00 82.40           C  
ATOM   3544  C   LYS A 455      48.856   0.486 -49.866  1.00 82.40           C  
ATOM   3545  CB  LYS A 455      49.888  -1.392 -48.572  1.00 82.40           C  
ATOM   3546  O   LYS A 455      47.658   0.725 -50.030  1.00 82.40           O  
ATOM   3547  CG  LYS A 455      48.843  -2.395 -49.037  1.00 82.40           C  
ATOM   3548  CD  LYS A 455      49.398  -3.814 -49.051  1.00 82.40           C  
ATOM   3549  CE  LYS A 455      50.336  -4.037 -50.230  1.00 82.40           C  
ATOM   3550  NZ  LYS A 455      50.751  -5.467 -50.344  1.00 82.40           N  
ATOM   3551  N   TYR A 456      49.823   0.718 -50.812  1.00 86.26           N  
ATOM   3552  CA  TYR A 456      49.448   0.913 -52.208  1.00 86.26           C  
ATOM   3553  C   TYR A 456      48.906  -0.377 -52.812  1.00 86.26           C  
ATOM   3554  CB  TYR A 456      50.647   1.408 -53.023  1.00 86.26           C  
ATOM   3555  O   TYR A 456      49.436  -1.460 -52.557  1.00 86.26           O  
ATOM   3556  CG  TYR A 456      51.085   2.808 -52.669  1.00 86.26           C  
ATOM   3557  CD1 TYR A 456      50.315   3.912 -53.030  1.00 86.26           C  
ATOM   3558  CD2 TYR A 456      52.268   3.031 -51.974  1.00 86.26           C  
ATOM   3559  CE1 TYR A 456      50.715   5.205 -52.708  1.00 86.26           C  
ATOM   3560  CE2 TYR A 456      52.679   4.320 -51.647  1.00 86.26           C  
ATOM   3561  OH  TYR A 456      52.297   6.676 -51.696  1.00 86.26           O  
ATOM   3562  CZ  TYR A 456      51.896   5.398 -52.017  1.00 86.26           C  
ATOM   3563  N   ARG A 457      47.682  -0.114 -53.569  1.00 89.88           N  
ATOM   3564  CA  ARG A 457      47.154  -1.308 -54.221  1.00 89.88           C  
ATOM   3565  C   ARG A 457      48.136  -1.844 -55.259  1.00 89.88           C  
ATOM   3566  CB  ARG A 457      45.806  -1.010 -54.880  1.00 89.88           C  
ATOM   3567  O   ARG A 457      48.538  -1.120 -56.172  1.00 89.88           O  
ATOM   3568  CG  ARG A 457      45.122  -2.235 -55.465  1.00 89.88           C  
ATOM   3569  CD  ARG A 457      44.581  -1.966 -56.863  1.00 89.88           C  
ATOM   3570  NE  ARG A 457      44.278  -3.206 -57.571  1.00 89.88           N  
ATOM   3571  NH1 ARG A 457      42.656  -2.277 -58.929  1.00 89.88           N  
ATOM   3572  NH2 ARG A 457      43.176  -4.501 -59.115  1.00 89.88           N  
ATOM   3573  CZ  ARG A 457      43.371  -3.325 -58.537  1.00 89.88           C  
ATOM   3574  N   GLU A 458      48.540  -3.108 -55.003  1.00 88.97           N  
ATOM   3575  CA  GLU A 458      49.482  -3.701 -55.948  1.00 88.97           C  
ATOM   3576  C   GLU A 458      48.896  -4.949 -56.601  1.00 88.97           C  
ATOM   3577  CB  GLU A 458      50.801  -4.042 -55.250  1.00 88.97           C  
ATOM   3578  O   GLU A 458      49.372  -5.389 -57.650  1.00 88.97           O  
ATOM   3579  CG  GLU A 458      51.537  -2.830 -54.699  1.00 88.97           C  
ATOM   3580  CD  GLU A 458      52.722  -3.196 -53.820  1.00 88.97           C  
ATOM   3581  OE1 GLU A 458      53.642  -2.361 -53.663  1.00 88.97           O  
ATOM   3582  OE2 GLU A 458      52.732  -4.327 -53.285  1.00 88.97           O  
ATOM   3583  N   ARG A 459      47.776  -5.526 -55.940  1.00 88.63           N  
ATOM   3584  CA  ARG A 459      47.182  -6.764 -56.433  1.00 88.63           C  
ATOM   3585  C   ARG A 459      45.704  -6.847 -56.066  1.00 88.63           C  
ATOM   3586  CB  ARG A 459      47.929  -7.978 -55.877  1.00 88.63           C  
ATOM   3587  O   ARG A 459      45.277  -6.279 -55.059  1.00 88.63           O  
ATOM   3588  CG  ARG A 459      49.430  -7.940 -56.116  1.00 88.63           C  
ATOM   3589  CD  ARG A 459      50.143  -9.086 -55.411  1.00 88.63           C  
ATOM   3590  NE  ARG A 459      51.593  -8.978 -55.536  1.00 88.63           N  
ATOM   3591  NH1 ARG A 459      52.023 -11.132 -54.823  1.00 88.63           N  
ATOM   3592  NH2 ARG A 459      53.754  -9.745 -55.404  1.00 88.63           N  
ATOM   3593  CZ  ARG A 459      52.453  -9.952 -55.254  1.00 88.63           C  
ATOM   3594  N   GLY A 460      44.825  -7.570 -56.950  1.00 87.02           N  
ATOM   3595  CA  GLY A 460      43.446  -7.933 -56.668  1.00 87.02           C  
ATOM   3596  C   GLY A 460      42.547  -6.732 -56.439  1.00 87.02           C  
ATOM   3597  O   GLY A 460      43.001  -5.588 -56.513  1.00 87.02           O  
ATOM   3598  N   ALA A 461      41.303  -6.936 -56.319  1.00 90.60           N  
ATOM   3599  CA  ALA A 461      40.265  -5.935 -56.091  1.00 90.60           C  
ATOM   3600  C   ALA A 461      40.346  -5.373 -54.674  1.00 90.60           C  
ATOM   3601  CB  ALA A 461      38.884  -6.533 -56.345  1.00 90.60           C  
ATOM   3602  O   ALA A 461      40.014  -4.209 -54.441  1.00 90.60           O  
ATOM   3603  N   LEU A 462      40.937  -6.099 -53.763  1.00 90.66           N  
ATOM   3604  CA  LEU A 462      41.166  -5.720 -52.373  1.00 90.66           C  
ATOM   3605  C   LEU A 462      42.549  -6.166 -51.910  1.00 90.66           C  
ATOM   3606  CB  LEU A 462      40.091  -6.328 -51.468  1.00 90.66           C  
ATOM   3607  O   LEU A 462      42.835  -7.364 -51.861  1.00 90.66           O  
ATOM   3608  CG  LEU A 462      40.168  -5.962 -49.985  1.00 90.66           C  
ATOM   3609  CD1 LEU A 462      39.932  -4.467 -49.794  1.00 90.66           C  
ATOM   3610  CD2 LEU A 462      39.159  -6.774 -49.181  1.00 90.66           C  
ATOM   3611  N   ASP A 463      43.498  -5.095 -51.679  1.00 89.66           N  
ATOM   3612  CA  ASP A 463      44.896  -5.308 -51.315  1.00 89.66           C  
ATOM   3613  C   ASP A 463      45.210  -4.686 -49.956  1.00 89.66           C  
ATOM   3614  CB  ASP A 463      45.824  -4.729 -52.385  1.00 89.66           C  
ATOM   3615  O   ASP A 463      45.385  -3.470 -49.849  1.00 89.66           O  
ATOM   3616  CG  ASP A 463      47.257  -5.211 -52.251  1.00 89.66           C  
ATOM   3617  OD1 ASP A 463      47.541  -6.040 -51.359  1.00 89.66           O  
ATOM   3618  OD2 ASP A 463      48.112  -4.756 -53.042  1.00 89.66           O  
ATOM   3619  N   VAL A 464      45.244  -5.526 -48.907  1.00 89.40           N  
ATOM   3620  CA  VAL A 464      45.253  -5.084 -47.517  1.00 89.40           C  
ATOM   3621  C   VAL A 464      46.583  -5.457 -46.865  1.00 89.40           C  
ATOM   3622  CB  VAL A 464      44.079  -5.694 -46.719  1.00 89.40           C  
ATOM   3623  O   VAL A 464      47.070  -6.578 -47.032  1.00 89.40           O  
ATOM   3624  CG1 VAL A 464      44.079  -5.181 -45.281  1.00 89.40           C  
ATOM   3625  CG2 VAL A 464      42.750  -5.379 -47.403  1.00 89.40           C  
ATOM   3626  N   ALA A 465      47.312  -4.527 -46.283  1.00 86.26           N  
ATOM   3627  CA  ALA A 465      48.408  -4.752 -45.344  1.00 86.26           C  
ATOM   3628  C   ALA A 465      47.878  -5.064 -43.947  1.00 86.26           C  
ATOM   3629  CB  ALA A 465      49.330  -3.537 -45.301  1.00 86.26           C  
ATOM   3630  O   ALA A 465      47.371  -4.178 -43.257  1.00 86.26           O  
ATOM   3631  N   GLY A 466      47.603  -6.458 -43.682  1.00 85.77           N  
ATOM   3632  CA  GLY A 466      47.042  -6.904 -42.416  1.00 85.77           C  
ATOM   3633  C   GLY A 466      45.961  -7.956 -42.580  1.00 85.77           C  
ATOM   3634  O   GLY A 466      45.815  -8.541 -43.655  1.00 85.77           O  
ATOM   3635  N   ASP A 467      45.272  -8.334 -41.395  1.00 86.74           N  
ATOM   3636  CA  ASP A 467      44.216  -9.340 -41.344  1.00 86.74           C  
ATOM   3637  C   ASP A 467      42.954  -8.847 -42.048  1.00 86.74           C  
ATOM   3638  CB  ASP A 467      43.899  -9.712 -39.895  1.00 86.74           C  
ATOM   3639  O   ASP A 467      42.596  -7.672 -41.942  1.00 86.74           O  
ATOM   3640  CG  ASP A 467      45.045 -10.428 -39.202  1.00 86.74           C  
ATOM   3641  OD1 ASP A 467      45.885 -11.045 -39.892  1.00 86.74           O  
ATOM   3642  OD2 ASP A 467      45.108 -10.376 -37.954  1.00 86.74           O  
ATOM   3643  N   ILE A 468      42.235  -9.809 -42.759  1.00 87.87           N  
ATOM   3644  CA  ILE A 468      41.004  -9.499 -43.478  1.00 87.87           C  
ATOM   3645  C   ILE A 468      39.828 -10.223 -42.824  1.00 87.87           C  
ATOM   3646  CB  ILE A 468      41.108  -9.886 -44.970  1.00 87.87           C  
ATOM   3647  O   ILE A 468      39.891 -11.430 -42.582  1.00 87.87           O  
ATOM   3648  CG1 ILE A 468      42.317  -9.198 -45.616  1.00 87.87           C  
ATOM   3649  CG2 ILE A 468      39.816  -9.531 -45.711  1.00 87.87           C  
ATOM   3650  CD1 ILE A 468      42.658  -9.723 -47.004  1.00 87.87           C  
ATOM   3651  N   TYR A 469      38.770  -9.479 -42.455  1.00 86.43           N  
ATOM   3652  CA  TYR A 469      37.561 -10.013 -41.837  1.00 86.43           C  
ATOM   3653  C   TYR A 469      36.358  -9.841 -42.756  1.00 86.43           C  
ATOM   3654  CB  TYR A 469      37.295  -9.327 -40.494  1.00 86.43           C  
ATOM   3655  O   TYR A 469      36.196  -8.794 -43.388  1.00 86.43           O  
ATOM   3656  CG  TYR A 469      38.268  -9.718 -39.409  1.00 86.43           C  
ATOM   3657  CD1 TYR A 469      37.887 -10.579 -38.381  1.00 86.43           C  
ATOM   3658  CD2 TYR A 469      39.570  -9.229 -39.408  1.00 86.43           C  
ATOM   3659  CE1 TYR A 469      38.780 -10.941 -37.378  1.00 86.43           C  
ATOM   3660  CE2 TYR A 469      40.471  -9.584 -38.410  1.00 86.43           C  
ATOM   3661  OH  TYR A 469      40.956 -10.795 -36.411  1.00 86.43           O  
ATOM   3662  CZ  TYR A 469      40.068 -10.440 -37.401  1.00 86.43           C  
ATOM   3663  N   ALA A 470      35.595 -10.897 -42.942  1.00 85.58           N  
ATOM   3664  CA  ALA A 470      34.296 -10.837 -43.607  1.00 85.58           C  
ATOM   3665  C   ALA A 470      33.188 -11.350 -42.692  1.00 85.58           C  
ATOM   3666  CB  ALA A 470      34.326 -11.640 -44.905  1.00 85.58           C  
ATOM   3667  O   ALA A 470      33.285 -12.452 -42.146  1.00 85.58           O  
ATOM   3668  N   ASN A 471      32.044 -10.325 -42.409  1.00 85.95           N  
ATOM   3669  CA  ASN A 471      30.949 -10.686 -41.516  1.00 85.95           C  
ATOM   3670  C   ASN A 471      31.463 -11.119 -40.145  1.00 85.95           C  
ATOM   3671  CB  ASN A 471      30.094 -11.794 -42.135  1.00 85.95           C  
ATOM   3672  O   ASN A 471      30.980 -12.100 -39.577  1.00 85.95           O  
ATOM   3673  CG  ASN A 471      29.366 -11.340 -43.386  1.00 85.95           C  
ATOM   3674  ND2 ASN A 471      29.229 -12.240 -44.352  1.00 85.95           N  
ATOM   3675  OD1 ASN A 471      28.933 -10.189 -43.483  1.00 85.95           O  
ATOM   3676  N   ASN A 472      32.547 -10.495 -39.637  1.00 79.85           N  
ATOM   3677  CA  ASN A 472      33.109 -10.655 -38.300  1.00 79.85           C  
ATOM   3678  C   ASN A 472      33.891 -11.959 -38.173  1.00 79.85           C  
ATOM   3679  CB  ASN A 472      32.005 -10.592 -37.242  1.00 79.85           C  
ATOM   3680  O   ASN A 472      34.157 -12.422 -37.063  1.00 79.85           O  
ATOM   3681  CG  ASN A 472      31.422  -9.201 -37.088  1.00 79.85           C  
ATOM   3682  ND2 ASN A 472      30.131  -9.130 -36.788  1.00 79.85           N  
ATOM   3683  OD1 ASN A 472      32.126  -8.199 -37.238  1.00 79.85           O  
ATOM   3684  N   SER A 473      34.239 -12.417 -39.358  1.00 81.25           N  
ATOM   3685  CA  SER A 473      35.047 -13.632 -39.345  1.00 81.25           C  
ATOM   3686  C   SER A 473      36.339 -13.445 -40.134  1.00 81.25           C  
ATOM   3687  CB  SER A 473      34.255 -14.808 -39.919  1.00 81.25           C  
ATOM   3688  O   SER A 473      36.329 -12.866 -41.222  1.00 81.25           O  
ATOM   3689  OG  SER A 473      33.139 -15.111 -39.099  1.00 81.25           O  
ATOM   3690  N   GLN A 474      37.367 -13.851 -39.506  1.00 84.49           N  
ATOM   3691  CA  GLN A 474      38.648 -13.776 -40.201  1.00 84.49           C  
ATOM   3692  C   GLN A 474      38.661 -14.681 -41.429  1.00 84.49           C  
ATOM   3693  CB  GLN A 474      39.793 -14.152 -39.259  1.00 84.49           C  
ATOM   3694  O   GLN A 474      38.256 -15.843 -41.355  1.00 84.49           O  
ATOM   3695  CG  GLN A 474      41.177 -13.937 -39.857  1.00 84.49           C  
ATOM   3696  CD  GLN A 474      42.294 -14.319 -38.904  1.00 84.49           C  
ATOM   3697  NE2 GLN A 474      43.514 -13.897 -39.220  1.00 84.49           N  
ATOM   3698  OE1 GLN A 474      42.062 -14.988 -37.891  1.00 84.49           O  
ATOM   3699  N   ILE A 475      39.067 -14.109 -42.579  1.00 84.57           N  
ATOM   3700  CA  ILE A 475      39.220 -14.901 -43.794  1.00 84.57           C  
ATOM   3701  C   ILE A 475      40.553 -15.645 -43.761  1.00 84.57           C  
ATOM   3702  CB  ILE A 475      39.130 -14.018 -45.059  1.00 84.57           C  
ATOM   3703  O   ILE A 475      41.584 -15.068 -43.405  1.00 84.57           O  
ATOM   3704  CG1 ILE A 475      37.748 -13.362 -45.155  1.00 84.57           C  
ATOM   3705  CG2 ILE A 475      39.434 -14.841 -46.315  1.00 84.57           C  
ATOM   3706  CD1 ILE A 475      37.603 -12.391 -46.319  1.00 84.57           C  
ATOM   3707  N   GLN A 476      40.523 -17.065 -43.925  1.00 82.10           N  
ATOM   3708  CA  GLN A 476      41.704 -17.922 -43.907  1.00 82.10           C  
ATOM   3709  C   GLN A 476      42.752 -17.436 -44.904  1.00 82.10           C  
ATOM   3710  CB  GLN A 476      41.321 -19.371 -44.212  1.00 82.10           C  
ATOM   3711  O   GLN A 476      42.456 -17.261 -46.088  1.00 82.10           O  
ATOM   3712  CG  GLN A 476      42.495 -20.339 -44.170  1.00 82.10           C  
ATOM   3713  CD  GLN A 476      43.060 -20.517 -42.774  1.00 82.10           C  
ATOM   3714  NE2 GLN A 476      44.112 -21.321 -42.657  1.00 82.10           N  
ATOM   3715  OE1 GLN A 476      42.557 -19.935 -41.807  1.00 82.10           O  
ATOM   3716  N   GLN A 477      44.122 -17.144 -44.602  1.00 79.01           N  
ATOM   3717  CA  GLN A 477      45.191 -16.539 -45.390  1.00 79.01           C  
ATOM   3718  C   GLN A 477      46.075 -17.606 -46.028  1.00 79.01           C  
ATOM   3719  CB  GLN A 477      46.036 -15.606 -44.522  1.00 79.01           C  
ATOM   3720  O   GLN A 477      46.681 -17.373 -47.076  1.00 79.01           O  
ATOM   3721  CG  GLN A 477      45.280 -14.386 -44.012  1.00 79.01           C  
ATOM   3722  CD  GLN A 477      46.141 -13.478 -43.155  1.00 79.01           C  
ATOM   3723  NE2 GLN A 477      45.560 -12.378 -42.688  1.00 79.01           N  
ATOM   3724  OE1 GLN A 477      47.318 -13.762 -42.914  1.00 79.01           O  
ATOM   3725  N   TYR A 478      46.019 -18.938 -45.406  1.00 83.68           N  
ATOM   3726  CA  TYR A 478      46.734 -20.065 -45.993  1.00 83.68           C  
ATOM   3727  C   TYR A 478      45.792 -20.946 -46.804  1.00 83.68           C  
ATOM   3728  CB  TYR A 478      47.415 -20.896 -44.901  1.00 83.68           C  
ATOM   3729  O   TYR A 478      44.756 -21.386 -46.301  1.00 83.68           O  
ATOM   3730  CG  TYR A 478      48.402 -21.906 -45.434  1.00 83.68           C  
ATOM   3731  CD1 TYR A 478      47.995 -23.194 -45.777  1.00 83.68           C  
ATOM   3732  CD2 TYR A 478      49.744 -21.576 -45.595  1.00 83.68           C  
ATOM   3733  CE1 TYR A 478      48.901 -24.128 -46.267  1.00 83.68           C  
ATOM   3734  CE2 TYR A 478      50.659 -22.503 -46.083  1.00 83.68           C  
ATOM   3735  OH  TYR A 478      51.130 -24.695 -46.901  1.00 83.68           O  
ATOM   3736  CZ  TYR A 478      50.229 -23.774 -46.417  1.00 83.68           C  
ATOM   3737  N   GLN A 479      46.089 -21.246 -48.049  1.00 86.85           N  
ATOM   3738  CA  GLN A 479      45.224 -21.982 -48.964  1.00 86.85           C  
ATOM   3739  C   GLN A 479      45.203 -23.470 -48.623  1.00 86.85           C  
ATOM   3740  CB  GLN A 479      45.677 -21.781 -50.411  1.00 86.85           C  
ATOM   3741  O   GLN A 479      46.246 -24.128 -48.628  1.00 86.85           O  
ATOM   3742  CG  GLN A 479      44.742 -22.402 -51.440  1.00 86.85           C  
ATOM   3743  CD  GLN A 479      45.235 -22.224 -52.863  1.00 86.85           C  
ATOM   3744  NE2 GLN A 479      44.304 -22.065 -53.798  1.00 86.85           N  
ATOM   3745  OE1 GLN A 479      46.443 -22.229 -53.121  1.00 86.85           O  
ATOM   3746  N   LEU A 480      44.083 -24.124 -48.264  1.00 90.71           N  
ATOM   3747  CA  LEU A 480      43.931 -25.535 -47.929  1.00 90.71           C  
ATOM   3748  C   LEU A 480      43.304 -26.305 -49.086  1.00 90.71           C  
ATOM   3749  CB  LEU A 480      43.076 -25.698 -46.670  1.00 90.71           C  
ATOM   3750  O   LEU A 480      43.412 -27.532 -49.152  1.00 90.71           O  
ATOM   3751  CG  LEU A 480      43.689 -25.192 -45.363  1.00 90.71           C  
ATOM   3752  CD1 LEU A 480      42.696 -25.347 -44.216  1.00 90.71           C  
ATOM   3753  CD2 LEU A 480      44.985 -25.935 -45.058  1.00 90.71           C  
ATOM   3754  N   THR A 481      42.693 -25.634 -50.041  1.00 92.35           N  
ATOM   3755  CA  THR A 481      42.124 -26.141 -51.285  1.00 92.35           C  
ATOM   3756  C   THR A 481      42.472 -25.222 -52.452  1.00 92.35           C  
ATOM   3757  CB  THR A 481      40.595 -26.288 -51.181  1.00 92.35           C  
ATOM   3758  O   THR A 481      43.033 -24.143 -52.254  1.00 92.35           O  
ATOM   3759  CG2 THR A 481      40.210 -27.255 -50.067  1.00 92.35           C  
ATOM   3760  OG1 THR A 481      40.016 -25.006 -50.907  1.00 92.35           O  
ATOM   3761  N   SER A 482      42.158 -25.671 -53.718  1.00 91.16           N  
ATOM   3762  CA  SER A 482      42.271 -24.806 -54.887  1.00 91.16           C  
ATOM   3763  C   SER A 482      41.238 -23.685 -54.848  1.00 91.16           C  
ATOM   3764  CB  SER A 482      42.107 -25.617 -56.173  1.00 91.16           C  
ATOM   3765  O   SER A 482      40.309 -23.718 -54.038  1.00 91.16           O  
ATOM   3766  OG  SER A 482      40.804 -26.169 -56.256  1.00 91.16           O  
ATOM   3767  N   ASN A 483      41.428 -22.642 -55.616  1.00 86.68           N  
ATOM   3768  CA  ASN A 483      40.579 -21.455 -55.622  1.00 86.68           C  
ATOM   3769  C   ASN A 483      39.113 -21.816 -55.844  1.00 86.68           C  
ATOM   3770  CB  ASN A 483      41.049 -20.463 -56.688  1.00 86.68           C  
ATOM   3771  O   ASN A 483      38.218 -21.107 -55.381  1.00 86.68           O  
ATOM   3772  CG  ASN A 483      42.356 -19.789 -56.322  1.00 86.68           C  
ATOM   3773  ND2 ASN A 483      43.078 -19.310 -57.328  1.00 86.68           N  
ATOM   3774  OD1 ASN A 483      42.714 -19.699 -55.145  1.00 86.68           O  
ATOM   3775  N   ASN A 484      38.859 -22.929 -56.462  1.00 88.79           N  
ATOM   3776  CA  ASN A 484      37.492 -23.343 -56.759  1.00 88.79           C  
ATOM   3777  C   ASN A 484      36.969 -24.334 -55.723  1.00 88.79           C  
ATOM   3778  CB  ASN A 484      37.407 -23.947 -58.162  1.00 88.79           C  
ATOM   3779  O   ASN A 484      35.886 -24.898 -55.889  1.00 88.79           O  
ATOM   3780  CG  ASN A 484      38.220 -25.219 -58.301  1.00 88.79           C  
ATOM   3781  ND2 ASN A 484      38.225 -25.791 -59.499  1.00 88.79           N  
ATOM   3782  OD1 ASN A 484      38.836 -25.684 -57.339  1.00 88.79           O  
ATOM   3783  N   GLY A 485      37.913 -24.618 -54.663  1.00 88.11           N  
ATOM   3784  CA  GLY A 485      37.438 -25.466 -53.582  1.00 88.11           C  
ATOM   3785  C   GLY A 485      37.762 -26.934 -53.788  1.00 88.11           C  
ATOM   3786  O   GLY A 485      37.428 -27.772 -52.948  1.00 88.11           O  
ATOM   3787  N   ALA A 486      38.462 -27.269 -54.897  1.00 92.84           N  
ATOM   3788  CA  ALA A 486      38.895 -28.628 -55.211  1.00 92.84           C  
ATOM   3789  C   ALA A 486      40.217 -28.955 -54.522  1.00 92.84           C  
ATOM   3790  CB  ALA A 486      39.027 -28.810 -56.721  1.00 92.84           C  
ATOM   3791  O   ALA A 486      40.864 -28.071 -53.954  1.00 92.84           O  
ATOM   3792  N   PRO A 487      40.490 -30.321 -54.415  1.00 93.89           N  
ATOM   3793  CA  PRO A 487      41.811 -30.682 -53.895  1.00 93.89           C  
ATOM   3794  C   PRO A 487      42.947 -29.965 -54.621  1.00 93.89           C  
ATOM   3795  CB  PRO A 487      41.881 -32.194 -54.129  1.00 93.89           C  
ATOM   3796  O   PRO A 487      42.837 -29.679 -55.816  1.00 93.89           O  
ATOM   3797  CG  PRO A 487      40.457 -32.648 -54.119  1.00 93.89           C  
ATOM   3798  CD  PRO A 487      39.612 -31.583 -54.756  1.00 93.89           C  
ATOM   3799  N   LYS A 488      43.990 -29.634 -53.871  1.00 93.18           N  
ATOM   3800  CA  LYS A 488      45.130 -28.854 -54.344  1.00 93.18           C  
ATOM   3801  C   LYS A 488      45.825 -29.549 -55.511  1.00 93.18           C  
ATOM   3802  CB  LYS A 488      46.126 -28.614 -53.209  1.00 93.18           C  
ATOM   3803  O   LYS A 488      46.179 -28.906 -56.502  1.00 93.18           O  
ATOM   3804  CG  LYS A 488      45.661 -27.591 -52.183  1.00 93.18           C  
ATOM   3805  CD  LYS A 488      46.689 -27.403 -51.075  1.00 93.18           C  
ATOM   3806  CE  LYS A 488      47.911 -26.640 -51.568  1.00 93.18           C  
ATOM   3807  NZ  LYS A 488      48.902 -26.415 -50.474  1.00 93.18           N  
ATOM   3808  N   TRP A 489      45.984 -30.768 -55.517  1.00 93.55           N  
ATOM   3809  CA  TRP A 489      46.587 -31.553 -56.590  1.00 93.55           C  
ATOM   3810  C   TRP A 489      46.635 -33.032 -56.221  1.00 93.55           C  
ATOM   3811  CB  TRP A 489      47.997 -31.045 -56.901  1.00 93.55           C  
ATOM   3812  O   TRP A 489      46.284 -33.411 -55.101  1.00 93.55           O  
ATOM   3813  CG  TRP A 489      48.932 -31.087 -55.730  1.00 93.55           C  
ATOM   3814  CD1 TRP A 489      49.763 -32.113 -55.375  1.00 93.55           C  
ATOM   3815  CD2 TRP A 489      49.127 -30.057 -54.755  1.00 93.55           C  
ATOM   3816  CE2 TRP A 489      50.093 -30.527 -53.838  1.00 93.55           C  
ATOM   3817  CE3 TRP A 489      48.578 -28.781 -54.569  1.00 93.55           C  
ATOM   3818  NE1 TRP A 489      50.464 -31.782 -54.239  1.00 93.55           N  
ATOM   3819  CH2 TRP A 489      49.969 -28.520 -52.590  1.00 93.55           C  
ATOM   3820  CZ2 TRP A 489      50.522 -29.765 -52.749  1.00 93.55           C  
ATOM   3821  CZ3 TRP A 489      49.007 -28.024 -53.485  1.00 93.55           C  
ATOM   3822  N   ASN A 490      47.072 -33.900 -57.237  1.00 93.73           N  
ATOM   3823  CA  ASN A 490      47.309 -35.327 -57.049  1.00 93.73           C  
ATOM   3824  C   ASN A 490      48.665 -35.590 -56.398  1.00 93.73           C  
ATOM   3825  CB  ASN A 490      47.208 -36.069 -58.383  1.00 93.73           C  
ATOM   3826  O   ASN A 490      49.701 -35.181 -56.926  1.00 93.73           O  
ATOM   3827  CG  ASN A 490      47.108 -37.572 -58.210  1.00 93.73           C  
ATOM   3828  ND2 ASN A 490      47.076 -38.296 -59.322  1.00 93.73           N  
ATOM   3829  OD1 ASN A 490      47.058 -38.078 -57.086  1.00 93.73           O  
ATOM   3830  N   VAL A 491      48.611 -36.239 -55.243  1.00 93.33           N  
ATOM   3831  CA  VAL A 491      49.832 -36.521 -54.495  1.00 93.33           C  
ATOM   3832  C   VAL A 491      50.530 -37.743 -55.087  1.00 93.33           C  
ATOM   3833  CB  VAL A 491      49.538 -36.750 -52.995  1.00 93.33           C  
ATOM   3834  O   VAL A 491      49.903 -38.784 -55.296  1.00 93.33           O  
ATOM   3835  CG1 VAL A 491      50.818 -37.106 -52.242  1.00 93.33           C  
ATOM   3836  CG2 VAL A 491      48.883 -35.511 -52.386  1.00 93.33           C  
ATOM   3837  N   ASP A 492      51.828 -37.626 -55.509  1.00 92.55           N  
ATOM   3838  CA  ASP A 492      52.611 -38.700 -56.113  1.00 92.55           C  
ATOM   3839  C   ASP A 492      53.048 -39.719 -55.062  1.00 92.55           C  
ATOM   3840  CB  ASP A 492      53.835 -38.132 -56.835  1.00 92.55           C  
ATOM   3841  O   ASP A 492      53.144 -40.914 -55.351  1.00 92.55           O  
ATOM   3842  CG  ASP A 492      53.475 -37.352 -58.087  1.00 92.55           C  
ATOM   3843  OD1 ASP A 492      52.392 -37.589 -58.664  1.00 92.55           O  
ATOM   3844  OD2 ASP A 492      54.284 -36.494 -58.502  1.00 92.55           O  
ATOM   3845  N   ASN A 493      53.294 -39.309 -53.821  1.00 93.44           N  
ATOM   3846  CA  ASN A 493      53.699 -40.112 -52.672  1.00 93.44           C  
ATOM   3847  C   ASN A 493      53.135 -39.550 -51.370  1.00 93.44           C  
ATOM   3848  CB  ASN A 493      55.224 -40.206 -52.593  1.00 93.44           C  
ATOM   3849  O   ASN A 493      53.559 -38.488 -50.912  1.00 93.44           O  
ATOM   3850  CG  ASN A 493      55.695 -41.220 -51.569  1.00 93.44           C  
ATOM   3851  ND2 ASN A 493      56.861 -41.807 -51.809  1.00 93.44           N  
ATOM   3852  OD1 ASN A 493      55.015 -41.474 -50.571  1.00 93.44           O  
ATOM   3853  N   ALA A 494      52.186 -40.275 -50.831  1.00 92.32           N  
ATOM   3854  CA  ALA A 494      51.499 -39.803 -49.632  1.00 92.32           C  
ATOM   3855  C   ALA A 494      52.464 -39.694 -48.455  1.00 92.32           C  
ATOM   3856  CB  ALA A 494      50.339 -40.732 -49.282  1.00 92.32           C  
ATOM   3857  O   ALA A 494      52.236 -38.913 -47.527  1.00 92.32           O  
ATOM   3858  N   ASN A 495      53.557 -40.366 -48.487  1.00 90.34           N  
ATOM   3859  CA  ASN A 495      54.547 -40.386 -47.416  1.00 90.34           C  
ATOM   3860  C   ASN A 495      55.413 -39.129 -47.430  1.00 90.34           C  
ATOM   3861  CB  ASN A 495      55.423 -41.636 -47.516  1.00 90.34           C  
ATOM   3862  O   ASN A 495      56.007 -38.768 -46.412  1.00 90.34           O  
ATOM   3863  CG  ASN A 495      54.640 -42.916 -47.302  1.00 90.34           C  
ATOM   3864  ND2 ASN A 495      55.087 -43.997 -47.931  1.00 90.34           N  
ATOM   3865  OD1 ASN A 495      53.642 -42.934 -46.578  1.00 90.34           O  
ATOM   3866  N   ASN A 496      55.449 -38.428 -48.600  1.00 89.41           N  
ATOM   3867  CA  ASN A 496      56.325 -37.272 -48.762  1.00 89.41           C  
ATOM   3868  C   ASN A 496      55.549 -35.962 -48.658  1.00 89.41           C  
ATOM   3869  CB  ASN A 496      57.069 -37.345 -50.097  1.00 89.41           C  
ATOM   3870  O   ASN A 496      56.108 -34.886 -48.875  1.00 89.41           O  
ATOM   3871  CG  ASN A 496      58.092 -38.463 -50.135  1.00 89.41           C  
ATOM   3872  ND2 ASN A 496      58.597 -38.764 -51.326  1.00 89.41           N  
ATOM   3873  OD1 ASN A 496      58.424 -39.052 -49.104  1.00 89.41           O  
ATOM   3874  N   LEU A 497      54.266 -36.002 -48.348  1.00 88.62           N  
ATOM   3875  CA  LEU A 497      53.413 -34.819 -48.299  1.00 88.62           C  
ATOM   3876  C   LEU A 497      53.641 -34.039 -47.009  1.00 88.62           C  
ATOM   3877  CB  LEU A 497      51.939 -35.216 -48.416  1.00 88.62           C  
ATOM   3878  O   LEU A 497      53.497 -34.586 -45.913  1.00 88.62           O  
ATOM   3879  CG  LEU A 497      50.931 -34.067 -48.473  1.00 88.62           C  
ATOM   3880  CD1 LEU A 497      51.163 -33.219 -49.720  1.00 88.62           C  
ATOM   3881  CD2 LEU A 497      49.505 -34.605 -48.445  1.00 88.62           C  
ATOM   3882  N   TYR A 498      53.930 -32.677 -47.100  1.00 83.59           N  
ATOM   3883  CA  TYR A 498      54.273 -31.859 -45.942  1.00 83.59           C  
ATOM   3884  C   TYR A 498      53.345 -30.656 -45.830  1.00 83.59           C  
ATOM   3885  CB  TYR A 498      55.729 -31.390 -46.028  1.00 83.59           C  
ATOM   3886  O   TYR A 498      53.163 -30.104 -44.742  1.00 83.59           O  
ATOM   3887  CG  TYR A 498      56.142 -30.942 -47.409  1.00 83.59           C  
ATOM   3888  CD1 TYR A 498      56.671 -31.846 -48.327  1.00 83.59           C  
ATOM   3889  CD2 TYR A 498      56.004 -29.614 -47.798  1.00 83.59           C  
ATOM   3890  CE1 TYR A 498      57.055 -31.437 -49.600  1.00 83.59           C  
ATOM   3891  CE2 TYR A 498      56.385 -29.194 -49.068  1.00 83.59           C  
ATOM   3892  OH  TYR A 498      57.286 -29.701 -51.220  1.00 83.59           O  
ATOM   3893  CZ  TYR A 498      56.908 -30.111 -49.961  1.00 83.59           C  
ATOM   3894  N   GLU A 499      52.624 -30.283 -46.835  1.00 87.68           N  
ATOM   3895  CA  GLU A 499      51.745 -29.117 -46.840  1.00 87.68           C  
ATOM   3896  C   GLU A 499      50.323 -29.496 -46.437  1.00 87.68           C  
ATOM   3897  CB  GLU A 499      51.743 -28.452 -48.218  1.00 87.68           C  
ATOM   3898  O   GLU A 499      49.754 -30.450 -46.973  1.00 87.68           O  
ATOM   3899  CG  GLU A 499      53.107 -27.939 -48.656  1.00 87.68           C  
ATOM   3900  CD  GLU A 499      53.123 -27.425 -50.087  1.00 87.68           C  
ATOM   3901  OE1 GLU A 499      54.207 -27.039 -50.581  1.00 87.68           O  
ATOM   3902  OE2 GLU A 499      52.043 -27.408 -50.719  1.00 87.68           O  
ATOM   3903  N   PRO A 500      49.924 -28.715 -45.350  1.00 90.37           N  
ATOM   3904  CA  PRO A 500      48.521 -28.957 -45.003  1.00 90.37           C  
ATOM   3905  C   PRO A 500      47.571 -28.692 -46.169  1.00 90.37           C  
ATOM   3906  CB  PRO A 500      48.267 -27.974 -43.857  1.00 90.37           C  
ATOM   3907  O   PRO A 500      47.803 -27.777 -46.963  1.00 90.37           O  
ATOM   3908  CG  PRO A 500      49.627 -27.617 -43.352  1.00 90.37           C  
ATOM   3909  CD  PRO A 500      50.611 -27.776 -44.475  1.00 90.37           C  
ATOM   3910  N   GLY A 501      46.616 -29.505 -46.303  1.00 93.15           N  
ATOM   3911  CA  GLY A 501      45.639 -29.288 -47.357  1.00 93.15           C  
ATOM   3912  C   GLY A 501      44.853 -30.537 -47.708  1.00 93.15           C  
ATOM   3913  O   GLY A 501      44.965 -31.560 -47.028  1.00 93.15           O  
ATOM   3914  N   GLN A 502      43.968 -30.298 -48.696  1.00 95.75           N  
ATOM   3915  CA  GLN A 502      43.184 -31.382 -49.278  1.00 95.75           C  
ATOM   3916  C   GLN A 502      43.758 -31.814 -50.625  1.00 95.75           C  
ATOM   3917  CB  GLN A 502      41.723 -30.961 -49.440  1.00 95.75           C  
ATOM   3918  O   GLN A 502      43.981 -30.981 -51.506  1.00 95.75           O  
ATOM   3919  CG  GLN A 502      41.046 -30.571 -48.133  1.00 95.75           C  
ATOM   3920  CD  GLN A 502      39.604 -30.141 -48.324  1.00 95.75           C  
ATOM   3921  NE2 GLN A 502      38.988 -29.640 -47.259  1.00 95.75           N  
ATOM   3922  OE1 GLN A 502      39.048 -30.258 -49.421  1.00 95.75           O  
ATOM   3923  N   TYR A 503      43.963 -33.171 -50.778  1.00 96.08           N  
ATOM   3924  CA  TYR A 503      44.629 -33.703 -51.962  1.00 96.08           C  
ATOM   3925  C   TYR A 503      43.866 -34.896 -52.526  1.00 96.08           C  
ATOM   3926  CB  TYR A 503      46.067 -34.113 -51.631  1.00 96.08           C  
ATOM   3927  O   TYR A 503      42.919 -35.385 -51.906  1.00 96.08           O  
ATOM   3928  CG  TYR A 503      46.872 -33.021 -50.968  1.00 96.08           C  
ATOM   3929  CD1 TYR A 503      47.625 -32.127 -51.725  1.00 96.08           C  
ATOM   3930  CD2 TYR A 503      46.882 -32.882 -49.585  1.00 96.08           C  
ATOM   3931  CE1 TYR A 503      48.370 -31.120 -51.119  1.00 96.08           C  
ATOM   3932  CE2 TYR A 503      47.623 -31.880 -48.967  1.00 96.08           C  
ATOM   3933  OH  TYR A 503      49.097 -30.011 -49.136  1.00 96.08           O  
ATOM   3934  CZ  TYR A 503      48.362 -31.005 -49.742  1.00 96.08           C  
ATOM   3935  N   THR A 504      44.254 -35.296 -53.669  1.00 95.51           N  
ATOM   3936  CA  THR A 504      43.847 -36.582 -54.224  1.00 95.51           C  
ATOM   3937  C   THR A 504      45.015 -37.564 -54.228  1.00 95.51           C  
ATOM   3938  CB  THR A 504      43.301 -36.425 -55.655  1.00 95.51           C  
ATOM   3939  O   THR A 504      46.173 -37.159 -54.349  1.00 95.51           O  
ATOM   3940  CG2 THR A 504      42.026 -35.587 -55.669  1.00 95.51           C  
ATOM   3941  OG1 THR A 504      44.290 -35.784 -56.470  1.00 95.51           O  
ATOM   3942  N   LEU A 505      44.732 -38.796 -53.957  1.00 95.42           N  
ATOM   3943  CA  LEU A 505      45.741 -39.849 -53.922  1.00 95.42           C  
ATOM   3944  C   LEU A 505      45.389 -40.971 -54.893  1.00 95.42           C  
ATOM   3945  CB  LEU A 505      45.880 -40.411 -52.504  1.00 95.42           C  
ATOM   3946  O   LEU A 505      44.329 -41.591 -54.775  1.00 95.42           O  
ATOM   3947  CG  LEU A 505      47.073 -41.335 -52.255  1.00 95.42           C  
ATOM   3948  CD1 LEU A 505      48.381 -40.578 -52.457  1.00 95.42           C  
ATOM   3949  CD2 LEU A 505      47.005 -41.931 -50.853  1.00 95.42           C  
ATOM   3950  N   GLY A 506      46.182 -41.189 -55.899  1.00 94.35           N  
ATOM   3951  CA  GLY A 506      45.973 -42.209 -56.914  1.00 94.35           C  
ATOM   3952  C   GLY A 506      46.191 -43.619 -56.398  1.00 94.35           C  
ATOM   3953  O   GLY A 506      46.878 -43.819 -55.394  1.00 94.35           O  
ATOM   3954  N   PRO A 507      45.624 -44.608 -57.063  1.00 93.32           N  
ATOM   3955  CA  PRO A 507      45.679 -46.017 -56.667  1.00 93.32           C  
ATOM   3956  C   PRO A 507      47.105 -46.561 -56.622  1.00 93.32           C  
ATOM   3957  CB  PRO A 507      44.860 -46.720 -57.752  1.00 93.32           C  
ATOM   3958  O   PRO A 507      47.397 -47.473 -55.843  1.00 93.32           O  
ATOM   3959  CG  PRO A 507      43.979 -45.653 -58.317  1.00 93.32           C  
ATOM   3960  CD  PRO A 507      44.684 -44.334 -58.188  1.00 93.32           C  
ATOM   3961  N   SER A 508      48.045 -45.955 -57.361  1.00 93.71           N  
ATOM   3962  CA  SER A 508      49.412 -46.455 -57.468  1.00 93.71           C  
ATOM   3963  C   SER A 508      50.374 -45.615 -56.635  1.00 93.71           C  
ATOM   3964  CB  SER A 508      49.865 -46.468 -58.929  1.00 93.71           C  
ATOM   3965  O   SER A 508      51.580 -45.874 -56.622  1.00 93.71           O  
ATOM   3966  OG  SER A 508      49.724 -45.183 -59.510  1.00 93.71           O  
ATOM   3967  N   ALA A 509      49.882 -44.593 -55.946  1.00 93.47           N  
ATOM   3968  CA  ALA A 509      50.745 -43.702 -55.173  1.00 93.47           C  
ATOM   3969  C   ALA A 509      51.293 -44.407 -53.936  1.00 93.47           C  
ATOM   3970  CB  ALA A 509      49.984 -42.442 -54.771  1.00 93.47           C  
ATOM   3971  O   ALA A 509      50.549 -45.074 -53.213  1.00 93.47           O  
ATOM   3972  N   PRO A 510      52.600 -44.380 -53.765  1.00 93.19           N  
ATOM   3973  CA  PRO A 510      53.188 -44.895 -52.526  1.00 93.19           C  
ATOM   3974  C   PRO A 510      52.596 -44.247 -51.277  1.00 93.19           C  
ATOM   3975  CB  PRO A 510      54.672 -44.547 -52.670  1.00 93.19           C  
ATOM   3976  O   PRO A 510      52.396 -43.030 -51.244  1.00 93.19           O  
ATOM   3977  CG  PRO A 510      54.906 -44.475 -54.145  1.00 93.19           C  
ATOM   3978  CD  PRO A 510      53.671 -43.925 -54.798  1.00 93.19           C  
ATOM   3979  N   GLY A 511      52.184 -45.216 -50.294  1.00 89.84           N  
ATOM   3980  CA  GLY A 511      51.572 -44.681 -49.089  1.00 89.84           C  
ATOM   3981  C   GLY A 511      50.055 -44.690 -49.135  1.00 89.84           C  
ATOM   3982  O   GLY A 511      49.399 -44.171 -48.230  1.00 89.84           O  
ATOM   3983  N   ASN A 512      49.432 -45.212 -50.287  1.00 94.21           N  
ATOM   3984  CA  ASN A 512      48.005 -45.479 -50.432  1.00 94.21           C  
ATOM   3985  C   ASN A 512      47.579 -46.707 -49.632  1.00 94.21           C  
ATOM   3986  CB  ASN A 512      47.639 -45.654 -51.907  1.00 94.21           C  
ATOM   3987  O   ASN A 512      48.078 -47.809 -49.866  1.00 94.21           O  
ATOM   3988  CG  ASN A 512      46.141 -45.677 -52.139  1.00 94.21           C  
ATOM   3989  ND2 ASN A 512      45.697 -45.035 -53.213  1.00 94.21           N  
ATOM   3990  OD1 ASN A 512      45.388 -46.265 -51.358  1.00 94.21           O  
ATOM   3991  N   PRO A 513      46.608 -46.645 -48.756  1.00 93.58           N  
ATOM   3992  CA  PRO A 513      46.275 -47.694 -47.790  1.00 93.58           C  
ATOM   3993  C   PRO A 513      45.465 -48.831 -48.409  1.00 93.58           C  
ATOM   3994  CB  PRO A 513      45.454 -46.952 -46.732  1.00 93.58           C  
ATOM   3995  O   PRO A 513      45.473 -49.952 -47.894  1.00 93.58           O  
ATOM   3996  CG  PRO A 513      44.863 -45.786 -47.456  1.00 93.58           C  
ATOM   3997  CD  PRO A 513      45.841 -45.326 -48.498  1.00 93.58           C  
ATOM   3998  N   ASN A 514      44.865 -48.721 -49.525  1.00 92.50           N  
ATOM   3999  CA  ASN A 514      43.957 -49.758 -50.003  1.00 92.50           C  
ATOM   4000  C   ASN A 514      43.973 -49.859 -51.526  1.00 92.50           C  
ATOM   4001  CB  ASN A 514      42.535 -49.499 -49.502  1.00 92.50           C  
ATOM   4002  O   ASN A 514      43.163 -50.579 -52.112  1.00 92.50           O  
ATOM   4003  CG  ASN A 514      41.919 -48.255 -50.111  1.00 92.50           C  
ATOM   4004  ND2 ASN A 514      40.632 -48.046 -49.860  1.00 92.50           N  
ATOM   4005  OD1 ASN A 514      42.594 -47.488 -50.803  1.00 92.50           O  
ATOM   4006  N   GLY A 515      44.918 -49.000 -52.198  1.00 92.24           N  
ATOM   4007  CA  GLY A 515      45.105 -49.132 -53.634  1.00 92.24           C  
ATOM   4008  C   GLY A 515      43.939 -48.589 -54.440  1.00 92.24           C  
ATOM   4009  O   GLY A 515      43.813 -48.879 -55.631  1.00 92.24           O  
ATOM   4010  N   GLN A 516      43.062 -47.820 -53.752  1.00 94.45           N  
ATOM   4011  CA  GLN A 516      41.927 -47.161 -54.390  1.00 94.45           C  
ATOM   4012  C   GLN A 516      42.158 -45.658 -54.508  1.00 94.45           C  
ATOM   4013  CB  GLN A 516      40.639 -47.435 -53.611  1.00 94.45           C  
ATOM   4014  O   GLN A 516      42.807 -45.055 -53.650  1.00 94.45           O  
ATOM   4015  CG  GLN A 516      40.252 -48.907 -53.560  1.00 94.45           C  
ATOM   4016  CD  GLN A 516      39.852 -49.455 -54.917  1.00 94.45           C  
ATOM   4017  NE2 GLN A 516      40.216 -50.705 -55.182  1.00 94.45           N  
ATOM   4018  OE1 GLN A 516      39.220 -48.761 -55.720  1.00 94.45           O  
ATOM   4019  N   TRP A 517      41.634 -45.095 -55.584  1.00 95.46           N  
ATOM   4020  CA  TRP A 517      41.605 -43.644 -55.740  1.00 95.46           C  
ATOM   4021  C   TRP A 517      40.783 -42.994 -54.632  1.00 95.46           C  
ATOM   4022  CB  TRP A 517      41.034 -43.261 -57.108  1.00 95.46           C  
ATOM   4023  O   TRP A 517      39.735 -43.513 -54.242  1.00 95.46           O  
ATOM   4024  CG  TRP A 517      41.025 -41.786 -57.373  1.00 95.46           C  
ATOM   4025  CD1 TRP A 517      42.000 -41.053 -57.990  1.00 95.46           C  
ATOM   4026  CD2 TRP A 517      39.990 -40.862 -57.023  1.00 95.46           C  
ATOM   4027  CE2 TRP A 517      40.405 -39.584 -57.459  1.00 95.46           C  
ATOM   4028  CE3 TRP A 517      38.750 -40.991 -56.383  1.00 95.46           C  
ATOM   4029  NE1 TRP A 517      41.633 -39.728 -58.045  1.00 95.46           N  
ATOM   4030  CH2 TRP A 517      38.414 -38.596 -56.646  1.00 95.46           C  
ATOM   4031  CZ2 TRP A 517      39.622 -38.442 -57.275  1.00 95.46           C  
ATOM   4032  CZ3 TRP A 517      37.972 -39.852 -56.201  1.00 95.46           C  
ATOM   4033  N   GLY A 518      41.284 -41.806 -54.152  1.00 94.79           N  
ATOM   4034  CA  GLY A 518      40.475 -41.158 -53.132  1.00 94.79           C  
ATOM   4035  C   GLY A 518      41.004 -39.795 -52.727  1.00 94.79           C  
ATOM   4036  O   GLY A 518      41.807 -39.197 -53.446  1.00 94.79           O  
ATOM   4037  N   PHE A 519      40.463 -39.276 -51.730  1.00 96.09           N  
ATOM   4038  CA  PHE A 519      40.794 -37.955 -51.210  1.00 96.09           C  
ATOM   4039  C   PHE A 519      41.661 -38.067 -49.961  1.00 96.09           C  
ATOM   4040  CB  PHE A 519      39.520 -37.165 -50.895  1.00 96.09           C  
ATOM   4041  O   PHE A 519      41.322 -38.797 -49.027  1.00 96.09           O  
ATOM   4042  CG  PHE A 519      38.653 -36.907 -52.098  1.00 96.09           C  
ATOM   4043  CD1 PHE A 519      38.956 -35.879 -52.982  1.00 96.09           C  
ATOM   4044  CD2 PHE A 519      37.536 -37.694 -52.345  1.00 96.09           C  
ATOM   4045  CE1 PHE A 519      38.155 -35.637 -54.096  1.00 96.09           C  
ATOM   4046  CE2 PHE A 519      36.731 -37.459 -53.456  1.00 96.09           C  
ATOM   4047  CZ  PHE A 519      37.042 -36.429 -54.330  1.00 96.09           C  
ATOM   4048  N   LEU A 520      42.767 -37.348 -50.020  1.00 96.24           N  
ATOM   4049  CA  LEU A 520      43.710 -37.332 -48.908  1.00 96.24           C  
ATOM   4050  C   LEU A 520      43.680 -35.987 -48.189  1.00 96.24           C  
ATOM   4051  CB  LEU A 520      45.129 -37.626 -49.404  1.00 96.24           C  
ATOM   4052  O   LEU A 520      43.825 -34.937 -48.820  1.00 96.24           O  
ATOM   4053  CG  LEU A 520      46.236 -37.590 -48.350  1.00 96.24           C  
ATOM   4054  CD1 LEU A 520      46.124 -38.794 -47.421  1.00 96.24           C  
ATOM   4055  CD2 LEU A 520      47.608 -37.549 -49.016  1.00 96.24           C  
ATOM   4056  N   PHE A 521      43.439 -36.005 -46.934  1.00 95.55           N  
ATOM   4057  CA  PHE A 521      43.522 -34.838 -46.063  1.00 95.55           C  
ATOM   4058  C   PHE A 521      44.780 -34.892 -45.205  1.00 95.55           C  
ATOM   4059  CB  PHE A 521      42.281 -34.743 -45.170  1.00 95.55           C  
ATOM   4060  O   PHE A 521      44.998 -35.860 -44.474  1.00 95.55           O  
ATOM   4061  CG  PHE A 521      40.987 -34.669 -45.935  1.00 95.55           C  
ATOM   4062  CD1 PHE A 521      40.388 -33.443 -46.199  1.00 95.55           C  
ATOM   4063  CD2 PHE A 521      40.369 -35.827 -46.391  1.00 95.55           C  
ATOM   4064  CE1 PHE A 521      39.190 -33.372 -46.907  1.00 95.55           C  
ATOM   4065  CE2 PHE A 521      39.172 -35.764 -47.099  1.00 95.55           C  
ATOM   4066  CZ  PHE A 521      38.584 -34.536 -47.355  1.00 95.55           C  
ATOM   4067  N   HIS A 522      45.559 -33.839 -45.367  1.00 93.49           N  
ATOM   4068  CA  HIS A 522      46.824 -33.767 -44.645  1.00 93.49           C  
ATOM   4069  C   HIS A 522      46.826 -32.610 -43.652  1.00 93.49           C  
ATOM   4070  CB  HIS A 522      47.992 -33.623 -45.622  1.00 93.49           C  
ATOM   4071  O   HIS A 522      46.705 -31.448 -44.046  1.00 93.49           O  
ATOM   4072  CG  HIS A 522      49.333 -33.644 -44.961  1.00 93.49           C  
ATOM   4073  CD2 HIS A 522      50.144 -32.635 -44.563  1.00 93.49           C  
ATOM   4074  ND1 HIS A 522      49.986 -34.814 -44.640  1.00 93.49           N  
ATOM   4075  CE1 HIS A 522      51.144 -34.523 -44.071  1.00 93.49           C  
ATOM   4076  NE2 HIS A 522      51.264 -33.207 -44.013  1.00 93.49           N  
ATOM   4077  N   TYR A 523      46.902 -32.942 -42.390  1.00 91.69           N  
ATOM   4078  CA  TYR A 523      46.938 -31.958 -41.314  1.00 91.69           C  
ATOM   4079  C   TYR A 523      48.314 -31.912 -40.661  1.00 91.69           C  
ATOM   4080  CB  TYR A 523      45.872 -32.274 -40.260  1.00 91.69           C  
ATOM   4081  O   TYR A 523      48.829 -32.938 -40.211  1.00 91.69           O  
ATOM   4082  CG  TYR A 523      44.460 -32.229 -40.793  1.00 91.69           C  
ATOM   4083  CD1 TYR A 523      43.721 -31.048 -40.763  1.00 91.69           C  
ATOM   4084  CD2 TYR A 523      43.862 -33.366 -41.326  1.00 91.69           C  
ATOM   4085  CE1 TYR A 523      42.419 -31.001 -41.251  1.00 91.69           C  
ATOM   4086  CE2 TYR A 523      42.560 -33.331 -41.816  1.00 91.69           C  
ATOM   4087  OH  TYR A 523      40.560 -32.106 -42.259  1.00 91.69           O  
ATOM   4088  CZ  TYR A 523      41.849 -32.146 -41.775  1.00 91.69           C  
ATOM   4089  N   SER A 524      48.792 -30.666 -40.574  1.00 87.72           N  
ATOM   4090  CA  SER A 524      50.114 -30.489 -39.982  1.00 87.72           C  
ATOM   4091  C   SER A 524      50.071 -29.506 -38.816  1.00 87.72           C  
ATOM   4092  CB  SER A 524      51.112 -30.003 -41.033  1.00 87.72           C  
ATOM   4093  O   SER A 524      49.485 -28.427 -38.929  1.00 87.72           O  
ATOM   4094  OG  SER A 524      52.399 -29.834 -40.465  1.00 87.72           O  
ATOM   4095  N   TYR A 525      50.671 -29.862 -37.676  1.00 83.08           N  
ATOM   4096  CA  TYR A 525      50.761 -29.036 -36.478  1.00 83.08           C  
ATOM   4097  C   TYR A 525      51.542 -27.757 -36.755  1.00 83.08           C  
ATOM   4098  CB  TYR A 525      51.423 -29.814 -35.336  1.00 83.08           C  
ATOM   4099  O   TYR A 525      51.135 -26.670 -36.336  1.00 83.08           O  
ATOM   4100  CG  TYR A 525      51.611 -29.002 -34.077  1.00 83.08           C  
ATOM   4101  CD1 TYR A 525      52.845 -28.436 -33.769  1.00 83.08           C  
ATOM   4102  CD2 TYR A 525      50.555 -28.801 -33.194  1.00 83.08           C  
ATOM   4103  CE1 TYR A 525      53.024 -27.689 -32.609  1.00 83.08           C  
ATOM   4104  CE2 TYR A 525      50.723 -28.056 -32.032  1.00 83.08           C  
ATOM   4105  OH  TYR A 525      52.129 -26.766 -30.599  1.00 83.08           O  
ATOM   4106  CZ  TYR A 525      51.958 -27.504 -31.748  1.00 83.08           C  
ATOM   4107  N   ASN A 526      52.569 -27.749 -37.436  1.00 77.01           N  
ATOM   4108  CA  ASN A 526      53.447 -26.604 -37.657  1.00 77.01           C  
ATOM   4109  C   ASN A 526      53.227 -25.986 -39.035  1.00 77.01           C  
ATOM   4110  CB  ASN A 526      54.912 -27.010 -37.485  1.00 77.01           C  
ATOM   4111  O   ASN A 526      54.096 -25.281 -39.549  1.00 77.01           O  
ATOM   4112  CG  ASN A 526      55.264 -27.332 -36.046  1.00 77.01           C  
ATOM   4113  ND2 ASN A 526      56.132 -28.318 -35.854  1.00 77.01           N  
ATOM   4114  OD1 ASN A 526      54.760 -26.699 -35.114  1.00 77.01           O  
ATOM   4115  N   GLY A 527      51.888 -26.060 -39.552  1.00 74.86           N  
ATOM   4116  CA  GLY A 527      51.634 -25.478 -40.860  1.00 74.86           C  
ATOM   4117  C   GLY A 527      52.627 -25.926 -41.916  1.00 74.86           C  
ATOM   4118  O   GLY A 527      52.863 -27.124 -42.084  1.00 74.86           O  
ATOM   4119  N   LYS A 528      53.235 -25.039 -42.837  1.00 69.30           N  
ATOM   4120  CA  LYS A 528      54.146 -25.325 -43.942  1.00 69.30           C  
ATOM   4121  C   LYS A 528      55.446 -25.943 -43.436  1.00 69.30           C  
ATOM   4122  CB  LYS A 528      54.444 -24.052 -44.735  1.00 69.30           C  
ATOM   4123  O   LYS A 528      56.231 -26.480 -44.221  1.00 69.30           O  
ATOM   4124  CG  LYS A 528      53.366 -23.684 -45.743  1.00 69.30           C  
ATOM   4125  CD  LYS A 528      53.791 -22.509 -46.613  1.00 69.30           C  
ATOM   4126  CE  LYS A 528      52.686 -22.094 -47.575  1.00 69.30           C  
ATOM   4127  NZ  LYS A 528      53.115 -20.972 -48.462  1.00 69.30           N  
ATOM   4128  N   ASN A 529      55.424 -26.372 -42.153  1.00 67.13           N  
ATOM   4129  CA  ASN A 529      56.544 -27.058 -41.519  1.00 67.13           C  
ATOM   4130  C   ASN A 529      57.880 -26.612 -42.107  1.00 67.13           C  
ATOM   4131  CB  ASN A 529      56.387 -28.575 -41.647  1.00 67.13           C  
ATOM   4132  O   ASN A 529      58.509 -27.355 -42.863  1.00 67.13           O  
ATOM   4133  CG  ASN A 529      57.263 -29.338 -40.673  1.00 67.13           C  
ATOM   4134  ND2 ASN A 529      57.328 -30.653 -40.838  1.00 67.13           N  
ATOM   4135  OD1 ASN A 529      57.876 -28.749 -39.778  1.00 67.13           O  
ATOM   4136  N   THR A 530      58.442 -25.405 -41.876  1.00 69.67           N  
ATOM   4137  CA  THR A 530      59.666 -24.802 -42.392  1.00 69.67           C  
ATOM   4138  C   THR A 530      60.864 -25.186 -41.529  1.00 69.67           C  
ATOM   4139  CB  THR A 530      59.547 -23.268 -42.457  1.00 69.67           C  
ATOM   4140  O   THR A 530      62.012 -25.051 -41.956  1.00 69.67           O  
ATOM   4141  CG2 THR A 530      58.544 -22.838 -43.521  1.00 69.67           C  
ATOM   4142  OG1 THR A 530      59.117 -22.773 -41.182  1.00 69.67           O  
ATOM   4143  N   ASP A 531      60.796 -25.948 -40.368  1.00 69.56           N  
ATOM   4144  CA  ASP A 531      61.844 -26.185 -39.380  1.00 69.56           C  
ATOM   4145  C   ASP A 531      62.212 -27.666 -39.314  1.00 69.56           C  
ATOM   4146  CB  ASP A 531      61.404 -25.691 -38.001  1.00 69.56           C  
ATOM   4147  O   ASP A 531      63.087 -28.060 -38.540  1.00 69.56           O  
ATOM   4148  CG  ASP A 531      61.193 -24.188 -37.949  1.00 69.56           C  
ATOM   4149  OD1 ASP A 531      61.688 -23.471 -38.846  1.00 69.56           O  
ATOM   4150  OD2 ASP A 531      60.529 -23.715 -37.001  1.00 69.56           O  
ATOM   4151  N   GLY A 532      61.673 -28.561 -40.331  1.00 71.34           N  
ATOM   4152  CA  GLY A 532      62.178 -29.914 -40.505  1.00 71.34           C  
ATOM   4153  C   GLY A 532      61.571 -30.907 -39.532  1.00 71.34           C  
ATOM   4154  O   GLY A 532      61.719 -32.119 -39.701  1.00 71.34           O  
ATOM   4155  N   ILE A 533      60.837 -30.606 -38.403  1.00 76.82           N  
ATOM   4156  CA  ILE A 533      60.109 -31.451 -37.463  1.00 76.82           C  
ATOM   4157  C   ILE A 533      58.645 -31.550 -37.885  1.00 76.82           C  
ATOM   4158  CB  ILE A 533      60.214 -30.911 -36.019  1.00 76.82           C  
ATOM   4159  O   ILE A 533      57.971 -30.532 -38.057  1.00 76.82           O  
ATOM   4160  CG1 ILE A 533      61.668 -30.959 -35.536  1.00 76.82           C  
ATOM   4161  CG2 ILE A 533      59.298 -31.699 -35.079  1.00 76.82           C  
ATOM   4162  CD1 ILE A 533      61.901 -30.263 -34.202  1.00 76.82           C  
ATOM   4163  N   LYS A 534      58.193 -32.929 -38.019  1.00 76.22           N  
ATOM   4164  CA  LYS A 534      56.865 -33.131 -38.593  1.00 76.22           C  
ATOM   4165  C   LYS A 534      55.927 -33.793 -37.588  1.00 76.22           C  
ATOM   4166  CB  LYS A 534      56.953 -33.976 -39.864  1.00 76.22           C  
ATOM   4167  O   LYS A 534      56.280 -34.799 -36.971  1.00 76.22           O  
ATOM   4168  CG  LYS A 534      57.640 -33.276 -41.027  1.00 76.22           C  
ATOM   4169  CD  LYS A 534      57.527 -34.085 -42.313  1.00 76.22           C  
ATOM   4170  CE  LYS A 534      58.237 -33.398 -43.471  1.00 76.22           C  
ATOM   4171  NZ  LYS A 534      58.063 -34.148 -44.751  1.00 76.22           N  
ATOM   4172  N   GLU A 535      54.905 -33.174 -37.309  1.00 88.32           N  
ATOM   4173  CA  GLU A 535      53.716 -33.719 -36.661  1.00 88.32           C  
ATOM   4174  C   GLU A 535      52.474 -33.515 -37.524  1.00 88.32           C  
ATOM   4175  CB  GLU A 535      53.511 -33.078 -35.286  1.00 88.32           C  
ATOM   4176  O   GLU A 535      52.029 -32.382 -37.724  1.00 88.32           O  
ATOM   4177  CG  GLU A 535      52.269 -33.569 -34.557  1.00 88.32           C  
ATOM   4178  CD  GLU A 535      52.395 -34.997 -34.051  1.00 88.32           C  
ATOM   4179  OE1 GLU A 535      51.358 -35.621 -33.728  1.00 88.32           O  
ATOM   4180  OE2 GLU A 535      53.540 -35.497 -33.977  1.00 88.32           O  
ATOM   4181  N   ALA A 536      51.977 -34.713 -37.996  1.00 90.73           N  
ATOM   4182  CA  ALA A 536      50.880 -34.600 -38.953  1.00 90.73           C  
ATOM   4183  C   ALA A 536      49.973 -35.826 -38.895  1.00 90.73           C  
ATOM   4184  CB  ALA A 536      51.424 -34.410 -40.367  1.00 90.73           C  
ATOM   4185  O   ALA A 536      50.376 -36.881 -38.399  1.00 90.73           O  
ATOM   4186  N   ILE A 537      48.776 -35.591 -39.357  1.00 93.92           N  
ATOM   4187  CA  ILE A 537      47.856 -36.704 -39.560  1.00 93.92           C  
ATOM   4188  C   ILE A 537      47.362 -36.708 -41.005  1.00 93.92           C  
ATOM   4189  CB  ILE A 537      46.659 -36.634 -38.585  1.00 93.92           C  
ATOM   4190  O   ILE A 537      47.213 -35.649 -41.620  1.00 93.92           O  
ATOM   4191  CG1 ILE A 537      45.857 -35.348 -38.816  1.00 93.92           C  
ATOM   4192  CG2 ILE A 537      47.140 -36.726 -37.134  1.00 93.92           C  
ATOM   4193  CD1 ILE A 537      44.529 -35.305 -38.073  1.00 93.92           C  
ATOM   4194  N   GLN A 538      47.065 -37.985 -41.453  1.00 95.17           N  
ATOM   4195  CA  GLN A 538      46.406 -38.168 -42.742  1.00 95.17           C  
ATOM   4196  C   GLN A 538      45.126 -38.985 -42.594  1.00 95.17           C  
ATOM   4197  CB  GLN A 538      47.349 -38.844 -43.738  1.00 95.17           C  
ATOM   4198  O   GLN A 538      45.088 -39.958 -41.837  1.00 95.17           O  
ATOM   4199  CG  GLN A 538      48.529 -37.977 -44.154  1.00 95.17           C  
ATOM   4200  CD  GLN A 538      49.474 -38.688 -45.105  1.00 95.17           C  
ATOM   4201  NE2 GLN A 538      50.086 -37.931 -46.009  1.00 95.17           N  
ATOM   4202  OE1 GLN A 538      49.652 -39.908 -45.027  1.00 95.17           O  
ATOM   4203  N   THR A 539      44.154 -38.439 -43.272  1.00 95.77           N  
ATOM   4204  CA  THR A 539      42.924 -39.197 -43.476  1.00 95.77           C  
ATOM   4205  C   THR A 539      42.671 -39.429 -44.963  1.00 95.77           C  
ATOM   4206  CB  THR A 539      41.714 -38.478 -42.852  1.00 95.77           C  
ATOM   4207  O   THR A 539      42.787 -38.503 -45.769  1.00 95.77           O  
ATOM   4208  CG2 THR A 539      41.809 -38.461 -41.330  1.00 95.77           C  
ATOM   4209  OG1 THR A 539      41.669 -37.128 -43.331  1.00 95.77           O  
ATOM   4210  N   PHE A 540      42.346 -40.675 -45.267  1.00 95.71           N  
ATOM   4211  CA  PHE A 540      42.144 -41.026 -46.668  1.00 95.71           C  
ATOM   4212  C   PHE A 540      40.753 -41.609 -46.884  1.00 95.71           C  
ATOM   4213  CB  PHE A 540      43.210 -42.024 -47.132  1.00 95.71           C  
ATOM   4214  O   PHE A 540      40.367 -42.573 -46.218  1.00 95.71           O  
ATOM   4215  CG  PHE A 540      43.041 -42.471 -48.559  1.00 95.71           C  
ATOM   4216  CD1 PHE A 540      42.648 -43.771 -48.854  1.00 95.71           C  
ATOM   4217  CD2 PHE A 540      43.277 -41.591 -49.607  1.00 95.71           C  
ATOM   4218  CE1 PHE A 540      42.492 -44.187 -50.174  1.00 95.71           C  
ATOM   4219  CE2 PHE A 540      43.122 -41.999 -50.929  1.00 95.71           C  
ATOM   4220  CZ  PHE A 540      42.731 -43.298 -51.210  1.00 95.71           C  
ATOM   4221  N   TRP A 541      40.105 -40.978 -47.829  1.00 94.61           N  
ATOM   4222  CA  TRP A 541      38.797 -41.448 -48.274  1.00 94.61           C  
ATOM   4223  C   TRP A 541      38.886 -42.072 -49.663  1.00 94.61           C  
ATOM   4224  CB  TRP A 541      37.786 -40.297 -48.282  1.00 94.61           C  
ATOM   4225  O   TRP A 541      39.064 -41.366 -50.658  1.00 94.61           O  
ATOM   4226  CG  TRP A 541      37.507 -39.723 -46.926  1.00 94.61           C  
ATOM   4227  CD1 TRP A 541      38.237 -39.911 -45.785  1.00 94.61           C  
ATOM   4228  CD2 TRP A 541      36.415 -38.870 -46.568  1.00 94.61           C  
ATOM   4229  CE2 TRP A 541      36.546 -38.578 -45.192  1.00 94.61           C  
ATOM   4230  CE3 TRP A 541      35.338 -38.323 -47.278  1.00 94.61           C  
ATOM   4231  NE1 TRP A 541      37.664 -39.225 -44.739  1.00 94.61           N  
ATOM   4232  CH2 TRP A 541      34.595 -37.240 -45.230  1.00 94.61           C  
ATOM   4233  CZ2 TRP A 541      35.639 -37.762 -44.512  1.00 94.61           C  
ATOM   4234  CZ3 TRP A 541      34.437 -37.511 -46.599  1.00 94.61           C  
ATOM   4235  N   SER A 542      38.616 -43.405 -49.594  1.00 93.34           N  
ATOM   4236  CA  SER A 542      38.719 -44.080 -50.883  1.00 93.34           C  
ATOM   4237  C   SER A 542      37.397 -44.027 -51.642  1.00 93.34           C  
ATOM   4238  CB  SER A 542      39.150 -45.535 -50.694  1.00 93.34           C  
ATOM   4239  O   SER A 542      36.337 -43.844 -51.040  1.00 93.34           O  
ATOM   4240  OG  SER A 542      38.130 -46.282 -50.052  1.00 93.34           O  
ATOM   4241  N   ASN A 543      37.372 -44.142 -52.901  1.00 92.21           N  
ATOM   4242  CA  ASN A 543      36.188 -44.079 -53.750  1.00 92.21           C  
ATOM   4243  C   ASN A 543      35.306 -45.312 -53.574  1.00 92.21           C  
ATOM   4244  CB  ASN A 543      36.587 -43.917 -55.218  1.00 92.21           C  
ATOM   4245  O   ASN A 543      34.163 -45.334 -54.033  1.00 92.21           O  
ATOM   4246  CG  ASN A 543      37.415 -45.079 -55.729  1.00 92.21           C  
ATOM   4247  ND2 ASN A 543      37.684 -45.089 -57.030  1.00 92.21           N  
ATOM   4248  OD1 ASN A 543      37.809 -45.962 -54.963  1.00 92.21           O  
ATOM   4249  N   ASN A 544      35.804 -46.357 -52.826  1.00 89.81           N  
ATOM   4250  CA  ASN A 544      35.028 -47.562 -52.551  1.00 89.81           C  
ATOM   4251  C   ASN A 544      34.402 -47.520 -51.160  1.00 89.81           C  
ATOM   4252  CB  ASN A 544      35.902 -48.809 -52.703  1.00 89.81           C  
ATOM   4253  O   ASN A 544      33.840 -48.514 -50.698  1.00 89.81           O  
ATOM   4254  CG  ASN A 544      37.022 -48.865 -51.683  1.00 89.81           C  
ATOM   4255  ND2 ASN A 544      37.760 -49.969 -51.673  1.00 89.81           N  
ATOM   4256  OD1 ASN A 544      37.223 -47.924 -50.911  1.00 89.81           O  
ATOM   4257  N   GLY A 545      34.514 -46.311 -50.491  1.00 86.18           N  
ATOM   4258  CA  GLY A 545      33.755 -46.107 -49.267  1.00 86.18           C  
ATOM   4259  C   GLY A 545      34.531 -46.474 -48.016  1.00 86.18           C  
ATOM   4260  O   GLY A 545      33.992 -46.424 -46.908  1.00 86.18           O  
ATOM   4261  N   GLN A 546      35.897 -46.754 -48.129  1.00 91.66           N  
ATOM   4262  CA  GLN A 546      36.781 -47.060 -47.009  1.00 91.66           C  
ATOM   4263  C   GLN A 546      37.462 -45.798 -46.485  1.00 91.66           C  
ATOM   4264  CB  GLN A 546      37.832 -48.092 -47.420  1.00 91.66           C  
ATOM   4265  O   GLN A 546      37.798 -44.901 -47.260  1.00 91.66           O  
ATOM   4266  CG  GLN A 546      37.251 -49.453 -47.778  1.00 91.66           C  
ATOM   4267  CD  GLN A 546      38.309 -50.445 -48.220  1.00 91.66           C  
ATOM   4268  NE2 GLN A 546      38.561 -51.452 -47.391  1.00 91.66           N  
ATOM   4269  OE1 GLN A 546      38.895 -50.309 -49.299  1.00 91.66           O  
ATOM   4270  N   MET A 547      37.526 -45.747 -45.188  1.00 93.54           N  
ATOM   4271  CA  MET A 547      38.178 -44.627 -44.517  1.00 93.54           C  
ATOM   4272  C   MET A 547      39.411 -45.095 -43.750  1.00 93.54           C  
ATOM   4273  CB  MET A 547      37.205 -43.927 -43.567  1.00 93.54           C  
ATOM   4274  O   MET A 547      39.343 -46.062 -42.990  1.00 93.54           O  
ATOM   4275  CG  MET A 547      36.011 -43.299 -44.266  1.00 93.54           C  
ATOM   4276  SD  MET A 547      34.938 -42.356 -43.114  1.00 93.54           S  
ATOM   4277  CE  MET A 547      36.083 -42.125 -41.726  1.00 93.54           C  
ATOM   4278  N   PHE A 548      40.582 -44.305 -43.963  1.00 95.63           N  
ATOM   4279  CA  PHE A 548      41.850 -44.661 -43.338  1.00 95.63           C  
ATOM   4280  C   PHE A 548      42.432 -43.473 -42.580  1.00 95.63           C  
ATOM   4281  CB  PHE A 548      42.849 -45.153 -44.390  1.00 95.63           C  
ATOM   4282  O   PHE A 548      42.232 -42.322 -42.972  1.00 95.63           O  
ATOM   4283  CG  PHE A 548      42.370 -46.347 -45.170  1.00 95.63           C  
ATOM   4284  CD1 PHE A 548      42.727 -47.634 -44.788  1.00 95.63           C  
ATOM   4285  CD2 PHE A 548      41.561 -46.182 -46.287  1.00 95.63           C  
ATOM   4286  CE1 PHE A 548      42.284 -48.741 -45.508  1.00 95.63           C  
ATOM   4287  CE2 PHE A 548      41.115 -47.283 -47.012  1.00 95.63           C  
ATOM   4288  CZ  PHE A 548      41.478 -48.562 -46.622  1.00 95.63           C  
ATOM   4289  N   PHE A 549      43.155 -43.863 -41.495  1.00 95.11           N  
ATOM   4290  CA  PHE A 549      43.786 -42.863 -40.642  1.00 95.11           C  
ATOM   4291  C   PHE A 549      45.202 -43.285 -40.269  1.00 95.11           C  
ATOM   4292  CB  PHE A 549      42.956 -42.632 -39.376  1.00 95.11           C  
ATOM   4293  O   PHE A 549      45.450 -44.458 -39.983  1.00 95.11           O  
ATOM   4294  CG  PHE A 549      43.628 -41.745 -38.363  1.00 95.11           C  
ATOM   4295  CD1 PHE A 549      44.409 -42.290 -37.351  1.00 95.11           C  
ATOM   4296  CD2 PHE A 549      43.477 -40.366 -38.422  1.00 95.11           C  
ATOM   4297  CE1 PHE A 549      45.032 -41.471 -36.412  1.00 95.11           C  
ATOM   4298  CE2 PHE A 549      44.097 -39.541 -37.487  1.00 95.11           C  
ATOM   4299  CZ  PHE A 549      44.873 -40.096 -36.482  1.00 95.11           C  
ATOM   4300  N   ARG A 550      46.137 -42.310 -40.255  1.00 94.68           N  
ATOM   4301  CA  ARG A 550      47.484 -42.606 -39.778  1.00 94.68           C  
ATOM   4302  C   ARG A 550      48.158 -41.354 -39.228  1.00 94.68           C  
ATOM   4303  CB  ARG A 550      48.332 -43.208 -40.900  1.00 94.68           C  
ATOM   4304  O   ARG A 550      47.759 -40.234 -39.554  1.00 94.68           O  
ATOM   4305  CG  ARG A 550      48.675 -42.224 -42.008  1.00 94.68           C  
ATOM   4306  CD  ARG A 550      49.534 -42.868 -43.088  1.00 94.68           C  
ATOM   4307  NE  ARG A 550      49.904 -41.909 -44.125  1.00 94.68           N  
ATOM   4308  NH1 ARG A 550      51.054 -43.438 -45.419  1.00 94.68           N  
ATOM   4309  NH2 ARG A 550      50.897 -41.251 -46.089  1.00 94.68           N  
ATOM   4310  CZ  ARG A 550      50.617 -42.202 -45.208  1.00 94.68           C  
ATOM   4311  N   HIS A 551      49.215 -41.571 -38.456  1.00 92.92           N  
ATOM   4312  CA  HIS A 551      49.950 -40.507 -37.782  1.00 92.92           C  
ATOM   4313  C   HIS A 551      51.407 -40.473 -38.232  1.00 92.92           C  
ATOM   4314  CB  HIS A 551      49.873 -40.682 -36.264  1.00 92.92           C  
ATOM   4315  O   HIS A 551      52.023 -41.522 -38.434  1.00 92.92           O  
ATOM   4316  CG  HIS A 551      48.535 -40.342 -35.688  1.00 92.92           C  
ATOM   4317  CD2 HIS A 551      48.077 -39.206 -35.112  1.00 92.92           C  
ATOM   4318  ND1 HIS A 551      47.487 -41.237 -35.665  1.00 92.92           N  
ATOM   4319  CE1 HIS A 551      46.439 -40.663 -35.098  1.00 92.92           C  
ATOM   4320  NE2 HIS A 551      46.771 -39.430 -34.753  1.00 92.92           N  
ATOM   4321  N   HIS A 552      51.944 -39.288 -38.352  1.00 90.00           N  
ATOM   4322  CA  HIS A 552      53.374 -39.002 -38.348  1.00 90.00           C  
ATOM   4323  C   HIS A 552      53.786 -38.267 -37.077  1.00 90.00           C  
ATOM   4324  CB  HIS A 552      53.759 -38.178 -39.578  1.00 90.00           C  
ATOM   4325  O   HIS A 552      53.459 -37.091 -36.901  1.00 90.00           O  
ATOM   4326  CG  HIS A 552      55.236 -38.060 -39.784  1.00 90.00           C  
ATOM   4327  CD2 HIS A 552      56.072 -38.720 -40.619  1.00 90.00           C  
ATOM   4328  ND1 HIS A 552      56.018 -37.176 -39.073  1.00 90.00           N  
ATOM   4329  CE1 HIS A 552      57.275 -37.296 -39.465  1.00 90.00           C  
ATOM   4330  NE2 HIS A 552      57.335 -38.226 -40.402  1.00 90.00           N  
ATOM   4331  N   ARG A 553      54.437 -39.004 -36.059  1.00 87.26           N  
ATOM   4332  CA  ARG A 553      54.640 -38.430 -34.733  1.00 87.26           C  
ATOM   4333  C   ARG A 553      56.025 -37.802 -34.614  1.00 87.26           C  
ATOM   4334  CB  ARG A 553      54.453 -39.495 -33.651  1.00 87.26           C  
ATOM   4335  O   ARG A 553      57.038 -38.495 -34.734  1.00 87.26           O  
ATOM   4336  CG  ARG A 553      53.047 -40.070 -33.589  1.00 87.26           C  
ATOM   4337  CD  ARG A 553      52.792 -40.796 -32.275  1.00 87.26           C  
ATOM   4338  NE  ARG A 553      51.466 -41.406 -32.245  1.00 87.26           N  
ATOM   4339  NH1 ARG A 553      51.080 -40.951 -30.013  1.00 87.26           N  
ATOM   4340  NH2 ARG A 553      49.494 -42.045 -31.255  1.00 87.26           N  
ATOM   4341  CZ  ARG A 553      50.683 -41.466 -31.171  1.00 87.26           C  
ATOM   4342  N   TRP A 554      56.103 -36.444 -34.400  1.00 81.75           N  
ATOM   4343  CA  TRP A 554      57.251 -35.625 -34.023  1.00 81.75           C  
ATOM   4344  C   TRP A 554      58.552 -36.255 -34.508  1.00 81.75           C  
ATOM   4345  CB  TRP A 554      57.298 -35.431 -32.505  1.00 81.75           C  
ATOM   4346  O   TRP A 554      59.368 -36.707 -33.702  1.00 81.75           O  
ATOM   4347  CG  TRP A 554      56.148 -34.641 -31.956  1.00 81.75           C  
ATOM   4348  CD1 TRP A 554      56.085 -33.286 -31.787  1.00 81.75           C  
ATOM   4349  CD2 TRP A 554      54.895 -35.161 -31.499  1.00 81.75           C  
ATOM   4350  CE2 TRP A 554      54.120 -34.062 -31.067  1.00 81.75           C  
ATOM   4351  CE3 TRP A 554      54.352 -36.450 -31.414  1.00 81.75           C  
ATOM   4352  NE1 TRP A 554      54.868 -32.931 -31.253  1.00 81.75           N  
ATOM   4353  CH2 TRP A 554      52.321 -35.487 -30.484  1.00 81.75           C  
ATOM   4354  CZ2 TRP A 554      52.828 -34.215 -30.556  1.00 81.75           C  
ATOM   4355  CZ3 TRP A 554      53.067 -36.600 -30.906  1.00 81.75           C  
ATOM   4356  N   SER A 555      58.738 -36.322 -35.854  1.00 81.05           N  
ATOM   4357  CA  SER A 555      59.909 -36.937 -36.471  1.00 81.05           C  
ATOM   4358  C   SER A 555      60.458 -36.070 -37.600  1.00 81.05           C  
ATOM   4359  CB  SER A 555      59.566 -38.327 -37.007  1.00 81.05           C  
ATOM   4360  O   SER A 555      59.702 -35.367 -38.274  1.00 81.05           O  
ATOM   4361  OG  SER A 555      60.664 -38.880 -37.712  1.00 81.05           O  
ATOM   4362  N   LYS A 556      61.827 -35.975 -37.721  1.00 81.43           N  
ATOM   4363  CA  LYS A 556      62.505 -35.299 -38.824  1.00 81.43           C  
ATOM   4364  C   LYS A 556      62.631 -36.218 -40.036  1.00 81.43           C  
ATOM   4365  CB  LYS A 556      63.888 -34.814 -38.388  1.00 81.43           C  
ATOM   4366  O   LYS A 556      63.061 -35.785 -41.107  1.00 81.43           O  
ATOM   4367  CG  LYS A 556      63.856 -33.640 -37.420  1.00 81.43           C  
ATOM   4368  CD  LYS A 556      65.259 -33.136 -37.106  1.00 81.43           C  
ATOM   4369  CE  LYS A 556      65.227 -31.956 -36.145  1.00 81.43           C  
ATOM   4370  NZ  LYS A 556      66.596 -31.420 -35.880  1.00 81.43           N  
ATOM   4371  N   ILE A 557      62.223 -37.489 -39.896  1.00 82.74           N  
ATOM   4372  CA  ILE A 557      62.292 -38.486 -40.959  1.00 82.74           C  
ATOM   4373  C   ILE A 557      61.055 -38.379 -41.847  1.00 82.74           C  
ATOM   4374  CB  ILE A 557      62.419 -39.915 -40.386  1.00 82.74           C  
ATOM   4375  O   ILE A 557      59.924 -38.442 -41.359  1.00 82.74           O  
ATOM   4376  CG1 ILE A 557      63.685 -40.037 -39.531  1.00 82.74           C  
ATOM   4377  CG2 ILE A 557      62.418 -40.951 -41.515  1.00 82.74           C  
ATOM   4378  CD1 ILE A 557      63.800 -41.357 -38.780  1.00 82.74           C  
ATOM   4379  N   ILE A 558      61.292 -38.158 -43.160  1.00 75.36           N  
ATOM   4380  CA  ILE A 558      60.296 -37.829 -44.173  1.00 75.36           C  
ATOM   4381  C   ILE A 558      59.324 -38.995 -44.340  1.00 75.36           C  
ATOM   4382  CB  ILE A 558      60.959 -37.485 -45.526  1.00 75.36           C  
ATOM   4383  O   ILE A 558      58.109 -38.793 -44.411  1.00 75.36           O  
ATOM   4384  CG1 ILE A 558      61.660 -36.124 -45.447  1.00 75.36           C  
ATOM   4385  CG2 ILE A 558      59.924 -37.504 -46.655  1.00 75.36           C  
ATOM   4386  CD1 ILE A 558      62.562 -35.823 -46.636  1.00 75.36           C  
ATOM   4387  N   ASP A 559      59.561 -40.185 -44.074  1.00 82.04           N  
ATOM   4388  CA  ASP A 559      58.719 -41.345 -44.346  1.00 82.04           C  
ATOM   4389  C   ASP A 559      58.518 -42.185 -43.087  1.00 82.04           C  
ATOM   4390  CB  ASP A 559      59.327 -42.202 -45.458  1.00 82.04           C  
ATOM   4391  O   ASP A 559      58.624 -43.413 -43.129  1.00 82.04           O  
ATOM   4392  CG  ASP A 559      58.371 -43.257 -45.985  1.00 82.04           C  
ATOM   4393  OD1 ASP A 559      57.148 -43.143 -45.752  1.00 82.04           O  
ATOM   4394  OD2 ASP A 559      58.844 -44.212 -46.638  1.00 82.04           O  
ATOM   4395  N   ASP A 560      58.372 -41.575 -41.966  1.00 87.86           N  
ATOM   4396  CA  ASP A 560      58.182 -42.241 -40.681  1.00 87.86           C  
ATOM   4397  C   ASP A 560      56.710 -42.247 -40.277  1.00 87.86           C  
ATOM   4398  CB  ASP A 560      59.023 -41.563 -39.596  1.00 87.86           C  
ATOM   4399  O   ASP A 560      56.350 -41.737 -39.214  1.00 87.86           O  
ATOM   4400  CG  ASP A 560      59.083 -42.362 -38.307  1.00 87.86           C  
ATOM   4401  OD1 ASP A 560      58.844 -43.589 -38.338  1.00 87.86           O  
ATOM   4402  OD2 ASP A 560      59.368 -41.760 -37.249  1.00 87.86           O  
ATOM   4403  N   TRP A 561      55.776 -42.745 -41.068  1.00 90.59           N  
ATOM   4404  CA  TRP A 561      54.338 -42.796 -40.826  1.00 90.59           C  
ATOM   4405  C   TRP A 561      53.955 -44.074 -40.089  1.00 90.59           C  
ATOM   4406  CB  TRP A 561      53.567 -42.702 -42.146  1.00 90.59           C  
ATOM   4407  O   TRP A 561      54.507 -45.143 -40.359  1.00 90.59           O  
ATOM   4408  CG  TRP A 561      53.639 -41.355 -42.800  1.00 90.59           C  
ATOM   4409  CD1 TRP A 561      54.537 -40.945 -43.746  1.00 90.59           C  
ATOM   4410  CD2 TRP A 561      52.780 -40.238 -42.551  1.00 90.59           C  
ATOM   4411  CE2 TRP A 561      53.215 -39.182 -43.383  1.00 90.59           C  
ATOM   4412  CE3 TRP A 561      51.683 -40.027 -41.705  1.00 90.59           C  
ATOM   4413  NE1 TRP A 561      54.287 -39.639 -44.101  1.00 90.59           N  
ATOM   4414  CH2 TRP A 561      51.519 -37.754 -42.555  1.00 90.59           C  
ATOM   4415  CZ2 TRP A 561      52.590 -37.933 -43.392  1.00 90.59           C  
ATOM   4416  CZ3 TRP A 561      51.062 -38.783 -41.716  1.00 90.59           C  
ATOM   4417  N   GLU A 562      53.107 -43.986 -39.151  1.00 93.60           N  
ATOM   4418  CA  GLU A 562      52.453 -45.166 -38.593  1.00 93.60           C  
ATOM   4419  C   GLU A 562      51.575 -45.854 -39.634  1.00 93.60           C  
ATOM   4420  CB  GLU A 562      51.618 -44.789 -37.367  1.00 93.60           C  
ATOM   4421  O   GLU A 562      51.162 -45.232 -40.615  1.00 93.60           O  
ATOM   4422  CG  GLU A 562      52.440 -44.256 -36.203  1.00 93.60           C  
ATOM   4423  CD  GLU A 562      51.593 -43.835 -35.013  1.00 93.60           C  
ATOM   4424  OE1 GLU A 562      52.162 -43.535 -33.939  1.00 93.60           O  
ATOM   4425  OE2 GLU A 562      50.350 -43.806 -35.155  1.00 93.60           O  
ATOM   4426  N   PRO A 563      51.395 -47.139 -39.373  1.00 92.96           N  
ATOM   4427  CA  PRO A 563      50.535 -47.832 -40.336  1.00 92.96           C  
ATOM   4428  C   PRO A 563      49.130 -47.239 -40.406  1.00 92.96           C  
ATOM   4429  CB  PRO A 563      50.496 -49.267 -39.804  1.00 92.96           C  
ATOM   4430  O   PRO A 563      48.635 -46.694 -39.415  1.00 92.96           O  
ATOM   4431  CG  PRO A 563      51.699 -49.381 -38.924  1.00 92.96           C  
ATOM   4432  CD  PRO A 563      51.995 -48.028 -38.344  1.00 92.96           C  
ATOM   4433  N   TRP A 564      48.439 -47.421 -41.566  1.00 94.63           N  
ATOM   4434  CA  TRP A 564      47.058 -46.988 -41.748  1.00 94.63           C  
ATOM   4435  C   TRP A 564      46.110 -47.810 -40.882  1.00 94.63           C  
ATOM   4436  CB  TRP A 564      46.649 -47.097 -43.220  1.00 94.63           C  
ATOM   4437  O   TRP A 564      46.260 -49.029 -40.772  1.00 94.63           O  
ATOM   4438  CG  TRP A 564      47.295 -46.077 -44.109  1.00 94.63           C  
ATOM   4439  CD1 TRP A 564      48.371 -46.264 -44.932  1.00 94.63           C  
ATOM   4440  CD2 TRP A 564      46.908 -44.708 -44.260  1.00 94.63           C  
ATOM   4441  CE2 TRP A 564      47.793 -44.123 -45.192  1.00 94.63           C  
ATOM   4442  CE3 TRP A 564      45.896 -43.918 -43.697  1.00 94.63           C  
ATOM   4443  NE1 TRP A 564      48.675 -45.093 -45.586  1.00 94.63           N  
ATOM   4444  CH2 TRP A 564      46.699 -42.033 -45.009  1.00 94.63           C  
ATOM   4445  CZ2 TRP A 564      47.697 -42.783 -45.574  1.00 94.63           C  
ATOM   4446  CZ3 TRP A 564      45.802 -42.585 -44.079  1.00 94.63           C  
ATOM   4447  N   ILE A 565      45.202 -47.134 -40.306  1.00 93.62           N  
ATOM   4448  CA  ILE A 565      44.102 -47.773 -39.593  1.00 93.62           C  
ATOM   4449  C   ILE A 565      42.815 -47.639 -40.404  1.00 93.62           C  
ATOM   4450  CB  ILE A 565      43.913 -47.168 -38.184  1.00 93.62           C  
ATOM   4451  O   ILE A 565      42.448 -46.537 -40.821  1.00 93.62           O  
ATOM   4452  CG1 ILE A 565      45.195 -47.328 -37.358  1.00 93.62           C  
ATOM   4453  CG2 ILE A 565      42.720 -47.814 -37.474  1.00 93.62           C  
ATOM   4454  CD1 ILE A 565      45.203 -46.524 -36.066  1.00 93.62           C  
ATOM   4455  N   ASP A 566      42.157 -48.822 -40.746  1.00 91.54           N  
ATOM   4456  CA  ASP A 566      40.850 -48.813 -41.398  1.00 91.54           C  
ATOM   4457  C   ASP A 566      39.744 -48.467 -40.404  1.00 91.54           C  
ATOM   4458  CB  ASP A 566      40.566 -50.167 -42.051  1.00 91.54           C  
ATOM   4459  O   ASP A 566      39.482 -49.226 -39.469  1.00 91.54           O  
ATOM   4460  CG  ASP A 566      39.306 -50.164 -42.898  1.00 91.54           C  
ATOM   4461  OD1 ASP A 566      38.466 -49.253 -42.739  1.00 91.54           O  
ATOM   4462  OD2 ASP A 566      39.151 -51.083 -43.731  1.00 91.54           O  
ATOM   4463  N   TYR A 567      39.094 -47.328 -40.589  1.00 86.93           N  
ATOM   4464  CA  TYR A 567      38.064 -46.948 -39.629  1.00 86.93           C  
ATOM   4465  C   TYR A 567      36.713 -46.786 -40.314  1.00 86.93           C  
ATOM   4466  CB  TYR A 567      38.447 -45.649 -38.915  1.00 86.93           C  
ATOM   4467  O   TYR A 567      35.877 -45.994 -39.872  1.00 86.93           O  
ATOM   4468  CG  TYR A 567      38.441 -44.437 -39.815  1.00 86.93           C  
ATOM   4469  CD1 TYR A 567      39.567 -44.090 -40.557  1.00 86.93           C  
ATOM   4470  CD2 TYR A 567      37.309 -43.636 -39.924  1.00 86.93           C  
ATOM   4471  CE1 TYR A 567      39.566 -42.973 -41.386  1.00 86.93           C  
ATOM   4472  CE2 TYR A 567      37.296 -42.517 -40.750  1.00 86.93           C  
ATOM   4473  OH  TYR A 567      38.421 -41.088 -42.295  1.00 86.93           O  
ATOM   4474  CZ  TYR A 567      38.428 -42.194 -41.476  1.00 86.93           C  
ATOM   4475  N   THR A 568      36.468 -47.503 -41.379  1.00 84.22           N  
ATOM   4476  CA  THR A 568      35.216 -47.547 -42.126  1.00 84.22           C  
ATOM   4477  C   THR A 568      34.076 -48.045 -41.243  1.00 84.22           C  
ATOM   4478  CB  THR A 568      35.339 -48.448 -43.369  1.00 84.22           C  
ATOM   4479  O   THR A 568      34.164 -49.128 -40.660  1.00 84.22           O  
ATOM   4480  CG2 THR A 568      34.092 -48.354 -44.242  1.00 84.22           C  
ATOM   4481  OG1 THR A 568      36.478 -48.040 -44.137  1.00 84.22           O  
ATOM   4482  N   PRO A 569      32.940 -47.204 -40.783  1.00 68.90           N  
ATOM   4483  CA  PRO A 569      31.799 -47.705 -40.014  1.00 68.90           C  
ATOM   4484  C   PRO A 569      31.059 -48.837 -40.723  1.00 68.90           C  
ATOM   4485  CB  PRO A 569      30.902 -46.473 -39.870  1.00 68.90           C  
ATOM   4486  O   PRO A 569      30.832 -48.767 -41.934  1.00 68.90           O  
ATOM   4487  CG  PRO A 569      31.780 -45.318 -40.228  1.00 68.90           C  
ATOM   4488  CD  PRO A 569      32.904 -45.821 -41.087  1.00 68.90           C  
ATOM   4489  N   LYS A 570      30.915 -50.077 -40.091  1.00 66.26           N  
ATOM   4490  CA  LYS A 570      30.164 -51.197 -40.651  1.00 66.26           C  
ATOM   4491  C   LYS A 570      28.676 -51.074 -40.334  1.00 66.26           C  
ATOM   4492  CB  LYS A 570      30.705 -52.525 -40.120  1.00 66.26           C  
ATOM   4493  O   LYS A 570      28.300 -50.526 -39.296  1.00 66.26           O  
ATOM   4494  CG  LYS A 570      32.125 -52.838 -40.568  1.00 66.26           C  
ATOM   4495  CD  LYS A 570      32.554 -54.233 -40.132  1.00 66.26           C  
ATOM   4496  CE  LYS A 570      33.981 -54.541 -40.566  1.00 66.26           C  
ATOM   4497  NZ  LYS A 570      34.414 -55.900 -40.122  1.00 66.26           N  
ATOM   4498  N   LYS A 571      27.576 -51.194 -41.300  1.00 58.36           N  
ATOM   4499  CA  LYS A 571      26.130 -51.248 -41.109  1.00 58.36           C  
ATOM   4500  C   LYS A 571      25.760 -52.208 -39.981  1.00 58.36           C  
ATOM   4501  CB  LYS A 571      25.432 -51.668 -42.404  1.00 58.36           C  
ATOM   4502  O   LYS A 571      26.246 -53.340 -39.938  1.00 58.36           O  
ATOM   4503  CG  LYS A 571      23.965 -51.272 -42.472  1.00 58.36           C  
ATOM   4504  CD  LYS A 571      23.364 -51.587 -43.836  1.00 58.36           C  
ATOM   4505  CE  LYS A 571      21.877 -51.261 -43.882  1.00 58.36           C  
ATOM   4506  NZ  LYS A 571      21.285 -51.560 -45.220  1.00 58.36           N  
ATOM   4507  N   PRO A 572      24.979 -51.698 -38.747  1.00 58.81           N  
ATOM   4508  CA  PRO A 572      24.582 -52.660 -37.716  1.00 58.81           C  
ATOM   4509  C   PRO A 572      23.639 -53.738 -38.247  1.00 58.81           C  
ATOM   4510  CB  PRO A 572      23.881 -51.788 -36.671  1.00 58.81           C  
ATOM   4511  O   PRO A 572      22.802 -53.461 -39.109  1.00 58.81           O  
ATOM   4512  CG  PRO A 572      23.847 -50.421 -37.275  1.00 58.81           C  
ATOM   4513  CD  PRO A 572      24.501 -50.480 -38.626  1.00 58.81           C  
ATOM   4514  N   SER A 573      23.814 -55.141 -38.248  1.00 68.55           N  
ATOM   4515  CA  SER A 573      23.006 -56.302 -38.608  1.00 68.55           C  
ATOM   4516  C   SER A 573      21.886 -56.530 -37.599  1.00 68.55           C  
ATOM   4517  CB  SER A 573      23.879 -57.554 -38.704  1.00 68.55           C  
ATOM   4518  O   SER A 573      22.083 -56.358 -36.395  1.00 68.55           O  
ATOM   4519  OG  SER A 573      24.530 -57.809 -37.472  1.00 68.55           O  
ATOM   4520  N   VAL A 574      20.541 -56.213 -37.953  1.00 82.63           N  
ATOM   4521  CA  VAL A 574      19.351 -56.549 -37.177  1.00 82.63           C  
ATOM   4522  C   VAL A 574      19.199 -58.067 -37.096  1.00 82.63           C  
ATOM   4523  CB  VAL A 574      18.079 -55.918 -37.787  1.00 82.63           C  
ATOM   4524  O   VAL A 574      19.256 -58.758 -38.116  1.00 82.63           O  
ATOM   4525  CG1 VAL A 574      16.841 -56.323 -36.990  1.00 82.63           C  
ATOM   4526  CG2 VAL A 574      18.211 -54.397 -37.838  1.00 82.63           C  
ATOM   4527  N   VAL A 575      19.242 -58.620 -35.898  1.00 88.91           N  
ATOM   4528  CA  VAL A 575      19.021 -60.041 -35.653  1.00 88.91           C  
ATOM   4529  C   VAL A 575      17.612 -60.258 -35.105  1.00 88.91           C  
ATOM   4530  CB  VAL A 575      20.068 -60.619 -34.675  1.00 88.91           C  
ATOM   4531  O   VAL A 575      17.196 -59.582 -34.161  1.00 88.91           O  
ATOM   4532  CG1 VAL A 575      19.845 -62.115 -34.467  1.00 88.91           C  
ATOM   4533  CG2 VAL A 575      21.482 -60.352 -35.189  1.00 88.91           C  
ATOM   4534  N   LYS A 576      16.716 -61.156 -35.757  1.00 91.90           N  
ATOM   4535  CA  LYS A 576      15.359 -61.492 -35.334  1.00 91.90           C  
ATOM   4536  C   LYS A 576      15.267 -62.949 -34.890  1.00 91.90           C  
ATOM   4537  CB  LYS A 576      14.363 -61.225 -36.464  1.00 91.90           C  
ATOM   4538  O   LYS A 576      15.817 -63.839 -35.543  1.00 91.90           O  
ATOM   4539  CG  LYS A 576      14.259 -59.761 -36.863  1.00 91.90           C  
ATOM   4540  CD  LYS A 576      13.228 -59.554 -37.966  1.00 91.90           C  
ATOM   4541  CE  LYS A 576      13.173 -58.100 -38.416  1.00 91.90           C  
ATOM   4542  NZ  LYS A 576      12.174 -57.896 -39.507  1.00 91.90           N  
ATOM   4543  N   ARG A 577      14.641 -63.218 -33.761  1.00 93.41           N  
ATOM   4544  CA  ARG A 577      14.435 -64.569 -33.248  1.00 93.41           C  
ATOM   4545  C   ARG A 577      13.038 -64.722 -32.656  1.00 93.41           C  
ATOM   4546  CB  ARG A 577      15.491 -64.912 -32.196  1.00 93.41           C  
ATOM   4547  O   ARG A 577      12.577 -63.858 -31.908  1.00 93.41           O  
ATOM   4548  CG  ARG A 577      15.457 -66.361 -31.738  1.00 93.41           C  
ATOM   4549  CD  ARG A 577      16.663 -66.709 -30.876  1.00 93.41           C  
ATOM   4550  NE  ARG A 577      16.975 -68.134 -30.936  1.00 93.41           N  
ATOM   4551  NH1 ARG A 577      18.711 -68.029 -29.415  1.00 93.41           N  
ATOM   4552  NH2 ARG A 577      18.137 -70.033 -30.371  1.00 93.41           N  
ATOM   4553  CZ  ARG A 577      17.940 -68.729 -30.241  1.00 93.41           C  
ATOM   4554  N   GLU A 578      12.294 -65.771 -33.006  1.00 95.99           N  
ATOM   4555  CA  GLU A 578      11.014 -66.116 -32.395  1.00 95.99           C  
ATOM   4556  C   GLU A 578      11.201 -67.094 -31.238  1.00 95.99           C  
ATOM   4557  CB  GLU A 578      10.063 -66.710 -33.437  1.00 95.99           C  
ATOM   4558  O   GLU A 578      11.916 -68.090 -31.369  1.00 95.99           O  
ATOM   4559  CG  GLU A 578       8.668 -67.000 -32.902  1.00 95.99           C  
ATOM   4560  CD  GLU A 578       7.723 -67.551 -33.958  1.00 95.99           C  
ATOM   4561  OE1 GLU A 578       6.995 -68.528 -33.671  1.00 95.99           O  
ATOM   4562  OE2 GLU A 578       7.711 -67.001 -35.082  1.00 95.99           O  
ATOM   4563  N   ILE A 579      10.620 -66.836 -30.046  1.00 95.47           N  
ATOM   4564  CA  ILE A 579      10.765 -67.707 -28.885  1.00 95.47           C  
ATOM   4565  C   ILE A 579       9.393 -67.989 -28.277  1.00 95.47           C  
ATOM   4566  CB  ILE A 579      11.702 -67.085 -27.825  1.00 95.47           C  
ATOM   4567  O   ILE A 579       8.432 -67.261 -28.534  1.00 95.47           O  
ATOM   4568  CG1 ILE A 579      11.114 -65.771 -27.297  1.00 95.47           C  
ATOM   4569  CG2 ILE A 579      13.102 -66.864 -28.405  1.00 95.47           C  
ATOM   4570  CD1 ILE A 579      11.801 -65.245 -26.044  1.00 95.47           C  
ATOM   4571  N   GLN A 580       9.206 -69.131 -27.515  1.00 95.07           N  
ATOM   4572  CA  GLN A 580       8.065 -69.390 -26.644  1.00 95.07           C  
ATOM   4573  C   GLN A 580       8.322 -68.875 -25.231  1.00 95.07           C  
ATOM   4574  CB  GLN A 580       7.746 -70.886 -26.607  1.00 95.07           C  
ATOM   4575  O   GLN A 580       9.408 -69.071 -24.681  1.00 95.07           O  
ATOM   4576  CG  GLN A 580       7.192 -71.429 -27.918  1.00 95.07           C  
ATOM   4577  CD  GLN A 580       6.766 -72.882 -27.817  1.00 95.07           C  
ATOM   4578  NE2 GLN A 580       6.131 -73.387 -28.869  1.00 95.07           N  
ATOM   4579  OE1 GLN A 580       7.006 -73.544 -26.803  1.00 95.07           O  
ATOM   4580  N   ILE A 581       7.341 -68.124 -24.644  1.00 94.43           N  
ATOM   4581  CA  ILE A 581       7.564 -67.530 -23.330  1.00 94.43           C  
ATOM   4582  C   ILE A 581       6.554 -68.092 -22.332  1.00 94.43           C  
ATOM   4583  CB  ILE A 581       7.464 -65.988 -23.383  1.00 94.43           C  
ATOM   4584  O   ILE A 581       6.182 -67.417 -21.369  1.00 94.43           O  
ATOM   4585  CG1 ILE A 581       6.121 -65.560 -23.985  1.00 94.43           C  
ATOM   4586  CG2 ILE A 581       8.633 -65.399 -24.177  1.00 94.43           C  
ATOM   4587  CD1 ILE A 581       5.835 -64.070 -23.862  1.00 94.43           C  
ATOM   4588  N   GLY A 582       6.214 -69.553 -22.547  1.00 92.95           N  
ATOM   4589  CA  GLY A 582       5.362 -70.311 -21.644  1.00 92.95           C  
ATOM   4590  C   GLY A 582       3.954 -70.504 -22.174  1.00 92.95           C  
ATOM   4591  O   GLY A 582       3.405 -69.617 -22.831  1.00 92.95           O  
ATOM   4592  N   TRP A 583       3.410 -71.767 -21.965  1.00 92.06           N  
ATOM   4593  CA  TRP A 583       2.034 -72.172 -22.237  1.00 92.06           C  
ATOM   4594  C   TRP A 583       1.652 -71.865 -23.681  1.00 92.06           C  
ATOM   4595  CB  TRP A 583       1.068 -71.470 -21.279  1.00 92.06           C  
ATOM   4596  O   TRP A 583       0.496 -71.543 -23.968  1.00 92.06           O  
ATOM   4597  CG  TRP A 583       1.346 -71.736 -19.830  1.00 92.06           C  
ATOM   4598  CD1 TRP A 583       1.867 -70.861 -18.917  1.00 92.06           C  
ATOM   4599  CD2 TRP A 583       1.123 -72.963 -19.128  1.00 92.06           C  
ATOM   4600  CE2 TRP A 583       1.531 -72.759 -17.791  1.00 92.06           C  
ATOM   4601  CE3 TRP A 583       0.616 -74.215 -19.500  1.00 92.06           C  
ATOM   4602  NE1 TRP A 583       1.980 -71.471 -17.689  1.00 92.06           N  
ATOM   4603  CH2 TRP A 583       0.948 -74.980 -17.214  1.00 92.06           C  
ATOM   4604  CZ2 TRP A 583       1.447 -73.764 -16.824  1.00 92.06           C  
ATOM   4605  CZ3 TRP A 583       0.534 -75.214 -18.536  1.00 92.06           C  
ATOM   4606  N   GLY A 584       2.722 -71.866 -24.588  1.00 91.32           N  
ATOM   4607  CA  GLY A 584       2.455 -71.771 -26.014  1.00 91.32           C  
ATOM   4608  C   GLY A 584       2.443 -70.343 -26.526  1.00 91.32           C  
ATOM   4609  O   GLY A 584       2.263 -70.108 -27.722  1.00 91.32           O  
ATOM   4610  N   VAL A 585       2.664 -69.246 -25.620  1.00 94.75           N  
ATOM   4611  CA  VAL A 585       2.767 -67.846 -26.016  1.00 94.75           C  
ATOM   4612  C   VAL A 585       4.068 -67.619 -26.782  1.00 94.75           C  
ATOM   4613  CB  VAL A 585       2.697 -66.904 -24.793  1.00 94.75           C  
ATOM   4614  O   VAL A 585       5.147 -67.976 -26.305  1.00 94.75           O  
ATOM   4615  CG1 VAL A 585       2.790 -65.443 -25.231  1.00 94.75           C  
ATOM   4616  CG2 VAL A 585       1.411 -67.147 -24.005  1.00 94.75           C  
ATOM   4617  N   ARG A 586       3.952 -67.061 -28.003  1.00 96.28           N  
ATOM   4618  CA  ARG A 586       5.103 -66.820 -28.866  1.00 96.28           C  
ATOM   4619  C   ARG A 586       5.442 -65.334 -28.926  1.00 96.28           C  
ATOM   4620  CB  ARG A 586       4.840 -67.355 -30.276  1.00 96.28           C  
ATOM   4621  O   ARG A 586       4.545 -64.488 -28.924  1.00 96.28           O  
ATOM   4622  CG  ARG A 586       4.640 -68.861 -30.336  1.00 96.28           C  
ATOM   4623  CD  ARG A 586       4.410 -69.343 -31.761  1.00 96.28           C  
ATOM   4624  NE  ARG A 586       5.643 -69.320 -32.543  1.00 96.28           N  
ATOM   4625  NH1 ARG A 586       4.723 -70.332 -34.406  1.00 96.28           N  
ATOM   4626  NH2 ARG A 586       6.932 -69.720 -34.401  1.00 96.28           N  
ATOM   4627  CZ  ARG A 586       5.763 -69.791 -33.782  1.00 96.28           C  
ATOM   4628  N   ALA A 587       6.759 -64.967 -28.994  1.00 96.38           N  
ATOM   4629  CA  ALA A 587       7.234 -63.587 -29.052  1.00 96.38           C  
ATOM   4630  C   ALA A 587       8.432 -63.459 -29.990  1.00 96.38           C  
ATOM   4631  CB  ALA A 587       7.601 -63.091 -27.656  1.00 96.38           C  
ATOM   4632  O   ALA A 587       9.185 -64.417 -30.179  1.00 96.38           O  
ATOM   4633  N   ASN A 588       8.501 -62.245 -30.618  1.00 96.99           N  
ATOM   4634  CA  ASN A 588       9.652 -61.907 -31.447  1.00 96.99           C  
ATOM   4635  C   ASN A 588      10.695 -61.115 -30.663  1.00 96.99           C  
ATOM   4636  CB  ASN A 588       9.211 -61.123 -32.685  1.00 96.99           C  
ATOM   4637  O   ASN A 588      10.362 -60.136 -29.993  1.00 96.99           O  
ATOM   4638  CG  ASN A 588       8.404 -61.966 -33.653  1.00 96.99           C  
ATOM   4639  ND2 ASN A 588       7.278 -61.430 -34.110  1.00 96.99           N  
ATOM   4640  OD1 ASN A 588       8.789 -63.090 -33.987  1.00 96.99           O  
ATOM   4641  N   LEU A 589      11.949 -61.595 -30.773  1.00 96.33           N  
ATOM   4642  CA  LEU A 589      13.090 -60.819 -30.302  1.00 96.33           C  
ATOM   4643  C   LEU A 589      13.802 -60.137 -31.465  1.00 96.33           C  
ATOM   4644  CB  LEU A 589      14.072 -61.717 -29.543  1.00 96.33           C  
ATOM   4645  O   LEU A 589      14.185 -60.794 -32.436  1.00 96.33           O  
ATOM   4646  CG  LEU A 589      13.599 -62.248 -28.190  1.00 96.33           C  
ATOM   4647  CD1 LEU A 589      14.491 -63.395 -27.728  1.00 96.33           C  
ATOM   4648  CD2 LEU A 589      13.579 -61.129 -27.153  1.00 96.33           C  
ATOM   4649  N   VAL A 590      13.941 -58.772 -31.395  1.00 95.07           N  
ATOM   4650  CA  VAL A 590      14.677 -57.989 -32.382  1.00 95.07           C  
ATOM   4651  C   VAL A 590      15.834 -57.258 -31.704  1.00 95.07           C  
ATOM   4652  CB  VAL A 590      13.759 -56.977 -33.104  1.00 95.07           C  
ATOM   4653  O   VAL A 590      15.625 -56.487 -30.764  1.00 95.07           O  
ATOM   4654  CG1 VAL A 590      14.530 -56.224 -34.186  1.00 95.07           C  
ATOM   4655  CG2 VAL A 590      12.548 -57.691 -33.703  1.00 95.07           C  
ATOM   4656  N   ARG A 591      17.070 -57.587 -32.262  1.00 92.43           N  
ATOM   4657  CA  ARG A 591      18.257 -56.973 -31.677  1.00 92.43           C  
ATOM   4658  C   ARG A 591      18.996 -56.121 -32.705  1.00 92.43           C  
ATOM   4659  CB  ARG A 591      19.195 -58.043 -31.113  1.00 92.43           C  
ATOM   4660  O   ARG A 591      19.256 -56.573 -33.822  1.00 92.43           O  
ATOM   4661  CG  ARG A 591      20.494 -57.489 -30.550  1.00 92.43           C  
ATOM   4662  CD  ARG A 591      21.380 -58.592 -29.988  1.00 92.43           C  
ATOM   4663  NE  ARG A 591      22.633 -58.060 -29.460  1.00 92.43           N  
ATOM   4664  NH1 ARG A 591      22.124 -58.492 -27.248  1.00 92.43           N  
ATOM   4665  NH2 ARG A 591      24.124 -57.518 -27.799  1.00 92.43           N  
ATOM   4666  CZ  ARG A 591      22.957 -58.025 -28.170  1.00 92.43           C  
ATOM   4667  N   GLU A 592      19.205 -54.886 -32.273  1.00 90.82           N  
ATOM   4668  CA  GLU A 592      20.115 -53.975 -32.961  1.00 90.82           C  
ATOM   4669  C   GLU A 592      21.146 -53.394 -31.997  1.00 90.82           C  
ATOM   4670  CB  GLU A 592      19.335 -52.846 -33.639  1.00 90.82           C  
ATOM   4671  O   GLU A 592      20.828 -52.511 -31.198  1.00 90.82           O  
ATOM   4672  CG  GLU A 592      20.187 -51.965 -34.542  1.00 90.82           C  
ATOM   4673  CD  GLU A 592      19.386 -50.893 -35.263  1.00 90.82           C  
ATOM   4674  OE1 GLU A 592      19.902 -50.305 -36.241  1.00 90.82           O  
ATOM   4675  OE2 GLU A 592      18.234 -50.638 -34.847  1.00 90.82           O  
ATOM   4676  N   SER A 593      22.407 -54.065 -32.120  1.00 86.38           N  
ATOM   4677  CA  SER A 593      23.450 -53.734 -31.154  1.00 86.38           C  
ATOM   4678  C   SER A 593      23.016 -54.077 -29.733  1.00 86.38           C  
ATOM   4679  CB  SER A 593      23.811 -52.250 -31.242  1.00 86.38           C  
ATOM   4680  O   SER A 593      22.666 -55.223 -29.445  1.00 86.38           O  
ATOM   4681  OG  SER A 593      24.995 -51.977 -30.513  1.00 86.38           O  
ATOM   4682  N   ASN A 594      22.963 -53.210 -28.809  1.00 91.48           N  
ATOM   4683  CA  ASN A 594      22.668 -53.505 -27.411  1.00 91.48           C  
ATOM   4684  C   ASN A 594      21.187 -53.310 -27.098  1.00 91.48           C  
ATOM   4685  CB  ASN A 594      23.525 -52.639 -26.486  1.00 91.48           C  
ATOM   4686  O   ASN A 594      20.763 -53.482 -25.954  1.00 91.48           O  
ATOM   4687  CG  ASN A 594      24.993 -53.017 -26.527  1.00 91.48           C  
ATOM   4688  ND2 ASN A 594      25.849 -52.126 -26.042  1.00 91.48           N  
ATOM   4689  OD1 ASN A 594      25.355 -54.101 -26.992  1.00 91.48           O  
ATOM   4690  N   VAL A 595      20.358 -53.110 -28.110  1.00 94.32           N  
ATOM   4691  CA  VAL A 595      18.934 -52.864 -27.904  1.00 94.32           C  
ATOM   4692  C   VAL A 595      18.128 -54.071 -28.377  1.00 94.32           C  
ATOM   4693  CB  VAL A 595      18.466 -51.588 -28.639  1.00 94.32           C  
ATOM   4694  O   VAL A 595      18.277 -54.516 -29.518  1.00 94.32           O  
ATOM   4695  CG1 VAL A 595      16.972 -51.357 -28.421  1.00 94.32           C  
ATOM   4696  CG2 VAL A 595      19.272 -50.378 -28.171  1.00 94.32           C  
ATOM   4697  N   VAL A 596      17.303 -54.610 -27.508  1.00 96.03           N  
ATOM   4698  CA  VAL A 596      16.469 -55.765 -27.824  1.00 96.03           C  
ATOM   4699  C   VAL A 596      14.996 -55.403 -27.649  1.00 96.03           C  
ATOM   4700  CB  VAL A 596      16.827 -56.982 -26.943  1.00 96.03           C  
ATOM   4701  O   VAL A 596      14.618 -54.776 -26.656  1.00 96.03           O  
ATOM   4702  CG1 VAL A 596      15.906 -58.162 -27.250  1.00 96.03           C  
ATOM   4703  CG2 VAL A 596      18.289 -57.375 -27.145  1.00 96.03           C  
ATOM   4704  N   THR A 597      14.164 -55.731 -28.619  1.00 97.16           N  
ATOM   4705  CA  THR A 597      12.714 -55.589 -28.536  1.00 97.16           C  
ATOM   4706  C   THR A 597      12.037 -56.956 -28.514  1.00 97.16           C  
ATOM   4707  CB  THR A 597      12.167 -54.760 -29.713  1.00 97.16           C  
ATOM   4708  O   THR A 597      12.289 -57.794 -29.382  1.00 97.16           O  
ATOM   4709  CG2 THR A 597      10.653 -54.600 -29.615  1.00 97.16           C  
ATOM   4710  OG1 THR A 597      12.775 -53.463 -29.701  1.00 97.16           O  
ATOM   4711  N   LEU A 598      11.318 -57.240 -27.471  1.00 97.44           N  
ATOM   4712  CA  LEU A 598      10.484 -58.432 -27.358  1.00 97.44           C  
ATOM   4713  C   LEU A 598       9.017 -58.094 -27.598  1.00 97.44           C  
ATOM   4714  CB  LEU A 598      10.654 -59.075 -25.979  1.00 97.44           C  
ATOM   4715  O   LEU A 598       8.444 -57.261 -26.891  1.00 97.44           O  
ATOM   4716  CG  LEU A 598       9.964 -60.424 -25.771  1.00 97.44           C  
ATOM   4717  CD1 LEU A 598      10.750 -61.273 -24.777  1.00 97.44           C  
ATOM   4718  CD2 LEU A 598       8.530 -60.225 -25.295  1.00 97.44           C  
ATOM   4719  N   SER A 599       8.417 -58.628 -28.570  1.00 96.87           N  
ATOM   4720  CA  SER A 599       7.034 -58.349 -28.945  1.00 96.87           C  
ATOM   4721  C   SER A 599       6.223 -59.635 -29.063  1.00 96.87           C  
ATOM   4722  CB  SER A 599       6.982 -57.581 -30.267  1.00 96.87           C  
ATOM   4723  O   SER A 599       6.616 -60.560 -29.777  1.00 96.87           O  
ATOM   4724  OG  SER A 599       5.656 -57.178 -30.562  1.00 96.87           O  
ATOM   4725  N   LEU A 600       5.119 -59.660 -28.392  1.00 96.15           N  
ATOM   4726  CA  LEU A 600       4.261 -60.840 -28.416  1.00 96.15           C  
ATOM   4727  C   LEU A 600       3.634 -61.028 -29.794  1.00 96.15           C  
ATOM   4728  CB  LEU A 600       3.164 -60.727 -27.354  1.00 96.15           C  
ATOM   4729  O   LEU A 600       3.251 -60.054 -30.445  1.00 96.15           O  
ATOM   4730  CG  LEU A 600       3.573 -61.061 -25.919  1.00 96.15           C  
ATOM   4731  CD1 LEU A 600       2.568 -60.477 -24.932  1.00 96.15           C  
ATOM   4732  CD2 LEU A 600       3.697 -62.569 -25.735  1.00 96.15           C  
ATOM   4733  N   ILE A 601       3.609 -62.274 -30.337  1.00 96.11           N  
ATOM   4734  CA  ILE A 601       2.838 -62.618 -31.526  1.00 96.11           C  
ATOM   4735  C   ILE A 601       1.353 -62.691 -31.176  1.00 96.11           C  
ATOM   4736  CB  ILE A 601       3.310 -63.956 -32.138  1.00 96.11           C  
ATOM   4737  O   ILE A 601       0.949 -63.481 -30.320  1.00 96.11           O  
ATOM   4738  CG1 ILE A 601       4.784 -63.866 -32.548  1.00 96.11           C  
ATOM   4739  CG2 ILE A 601       2.432 -64.344 -33.332  1.00 96.11           C  
ATOM   4740  CD1 ILE A 601       5.379 -65.186 -33.016  1.00 96.11           C  
ATOM   4741  N   ARG A 602       0.571 -61.718 -31.668  1.00 94.27           N  
ATOM   4742  CA  ARG A 602      -0.849 -61.590 -31.357  1.00 94.27           C  
ATOM   4743  C   ARG A 602      -1.600 -62.876 -31.684  1.00 94.27           C  
ATOM   4744  CB  ARG A 602      -1.464 -60.416 -32.123  1.00 94.27           C  
ATOM   4745  O   ARG A 602      -1.631 -63.307 -32.838  1.00 94.27           O  
ATOM   4746  CG  ARG A 602      -2.921 -60.151 -31.779  1.00 94.27           C  
ATOM   4747  CD  ARG A 602      -3.489 -58.993 -32.587  1.00 94.27           C  
ATOM   4748  NE  ARG A 602      -4.853 -58.668 -32.177  1.00 94.27           N  
ATOM   4749  NH1 ARG A 602      -5.860 -60.221 -33.560  1.00 94.27           N  
ATOM   4750  NH2 ARG A 602      -7.139 -58.884 -32.206  1.00 94.27           N  
ATOM   4751  CZ  ARG A 602      -5.947 -59.258 -32.649  1.00 94.27           C  
ATOM   4752  N   ASN A 603      -2.283 -63.554 -30.744  1.00 94.58           N  
ATOM   4753  CA  ASN A 603      -3.040 -64.794 -30.884  1.00 94.58           C  
ATOM   4754  C   ASN A 603      -3.886 -65.077 -29.646  1.00 94.58           C  
ATOM   4755  CB  ASN A 603      -2.100 -65.968 -31.165  1.00 94.58           C  
ATOM   4756  O   ASN A 603      -3.838 -64.325 -28.671  1.00 94.58           O  
ATOM   4757  CG  ASN A 603      -2.754 -67.053 -31.998  1.00 94.58           C  
ATOM   4758  ND2 ASN A 603      -1.938 -67.866 -32.658  1.00 94.58           N  
ATOM   4759  OD1 ASN A 603      -3.982 -67.158 -32.049  1.00 94.58           O  
ATOM   4760  N   ILE A 604      -4.765 -65.979 -29.794  1.00 94.12           N  
ATOM   4761  CA  ILE A 604      -5.558 -66.435 -28.658  1.00 94.12           C  
ATOM   4762  C   ILE A 604      -4.758 -67.448 -27.843  1.00 94.12           C  
ATOM   4763  CB  ILE A 604      -6.898 -67.054 -29.115  1.00 94.12           C  
ATOM   4764  O   ILE A 604      -4.323 -68.474 -28.371  1.00 94.12           O  
ATOM   4765  CG1 ILE A 604      -7.707 -66.036 -29.928  1.00 94.12           C  
ATOM   4766  CG2 ILE A 604      -7.701 -67.554 -27.911  1.00 94.12           C  
ATOM   4767  CD1 ILE A 604      -8.929 -66.626 -30.618  1.00 94.12           C  
ATOM   4768  N   TYR A 605      -4.446 -67.103 -26.560  1.00 94.34           N  
ATOM   4769  CA  TYR A 605      -3.688 -67.967 -25.661  1.00 94.34           C  
ATOM   4770  C   TYR A 605      -4.487 -68.276 -24.401  1.00 94.34           C  
ATOM   4771  CB  TYR A 605      -2.354 -67.315 -25.287  1.00 94.34           C  
ATOM   4772  O   TYR A 605      -5.339 -67.486 -23.988  1.00 94.34           O  
ATOM   4773  CG  TYR A 605      -1.473 -67.011 -26.474  1.00 94.34           C  
ATOM   4774  CD1 TYR A 605      -0.819 -68.032 -27.161  1.00 94.34           C  
ATOM   4775  CD2 TYR A 605      -1.291 -65.704 -26.911  1.00 94.34           C  
ATOM   4776  CE1 TYR A 605      -0.005 -67.757 -28.255  1.00 94.34           C  
ATOM   4777  CE2 TYR A 605      -0.479 -65.417 -28.003  1.00 94.34           C  
ATOM   4778  OH  TYR A 605       0.964 -66.170 -29.750  1.00 94.34           O  
ATOM   4779  CZ  TYR A 605       0.159 -66.448 -28.668  1.00 94.34           C  
ATOM   4780  N   ASN A 606      -4.215 -69.482 -23.854  1.00 93.68           N  
ATOM   4781  CA  ASN A 606      -4.725 -69.915 -22.557  1.00 93.68           C  
ATOM   4782  C   ASN A 606      -3.601 -70.081 -21.539  1.00 93.68           C  
ATOM   4783  CB  ASN A 606      -5.510 -71.221 -22.698  1.00 93.68           C  
ATOM   4784  O   ASN A 606      -2.845 -71.052 -21.595  1.00 93.68           O  
ATOM   4785  CG  ASN A 606      -6.681 -71.098 -23.654  1.00 93.68           C  
ATOM   4786  ND2 ASN A 606      -7.877 -71.412 -23.170  1.00 93.68           N  
ATOM   4787  OD1 ASN A 606      -6.511 -70.725 -24.818  1.00 93.68           O  
ATOM   4788  N   VAL A 607      -3.452 -69.083 -20.663  1.00 93.62           N  
ATOM   4789  CA  VAL A 607      -2.365 -69.092 -19.691  1.00 93.62           C  
ATOM   4790  C   VAL A 607      -2.931 -69.274 -18.284  1.00 93.62           C  
ATOM   4791  CB  VAL A 607      -1.526 -67.797 -19.765  1.00 93.62           C  
ATOM   4792  O   VAL A 607      -3.835 -68.543 -17.873  1.00 93.62           O  
ATOM   4793  CG1 VAL A 607      -0.369 -67.845 -18.768  1.00 93.62           C  
ATOM   4794  CG2 VAL A 607      -1.005 -67.580 -21.184  1.00 93.62           C  
ATOM   4795  N   PRO A 608      -2.556 -70.335 -17.492  1.00 93.66           N  
ATOM   4796  CA  PRO A 608      -3.044 -70.574 -16.132  1.00 93.66           C  
ATOM   4797  C   PRO A 608      -2.808 -69.386 -15.202  1.00 93.66           C  
ATOM   4798  CB  PRO A 608      -2.238 -71.793 -15.676  1.00 93.66           C  
ATOM   4799  O   PRO A 608      -1.828 -68.655 -15.366  1.00 93.66           O  
ATOM   4800  CG  PRO A 608      -1.791 -72.450 -16.943  1.00 93.66           C  
ATOM   4801  CD  PRO A 608      -1.604 -71.390 -17.990  1.00 93.66           C  
ATOM   4802  N   PRO A 609      -3.765 -69.213 -14.282  1.00 94.73           N  
ATOM   4803  CA  PRO A 609      -3.600 -68.125 -13.315  1.00 94.73           C  
ATOM   4804  C   PRO A 609      -2.468 -68.384 -12.323  1.00 94.73           C  
ATOM   4805  CB  PRO A 609      -4.953 -68.080 -12.600  1.00 94.73           C  
ATOM   4806  O   PRO A 609      -2.248 -69.528 -11.917  1.00 94.73           O  
ATOM   4807  CG  PRO A 609      -5.504 -69.462 -12.737  1.00 94.73           C  
ATOM   4808  CD  PRO A 609      -5.007 -70.048 -14.028  1.00 94.73           C  
ATOM   4809  N   GLY A 610      -1.786 -67.441 -11.880  1.00 93.62           N  
ATOM   4810  CA  GLY A 610      -0.701 -67.505 -10.914  1.00 93.62           C  
ATOM   4811  C   GLY A 610       0.109 -66.225 -10.840  1.00 93.62           C  
ATOM   4812  O   GLY A 610       0.123 -65.438 -11.788  1.00 93.62           O  
ATOM   4813  N   GLU A 611       0.595 -65.958  -9.622  1.00 95.45           N  
ATOM   4814  CA  GLU A 611       1.460 -64.802  -9.407  1.00 95.45           C  
ATOM   4815  C   GLU A 611       2.929 -65.213  -9.355  1.00 95.45           C  
ATOM   4816  CB  GLU A 611       1.072 -64.072  -8.119  1.00 95.45           C  
ATOM   4817  O   GLU A 611       3.302 -66.106  -8.592  1.00 95.45           O  
ATOM   4818  CG  GLU A 611       1.854 -62.789  -7.879  1.00 95.45           C  
ATOM   4819  CD  GLU A 611       1.535 -62.132  -6.545  1.00 95.45           C  
ATOM   4820  OE1 GLU A 611       1.987 -60.989  -6.308  1.00 95.45           O  
ATOM   4821  OE2 GLU A 611       0.828 -62.766  -5.731  1.00 95.45           O  
ATOM   4822  N   TYR A 612       3.636 -64.698 -10.327  1.00 95.10           N  
ATOM   4823  CA  TYR A 612       5.085 -64.861 -10.389  1.00 95.10           C  
ATOM   4824  C   TYR A 612       5.464 -66.334 -10.487  1.00 95.10           C  
ATOM   4825  CB  TYR A 612       5.750 -64.231  -9.162  1.00 95.10           C  
ATOM   4826  O   TYR A 612       6.261 -66.831  -9.688  1.00 95.10           O  
ATOM   4827  CG  TYR A 612       7.185 -63.822  -9.393  1.00 95.10           C  
ATOM   4828  CD1 TYR A 612       8.235 -64.547  -8.835  1.00 95.10           C  
ATOM   4829  CD2 TYR A 612       7.492 -62.709 -10.168  1.00 95.10           C  
ATOM   4830  CE1 TYR A 612       9.558 -64.172  -9.043  1.00 95.10           C  
ATOM   4831  CE2 TYR A 612       8.812 -62.325 -10.383  1.00 95.10           C  
ATOM   4832  OH  TYR A 612      11.144 -62.686 -10.027  1.00 95.10           O  
ATOM   4833  CZ  TYR A 612       9.836 -63.062  -9.817  1.00 95.10           C  
ATOM   4834  N   ARG A 613       4.863 -67.043 -11.316  1.00 95.41           N  
ATOM   4835  CA  ARG A 613       5.131 -68.457 -11.558  1.00 95.41           C  
ATOM   4836  C   ARG A 613       6.341 -68.636 -12.470  1.00 95.41           C  
ATOM   4837  CB  ARG A 613       3.907 -69.139 -12.171  1.00 95.41           C  
ATOM   4838  O   ARG A 613       6.517 -67.884 -13.431  1.00 95.41           O  
ATOM   4839  CG  ARG A 613       2.735 -69.279 -11.212  1.00 95.41           C  
ATOM   4840  CD  ARG A 613       1.820 -70.431 -11.604  1.00 95.41           C  
ATOM   4841  NE  ARG A 613       0.684 -70.550 -10.694  1.00 95.41           N  
ATOM   4842  NH1 ARG A 613       0.642 -72.860 -10.719  1.00 95.41           N  
ATOM   4843  NH2 ARG A 613      -0.882 -71.694  -9.464  1.00 95.41           N  
ATOM   4844  CZ  ARG A 613       0.151 -71.701 -10.294  1.00 95.41           C  
ATOM   4845  N   SER A 614       7.173 -69.521 -12.056  1.00 95.83           N  
ATOM   4846  CA  SER A 614       8.384 -69.803 -12.820  1.00 95.83           C  
ATOM   4847  C   SER A 614       8.062 -70.554 -14.108  1.00 95.83           C  
ATOM   4848  CB  SER A 614       9.371 -70.614 -11.980  1.00 95.83           C  
ATOM   4849  O   SER A 614       7.226 -71.460 -14.112  1.00 95.83           O  
ATOM   4850  OG  SER A 614      10.557 -70.875 -12.711  1.00 95.83           O  
ATOM   4851  N   LEU A 615       8.727 -70.199 -15.259  1.00 95.32           N  
ATOM   4852  CA  LEU A 615       8.582 -70.850 -16.556  1.00 95.32           C  
ATOM   4853  C   LEU A 615       9.821 -71.674 -16.892  1.00 95.32           C  
ATOM   4854  CB  LEU A 615       8.333 -69.810 -17.652  1.00 95.32           C  
ATOM   4855  O   LEU A 615      10.935 -71.313 -16.507  1.00 95.32           O  
ATOM   4856  CG  LEU A 615       7.026 -69.022 -17.555  1.00 95.32           C  
ATOM   4857  CD1 LEU A 615       7.013 -67.889 -18.576  1.00 95.32           C  
ATOM   4858  CD2 LEU A 615       5.829 -69.945 -17.758  1.00 95.32           C  
ATOM   4859  N   ASP A 616       9.666 -72.786 -17.554  1.00 94.43           N  
ATOM   4860  CA  ASP A 616      10.778 -73.611 -18.016  1.00 94.43           C  
ATOM   4861  C   ASP A 616      11.518 -72.939 -19.171  1.00 94.43           C  
ATOM   4862  CB  ASP A 616      10.279 -74.993 -18.445  1.00 94.43           C  
ATOM   4863  O   ASP A 616      12.709 -73.180 -19.375  1.00 94.43           O  
ATOM   4864  CG  ASP A 616       9.831 -75.851 -17.275  1.00 94.43           C  
ATOM   4865  OD1 ASP A 616      10.349 -75.670 -16.152  1.00 94.43           O  
ATOM   4866  OD2 ASP A 616       8.953 -76.718 -17.479  1.00 94.43           O  
ATOM   4867  N   GLU A 617      10.848 -72.071 -19.944  1.00 95.44           N  
ATOM   4868  CA  GLU A 617      11.457 -71.329 -21.044  1.00 95.44           C  
ATOM   4869  C   GLU A 617      12.397 -70.245 -20.525  1.00 95.44           C  
ATOM   4870  CB  GLU A 617      10.379 -70.708 -21.936  1.00 95.44           C  
ATOM   4871  O   GLU A 617      12.137 -69.637 -19.484  1.00 95.44           O  
ATOM   4872  CG  GLU A 617       9.536 -71.730 -22.684  1.00 95.44           C  
ATOM   4873  CD  GLU A 617       8.383 -72.278 -21.858  1.00 95.44           C  
ATOM   4874  OE1 GLU A 617       7.619 -73.127 -22.370  1.00 95.44           O  
ATOM   4875  OE2 GLU A 617       8.241 -71.853 -20.690  1.00 95.44           O  
ATOM   4876  N   LYS A 618      13.488 -69.989 -21.241  1.00 95.27           N  
ATOM   4877  CA  LYS A 618      14.453 -68.949 -20.898  1.00 95.27           C  
ATOM   4878  C   LYS A 618      14.623 -67.956 -22.044  1.00 95.27           C  
ATOM   4879  CB  LYS A 618      15.804 -69.568 -20.537  1.00 95.27           C  
ATOM   4880  O   LYS A 618      14.456 -68.314 -23.212  1.00 95.27           O  
ATOM   4881  CG  LYS A 618      15.742 -70.564 -19.389  1.00 95.27           C  
ATOM   4882  CD  LYS A 618      15.607 -69.860 -18.045  1.00 95.27           C  
ATOM   4883  CE  LYS A 618      15.741 -70.837 -16.884  1.00 95.27           C  
ATOM   4884  NZ  LYS A 618      15.534 -70.165 -15.567  1.00 95.27           N  
ATOM   4885  N   ILE A 619      14.987 -66.672 -21.706  1.00 95.89           N  
ATOM   4886  CA  ILE A 619      15.465 -65.745 -22.726  1.00 95.89           C  
ATOM   4887  C   ILE A 619      16.841 -66.187 -23.221  1.00 95.89           C  
ATOM   4888  CB  ILE A 619      15.529 -64.298 -22.188  1.00 95.89           C  
ATOM   4889  O   ILE A 619      17.759 -66.388 -22.423  1.00 95.89           O  
ATOM   4890  CG1 ILE A 619      14.152 -63.857 -21.677  1.00 95.89           C  
ATOM   4891  CG2 ILE A 619      16.043 -63.342 -23.269  1.00 95.89           C  
ATOM   4892  CD1 ILE A 619      13.107 -63.698 -22.773  1.00 95.89           C  
ATOM   4893  N   PRO A 620      17.056 -66.466 -24.504  1.00 94.12           N  
ATOM   4894  CA  PRO A 620      18.329 -66.949 -25.044  1.00 94.12           C  
ATOM   4895  C   PRO A 620      19.477 -65.969 -24.816  1.00 94.12           C  
ATOM   4896  CB  PRO A 620      18.038 -67.111 -26.539  1.00 94.12           C  
ATOM   4897  O   PRO A 620      19.261 -64.754 -24.791  1.00 94.12           O  
ATOM   4898  CG  PRO A 620      16.550 -67.033 -26.649  1.00 94.12           C  
ATOM   4899  CD  PRO A 620      16.013 -66.376 -25.410  1.00 94.12           C  
ATOM   4900  N   TYR A 621      20.734 -66.529 -24.560  1.00 93.50           N  
ATOM   4901  CA  TYR A 621      21.935 -65.704 -24.490  1.00 93.50           C  
ATOM   4902  C   TYR A 621      22.054 -64.809 -25.718  1.00 93.50           C  
ATOM   4903  CB  TYR A 621      23.183 -66.581 -24.360  1.00 93.50           C  
ATOM   4904  O   TYR A 621      21.837 -65.259 -26.845  1.00 93.50           O  
ATOM   4905  CG  TYR A 621      24.456 -65.798 -24.148  1.00 93.50           C  
ATOM   4906  CD1 TYR A 621      25.308 -65.515 -25.213  1.00 93.50           C  
ATOM   4907  CD2 TYR A 621      24.810 -65.341 -22.883  1.00 93.50           C  
ATOM   4908  CE1 TYR A 621      26.483 -64.796 -25.022  1.00 93.50           C  
ATOM   4909  CE2 TYR A 621      25.982 -64.620 -22.681  1.00 93.50           C  
ATOM   4910  OH  TYR A 621      27.973 -63.640 -23.560  1.00 93.50           O  
ATOM   4911  CZ  TYR A 621      26.811 -64.353 -23.755  1.00 93.50           C  
ATOM   4912  N   GLY A 622      22.359 -63.704 -25.602  1.00 92.47           N  
ATOM   4913  CA  GLY A 622      22.401 -62.724 -26.676  1.00 92.47           C  
ATOM   4914  C   GLY A 622      21.234 -61.755 -26.645  1.00 92.47           C  
ATOM   4915  O   GLY A 622      21.312 -60.663 -27.212  1.00 92.47           O  
ATOM   4916  N   PHE A 623      20.139 -62.126 -25.819  1.00 95.20           N  
ATOM   4917  CA  PHE A 623      18.919 -61.328 -25.796  1.00 95.20           C  
ATOM   4918  C   PHE A 623      18.483 -61.046 -24.363  1.00 95.20           C  
ATOM   4919  CB  PHE A 623      17.795 -62.040 -26.556  1.00 95.20           C  
ATOM   4920  O   PHE A 623      17.437 -60.435 -24.135  1.00 95.20           O  
ATOM   4921  CG  PHE A 623      18.073 -62.217 -28.024  1.00 95.20           C  
ATOM   4922  CD1 PHE A 623      17.666 -61.257 -28.943  1.00 95.20           C  
ATOM   4923  CD2 PHE A 623      18.742 -63.343 -28.486  1.00 95.20           C  
ATOM   4924  CE1 PHE A 623      17.921 -61.418 -30.303  1.00 95.20           C  
ATOM   4925  CE2 PHE A 623      19.001 -63.511 -29.843  1.00 95.20           C  
ATOM   4926  CZ  PHE A 623      18.589 -62.548 -30.750  1.00 95.20           C  
ATOM   4927  N   ARG A 624      19.301 -61.462 -23.368  1.00 95.96           N  
ATOM   4928  CA  ARG A 624      18.947 -61.294 -21.962  1.00 95.96           C  
ATOM   4929  C   ARG A 624      19.009 -59.826 -21.554  1.00 95.96           C  
ATOM   4930  CB  ARG A 624      19.873 -62.125 -21.071  1.00 95.96           C  
ATOM   4931  O   ARG A 624      19.955 -59.118 -21.904  1.00 95.96           O  
ATOM   4932  CG  ARG A 624      19.847 -63.614 -21.374  1.00 95.96           C  
ATOM   4933  CD  ARG A 624      20.971 -64.355 -20.664  1.00 95.96           C  
ATOM   4934  NE  ARG A 624      21.422 -65.513 -21.430  1.00 95.96           N  
ATOM   4935  NH1 ARG A 624      23.113 -66.085 -19.963  1.00 95.96           N  
ATOM   4936  NH2 ARG A 624      22.755 -67.335 -21.851  1.00 95.96           N  
ATOM   4937  CZ  ARG A 624      22.429 -66.309 -21.079  1.00 95.96           C  
ATOM   4938  N   PRO A 625      18.002 -59.355 -20.881  1.00 96.98           N
[truncated: 37,785 more chars]
