# Supplementary material for: A structural discovery journey of streptococcal phages adhesion devices by AlphaFold2
Source: Front Mol Biosci. 2022 Aug 19;9:960325. doi: 10.3389/fmolb.2022.960325 (PMC9437275; doi:10.3389/fmolb.2022.960325)
Supplement: Supplementary file 2 [file DataSheet3.ZIP › PDBs/RBPs/SW13-RBP-FL-mono.pdb]

MODEL     1                                                                     
ATOM      1  N   MET A   1     -55.354  -6.696  73.563  1.00 87.02           N  
ATOM      2  CA  MET A   1     -55.581  -7.316  74.865  1.00 87.02           C  
ATOM      3  C   MET A   1     -57.020  -7.805  74.992  1.00 87.02           C  
ATOM      4  CB  MET A   1     -55.263  -6.332  75.992  1.00 87.02           C  
ATOM      5  O   MET A   1     -57.956  -7.099  74.612  1.00 87.02           O  
ATOM      6  CG  MET A   1     -55.498  -6.896  77.384  1.00 87.02           C  
ATOM      7  SD  MET A   1     -55.358  -5.619  78.694  1.00 87.02           S  
ATOM      8  CE  MET A   1     -53.735  -6.046  79.385  1.00 87.02           C  
ATOM      9  N   ALA A   2     -57.253  -9.055  75.309  1.00 92.61           N  
ATOM     10  CA  ALA A   2     -58.573  -9.652  75.493  1.00 92.61           C  
ATOM     11  C   ALA A   2     -58.791 -10.062  76.947  1.00 92.61           C  
ATOM     12  CB  ALA A   2     -58.746 -10.858  74.573  1.00 92.61           C  
ATOM     13  O   ALA A   2     -57.842 -10.423  77.646  1.00 92.61           O  
ATOM     14  N   GLU A   3     -60.012  -9.923  77.302  1.00 94.20           N  
ATOM     15  CA  GLU A   3     -60.371 -10.239  78.681  1.00 94.20           C  
ATOM     16  C   GLU A   3     -61.424 -11.342  78.738  1.00 94.20           C  
ATOM     17  CB  GLU A   3     -60.878  -8.989  79.405  1.00 94.20           C  
ATOM     18  O   GLU A   3     -62.379 -11.337  77.958  1.00 94.20           O  
ATOM     19  CG  GLU A   3     -61.308  -9.243  80.843  1.00 94.20           C  
ATOM     20  CD  GLU A   3     -61.865  -8.006  81.529  1.00 94.20           C  
ATOM     21  OE1 GLU A   3     -62.409  -8.128  82.651  1.00 94.20           O  
ATOM     22  OE2 GLU A   3     -61.758  -6.907  80.941  1.00 94.20           O  
ATOM     23  N   PHE A   4     -61.226 -12.230  79.818  1.00 95.27           N  
ATOM     24  CA  PHE A   4     -62.146 -13.353  79.958  1.00 95.27           C  
ATOM     25  C   PHE A   4     -62.525 -13.563  81.419  1.00 95.27           C  
ATOM     26  CB  PHE A   4     -61.525 -14.632  79.388  1.00 95.27           C  
ATOM     27  O   PHE A   4     -61.697 -13.379  82.313  1.00 95.27           O  
ATOM     28  CG  PHE A   4     -61.048 -14.495  77.967  1.00 95.27           C  
ATOM     29  CD1 PHE A   4     -61.902 -14.761  76.903  1.00 95.27           C  
ATOM     30  CD2 PHE A   4     -59.745 -14.099  77.695  1.00 95.27           C  
ATOM     31  CE1 PHE A   4     -61.463 -14.634  75.588  1.00 95.27           C  
ATOM     32  CE2 PHE A   4     -59.299 -13.970  76.383  1.00 95.27           C  
ATOM     33  CZ  PHE A   4     -60.159 -14.239  75.331  1.00 95.27           C  
ATOM     34  N   TRP A   5     -63.806 -14.011  81.645  1.00 95.91           N  
ATOM     35  CA  TRP A   5     -64.297 -14.131  83.014  1.00 95.91           C  
ATOM     36  C   TRP A   5     -64.791 -15.546  83.293  1.00 95.91           C  
ATOM     37  CB  TRP A   5     -65.420 -13.124  83.273  1.00 95.91           C  
ATOM     38  O   TRP A   5     -65.335 -16.207  82.405  1.00 95.91           O  
ATOM     39  CG  TRP A   5     -64.972 -11.693  83.254  1.00 95.91           C  
ATOM     40  CD1 TRP A   5     -64.865 -10.878  82.162  1.00 95.91           C  
ATOM     41  CD2 TRP A   5     -64.567 -10.910  84.381  1.00 95.91           C  
ATOM     42  CE2 TRP A   5     -64.226  -9.627  83.898  1.00 95.91           C  
ATOM     43  CE3 TRP A   5     -64.459 -11.169  85.754  1.00 95.91           C  
ATOM     44  NE1 TRP A   5     -64.416  -9.634  82.542  1.00 95.91           N  
ATOM     45  CH2 TRP A   5     -63.688  -8.885  86.080  1.00 95.91           C  
ATOM     46  CZ2 TRP A   5     -63.785  -8.605  84.741  1.00 95.91           C  
ATOM     47  CZ3 TRP A   5     -64.019 -10.150  86.591  1.00 95.91           C  
ATOM     48  N   SER A   6     -64.617 -16.009  84.525  1.00 96.32           N  
ATOM     49  CA  SER A   6     -65.149 -17.289  84.979  1.00 96.32           C  
ATOM     50  C   SER A   6     -66.596 -17.154  85.444  1.00 96.32           C  
ATOM     51  CB  SER A   6     -64.293 -17.855  86.113  1.00 96.32           C  
ATOM     52  O   SER A   6     -67.172 -16.065  85.386  1.00 96.32           O  
ATOM     53  OG  SER A   6     -64.462 -17.096  87.298  1.00 96.32           O  
ATOM     54  N   ASN A   7     -67.091 -18.319  85.904  1.00 94.28           N  
ATOM     55  CA  ASN A   7     -68.348 -18.348  86.644  1.00 94.28           C  
ATOM     56  C   ASN A   7     -68.228 -17.623  87.982  1.00 94.28           C  
ATOM     57  CB  ASN A   7     -68.810 -19.791  86.862  1.00 94.28           C  
ATOM     58  O   ASN A   7     -67.124 -17.286  88.413  1.00 94.28           O  
ATOM     59  CG  ASN A   7     -67.778 -20.630  87.590  1.00 94.28           C  
ATOM     60  ND2 ASN A   7     -68.150 -21.149  88.754  1.00 94.28           N  
ATOM     61  OD1 ASN A   7     -66.656 -20.810  87.110  1.00 94.28           O  
ATOM     62  N   ASN A   8     -69.327 -17.265  88.484  1.00 93.63           N  
ATOM     63  CA  ASN A   8     -69.406 -16.613  89.787  1.00 93.63           C  
ATOM     64  C   ASN A   8     -69.723 -17.612  90.895  1.00 93.63           C  
ATOM     65  CB  ASN A   8     -70.450 -15.495  89.765  1.00 93.63           C  
ATOM     66  O   ASN A   8     -70.620 -18.445  90.749  1.00 93.63           O  
ATOM     67  CG  ASN A   8     -70.554 -14.768  91.092  1.00 93.63           C  
ATOM     68  ND2 ASN A   8     -70.099 -13.520  91.121  1.00 93.63           N  
ATOM     69  OD1 ASN A   8     -71.039 -15.322  92.081  1.00 93.63           O  
ATOM     70  N   ASP A   9     -68.957 -17.537  91.900  1.00 92.88           N  
ATOM     71  CA  ASP A   9     -69.221 -18.312  93.109  1.00 92.88           C  
ATOM     72  C   ASP A   9     -69.290 -17.407  94.337  1.00 92.88           C  
ATOM     73  CB  ASP A   9     -68.147 -19.384  93.305  1.00 92.88           C  
ATOM     74  O   ASP A   9     -68.257 -17.013  94.883  1.00 92.88           O  
ATOM     75  CG  ASP A   9     -68.435 -20.305  94.478  1.00 92.88           C  
ATOM     76  OD1 ASP A   9     -69.520 -20.194  95.088  1.00 92.88           O  
ATOM     77  OD2 ASP A   9     -67.568 -21.147  94.796  1.00 92.88           O  
ATOM     78  N   ARG A  10     -70.500 -17.108  94.768  1.00 91.72           N  
ATOM     79  CA  ARG A  10     -70.777 -16.346  95.982  1.00 91.72           C  
ATOM     80  C   ARG A  10     -70.064 -14.999  95.958  1.00 91.72           C  
ATOM     81  CB  ARG A  10     -70.357 -17.139  97.222  1.00 91.72           C  
ATOM     82  O   ARG A  10     -69.594 -14.520  96.992  1.00 91.72           O  
ATOM     83  CG  ARG A  10     -71.170 -18.404  97.449  1.00 91.72           C  
ATOM     84  CD  ARG A  10     -70.648 -19.205  98.633  1.00 91.72           C  
ATOM     85  NE  ARG A  10     -69.387 -19.872  98.319  1.00 91.72           N  
ATOM     86  NH1 ARG A  10     -68.977 -20.566 100.484  1.00 91.72           N  
ATOM     87  NH2 ARG A  10     -67.494 -21.076  98.811  1.00 91.72           N  
ATOM     88  CZ  ARG A  10     -68.622 -20.503  99.206  1.00 91.72           C  
ATOM     89  N   GLY A  11     -69.830 -14.469  94.822  1.00 92.07           N  
ATOM     90  CA  GLY A  11     -69.254 -13.138  94.713  1.00 92.07           C  
ATOM     91  C   GLY A  11     -67.799 -13.151  94.286  1.00 92.07           C  
ATOM     92  O   GLY A  11     -67.140 -12.109  94.278  1.00 92.07           O  
ATOM     93  N   TYR A  12     -67.215 -14.357  94.024  1.00 95.63           N  
ATOM     94  CA  TYR A  12     -65.845 -14.498  93.542  1.00 95.63           C  
ATOM     95  C   TYR A  12     -65.822 -14.857  92.061  1.00 95.63           C  
ATOM     96  CB  TYR A  12     -65.098 -15.563  94.349  1.00 95.63           C  
ATOM     97  O   TYR A  12     -66.589 -15.712  91.612  1.00 95.63           O  
ATOM     98  CG  TYR A  12     -65.052 -15.281  95.832  1.00 95.63           C  
ATOM     99  CD1 TYR A  12     -64.161 -14.346  96.355  1.00 95.63           C  
ATOM    100  CD2 TYR A  12     -65.898 -15.948  96.711  1.00 95.63           C  
ATOM    101  CE1 TYR A  12     -64.114 -14.084  97.721  1.00 95.63           C  
ATOM    102  CE2 TYR A  12     -65.859 -15.694  98.078  1.00 95.63           C  
ATOM    103  OH  TYR A  12     -64.924 -14.507  99.925  1.00 95.63           O  
ATOM    104  CZ  TYR A  12     -64.966 -14.762  98.573  1.00 95.63           C  
ATOM    105  N   ARG A  13     -64.855 -14.269  91.352  1.00 96.91           N  
ATOM    106  CA  ARG A  13     -64.582 -14.586  89.955  1.00 96.91           C  
ATOM    107  C   ARG A  13     -63.089 -14.493  89.654  1.00 96.91           C  
ATOM    108  CB  ARG A  13     -65.363 -13.652  89.028  1.00 96.91           C  
ATOM    109  O   ARG A  13     -62.355 -13.784  90.345  1.00 96.91           O  
ATOM    110  CG  ARG A  13     -66.872 -13.781  89.153  1.00 96.91           C  
ATOM    111  CD  ARG A  13     -67.599 -12.824  88.218  1.00 96.91           C  
ATOM    112  NE  ARG A  13     -67.914 -13.455  86.940  1.00 96.91           N  
ATOM    113  NH1 ARG A  13     -68.838 -11.559  85.997  1.00 96.91           N  
ATOM    114  NH2 ARG A  13     -68.735 -13.509  84.796  1.00 96.91           N  
ATOM    115  CZ  ARG A  13     -68.495 -12.840  85.914  1.00 96.91           C  
ATOM    116  N   ILE A  14     -62.662 -15.242  88.735  1.00 97.17           N  
ATOM    117  CA  ILE A  14     -61.329 -14.974  88.206  1.00 97.17           C  
ATOM    118  C   ILE A  14     -61.442 -14.256  86.863  1.00 97.17           C  
ATOM    119  CB  ILE A  14     -60.510 -16.275  88.051  1.00 97.17           C  
ATOM    120  O   ILE A  14     -62.399 -14.470  86.116  1.00 97.17           O  
ATOM    121  CG1 ILE A  14     -61.248 -17.265  87.142  1.00 97.17           C  
ATOM    122  CG2 ILE A  14     -60.223 -16.898  89.421  1.00 97.17           C  
ATOM    123  CD1 ILE A  14     -60.448 -18.519  86.816  1.00 97.17           C  
ATOM    124  N   ARG A  15     -60.508 -13.403  86.758  1.00 96.95           N  
ATOM    125  CA  ARG A  15     -60.372 -12.614  85.538  1.00 96.95           C  
ATOM    126  C   ARG A  15     -59.035 -12.885  84.857  1.00 96.95           C  
ATOM    127  CB  ARG A  15     -60.510 -11.121  85.846  1.00 96.95           C  
ATOM    128  O   ARG A  15     -57.983 -12.836  85.499  1.00 96.95           O  
ATOM    129  CG  ARG A  15     -60.540 -10.238  84.609  1.00 96.95           C  
ATOM    130  CD  ARG A  15     -60.773  -8.776  84.965  1.00 96.95           C  
ATOM    131  NE  ARG A  15     -59.557  -8.143  85.466  1.00 96.95           N  
ATOM    132  NH1 ARG A  15     -60.518  -6.066  85.777  1.00 96.95           N  
ATOM    133  NH2 ARG A  15     -58.307  -6.397  86.282  1.00 96.95           N  
ATOM    134  CZ  ARG A  15     -59.463  -6.870  85.841  1.00 96.95           C  
ATOM    135  N   LEU A  16     -59.063 -13.206  83.525  1.00 97.18           N  
ATOM    136  CA  LEU A  16     -57.856 -13.476  82.751  1.00 97.18           C  
ATOM    137  C   LEU A  16     -57.675 -12.440  81.646  1.00 97.18           C  
ATOM    138  CB  LEU A  16     -57.910 -14.881  82.146  1.00 97.18           C  
ATOM    139  O   LEU A  16     -58.583 -12.221  80.841  1.00 97.18           O  
ATOM    140  CG  LEU A  16     -56.747 -15.271  81.233  1.00 97.18           C  
ATOM    141  CD1 LEU A  16     -55.448 -15.342  82.029  1.00 97.18           C  
ATOM    142  CD2 LEU A  16     -57.031 -16.601  80.543  1.00 97.18           C  
ATOM    143  N   TRP A  17     -56.470 -11.784  81.646  1.00 96.59           N  
ATOM    144  CA  TRP A  17     -56.050 -10.918  80.550  1.00 96.59           C  
ATOM    145  C   TRP A  17     -55.011 -11.612  79.675  1.00 96.59           C  
ATOM    146  CB  TRP A  17     -55.484  -9.602  81.090  1.00 96.59           C  
ATOM    147  O   TRP A  17     -54.029 -12.158  80.182  1.00 96.59           O  
ATOM    148  CG  TRP A  17     -56.488  -8.761  81.819  1.00 96.59           C  
ATOM    149  CD1 TRP A  17     -57.297  -7.796  81.287  1.00 96.59           C  
ATOM    150  CD2 TRP A  17     -56.786  -8.807  83.218  1.00 96.59           C  
ATOM    151  CE2 TRP A  17     -57.787  -7.842  83.465  1.00 96.59           C  
ATOM    152  CE3 TRP A  17     -56.303  -9.572  84.288  1.00 96.59           C  
ATOM    153  NE1 TRP A  17     -58.081  -7.240  82.271  1.00 96.59           N  
ATOM    154  CH2 TRP A  17     -57.825  -8.384  85.768  1.00 96.59           C  
ATOM    155  CZ2 TRP A  17     -58.315  -7.622  84.739  1.00 96.59           C  
ATOM    156  CZ3 TRP A  17     -56.829  -9.352  85.556  1.00 96.59           C  
ATOM    157  N   VAL A  18     -55.308 -11.597  78.421  1.00 95.97           N  
ATOM    158  CA  VAL A  18     -54.346 -12.117  77.455  1.00 95.97           C  
ATOM    159  C   VAL A  18     -53.980 -11.026  76.451  1.00 95.97           C  
ATOM    160  CB  VAL A  18     -54.898 -13.357  76.717  1.00 95.97           C  
ATOM    161  O   VAL A  18     -54.858 -10.446  75.808  1.00 95.97           O  
ATOM    162  CG1 VAL A  18     -53.832 -13.960  75.803  1.00 95.97           C  
ATOM    163  CG2 VAL A  18     -55.397 -14.396  77.719  1.00 95.97           C  
ATOM    164  N   ASP A  19     -52.665 -10.736  76.399  1.00 94.82           N  
ATOM    165  CA  ASP A  19     -52.225  -9.732  75.435  1.00 94.82           C  
ATOM    166  C   ASP A  19     -50.994 -10.208  74.669  1.00 94.82           C  
ATOM    167  CB  ASP A  19     -51.926  -8.407  76.140  1.00 94.82           C  
ATOM    168  O   ASP A  19     -50.107 -10.845  75.242  1.00 94.82           O  
ATOM    169  CG  ASP A  19     -50.843  -8.529  77.198  1.00 94.82           C  
ATOM    170  OD1 ASP A  19     -51.084  -9.165  78.247  1.00 94.82           O  
ATOM    171  OD2 ASP A  19     -49.740  -7.982  76.981  1.00 94.82           O  
ATOM    172  N   GLN A  20     -51.021 -10.043  73.351  1.00 96.26           N  
ATOM    173  CA  GLN A  20     -49.806 -10.207  72.560  1.00 96.26           C  
ATOM    174  C   GLN A  20     -48.843  -9.044  72.783  1.00 96.26           C  
ATOM    175  CB  GLN A  20     -50.145 -10.330  71.073  1.00 96.26           C  
ATOM    176  O   GLN A  20     -49.134  -7.909  72.402  1.00 96.26           O  
ATOM    177  CG  GLN A  20     -48.934 -10.583  70.185  1.00 96.26           C  
ATOM    178  CD  GLN A  20     -49.294 -10.674  68.714  1.00 96.26           C  
ATOM    179  NE2 GLN A  20     -48.280 -10.754  67.859  1.00 96.26           N  
ATOM    180  OE1 GLN A  20     -50.474 -10.674  68.349  1.00 96.26           O  
ATOM    181  N   VAL A  21     -47.649  -9.223  73.347  1.00 95.14           N  
ATOM    182  CA  VAL A  21     -46.694  -8.220  73.808  1.00 95.14           C  
ATOM    183  C   VAL A  21     -45.789  -7.799  72.652  1.00 95.14           C  
ATOM    184  CB  VAL A  21     -45.844  -8.745  74.986  1.00 95.14           C  
ATOM    185  O   VAL A  21     -45.483  -6.614  72.496  1.00 95.14           O  
ATOM    186  CG1 VAL A  21     -44.872  -7.671  75.472  1.00 95.14           C  
ATOM    187  CG2 VAL A  21     -46.746  -9.210  76.129  1.00 95.14           C  
ATOM    188  N   SER A  22     -45.340  -8.724  71.885  1.00 95.09           N  
ATOM    189  CA  SER A  22     -44.458  -8.483  70.747  1.00 95.09           C  
ATOM    190  C   SER A  22     -44.449  -9.673  69.794  1.00 95.09           C  
ATOM    191  CB  SER A  22     -43.035  -8.189  71.223  1.00 95.09           C  
ATOM    192  O   SER A  22     -44.961 -10.744  70.125  1.00 95.09           O  
ATOM    193  OG  SER A  22     -42.476  -9.322  71.866  1.00 95.09           O  
ATOM    194  N   GLN A  23     -43.813  -9.443  68.546  1.00 95.06           N  
ATOM    195  CA  GLN A  23     -43.635 -10.490  67.546  1.00 95.06           C  
ATOM    196  C   GLN A  23     -42.174 -10.597  67.116  1.00 95.06           C  
ATOM    197  CB  GLN A  23     -44.523 -10.229  66.329  1.00 95.06           C  
ATOM    198  O   GLN A  23     -41.450  -9.599  67.107  1.00 95.06           O  
ATOM    199  CG  GLN A  23     -46.014 -10.313  66.627  1.00 95.06           C  
ATOM    200  CD  GLN A  23     -46.873 -10.024  65.410  1.00 95.06           C  
ATOM    201  NE2 GLN A  23     -47.492 -11.063  64.861  1.00 95.06           N  
ATOM    202  OE1 GLN A  23     -46.979  -8.876  64.968  1.00 95.06           O  
ATOM    203  N   ASP A  24     -41.650 -11.814  66.932  1.00 91.74           N  
ATOM    204  CA  ASP A  24     -40.399 -12.070  66.225  1.00 91.74           C  
ATOM    205  C   ASP A  24     -40.662 -12.610  64.821  1.00 91.74           C  
ATOM    206  CB  ASP A  24     -39.530 -13.054  67.011  1.00 91.74           C  
ATOM    207  O   ASP A  24     -40.971 -13.791  64.651  1.00 91.74           O  
ATOM    208  CG  ASP A  24     -38.115 -13.159  66.470  1.00 91.74           C  
ATOM    209  OD1 ASP A  24     -37.904 -12.917  65.262  1.00 91.74           O  
ATOM    210  OD2 ASP A  24     -37.202 -13.489  67.258  1.00 91.74           O  
ATOM    211  N   LYS A  25     -40.499 -11.747  63.785  1.00 87.44           N  
ATOM    212  CA  LYS A  25     -40.858 -12.109  62.417  1.00 87.44           C  
ATOM    213  C   LYS A  25     -39.940 -13.203  61.879  1.00 87.44           C  
ATOM    214  CB  LYS A  25     -40.803 -10.883  61.505  1.00 87.44           C  
ATOM    215  O   LYS A  25     -40.380 -14.075  61.127  1.00 87.44           O  
ATOM    216  CG  LYS A  25     -41.823  -9.808  61.850  1.00 87.44           C  
ATOM    217  CD  LYS A  25     -41.766  -8.646  60.866  1.00 87.44           C  
ATOM    218  CE  LYS A  25     -42.750  -7.546  61.240  1.00 87.44           C  
ATOM    219  NZ  LYS A  25     -42.599  -6.346  60.364  1.00 87.44           N  
ATOM    220  N   VAL A  26     -38.705 -13.207  62.284  1.00 86.61           N  
ATOM    221  CA  VAL A  26     -37.712 -14.161  61.800  1.00 86.61           C  
ATOM    222  C   VAL A  26     -37.976 -15.535  62.411  1.00 86.61           C  
ATOM    223  CB  VAL A  26     -36.274 -13.699  62.127  1.00 86.61           C  
ATOM    224  O   VAL A  26     -37.993 -16.544  61.702  1.00 86.61           O  
ATOM    225  CG1 VAL A  26     -35.258 -14.762  61.712  1.00 86.61           C  
ATOM    226  CG2 VAL A  26     -35.973 -12.369  61.439  1.00 86.61           C  
ATOM    227  N   ALA A  27     -38.192 -15.587  63.770  1.00 89.71           N  
ATOM    228  CA  ALA A  27     -38.393 -16.853  64.470  1.00 89.71           C  
ATOM    229  C   ALA A  27     -39.830 -17.342  64.318  1.00 89.71           C  
ATOM    230  CB  ALA A  27     -38.038 -16.706  65.948  1.00 89.71           C  
ATOM    231  O   ALA A  27     -40.160 -18.457  64.728  1.00 89.71           O  
ATOM    232  N   ASN A  28     -40.724 -16.576  63.755  1.00 93.74           N  
ATOM    233  CA  ASN A  28     -42.137 -16.877  63.548  1.00 93.74           C  
ATOM    234  C   ASN A  28     -42.840 -17.200  64.863  1.00 93.74           C  
ATOM    235  CB  ASN A  28     -42.300 -18.035  62.561  1.00 93.74           C  
ATOM    236  O   ASN A  28     -43.572 -18.187  64.955  1.00 93.74           O  
ATOM    237  CG  ASN A  28     -43.707 -18.135  62.005  1.00 93.74           C  
ATOM    238  ND2 ASN A  28     -44.125 -19.348  61.664  1.00 93.74           N  
ATOM    239  OD1 ASN A  28     -44.413 -17.130  61.884  1.00 93.74           O  
ATOM    240  N   THR A  29     -42.704 -16.267  65.891  1.00 95.60           N  
ATOM    241  CA  THR A  29     -43.286 -16.454  67.215  1.00 95.60           C  
ATOM    242  C   THR A  29     -43.831 -15.136  67.757  1.00 95.60           C  
ATOM    243  CB  THR A  29     -42.255 -17.031  68.202  1.00 95.60           C  
ATOM    244  O   THR A  29     -43.439 -14.061  67.299  1.00 95.60           O  
ATOM    245  CG2 THR A  29     -41.670 -18.341  67.684  1.00 95.60           C  
ATOM    246  OG1 THR A  29     -41.193 -16.086  68.382  1.00 95.60           O  
ATOM    247  N   SER A  30     -44.833 -15.188  68.720  1.00 97.06           N  
ATOM    248  CA  SER A  30     -45.340 -14.050  69.481  1.00 97.06           C  
ATOM    249  C   SER A  30     -45.157 -14.262  70.980  1.00 97.06           C  
ATOM    250  CB  SER A  30     -46.817 -13.811  69.168  1.00 97.06           C  
ATOM    251  O   SER A  30     -45.227 -15.394  71.465  1.00 97.06           O  
ATOM    252  OG  SER A  30     -46.986 -13.399  67.822  1.00 97.06           O  
ATOM    253  N   GLN A  31     -44.805 -13.183  71.569  1.00 96.85           N  
ATOM    254  CA  GLN A  31     -44.811 -13.185  73.028  1.00 96.85           C  
ATOM    255  C   GLN A  31     -46.193 -12.835  73.572  1.00 96.85           C  
ATOM    256  CB  GLN A  31     -43.770 -12.206  73.572  1.00 96.85           C  
ATOM    257  O   GLN A  31     -46.747 -11.783  73.246  1.00 96.85           O  
ATOM    258  CG  GLN A  31     -42.342 -12.533  73.155  1.00 96.85           C  
ATOM    259  CD  GLN A  31     -41.872 -13.879  73.675  1.00 96.85           C  
ATOM    260  NE2 GLN A  31     -41.180 -14.633  72.827  1.00 96.85           N  
ATOM    261  OE1 GLN A  31     -42.128 -14.237  74.828  1.00 96.85           O  
ATOM    262  N   VAL A  32     -46.774 -13.741  74.386  1.00 96.95           N  
ATOM    263  CA  VAL A  32     -48.128 -13.580  74.905  1.00 96.95           C  
ATOM    264  C   VAL A  32     -48.091 -13.511  76.430  1.00 96.95           C  
ATOM    265  CB  VAL A  32     -49.053 -14.729  74.445  1.00 96.95           C  
ATOM    266  O   VAL A  32     -47.507 -14.379  77.083  1.00 96.95           O  
ATOM    267  CG1 VAL A  32     -50.454 -14.562  75.031  1.00 96.95           C  
ATOM    268  CG2 VAL A  32     -49.112 -14.788  72.920  1.00 96.95           C  
ATOM    269  N   ARG A  33     -48.634 -12.476  76.906  1.00 97.02           N  
ATOM    270  CA  ARG A  33     -48.685 -12.272  78.350  1.00 97.02           C  
ATOM    271  C   ARG A  33     -50.024 -12.727  78.921  1.00 97.02           C  
ATOM    272  CB  ARG A  33     -48.441 -10.801  78.695  1.00 97.02           C  
ATOM    273  O   ARG A  33     -51.082 -12.315  78.440  1.00 97.02           O  
ATOM    274  CG  ARG A  33     -48.329 -10.528  80.186  1.00 97.02           C  
ATOM    275  CD  ARG A  33     -48.119  -9.048  80.474  1.00 97.02           C  
ATOM    276  NE  ARG A  33     -47.987  -8.791  81.906  1.00 97.02           N  
ATOM    277  NH1 ARG A  33     -48.173  -6.496  81.721  1.00 97.02           N  
ATOM    278  NH2 ARG A  33     -47.886  -7.466  83.778  1.00 97.02           N  
ATOM    279  CZ  ARG A  33     -48.016  -7.585  82.465  1.00 97.02           C  
ATOM    280  N   PHE A  34     -50.033 -13.631  79.940  1.00 97.14           N  
ATOM    281  CA  PHE A  34     -51.193 -14.053  80.716  1.00 97.14           C  
ATOM    282  C   PHE A  34     -51.196 -13.393  82.089  1.00 97.14           C  
ATOM    283  CB  PHE A  34     -51.214 -15.578  80.867  1.00 97.14           C  
ATOM    284  O   PHE A  34     -50.205 -13.462  82.820  1.00 97.14           O  
ATOM    285  CG  PHE A  34     -51.545 -16.309  79.594  1.00 97.14           C  
ATOM    286  CD1 PHE A  34     -52.854 -16.377  79.135  1.00 97.14           C  
ATOM    287  CD2 PHE A  34     -50.545 -16.930  78.856  1.00 97.14           C  
ATOM    288  CE1 PHE A  34     -53.163 -17.053  77.957  1.00 97.14           C  
ATOM    289  CE2 PHE A  34     -50.846 -17.607  77.678  1.00 97.14           C  
ATOM    290  CZ  PHE A  34     -52.156 -17.669  77.231  1.00 97.14           C  
ATOM    291  N   GLN A  35     -52.332 -12.741  82.381  1.00 97.06           N  
ATOM    292  CA  GLN A  35     -52.542 -12.195  83.718  1.00 97.06           C  
ATOM    293  C   GLN A  35     -53.830 -12.733  84.335  1.00 97.06           C  
ATOM    294  CB  GLN A  35     -52.579 -10.667  83.675  1.00 97.06           C  
ATOM    295  O   GLN A  35     -54.920 -12.505  83.807  1.00 97.06           O  
ATOM    296  CG  GLN A  35     -51.293 -10.035  83.157  1.00 97.06           C  
ATOM    297  CD  GLN A  35     -51.445  -8.555  82.860  1.00 97.06           C  
ATOM    298  NE2 GLN A  35     -51.011  -7.715  83.794  1.00 97.06           N  
ATOM    299  OE1 GLN A  35     -51.947  -8.169  81.800  1.00 97.06           O  
ATOM    300  N   LEU A  36     -53.701 -13.456  85.440  1.00 97.73           N  
ATOM    301  CA  LEU A  36     -54.847 -14.038  86.130  1.00 97.73           C  
ATOM    302  C   LEU A  36     -55.013 -13.427  87.517  1.00 97.73           C  
ATOM    303  CB  LEU A  36     -54.689 -15.556  86.243  1.00 97.73           C  
ATOM    304  O   LEU A  36     -54.050 -13.343  88.283  1.00 97.73           O  
ATOM    305  CG  LEU A  36     -55.871 -16.317  86.847  1.00 97.73           C  
ATOM    306  CD1 LEU A  36     -57.079 -16.242  85.919  1.00 97.73           C  
ATOM    307  CD2 LEU A  36     -55.490 -17.768  87.120  1.00 97.73           C  
ATOM    308  N   ALA A  37     -56.251 -13.030  87.745  1.00 97.48           N  
ATOM    309  CA  ALA A  37     -56.525 -12.423  89.045  1.00 97.48           C  
ATOM    310  C   ALA A  37     -57.816 -12.974  89.646  1.00 97.48           C  
ATOM    311  CB  ALA A  37     -56.608 -10.904  88.917  1.00 97.48           C  
ATOM    312  O   ALA A  37     -58.743 -13.334  88.917  1.00 97.48           O  
ATOM    313  N   LEU A  38     -57.872 -13.073  90.970  1.00 97.17           N  
ATOM    314  CA  LEU A  38     -59.066 -13.386  91.749  1.00 97.17           C  
ATOM    315  C   LEU A  38     -59.760 -12.112  92.217  1.00 97.17           C  
ATOM    316  CB  LEU A  38     -58.705 -14.257  92.955  1.00 97.17           C  
ATOM    317  O   LEU A  38     -59.123 -11.230  92.797  1.00 97.17           O  
ATOM    318  CG  LEU A  38     -59.847 -14.592  93.915  1.00 97.17           C  
ATOM    319  CD1 LEU A  38     -60.859 -15.509  93.236  1.00 97.17           C  
ATOM    320  CD2 LEU A  38     -59.305 -15.235  95.188  1.00 97.17           C  
ATOM    321  N   LEU A  39     -61.065 -12.122  91.971  1.00 96.19           N  
ATOM    322  CA  LEU A  39     -61.837 -10.944  92.350  1.00 96.19           C  
ATOM    323  C   LEU A  39     -62.996 -11.325  93.266  1.00 96.19           C  
ATOM    324  CB  LEU A  39     -62.370 -10.228  91.105  1.00 96.19           C  
ATOM    325  O   LEU A  39     -63.600 -12.387  93.100  1.00 96.19           O  
ATOM    326  CG  LEU A  39     -61.320  -9.645  90.158  1.00 96.19           C  
ATOM    327  CD1 LEU A  39     -60.862 -10.702  89.159  1.00 96.19           C  
ATOM    328  CD2 LEU A  39     -61.874  -8.422  89.434  1.00 96.19           C  
ATOM    329  N   ASN A  40     -63.194 -10.399  94.200  1.00 95.05           N  
ATOM    330  CA  ASN A  40     -64.360 -10.564  95.062  1.00 95.05           C  
ATOM    331  C   ASN A  40     -65.283  -9.351  94.994  1.00 95.05           C  
ATOM    332  CB  ASN A  40     -63.928 -10.822  96.507  1.00 95.05           C  
ATOM    333  O   ASN A  40     -64.899  -8.301  94.475  1.00 95.05           O  
ATOM    334  CG  ASN A  40     -63.375  -9.583  97.182  1.00 95.05           C  
ATOM    335  ND2 ASN A  40     -63.669  -9.426  98.467  1.00 95.05           N  
ATOM    336  OD1 ASN A  40     -62.691  -8.771  96.553  1.00 95.05           O  
ATOM    337  N   THR A  41     -66.590  -9.593  95.227  1.00 91.78           N  
ATOM    338  CA  THR A  41     -67.535  -8.496  95.408  1.00 91.78           C  
ATOM    339  C   THR A  41     -67.720  -8.181  96.889  1.00 91.78           C  
ATOM    340  CB  THR A  41     -68.900  -8.824  94.775  1.00 91.78           C  
ATOM    341  O   THR A  41     -66.856  -7.560  97.510  1.00 91.78           O  
ATOM    342  CG2 THR A  41     -68.781  -8.981  93.262  1.00 91.78           C  
ATOM    343  OG1 THR A  41     -69.397 -10.047  95.333  1.00 91.78           O  
ATOM    344  N   THR A  42     -68.706  -8.620  97.551  1.00 90.91           N  
ATOM    345  CA  THR A  42     -68.962  -8.261  98.942  1.00 90.91           C  
ATOM    346  C   THR A  42     -68.590  -9.410  99.874  1.00 90.91           C  
ATOM    347  CB  THR A  42     -70.439  -7.880  99.157  1.00 90.91           C  
ATOM    348  O   THR A  42     -68.792  -9.323 101.087  1.00 90.91           O  
ATOM    349  CG2 THR A  42     -70.794  -6.605  98.400  1.00 90.91           C  
ATOM    350  OG1 THR A  42     -71.274  -8.947  98.692  1.00 90.91           O  
ATOM    351  N   THR A  43     -68.035 -10.475  99.364  1.00 90.14           N  
ATOM    352  CA  THR A  43     -67.612 -11.628 100.152  1.00 90.14           C  
ATOM    353  C   THR A  43     -66.093 -11.665 100.284  1.00 90.14           C  
ATOM    354  CB  THR A  43     -68.108 -12.945  99.526  1.00 90.14           C  
ATOM    355  O   THR A  43     -65.375 -11.252  99.371  1.00 90.14           O  
ATOM    356  CG2 THR A  43     -69.632 -12.996  99.489  1.00 90.14           C  
ATOM    357  OG1 THR A  43     -67.605 -13.050  98.188  1.00 90.14           O  
ATOM    358  N   THR A  44     -65.603 -11.993 101.531  1.00 91.76           N  
ATOM    359  CA  THR A  44     -64.175 -11.979 101.826  1.00 91.76           C  
ATOM    360  C   THR A  44     -63.732 -13.311 102.424  1.00 91.76           C  
ATOM    361  CB  THR A  44     -63.816 -10.835 102.793  1.00 91.76           C  
ATOM    362  O   THR A  44     -64.542 -14.035 103.007  1.00 91.76           O  
ATOM    363  CG2 THR A  44     -64.276  -9.488 102.247  1.00 91.76           C  
ATOM    364  OG1 THR A  44     -64.451 -11.069 104.057  1.00 91.76           O  
ATOM    365  N   PHE A  45     -62.470 -13.714 102.253  1.00 92.91           N  
ATOM    366  CA  PHE A  45     -61.904 -14.892 102.899  1.00 92.91           C  
ATOM    367  C   PHE A  45     -60.396 -14.745 103.068  1.00 92.91           C  
ATOM    368  CB  PHE A  45     -62.221 -16.155 102.092  1.00 92.91           C  
ATOM    369  O   PHE A  45     -59.768 -13.924 102.396  1.00 92.91           O  
ATOM    370  CG  PHE A  45     -61.318 -16.360 100.906  1.00 92.91           C  
ATOM    371  CD1 PHE A  45     -61.677 -15.886  99.651  1.00 92.91           C  
ATOM    372  CD2 PHE A  45     -60.108 -17.028 101.048  1.00 92.91           C  
ATOM    373  CE1 PHE A  45     -60.843 -16.075  98.551  1.00 92.91           C  
ATOM    374  CE2 PHE A  45     -59.269 -17.221  99.954  1.00 92.91           C  
ATOM    375  CZ  PHE A  45     -59.639 -16.744  98.706  1.00 92.91           C  
ATOM    376  N   ALA A  46     -59.803 -15.375 104.048  1.00 90.72           N  
ATOM    377  CA  ALA A  46     -58.362 -15.457 104.272  1.00 90.72           C  
ATOM    378  C   ALA A  46     -57.973 -16.814 104.852  1.00 90.72           C  
ATOM    379  CB  ALA A  46     -57.903 -14.334 105.200  1.00 90.72           C  
ATOM    380  O   ALA A  46     -58.812 -17.516 105.420  1.00 90.72           O  
ATOM    381  N   GLN A  47     -56.714 -17.258 104.566  1.00 88.79           N  
ATOM    382  CA  GLN A  47     -56.043 -18.386 105.205  1.00 88.79           C  
ATOM    383  C   GLN A  47     -56.503 -19.711 104.603  1.00 88.79           C  
ATOM    384  CB  GLN A  47     -56.297 -18.378 106.713  1.00 88.79           C  
ATOM    385  O   GLN A  47     -56.468 -20.747 105.271  1.00 88.79           O  
ATOM    386  CG  GLN A  47     -55.690 -17.181 107.433  1.00 88.79           C  
ATOM    387  CD  GLN A  47     -55.918 -17.220 108.932  1.00 88.79           C  
ATOM    388  NE2 GLN A  47     -54.920 -16.787 109.695  1.00 88.79           N  
ATOM    389  OE1 GLN A  47     -56.983 -17.636 109.401  1.00 88.79           O  
ATOM    390  N   TYR A  48     -57.059 -19.771 103.407  1.00 91.57           N  
ATOM    391  CA  TYR A  48     -57.363 -20.982 102.653  1.00 91.57           C  
ATOM    392  C   TYR A  48     -56.289 -21.258 101.608  1.00 91.57           C  
ATOM    393  CB  TYR A  48     -58.732 -20.865 101.976  1.00 91.57           C  
ATOM    394  O   TYR A  48     -55.862 -20.348 100.892  1.00 91.57           O  
ATOM    395  CG  TYR A  48     -59.893 -20.935 102.938  1.00 91.57           C  
ATOM    396  CD1 TYR A  48     -60.641 -22.103 103.073  1.00 91.57           C  
ATOM    397  CD2 TYR A  48     -60.244 -19.836 103.714  1.00 91.57           C  
ATOM    398  CE1 TYR A  48     -61.713 -22.172 103.957  1.00 91.57           C  
ATOM    399  CE2 TYR A  48     -61.314 -19.894 104.601  1.00 91.57           C  
ATOM    400  OH  TYR A  48     -63.101 -21.127 105.592  1.00 91.57           O  
ATOM    401  CZ  TYR A  48     -62.041 -21.064 104.716  1.00 91.57           C  
ATOM    402  N   GLN A  49     -55.829 -22.478 101.640  1.00 92.90           N  
ATOM    403  CA  GLN A  49     -54.920 -22.882 100.573  1.00 92.90           C  
ATOM    404  C   GLN A  49     -55.658 -23.016  99.244  1.00 92.90           C  
ATOM    405  CB  GLN A  49     -54.229 -24.200 100.925  1.00 92.90           C  
ATOM    406  O   GLN A  49     -56.626 -23.772  99.139  1.00 92.90           O  
ATOM    407  CG  GLN A  49     -53.275 -24.097 102.108  1.00 92.90           C  
ATOM    408  CD  GLN A  49     -52.099 -23.177 101.835  1.00 92.90           C  
ATOM    409  NE2 GLN A  49     -51.813 -22.285 102.777  1.00 92.90           N  
ATOM    410  OE1 GLN A  49     -51.453 -23.269 100.787  1.00 92.90           O  
ATOM    411  N   CYS A  50     -55.194 -22.352  98.253  1.00 95.44           N  
ATOM    412  CA  CYS A  50     -55.816 -22.355  96.933  1.00 95.44           C  
ATOM    413  C   CYS A  50     -54.781 -22.601  95.842  1.00 95.44           C  
ATOM    414  CB  CYS A  50     -56.536 -21.032  96.677  1.00 95.44           C  
ATOM    415  O   CYS A  50     -53.578 -22.497  96.088  1.00 95.44           O  
ATOM    416  SG  CYS A  50     -57.769 -20.619  97.931  1.00 95.44           S  
ATOM    417  N   SER A  51     -55.224 -23.008  94.716  1.00 96.30           N  
ATOM    418  CA  SER A  51     -54.376 -23.146  93.537  1.00 96.30           C  
ATOM    419  C   SER A  51     -55.074 -22.616  92.289  1.00 96.30           C  
ATOM    420  CB  SER A  51     -53.981 -24.608  93.329  1.00 96.30           C  
ATOM    421  O   SER A  51     -56.304 -22.560  92.236  1.00 96.30           O  
ATOM    422  OG  SER A  51     -55.124 -25.405  93.066  1.00 96.30           O  
ATOM    423  N   ALA A  52     -54.300 -22.114  91.378  1.00 97.00           N  
ATOM    424  CA  ALA A  52     -54.774 -21.651  90.076  1.00 97.00           C  
ATOM    425  C   ALA A  52     -53.809 -22.054  88.965  1.00 97.00           C  
ATOM    426  CB  ALA A  52     -54.966 -20.137  90.087  1.00 97.00           C  
ATOM    427  O   ALA A  52     -52.615 -22.243  89.210  1.00 97.00           O  
ATOM    428  N   TYR A  53     -54.339 -22.284  87.815  1.00 97.24           N  
ATOM    429  CA  TYR A  53     -53.468 -22.578  86.683  1.00 97.24           C  
ATOM    430  C   TYR A  53     -54.047 -22.019  85.389  1.00 97.24           C  
ATOM    431  CB  TYR A  53     -53.252 -24.088  86.549  1.00 97.24           C  
ATOM    432  O   TYR A  53     -55.251 -21.763  85.300  1.00 97.24           O  
ATOM    433  CG  TYR A  53     -54.517 -24.859  86.260  1.00 97.24           C  
ATOM    434  CD1 TYR A  53     -55.225 -25.482  87.285  1.00 97.24           C  
ATOM    435  CD2 TYR A  53     -55.006 -24.967  84.963  1.00 97.24           C  
ATOM    436  CE1 TYR A  53     -56.391 -26.195  87.024  1.00 97.24           C  
ATOM    437  CE2 TYR A  53     -56.171 -25.677  84.690  1.00 97.24           C  
ATOM    438  OH  TYR A  53     -58.008 -26.991  85.461  1.00 97.24           O  
ATOM    439  CZ  TYR A  53     -56.855 -26.287  85.725  1.00 97.24           C  
ATOM    440  N   ILE A  54     -53.149 -21.800  84.446  1.00 97.21           N  
ATOM    441  CA  ILE A  54     -53.490 -21.503  83.059  1.00 97.21           C  
ATOM    442  C   ILE A  54     -52.912 -22.581  82.144  1.00 97.21           C  
ATOM    443  CB  ILE A  54     -52.976 -20.109  82.637  1.00 97.21           C  
ATOM    444  O   ILE A  54     -51.705 -22.834  82.158  1.00 97.21           O  
ATOM    445  CG1 ILE A  54     -53.541 -19.028  83.565  1.00 97.21           C  
ATOM    446  CG2 ILE A  54     -53.336 -19.820  81.177  1.00 97.21           C  
ATOM    447  CD1 ILE A  54     -52.894 -17.661  83.389  1.00 97.21           C  
ATOM    448  N   ASP A  55     -53.787 -23.299  81.418  1.00 95.72           N  
ATOM    449  CA  ASP A  55     -53.344 -24.241  80.396  1.00 95.72           C  
ATOM    450  C   ASP A  55     -53.353 -23.595  79.012  1.00 95.72           C  
ATOM    451  CB  ASP A  55     -54.228 -25.490  80.398  1.00 95.72           C  
ATOM    452  O   ASP A  55     -54.335 -22.959  78.624  1.00 95.72           O  
ATOM    453  CG  ASP A  55     -53.898 -26.448  81.528  1.00 95.72           C  
ATOM    454  OD1 ASP A  55     -52.715 -26.547  81.918  1.00 95.72           O  
ATOM    455  OD2 ASP A  55     -54.829 -27.113  82.032  1.00 95.72           O  
ATOM    456  N   PHE A  56     -52.277 -23.817  78.318  1.00 94.05           N  
ATOM    457  CA  PHE A  56     -52.195 -23.295  76.959  1.00 94.05           C  
ATOM    458  C   PHE A  56     -51.202 -24.099  76.129  1.00 94.05           C  
ATOM    459  CB  PHE A  56     -51.793 -21.817  76.973  1.00 94.05           C  
ATOM    460  O   PHE A  56     -50.195 -24.582  76.653  1.00 94.05           O  
ATOM    461  CG  PHE A  56     -50.441 -21.562  77.584  1.00 94.05           C  
ATOM    462  CD1 PHE A  56     -50.294 -21.458  78.962  1.00 94.05           C  
ATOM    463  CD2 PHE A  56     -49.317 -21.425  76.780  1.00 94.05           C  
ATOM    464  CE1 PHE A  56     -49.044 -21.222  79.530  1.00 94.05           C  
ATOM    465  CE2 PHE A  56     -48.065 -21.189  77.340  1.00 94.05           C  
ATOM    466  CZ  PHE A  56     -47.931 -21.087  78.715  1.00 94.05           C  
ATOM    467  N   GLU A  57     -51.521 -24.447  74.968  1.00 89.75           N  
ATOM    468  CA  GLU A  57     -50.677 -25.122  73.986  1.00 89.75           C  
ATOM    469  C   GLU A  57     -49.928 -26.293  74.615  1.00 89.75           C  
ATOM    470  CB  GLU A  57     -49.686 -24.137  73.362  1.00 89.75           C  
ATOM    471  O   GLU A  57     -48.729 -26.466  74.383  1.00 89.75           O  
ATOM    472  CG  GLU A  57     -50.339 -23.077  72.488  1.00 89.75           C  
ATOM    473  CD  GLU A  57     -50.917 -23.637  71.197  1.00 89.75           C  
ATOM    474  OE1 GLU A  57     -52.097 -23.356  70.889  1.00 89.75           O  
ATOM    475  OE2 GLU A  57     -50.183 -24.362  70.490  1.00 89.75           O  
ATOM    476  N   GLY A  58     -50.517 -27.037  75.427  1.00 89.18           N  
ATOM    477  CA  GLY A  58     -49.892 -28.204  76.030  1.00 89.18           C  
ATOM    478  C   GLY A  58     -49.022 -27.864  77.225  1.00 89.18           C  
ATOM    479  O   GLY A  58     -48.330 -28.731  77.763  1.00 89.18           O  
ATOM    480  N   GLN A  59     -48.937 -26.577  77.559  1.00 93.11           N  
ATOM    481  CA  GLN A  59     -48.172 -26.123  78.716  1.00 93.11           C  
ATOM    482  C   GLN A  59     -49.094 -25.627  79.825  1.00 93.11           C  
ATOM    483  CB  GLN A  59     -47.194 -25.018  78.312  1.00 93.11           C  
ATOM    484  O   GLN A  59     -50.267 -25.336  79.581  1.00 93.11           O  
ATOM    485  CG  GLN A  59     -46.185 -25.445  77.255  1.00 93.11           C  
ATOM    486  CD  GLN A  59     -45.247 -24.323  76.851  1.00 93.11           C  
ATOM    487  NE2 GLN A  59     -44.319 -24.621  75.949  1.00 93.11           N  
ATOM    488  OE1 GLN A  59     -45.357 -23.196  77.345  1.00 93.11           O  
ATOM    489  N   ARG A  60     -48.534 -25.558  81.148  1.00 95.78           N  
ATOM    490  CA  ARG A  60     -49.331 -25.102  82.282  1.00 95.78           C  
ATOM    491  C   ARG A  60     -48.545 -24.119  83.144  1.00 95.78           C  
ATOM    492  CB  ARG A  60     -49.790 -26.290  83.130  1.00 95.78           C  
ATOM    493  O   ARG A  60     -47.386 -24.371  83.482  1.00 95.78           O  
ATOM    494  CG  ARG A  60     -50.540 -25.893  84.391  1.00 95.78           C  
ATOM    495  CD  ARG A  60     -51.187 -27.096  85.064  1.00 95.78           C  
ATOM    496  NE  ARG A  60     -52.371 -27.548  84.338  1.00 95.78           N  
ATOM    497  NH1 ARG A  60     -52.849 -29.284  85.785  1.00 95.78           N  
ATOM    498  NH2 ARG A  60     -54.187 -28.902  83.963  1.00 95.78           N  
ATOM    499  CZ  ARG A  60     -53.133 -28.577  84.697  1.00 95.78           C  
ATOM    500  N   LEU A  61     -49.172 -22.947  83.375  1.00 96.68           N  
ATOM    501  CA  LEU A  61     -48.689 -22.024  84.396  1.00 96.68           C  
ATOM    502  C   LEU A  61     -49.401 -22.260  85.723  1.00 96.68           C  
ATOM    503  CB  LEU A  61     -48.890 -20.574  83.946  1.00 96.68           C  
ATOM    504  O   LEU A  61     -50.631 -22.192  85.793  1.00 96.68           O  
ATOM    505  CG  LEU A  61     -48.257 -20.185  82.609  1.00 96.68           C  
ATOM    506  CD1 LEU A  61     -48.618 -18.748  82.250  1.00 96.68           C  
ATOM    507  CD2 LEU A  61     -46.744 -20.366  82.660  1.00 96.68           C  
ATOM    508  N   ASN A  62     -48.682 -22.510  86.774  1.00 97.35           N  
ATOM    509  CA  ASN A  62     -49.271 -22.872  88.059  1.00 97.35           C  
ATOM    510  C   ASN A  62     -49.119 -21.749  89.082  1.00 97.35           C  
ATOM    511  CB  ASN A  62     -48.646 -24.163  88.591  1.00 97.35           C  
ATOM    512  O   ASN A  62     -48.118 -21.031  89.077  1.00 97.35           O  
ATOM    513  CG  ASN A  62     -49.023 -25.378  87.765  1.00 97.35           C  
ATOM    514  ND2 ASN A  62     -48.035 -25.983  87.116  1.00 97.35           N  
ATOM    515  OD1 ASN A  62     -50.192 -25.768  87.710  1.00 97.35           O  
ATOM    516  N   TRP A  63     -50.151 -21.576  89.836  1.00 97.14           N  
ATOM    517  CA  TRP A  63     -50.095 -20.737  91.029  1.00 97.14           C  
ATOM    518  C   TRP A  63     -50.618 -21.488  92.248  1.00 97.14           C  
ATOM    519  CB  TRP A  63     -50.900 -19.452  90.821  1.00 97.14           C  
ATOM    520  O   TRP A  63     -51.629 -22.190  92.166  1.00 97.14           O  
ATOM    521  CG  TRP A  63     -50.903 -18.536  92.008  1.00 97.14           C  
ATOM    522  CD1 TRP A  63     -50.008 -17.539  92.282  1.00 97.14           C  
ATOM    523  CD2 TRP A  63     -51.844 -18.537  93.086  1.00 97.14           C  
ATOM    524  CE2 TRP A  63     -51.459 -17.512  93.979  1.00 97.14           C  
ATOM    525  CE3 TRP A  63     -52.977 -19.306  93.384  1.00 97.14           C  
ATOM    526  NE1 TRP A  63     -50.337 -16.919  93.465  1.00 97.14           N  
ATOM    527  CH2 TRP A  63     -53.273 -18.003  95.417  1.00 97.14           C  
ATOM    528  CZ2 TRP A  63     -52.169 -17.237  95.150  1.00 97.14           C  
ATOM    529  CZ3 TRP A  63     -53.682 -19.030  94.550  1.00 97.14           C  
ATOM    530  N   SER A  64     -50.029 -21.526  93.331  1.00 95.14           N  
ATOM    531  CA  SER A  64     -50.505 -22.052  94.607  1.00 95.14           C  
ATOM    532  C   SER A  64     -50.222 -21.079  95.746  1.00 95.14           C  
ATOM    533  CB  SER A  64     -49.854 -23.403  94.906  1.00 95.14           C  
ATOM    534  O   SER A  64     -49.163 -20.447  95.782  1.00 95.14           O  
ATOM    535  OG  SER A  64     -48.447 -23.271  95.013  1.00 95.14           O  
ATOM    536  N   GLY A  65     -51.208 -20.846  96.542  1.00 93.26           N  
ATOM    537  CA  GLY A  65     -51.042 -19.963  97.685  1.00 93.26           C  
ATOM    538  C   GLY A  65     -52.310 -19.799  98.501  1.00 93.26           C  
ATOM    539  O   GLY A  65     -53.257 -20.573  98.350  1.00 93.26           O  
ATOM    540  N   SER A  66     -52.257 -18.919  99.514  1.00 92.81           N  
ATOM    541  CA  SER A  66     -53.388 -18.564 100.365  1.00 92.81           C  
ATOM    542  C   SER A  66     -53.785 -17.104 100.178  1.00 92.81           C  
ATOM    543  CB  SER A  66     -53.056 -18.827 101.835  1.00 92.81           C  
ATOM    544  O   SER A  66     -53.436 -16.250 100.996  1.00 92.81           O  
ATOM    545  OG  SER A  66     -52.746 -20.194 102.044  1.00 92.81           O  
ATOM    546  N   PRO A  67     -54.472 -16.747  98.996  1.00 90.97           N  
ATOM    547  CA  PRO A  67     -54.845 -15.347  98.785  1.00 90.97           C  
ATOM    548  C   PRO A  67     -55.802 -14.824  99.854  1.00 90.97           C  
ATOM    549  CB  PRO A  67     -55.518 -15.364  97.410  1.00 90.97           C  
ATOM    550  O   PRO A  67     -56.618 -15.584 100.382  1.00 90.97           O  
ATOM    551  CG  PRO A  67     -56.079 -16.743  97.278  1.00 90.97           C  
ATOM    552  CD  PRO A  67     -55.182 -17.696  98.014  1.00 90.97           C  
ATOM    553  N   SER A  68     -55.586 -13.581 100.361  1.00 90.87           N  
ATOM    554  CA  SER A  68     -56.479 -12.952 101.328  1.00 90.87           C  
ATOM    555  C   SER A  68     -57.267 -11.811 100.692  1.00 90.87           C  
ATOM    556  CB  SER A  68     -55.688 -12.429 102.528  1.00 90.87           C  
ATOM    557  O   SER A  68     -56.682 -10.863 100.165  1.00 90.87           O  
ATOM    558  OG  SER A  68     -55.040 -13.492 103.204  1.00 90.87           O  
ATOM    559  N   VAL A  69     -58.596 -11.918 100.632  1.00 89.60           N  
ATOM    560  CA  VAL A  69     -59.479 -10.825 100.240  1.00 89.60           C  
ATOM    561  C   VAL A  69     -60.201 -10.278 101.470  1.00 89.60           C  
ATOM    562  CB  VAL A  69     -60.505 -11.277  99.177  1.00 89.60           C  
ATOM    563  O   VAL A  69     -61.209 -10.838 101.906  1.00 89.60           O  
ATOM    564  CG1 VAL A  69     -59.828 -11.469  97.821  1.00 89.60           C  
ATOM    565  CG2 VAL A  69     -61.199 -12.563  99.619  1.00 89.60           C  
ATOM    566  N   LEU A  70     -59.666  -9.233 102.164  1.00 89.74           N  
ATOM    567  CA  LEU A  70     -60.125  -8.740 103.458  1.00 89.74           C  
ATOM    568  C   LEU A  70     -60.996  -7.499 103.288  1.00 89.74           C  
ATOM    569  CB  LEU A  70     -58.933  -8.421 104.364  1.00 89.74           C  
ATOM    570  O   LEU A  70     -61.580  -7.009 104.257  1.00 89.74           O  
ATOM    571  CG  LEU A  70     -57.999  -9.587 104.689  1.00 89.74           C  
ATOM    572  CD1 LEU A  70     -56.801  -9.097 105.496  1.00 89.74           C  
ATOM    573  CD2 LEU A  70     -58.748 -10.679 105.445  1.00 89.74           C  
ATOM    574  N   GLY A  71     -61.275  -7.055 102.126  1.00 90.40           N  
ATOM    575  CA  GLY A  71     -62.136  -5.941 101.761  1.00 90.40           C  
ATOM    576  C   GLY A  71     -63.030  -6.243 100.573  1.00 90.40           C  
ATOM    577  O   GLY A  71     -62.864  -7.268  99.909  1.00 90.40           O  
ATOM    578  N   TRP A  72     -64.076  -5.272 100.433  1.00 91.53           N  
ATOM    579  CA  TRP A  72     -64.990  -5.434  99.308  1.00 91.53           C  
ATOM    580  C   TRP A  72     -64.334  -4.990  98.005  1.00 91.53           C  
ATOM    581  CB  TRP A  72     -66.278  -4.641  99.542  1.00 91.53           C  
ATOM    582  O   TRP A  72     -63.499  -4.082  98.001  1.00 91.53           O  
ATOM    583  CG  TRP A  72     -67.077  -5.110 100.721  1.00 91.53           C  
ATOM    584  CD1 TRP A  72     -66.828  -6.205 101.501  1.00 91.53           C  
ATOM    585  CD2 TRP A  72     -68.257  -4.499 101.251  1.00 91.53           C  
ATOM    586  CE2 TRP A  72     -68.672  -5.277 102.354  1.00 91.53           C  
ATOM    587  CE3 TRP A  72     -69.005  -3.367 100.899  1.00 91.53           C  
ATOM    588  NE1 TRP A  72     -67.784  -6.311 102.485  1.00 91.53           N  
ATOM    589  CH2 TRP A  72     -70.516  -3.847 102.745  1.00 91.53           C  
ATOM    590  CZ2 TRP A  72     -69.803  -4.959 103.110  1.00 91.53           C  
ATOM    591  CZ3 TRP A  72     -70.130  -3.052 101.652  1.00 91.53           C  
ATOM    592  N   TYR A  73     -64.524  -5.770  96.917  1.00 93.14           N  
ATOM    593  CA  TYR A  73     -64.165  -5.409  95.551  1.00 93.14           C  
ATOM    594  C   TYR A  73     -62.652  -5.393  95.370  1.00 93.14           C  
ATOM    595  CB  TYR A  73     -64.748  -4.040  95.186  1.00 93.14           C  
ATOM    596  O   TYR A  73     -62.101  -4.466  94.773  1.00 93.14           O  
ATOM    597  CG  TYR A  73     -66.251  -3.967  95.311  1.00 93.14           C  
ATOM    598  CD1 TYR A  73     -67.078  -4.547  94.351  1.00 93.14           C  
ATOM    599  CD2 TYR A  73     -66.846  -3.319  96.387  1.00 93.14           C  
ATOM    600  CE1 TYR A  73     -68.463  -4.481  94.461  1.00 93.14           C  
ATOM    601  CE2 TYR A  73     -68.230  -3.247  96.508  1.00 93.14           C  
ATOM    602  OH  TYR A  73     -70.399  -3.762  95.655  1.00 93.14           O  
ATOM    603  CZ  TYR A  73     -69.029  -3.830  95.541  1.00 93.14           C  
ATOM    604  N   GLN A  74     -61.986  -6.441  95.955  1.00 94.64           N  
ATOM    605  CA  GLN A  74     -60.541  -6.558  95.792  1.00 94.64           C  
ATOM    606  C   GLN A  74     -60.193  -7.399  94.567  1.00 94.64           C  
ATOM    607  CB  GLN A  74     -59.906  -7.166  97.044  1.00 94.64           C  
ATOM    608  O   GLN A  74     -60.975  -8.258  94.154  1.00 94.64           O  
ATOM    609  CG  GLN A  74     -59.979  -6.265  98.269  1.00 94.64           C  
ATOM    610  CD  GLN A  74     -59.075  -6.731  99.395  1.00 94.64           C  
ATOM    611  NE2 GLN A  74     -58.412  -5.786 100.053  1.00 94.64           N  
ATOM    612  OE1 GLN A  74     -58.974  -7.931  99.672  1.00 94.64           O  
ATOM    613  N   THR A  75     -58.969  -7.076  93.957  1.00 94.87           N  
ATOM    614  CA  THR A  75     -58.354  -7.838  92.876  1.00 94.87           C  
ATOM    615  C   THR A  75     -56.988  -8.371  93.298  1.00 94.87           C  
ATOM    616  CB  THR A  75     -58.203  -6.981  91.605  1.00 94.87           C  
ATOM    617  O   THR A  75     -56.074  -7.594  93.585  1.00 94.87           O  
ATOM    618  CG2 THR A  75     -57.569  -7.783  90.473  1.00 94.87           C  
ATOM    619  OG1 THR A  75     -59.496  -6.525  91.187  1.00 94.87           O  
ATOM    620  N   ILE A  76     -56.883  -9.622  93.348  1.00 94.67           N  
ATOM    621  CA  ILE A  76     -55.633 -10.248  93.764  1.00 94.67           C  
ATOM    622  C   ILE A  76     -54.966 -10.915  92.563  1.00 94.67           C  
ATOM    623  CB  ILE A  76     -55.864 -11.279  94.891  1.00 94.67           C  
ATOM    624  O   ILE A  76     -55.477 -11.904  92.032  1.00 94.67           O  
ATOM    625  CG1 ILE A  76     -56.588 -10.625  96.073  1.00 94.67           C  
ATOM    626  CG2 ILE A  76     -54.536 -11.899  95.337  1.00 94.67           C  
ATOM    627  CD1 ILE A  76     -55.781  -9.537  96.768  1.00 94.67           C  
ATOM    628  N   PRO A  77     -53.779 -10.431  92.177  1.00 95.67           N  
ATOM    629  CA  PRO A  77     -53.055 -11.053  91.067  1.00 95.67           C  
ATOM    630  C   PRO A  77     -52.538 -12.449  91.409  1.00 95.67           C  
ATOM    631  CB  PRO A  77     -51.894 -10.087  90.817  1.00 95.67           C  
ATOM    632  O   PRO A  77     -51.932 -12.645  92.466  1.00 95.67           O  
ATOM    633  CG  PRO A  77     -51.809  -9.262  92.060  1.00 95.67           C  
ATOM    634  CD  PRO A  77     -53.109  -9.385  92.803  1.00 95.67           C  
ATOM    635  N   LEU A  78     -52.705 -13.371  90.605  1.00 96.95           N  
ATOM    636  CA  LEU A  78     -52.273 -14.743  90.845  1.00 96.95           C  
ATOM    637  C   LEU A  78     -51.158 -15.138  89.883  1.00 96.95           C  
ATOM    638  CB  LEU A  78     -53.452 -15.709  90.702  1.00 96.95           C  
ATOM    639  O   LEU A  78     -50.126 -15.666  90.304  1.00 96.95           O  
ATOM    640  CG  LEU A  78     -54.640 -15.472  91.635  1.00 96.95           C  
ATOM    641  CD1 LEU A  78     -55.797 -16.396  91.267  1.00 96.95           C  
ATOM    642  CD2 LEU A  78     -54.228 -15.676  93.089  1.00 96.95           C  
ATOM    643  N   ILE A  79     -51.317 -14.939  88.584  1.00 97.27           N  
ATOM    644  CA  ILE A  79     -50.342 -15.283  87.555  1.00 97.27           C  
ATOM    645  C   ILE A  79     -50.127 -14.089  86.628  1.00 97.27           C  
ATOM    646  CB  ILE A  79     -50.791 -16.518  86.742  1.00 97.27           C  
ATOM    647  O   ILE A  79     -51.090 -13.489  86.145  1.00 97.27           O  
ATOM    648  CG1 ILE A  79     -50.896 -17.747  87.652  1.00 97.27           C  
ATOM    649  CG2 ILE A  79     -49.829 -16.778  85.579  1.00 97.27           C  
ATOM    650  CD1 ILE A  79     -51.494 -18.972  86.972  1.00 97.27           C  
ATOM    651  N   ASP A  80     -48.869 -13.780  86.387  1.00 96.66           N  
ATOM    652  CA  ASP A  80     -48.444 -12.771  85.420  1.00 96.66           C  
ATOM    653  C   ASP A  80     -47.165 -13.201  84.705  1.00 96.66           C  
ATOM    654  CB  ASP A  80     -48.233 -11.422  86.110  1.00 96.66           C  
ATOM    655  O   ASP A  80     -46.063 -12.994  85.216  1.00 96.66           O  
ATOM    656  CG  ASP A  80     -48.019 -10.282  85.130  1.00 96.66           C  
ATOM    657  OD1 ASP A  80     -47.856 -10.542  83.918  1.00 96.66           O  
ATOM    658  OD2 ASP A  80     -48.010  -9.113  85.573  1.00 96.66           O  
ATOM    659  N   GLN A  81     -47.390 -13.834  83.596  1.00 97.17           N  
ATOM    660  CA  GLN A  81     -46.233 -14.372  82.889  1.00 97.17           C  
ATOM    661  C   GLN A  81     -46.368 -14.173  81.382  1.00 97.17           C  
ATOM    662  CB  GLN A  81     -46.050 -15.857  83.208  1.00 97.17           C  
ATOM    663  O   GLN A  81     -47.476 -14.206  80.843  1.00 97.17           O  
ATOM    664  CG  GLN A  81     -45.642 -16.130  84.650  1.00 97.17           C  
ATOM    665  CD  GLN A  81     -45.188 -17.561  84.870  1.00 97.17           C  
ATOM    666  NE2 GLN A  81     -45.227 -18.010  86.120  1.00 97.17           N  
ATOM    667  OE1 GLN A  81     -44.806 -18.258  83.924  1.00 97.17           O  
ATOM    668  N   THR A  82     -45.262 -13.956  80.732  1.00 96.53           N  
ATOM    669  CA  THR A  82     -45.170 -13.883  79.278  1.00 96.53           C  
ATOM    670  C   THR A  82     -44.581 -15.171  78.708  1.00 96.53           C  
ATOM    671  CB  THR A  82     -44.314 -12.683  78.832  1.00 96.53           C  
ATOM    672  O   THR A  82     -43.543 -15.645  79.174  1.00 96.53           O  
ATOM    673  CG2 THR A  82     -44.258 -12.582  77.311  1.00 96.53           C  
ATOM    674  OG1 THR A  82     -44.880 -11.478  79.360  1.00 96.53           O  
ATOM    675  N   VAL A  83     -45.265 -15.709  77.741  1.00 95.77           N  
ATOM    676  CA  VAL A  83     -44.817 -16.961  77.141  1.00 95.77           C  
ATOM    677  C   VAL A  83     -44.666 -16.787  75.632  1.00 95.77           C  
ATOM    678  CB  VAL A  83     -45.793 -18.119  77.449  1.00 95.77           C  
ATOM    679  O   VAL A  83     -45.236 -15.863  75.047  1.00 95.77           O  
ATOM    680  CG1 VAL A  83     -45.891 -18.356  78.955  1.00 95.77           C  
ATOM    681  CG2 VAL A  83     -47.171 -17.825  76.860  1.00 95.77           C  
ATOM    682  N   THR A  84     -43.901 -17.660  75.020  1.00 95.64           N  
ATOM    683  CA  THR A  84     -43.696 -17.667  73.575  1.00 95.64           C  
ATOM    684  C   THR A  84     -44.653 -18.644  72.898  1.00 95.64           C  
ATOM    685  CB  THR A  84     -42.244 -18.035  73.219  1.00 95.64           C  
ATOM    686  O   THR A  84     -44.707 -19.821  73.262  1.00 95.64           O  
ATOM    687  CG2 THR A  84     -42.029 -18.024  71.709  1.00 95.64           C  
ATOM    688  OG1 THR A  84     -41.355 -17.088  73.823  1.00 95.64           O  
ATOM    689  N   ILE A  85     -45.385 -18.118  71.928  1.00 95.91           N  
ATOM    690  CA  ILE A  85     -46.308 -18.946  71.159  1.00 95.91           C  
ATOM    691  C   ILE A  85     -45.871 -18.985  69.697  1.00 95.91           C  
ATOM    692  CB  ILE A  85     -47.759 -18.426  71.271  1.00 95.91           C  
ATOM    693  O   ILE A  85     -45.634 -17.941  69.085  1.00 95.91           O  
ATOM    694  CG1 ILE A  85     -48.190 -18.357  72.740  1.00 95.91           C  
ATOM    695  CG2 ILE A  85     -48.713 -19.310  70.461  1.00 95.91           C  
ATOM    696  CD1 ILE A  85     -48.286 -19.715  73.422  1.00 95.91           C  
ATOM    697  N   ASN A  86     -45.676 -20.227  69.122  1.00 94.62           N  
ATOM    698  CA  ASN A  86     -45.274 -20.421  67.733  1.00 94.62           C  
ATOM    699  C   ASN A  86     -46.449 -20.236  66.778  1.00 94.62           C  
ATOM    700  CB  ASN A  86     -44.649 -21.805  67.544  1.00 94.62           C  
ATOM    701  O   ASN A  86     -47.563 -20.679  67.064  1.00 94.62           O  
ATOM    702  CG  ASN A  86     -43.361 -21.977  68.325  1.00 94.62           C  
ATOM    703  ND2 ASN A  86     -43.191 -23.141  68.939  1.00 94.62           N  
ATOM    704  OD1 ASN A  86     -42.527 -21.069  68.376  1.00 94.62           O  
ATOM    705  N   HIS A  87     -46.212 -19.477  65.700  1.00 94.48           N  
ATOM    706  CA  HIS A  87     -47.203 -19.373  64.635  1.00 94.48           C  
ATOM    707  C   HIS A  87     -47.140 -20.580  63.705  1.00 94.48           C  
ATOM    708  CB  HIS A  87     -46.998 -18.084  63.836  1.00 94.48           C  
ATOM    709  O   HIS A  87     -46.150 -21.316  63.702  1.00 94.48           O  
ATOM    710  CG  HIS A  87     -47.362 -16.846  64.592  1.00 94.48           C  
ATOM    711  CD2 HIS A  87     -46.818 -16.287  65.698  1.00 94.48           C  
ATOM    712  ND1 HIS A  87     -48.411 -16.031  64.224  1.00 94.48           N  
ATOM    713  CE1 HIS A  87     -48.495 -15.021  65.073  1.00 94.48           C  
ATOM    714  NE2 HIS A  87     -47.539 -15.152  65.977  1.00 94.48           N  
ATOM    715  N   ASP A  88     -48.187 -20.870  62.946  1.00 91.84           N  
ATOM    716  CA  ASP A  88     -48.169 -21.836  61.852  1.00 91.84           C  
ATOM    717  C   ASP A  88     -47.258 -21.365  60.720  1.00 91.84           C  
ATOM    718  CB  ASP A  88     -49.584 -22.075  61.323  1.00 91.84           C  
ATOM    719  O   ASP A  88     -46.809 -20.217  60.714  1.00 91.84           O  
ATOM    720  CG  ASP A  88     -50.525 -22.631  62.377  1.00 91.84           C  
ATOM    721  OD1 ASP A  88     -50.080 -23.427  63.233  1.00 91.84           O  
ATOM    722  OD2 ASP A  88     -51.722 -22.273  62.351  1.00 91.84           O  
ATOM    723  N   SER A  89     -46.889 -22.245  59.835  1.00 87.51           N  
ATOM    724  CA  SER A  89     -45.968 -21.951  58.741  1.00 87.51           C  
ATOM    725  C   SER A  89     -46.445 -20.754  57.925  1.00 87.51           C  
ATOM    726  CB  SER A  89     -45.809 -23.169  57.831  1.00 87.51           C  
ATOM    727  O   SER A  89     -45.638 -20.056  57.308  1.00 87.51           O  
ATOM    728  OG  SER A  89     -47.064 -23.575  57.310  1.00 87.51           O  
ATOM    729  N   ASP A  90     -47.717 -20.380  57.951  1.00 87.22           N  
ATOM    730  CA  ASP A  90     -48.244 -19.248  57.194  1.00 87.22           C  
ATOM    731  C   ASP A  90     -48.284 -17.986  58.052  1.00 87.22           C  
ATOM    732  CB  ASP A  90     -49.642 -19.564  56.659  1.00 87.22           C  
ATOM    733  O   ASP A  90     -48.743 -16.935  57.599  1.00 87.22           O  
ATOM    734  CG  ASP A  90     -50.637 -19.895  57.757  1.00 87.22           C  
ATOM    735  OD1 ASP A  90     -50.250 -19.915  58.945  1.00 87.22           O  
ATOM    736  OD2 ASP A  90     -51.819 -20.141  57.431  1.00 87.22           O  
ATOM    737  N   GLY A  91     -47.774 -18.097  59.224  1.00 91.23           N  
ATOM    738  CA  GLY A  91     -47.665 -16.942  60.101  1.00 91.23           C  
ATOM    739  C   GLY A  91     -48.917 -16.695  60.921  1.00 91.23           C  
ATOM    740  O   GLY A  91     -48.992 -15.720  61.671  1.00 91.23           O  
ATOM    741  N   LYS A  92     -49.944 -17.522  60.790  1.00 92.13           N  
ATOM    742  CA  LYS A  92     -51.187 -17.392  61.546  1.00 92.13           C  
ATOM    743  C   LYS A  92     -51.169 -18.276  62.790  1.00 92.13           C  
ATOM    744  CB  LYS A  92     -52.388 -17.747  60.669  1.00 92.13           C  
ATOM    745  O   LYS A  92     -50.472 -19.293  62.826  1.00 92.13           O  
ATOM    746  CG  LYS A  92     -52.562 -16.839  59.460  1.00 92.13           C  
ATOM    747  CD  LYS A  92     -53.831 -17.173  58.687  1.00 92.13           C  
ATOM    748  CE  LYS A  92     -54.054 -16.207  57.531  1.00 92.13           C  
ATOM    749  NZ  LYS A  92     -55.287 -16.543  56.758  1.00 92.13           N  
ATOM    750  N   LYS A  93     -51.919 -17.855  63.723  1.00 94.44           N  
ATOM    751  CA  LYS A  93     -51.995 -18.654  64.943  1.00 94.44           C  
ATOM    752  C   LYS A  93     -53.209 -18.264  65.781  1.00 94.44           C  
ATOM    753  CB  LYS A  93     -50.716 -18.497  65.768  1.00 94.44           C  
ATOM    754  O   LYS A  93     -53.404 -17.087  66.091  1.00 94.44           O  
ATOM    755  CG  LYS A  93     -50.725 -19.272  67.076  1.00 94.44           C  
ATOM    756  CD  LYS A  93     -50.679 -20.776  66.835  1.00 94.44           C  
ATOM    757  CE  LYS A  93     -50.538 -21.548  68.140  1.00 94.44           C  
ATOM    758  NZ  LYS A  93     -50.385 -23.015  67.902  1.00 94.44           N  
ATOM    759  N   THR A  94     -54.076 -19.220  65.958  1.00 94.70           N  
ATOM    760  CA  THR A  94     -55.098 -19.197  66.999  1.00 94.70           C  
ATOM    761  C   THR A  94     -54.867 -20.317  68.009  1.00 94.70           C  
ATOM    762  CB  THR A  94     -56.510 -19.327  66.398  1.00 94.70           C  
ATOM    763  O   THR A  94     -54.727 -21.482  67.631  1.00 94.70           O  
ATOM    764  CG2 THR A  94     -57.576 -19.303  67.489  1.00 94.70           C  
ATOM    765  OG1 THR A  94     -56.741 -18.239  65.495  1.00 94.70           O  
ATOM    766  N   PHE A  95     -54.700 -19.937  69.195  1.00 93.92           N  
ATOM    767  CA  PHE A  95     -54.429 -20.974  70.184  1.00 93.92           C  
ATOM    768  C   PHE A  95     -55.454 -20.929  71.311  1.00 93.92           C  
ATOM    769  CB  PHE A  95     -53.015 -20.819  70.754  1.00 93.92           C  
ATOM    770  O   PHE A  95     -56.030 -19.876  71.592  1.00 93.92           O  
ATOM    771  CG  PHE A  95     -52.829 -19.579  71.586  1.00 93.92           C  
ATOM    772  CD1 PHE A  95     -52.571 -18.353  70.983  1.00 93.92           C  
ATOM    773  CD2 PHE A  95     -52.912 -19.638  72.971  1.00 93.92           C  
ATOM    774  CE1 PHE A  95     -52.398 -17.204  71.751  1.00 93.92           C  
ATOM    775  CE2 PHE A  95     -52.740 -18.494  73.744  1.00 93.92           C  
ATOM    776  CZ  PHE A  95     -52.482 -17.278  73.132  1.00 93.92           C  
ATOM    777  N   SER A  96     -55.733 -22.117  71.836  1.00 93.97           N  
ATOM    778  CA  SER A  96     -56.717 -22.257  72.904  1.00 93.97           C  
ATOM    779  C   SER A  96     -56.052 -22.230  74.276  1.00 93.97           C  
ATOM    780  CB  SER A  96     -57.508 -23.555  72.737  1.00 93.97           C  
ATOM    781  O   SER A  96     -54.901 -22.647  74.422  1.00 93.97           O  
ATOM    782  OG  SER A  96     -58.185 -23.575  71.492  1.00 93.97           O  
ATOM    783  N   PHE A  97     -56.753 -21.688  75.263  1.00 94.20           N  
ATOM    784  CA  PHE A  97     -56.261 -21.661  76.636  1.00 94.20           C  
ATOM    785  C   PHE A  97     -57.415 -21.760  77.626  1.00 94.20           C  
ATOM    786  CB  PHE A  97     -55.456 -20.383  76.894  1.00 94.20           C  
ATOM    787  O   PHE A  97     -58.576 -21.571  77.257  1.00 94.20           O  
ATOM    788  CG  PHE A  97     -56.211 -19.118  76.586  1.00 94.20           C  
ATOM    789  CD1 PHE A  97     -56.193 -18.576  75.307  1.00 94.20           C  
ATOM    790  CD2 PHE A  97     -56.938 -18.470  77.576  1.00 94.20           C  
ATOM    791  CE1 PHE A  97     -56.890 -17.405  75.019  1.00 94.20           C  
ATOM    792  CE2 PHE A  97     -57.637 -17.300  77.296  1.00 94.20           C  
ATOM    793  CZ  PHE A  97     -57.611 -16.768  76.017  1.00 94.20           C  
ATOM    794  N   SER A  98     -57.140 -22.168  78.856  1.00 96.12           N  
ATOM    795  CA  SER A  98     -58.093 -22.237  79.960  1.00 96.12           C  
ATOM    796  C   SER A  98     -57.433 -21.865  81.284  1.00 96.12           C  
ATOM    797  CB  SER A  98     -58.698 -23.638  80.059  1.00 96.12           C  
ATOM    798  O   SER A  98     -56.207 -21.912  81.407  1.00 96.12           O  
ATOM    799  OG  SER A  98     -57.703 -24.595  80.378  1.00 96.12           O  
ATOM    800  N   ALA A  99     -58.264 -21.387  82.146  1.00 97.08           N  
ATOM    801  CA  ALA A  99     -57.791 -21.068  83.490  1.00 97.08           C  
ATOM    802  C   ALA A  99     -58.744 -21.611  84.551  1.00 97.08           C  
ATOM    803  CB  ALA A  99     -57.623 -19.559  83.652  1.00 97.08           C  
ATOM    804  O   ALA A  99     -59.951 -21.713  84.316  1.00 97.08           O  
ATOM    805  N   GLN A 100     -58.160 -22.048  85.636  1.00 97.67           N  
ATOM    806  CA  GLN A 100     -58.986 -22.566  86.722  1.00 97.67           C  
ATOM    807  C   GLN A 100     -58.432 -22.149  88.082  1.00 97.67           C  
ATOM    808  CB  GLN A 100     -59.087 -24.090  86.641  1.00 97.67           C  
ATOM    809  O   GLN A 100     -57.216 -22.147  88.288  1.00 97.67           O  
ATOM    810  CG  GLN A 100     -59.984 -24.704  87.708  1.00 97.67           C  
ATOM    811  CD  GLN A 100     -60.174 -26.198  87.525  1.00 97.67           C  
ATOM    812  NE2 GLN A 100     -61.408 -26.663  87.688  1.00 97.67           N  
ATOM    813  OE1 GLN A 100     -59.220 -26.928  87.239  1.00 97.67           O  
ATOM    814  N   PHE A 101     -59.284 -21.739  88.882  1.00 97.58           N  
ATOM    815  CA  PHE A 101     -58.990 -21.493  90.289  1.00 97.58           C  
ATOM    816  C   PHE A 101     -59.677 -22.527  91.174  1.00 97.58           C  
ATOM    817  CB  PHE A 101     -59.428 -20.082  90.693  1.00 97.58           C  
ATOM    818  O   PHE A 101     -60.880 -22.762  91.043  1.00 97.58           O  
ATOM    819  CG  PHE A 101     -59.151 -19.749  92.134  1.00 97.58           C  
ATOM    820  CD1 PHE A 101     -60.089 -20.029  93.120  1.00 97.58           C  
ATOM    821  CD2 PHE A 101     -57.950 -19.156  92.503  1.00 97.58           C  
ATOM    822  CE1 PHE A 101     -59.835 -19.722  94.454  1.00 97.58           C  
ATOM    823  CE2 PHE A 101     -57.689 -18.847  93.835  1.00 97.58           C  
ATOM    824  CZ  PHE A 101     -58.633 -19.129  94.809  1.00 97.58           C  
ATOM    825  N   ASN A 102     -58.874 -23.168  91.934  1.00 95.69           N  
ATOM    826  CA  ASN A 102     -59.417 -24.140  92.877  1.00 95.69           C  
ATOM    827  C   ASN A 102     -59.366 -23.619  94.311  1.00 95.69           C  
ATOM    828  CB  ASN A 102     -58.667 -25.469  92.769  1.00 95.69           C  
ATOM    829  O   ASN A 102     -58.292 -23.540  94.909  1.00 95.69           O  
ATOM    830  CG  ASN A 102     -58.793 -26.100  91.396  1.00 95.69           C  
ATOM    831  ND2 ASN A 102     -57.660 -26.444  90.795  1.00 95.69           N  
ATOM    832  OD1 ASN A 102     -59.900 -26.277  90.880  1.00 95.69           O  
ATOM    833  N   GLY A 103     -60.531 -23.278  94.810  1.00 93.44           N  
ATOM    834  CA  GLY A 103     -60.568 -22.819  96.189  1.00 93.44           C  
ATOM    835  C   GLY A 103     -60.654 -23.954  97.193  1.00 93.44           C  
ATOM    836  O   GLY A 103     -60.785 -25.119  96.811  1.00 93.44           O  
ATOM    837  N   GLY A 104     -60.394 -23.620  98.489  1.00 87.76           N  
ATOM    838  CA  GLY A 104     -60.347 -24.580  99.579  1.00 87.76           C  
ATOM    839  C   GLY A 104     -61.720 -24.955 100.104  1.00 87.76           C  
ATOM    840  O   GLY A 104     -61.856 -25.900 100.883  1.00 87.76           O  
ATOM    841  N   GLY A 105     -62.884 -24.289  99.508  1.00 80.33           N  
ATOM    842  CA  GLY A 105     -64.159 -24.521 100.167  1.00 80.33           C  
ATOM    843  C   GLY A 105     -64.290 -23.788 101.489  1.00 80.33           C  
ATOM    844  O   GLY A 105     -63.399 -23.030 101.875  1.00 80.33           O  
ATOM    845  N   GLY A 106     -65.534 -23.613 102.108  1.00 86.89           N  
ATOM    846  CA  GLY A 106     -65.872 -22.701 103.190  1.00 86.89           C  
ATOM    847  C   GLY A 106     -66.195 -21.299 102.710  1.00 86.89           C  
ATOM    848  O   GLY A 106     -67.085 -21.112 101.877  1.00 86.89           O  
ATOM    849  N   TRP A 107     -65.416 -20.328 103.311  1.00 90.10           N  
ATOM    850  CA  TRP A 107     -65.599 -18.936 102.914  1.00 90.10           C  
ATOM    851  C   TRP A 107     -64.874 -18.642 101.605  1.00 90.10           C  
ATOM    852  CB  TRP A 107     -65.099 -17.993 104.012  1.00 90.10           C  
ATOM    853  O   TRP A 107     -65.146 -17.633 100.951  1.00 90.10           O  
ATOM    854  CG  TRP A 107     -65.932 -18.014 105.259  1.00 90.10           C  
ATOM    855  CD1 TRP A 107     -65.649 -18.663 106.428  1.00 90.10           C  
ATOM    856  CD2 TRP A 107     -67.189 -17.359 105.457  1.00 90.10           C  
ATOM    857  CE2 TRP A 107     -67.610 -17.654 106.773  1.00 90.10           C  
ATOM    858  CE3 TRP A 107     -68.000 -16.550 104.650  1.00 90.10           C  
ATOM    859  NE1 TRP A 107     -66.654 -18.450 107.343  1.00 90.10           N  
ATOM    860  CH2 TRP A 107     -69.584 -16.379 106.489  1.00 90.10           C  
ATOM    861  CZ2 TRP A 107     -68.809 -17.167 107.300  1.00 90.10           C  
ATOM    862  CZ3 TRP A 107     -69.192 -16.067 105.176  1.00 90.10           C  
ATOM    863  N   SER A 108     -63.906 -19.582 101.129  1.00 91.30           N  
ATOM    864  CA  SER A 108     -63.215 -19.501  99.846  1.00 91.30           C  
ATOM    865  C   SER A 108     -64.070 -20.073  98.721  1.00 91.30           C  
ATOM    866  CB  SER A 108     -61.878 -20.241  99.910  1.00 91.30           C  
ATOM    867  O   SER A 108     -64.850 -21.002  98.938  1.00 91.30           O  
ATOM    868  OG  SER A 108     -61.290 -20.328  98.623  1.00 91.30           O  
ATOM    869  N   PRO A 109     -64.049 -19.499  97.506  1.00 92.22           N  
ATOM    870  CA  PRO A 109     -64.820 -20.053  96.391  1.00 92.22           C  
ATOM    871  C   PRO A 109     -64.411 -21.483  96.043  1.00 92.22           C  
ATOM    872  CB  PRO A 109     -64.506 -19.099  95.236  1.00 92.22           C  
ATOM    873  O   PRO A 109     -63.304 -21.911  96.381  1.00 92.22           O  
ATOM    874  CG  PRO A 109     -63.149 -18.556  95.548  1.00 92.22           C  
ATOM    875  CD  PRO A 109     -63.000 -18.472  97.040  1.00 92.22           C  
ATOM    876  N   ARG A 110     -65.449 -22.206  95.540  1.00 93.34           N  
ATOM    877  CA  ARG A 110     -65.083 -23.478  94.925  1.00 93.34           C  
ATOM    878  C   ARG A 110     -64.406 -23.259  93.576  1.00 93.34           C  
ATOM    879  CB  ARG A 110     -66.316 -24.368  94.755  1.00 93.34           C  
ATOM    880  O   ARG A 110     -63.741 -22.243  93.367  1.00 93.34           O  
ATOM    881  CG  ARG A 110     -66.933 -24.823  96.068  1.00 93.34           C  
ATOM    882  CD  ARG A 110     -68.137 -25.727  95.842  1.00 93.34           C  
ATOM    883  NE  ARG A 110     -68.708 -26.189  97.104  1.00 93.34           N  
ATOM    884  NH1 ARG A 110     -70.495 -27.285  96.132  1.00 93.34           N  
ATOM    885  NH2 ARG A 110     -70.247 -27.285  98.411  1.00 93.34           N  
ATOM    886  CZ  ARG A 110     -69.815 -26.918  97.213  1.00 93.34           C  
ATOM    887  N   THR A 111     -64.601 -24.185  92.695  1.00 95.41           N  
ATOM    888  CA  THR A 111     -63.886 -24.132  91.425  1.00 95.41           C  
ATOM    889  C   THR A 111     -64.441 -23.021  90.538  1.00 95.41           C  
ATOM    890  CB  THR A 111     -63.969 -25.477  90.680  1.00 95.41           C  
ATOM    891  O   THR A 111     -65.653 -22.926  90.338  1.00 95.41           O  
ATOM    892  CG2 THR A 111     -63.206 -25.423  89.360  1.00 95.41           C  
ATOM    893  OG1 THR A 111     -63.407 -26.507  91.502  1.00 95.41           O  
ATOM    894  N   LEU A 112     -63.599 -22.206  90.119  1.00 96.93           N  
ATOM    895  CA  LEU A 112     -63.856 -21.218  89.077  1.00 96.93           C  
ATOM    896  C   LEU A 112     -63.103 -21.568  87.798  1.00 96.93           C  
ATOM    897  CB  LEU A 112     -63.454 -19.820  89.553  1.00 96.93           C  
ATOM    898  O   LEU A 112     -61.892 -21.801  87.829  1.00 96.93           O  
ATOM    899  CG  LEU A 112     -64.099 -19.335  90.853  1.00 96.93           C  
ATOM    900  CD1 LEU A 112     -63.433 -18.047  91.327  1.00 96.93           C  
ATOM    901  CD2 LEU A 112     -65.598 -19.129  90.661  1.00 96.93           C  
ATOM    902  N   THR A 113     -63.903 -21.492  86.734  1.00 97.09           N  
ATOM    903  CA  THR A 113     -63.275 -21.997  85.518  1.00 97.09           C  
ATOM    904  C   THR A 113     -63.543 -21.061  84.343  1.00 97.09           C  
ATOM    905  CB  THR A 113     -63.778 -23.412  85.176  1.00 97.09           C  
ATOM    906  O   THR A 113     -64.668 -20.593  84.159  1.00 97.09           O  
ATOM    907  CG2 THR A 113     -63.067 -23.966  83.945  1.00 97.09           C  
ATOM    908  OG1 THR A 113     -63.533 -24.282  86.288  1.00 97.09           O  
ATOM    909  N   ILE A 114     -62.471 -20.815  83.594  1.00 96.24           N  
ATOM    910  CA  ILE A 114     -62.525 -20.229  82.259  1.00 96.24           C  
ATOM    911  C   ILE A 114     -62.180 -21.289  81.215  1.00 96.24           C  
ATOM    912  CB  ILE A 114     -61.569 -19.022  82.132  1.00 96.24           C  
ATOM    913  O   ILE A 114     -61.059 -21.801  81.189  1.00 96.24           O  
ATOM    914  CG1 ILE A 114     -61.928 -17.945  83.163  1.00 96.24           C  
ATOM    915  CG2 ILE A 114     -61.602 -18.453  80.711  1.00 96.24           C  
ATOM    916  CD1 ILE A 114     -60.939 -16.789  83.221  1.00 96.24           C  
ATOM    917  N   SER A 115     -63.133 -21.761  80.400  1.00 91.48           N  
ATOM    918  CA  SER A 115     -62.875 -22.795  79.403  1.00 91.48           C  
ATOM    919  C   SER A 115     -63.486 -22.429  78.055  1.00 91.48           C  
ATOM    920  CB  SER A 115     -63.426 -24.142  79.873  1.00 91.48           C  
ATOM    921  O   SER A 115     -64.329 -21.534  77.973  1.00 91.48           O  
ATOM    922  OG  SER A 115     -64.832 -24.081  80.037  1.00 91.48           O  
ATOM    923  N   GLY A 116     -63.021 -23.025  76.975  1.00 85.13           N  
ATOM    924  CA  GLY A 116     -63.540 -22.905  75.622  1.00 85.13           C  
ATOM    925  C   GLY A 116     -63.216 -21.572  74.975  1.00 85.13           C  
ATOM    926  O   GLY A 116     -64.005 -21.052  74.183  1.00 85.13           O  
ATOM    927  N   ILE A 117     -62.086 -21.007  75.440  1.00 90.87           N  
ATOM    928  CA  ILE A 117     -61.773 -19.704  74.865  1.00 90.87           C  
ATOM    929  C   ILE A 117     -60.506 -19.804  74.019  1.00 90.87           C  
ATOM    930  CB  ILE A 117     -61.601 -18.629  75.962  1.00 90.87           C  
ATOM    931  O   ILE A 117     -59.708 -20.729  74.191  1.00 90.87           O  
ATOM    932  CG1 ILE A 117     -60.569 -19.086  77.000  1.00 90.87           C  
ATOM    933  CG2 ILE A 117     -62.944 -18.316  76.627  1.00 90.87           C  
ATOM    934  CD1 ILE A 117     -60.279 -18.053  78.080  1.00 90.87           C  
ATOM    935  N   SER A 118     -60.322 -18.911  73.015  1.00 92.87           N  
ATOM    936  CA  SER A 118     -59.161 -18.835  72.134  1.00 92.87           C  
ATOM    937  C   SER A 118     -58.732 -17.389  71.909  1.00 92.87           C  
ATOM    938  CB  SER A 118     -59.462 -19.502  70.791  1.00 92.87           C  
ATOM    939  O   SER A 118     -59.489 -16.460  72.196  1.00 92.87           O  
ATOM    940  OG  SER A 118     -60.491 -18.809  70.106  1.00 92.87           O  
ATOM    941  N   PHE A 119     -57.585 -17.249  71.543  1.00 93.60           N  
ATOM    942  CA  PHE A 119     -56.983 -15.957  71.234  1.00 93.60           C  
ATOM    943  C   PHE A 119     -56.245 -16.008  69.902  1.00 93.60           C  
ATOM    944  CB  PHE A 119     -56.024 -15.529  72.350  1.00 93.60           C  
ATOM    945  O   PHE A 119     -55.427 -16.902  69.674  1.00 93.60           O  
ATOM    946  CG  PHE A 119     -55.546 -14.108  72.227  1.00 93.60           C  
ATOM    947  CD1 PHE A 119     -54.285 -13.825  71.717  1.00 93.60           C  
ATOM    948  CD2 PHE A 119     -56.359 -13.053  72.623  1.00 93.60           C  
ATOM    949  CE1 PHE A 119     -53.840 -12.510  71.603  1.00 93.60           C  
ATOM    950  CE2 PHE A 119     -55.922 -11.737  72.511  1.00 93.60           C  
ATOM    951  CZ  PHE A 119     -54.662 -11.467  72.002  1.00 93.60           C  
ATOM    952  N   THR A 120     -56.651 -15.084  69.023  1.00 94.67           N  
ATOM    953  CA  THR A 120     -56.003 -15.001  67.718  1.00 94.67           C  
ATOM    954  C   THR A 120     -54.883 -13.965  67.736  1.00 94.67           C  
ATOM    955  CB  THR A 120     -57.015 -14.648  66.613  1.00 94.67           C  
ATOM    956  O   THR A 120     -55.117 -12.795  68.044  1.00 94.67           O  
ATOM    957  CG2 THR A 120     -56.340 -14.590  65.247  1.00 94.67           C  
ATOM    958  OG1 THR A 120     -58.046 -15.643  66.582  1.00 94.67           O  
ATOM    959  N   LEU A 121     -53.659 -14.442  67.378  1.00 94.73           N  
ATOM    960  CA  LEU A 121     -52.503 -13.553  67.345  1.00 94.73           C  
ATOM    961  C   LEU A 121     -52.462 -12.762  66.042  1.00 94.73           C  
ATOM    962  CB  LEU A 121     -51.207 -14.352  67.512  1.00 94.73           C  
ATOM    963  O   LEU A 121     -53.050 -13.176  65.041  1.00 94.73           O  
ATOM    964  CG  LEU A 121     -51.064 -15.149  68.810  1.00 94.73           C  
ATOM    965  CD1 LEU A 121     -49.763 -15.943  68.803  1.00 94.73           C  
ATOM    966  CD2 LEU A 121     -51.123 -14.219  70.017  1.00 94.73           C  
ATOM    967  N   THR A 122     -51.811 -11.526  66.129  1.00 93.40           N  
ATOM    968  CA  THR A 122     -51.596 -10.776  64.896  1.00 93.40           C  
ATOM    969  C   THR A 122     -50.820 -11.612  63.883  1.00 93.40           C  
ATOM    970  CB  THR A 122     -50.840  -9.462  65.167  1.00 93.40           C  
ATOM    971  O   THR A 122     -49.844 -12.277  64.236  1.00 93.40           O  
ATOM    972  CG2 THR A 122     -50.715  -8.628  63.896  1.00 93.40           C  
ATOM    973  OG1 THR A 122     -51.551  -8.704  66.154  1.00 93.40           O  
ATOM    974  N   ASP A 123     -51.191 -11.663  62.668  1.00 90.36           N  
ATOM    975  CA  ASP A 123     -50.522 -12.414  61.610  1.00 90.36           C  
ATOM    976  C   ASP A 123     -49.099 -11.905  61.391  1.00 90.36           C  
ATOM    977  CB  ASP A 123     -51.318 -12.329  60.306  1.00 90.36           C  
ATOM    978  O   ASP A 123     -48.849 -10.699  61.456  1.00 90.36           O  
ATOM    979  CG  ASP A 123     -52.663 -13.029  60.385  1.00 90.36           C  
ATOM    980  OD1 ASP A 123     -52.940 -13.704  61.400  1.00 90.36           O  
ATOM    981  OD2 ASP A 123     -53.452 -12.907  59.423  1.00 90.36           O  
ATOM    982  N   ILE A 124     -48.091 -12.829  61.224  1.00 89.33           N  
ATOM    983  CA  ILE A 124     -46.757 -12.483  60.744  1.00 89.33           C  
ATOM    984  C   ILE A 124     -46.675 -12.714  59.236  1.00 89.33           C  
ATOM    985  CB  ILE A 124     -45.665 -13.300  61.471  1.00 89.33           C  
ATOM    986  O   ILE A 124     -46.777 -13.851  58.770  1.00 89.33           O  
ATOM    987  CG1 ILE A 124     -45.737 -13.060  62.983  1.00 89.33           C  
ATOM    988  CG2 ILE A 124     -44.277 -12.951  60.926  1.00 89.33           C  
ATOM    989  CD1 ILE A 124     -44.781 -13.924  63.793  1.00 89.33           C  
ATOM    990  N   PRO A 125     -46.582 -11.666  58.456  1.00 84.93           N  
ATOM    991  CA  PRO A 125     -46.432 -11.936  57.025  1.00 84.93           C  
ATOM    992  C   PRO A 125     -45.217 -12.807  56.712  1.00 84.93           C  
ATOM    993  CB  PRO A 125     -46.273 -10.540  56.417  1.00 84.93           C  
ATOM    994  O   PRO A 125     -44.115 -12.530  57.193  1.00 84.93           O  
ATOM    995  CG  PRO A 125     -46.840  -9.611  57.441  1.00 84.93           C  
ATOM    996  CD  PRO A 125     -46.706 -10.252  58.793  1.00 84.93           C  
ATOM    997  N   ARG A 126     -45.464 -13.959  56.038  1.00 88.22           N  
ATOM    998  CA  ARG A 126     -44.412 -14.881  55.621  1.00 88.22           C  
ATOM    999  C   ARG A 126     -44.169 -14.792  54.118  1.00 88.22           C  
ATOM   1000  CB  ARG A 126     -44.770 -16.317  56.010  1.00 88.22           C  
ATOM   1001  O   ARG A 126     -44.747 -15.559  53.345  1.00 88.22           O  
ATOM   1002  CG  ARG A 126     -45.012 -16.509  57.499  1.00 88.22           C  
ATOM   1003  CD  ARG A 126     -43.736 -16.316  58.308  1.00 88.22           C  
ATOM   1004  NE  ARG A 126     -42.763 -17.371  58.039  1.00 88.22           N  
ATOM   1005  NH1 ARG A 126     -40.986 -16.264  59.016  1.00 88.22           N  
ATOM   1006  NH2 ARG A 126     -40.680 -18.338  58.088  1.00 88.22           N  
ATOM   1007  CZ  ARG A 126     -41.479 -17.322  58.382  1.00 88.22           C  
ATOM   1008  N   LEU A 127     -43.224 -13.830  53.686  1.00 90.30           N  
ATOM   1009  CA  LEU A 127     -43.030 -13.635  52.254  1.00 90.30           C  
ATOM   1010  C   LEU A 127     -42.108 -14.706  51.679  1.00 90.30           C  
ATOM   1011  CB  LEU A 127     -42.454 -12.245  51.974  1.00 90.30           C  
ATOM   1012  O   LEU A 127     -41.128 -15.095  52.319  1.00 90.30           O  
ATOM   1013  CG  LEU A 127     -43.314 -11.055  52.404  1.00 90.30           C  
ATOM   1014  CD1 LEU A 127     -42.581  -9.746  52.133  1.00 90.30           C  
ATOM   1015  CD2 LEU A 127     -44.659 -11.080  51.684  1.00 90.30           C  
ATOM   1016  N   SER A 128     -42.448 -15.256  50.582  1.00 93.84           N  
ATOM   1017  CA  SER A 128     -41.571 -16.154  49.838  1.00 93.84           C  
ATOM   1018  C   SER A 128     -40.426 -15.391  49.181  1.00 93.84           C  
ATOM   1019  CB  SER A 128     -42.362 -16.918  48.776  1.00 93.84           C  
ATOM   1020  O   SER A 128     -40.563 -14.208  48.864  1.00 93.84           O  
ATOM   1021  OG  SER A 128     -43.360 -17.726  49.376  1.00 93.84           O  
ATOM   1022  N   SER A 129     -39.203 -15.989  49.149  1.00 94.38           N  
ATOM   1023  CA  SER A 129     -38.055 -15.360  48.506  1.00 94.38           C  
ATOM   1024  C   SER A 129     -37.973 -15.735  47.030  1.00 94.38           C  
ATOM   1025  CB  SER A 129     -36.759 -15.758  49.214  1.00 94.38           C  
ATOM   1026  O   SER A 129     -38.547 -16.740  46.606  1.00 94.38           O  
ATOM   1027  OG  SER A 129     -36.562 -17.160  49.151  1.00 94.38           O  
ATOM   1028  N   VAL A 130     -37.267 -14.916  46.198  1.00 97.19           N  
ATOM   1029  CA  VAL A 130     -37.190 -15.111  44.754  1.00 97.19           C  
ATOM   1030  C   VAL A 130     -35.736 -15.014  44.296  1.00 97.19           C  
ATOM   1031  CB  VAL A 130     -38.058 -14.083  43.995  1.00 97.19           C  
ATOM   1032  O   VAL A 130     -34.958 -14.228  44.842  1.00 97.19           O  
ATOM   1033  CG1 VAL A 130     -37.631 -12.657  44.338  1.00 97.19           C  
ATOM   1034  CG2 VAL A 130     -37.972 -14.322  42.488  1.00 97.19           C  
ATOM   1035  N   SER A 131     -35.410 -15.866  43.393  1.00 97.12           N  
ATOM   1036  CA  SER A 131     -34.100 -15.811  42.753  1.00 97.12           C  
ATOM   1037  C   SER A 131     -34.200 -16.109  41.261  1.00 97.12           C  
ATOM   1038  CB  SER A 131     -33.138 -16.799  43.415  1.00 97.12           C  
ATOM   1039  O   SER A 131     -35.083 -16.853  40.829  1.00 97.12           O  
ATOM   1040  OG  SER A 131     -33.565 -18.134  43.205  1.00 97.12           O  
ATOM   1041  N   VAL A 132     -33.394 -15.530  40.465  1.00 97.37           N  
ATOM   1042  CA  VAL A 132     -33.322 -15.733  39.022  1.00 97.37           C  
ATOM   1043  C   VAL A 132     -31.878 -15.585  38.550  1.00 97.37           C  
ATOM   1044  CB  VAL A 132     -34.235 -14.745  38.263  1.00 97.37           C  
ATOM   1045  O   VAL A 132     -31.177 -14.656  38.959  1.00 97.37           O  
ATOM   1046  CG1 VAL A 132     -33.832 -13.301  38.558  1.00 97.37           C  
ATOM   1047  CG2 VAL A 132     -34.186 -15.020  36.761  1.00 97.37           C  
ATOM   1048  N   ASP A 133     -31.354 -16.498  37.752  1.00 95.70           N  
ATOM   1049  CA  ASP A 133     -30.010 -16.442  37.185  1.00 95.70           C  
ATOM   1050  C   ASP A 133     -29.964 -15.516  35.972  1.00 95.70           C  
ATOM   1051  CB  ASP A 133     -29.533 -17.843  36.795  1.00 95.70           C  
ATOM   1052  O   ASP A 133     -31.005 -15.159  35.417  1.00 95.70           O  
ATOM   1053  CG  ASP A 133     -29.328 -18.754  37.993  1.00 95.70           C  
ATOM   1054  OD1 ASP A 133     -29.064 -18.249  39.105  1.00 95.70           O  
ATOM   1055  OD2 ASP A 133     -29.430 -19.988  37.822  1.00 95.70           O  
ATOM   1056  N   ALA A 134     -28.748 -15.163  35.610  1.00 96.84           N  
ATOM   1057  CA  ALA A 134     -28.578 -14.385  34.386  1.00 96.84           C  
ATOM   1058  C   ALA A 134     -29.121 -15.141  33.176  1.00 96.84           C  
ATOM   1059  CB  ALA A 134     -27.106 -14.039  34.175  1.00 96.84           C  
ATOM   1060  O   ALA A 134     -29.073 -16.372  33.132  1.00 96.84           O  
ATOM   1061  N   GLY A 135     -29.671 -14.414  32.245  1.00 96.26           N  
ATOM   1062  CA  GLY A 135     -30.241 -15.013  31.049  1.00 96.26           C  
ATOM   1063  C   GLY A 135     -29.808 -14.320  29.771  1.00 96.26           C  
ATOM   1064  O   GLY A 135     -29.086 -13.322  29.813  1.00 96.26           O  
ATOM   1065  N   THR A 136     -30.154 -14.928  28.655  1.00 97.30           N  
ATOM   1066  CA  THR A 136     -29.904 -14.396  27.320  1.00 97.30           C  
ATOM   1067  C   THR A 136     -31.210 -13.978  26.650  1.00 97.30           C  
ATOM   1068  CB  THR A 136     -29.178 -15.427  26.435  1.00 97.30           C  
ATOM   1069  O   THR A 136     -32.192 -14.722  26.673  1.00 97.30           O  
ATOM   1070  CG2 THR A 136     -28.852 -14.843  25.064  1.00 97.30           C  
ATOM   1071  OG1 THR A 136     -27.959 -15.823  27.075  1.00 97.30           O  
ATOM   1072  N   ILE A 137     -31.322 -12.765  26.177  1.00 96.99           N  
ATOM   1073  CA  ILE A 137     -32.493 -12.266  25.464  1.00 96.99           C  
ATOM   1074  C   ILE A 137     -32.925 -13.281  24.408  1.00 96.99           C  
ATOM   1075  CB  ILE A 137     -32.213 -10.895  24.808  1.00 96.99           C  
ATOM   1076  O   ILE A 137     -32.096 -13.784  23.646  1.00 96.99           O  
ATOM   1077  CG1 ILE A 137     -31.959  -9.831  25.881  1.00 96.99           C  
ATOM   1078  CG2 ILE A 137     -33.373 -10.487  23.895  1.00 96.99           C  
ATOM   1079  CD1 ILE A 137     -33.199  -9.449  26.679  1.00 96.99           C  
ATOM   1080  N   GLY A 138     -34.235 -13.602  24.395  1.00 95.87           N  
ATOM   1081  CA  GLY A 138     -34.779 -14.559  23.445  1.00 95.87           C  
ATOM   1082  C   GLY A 138     -34.756 -15.987  23.957  1.00 95.87           C  
ATOM   1083  O   GLY A 138     -35.258 -16.898  23.294  1.00 95.87           O  
ATOM   1084  N   SER A 139     -34.090 -16.183  25.158  1.00 96.48           N  
ATOM   1085  CA  SER A 139     -34.031 -17.508  25.766  1.00 96.48           C  
ATOM   1086  C   SER A 139     -34.814 -17.553  27.074  1.00 96.48           C  
ATOM   1087  CB  SER A 139     -32.579 -17.918  26.018  1.00 96.48           C  
ATOM   1088  O   SER A 139     -35.114 -16.510  27.659  1.00 96.48           O  
ATOM   1089  OG  SER A 139     -31.850 -17.959  24.803  1.00 96.48           O  
ATOM   1090  N   SER A 140     -35.143 -18.822  27.461  1.00 96.34           N  
ATOM   1091  CA  SER A 140     -35.926 -19.013  28.677  1.00 96.34           C  
ATOM   1092  C   SER A 140     -35.050 -18.907  29.921  1.00 96.34           C  
ATOM   1093  CB  SER A 140     -36.631 -20.370  28.654  1.00 96.34           C  
ATOM   1094  O   SER A 140     -33.893 -19.332  29.910  1.00 96.34           O  
ATOM   1095  OG  SER A 140     -37.658 -20.387  27.677  1.00 96.34           O  
ATOM   1096  N   VAL A 141     -35.629 -18.232  30.954  1.00 96.79           N  
ATOM   1097  CA  VAL A 141     -35.024 -18.207  32.281  1.00 96.79           C  
ATOM   1098  C   VAL A 141     -35.990 -18.808  33.301  1.00 96.79           C  
ATOM   1099  CB  VAL A 141     -34.632 -16.773  32.700  1.00 96.79           C  
ATOM   1100  O   VAL A 141     -37.209 -18.709  33.144  1.00 96.79           O  
ATOM   1101  CG1 VAL A 141     -33.513 -16.237  31.809  1.00 96.79           C  
ATOM   1102  CG2 VAL A 141     -35.849 -15.851  32.647  1.00 96.79           C  
ATOM   1103  N   THR A 142     -35.350 -19.427  34.262  1.00 97.64           N  
ATOM   1104  CA  THR A 142     -36.164 -20.007  35.325  1.00 97.64           C  
ATOM   1105  C   THR A 142     -36.183 -19.096  36.549  1.00 97.64           C  
ATOM   1106  CB  THR A 142     -35.647 -21.400  35.728  1.00 97.64           C  
ATOM   1107  O   THR A 142     -35.129 -18.716  37.064  1.00 97.64           O  
ATOM   1108  CG2 THR A 142     -36.534 -22.028  36.798  1.00 97.64           C  
ATOM   1109  OG1 THR A 142     -35.635 -22.250  34.574  1.00 97.64           O  
ATOM   1110  N   ILE A 143     -37.353 -18.712  36.976  1.00 98.12           N  
ATOM   1111  CA  ILE A 143     -37.573 -17.939  38.194  1.00 98.12           C  
ATOM   1112  C   ILE A 143     -37.962 -18.875  39.336  1.00 98.12           C  
ATOM   1113  CB  ILE A 143     -38.661 -16.861  37.990  1.00 98.12           C  
ATOM   1114  O   ILE A 143     -38.989 -19.555  39.267  1.00 98.12           O  
ATOM   1115  CG1 ILE A 143     -38.255 -15.898  36.868  1.00 98.12           C  
ATOM   1116  CG2 ILE A 143     -38.921 -16.103  39.295  1.00 98.12           C  
ATOM   1117  CD1 ILE A 143     -39.049 -16.078  35.581  1.00 98.12           C  
ATOM   1118  N   ASN A 144     -37.090 -18.822  40.364  1.00 97.79           N  
ATOM   1119  CA  ASN A 144     -37.283 -19.744  41.478  1.00 97.79           C  
ATOM   1120  C   ASN A 144     -37.862 -19.036  42.699  1.00 97.79           C  
ATOM   1121  CB  ASN A 144     -35.964 -20.432  41.839  1.00 97.79           C  
ATOM   1122  O   ASN A 144     -37.419 -17.943  43.056  1.00 97.79           O  
ATOM   1123  CG  ASN A 144     -35.426 -21.291  40.712  1.00 97.79           C  
ATOM   1124  ND2 ASN A 144     -34.307 -20.874  40.131  1.00 97.79           N  
ATOM   1125  OD1 ASN A 144     -36.011 -22.320  40.366  1.00 97.79           O  
ATOM   1126  N   ILE A 145     -38.833 -19.651  43.258  1.00 97.92           N  
ATOM   1127  CA  ILE A 145     -39.482 -19.152  44.465  1.00 97.92           C  
ATOM   1128  C   ILE A 145     -39.248 -20.126  45.617  1.00 97.92           C  
ATOM   1129  CB  ILE A 145     -40.996 -18.935  44.244  1.00 97.92           C  
ATOM   1130  O   ILE A 145     -39.510 -21.324  45.488  1.00 97.92           O  
ATOM   1131  CG1 ILE A 145     -41.233 -17.985  43.065  1.00 97.92           C  
ATOM   1132  CG2 ILE A 145     -41.656 -18.401  45.519  1.00 97.92           C  
ATOM   1133  CD1 ILE A 145     -42.663 -17.993  42.542  1.00 97.92           C  
ATOM   1134  N   ASN A 146     -38.573 -19.602  46.627  1.00 95.14           N  
ATOM   1135  CA  ASN A 146     -38.536 -20.388  47.856  1.00 95.14           C  
ATOM   1136  C   ASN A 146     -39.790 -20.173  48.698  1.00 95.14           C  
ATOM   1137  CB  ASN A 146     -37.285 -20.052  48.671  1.00 95.14           C  
ATOM   1138  O   ASN A 146     -39.871 -19.212  49.464  1.00 95.14           O  
ATOM   1139  CG  ASN A 146     -37.085 -20.988  49.847  1.00 95.14           C  
ATOM   1140  ND2 ASN A 146     -36.212 -20.602  50.770  1.00 95.14           N  
ATOM   1141  OD1 ASN A 146     -37.708 -22.049  49.924  1.00 95.14           O  
ATOM   1142  N   ARG A 147     -40.710 -21.047  48.469  1.00 93.41           N  
ATOM   1143  CA  ARG A 147     -42.036 -20.923  49.065  1.00 93.41           C  
ATOM   1144  C   ARG A 147     -41.967 -21.036  50.584  1.00 93.41           C  
ATOM   1145  CB  ARG A 147     -42.981 -21.987  48.502  1.00 93.41           C  
ATOM   1146  O   ARG A 147     -41.440 -22.016  51.115  1.00 93.41           O  
ATOM   1147  CG  ARG A 147     -44.448 -21.729  48.804  1.00 93.41           C  
ATOM   1148  CD  ARG A 147     -45.352 -22.737  48.108  1.00 93.41           C  
ATOM   1149  NE  ARG A 147     -45.348 -24.027  48.792  1.00 93.41           N  
ATOM   1150  NH1 ARG A 147     -46.861 -25.025  47.360  1.00 93.41           N  
ATOM   1151  NH2 ARG A 147     -45.985 -26.210  49.115  1.00 93.41           N  
ATOM   1152  CZ  ARG A 147     -46.065 -25.084  48.421  1.00 93.41           C  
ATOM   1153  N   GLN A 148     -42.458 -20.077  51.326  1.00 90.90           N  
ATOM   1154  CA  GLN A 148     -42.410 -20.090  52.784  1.00 90.90           C  
ATOM   1155  C   GLN A 148     -43.460 -21.036  53.361  1.00 90.90           C  
ATOM   1156  CB  GLN A 148     -42.611 -18.680  53.341  1.00 90.90           C  
ATOM   1157  O   GLN A 148     -43.255 -21.624  54.424  1.00 90.90           O  
ATOM   1158  CG  GLN A 148     -42.303 -18.556  54.827  1.00 90.90           C  
ATOM   1159  CD  GLN A 148     -40.822 -18.675  55.132  1.00 90.90           C  
ATOM   1160  NE2 GLN A 148     -40.492 -18.863  56.406  1.00 90.90           N  
ATOM   1161  OE1 GLN A 148     -39.981 -18.598  54.231  1.00 90.90           O  
ATOM   1162  N   SER A 149     -44.592 -21.203  52.751  1.00 91.54           N  
ATOM   1163  CA  SER A 149     -45.666 -22.123  53.113  1.00 91.54           C  
ATOM   1164  C   SER A 149     -46.267 -22.784  51.878  1.00 91.54           C  
ATOM   1165  CB  SER A 149     -46.759 -21.391  53.893  1.00 91.54           C  
ATOM   1166  O   SER A 149     -46.383 -22.155  50.824  1.00 91.54           O  
ATOM   1167  OG  SER A 149     -47.874 -22.239  54.113  1.00 91.54           O  
ATOM   1168  N   SER A 150     -46.643 -24.037  51.968  1.00 91.46           N  
ATOM   1169  CA  SER A 150     -47.206 -24.792  50.854  1.00 91.46           C  
ATOM   1170  C   SER A 150     -48.559 -24.228  50.432  1.00 91.46           C  
ATOM   1171  CB  SER A 150     -47.353 -26.268  51.225  1.00 91.46           C  
ATOM   1172  O   SER A 150     -49.023 -24.480  49.318  1.00 91.46           O  
ATOM   1173  OG  SER A 150     -48.163 -26.419  52.378  1.00 91.46           O  
ATOM   1174  N   SER A 151     -49.188 -23.458  51.270  1.00 91.62           N  
ATOM   1175  CA  SER A 151     -50.501 -22.887  50.987  1.00 91.62           C  
ATOM   1176  C   SER A 151     -50.381 -21.587  50.200  1.00 91.62           C  
ATOM   1177  CB  SER A 151     -51.269 -22.638  52.285  1.00 91.62           C  
ATOM   1178  O   SER A 151     -51.380 -21.058  49.708  1.00 91.62           O  
ATOM   1179  OG  SER A 151     -50.587 -21.700  53.100  1.00 91.62           O  
ATOM   1180  N   PHE A 152     -49.240 -20.969  50.123  1.00 94.43           N  
ATOM   1181  CA  PHE A 152     -49.046 -19.693  49.443  1.00 94.43           C  
ATOM   1182  C   PHE A 152     -49.039 -19.882  47.931  1.00 94.43           C  
ATOM   1183  CB  PHE A 152     -47.740 -19.034  49.896  1.00 94.43           C  
ATOM   1184  O   PHE A 152     -48.535 -20.888  47.428  1.00 94.43           O  
ATOM   1185  CG  PHE A 152     -47.761 -18.565  51.326  1.00 94.43           C  
ATOM   1186  CD1 PHE A 152     -48.944 -18.568  52.056  1.00 94.43           C  
ATOM   1187  CD2 PHE A 152     -46.598 -18.121  51.941  1.00 94.43           C  
ATOM   1188  CE1 PHE A 152     -48.966 -18.135  53.380  1.00 94.43           C  
ATOM   1189  CE2 PHE A 152     -46.612 -17.687  53.263  1.00 94.43           C  
ATOM   1190  CZ  PHE A 152     -47.798 -17.694  53.980  1.00 94.43           C  
ATOM   1191  N   LYS A 153     -49.644 -18.902  47.236  1.00 96.77           N  
ATOM   1192  CA  LYS A 153     -49.555 -18.758  45.786  1.00 96.77           C  
ATOM   1193  C   LYS A 153     -48.895 -17.436  45.404  1.00 96.77           C  
ATOM   1194  CB  LYS A 153     -50.943 -18.853  45.150  1.00 96.77           C  
ATOM   1195  O   LYS A 153     -48.927 -16.475  46.175  1.00 96.77           O  
ATOM   1196  CG  LYS A 153     -51.629 -20.195  45.361  1.00 96.77           C  
ATOM   1197  CD  LYS A 153     -50.951 -21.301  44.562  1.00 96.77           C  
ATOM   1198  CE  LYS A 153     -51.731 -22.606  44.640  1.00 96.77           C  
ATOM   1199  NZ  LYS A 153     -51.090 -23.684  43.828  1.00 96.77           N  
ATOM   1200  N   HIS A 154     -48.252 -17.399  44.191  1.00 97.99           N  
ATOM   1201  CA  HIS A 154     -47.468 -16.219  43.846  1.00 97.99           C  
ATOM   1202  C   HIS A 154     -47.834 -15.700  42.460  1.00 97.99           C  
ATOM   1203  CB  HIS A 154     -45.972 -16.533  43.911  1.00 97.99           C  
ATOM   1204  O   HIS A 154     -48.252 -16.472  41.594  1.00 97.99           O  
ATOM   1205  CG  HIS A 154     -45.558 -17.229  45.168  1.00 97.99           C  
ATOM   1206  CD2 HIS A 154     -44.888 -16.779  46.255  1.00 97.99           C  
ATOM   1207  ND1 HIS A 154     -45.833 -18.558  45.407  1.00 97.99           N  
ATOM   1208  CE1 HIS A 154     -45.348 -18.896  46.591  1.00 97.99           C  
ATOM   1209  NE2 HIS A 154     -44.769 -17.834  47.125  1.00 97.99           N  
ATOM   1210  N   THR A 155     -47.807 -14.409  42.374  1.00 98.10           N  
ATOM   1211  CA  THR A 155     -47.807 -13.732  41.082  1.00 98.10           C  
ATOM   1212  C   THR A 155     -46.415 -13.202  40.749  1.00 98.10           C  
ATOM   1213  CB  THR A 155     -48.820 -12.573  41.058  1.00 98.10           C  
ATOM   1214  O   THR A 155     -45.818 -12.471  41.541  1.00 98.10           O  
ATOM   1215  CG2 THR A 155     -48.793 -11.846  39.718  1.00 98.10           C  
ATOM   1216  OG1 THR A 155     -50.137 -13.092  41.281  1.00 98.10           O  
ATOM   1217  N   VAL A 156     -45.842 -13.637  39.587  1.00 98.29           N  
ATOM   1218  CA  VAL A 156     -44.524 -13.205  39.135  1.00 98.29           C  
ATOM   1219  C   VAL A 156     -44.673 -12.113  38.078  1.00 98.29           C  
ATOM   1220  CB  VAL A 156     -43.703 -14.385  38.570  1.00 98.29           C  
ATOM   1221  O   VAL A 156     -45.377 -12.296  37.082  1.00 98.29           O  
ATOM   1222  CG1 VAL A 156     -42.281 -13.941  38.233  1.00 98.29           C  
ATOM   1223  CG2 VAL A 156     -43.681 -15.544  39.566  1.00 98.29           C  
ATOM   1224  N   ARG A 157     -44.033 -10.956  38.329  1.00 98.23           N  
ATOM   1225  CA  ARG A 157     -44.085  -9.810  37.427  1.00 98.23           C  
ATOM   1226  C   ARG A 157     -42.683  -9.315  37.089  1.00 98.23           C  
ATOM   1227  CB  ARG A 157     -44.907  -8.676  38.043  1.00 98.23           C  
ATOM   1228  O   ARG A 157     -41.712  -9.681  37.755  1.00 98.23           O  
ATOM   1229  CG  ARG A 157     -46.329  -9.073  38.407  1.00 98.23           C  
ATOM   1230  CD  ARG A 157     -47.113  -7.901  38.980  1.00 98.23           C  
ATOM   1231  NE  ARG A 157     -46.588  -7.485  40.278  1.00 98.23           N  
ATOM   1232  NH1 ARG A 157     -45.416  -5.673  39.455  1.00 98.23           N  
ATOM   1233  NH2 ARG A 157     -45.375  -6.148  41.697  1.00 98.23           N  
ATOM   1234  CZ  ARG A 157     -45.794  -6.436  40.474  1.00 98.23           C  
ATOM   1235  N   TYR A 158     -42.543  -8.585  36.002  1.00 97.93           N  
ATOM   1236  CA  TYR A 158     -41.256  -8.021  35.610  1.00 97.93           C  
ATOM   1237  C   TYR A 158     -41.356  -6.512  35.422  1.00 97.93           C  
ATOM   1238  CB  TYR A 158     -40.753  -8.676  34.320  1.00 97.93           C  
ATOM   1239  O   TYR A 158     -42.444  -5.980  35.185  1.00 97.93           O  
ATOM   1240  CG  TYR A 158     -41.506  -8.242  33.086  1.00 97.93           C  
ATOM   1241  CD1 TYR A 158     -42.634  -8.936  32.655  1.00 97.93           C  
ATOM   1242  CD2 TYR A 158     -41.090  -7.140  32.347  1.00 97.93           C  
ATOM   1243  CE1 TYR A 158     -43.330  -8.542  31.517  1.00 97.93           C  
ATOM   1244  CE2 TYR A 158     -41.778  -6.736  31.208  1.00 97.93           C  
ATOM   1245  OH  TYR A 158     -43.580  -7.047  29.674  1.00 97.93           O  
ATOM   1246  CZ  TYR A 158     -42.895  -7.442  30.801  1.00 97.93           C  
ATOM   1247  N   ALA A 159     -40.301  -5.885  35.690  1.00 97.69           N  
ATOM   1248  CA  ALA A 159     -40.044  -4.502  35.298  1.00 97.69           C  
ATOM   1249  C   ALA A 159     -38.735  -4.386  34.522  1.00 97.69           C  
ATOM   1250  CB  ALA A 159     -40.013  -3.597  36.527  1.00 97.69           C  
ATOM   1251  O   ALA A 159     -37.676  -4.782  35.017  1.00 97.69           O  
ATOM   1252  N   TRP A 160     -38.814  -3.859  33.327  1.00 96.79           N  
ATOM   1253  CA  TRP A 160     -37.676  -3.660  32.435  1.00 96.79           C  
ATOM   1254  C   TRP A 160     -37.781  -2.323  31.709  1.00 96.79           C  
ATOM   1255  CB  TRP A 160     -37.582  -4.801  31.420  1.00 96.79           C  
ATOM   1256  O   TRP A 160     -38.613  -2.160  30.813  1.00 96.79           O  
ATOM   1257  CG  TRP A 160     -36.367  -4.739  30.544  1.00 96.79           C  
ATOM   1258  CD1 TRP A 160     -36.158  -3.902  29.483  1.00 96.79           C  
ATOM   1259  CD2 TRP A 160     -35.193  -5.551  30.652  1.00 96.79           C  
ATOM   1260  CE2 TRP A 160     -34.312  -5.151  29.623  1.00 96.79           C  
ATOM   1261  CE3 TRP A 160     -34.801  -6.578  31.520  1.00 96.79           C  
ATOM   1262  NE1 TRP A 160     -34.924  -4.145  28.925  1.00 96.79           N  
ATOM   1263  CH2 TRP A 160     -32.701  -6.746  30.303  1.00 96.79           C  
ATOM   1264  CZ2 TRP A 160     -33.061  -5.744  29.439  1.00 96.79           C  
ATOM   1265  CZ3 TRP A 160     -33.555  -7.166  31.336  1.00 96.79           C  
ATOM   1266  N   ALA A 161     -36.855  -1.410  32.086  1.00 93.90           N  
ATOM   1267  CA  ALA A 161     -36.986  -0.052  31.565  1.00 93.90           C  
ATOM   1268  C   ALA A 161     -38.398   0.484  31.780  1.00 93.90           C  
ATOM   1269  CB  ALA A 161     -36.625  -0.014  30.082  1.00 93.90           C  
ATOM   1270  O   ALA A 161     -38.873   0.565  32.915  1.00 93.90           O  
ATOM   1271  N   ASN A 162     -39.171   0.876  30.733  1.00 92.80           N  
ATOM   1272  CA  ASN A 162     -40.517   1.418  30.884  1.00 92.80           C  
ATOM   1273  C   ASN A 162     -41.580   0.338  30.699  1.00 92.80           C  
ATOM   1274  CB  ASN A 162     -40.748   2.564  29.897  1.00 92.80           C  
ATOM   1275  O   ASN A 162     -42.773   0.639  30.640  1.00 92.80           O  
ATOM   1276  CG  ASN A 162     -40.581   2.135  28.453  1.00 92.80           C  
ATOM   1277  ND2 ASN A 162     -41.176   2.890  27.537  1.00 92.80           N  
ATOM   1278  OD1 ASN A 162     -39.922   1.132  28.163  1.00 92.80           O  
ATOM   1279  N   LYS A 163     -41.094  -0.925  30.622  1.00 95.82           N  
ATOM   1280  CA  LYS A 163     -42.007  -2.046  30.417  1.00 95.82           C  
ATOM   1281  C   LYS A 163     -42.232  -2.815  31.716  1.00 95.82           C  
ATOM   1282  CB  LYS A 163     -41.469  -2.986  29.337  1.00 95.82           C  
ATOM   1283  O   LYS A 163     -41.321  -2.936  32.538  1.00 95.82           O  
ATOM   1284  CG  LYS A 163     -41.244  -2.316  27.990  1.00 95.82           C  
ATOM   1285  CD  LYS A 163     -40.533  -3.246  27.015  1.00 95.82           C  
ATOM   1286  CE  LYS A 163     -40.245  -2.554  25.690  1.00 95.82           C  
ATOM   1287  NZ  LYS A 163     -38.797  -2.218  25.543  1.00 95.82           N  
ATOM   1288  N   SER A 164     -43.432  -3.185  31.952  1.00 96.37           N  
ATOM   1289  CA  SER A 164     -43.771  -4.024  33.097  1.00 96.37           C  
ATOM   1290  C   SER A 164     -44.958  -4.929  32.787  1.00 96.37           C  
ATOM   1291  CB  SER A 164     -44.082  -3.161  34.320  1.00 96.37           C  
ATOM   1292  O   SER A 164     -45.729  -4.657  31.864  1.00 96.37           O  
ATOM   1293  OG  SER A 164     -45.231  -2.363  34.094  1.00 96.37           O  
ATOM   1294  N   GLY A 165     -44.983  -6.083  33.381  1.00 96.80           N  
ATOM   1295  CA  GLY A 165     -46.075  -7.016  33.153  1.00 96.80           C  
ATOM   1296  C   GLY A 165     -46.035  -8.219  34.077  1.00 96.80           C  
ATOM   1297  O   GLY A 165     -45.138  -8.335  34.915  1.00 96.80           O  
ATOM   1298  N   THR A 166     -47.131  -9.036  33.936  1.00 97.85           N  
ATOM   1299  CA  THR A 166     -47.239 -10.279  34.691  1.00 97.85           C  
ATOM   1300  C   THR A 166     -46.722 -11.457  33.871  1.00 97.85           C  
ATOM   1301  CB  THR A 166     -48.694 -10.548  35.120  1.00 97.85           C  
ATOM   1302  O   THR A 166     -47.142 -11.656  32.729  1.00 97.85           O  
ATOM   1303  CG2 THR A 166     -48.807 -11.859  35.891  1.00 97.85           C  
ATOM   1304  OG1 THR A 166     -49.145  -9.475  35.956  1.00 97.85           O  
ATOM   1305  N   ILE A 167     -45.752 -12.235  34.431  1.00 97.55           N  
ATOM   1306  CA  ILE A 167     -45.184 -13.415  33.788  1.00 97.55           C  
ATOM   1307  C   ILE A 167     -46.095 -14.618  34.019  1.00 97.55           C  
ATOM   1308  CB  ILE A 167     -43.760 -13.713  34.309  1.00 97.55           C  
ATOM   1309  O   ILE A 167     -46.410 -15.356  33.082  1.00 97.55           O  
ATOM   1310  CG1 ILE A 167     -42.808 -12.569  33.944  1.00 97.55           C  
ATOM   1311  CG2 ILE A 167     -43.251 -15.048  33.757  1.00 97.55           C  
ATOM   1312  CD1 ILE A 167     -41.467 -12.626  34.663  1.00 97.55           C  
ATOM   1313  N   ALA A 168     -46.476 -14.848  35.263  1.00 97.73           N  
ATOM   1314  CA  ALA A 168     -47.332 -15.976  35.620  1.00 97.73           C  
ATOM   1315  C   ALA A 168     -48.065 -15.715  36.933  1.00 97.73           C  
ATOM   1316  CB  ALA A 168     -46.509 -17.258  35.719  1.00 97.73           C  
ATOM   1317  O   ALA A 168     -47.591 -14.947  37.773  1.00 97.73           O  
ATOM   1318  N   SER A 169     -49.262 -16.193  37.053  1.00 96.98           N  
ATOM   1319  CA  SER A 169     -50.053 -16.136  38.277  1.00 96.98           C  
ATOM   1320  C   SER A 169     -50.310 -17.532  38.835  1.00 96.98           C  
ATOM   1321  CB  SER A 169     -51.384 -15.427  38.023  1.00 96.98           C  
ATOM   1322  O   SER A 169     -50.205 -18.525  38.112  1.00 96.98           O  
ATOM   1323  OG  SER A 169     -51.170 -14.093  37.596  1.00 96.98           O  
ATOM   1324  N   ASN A 170     -50.585 -17.643  40.106  1.00 96.07           N  
ATOM   1325  CA  ASN A 170     -50.874 -18.894  40.799  1.00 96.07           C  
ATOM   1326  C   ASN A 170     -49.696 -19.861  40.723  1.00 96.07           C  
ATOM   1327  CB  ASN A 170     -52.134 -19.546  40.226  1.00 96.07           C  
ATOM   1328  O   ASN A 170     -49.879 -21.048  40.446  1.00 96.07           O  
ATOM   1329  CG  ASN A 170     -53.387 -18.739  40.504  1.00 96.07           C  
ATOM   1330  ND2 ASN A 170     -54.249 -18.618  39.502  1.00 96.07           N  
ATOM   1331  OD1 ASN A 170     -53.578 -18.228  41.611  1.00 96.07           O  
ATOM   1332  N   VAL A 171     -48.443 -19.363  40.990  1.00 97.08           N  
ATOM   1333  CA  VAL A 171     -47.203 -20.127  40.904  1.00 97.08           C  
ATOM   1334  C   VAL A 171     -46.862 -20.713  42.272  1.00 97.08           C  
ATOM   1335  CB  VAL A 171     -46.034 -19.256  40.391  1.00 97.08           C  
ATOM   1336  O   VAL A 171     -46.904 -20.010  43.284  1.00 97.08           O  
ATOM   1337  CG1 VAL A 171     -44.751 -20.079  40.290  1.00 97.08           C  
ATOM   1338  CG2 VAL A 171     -46.384 -18.638  39.039  1.00 97.08           C  
ATOM   1339  N   ASP A 172     -46.408 -22.080  42.259  1.00 96.39           N  
ATOM   1340  CA  ASP A 172     -46.026 -22.747  43.500  1.00 96.39           C  
ATOM   1341  C   ASP A 172     -44.564 -22.469  43.845  1.00 96.39           C  
ATOM   1342  CB  ASP A 172     -46.263 -24.255  43.395  1.00 96.39           C  
ATOM   1343  O   ASP A 172     -44.272 -21.802  44.840  1.00 96.39           O  
ATOM   1344  CG  ASP A 172     -47.735 -24.618  43.309  1.00 96.39           C  
ATOM   1345  OD1 ASP A 172     -48.588 -23.814  43.742  1.00 96.39           O  
ATOM   1346  OD2 ASP A 172     -48.044 -25.720  42.807  1.00 96.39           O  
ATOM   1347  N   THR A 173     -43.648 -22.838  42.962  1.00 96.64           N  
ATOM   1348  CA  THR A 173     -42.263 -22.724  43.405  1.00 96.64           C  
ATOM   1349  C   THR A 173     -41.379 -22.190  42.283  1.00 96.64           C  
ATOM   1350  CB  THR A 173     -41.719 -24.081  43.890  1.00 96.64           C  
ATOM   1351  O   THR A 173     -40.278 -21.694  42.536  1.00 96.64           O  
ATOM   1352  CG2 THR A 173     -42.420 -24.531  45.167  1.00 96.64           C  
ATOM   1353  OG1 THR A 173     -41.929 -25.065  42.870  1.00 96.64           O  
ATOM   1354  N   SER A 174     -41.827 -22.262  41.046  1.00 97.24           N  
ATOM   1355  CA  SER A 174     -41.014 -21.768  39.940  1.00 97.24           C  
ATOM   1356  C   SER A 174     -41.859 -21.543  38.690  1.00 97.24           C  
ATOM   1357  CB  SER A 174     -39.880 -22.745  39.629  1.00 97.24           C  
ATOM   1358  O   SER A 174     -42.952 -22.100  38.565  1.00 97.24           O  
ATOM   1359  OG  SER A 174     -40.390 -23.954  39.093  1.00 97.24           O  
ATOM   1360  N   THR A 175     -41.406 -20.790  37.829  1.00 97.88           N  
ATOM   1361  CA  THR A 175     -41.971 -20.541  36.508  1.00 97.88           C  
ATOM   1362  C   THR A 175     -40.877 -20.160  35.515  1.00 97.88           C  
ATOM   1363  CB  THR A 175     -43.034 -19.428  36.556  1.00 97.88           C  
ATOM   1364  O   THR A 175     -39.803 -19.702  35.912  1.00 97.88           O  
ATOM   1365  CG2 THR A 175     -42.400 -18.075  36.863  1.00 97.88           C  
ATOM   1366  OG1 THR A 175     -43.699 -19.355  35.289  1.00 97.88           O  
ATOM   1367  N   THR A 176     -41.128 -20.469  34.275  1.00 97.19           N  
ATOM   1368  CA  THR A 176     -40.194 -20.120  33.211  1.00 97.19           C  
ATOM   1369  C   THR A 176     -40.731 -18.959  32.378  1.00 97.19           C  
ATOM   1370  CB  THR A 176     -39.914 -21.326  32.295  1.00 97.19           C  
ATOM   1371  O   THR A 176     -41.945 -18.801  32.234  1.00 97.19           O  
ATOM   1372  CG2 THR A 176     -39.289 -22.477  33.076  1.00 97.19           C  
ATOM   1373  OG1 THR A 176     -41.146 -21.771  31.713  1.00 97.19           O  
ATOM   1374  N   TRP A 177     -39.838 -18.129  31.978  1.00 97.44           N  
ATOM   1375  CA  TRP A 177     -40.166 -16.946  31.189  1.00 97.44           C  
ATOM   1376  C   TRP A 177     -39.126 -16.714  30.098  1.00 97.44           C  
ATOM   1377  CB  TRP A 177     -40.266 -15.710  32.088  1.00 97.44           C  
ATOM   1378  O   TRP A 177     -37.922 -16.785  30.355  1.00 97.44           O  
ATOM   1379  CG  TRP A 177     -40.603 -14.448  31.352  1.00 97.44           C  
ATOM   1380  CD1 TRP A 177     -41.732 -14.196  30.623  1.00 97.44           C  
ATOM   1381  CD2 TRP A 177     -39.800 -13.267  31.270  1.00 97.44           C  
ATOM   1382  CE2 TRP A 177     -40.505 -12.336  30.475  1.00 97.44           C  
ATOM   1383  CE3 TRP A 177     -38.552 -12.904  31.794  1.00 97.44           C  
ATOM   1384  NE1 TRP A 177     -41.679 -12.927  30.093  1.00 97.44           N  
ATOM   1385  CH2 TRP A 177     -38.778 -10.735  30.716  1.00 97.44           C  
ATOM   1386  CZ2 TRP A 177     -40.001 -11.065  30.191  1.00 97.44           C  
ATOM   1387  CZ3 TRP A 177     -38.053 -11.638  31.510  1.00 97.44           C  
ATOM   1388  N   THR A 178     -39.620 -16.588  28.873  1.00 97.08           N  
ATOM   1389  CA  THR A 178     -38.750 -16.211  27.764  1.00 97.08           C  
ATOM   1390  C   THR A 178     -38.584 -14.695  27.699  1.00 97.08           C  
ATOM   1391  CB  THR A 178     -39.299 -16.728  26.422  1.00 97.08           C  
ATOM   1392  O   THR A 178     -39.565 -13.964  27.545  1.00 97.08           O  
ATOM   1393  CG2 THR A 178     -38.379 -16.345  25.267  1.00 97.08           C  
ATOM   1394  OG1 THR A 178     -39.409 -18.156  26.476  1.00 97.08           O  
ATOM   1395  N   ILE A 179     -37.340 -14.281  27.831  1.00 96.76           N  
ATOM   1396  CA  ILE A 179     -37.047 -12.854  27.757  1.00 96.76           C  
ATOM   1397  C   ILE A 179     -37.340 -12.339  26.350  1.00 96.76           C  
ATOM   1398  CB  ILE A 179     -35.580 -12.558  28.141  1.00 96.76           C  
ATOM   1399  O   ILE A 179     -36.773 -12.830  25.371  1.00 96.76           O  
ATOM   1400  CG1 ILE A 179     -35.247 -13.181  29.502  1.00 96.76           C  
ATOM   1401  CG2 ILE A 179     -35.318 -11.049  28.152  1.00 96.76           C  
ATOM   1402  CD1 ILE A 179     -33.766 -13.150  29.852  1.00 96.76           C  
ATOM   1403  N   PRO A 180     -38.272 -11.376  26.192  1.00 96.35           N  
ATOM   1404  CA  PRO A 180     -38.637 -10.874  24.866  1.00 96.35           C  
ATOM   1405  C   PRO A 180     -37.450 -10.279  24.112  1.00 96.35           C  
ATOM   1406  CB  PRO A 180     -39.684  -9.800  25.171  1.00 96.35           C  
ATOM   1407  O   PRO A 180     -36.602  -9.616  24.714  1.00 96.35           O  
ATOM   1408  CG  PRO A 180     -40.298 -10.222  26.467  1.00 96.35           C  
ATOM   1409  CD  PRO A 180     -39.227 -10.832  27.325  1.00 96.35           C  
ATOM   1410  N   LEU A 181     -37.381 -10.521  22.786  1.00 95.79           N  
ATOM   1411  CA  LEU A 181     -36.282 -10.077  21.936  1.00 95.79           C  
ATOM   1412  C   LEU A 181     -36.181  -8.555  21.928  1.00 95.79           C  
ATOM   1413  CB  LEU A 181     -36.466 -10.595  20.507  1.00 95.79           C  
ATOM   1414  O   LEU A 181     -35.079  -8.002  21.928  1.00 95.79           O  
ATOM   1415  CG  LEU A 181     -36.195 -12.084  20.286  1.00 95.79           C  
ATOM   1416  CD1 LEU A 181     -36.690 -12.514  18.909  1.00 95.79           C  
ATOM   1417  CD2 LEU A 181     -34.708 -12.386  20.443  1.00 95.79           C  
ATOM   1418  N   ASP A 182     -37.344  -7.854  22.009  1.00 95.10           N  
ATOM   1419  CA  ASP A 182     -37.375  -6.403  21.848  1.00 95.10           C  
ATOM   1420  C   ASP A 182     -36.828  -5.702  23.089  1.00 95.10           C  
ATOM   1421  CB  ASP A 182     -38.800  -5.926  21.560  1.00 95.10           C  
ATOM   1422  O   ASP A 182     -36.623  -4.486  23.082  1.00 95.10           O  
ATOM   1423  CG  ASP A 182     -39.752  -6.167  22.718  1.00 95.10           C  
ATOM   1424  OD1 ASP A 182     -39.712  -7.260  23.324  1.00 95.10           O  
ATOM   1425  OD2 ASP A 182     -40.552  -5.258  23.026  1.00 95.10           O  
ATOM   1426  N   PHE A 183     -36.575  -6.423  24.126  1.00 96.31           N  
ATOM   1427  CA  PHE A 183     -35.946  -5.845  25.308  1.00 96.31           C  
ATOM   1428  C   PHE A 183     -34.544  -5.344  24.984  1.00 96.31           C  
ATOM   1429  CB  PHE A 183     -35.888  -6.870  26.444  1.00 96.31           C  
ATOM   1430  O   PHE A 183     -34.048  -4.413  25.622  1.00 96.31           O  
ATOM   1431  CG  PHE A 183     -37.174  -6.996  27.215  1.00 96.31           C  
ATOM   1432  CD1 PHE A 183     -38.386  -6.639  26.635  1.00 96.31           C  
ATOM   1433  CD2 PHE A 183     -37.172  -7.471  28.520  1.00 96.31           C  
ATOM   1434  CE1 PHE A 183     -39.578  -6.754  27.347  1.00 96.31           C  
ATOM   1435  CE2 PHE A 183     -38.359  -7.589  29.237  1.00 96.31           C  
ATOM   1436  CZ  PHE A 183     -39.561  -7.229  28.649  1.00 96.31           C  
ATOM   1437  N   ALA A 184     -33.913  -5.932  24.001  1.00 96.35           N  
ATOM   1438  CA  ALA A 184     -32.581  -5.519  23.565  1.00 96.35           C  
ATOM   1439  C   ALA A 184     -32.578  -4.060  23.119  1.00 96.35           C  
ATOM   1440  CB  ALA A 184     -32.088  -6.419  22.434  1.00 96.35           C  
ATOM   1441  O   ALA A 184     -31.549  -3.384  23.193  1.00 96.35           O  
ATOM   1442  N   ASN A 185     -33.734  -3.504  22.632  1.00 95.96           N  
ATOM   1443  CA  ASN A 185     -33.871  -2.130  22.160  1.00 95.96           C  
ATOM   1444  C   ASN A 185     -33.627  -1.125  23.282  1.00 95.96           C  
ATOM   1445  CB  ASN A 185     -35.254  -1.911  21.542  1.00 95.96           C  
ATOM   1446  O   ASN A 185     -33.344   0.046  23.022  1.00 95.96           O  
ATOM   1447  CG  ASN A 185     -35.459  -2.713  20.272  1.00 95.96           C  
ATOM   1448  ND2 ASN A 185     -36.650  -3.278  20.114  1.00 95.96           N  
ATOM   1449  OD1 ASN A 185     -34.555  -2.824  19.440  1.00 95.96           O  
ATOM   1450  N   ASP A 186     -33.670  -1.525  24.481  1.00 95.68           N  
ATOM   1451  CA  ASP A 186     -33.632  -0.611  25.619  1.00 95.68           C  
ATOM   1452  C   ASP A 186     -32.194  -0.322  26.043  1.00 95.68           C  
ATOM   1453  CB  ASP A 186     -34.422  -1.187  26.796  1.00 95.68           C  
ATOM   1454  O   ASP A 186     -31.947   0.591  26.834  1.00 95.68           O  
ATOM   1455  CG  ASP A 186     -35.911  -1.291  26.517  1.00 95.68           C  
ATOM   1456  OD1 ASP A 186     -36.471  -0.395  25.849  1.00 95.68           O  
ATOM   1457  OD2 ASP A 186     -36.531  -2.277  26.973  1.00 95.68           O  
ATOM   1458  N   PHE A 187     -31.271  -1.038  25.574  1.00 94.46           N  
ATOM   1459  CA  PHE A 187     -29.866  -0.763  25.848  1.00 94.46           C  
ATOM   1460  C   PHE A 187     -29.014  -1.015  24.609  1.00 94.46           C  
ATOM   1461  CB  PHE A 187     -29.365  -1.622  27.013  1.00 94.46           C  
ATOM   1462  O   PHE A 187     -28.160  -1.904  24.607  1.00 94.46           O  
ATOM   1463  CG  PHE A 187     -29.728  -3.078  26.893  1.00 94.46           C  
ATOM   1464  CD1 PHE A 187     -30.977  -3.533  27.299  1.00 94.46           C  
ATOM   1465  CD2 PHE A 187     -28.820  -3.991  26.374  1.00 94.46           C  
ATOM   1466  CE1 PHE A 187     -31.315  -4.880  27.190  1.00 94.46           C  
ATOM   1467  CE2 PHE A 187     -29.151  -5.339  26.262  1.00 94.46           C  
ATOM   1468  CZ  PHE A 187     -30.399  -5.781  26.671  1.00 94.46           C  
ATOM   1469  N   PRO A 188     -29.187  -0.094  23.611  1.00 95.58           N  
ATOM   1470  CA  PRO A 188     -28.609  -0.225  22.271  1.00 95.58           C  
ATOM   1471  C   PRO A 188     -27.087  -0.099  22.271  1.00 95.58           C  
ATOM   1472  CB  PRO A 188     -29.252   0.928  21.496  1.00 95.58           C  
ATOM   1473  O   PRO A 188     -26.431  -0.500  21.306  1.00 95.58           O  
ATOM   1474  CG  PRO A 188     -29.631   1.927  22.541  1.00 95.58           C  
ATOM   1475  CD  PRO A 188     -30.016   1.188  23.790  1.00 95.58           C  
ATOM   1476  N   ASN A 189     -26.462   0.301  23.331  1.00 95.80           N  
ATOM   1477  CA  ASN A 189     -25.028   0.563  23.379  1.00 95.80           C  
ATOM   1478  C   ASN A 189     -24.313  -0.404  24.318  1.00 95.80           C  
ATOM   1479  CB  ASN A 189     -24.760   2.009  23.801  1.00 95.80           C  
ATOM   1480  O   ASN A 189     -23.164  -0.173  24.698  1.00 95.80           O  
ATOM   1481  CG  ASN A 189     -25.396   3.018  22.865  1.00 95.80           C  
ATOM   1482  ND2 ASN A 189     -26.106   3.986  23.431  1.00 95.80           N  
ATOM   1483  OD1 ASN A 189     -25.250   2.927  21.643  1.00 95.80           O  
ATOM   1484  N   SER A 190     -24.953  -1.418  24.828  1.00 95.43           N  
ATOM   1485  CA  SER A 190     -24.415  -2.396  25.769  1.00 95.43           C  
ATOM   1486  C   SER A 190     -24.841  -3.813  25.398  1.00 95.43           C  
ATOM   1487  CB  SER A 190     -24.869  -2.075  27.194  1.00 95.43           C  
ATOM   1488  O   SER A 190     -25.875  -4.008  24.755  1.00 95.43           O  
ATOM   1489  OG  SER A 190     -24.352  -3.023  28.112  1.00 95.43           O  
ATOM   1490  N   GLU A 191     -24.062  -4.835  25.795  1.00 94.54           N  
ATOM   1491  CA  GLU A 191     -24.361  -6.237  25.519  1.00 94.54           C  
ATOM   1492  C   GLU A 191     -25.181  -6.858  26.646  1.00 94.54           C  
ATOM   1493  CB  GLU A 191     -23.070  -7.031  25.308  1.00 94.54           C  
ATOM   1494  O   GLU A 191     -25.631  -8.001  26.536  1.00 94.54           O  
ATOM   1495  CG  GLU A 191     -22.315  -6.654  24.042  1.00 94.54           C  
ATOM   1496  CD  GLU A 191     -21.021  -7.431  23.861  1.00 94.54           C  
ATOM   1497  OE1 GLU A 191     -20.455  -7.416  22.744  1.00 94.54           O  
ATOM   1498  OE2 GLU A 191     -20.570  -8.061  24.843  1.00 94.54           O  
ATOM   1499  N   THR A 192     -25.343  -6.026  27.714  1.00 95.89           N  
ATOM   1500  CA  THR A 192     -26.111  -6.537  28.844  1.00 95.89           C  
ATOM   1501  C   THR A 192     -27.062  -5.471  29.379  1.00 95.89           C  
ATOM   1502  CB  THR A 192     -25.184  -7.018  29.976  1.00 95.89           C  
ATOM   1503  O   THR A 192     -26.771  -4.275  29.298  1.00 95.89           O  
ATOM   1504  CG2 THR A 192     -24.298  -8.168  29.511  1.00 95.89           C  
ATOM   1505  OG1 THR A 192     -24.353  -5.930  30.400  1.00 95.89           O  
ATOM   1506  N   GLY A 193     -28.265  -5.917  29.803  1.00 95.53           N  
ATOM   1507  CA  GLY A 193     -29.274  -5.094  30.450  1.00 95.53           C  
ATOM   1508  C   GLY A 193     -29.805  -5.701  31.735  1.00 95.53           C  
ATOM   1509  O   GLY A 193     -29.602  -6.888  31.997  1.00 95.53           O  
ATOM   1510  N   THR A 194     -30.366  -4.782  32.546  1.00 96.51           N  
ATOM   1511  CA  THR A 194     -30.869  -5.265  33.827  1.00 96.51           C  
ATOM   1512  C   THR A 194     -32.361  -4.977  33.965  1.00 96.51           C  
ATOM   1513  CB  THR A 194     -30.109  -4.626  35.003  1.00 96.51           C  
ATOM   1514  O   THR A 194     -32.863  -3.995  33.415  1.00 96.51           O  
ATOM   1515  CG2 THR A 194     -28.629  -4.990  34.965  1.00 96.51           C  
ATOM   1516  OG1 THR A 194     -30.241  -3.201  34.932  1.00 96.51           O  
ATOM   1517  N   GLY A 195     -33.081  -5.941  34.536  1.00 96.52           N  
ATOM   1518  CA  GLY A 195     -34.474  -5.821  34.934  1.00 96.52           C  
ATOM   1519  C   GLY A 195     -34.747  -6.362  36.325  1.00 96.52           C  
ATOM   1520  O   GLY A 195     -33.827  -6.803  37.016  1.00 96.52           O  
ATOM   1521  N   THR A 196     -35.953  -6.138  36.726  1.00 97.83           N  
ATOM   1522  CA  THR A 196     -36.332  -6.595  38.058  1.00 97.83           C  
ATOM   1523  C   THR A 196     -37.497  -7.578  37.981  1.00 97.83           C  
ATOM   1524  CB  THR A 196     -36.714  -5.412  38.967  1.00 97.83           C  
ATOM   1525  O   THR A 196     -38.468  -7.343  37.259  1.00 97.83           O  
ATOM   1526  CG2 THR A 196     -36.972  -5.878  40.396  1.00 97.83           C  
ATOM   1527  OG1 THR A 196     -35.645  -4.458  38.973  1.00 97.83           O  
ATOM   1528  N   ILE A 197     -37.339  -8.694  38.656  1.00 98.20           N  
ATOM   1529  CA  ILE A 197     -38.413  -9.667  38.825  1.00 98.20           C  
ATOM   1530  C   ILE A 197     -39.057  -9.490  40.198  1.00 98.20           C  
ATOM   1531  CB  ILE A 197     -37.896 -11.114  38.658  1.00 98.20           C  
ATOM   1532  O   ILE A 197     -38.364  -9.465  41.218  1.00 98.20           O  
ATOM   1533  CG1 ILE A 197     -37.272 -11.301  37.271  1.00 98.20           C  
ATOM   1534  CG2 ILE A 197     -39.026 -12.121  38.891  1.00 98.20           C  
ATOM   1535  CD1 ILE A 197     -38.250 -11.103  36.120  1.00 98.20           C  
ATOM   1536  N   TYR A 198     -40.426  -9.317  40.163  1.00 98.00           N  
ATOM   1537  CA  TYR A 198     -41.198  -9.183  41.393  1.00 98.00           C  
ATOM   1538  C   TYR A 198     -42.006 -10.445  41.670  1.00 98.00           C  
ATOM   1539  CB  TYR A 198     -42.133  -7.972  41.313  1.00 98.00           C  
ATOM   1540  O   TYR A 198     -42.629 -11.002  40.764  1.00 98.00           O  
ATOM   1541  CG  TYR A 198     -41.409  -6.654  41.177  1.00 98.00           C  
ATOM   1542  CD1 TYR A 198     -40.879  -6.010  42.293  1.00 98.00           C  
ATOM   1543  CD2 TYR A 198     -41.254  -6.051  39.934  1.00 98.00           C  
ATOM   1544  CE1 TYR A 198     -40.213  -4.795  42.173  1.00 98.00           C  
ATOM   1545  CE2 TYR A 198     -40.590  -4.835  39.802  1.00 98.00           C  
ATOM   1546  OH  TYR A 198     -39.415  -3.014  40.801  1.00 98.00           O  
ATOM   1547  CZ  TYR A 198     -40.073  -4.217  40.926  1.00 98.00           C  
ATOM   1548  N   VAL A 199     -41.984 -10.861  42.952  1.00 97.94           N  
ATOM   1549  CA  VAL A 199     -42.828 -11.975  43.371  1.00 97.94           C  
ATOM   1550  C   VAL A 199     -43.767 -11.521  44.487  1.00 97.94           C  
ATOM   1551  CB  VAL A 199     -41.985 -13.181  43.842  1.00 97.94           C  
ATOM   1552  O   VAL A 199     -43.317 -11.180  45.584  1.00 97.94           O  
ATOM   1553  CG1 VAL A 199     -42.876 -14.250  44.472  1.00 97.94           C  
ATOM   1554  CG2 VAL A 199     -41.190 -13.764  42.674  1.00 97.94           C  
ATOM   1555  N   ASP A 200     -45.104 -11.450  44.153  1.00 97.48           N  
ATOM   1556  CA  ASP A 200     -46.160 -11.161  45.118  1.00 97.48           C  
ATOM   1557  C   ASP A 200     -46.635 -12.436  45.811  1.00 97.48           C  
ATOM   1558  CB  ASP A 200     -47.337 -10.465  44.432  1.00 97.48           C  
ATOM   1559  O   ASP A 200     -47.022 -13.401  45.150  1.00 97.48           O  
ATOM   1560  CG  ASP A 200     -46.934  -9.193  43.707  1.00 97.48           C  
ATOM   1561  OD1 ASP A 200     -46.000  -8.500  44.165  1.00 97.48           O  
ATOM   1562  OD2 ASP A 200     -47.558  -8.880  42.670  1.00 97.48           O  
ATOM   1563  N   THR A 201     -46.576 -12.519  47.119  1.00 96.64           N  
ATOM   1564  CA  THR A 201     -46.994 -13.686  47.887  1.00 96.64           C  
ATOM   1565  C   THR A 201     -48.433 -13.528  48.372  1.00 96.64           C  
ATOM   1566  CB  THR A 201     -46.067 -13.923  49.094  1.00 96.64           C  
ATOM   1567  O   THR A 201     -48.790 -12.499  48.948  1.00 96.64           O  
ATOM   1568  CG2 THR A 201     -46.453 -15.193  49.844  1.00 96.64           C  
ATOM   1569  OG1 THR A 201     -44.716 -14.046  48.633  1.00 96.64           O  
ATOM   1570  N   TYR A 202     -49.272 -14.516  48.072  1.00 94.80           N  
ATOM   1571  CA  TYR A 202     -50.673 -14.496  48.479  1.00 94.80           C  
ATOM   1572  C   TYR A 202     -50.957 -15.581  49.510  1.00 94.80           C  
ATOM   1573  CB  TYR A 202     -51.588 -14.678  47.264  1.00 94.80           C  
ATOM   1574  O   TYR A 202     -50.570 -16.738  49.327  1.00 94.80           O  
ATOM   1575  CG  TYR A 202     -51.545 -13.522  46.294  1.00 94.80           C  
ATOM   1576  CD1 TYR A 202     -52.541 -12.548  46.295  1.00 94.80           C  
ATOM   1577  CD2 TYR A 202     -50.510 -13.403  45.373  1.00 94.80           C  
ATOM   1578  CE1 TYR A 202     -52.507 -11.483  45.401  1.00 94.80           C  
ATOM   1579  CE2 TYR A 202     -50.465 -12.342  44.474  1.00 94.80           C  
ATOM   1580  OH  TYR A 202     -51.427 -10.336  43.609  1.00 94.80           O  
ATOM   1581  CZ  TYR A 202     -51.466 -11.389  44.496  1.00 94.80           C  
ATOM   1582  N   SER A 203     -51.532 -15.201  50.548  1.00 91.18           N  
ATOM   1583  CA  SER A 203     -52.105 -16.102  51.542  1.00 91.18           C  
ATOM   1584  C   SER A 203     -53.630 -16.080  51.495  1.00 91.18           C  
ATOM   1585  CB  SER A 203     -51.626 -15.727  52.945  1.00 91.18           C  
ATOM   1586  O   SER A 203     -54.248 -15.040  51.726  1.00 91.18           O  
ATOM   1587  OG  SER A 203     -52.170 -16.606  53.915  1.00 91.18           O  
ATOM   1588  N   GLU A 204     -54.282 -17.235  51.139  1.00 88.26           N  
ATOM   1589  CA  GLU A 204     -55.729 -17.374  51.000  1.00 88.26           C  
ATOM   1590  C   GLU A 204     -56.307 -16.273  50.117  1.00 88.26           C  
ATOM   1591  CB  GLU A 204     -56.405 -17.357  52.373  1.00 88.26           C  
ATOM   1592  O   GLU A 204     -57.339 -15.684  50.445  1.00 88.26           O  
ATOM   1593  CG  GLU A 204     -55.981 -18.501  53.282  1.00 88.26           C  
ATOM   1594  CD  GLU A 204     -56.663 -18.473  54.641  1.00 88.26           C  
ATOM   1595  OE1 GLU A 204     -56.537 -19.458  55.404  1.00 88.26           O  
ATOM   1596  OE2 GLU A 204     -57.329 -17.458  54.944  1.00 88.26           O  
ATOM   1597  N   GLY A 205     -55.613 -15.837  49.139  1.00 88.19           N  
ATOM   1598  CA  GLY A 205     -56.113 -14.926  48.122  1.00 88.19           C  
ATOM   1599  C   GLY A 205     -55.756 -13.477  48.392  1.00 88.19           C  
ATOM   1600  O   GLY A 205     -56.012 -12.604  47.560  1.00 88.19           O  
ATOM   1601  N   THR A 206     -55.174 -13.177  49.525  1.00 91.69           N  
ATOM   1602  CA  THR A 206     -54.794 -11.811  49.866  1.00 91.69           C  
ATOM   1603  C   THR A 206     -53.286 -11.620  49.732  1.00 91.69           C  
ATOM   1604  CB  THR A 206     -55.236 -11.449  51.296  1.00 91.69           C  
ATOM   1605  O   THR A 206     -52.505 -12.426  50.241  1.00 91.69           O  
ATOM   1606  CG2 THR A 206     -54.905  -9.996  51.622  1.00 91.69           C  
ATOM   1607  OG1 THR A 206     -56.650 -11.643  51.417  1.00 91.69           O  
ATOM   1608  N   MET A 207     -52.870 -10.552  49.030  1.00 92.12           N  
ATOM   1609  CA  MET A 207     -51.452 -10.238  48.884  1.00 92.12           C  
ATOM   1610  C   MET A 207     -50.856  -9.781  50.211  1.00 92.12           C  
ATOM   1611  CB  MET A 207     -51.246  -9.159  47.819  1.00 92.12           C  
ATOM   1612  O   MET A 207     -51.345  -8.829  50.821  1.00 92.12           O  
ATOM   1613  CG  MET A 207     -49.786  -8.829  47.554  1.00 92.12           C  
ATOM   1614  SD  MET A 207     -49.582  -7.445  46.368  1.00 92.12           S  
ATOM   1615  CE  MET A 207     -47.843  -7.021  46.666  1.00 92.12           C  
ATOM   1616  N   ILE A 208     -49.770 -10.491  50.665  1.00 92.64           N  
ATOM   1617  CA  ILE A 208     -49.214 -10.176  51.976  1.00 92.64           C  
ATOM   1618  C   ILE A 208     -47.874  -9.462  51.810  1.00 92.64           C  
ATOM   1619  CB  ILE A 208     -49.040 -11.447  52.837  1.00 92.64           C  
ATOM   1620  O   ILE A 208     -47.335  -8.909  52.772  1.00 92.64           O  
ATOM   1621  CG1 ILE A 208     -48.180 -12.479  52.098  1.00 92.64           C  
ATOM   1622  CG2 ILE A 208     -50.403 -12.037  53.211  1.00 92.64           C  
ATOM   1623  CD1 ILE A 208     -47.823 -13.700  52.934  1.00 92.64           C  
ATOM   1624  N   GLY A 209     -47.364  -9.440  50.584  1.00 93.56           N  
ATOM   1625  CA  GLY A 209     -46.129  -8.703  50.366  1.00 93.56           C  
ATOM   1626  C   GLY A 209     -45.432  -9.077  49.072  1.00 93.56           C  
ATOM   1627  O   GLY A 209     -45.863  -9.994  48.371  1.00 93.56           O  
ATOM   1628  N   THR A 210     -44.319  -8.314  48.695  1.00 96.05           N  
ATOM   1629  CA  THR A 210     -43.583  -8.483  47.447  1.00 96.05           C  
ATOM   1630  C   THR A 210     -42.083  -8.575  47.711  1.00 96.05           C  
ATOM   1631  CB  THR A 210     -43.865  -7.326  46.470  1.00 96.05           C  
ATOM   1632  O   THR A 210     -41.541  -7.811  48.512  1.00 96.05           O  
ATOM   1633  CG2 THR A 210     -43.087  -7.501  45.171  1.00 96.05           C  
ATOM   1634  OG1 THR A 210     -45.267  -7.290  46.174  1.00 96.05           O  
ATOM   1635  N   GLN A 211     -41.447  -9.507  47.075  1.00 96.76           N  
ATOM   1636  CA  GLN A 211     -39.991  -9.591  47.019  1.00 96.76           C  
ATOM   1637  C   GLN A 211     -39.488  -9.458  45.584  1.00 96.76           C  
ATOM   1638  CB  GLN A 211     -39.506 -10.909  47.626  1.00 96.76           C  
ATOM   1639  O   GLN A 211     -40.244  -9.668  44.634  1.00 96.76           O  
ATOM   1640  CG  GLN A 211     -39.249 -10.837  49.125  1.00 96.76           C  
ATOM   1641  CD  GLN A 211     -38.065  -9.956  49.476  1.00 96.76           C  
ATOM   1642  NE2 GLN A 211     -37.312 -10.353  50.496  1.00 96.76           N  
ATOM   1643  OE1 GLN A 211     -37.829  -8.926  48.836  1.00 96.76           O  
ATOM   1644  N   SER A 212     -38.197  -9.075  45.446  1.00 97.30           N  
ATOM   1645  CA  SER A 212     -37.690  -8.852  44.096  1.00 97.30           C  
ATOM   1646  C   SER A 212     -36.296  -9.445  43.923  1.00 97.30           C  
ATOM   1647  CB  SER A 212     -37.660  -7.357  43.775  1.00 97.30           C  
ATOM   1648  O   SER A 212     -35.595  -9.693  44.907  1.00 97.30           O  
ATOM   1649  OG  SER A 212     -36.750  -6.678  44.623  1.00 97.30           O  
ATOM   1650  N   ALA A 213     -35.956  -9.802  42.745  1.00 97.45           N  
ATOM   1651  CA  ALA A 213     -34.633 -10.234  42.300  1.00 97.45           C  
ATOM   1652  C   ALA A 213     -34.234  -9.533  41.004  1.00 97.45           C  
ATOM   1653  CB  ALA A 213     -34.602 -11.748  42.113  1.00 97.45           C  
ATOM   1654  O   ALA A 213     -35.087  -9.236  40.164  1.00 97.45           O  
ATOM   1655  N   THR A 214     -32.956  -9.205  40.902  1.00 97.73           N  
ATOM   1656  CA  THR A 214     -32.438  -8.556  39.703  1.00 97.73           C  
ATOM   1657  C   THR A 214     -32.208  -9.577  38.593  1.00 97.73           C  
ATOM   1658  CB  THR A 214     -31.125  -7.807  39.996  1.00 97.73           C  
ATOM   1659  O   THR A 214     -31.610 -10.630  38.825  1.00 97.73           O  
ATOM   1660  CG2 THR A 214     -30.603  -7.105  38.747  1.00 97.73           C  
ATOM   1661  OG1 THR A 214     -31.357  -6.830  41.018  1.00 97.73           O  
ATOM   1662  N   LEU A 215     -32.728  -9.329  37.423  1.00 97.53           N  
ATOM   1663  CA  LEU A 215     -32.462 -10.112  36.221  1.00 97.53           C  
ATOM   1664  C   LEU A 215     -31.441  -9.410  35.331  1.00 97.53           C  
ATOM   1665  CB  LEU A 215     -33.757 -10.353  35.440  1.00 97.53           C  
ATOM   1666  O   LEU A 215     -31.638  -8.257  34.943  1.00 97.53           O  
ATOM   1667  CG  LEU A 215     -33.606 -10.989  34.058  1.00 97.53           C  
ATOM   1668  CD1 LEU A 215     -33.166 -12.443  34.188  1.00 97.53           C  
ATOM   1669  CD2 LEU A 215     -34.913 -10.888  33.277  1.00 97.53           C  
ATOM   1670  N   THR A 216     -30.331 -10.035  35.096  1.00 97.43           N  
ATOM   1671  CA  THR A 216     -29.339  -9.586  34.124  1.00 97.43           C  
ATOM   1672  C   THR A 216     -29.456 -10.380  32.826  1.00 97.43           C  
ATOM   1673  CB  THR A 216     -27.910  -9.718  34.683  1.00 97.43           C  
ATOM   1674  O   THR A 216     -29.356 -11.609  32.833  1.00 97.43           O  
ATOM   1675  CG2 THR A 216     -26.882  -9.170  33.699  1.00 97.43           C  
ATOM   1676  OG1 THR A 216     -27.815  -8.987  35.912  1.00 97.43           O  
ATOM   1677  N   ALA A 217     -29.675  -9.687  31.701  1.00 97.45           N  
ATOM   1678  CA  ALA A 217     -29.861 -10.341  30.409  1.00 97.45           C  
ATOM   1679  C   ALA A 217     -28.804  -9.886  29.407  1.00 97.45           C  
ATOM   1680  CB  ALA A 217     -31.260 -10.058  29.866  1.00 97.45           C  
ATOM   1681  O   ALA A 217     -28.536  -8.689  29.278  1.00 97.45           O  
ATOM   1682  N   SER A 218     -28.232 -10.853  28.658  1.00 97.11           N  
ATOM   1683  CA  SER A 218     -27.253 -10.570  27.614  1.00 97.11           C  
ATOM   1684  C   SER A 218     -27.877 -10.677  26.227  1.00 97.11           C  
ATOM   1685  CB  SER A 218     -26.063 -11.524  27.722  1.00 97.11           C  
ATOM   1686  O   SER A 218     -28.819 -11.446  26.022  1.00 97.11           O  
ATOM   1687  OG  SER A 218     -26.483 -12.870  27.586  1.00 97.11           O  
ATOM   1688  N   VAL A 219     -27.412  -9.816  25.348  1.00 96.02           N  
ATOM   1689  CA  VAL A 219     -27.818  -9.893  23.948  1.00 96.02           C  
ATOM   1690  C   VAL A 219     -27.193 -11.124  23.296  1.00 96.02           C  
ATOM   1691  CB  VAL A 219     -27.422  -8.618  23.171  1.00 96.02           C  
ATOM   1692  O   VAL A 219     -25.987 -11.352  23.414  1.00 96.02           O  
ATOM   1693  CG1 VAL A 219     -27.827  -8.733  21.703  1.00 96.02           C  
ATOM   1694  CG2 VAL A 219     -28.058  -7.385  23.810  1.00 96.02           C  
ATOM   1695  N   PRO A 220     -27.948 -12.023  22.632  1.00 95.78           N  
ATOM   1696  CA  PRO A 220     -27.372 -13.196  21.970  1.00 95.78           C  
ATOM   1697  C   PRO A 220     -26.412 -12.826  20.843  1.00 95.78           C  
ATOM   1698  CB  PRO A 220     -28.600 -13.930  21.423  1.00 95.78           C  
ATOM   1699  O   PRO A 220     -26.549 -11.761  20.235  1.00 95.78           O  
ATOM   1700  CG  PRO A 220     -29.647 -12.873  21.285  1.00 95.78           C  
ATOM   1701  CD  PRO A 220     -29.399 -11.818  22.325  1.00 95.78           C  
ATOM   1702  N   ALA A 221     -25.451 -13.671  20.546  1.00 92.08           N  
ATOM   1703  CA  ALA A 221     -24.431 -13.458  19.523  1.00 92.08           C  
ATOM   1704  C   ALA A 221     -25.062 -13.309  18.142  1.00 92.08           C  
ATOM   1705  CB  ALA A 221     -23.427 -14.609  19.525  1.00 92.08           C  
ATOM   1706  O   ALA A 221     -24.479 -12.687  17.250  1.00 92.08           O  
ATOM   1707  N   SER A 222     -26.234 -13.899  17.957  1.00 93.01           N  
ATOM   1708  CA  SER A 222     -26.927 -13.858  16.674  1.00 93.01           C  
ATOM   1709  C   SER A 222     -27.432 -12.453  16.363  1.00 93.01           C  
ATOM   1710  CB  SER A 222     -28.097 -14.843  16.664  1.00 93.01           C  
ATOM   1711  O   SER A 222     -27.744 -12.140  15.212  1.00 93.01           O  
ATOM   1712  OG  SER A 222     -29.019 -14.538  17.696  1.00 93.01           O  
ATOM   1713  N   MET A 223     -27.578 -11.576  17.408  1.00 95.18           N  
ATOM   1714  CA  MET A 223     -28.042 -10.204  17.226  1.00 95.18           C  
ATOM   1715  C   MET A 223     -26.878  -9.275  16.899  1.00 95.18           C  
ATOM   1716  CB  MET A 223     -28.770  -9.711  18.478  1.00 95.18           C  
ATOM   1717  O   MET A 223     -26.309  -8.648  17.795  1.00 95.18           O  
ATOM   1718  CG  MET A 223     -30.165 -10.290  18.644  1.00 95.18           C  
ATOM   1719  SD  MET A 223     -31.053  -9.582  20.086  1.00 95.18           S  
ATOM   1720  CE  MET A 223     -32.545 -10.615  20.081  1.00 95.18           C  
ATOM   1721  N   LYS A 224     -26.419  -9.243  15.743  1.00 96.01           N  
ATOM   1722  CA  LYS A 224     -25.302  -8.476  15.198  1.00 96.01           C  
ATOM   1723  C   LYS A 224     -25.755  -7.596  14.037  1.00 96.01           C  
ATOM   1724  CB  LYS A 224     -24.182  -9.411  14.742  1.00 96.01           C  
ATOM   1725  O   LYS A 224     -26.815  -7.827  13.452  1.00 96.01           O  
ATOM   1726  CG  LYS A 224     -24.611 -10.427  13.694  1.00 96.01           C  
ATOM   1727  CD  LYS A 224     -23.496 -11.417  13.384  1.00 96.01           C  
ATOM   1728  CE  LYS A 224     -23.904 -12.398  12.293  1.00 96.01           C  
ATOM   1729  NZ  LYS A 224     -22.814 -13.372  11.988  1.00 96.01           N  
ATOM   1730  N   PRO A 225     -25.051  -6.525  13.772  1.00 97.78           N  
ATOM   1731  CA  PRO A 225     -25.380  -5.672  12.628  1.00 97.78           C  
ATOM   1732  C   PRO A 225     -25.271  -6.406  11.294  1.00 97.78           C  
ATOM   1733  CB  PRO A 225     -24.346  -4.547  12.718  1.00 97.78           C  
ATOM   1734  O   PRO A 225     -24.604  -7.441  11.207  1.00 97.78           O  
ATOM   1735  CG  PRO A 225     -23.149  -5.178  13.352  1.00 97.78           C  
ATOM   1736  CD  PRO A 225     -23.619  -6.177  14.370  1.00 97.78           C  
ATOM   1737  N   THR A 226     -26.074  -5.825  10.267  1.00 97.35           N  
ATOM   1738  CA  THR A 226     -26.046  -6.387   8.921  1.00 97.35           C  
ATOM   1739  C   THR A 226     -25.843  -5.289   7.881  1.00 97.35           C  
ATOM   1740  CB  THR A 226     -27.342  -7.159   8.611  1.00 97.35           C  
ATOM   1741  O   THR A 226     -26.056  -4.109   8.167  1.00 97.35           O  
ATOM   1742  CG2 THR A 226     -27.574  -8.274   9.626  1.00 97.35           C  
ATOM   1743  OG1 THR A 226     -28.451  -6.253   8.650  1.00 97.35           O  
ATOM   1744  N   PHE A 227     -25.413  -5.660   6.834  1.00 97.93           N  
ATOM   1745  CA  PHE A 227     -25.363  -4.807   5.652  1.00 97.93           C  
ATOM   1746  C   PHE A 227     -25.571  -5.626   4.384  1.00 97.93           C  
ATOM   1747  CB  PHE A 227     -24.026  -4.061   5.582  1.00 97.93           C  
ATOM   1748  O   PHE A 227     -25.440  -6.852   4.402  1.00 97.93           O  
ATOM   1749  CG  PHE A 227     -22.863  -4.936   5.201  1.00 97.93           C  
ATOM   1750  CD1 PHE A 227     -22.548  -6.063   5.950  1.00 97.93           C  
ATOM   1751  CD2 PHE A 227     -22.083  -4.631   4.093  1.00 97.93           C  
ATOM   1752  CE1 PHE A 227     -21.471  -6.875   5.600  1.00 97.93           C  
ATOM   1753  CE2 PHE A 227     -21.005  -5.437   3.737  1.00 97.93           C  
ATOM   1754  CZ  PHE A 227     -20.701  -6.558   4.493  1.00 97.93           C  
ATOM   1755  N   THR A 228     -26.044  -4.967   3.277  1.00 96.96           N  
ATOM   1756  CA  THR A 228     -26.436  -5.670   2.060  1.00 96.96           C  
ATOM   1757  C   THR A 228     -25.209  -6.043   1.233  1.00 96.96           C  
ATOM   1758  CB  THR A 228     -27.394  -4.819   1.206  1.00 96.96           C  
ATOM   1759  O   THR A 228     -25.203  -7.069   0.549  1.00 96.96           O  
ATOM   1760  CG2 THR A 228     -28.750  -4.669   1.887  1.00 96.96           C  
ATOM   1761  OG1 THR A 228     -26.823  -3.519   1.010  1.00 96.96           O  
ATOM   1762  N   GLY A 229     -24.135  -5.276   1.336  1.00 96.67           N  
ATOM   1763  CA  GLY A 229     -22.901  -5.481   0.594  1.00 96.67           C  
ATOM   1764  C   GLY A 229     -22.104  -4.205   0.397  1.00 96.67           C  
ATOM   1765  O   GLY A 229     -22.363  -3.197   1.057  1.00 96.67           O  
ATOM   1766  N   ILE A 230     -21.083  -4.325  -0.516  1.00 97.59           N  
ATOM   1767  CA  ILE A 230     -20.252  -3.167  -0.827  1.00 97.59           C  
ATOM   1768  C   ILE A 230     -20.265  -2.912  -2.332  1.00 97.59           C  
ATOM   1769  CB  ILE A 230     -18.803  -3.360  -0.328  1.00 97.59           C  
ATOM   1770  O   ILE A 230     -20.441  -3.841  -3.124  1.00 97.59           O  
ATOM   1771  CG1 ILE A 230     -18.181  -4.609  -0.963  1.00 97.59           C  
ATOM   1772  CG2 ILE A 230     -18.765  -3.446   1.201  1.00 97.59           C  
ATOM   1773  CD1 ILE A 230     -16.683  -4.742  -0.729  1.00 97.59           C  
ATOM   1774  N   SER A 231     -20.264  -1.652  -2.666  1.00 96.73           N  
ATOM   1775  CA  SER A 231     -20.027  -1.227  -4.042  1.00 96.73           C  
ATOM   1776  C   SER A 231     -18.648  -0.594  -4.196  1.00 96.73           C  
ATOM   1777  CB  SER A 231     -21.104  -0.237  -4.490  1.00 96.73           C  
ATOM   1778  O   SER A 231     -18.210   0.169  -3.333  1.00 96.73           O  
ATOM   1779  OG  SER A 231     -22.393  -0.819  -4.394  1.00 96.73           O  
ATOM   1780  N   LEU A 232     -18.004  -0.981  -5.267  1.00 97.01           N  
ATOM   1781  CA  LEU A 232     -16.649  -0.501  -5.519  1.00 97.01           C  
ATOM   1782  C   LEU A 232     -16.631   0.487  -6.681  1.00 97.01           C  
ATOM   1783  CB  LEU A 232     -15.711  -1.674  -5.817  1.00 97.01           C  
ATOM   1784  O   LEU A 232     -17.384   0.332  -7.645  1.00 97.01           O  
ATOM   1785  CG  LEU A 232     -15.737  -2.832  -4.818  1.00 97.01           C  
ATOM   1786  CD1 LEU A 232     -14.791  -3.940  -5.268  1.00 97.01           C  
ATOM   1787  CD2 LEU A 232     -15.369  -2.342  -3.421  1.00 97.01           C  
ATOM   1788  N   SER A 233     -15.880   1.456  -6.497  1.00 95.65           N  
ATOM   1789  CA  SER A 233     -15.594   2.420  -7.554  1.00 95.65           C  
ATOM   1790  C   SER A 233     -14.121   2.814  -7.559  1.00 95.65           C  
ATOM   1791  CB  SER A 233     -16.464   3.668  -7.392  1.00 95.65           C  
ATOM   1792  O   SER A 233     -13.366   2.424  -6.667  1.00 95.65           O  
ATOM   1793  OG  SER A 233     -16.179   4.323  -6.169  1.00 95.65           O  
ATOM   1794  N   ASP A 234     -13.756   3.513  -8.674  1.00 95.87           N  
ATOM   1795  CA  ASP A 234     -12.371   3.962  -8.781  1.00 95.87           C  
ATOM   1796  C   ASP A 234     -12.245   5.442  -8.429  1.00 95.87           C  
ATOM   1797  CB  ASP A 234     -11.831   3.708 -10.190  1.00 95.87           C  
ATOM   1798  O   ASP A 234     -12.871   6.292  -9.064  1.00 95.87           O  
ATOM   1799  CG  ASP A 234     -10.314   3.701 -10.252  1.00 95.87           C  
ATOM   1800  OD1 ASP A 234      -9.669   4.450  -9.487  1.00 95.87           O  
ATOM   1801  OD2 ASP A 234      -9.759   2.942 -11.076  1.00 95.87           O  
ATOM   1802  N   SER A 235     -11.404   5.707  -7.484  1.00 95.19           N  
ATOM   1803  CA  SER A 235     -11.221   7.096  -7.074  1.00 95.19           C  
ATOM   1804  C   SER A 235     -10.359   7.858  -8.074  1.00 95.19           C  
ATOM   1805  CB  SER A 235     -10.587   7.166  -5.684  1.00 95.19           C  
ATOM   1806  O   SER A 235     -10.355   9.091  -8.085  1.00 95.19           O  
ATOM   1807  OG  SER A 235      -9.284   6.608  -5.697  1.00 95.19           O  
ATOM   1808  N   ASN A 236      -9.586   7.170  -8.858  1.00 94.84           N  
ATOM   1809  CA  ASN A 236      -8.829   7.774  -9.949  1.00 94.84           C  
ATOM   1810  C   ASN A 236      -9.683   7.930 -11.205  1.00 94.84           C  
ATOM   1811  CB  ASN A 236      -7.578   6.949 -10.257  1.00 94.84           C  
ATOM   1812  O   ASN A 236      -9.970   6.947 -11.891  1.00 94.84           O  
ATOM   1813  CG  ASN A 236      -6.692   7.599 -11.302  1.00 94.84           C  
ATOM   1814  ND2 ASN A 236      -5.416   7.234 -11.307  1.00 94.84           N  
ATOM   1815  OD1 ASN A 236      -7.152   8.423 -12.097  1.00 94.84           O  
ATOM   1816  N   THR A 237     -10.037   9.186 -11.553  1.00 93.29           N  
ATOM   1817  CA  THR A 237     -10.990   9.515 -12.607  1.00 93.29           C  
ATOM   1818  C   THR A 237     -10.484   9.033 -13.964  1.00 93.29           C  
ATOM   1819  CB  THR A 237     -11.257  11.031 -12.666  1.00 93.29           C  
ATOM   1820  O   THR A 237     -11.259   8.523 -14.776  1.00 93.29           O  
ATOM   1821  CG2 THR A 237     -12.347  11.359 -13.681  1.00 93.29           C  
ATOM   1822  OG1 THR A 237     -11.672  11.487 -11.372  1.00 93.29           O  
ATOM   1823  N   ALA A 238      -9.158   9.126 -14.194  1.00 93.23           N  
ATOM   1824  CA  ALA A 238      -8.566   8.696 -15.458  1.00 93.23           C  
ATOM   1825  C   ALA A 238      -8.730   7.192 -15.657  1.00 93.23           C  
ATOM   1826  CB  ALA A 238      -7.089   9.078 -15.512  1.00 93.23           C  
ATOM   1827  O   ALA A 238      -9.101   6.740 -16.743  1.00 93.23           O  
ATOM   1828  N   ALA A 239      -8.448   6.418 -14.653  1.00 94.49           N  
ATOM   1829  CA  ALA A 239      -8.606   4.967 -14.712  1.00 94.49           C  
ATOM   1830  C   ALA A 239     -10.079   4.580 -14.809  1.00 94.49           C  
ATOM   1831  CB  ALA A 239      -7.966   4.312 -13.490  1.00 94.49           C  
ATOM   1832  O   ALA A 239     -10.439   3.670 -15.560  1.00 94.49           O  
ATOM   1833  N   ARG A 240     -10.887   5.325 -14.108  1.00 93.90           N  
ATOM   1834  CA  ARG A 240     -12.327   5.084 -14.102  1.00 93.90           C  
ATOM   1835  C   ARG A 240     -12.920   5.277 -15.494  1.00 93.90           C  
ATOM   1836  CB  ARG A 240     -13.023   6.009 -13.102  1.00 93.90           C  
ATOM   1837  O   ARG A 240     -13.820   4.539 -15.899  1.00 93.90           O  
ATOM   1838  CG  ARG A 240     -14.504   5.717 -12.921  1.00 93.90           C  
ATOM   1839  CD  ARG A 240     -15.171   6.731 -12.002  1.00 93.90           C  
ATOM   1840  NE  ARG A 240     -14.410   6.924 -10.771  1.00 93.90           N  
ATOM   1841  NH1 ARG A 240     -15.897   8.430  -9.844  1.00 93.90           N  
ATOM   1842  NH2 ARG A 240     -14.005   7.828  -8.699  1.00 93.90           N  
ATOM   1843  CZ  ARG A 240     -14.772   7.727  -9.774  1.00 93.90           C  
ATOM   1844  N   ASN A 241     -12.451   6.251 -16.208  1.00 92.65           N  
ATOM   1845  CA  ASN A 241     -12.940   6.543 -17.551  1.00 92.65           C  
ATOM   1846  C   ASN A 241     -12.535   5.458 -18.544  1.00 92.65           C  
ATOM   1847  CB  ASN A 241     -12.435   7.909 -18.022  1.00 92.65           C  
ATOM   1848  O   ASN A 241     -13.227   5.230 -19.538  1.00 92.65           O  
ATOM   1849  CG  ASN A 241     -13.127   9.061 -17.321  1.00 92.65           C  
ATOM   1850  ND2 ASN A 241     -12.466  10.212 -17.279  1.00 92.65           N  
ATOM   1851  OD1 ASN A 241     -14.246   8.918 -16.821  1.00 92.65           O  
ATOM   1852  N   VAL A 242     -11.450   4.770 -18.231  1.00 92.51           N  
ATOM   1853  CA  VAL A 242     -10.959   3.735 -19.135  1.00 92.51           C  
ATOM   1854  C   VAL A 242     -11.688   2.422 -18.862  1.00 92.51           C  
ATOM   1855  CB  VAL A 242      -9.433   3.537 -18.996  1.00 92.51           C  
ATOM   1856  O   VAL A 242     -12.167   1.766 -19.790  1.00 92.51           O  
ATOM   1857  CG1 VAL A 242      -8.971   2.323 -19.799  1.00 92.51           C  
ATOM   1858  CG2 VAL A 242      -8.689   4.794 -19.444  1.00 92.51           C  
ATOM   1859  N   VAL A 243     -11.814   2.052 -17.593  1.00 91.17           N  
ATOM   1860  CA  VAL A 243     -12.496   0.832 -17.175  1.00 91.17           C  
ATOM   1861  C   VAL A 243     -13.738   1.188 -16.361  1.00 91.17           C  
ATOM   1862  CB  VAL A 243     -11.565  -0.086 -16.352  1.00 91.17           C  
ATOM   1863  O   VAL A 243     -13.630   1.675 -15.233  1.00 91.17           O  
ATOM   1864  CG1 VAL A 243     -12.287  -1.373 -15.956  1.00 91.17           C  
ATOM   1865  CG2 VAL A 243     -10.296  -0.404 -17.141  1.00 91.17           C  
ATOM   1866  N   GLN A 244     -15.002   1.089 -16.916  1.00 86.08           N  
ATOM   1867  CA  GLN A 244     -16.246   1.496 -16.272  1.00 86.08           C  
ATOM   1868  C   GLN A 244     -16.959   0.301 -15.646  1.00 86.08           C  
ATOM   1869  CB  GLN A 244     -17.168   2.191 -17.275  1.00 86.08           C  
ATOM   1870  O   GLN A 244     -18.056   0.441 -15.102  1.00 86.08           O  
ATOM   1871  CG  GLN A 244     -16.623   3.514 -17.797  1.00 86.08           C  
ATOM   1872  CD  GLN A 244     -17.536   4.161 -18.822  1.00 86.08           C  
ATOM   1873  NE2 GLN A 244     -16.947   4.887 -19.766  1.00 86.08           N  
ATOM   1874  OE1 GLN A 244     -18.761   4.010 -18.765  1.00 86.08           O  
ATOM   1875  N   ASN A 245     -16.375  -0.837 -15.570  1.00 83.30           N  
ATOM   1876  CA  ASN A 245     -16.946  -2.033 -14.958  1.00 83.30           C  
ATOM   1877  C   ASN A 245     -16.786  -2.017 -13.441  1.00 83.30           C  
ATOM   1878  CB  ASN A 245     -16.309  -3.293 -15.547  1.00 83.30           C  
ATOM   1879  O   ASN A 245     -15.698  -1.747 -12.930  1.00 83.30           O  
ATOM   1880  CG  ASN A 245     -16.918  -4.567 -14.996  1.00 83.30           C  
ATOM   1881  ND2 ASN A 245     -17.789  -5.194 -15.778  1.00 83.30           N  
ATOM   1882  OD1 ASN A 245     -16.610  -4.984 -13.876  1.00 83.30           O  
ATOM   1883  N   ALA A 246     -17.873  -2.461 -12.700  1.00 79.60           N  
ATOM   1884  CA  ALA A 246     -18.084  -2.405 -11.256  1.00 79.60           C  
ATOM   1885  C   ALA A 246     -17.281  -3.489 -10.542  1.00 79.60           C  
ATOM   1886  CB  ALA A 246     -19.569  -2.544 -10.929  1.00 79.60           C  
ATOM   1887  O   ALA A 246     -16.844  -3.300  -9.405  1.00 79.60           O  
ATOM   1888  N   ASN A 247     -15.868  -3.614 -10.900  1.00 93.89           N  
ATOM   1889  CA  ASN A 247     -15.016  -4.528 -10.146  1.00 93.89           C  
ATOM   1890  C   ASN A 247     -13.724  -4.838 -10.896  1.00 93.89           C  
ATOM   1891  CB  ASN A 247     -15.768  -5.821  -9.825  1.00 93.89           C  
ATOM   1892  O   ASN A 247     -13.111  -5.885 -10.678  1.00 93.89           O  
ATOM   1893  CG  ASN A 247     -16.962  -5.593  -8.919  1.00 93.89           C  
ATOM   1894  ND2 ASN A 247     -17.916  -6.517  -8.951  1.00 93.89           N  
ATOM   1895  OD1 ASN A 247     -17.027  -4.596  -8.196  1.00 93.89           O  
ATOM   1896  N   THR A 248     -13.483  -4.147 -11.844  1.00 95.97           N  
ATOM   1897  CA  THR A 248     -12.225  -4.249 -12.575  1.00 95.97           C  
ATOM   1898  C   THR A 248     -11.399  -2.976 -12.410  1.00 95.97           C  
ATOM   1899  CB  THR A 248     -12.469  -4.516 -14.072  1.00 95.97           C  
ATOM   1900  O   THR A 248     -11.907  -1.870 -12.606  1.00 95.97           O  
ATOM   1901  CG2 THR A 248     -11.154  -4.736 -14.813  1.00 95.97           C  
ATOM   1902  OG1 THR A 248     -13.287  -5.683 -14.216  1.00 95.97           O  
ATOM   1903  N   PHE A 249     -10.146  -3.200 -12.105  1.00 97.12           N  
ATOM   1904  CA  PHE A 249      -9.268  -2.067 -11.841  1.00 97.12           C  
ATOM   1905  C   PHE A 249      -7.913  -2.264 -12.510  1.00 97.12           C  
ATOM   1906  CB  PHE A 249      -9.085  -1.867 -10.333  1.00 97.12           C  
ATOM   1907  O   PHE A 249      -7.591  -3.366 -12.959  1.00 97.12           O  
ATOM   1908  CG  PHE A 249     -10.367  -1.580  -9.599  1.00 97.12           C  
ATOM   1909  CD1 PHE A 249     -10.809  -0.274  -9.429  1.00 97.12           C  
ATOM   1910  CD2 PHE A 249     -11.129  -2.617  -9.078  1.00 97.12           C  
ATOM   1911  CE1 PHE A 249     -11.995  -0.005  -8.749  1.00 97.12           C  
ATOM   1912  CE2 PHE A 249     -12.315  -2.357  -8.398  1.00 97.12           C  
ATOM   1913  CZ  PHE A 249     -12.746  -1.050  -8.234  1.00 97.12           C  
ATOM   1914  N   ILE A 250      -7.102  -1.178 -12.562  1.00 97.36           N  
ATOM   1915  CA  ILE A 250      -5.850  -1.188 -13.310  1.00 97.36           C  
ATOM   1916  C   ILE A 250      -4.671  -1.071 -12.346  1.00 97.36           C  
ATOM   1917  CB  ILE A 250      -5.805  -0.048 -14.353  1.00 97.36           C  
ATOM   1918  O   ILE A 250      -4.645  -0.180 -11.494  1.00 97.36           O  
ATOM   1919  CG1 ILE A 250      -7.031  -0.115 -15.270  1.00 97.36           C  
ATOM   1920  CG2 ILE A 250      -4.508  -0.110 -15.165  1.00 97.36           C  
ATOM   1921  CD1 ILE A 250      -7.244   1.137 -16.111  1.00 97.36           C  
ATOM   1922  N   GLN A 251      -3.806  -1.951 -12.489  1.00 97.61           N  
ATOM   1923  CA  GLN A 251      -2.599  -1.985 -11.669  1.00 97.61           C  
ATOM   1924  C   GLN A 251      -1.916  -0.621 -11.638  1.00 97.61           C  
ATOM   1925  CB  GLN A 251      -1.628  -3.047 -12.186  1.00 97.61           C  
ATOM   1926  O   GLN A 251      -1.769   0.029 -12.675  1.00 97.61           O  
ATOM   1927  CG  GLN A 251      -0.355  -3.171 -11.359  1.00 97.61           C  
ATOM   1928  CD  GLN A 251       0.643  -4.143 -11.961  1.00 97.61           C  
ATOM   1929  NE2 GLN A 251       1.600  -4.585 -11.153  1.00 97.61           N  
ATOM   1930  OE1 GLN A 251       0.553  -4.495 -13.141  1.00 97.61           O  
ATOM   1931  N   ILE A 252      -1.538  -0.115 -10.521  1.00 95.98           N  
ATOM   1932  CA  ILE A 252      -0.747   1.074 -10.223  1.00 95.98           C  
ATOM   1933  C   ILE A 252      -1.524   2.325 -10.626  1.00 95.98           C  
ATOM   1934  CB  ILE A 252       0.621   1.038 -10.940  1.00 95.98           C  
ATOM   1935  O   ILE A 252      -1.160   3.440 -10.242  1.00 95.98           O  
ATOM   1936  CG1 ILE A 252       0.425   0.945 -12.458  1.00 95.98           C  
ATOM   1937  CG2 ILE A 252       1.470  -0.128 -10.425  1.00 95.98           C  
ATOM   1938  CD1 ILE A 252       1.701   1.160 -13.261  1.00 95.98           C  
ATOM   1939  N   MET A 253      -2.591   2.193 -11.444  1.00 95.26           N  
ATOM   1940  CA  MET A 253      -3.356   3.350 -11.901  1.00 95.26           C  
ATOM   1941  C   MET A 253      -4.608   3.543 -11.052  1.00 95.26           C  
ATOM   1942  CB  MET A 253      -3.741   3.194 -13.373  1.00 95.26           C  
ATOM   1943  O   MET A 253      -4.924   4.665 -10.651  1.00 95.26           O  
ATOM   1944  CG  MET A 253      -2.551   3.180 -14.319  1.00 95.26           C  
ATOM   1945  SD  MET A 253      -1.570   4.728 -14.238  1.00 95.26           S  
ATOM   1946  CE  MET A 253       0.100   4.040 -14.066  1.00 95.26           C  
ATOM   1947  N   SER A 254      -5.296   2.420 -10.717  1.00 96.79           N  
ATOM   1948  CA  SER A 254      -6.581   2.469 -10.028  1.00 96.79           C  
ATOM   1949  C   SER A 254      -6.395   2.556  -8.517  1.00 96.79           C  
ATOM   1950  CB  SER A 254      -7.424   1.241 -10.376  1.00 96.79           C  
ATOM   1951  O   SER A 254      -5.359   2.145  -7.989  1.00 96.79           O  
ATOM   1952  OG  SER A 254      -7.844   1.287 -11.729  1.00 96.79           O  
ATOM   1953  N   ASN A 255      -7.329   3.210  -7.842  1.00 96.38           N  
ATOM   1954  CA  ASN A 255      -7.507   3.249  -6.394  1.00 96.38           C  
ATOM   1955  C   ASN A 255      -8.941   2.913  -5.996  1.00 96.38           C  
ATOM   1956  CB  ASN A 255      -7.109   4.619  -5.840  1.00 96.38           C  
ATOM   1957  O   ASN A 255      -9.842   3.741  -6.147  1.00 96.38           O  
ATOM   1958  CG  ASN A 255      -6.927   4.610  -4.335  1.00 96.38           C  
ATOM   1959  ND2 ASN A 255      -6.537   5.751  -3.779  1.00 96.38           N  
ATOM   1960  OD1 ASN A 255      -7.135   3.587  -3.678  1.00 96.38           O  
ATOM   1961  N   ILE A 256      -9.105   1.803  -5.363  1.00 97.48           N  
ATOM   1962  CA  ILE A 256     -10.435   1.269  -5.093  1.00 97.48           C  
ATOM   1963  C   ILE A 256     -11.088   2.059  -3.961  1.00 97.48           C  
ATOM   1964  CB  ILE A 256     -10.380  -0.233  -4.737  1.00 97.48           C  
ATOM   1965  O   ILE A 256     -10.502   2.217  -2.888  1.00 97.48           O  
ATOM   1966  CG1 ILE A 256      -9.812  -1.039  -5.911  1.00 97.48           C  
ATOM   1967  CG2 ILE A 256     -11.768  -0.745  -4.341  1.00 97.48           C  
ATOM   1968  CD1 ILE A 256      -9.559  -2.506  -5.589  1.00 97.48           C  
ATOM   1969  N   LYS A 257     -12.255   2.572  -4.217  1.00 96.69           N  
ATOM   1970  CA  LYS A 257     -13.137   3.201  -3.239  1.00 96.69           C  
ATOM   1971  C   LYS A 257     -14.292   2.276  -2.865  1.00 96.69           C  
ATOM   1972  CB  LYS A 257     -13.679   4.525  -3.778  1.00 96.69           C  
ATOM   1973  O   LYS A 257     -14.948   1.708  -3.741  1.00 96.69           O  
ATOM   1974  CG  LYS A 257     -14.545   5.289  -2.786  1.00 96.69           C  
ATOM   1975  CD  LYS A 257     -15.056   6.595  -3.381  1.00 96.69           C  
ATOM   1976  CE  LYS A 257     -15.964   7.336  -2.409  1.00 96.69           C  
ATOM   1977  NZ  LYS A 257     -16.465   8.619  -2.986  1.00 96.69           N  
ATOM   1978  N   VAL A 258     -14.565   2.223  -1.508  1.00 97.92           N  
ATOM   1979  CA  VAL A 258     -15.522   1.242  -1.009  1.00 97.92           C  
ATOM   1980  C   VAL A 258     -16.726   1.957  -0.398  1.00 97.92           C  
ATOM   1981  CB  VAL A 258     -14.878   0.299   0.032  1.00 97.92           C  
ATOM   1982  O   VAL A 258     -16.572   2.784   0.503  1.00 97.92           O  
ATOM   1983  CG1 VAL A 258     -15.861  -0.791   0.456  1.00 97.92           C  
ATOM   1984  CG2 VAL A 258     -13.599  -0.320  -0.529  1.00 97.92           C  
ATOM   1985  N   SER A 259     -17.900   1.591  -0.866  1.00 97.40           N  
ATOM   1986  CA  SER A 259     -19.158   2.071  -0.303  1.00 97.40           C  
ATOM   1987  C   SER A 259     -19.961   0.928   0.309  1.00 97.40           C  
ATOM   1988  CB  SER A 259     -19.992   2.774  -1.375  1.00 97.40           C  
ATOM   1989  O   SER A 259     -20.257  -0.060  -0.365  1.00 97.40           O  
ATOM   1990  OG  SER A 259     -19.344   3.952  -1.825  1.00 97.40           O  
ATOM   1991  N   PHE A 260     -20.268   1.089   1.579  1.00 98.04           N  
ATOM   1992  CA  PHE A 260     -21.057   0.099   2.301  1.00 98.04           C  
ATOM   1993  C   PHE A 260     -22.548   0.360   2.122  1.00 98.04           C  
ATOM   1994  CB  PHE A 260     -20.698   0.105   3.790  1.00 98.04           C  
ATOM   1995  O   PHE A 260     -23.021   1.474   2.357  1.00 98.04           O  
ATOM   1996  CG  PHE A 260     -19.312  -0.402   4.082  1.00 98.04           C  
ATOM   1997  CD1 PHE A 260     -19.118  -1.676   4.602  1.00 98.04           C  
ATOM   1998  CD2 PHE A 260     -18.201   0.395   3.836  1.00 98.04           C  
ATOM   1999  CE1 PHE A 260     -17.836  -2.149   4.874  1.00 98.04           C  
ATOM   2000  CE2 PHE A 260     -16.917  -0.070   4.105  1.00 98.04           C  
ATOM   2001  CZ  PHE A 260     -16.737  -1.342   4.625  1.00 98.04           C  
ATOM   2002  N   ASN A 261     -23.302  -0.652   1.713  1.00 97.06           N  
ATOM   2003  CA  ASN A 261     -24.718  -0.494   1.401  1.00 97.06           C  
ATOM   2004  C   ASN A 261     -25.601  -1.172   2.445  1.00 97.06           C  
ATOM   2005  CB  ASN A 261     -25.026  -1.043   0.007  1.00 97.06           C  
ATOM   2006  O   ASN A 261     -25.312  -2.290   2.876  1.00 97.06           O  
ATOM   2007  CG  ASN A 261     -24.147  -0.434  -1.068  1.00 97.06           C  
ATOM   2008  ND2 ASN A 261     -23.596  -1.278  -1.932  1.00 97.06           N  
ATOM   2009  OD1 ASN A 261     -23.964   0.785  -1.121  1.00 97.06           O  
ATOM   2010  N   GLY A 262     -26.608  -0.394   2.879  1.00 96.44           N  
ATOM   2011  CA  GLY A 262     -27.673  -0.961   3.691  1.00 96.44           C  
ATOM   2012  C   GLY A 262     -27.218  -1.345   5.087  1.00 96.44           C  
ATOM   2013  O   GLY A 262     -27.695  -2.332   5.651  1.00 96.44           O  
ATOM   2014  N   ALA A 263     -26.205  -0.643   5.628  1.00 97.02           N  
ATOM   2015  CA  ALA A 263     -25.750  -0.962   6.979  1.00 97.02           C  
ATOM   2016  C   ALA A 263     -26.813  -0.605   8.014  1.00 97.02           C  
ATOM   2017  CB  ALA A 263     -24.445  -0.231   7.288  1.00 97.02           C  
ATOM   2018  O   ALA A 263     -27.324   0.517   8.028  1.00 97.02           O  
ATOM   2019  N   SER A 264     -27.128  -1.551   8.822  1.00 96.71           N  
ATOM   2020  CA  SER A 264     -28.123  -1.342   9.868  1.00 96.71           C  
ATOM   2021  C   SER A 264     -27.790  -2.150  11.118  1.00 96.71           C  
ATOM   2022  CB  SER A 264     -29.518  -1.719   9.365  1.00 96.71           C  
ATOM   2023  O   SER A 264     -27.266  -3.262  11.023  1.00 96.71           O  
ATOM   2024  OG  SER A 264     -29.591  -3.104   9.077  1.00 96.71           O  
ATOM   2025  N   GLY A 265     -28.018  -1.527  12.269  1.00 95.87           N  
ATOM   2026  CA  GLY A 265     -27.863  -2.232  13.532  1.00 95.87           C  
ATOM   2027  C   GLY A 265     -28.987  -3.213  13.809  1.00 95.87           C  
ATOM   2028  O   GLY A 265     -29.937  -3.313  13.030  1.00 95.87           O  
ATOM   2029  N   SER A 266     -28.883  -4.006  14.766  1.00 95.25           N  
ATOM   2030  CA  SER A 266     -29.880  -4.972  15.217  1.00 95.25           C  
ATOM   2031  C   SER A 266     -30.492  -4.554  16.550  1.00 95.25           C  
ATOM   2032  CB  SER A 266     -29.259  -6.363  15.345  1.00 95.25           C  
ATOM   2033  O   SER A 266     -29.772  -4.190  17.482  1.00 95.25           O  
ATOM   2034  OG  SER A 266     -30.241  -7.322  15.697  1.00 95.25           O  
ATOM   2035  N   TYR A 267     -31.895  -4.575  16.612  1.00 95.27           N  
ATOM   2036  CA  TYR A 267     -32.666  -4.301  17.820  1.00 95.27           C  
ATOM   2037  C   TYR A 267     -32.178  -3.028  18.501  1.00 95.27           C  
ATOM   2038  CB  TYR A 267     -32.578  -5.481  18.793  1.00 95.27           C  
ATOM   2039  O   TYR A 267     -31.890  -3.030  19.700  1.00 95.27           O  
ATOM   2040  CG  TYR A 267     -33.376  -6.686  18.359  1.00 95.27           C  
ATOM   2041  CD1 TYR A 267     -34.698  -6.854  18.765  1.00 95.27           C  
ATOM   2042  CD2 TYR A 267     -32.810  -7.660  17.543  1.00 95.27           C  
ATOM   2043  CE1 TYR A 267     -35.436  -7.965  18.369  1.00 95.27           C  
ATOM   2044  CE2 TYR A 267     -33.539  -8.774  17.141  1.00 95.27           C  
ATOM   2045  OH  TYR A 267     -35.575 -10.019  17.163  1.00 95.27           O  
ATOM   2046  CZ  TYR A 267     -34.849  -8.917  17.558  1.00 95.27           C  
ATOM   2047  N   GLY A 268     -32.079  -1.868  17.814  1.00 93.37           N  
ATOM   2048  CA  GLY A 268     -31.855  -0.539  18.360  1.00 93.37           C  
ATOM   2049  C   GLY A 268     -30.399  -0.113  18.314  1.00 93.37           C  
ATOM   2050  O   GLY A 268     -30.077   1.044  18.595  1.00 93.37           O  
ATOM   2051  N   SER A 269     -29.465  -1.169  17.965  1.00 96.92           N  
ATOM   2052  CA  SER A 269     -28.064  -0.772  17.875  1.00 96.92           C  
ATOM   2053  C   SER A 269     -27.818   0.114  16.658  1.00 96.92           C  
ATOM   2054  CB  SER A 269     -27.161  -2.004  17.809  1.00 96.92           C  
ATOM   2055  O   SER A 269     -28.598   0.099  15.704  1.00 96.92           O  
ATOM   2056  OG  SER A 269     -27.288  -2.655  16.557  1.00 96.92           O  
ATOM   2057  N   ASN A 270     -26.783   0.965  16.735  1.00 97.02           N  
ATOM   2058  CA  ASN A 270     -26.377   1.846  15.644  1.00 97.02           C  
ATOM   2059  C   ASN A 270     -25.007   1.462  15.094  1.00 97.02           C  
ATOM   2060  CB  ASN A 270     -26.375   3.305  16.105  1.00 97.02           C  
ATOM   2061  O   ASN A 270     -24.118   1.066  15.850  1.00 97.02           O  
ATOM   2062  CG  ASN A 270     -27.751   3.789  16.516  1.00 97.02           C  
ATOM   2063  ND2 ASN A 270     -27.918   4.079  17.801  1.00 97.02           N  
ATOM   2064  OD1 ASN A 270     -28.657   3.902  15.686  1.00 97.02           O  
ATOM   2065  N   ILE A 271     -24.894   1.604  13.810  1.00 97.69           N  
ATOM   2066  CA  ILE A 271     -23.609   1.334  13.174  1.00 97.69           C  
ATOM   2067  C   ILE A 271     -22.579   2.362  13.634  1.00 97.69           C  
ATOM   2068  CB  ILE A 271     -23.727   1.346  11.633  1.00 97.69           C  
ATOM   2069  O   ILE A 271     -22.808   3.570  13.529  1.00 97.69           O  
ATOM   2070  CG1 ILE A 271     -24.725   0.279  11.166  1.00 97.69           C  
ATOM   2071  CG2 ILE A 271     -22.356   1.135  10.985  1.00 97.69           C  
ATOM   2072  CD1 ILE A 271     -24.359  -1.137  11.587  1.00 97.69           C  
ATOM   2073  N   THR A 272     -21.404   1.918  14.068  1.00 97.19           N  
ATOM   2074  CA  THR A 272     -20.392   2.833  14.584  1.00 97.19           C  
ATOM   2075  C   THR A 272     -19.084   2.684  13.812  1.00 97.19           C  
ATOM   2076  CB  THR A 272     -20.137   2.596  16.084  1.00 97.19           C  
ATOM   2077  O   THR A 272     -18.192   3.529  13.923  1.00 97.19           O  
ATOM   2078  CG2 THR A 272     -21.368   2.946  16.913  1.00 97.19           C  
ATOM   2079  OG1 THR A 272     -19.809   1.217  16.294  1.00 97.19           O  
ATOM   2080  N   GLY A 273     -18.969   1.606  12.989  1.00 97.53           N  
ATOM   2081  CA  GLY A 273     -17.709   1.422  12.288  1.00 97.53           C  
ATOM   2082  C   GLY A 273     -17.845   0.601  11.020  1.00 97.53           C  
ATOM   2083  O   GLY A 273     -18.801  -0.162  10.868  1.00 97.53           O  
ATOM   2084  N   TYR A 274     -16.857   0.862  10.083  1.00 98.37           N  
ATOM   2085  CA  TYR A 274     -16.719   0.159   8.813  1.00 98.37           C  
ATOM   2086  C   TYR A 274     -15.311  -0.401   8.649  1.00 98.37           C  
ATOM   2087  CB  TYR A 274     -17.049   1.092   7.644  1.00 98.37           C  
ATOM   2088  O   TYR A 274     -14.341   0.193   9.126  1.00 98.37           O  
ATOM   2089  CG  TYR A 274     -18.412   1.733   7.744  1.00 98.37           C  
ATOM   2090  CD1 TYR A 274     -19.534   1.118   7.193  1.00 98.37           C  
ATOM   2091  CD2 TYR A 274     -18.581   2.954   8.388  1.00 98.37           C  
ATOM   2092  CE1 TYR A 274     -20.792   1.705   7.281  1.00 98.37           C  
ATOM   2093  CE2 TYR A 274     -19.834   3.550   8.482  1.00 98.37           C  
ATOM   2094  OH  TYR A 274     -22.175   3.505   8.017  1.00 98.37           O  
ATOM   2095  CZ  TYR A 274     -20.932   2.919   7.927  1.00 98.37           C  
ATOM   2096  N   ARG A 275     -15.344  -1.523   8.004  1.00 98.25           N  
ATOM   2097  CA  ARG A 275     -14.037  -2.086   7.682  1.00 98.25           C  
ATOM   2098  C   ARG A 275     -14.067  -2.808   6.339  1.00 98.25           C  
ATOM   2099  CB  ARG A 275     -13.580  -3.046   8.783  1.00 98.25           C  
ATOM   2100  O   ARG A 275     -14.933  -3.652   6.101  1.00 98.25           O  
ATOM   2101  CG  ARG A 275     -12.171  -3.584   8.585  1.00 98.25           C  
ATOM   2102  CD  ARG A 275     -11.706  -4.399   9.783  1.00 98.25           C  
ATOM   2103  NE  ARG A 275     -10.296  -4.765   9.671  1.00 98.25           N  
ATOM   2104  NH1 ARG A 275     -10.689  -6.767   8.587  1.00 98.25           N  
ATOM   2105  NH2 ARG A 275      -8.543  -6.115   9.058  1.00 98.25           N  
ATOM   2106  CZ  ARG A 275      -9.846  -5.882   9.105  1.00 98.25           C  
ATOM   2107  N   ALA A 276     -13.137  -2.415   5.460  1.00 98.50           N  
ATOM   2108  CA  ALA A 276     -12.879  -3.114   4.204  1.00 98.50           C  
ATOM   2109  C   ALA A 276     -11.384  -3.342   3.999  1.00 98.50           C  
ATOM   2110  CB  ALA A 276     -13.461  -2.330   3.030  1.00 98.50           C  
ATOM   2111  O   ALA A 276     -10.566  -2.491   4.356  1.00 98.50           O  
ATOM   2112  N   GLU A 277     -11.097  -4.497   3.384  1.00 98.22           N  
ATOM   2113  CA  GLU A 277      -9.698  -4.839   3.150  1.00 98.22           C  
ATOM   2114  C   GLU A 277      -9.536  -5.658   1.873  1.00 98.22           C  
ATOM   2115  CB  GLU A 277      -9.125  -5.608   4.344  1.00 98.22           C  
ATOM   2116  O   GLU A 277     -10.476  -6.324   1.433  1.00 98.22           O  
ATOM   2117  CG  GLU A 277      -9.705  -7.005   4.511  1.00 98.22           C  
ATOM   2118  CD  GLU A 277      -9.088  -7.777   5.667  1.00 98.22           C  
ATOM   2119  OE1 GLU A 277      -9.785  -8.621   6.274  1.00 98.22           O  
ATOM   2120  OE2 GLU A 277      -7.897  -7.534   5.968  1.00 98.22           O  
ATOM   2121  N   ILE A 278      -8.284  -5.517   1.410  1.00 98.03           N  
ATOM   2122  CA  ILE A 278      -7.879  -6.499   0.410  1.00 98.03           C  
ATOM   2123  C   ILE A 278      -7.212  -7.689   1.097  1.00 98.03           C  
ATOM   2124  CB  ILE A 278      -6.926  -5.881  -0.637  1.00 98.03           C  
ATOM   2125  O   ILE A 278      -6.141  -7.549   1.692  1.00 98.03           O  
ATOM   2126  CG1 ILE A 278      -7.587  -4.675  -1.314  1.00 98.03           C  
ATOM   2127  CG2 ILE A 278      -6.509  -6.929  -1.673  1.00 98.03           C  
ATOM   2128  CD1 ILE A 278      -6.697  -3.968  -2.327  1.00 98.03           C  
ATOM   2129  N   VAL A 279      -7.742  -8.799   0.970  1.00 97.59           N  
ATOM   2130  CA  VAL A 279      -7.291  -9.980   1.700  1.00 97.59           C  
ATOM   2131  C   VAL A 279      -5.837 -10.282   1.346  1.00 97.59           C  
ATOM   2132  CB  VAL A 279      -8.179 -11.207   1.398  1.00 97.59           C  
ATOM   2133  O   VAL A 279      -5.495 -10.427   0.170  1.00 97.59           O  
ATOM   2134  CG1 VAL A 279      -7.636 -12.452   2.097  1.00 97.59           C  
ATOM   2135  CG2 VAL A 279      -9.622 -10.939   1.823  1.00 97.59           C  
ATOM   2136  N   GLY A 280      -4.955 -10.247   2.326  1.00 95.99           N  
ATOM   2137  CA  GLY A 280      -3.571 -10.671   2.192  1.00 95.99           C  
ATOM   2138  C   GLY A 280      -2.664  -9.583   1.647  1.00 95.99           C  
ATOM   2139  O   GLY A 280      -1.506  -9.842   1.313  1.00 95.99           O  
ATOM   2140  N   LYS A 281      -3.194  -8.293   1.516  1.00 95.19           N  
ATOM   2141  CA  LYS A 281      -2.378  -7.272   0.865  1.00 95.19           C  
ATOM   2142  C   LYS A 281      -2.103  -6.103   1.808  1.00 95.19           C  
ATOM   2143  CB  LYS A 281      -3.061  -6.769  -0.408  1.00 95.19           C  
ATOM   2144  O   LYS A 281      -1.504  -5.103   1.407  1.00 95.19           O  
ATOM   2145  CG  LYS A 281      -3.267  -7.844  -1.465  1.00 95.19           C  
ATOM   2146  CD  LYS A 281      -1.940  -8.347  -2.017  1.00 95.19           C  
ATOM   2147  CE  LYS A 281      -2.147  -9.332  -3.160  1.00 95.19           C  
ATOM   2148  NZ  LYS A 281      -0.850  -9.873  -3.667  1.00 95.19           N  
ATOM   2149  N   ASN A 282      -2.592  -6.197   3.077  1.00 94.10           N  
ATOM   2150  CA  ASN A 282      -2.390  -5.149   4.072  1.00 94.10           C  
ATOM   2151  C   ASN A 282      -2.922  -3.804   3.587  1.00 94.10           C  
ATOM   2152  CB  ASN A 282      -0.908  -5.034   4.437  1.00 94.10           C  
ATOM   2153  O   ASN A 282      -2.272  -2.773   3.766  1.00 94.10           O  
ATOM   2154  CG  ASN A 282      -0.683  -4.281   5.734  1.00 94.10           C  
ATOM   2155  ND2 ASN A 282       0.501  -3.701   5.885  1.00 94.10           N  
ATOM   2156  OD1 ASN A 282      -1.567  -4.223   6.594  1.00 94.10           O  
ATOM   2157  N   GLN A 283      -3.877  -3.730   2.860  1.00 97.72           N  
ATOM   2158  CA  GLN A 283      -4.619  -2.562   2.395  1.00 97.72           C  
ATOM   2159  C   GLN A 283      -6.037  -2.551   2.959  1.00 97.72           C  
ATOM   2160  CB  GLN A 283      -4.662  -2.526   0.867  1.00 97.72           C  
ATOM   2161  O   GLN A 283      -6.836  -3.441   2.662  1.00 97.72           O  
ATOM   2162  CG  GLN A 283      -3.292  -2.390   0.216  1.00 97.72           C  
ATOM   2163  CD  GLN A 283      -3.333  -2.592  -1.287  1.00 97.72           C  
ATOM   2164  NE2 GLN A 283      -3.489  -1.500  -2.028  1.00 97.72           N  
ATOM   2165  OE1 GLN A 283      -3.225  -3.720  -1.778  1.00 97.72           O  
ATOM   2166  N   THR A 284      -6.316  -1.448   3.809  1.00 97.79           N  
ATOM   2167  CA  THR A 284      -7.581  -1.428   4.535  1.00 97.79           C  
ATOM   2168  C   THR A 284      -8.152  -0.014   4.588  1.00 97.79           C  
ATOM   2169  CB  THR A 284      -7.413  -1.972   5.966  1.00 97.79           C  
ATOM   2170  O   THR A 284      -7.429   0.961   4.377  1.00 97.79           O  
ATOM   2171  CG2 THR A 284      -6.768  -3.353   5.957  1.00 97.79           C  
ATOM   2172  OG1 THR A 284      -6.586  -1.075   6.717  1.00 97.79           O  
ATOM   2173  N   THR A 285      -9.451   0.017   4.824  1.00 97.92           N  
ATOM   2174  CA  THR A 285     -10.123   1.273   5.137  1.00 97.92           C  
ATOM   2175  C   THR A 285     -11.208   1.060   6.188  1.00 97.92           C  
ATOM   2176  CB  THR A 285     -10.743   1.905   3.876  1.00 97.92           C  
ATOM   2177  O   THR A 285     -11.805  -0.016   6.261  1.00 97.92           O  
ATOM   2178  CG2 THR A 285     -11.854   1.026   3.311  1.00 97.92           C  
ATOM   2179  OG1 THR A 285     -11.286   3.188   4.210  1.00 97.92           O  
ATOM   2180  N   ASN A 286     -11.376   2.063   7.043  1.00 97.45           N  
ATOM   2181  CA  ASN A 286     -12.376   2.004   8.104  1.00 97.45           C  
ATOM   2182  C   ASN A 286     -13.441   3.083   7.930  1.00 97.45           C  
ATOM   2183  CB  ASN A 286     -11.711   2.131   9.476  1.00 97.45           C  
ATOM   2184  O   ASN A 286     -14.140   3.431   8.884  1.00 97.45           O  
ATOM   2185  CG  ASN A 286     -10.784   0.972   9.785  1.00 97.45           C  
ATOM   2186  ND2 ASN A 286      -9.678   1.260  10.460  1.00 97.45           N  
ATOM   2187  OD1 ASN A 286     -11.060  -0.174   9.420  1.00 97.45           O  
ATOM   2188  N   VAL A 287     -13.531   3.581   6.751  1.00 96.10           N  
ATOM   2189  CA  VAL A 287     -14.444   4.685   6.474  1.00 96.10           C  
ATOM   2190  C   VAL A 287     -15.377   4.309   5.326  1.00 96.10           C  
ATOM   2191  CB  VAL A 287     -13.677   5.983   6.135  1.00 96.10           C  
ATOM   2192  O   VAL A 287     -14.936   3.754   4.316  1.00 96.10           O  
ATOM   2193  CG1 VAL A 287     -14.650   7.122   5.834  1.00 96.10           C  
ATOM   2194  CG2 VAL A 287     -12.742   6.365   7.281  1.00 96.10           C  
ATOM   2195  N   ASN A 288     -16.667   4.513   5.488  1.00 96.85           N  
ATOM   2196  CA  ASN A 288     -17.594   4.423   4.366  1.00 96.85           C  
ATOM   2197  C   ASN A 288     -17.257   5.439   3.278  1.00 96.85           C  
ATOM   2198  CB  ASN A 288     -19.036   4.614   4.843  1.00 96.85           C  
ATOM   2199  O   ASN A 288     -17.269   6.646   3.525  1.00 96.85           O  
ATOM   2200  CG  ASN A 288     -20.054   4.316   3.760  1.00 96.85           C  
ATOM   2201  ND2 ASN A 288     -21.255   4.861   3.909  1.00 96.85           N  
ATOM   2202  OD1 ASN A 288     -19.763   3.601   2.797  1.00 96.85           O  
ATOM   2203  N   GLY A 289     -16.925   4.884   2.150  1.00 95.88           N  
ATOM   2204  CA  GLY A 289     -16.456   5.751   1.081  1.00 95.88           C  
ATOM   2205  C   GLY A 289     -14.946   5.893   1.046  1.00 95.88           C  
ATOM   2206  O   GLY A 289     -14.412   6.730   0.315  1.00 95.88           O  
ATOM   2207  N   GLY A 290     -14.257   5.135   1.851  1.00 97.30           N  
ATOM   2208  CA  GLY A 290     -12.805   5.175   1.924  1.00 97.30           C  
ATOM   2209  C   GLY A 290     -12.130   4.421   0.794  1.00 97.30           C  
ATOM   2210  O   GLY A 290     -12.782   3.670   0.065  1.00 97.30           O  
ATOM   2211  N   THR A 291     -10.732   4.642   0.634  1.00 97.61           N  
ATOM   2212  CA  THR A 291      -9.962   4.010  -0.432  1.00 97.61           C  
ATOM   2213  C   THR A 291      -9.012   2.960   0.137  1.00 97.61           C  
ATOM   2214  CB  THR A 291      -9.159   5.052  -1.234  1.00 97.61           C  
ATOM   2215  O   THR A 291      -8.653   3.013   1.315  1.00 97.61           O  
ATOM   2216  CG2 THR A 291     -10.077   6.114  -1.829  1.00 97.61           C  
ATOM   2217  OG1 THR A 291      -8.211   5.687  -0.367  1.00 97.61           O  
ATOM   2218  N   LEU A 292      -8.540   1.982  -0.744  1.00 97.60           N  
ATOM   2219  CA  LEU A 292      -7.740   0.845  -0.301  1.00 97.60           C  
ATOM   2220  C   LEU A 292      -6.286   1.002  -0.730  1.00 97.60           C  
ATOM   2221  CB  LEU A 292      -8.311  -0.462  -0.859  1.00 97.60           C  
ATOM   2222  O   LEU A 292      -5.452   0.141  -0.441  1.00 97.60           O  
ATOM   2223  CG  LEU A 292      -9.666  -0.902  -0.303  1.00 97.60           C  
ATOM   2224  CD1 LEU A 292     -10.192  -2.104  -1.080  1.00 97.60           C  
ATOM   2225  CD2 LEU A 292      -9.555  -1.226   1.183  1.00 97.60           C  
ATOM   2226  N   GLY A 293      -6.004   2.159  -1.473  1.00 96.39           N  
ATOM   2227  CA  GLY A 293      -4.633   2.439  -1.870  1.00 96.39           C  
ATOM   2228  C   GLY A 293      -4.269   1.845  -3.218  1.00 96.39           C  
ATOM   2229  O   GLY A 293      -5.066   1.122  -3.819  1.00 96.39           O  
ATOM   2230  N   ILE A 294      -2.979   2.146  -3.598  1.00 95.65           N  
ATOM   2231  CA  ILE A 294      -2.476   1.741  -4.906  1.00 95.65           C  
ATOM   2232  C   ILE A 294      -2.181   0.242  -4.904  1.00 95.65           C  
ATOM   2233  CB  ILE A 294      -1.209   2.536  -5.295  1.00 95.65           C  
ATOM   2234  O   ILE A 294      -1.640  -0.289  -3.931  1.00 95.65           O  
ATOM   2235  CG1 ILE A 294      -1.557   4.009  -5.538  1.00 95.65           C  
ATOM   2236  CG2 ILE A 294      -0.542   1.920  -6.528  1.00 95.65           C  
ATOM   2237  CD1 ILE A 294      -0.344   4.908  -5.730  1.00 95.65           C  
ATOM   2238  N   MET A 295      -2.474  -0.424  -6.047  1.00 96.72           N  
ATOM   2239  CA  MET A 295      -2.246  -1.857  -6.204  1.00 96.72           C  
ATOM   2240  C   MET A 295      -1.049  -2.122  -7.111  1.00 96.72           C  
ATOM   2241  CB  MET A 295      -3.492  -2.541  -6.769  1.00 96.72           C  
ATOM   2242  O   MET A 295      -1.148  -1.985  -8.332  1.00 96.72           O  
ATOM   2243  CG  MET A 295      -4.720  -2.405  -5.883  1.00 96.72           C  
ATOM   2244  SD  MET A 295      -6.242  -3.037  -6.691  1.00 96.72           S  
ATOM   2245  CE  MET A 295      -6.491  -1.755  -7.951  1.00 96.72           C  
ATOM   2246  N   ASN A 296       0.089  -2.575  -6.543  1.00 94.28           N  
ATOM   2247  CA  ASN A 296       1.274  -2.872  -7.340  1.00 94.28           C  
ATOM   2248  C   ASN A 296       1.308  -4.335  -7.770  1.00 94.28           C  
ATOM   2249  CB  ASN A 296       2.545  -2.515  -6.567  1.00 94.28           C  
ATOM   2250  O   ASN A 296       2.384  -4.912  -7.937  1.00 94.28           O  
ATOM   2251  CG  ASN A 296       2.711  -3.339  -5.305  1.00 94.28           C  
ATOM   2252  ND2 ASN A 296       3.854  -3.188  -4.645  1.00 94.28           N  
ATOM   2253  OD1 ASN A 296       1.821  -4.104  -4.927  1.00 94.28           O  
ATOM   2254  N   TYR A 297       0.215  -4.931  -7.895  1.00 95.72           N  
ATOM   2255  CA  TYR A 297       0.003  -6.308  -8.326  1.00 95.72           C  
ATOM   2256  C   TYR A 297      -1.188  -6.406  -9.272  1.00 95.72           C  
ATOM   2257  CB  TYR A 297      -0.215  -7.223  -7.116  1.00 95.72           C  
ATOM   2258  O   TYR A 297      -1.933  -5.439  -9.443  1.00 95.72           O  
ATOM   2259  CG  TYR A 297      -1.143  -6.643  -6.076  1.00 95.72           C  
ATOM   2260  CD1 TYR A 297      -0.642  -5.964  -4.968  1.00 95.72           C  
ATOM   2261  CD2 TYR A 297      -2.522  -6.775  -6.199  1.00 95.72           C  
ATOM   2262  CE1 TYR A 297      -1.493  -5.430  -4.006  1.00 95.72           C  
ATOM   2263  CE2 TYR A 297      -3.382  -6.245  -5.243  1.00 95.72           C  
ATOM   2264  OH  TYR A 297      -3.707  -5.049  -3.203  1.00 95.72           O  
ATOM   2265  CZ  TYR A 297      -2.860  -5.575  -4.153  1.00 95.72           C  
ATOM   2266  N   ASN A 298      -1.289  -7.577  -9.983  1.00 96.23           N  
ATOM   2267  CA  ASN A 298      -2.401  -7.812 -10.897  1.00 96.23           C  
ATOM   2268  C   ASN A 298      -2.975  -9.216 -10.734  1.00 96.23           C  
ATOM   2269  CB  ASN A 298      -1.964  -7.582 -12.345  1.00 96.23           C  
ATOM   2270  O   ASN A 298      -2.372 -10.064 -10.073  1.00 96.23           O  
ATOM   2271  CG  ASN A 298      -0.857  -8.523 -12.778  1.00 96.23           C  
ATOM   2272  ND2 ASN A 298       0.379  -8.038 -12.748  1.00 96.23           N  
ATOM   2273  OD1 ASN A 298      -1.110  -9.676 -13.136  1.00 96.23           O  
ATOM   2274  N   GLY A 299      -4.199  -9.380 -11.198  1.00 96.22           N  
ATOM   2275  CA  GLY A 299      -4.905 -10.641 -11.033  1.00 96.22           C  
ATOM   2276  C   GLY A 299      -6.188 -10.505 -10.235  1.00 96.22           C  
ATOM   2277  O   GLY A 299      -6.706  -9.400 -10.065  1.00 96.22           O  
ATOM   2278  N   THR A 300      -6.655 -11.651  -9.763  1.00 97.34           N  
ATOM   2279  CA  THR A 300      -7.899 -11.699  -9.004  1.00 97.34           C  
ATOM   2280  C   THR A 300      -7.631 -11.511  -7.513  1.00 97.34           C  
ATOM   2281  CB  THR A 300      -8.641 -13.029  -9.231  1.00 97.34           C  
ATOM   2282  O   THR A 300      -6.780 -12.194  -6.940  1.00 97.34           O  
ATOM   2283  CG2 THR A 300      -9.957 -13.063  -8.461  1.00 97.34           C  
ATOM   2284  OG1 THR A 300      -8.915 -13.184 -10.629  1.00 97.34           O  
ATOM   2285  N   ILE A 301      -8.332 -10.503  -6.928  1.00 97.55           N  
ATOM   2286  CA  ILE A 301      -8.220 -10.252  -5.495  1.00 97.55           C  
ATOM   2287  C   ILE A 301      -9.611 -10.237  -4.864  1.00 97.55           C  
ATOM   2288  CB  ILE A 301      -7.488  -8.923  -5.208  1.00 97.55           C  
ATOM   2289  O   ILE A 301     -10.619 -10.162  -5.571  1.00 97.55           O  
ATOM   2290  CG1 ILE A 301      -8.274  -7.743  -5.792  1.00 97.55           C  
ATOM   2291  CG2 ILE A 301      -6.062  -8.960  -5.767  1.00 97.55           C  
ATOM   2292  CD1 ILE A 301      -7.883  -6.391  -5.211  1.00 97.55           C  
ATOM   2293  N   THR A 302      -9.616 -10.369  -3.518  1.00 98.02           N  
ATOM   2294  CA  THR A 302     -10.862 -10.362  -2.760  1.00 98.02           C  
ATOM   2295  C   THR A 302     -10.913  -9.165  -1.815  1.00 98.02           C  
ATOM   2296  CB  THR A 302     -11.033 -11.663  -1.955  1.00 98.02           C  
ATOM   2297  O   THR A 302      -9.995  -8.957  -1.018  1.00 98.02           O  
ATOM   2298  CG2 THR A 302     -12.349 -11.663  -1.184  1.00 98.02           C  
ATOM   2299  OG1 THR A 302     -11.019 -12.779  -2.854  1.00 98.02           O  
ATOM   2300  N   VAL A 303     -11.982  -8.358  -2.004  1.00 98.17           N  
ATOM   2301  CA  VAL A 303     -12.273  -7.300  -1.043  1.00 98.17           C  
ATOM   2302  C   VAL A 303     -13.293  -7.796  -0.020  1.00 98.17           C  
ATOM   2303  CB  VAL A 303     -12.797  -6.025  -1.742  1.00 98.17           C  
ATOM   2304  O   VAL A 303     -14.408  -8.179  -0.382  1.00 98.17           O  
ATOM   2305  CG1 VAL A 303     -13.137  -4.947  -0.715  1.00 98.17           C  
ATOM   2306  CG2 VAL A 303     -11.768  -5.507  -2.746  1.00 98.17           C  
ATOM   2307  N   ARG A 304     -12.904  -7.773   1.214  1.00 98.43           N  
ATOM   2308  CA  ARG A 304     -13.729  -8.249   2.319  1.00 98.43           C  
ATOM   2309  C   ARG A 304     -14.167  -7.094   3.213  1.00 98.43           C  
ATOM   2310  CB  ARG A 304     -12.973  -9.293   3.144  1.00 98.43           C  
ATOM   2311  O   ARG A 304     -13.340  -6.288   3.645  1.00 98.43           O  
ATOM   2312  CG  ARG A 304     -13.733  -9.779   4.368  1.00 98.43           C  
ATOM   2313  CD  ARG A 304     -13.013 -10.930   5.058  1.00 98.43           C  
ATOM   2314  NE  ARG A 304     -12.961 -12.118   4.212  1.00 98.43           N  
ATOM   2315  NH1 ARG A 304     -11.333 -13.185   5.455  1.00 98.43           N  
ATOM   2316  NH2 ARG A 304     -12.198 -14.193   3.587  1.00 98.43           N  
ATOM   2317  CZ  ARG A 304     -12.164 -13.163   4.420  1.00 98.43           C  
ATOM   2318  N   ALA A 305     -15.453  -7.077   3.498  1.00 98.51           N  
ATOM   2319  CA  ALA A 305     -15.989  -5.942   4.245  1.00 98.51           C  
ATOM   2320  C   ALA A 305     -16.876  -6.411   5.394  1.00 98.51           C  
ATOM   2321  CB  ALA A 305     -16.771  -5.016   3.317  1.00 98.51           C  
ATOM   2322  O   ALA A 305     -17.510  -7.466   5.307  1.00 98.51           O  
ATOM   2323  N   SER A 306     -16.931  -5.600   6.473  1.00 98.34           N  
ATOM   2324  CA  SER A 306     -17.780  -5.808   7.642  1.00 98.34           C  
ATOM   2325  C   SER A 306     -18.107  -4.487   8.330  1.00 98.34           C  
ATOM   2326  CB  SER A 306     -17.104  -6.756   8.633  1.00 98.34           C  
ATOM   2327  O   SER A 306     -17.442  -3.476   8.094  1.00 98.34           O  
ATOM   2328  OG  SER A 306     -15.862  -6.229   9.067  1.00 98.34           O  
ATOM   2329  N   VAL A 307     -19.245  -4.469   9.132  1.00 98.37           N  
ATOM   2330  CA  VAL A 307     -19.647  -3.274   9.867  1.00 98.37           C  
ATOM   2331  C   VAL A 307     -19.777  -3.600  11.353  1.00 98.37           C  
ATOM   2332  CB  VAL A 307     -20.977  -2.699   9.329  1.00 98.37           C  
ATOM   2333  O   VAL A 307     -20.029  -4.749  11.723  1.00 98.37           O  
ATOM   2334  CG1 VAL A 307     -20.817  -2.228   7.885  1.00 98.37           C  
ATOM   2335  CG2 VAL A 307     -22.089  -3.741   9.435  1.00 98.37           C  
ATOM   2336  N   SER A 308     -19.513  -2.613  12.178  1.00 97.62           N  
ATOM   2337  CA  SER A 308     -19.641  -2.781  13.622  1.00 97.62           C  
ATOM   2338  C   SER A 308     -20.717  -1.863  14.192  1.00 97.62           C  
ATOM   2339  CB  SER A 308     -18.306  -2.506  14.315  1.00 97.62           C  
ATOM   2340  O   SER A 308     -21.062  -0.848  13.583  1.00 97.62           O  
ATOM   2341  OG  SER A 308     -17.975  -1.129  14.242  1.00 97.62           O  
ATOM   2342  N   ASP A 309     -21.324  -2.290  15.319  1.00 97.90           N  
ATOM   2343  CA  ASP A 309     -22.393  -1.477  15.890  1.00 97.90           C  
ATOM   2344  C   ASP A 309     -22.031  -1.000  17.294  1.00 97.90           C  
ATOM   2345  CB  ASP A 309     -23.706  -2.262  15.923  1.00 97.90           C  
ATOM   2346  O   ASP A 309     -20.892  -1.162  17.736  1.00 97.90           O  
ATOM   2347  CG  ASP A 309     -23.692  -3.398  16.931  1.00 97.90           C  
ATOM   2348  OD1 ASP A 309     -22.778  -3.447  17.783  1.00 97.90           O  
ATOM   2349  OD2 ASP A 309     -24.601  -4.254  16.870  1.00 97.90           O  
ATOM   2350  N   SER A 310     -22.879  -0.253  17.937  1.00 97.32           N  
ATOM   2351  CA  SER A 310     -22.695   0.467  19.192  1.00 97.32           C  
ATOM   2352  C   SER A 310     -22.576  -0.495  20.369  1.00 97.32           C  
ATOM   2353  CB  SER A 310     -23.854   1.436  19.430  1.00 97.32           C  
ATOM   2354  O   SER A 310     -22.230  -0.086  21.480  1.00 97.32           O  
ATOM   2355  OG  SER A 310     -25.094   0.749  19.419  1.00 97.32           O  
ATOM   2356  N   ARG A 311     -22.799  -1.821  20.111  1.00 95.73           N  
ATOM   2357  CA  ARG A 311     -22.595  -2.833  21.143  1.00 95.73           C  
ATOM   2358  C   ARG A 311     -21.222  -3.483  21.007  1.00 95.73           C  
ATOM   2359  CB  ARG A 311     -23.689  -3.900  21.074  1.00 95.73           C  
ATOM   2360  O   ARG A 311     -20.871  -4.372  21.786  1.00 95.73           O  
ATOM   2361  CG  ARG A 311     -25.062  -3.404  21.500  1.00 95.73           C  
ATOM   2362  CD  ARG A 311     -26.091  -4.525  21.505  1.00 95.73           C  
ATOM   2363  NE  ARG A 311     -27.404  -4.050  21.929  1.00 95.73           N  
ATOM   2364  NH1 ARG A 311     -28.168  -3.623  19.791  1.00 95.73           N  
ATOM   2365  NH2 ARG A 311     -29.520  -3.220  21.598  1.00 95.73           N  
ATOM   2366  CZ  ARG A 311     -28.361  -3.632  21.105  1.00 95.73           C  
ATOM   2367  N   GLY A 312     -20.507  -3.083  19.988  1.00 94.64           N  
ATOM   2368  CA  GLY A 312     -19.180  -3.619  19.731  1.00 94.64           C  
ATOM   2369  C   GLY A 312     -19.202  -4.926  18.962  1.00 94.64           C  
ATOM   2370  O   GLY A 312     -18.229  -5.683  18.985  1.00 94.64           O  
ATOM   2371  N   ARG A 313     -20.324  -5.248  18.275  1.00 95.49           N  
ATOM   2372  CA  ARG A 313     -20.468  -6.460  17.475  1.00 95.49           C  
ATOM   2373  C   ARG A 313     -20.144  -6.189  16.009  1.00 95.49           C  
ATOM   2374  CB  ARG A 313     -21.885  -7.024  17.603  1.00 95.49           C  
ATOM   2375  O   ARG A 313     -20.398  -5.094  15.504  1.00 95.49           O  
ATOM   2376  CG  ARG A 313     -22.245  -7.472  19.010  1.00 95.49           C  
ATOM   2377  CD  ARG A 313     -23.429  -8.429  19.012  1.00 95.49           C  
ATOM   2378  NE  ARG A 313     -23.737  -8.903  20.358  1.00 95.49           N  
ATOM   2379  NH1 ARG A 313     -25.666 -10.018  19.748  1.00 95.49           N  
ATOM   2380  NH2 ARG A 313     -24.977 -10.023  21.934  1.00 95.49           N  
ATOM   2381  CZ  ARG A 313     -24.793  -9.647  20.677  1.00 95.49           C  
ATOM   2382  N   TRP A 314     -19.563  -7.265  15.420  1.00 97.10           N  
ATOM   2383  CA  TRP A 314     -19.260  -7.196  13.994  1.00 97.10           C  
ATOM   2384  C   TRP A 314     -20.221  -8.065  13.190  1.00 97.10           C  
ATOM   2385  CB  TRP A 314     -17.815  -7.630  13.730  1.00 97.10           C  
ATOM   2386  O   TRP A 314     -20.617  -9.143  13.640  1.00 97.10           O  
ATOM   2387  CG  TRP A 314     -16.789  -6.623  14.155  1.00 97.10           C  
ATOM   2388  CD1 TRP A 314     -16.149  -6.558  15.361  1.00 97.10           C  
ATOM   2389  CD2 TRP A 314     -16.289  -5.532  13.375  1.00 97.10           C  
ATOM   2390  CE2 TRP A 314     -15.346  -4.847  14.172  1.00 97.10           C  
ATOM   2391  CE3 TRP A 314     -16.547  -5.068  12.078  1.00 97.10           C  
ATOM   2392  NE1 TRP A 314     -15.279  -5.492  15.378  1.00 97.10           N  
ATOM   2393  CH2 TRP A 314     -14.930  -3.287  12.442  1.00 97.10           C  
ATOM   2394  CZ2 TRP A 314     -14.659  -3.720  13.714  1.00 97.10           C  
ATOM   2395  CZ3 TRP A 314     -15.862  -3.946  11.624  1.00 97.10           C  
ATOM   2396  N   SER A 315     -20.585  -7.593  11.983  1.00 97.81           N  
ATOM   2397  CA  SER A 315     -21.407  -8.365  11.058  1.00 97.81           C  
ATOM   2398  C   SER A 315     -20.616  -9.515  10.443  1.00 97.81           C  
ATOM   2399  CB  SER A 315     -21.959  -7.466   9.951  1.00 97.81           C  
ATOM   2400  O   SER A 315     -19.396  -9.591  10.601  1.00 97.81           O  
ATOM   2401  OG  SER A 315     -20.938  -7.118   9.031  1.00 97.81           O  
ATOM   2402  N   ASP A 316     -21.333 -10.408   9.841  1.00 96.99           N  
ATOM   2403  CA  ASP A 316     -20.657 -11.342   8.946  1.00 96.99           C  
ATOM   2404  C   ASP A 316     -19.950 -10.602   7.813  1.00 96.99           C  
ATOM   2405  CB  ASP A 316     -21.652 -12.353   8.372  1.00 96.99           C  
ATOM   2406  O   ASP A 316     -20.362  -9.506   7.427  1.00 96.99           O  
ATOM   2407  CG  ASP A 316     -22.253 -13.260   9.432  1.00 96.99           C  
ATOM   2408  OD1 ASP A 316     -21.588 -13.524  10.457  1.00 96.99           O  
ATOM   2409  OD2 ASP A 316     -23.401 -13.716   9.239  1.00 96.99           O  
ATOM   2410  N   THR A 317     -18.929 -11.252   7.307  1.00 97.78           N  
ATOM   2411  CA  THR A 317     -18.172 -10.600   6.244  1.00 97.78           C  
ATOM   2412  C   THR A 317     -18.831 -10.835   4.888  1.00 97.78           C  
ATOM   2413  CB  THR A 317     -16.717 -11.104   6.205  1.00 97.78           C  
ATOM   2414  O   THR A 317     -19.520 -11.838   4.692  1.00 97.78           O  
ATOM   2415  CG2 THR A 317     -16.000 -10.816   7.520  1.00 97.78           C  
ATOM   2416  OG1 THR A 317     -16.714 -12.518   5.972  1.00 97.78           O  
ATOM   2417  N   ARG A 318     -18.695  -9.880   4.013  1.00 97.83           N  
ATOM   2418  CA  ARG A 318     -19.066  -9.991   2.606  1.00 97.83           C  
ATOM   2419  C   ARG A 318     -17.855  -9.791   1.702  1.00 97.83           C  
ATOM   2420  CB  ARG A 318     -20.156  -8.975   2.255  1.00 97.83           C  
ATOM   2421  O   ARG A 318     -17.106  -8.825   1.863  1.00 97.83           O  
ATOM   2422  CG  ARG A 318     -21.397  -9.077   3.128  1.00 97.83           C  
ATOM   2423  CD  ARG A 318     -22.276 -10.251   2.722  1.00 97.83           C  
ATOM   2424  NE  ARG A 318     -23.552 -10.240   3.432  1.00 97.83           N  
ATOM   2425  NH1 ARG A 318     -24.260 -12.282   2.617  1.00 97.83           N  
ATOM   2426  NH2 ARG A 318     -25.593 -11.092   4.053  1.00 97.83           N  
ATOM   2427  CZ  ARG A 318     -24.465 -11.204   3.366  1.00 97.83           C  
ATOM   2428  N   ASP A 319     -17.733 -10.674   0.772  1.00 97.77           N  
ATOM   2429  CA  ASP A 319     -16.577 -10.684  -0.120  1.00 97.77           C  
ATOM   2430  C   ASP A 319     -16.978 -10.299  -1.542  1.00 97.77           C  
ATOM   2431  CB  ASP A 319     -15.909 -12.061  -0.116  1.00 97.77           C  
ATOM   2432  O   ASP A 319     -18.012 -10.745  -2.044  1.00 97.77           O  
ATOM   2433  CG  ASP A 319     -15.201 -12.373   1.190  1.00 97.77           C  
ATOM   2434  OD1 ASP A 319     -15.152 -11.499   2.082  1.00 97.77           O  
ATOM   2435  OD2 ASP A 319     -14.685 -13.503   1.328  1.00 97.77           O  
ATOM   2436  N   VAL A 320     -16.196  -9.427  -2.124  1.00 97.44           N  
ATOM   2437  CA  VAL A 320     -16.341  -9.078  -3.533  1.00 97.44           C  
ATOM   2438  C   VAL A 320     -15.054  -9.411  -4.284  1.00 97.44           C  
ATOM   2439  CB  VAL A 320     -16.692  -7.584  -3.715  1.00 97.44           C  
ATOM   2440  O   VAL A 320     -13.965  -8.999  -3.876  1.00 97.44           O  
ATOM   2441  CG1 VAL A 320     -16.738  -7.216  -5.197  1.00 97.44           C  
ATOM   2442  CG2 VAL A 320     -18.024  -7.264  -3.040  1.00 97.44           C  
ATOM   2443  N   THR A 321     -15.233 -10.246  -5.358  1.00 97.33           N  
ATOM   2444  CA  THR A 321     -14.098 -10.588  -6.208  1.00 97.33           C  
ATOM   2445  C   THR A 321     -13.806  -9.465  -7.199  1.00 97.33           C  
ATOM   2446  CB  THR A 321     -14.349 -11.900  -6.974  1.00 97.33           C  
ATOM   2447  O   THR A 321     -14.707  -8.998  -7.898  1.00 97.33           O  
ATOM   2448  CG2 THR A 321     -13.145 -12.274  -7.833  1.00 97.33           C  
ATOM   2449  OG1 THR A 321     -14.599 -12.954  -6.036  1.00 97.33           O  
ATOM   2450  N   VAL A 322     -12.558  -9.046  -7.217  1.00 97.22           N  
ATOM   2451  CA  VAL A 322     -12.107  -7.933  -8.045  1.00 97.22           C  
ATOM   2452  C   VAL A 322     -11.012  -8.407  -8.998  1.00 97.22           C  
ATOM   2453  CB  VAL A 322     -11.592  -6.757  -7.185  1.00 97.22           C  
ATOM   2454  O   VAL A 322     -10.162  -9.217  -8.622  1.00 97.22           O  
ATOM   2455  CG1 VAL A 322     -10.980  -5.670  -8.066  1.00 97.22           C  
ATOM   2456  CG2 VAL A 322     -12.724  -6.184  -6.333  1.00 97.22           C  
ATOM   2457  N   THR A 323     -11.042  -7.962 -10.205  1.00 96.65           N  
ATOM   2458  CA  THR A 323      -9.991  -8.202 -11.187  1.00 96.65           C  
ATOM   2459  C   THR A 323      -9.124  -6.959 -11.367  1.00 96.65           C  
ATOM   2460  CB  THR A 323     -10.582  -8.619 -12.547  1.00 96.65           C  
ATOM   2461  O   THR A 323      -9.634  -5.879 -11.672  1.00 96.65           O  
ATOM   2462  CG2 THR A 323      -9.480  -8.901 -13.563  1.00 96.65           C  
ATOM   2463  OG1 THR A 323     -11.372  -9.803 -12.375  1.00 96.65           O  
ATOM   2464  N   VAL A 324      -7.843  -7.153 -11.186  1.00 97.16           N  
ATOM   2465  CA  VAL A 324      -6.880  -6.084 -11.428  1.00 97.16           C  
ATOM   2466  C   VAL A 324      -6.123  -6.355 -12.727  1.00 97.16           C  
ATOM   2467  CB  VAL A 324      -5.887  -5.937 -10.254  1.00 97.16           C  
ATOM   2468  O   VAL A 324      -5.369  -7.326 -12.822  1.00 97.16           O  
ATOM   2469  CG1 VAL A 324      -4.932  -4.769 -10.497  1.00 97.16           C  
ATOM   2470  CG2 VAL A 324      -6.641  -5.749  -8.939  1.00 97.16           C  
ATOM   2471  N   LEU A 325      -6.276  -5.473 -13.711  1.00 97.09           N  
ATOM   2472  CA  LEU A 325      -5.626  -5.613 -15.010  1.00 97.09           C  
ATOM   2473  C   LEU A 325      -4.170  -5.164 -14.940  1.00 97.09           C  
ATOM   2474  CB  LEU A 325      -6.372  -4.803 -16.073  1.00 97.09           C  
ATOM   2475  O   LEU A 325      -3.854  -4.169 -14.283  1.00 97.09           O  
ATOM   2476  CG  LEU A 325      -7.844  -5.158 -16.288  1.00 97.09           C  
ATOM   2477  CD1 LEU A 325      -8.486  -4.185 -17.270  1.00 97.09           C  
ATOM   2478  CD2 LEU A 325      -7.981  -6.594 -16.783  1.00 97.09           C  
ATOM   2479  N   GLU A 326      -3.310  -5.933 -15.515  1.00 96.91           N  
ATOM   2480  CA  GLU A 326      -1.891  -5.594 -15.543  1.00 96.91           C  
ATOM   2481  C   GLU A 326      -1.641  -4.332 -16.364  1.00 96.91           C  
ATOM   2482  CB  GLU A 326      -1.071  -6.758 -16.106  1.00 96.91           C  
ATOM   2483  O   GLU A 326      -2.145  -4.202 -17.481  1.00 96.91           O  
ATOM   2484  CG  GLU A 326       0.433  -6.534 -16.049  1.00 96.91           C  
ATOM   2485  CD  GLU A 326       1.234  -7.686 -16.636  1.00 96.91           C  
ATOM   2486  OE1 GLU A 326       2.440  -7.808 -16.324  1.00 96.91           O  
ATOM   2487  OE2 GLU A 326       0.650  -8.472 -17.415  1.00 96.91           O  
ATOM   2488  N   TYR A 327      -0.829  -3.494 -15.756  1.00 97.38           N  
ATOM   2489  CA  TYR A 327      -0.423  -2.285 -16.464  1.00 97.38           C  
ATOM   2490  C   TYR A 327       1.095  -2.158 -16.500  1.00 97.38           C  
ATOM   2491  CB  TYR A 327      -1.035  -1.045 -15.805  1.00 97.38           C  
ATOM   2492  O   TYR A 327       1.769  -2.404 -15.497  1.00 97.38           O  
ATOM   2493  CG  TYR A 327      -0.623   0.253 -16.454  1.00 97.38           C  
ATOM   2494  CD1 TYR A 327       0.377   1.047 -15.896  1.00 97.38           C  
ATOM   2495  CD2 TYR A 327      -1.232   0.689 -17.626  1.00 97.38           C  
ATOM   2496  CE1 TYR A 327       0.758   2.246 -16.490  1.00 97.38           C  
ATOM   2497  CE2 TYR A 327      -0.858   1.886 -18.228  1.00 97.38           C  
ATOM   2498  OH  TYR A 327       0.511   3.842 -18.246  1.00 97.38           O  
ATOM   2499  CZ  TYR A 327       0.137   2.656 -17.654  1.00 97.38           C  
ATOM   2500  N   PHE A 328       1.605  -1.785 -17.604  1.00 95.45           N  
ATOM   2501  CA  PHE A 328       2.986  -1.357 -17.798  1.00 95.45           C  
ATOM   2502  C   PHE A 328       3.060  -0.202 -18.790  1.00 95.45           C  
ATOM   2503  CB  PHE A 328       3.848  -2.525 -18.287  1.00 95.45           C  
ATOM   2504  O   PHE A 328       2.185  -0.054 -19.645  1.00 95.45           O  
ATOM   2505  CG  PHE A 328       3.362  -3.142 -19.571  1.00 95.45           C  
ATOM   2506  CD1 PHE A 328       2.549  -4.269 -19.553  1.00 95.45           C  
ATOM   2507  CD2 PHE A 328       3.720  -2.596 -20.796  1.00 95.45           C  
ATOM   2508  CE1 PHE A 328       2.098  -4.842 -20.740  1.00 95.45           C  
ATOM   2509  CE2 PHE A 328       3.274  -3.163 -21.987  1.00 95.45           C  
ATOM   2510  CZ  PHE A 328       2.464  -4.287 -21.956  1.00 95.45           C  
ATOM   2511  N   ALA A 329       4.110   0.695 -18.600  1.00 94.42           N  
ATOM   2512  CA  ALA A 329       4.272   1.863 -19.462  1.00 94.42           C  
ATOM   2513  C   ALA A 329       4.564   1.446 -20.901  1.00 94.42           C  
ATOM   2514  CB  ALA A 329       5.387   2.763 -18.936  1.00 94.42           C  
ATOM   2515  O   ALA A 329       5.125   0.374 -21.141  1.00 94.42           O  
ATOM   2516  N   PRO A 330       4.186   2.274 -21.910  1.00 97.85           N  
ATOM   2517  CA  PRO A 330       4.454   1.970 -23.317  1.00 97.85           C  
ATOM   2518  C   PRO A 330       5.926   1.666 -23.586  1.00 97.85           C  
ATOM   2519  CB  PRO A 330       4.018   3.246 -24.043  1.00 97.85           C  
ATOM   2520  O   PRO A 330       6.807   2.262 -22.960  1.00 97.85           O  
ATOM   2521  CG  PRO A 330       3.008   3.873 -23.138  1.00 97.85           C  
ATOM   2522  CD  PRO A 330       3.407   3.603 -21.716  1.00 97.85           C  
ATOM   2523  N   SER A 331       6.207   0.681 -24.475  1.00 95.87           N  
ATOM   2524  CA  SER A 331       7.536   0.331 -24.965  1.00 95.87           C  
ATOM   2525  C   SER A 331       7.648   0.557 -26.469  1.00 95.87           C  
ATOM   2526  CB  SER A 331       7.863  -1.126 -24.634  1.00 95.87           C  
ATOM   2527  O   SER A 331       6.804   0.090 -27.237  1.00 95.87           O  
ATOM   2528  OG  SER A 331       9.173  -1.457 -25.062  1.00 95.87           O  
ATOM   2529  N   LEU A 332       8.751   1.238 -26.875  1.00 97.48           N  
ATOM   2530  CA  LEU A 332       8.832   1.686 -28.262  1.00 97.48           C  
ATOM   2531  C   LEU A 332      10.260   1.572 -28.786  1.00 97.48           C  
ATOM   2532  CB  LEU A 332       8.343   3.131 -28.388  1.00 97.48           C  
ATOM   2533  O   LEU A 332      11.203   2.024 -28.134  1.00 97.48           O  
ATOM   2534  CG  LEU A 332       8.510   3.785 -29.761  1.00 97.48           C  
ATOM   2535  CD1 LEU A 332       7.656   3.064 -30.799  1.00 97.48           C  
ATOM   2536  CD2 LEU A 332       8.145   5.264 -29.696  1.00 97.48           C  
ATOM   2537  N   LYS A 333      10.329   0.940 -29.963  1.00 94.53           N  
ATOM   2538  CA  LYS A 333      11.546   0.860 -30.765  1.00 94.53           C  
ATOM   2539  C   LYS A 333      11.225   0.901 -32.256  1.00 94.53           C  
ATOM   2540  CB  LYS A 333      12.326  -0.413 -30.432  1.00 94.53           C  
ATOM   2541  O   LYS A 333      10.283   0.249 -32.712  1.00 94.53           O  
ATOM   2542  CG  LYS A 333      13.666  -0.522 -31.144  1.00 94.53           C  
ATOM   2543  CD  LYS A 333      14.403  -1.797 -30.757  1.00 94.53           C  
ATOM   2544  CE  LYS A 333      15.739  -1.913 -31.478  1.00 94.53           C  
ATOM   2545  NZ  LYS A 333      16.435  -3.194 -31.152  1.00 94.53           N  
ATOM   2546  N   ILE A 334      12.043   1.659 -33.033  1.00 96.20           N  
ATOM   2547  CA  ILE A 334      11.827   1.719 -34.474  1.00 96.20           C  
ATOM   2548  C   ILE A 334      13.159   1.558 -35.203  1.00 96.20           C  
ATOM   2549  CB  ILE A 334      11.146   3.043 -34.889  1.00 96.20           C  
ATOM   2550  O   ILE A 334      14.218   1.864 -34.649  1.00 96.20           O  
ATOM   2551  CG1 ILE A 334      12.023   4.239 -34.501  1.00 96.20           C  
ATOM   2552  CG2 ILE A 334       9.755   3.155 -34.257  1.00 96.20           C  
ATOM   2553  CD1 ILE A 334      11.610   5.548 -35.160  1.00 96.20           C  
ATOM   2554  N   ASP A 335      13.030   1.044 -36.343  1.00 93.66           N  
ATOM   2555  CA  ASP A 335      14.093   1.068 -37.344  1.00 93.66           C  
ATOM   2556  C   ASP A 335      13.671   1.866 -38.575  1.00 93.66           C  
ATOM   2557  CB  ASP A 335      14.482  -0.356 -37.748  1.00 93.66           C  
ATOM   2558  O   ASP A 335      12.525   1.770 -39.021  1.00 93.66           O  
ATOM   2559  CG  ASP A 335      15.100  -1.148 -36.609  1.00 93.66           C  
ATOM   2560  OD1 ASP A 335      16.180  -0.761 -36.112  1.00 93.66           O  
ATOM   2561  OD2 ASP A 335      14.503  -2.169 -36.206  1.00 93.66           O  
ATOM   2562  N   VAL A 336      14.652   2.627 -39.029  1.00 94.46           N  
ATOM   2563  CA  VAL A 336      14.331   3.461 -40.182  1.00 94.46           C  
ATOM   2564  C   VAL A 336      15.231   3.087 -41.357  1.00 94.46           C  
ATOM   2565  CB  VAL A 336      14.478   4.964 -39.855  1.00 94.46           C  
ATOM   2566  O   VAL A 336      16.449   2.968 -41.201  1.00 94.46           O  
ATOM   2567  CG1 VAL A 336      13.959   5.821 -41.008  1.00 94.46           C  
ATOM   2568  CG2 VAL A 336      13.742   5.302 -38.560  1.00 94.46           C  
ATOM   2569  N   LYS A 337      14.569   2.850 -42.595  1.00 90.96           N  
ATOM   2570  CA  LYS A 337      15.303   2.588 -43.830  1.00 90.96           C  
ATOM   2571  C   LYS A 337      14.831   3.505 -44.955  1.00 90.96           C  
ATOM   2572  CB  LYS A 337      15.147   1.124 -44.246  1.00 90.96           C  
ATOM   2573  O   LYS A 337      13.654   3.864 -45.017  1.00 90.96           O  
ATOM   2574  CG  LYS A 337      15.663   0.129 -43.217  1.00 90.96           C  
ATOM   2575  CD  LYS A 337      15.450  -1.308 -43.674  1.00 90.96           C  
ATOM   2576  CE  LYS A 337      15.913  -2.305 -42.620  1.00 90.96           C  
ATOM   2577  NZ  LYS A 337      15.692  -3.716 -43.057  1.00 90.96           N  
ATOM   2578  N   ARG A 338      15.888   3.951 -45.720  1.00 89.50           N  
ATOM   2579  CA  ARG A 338      15.488   4.638 -46.944  1.00 89.50           C  
ATOM   2580  C   ARG A 338      14.996   3.646 -47.993  1.00 89.50           C  
ATOM   2581  CB  ARG A 338      16.650   5.460 -47.504  1.00 89.50           C  
ATOM   2582  O   ARG A 338      15.622   2.607 -48.214  1.00 89.50           O  
ATOM   2583  CG  ARG A 338      17.055   6.633 -46.625  1.00 89.50           C  
ATOM   2584  CD  ARG A 338      18.167   7.456 -47.260  1.00 89.50           C  
ATOM   2585  NE  ARG A 338      18.540   8.594 -46.423  1.00 89.50           N  
ATOM   2586  NH1 ARG A 338      16.915  10.006 -47.260  1.00 89.50           N  
ATOM   2587  NH2 ARG A 338      18.358  10.745 -45.639  1.00 89.50           N  
ATOM   2588  CZ  ARG A 338      17.937   9.779 -46.443  1.00 89.50           C  
ATOM   2589  N   VAL A 339      13.855   3.824 -48.663  1.00 87.53           N  
ATOM   2590  CA  VAL A 339      13.359   2.942 -49.715  1.00 87.53           C  
ATOM   2591  C   VAL A 339      13.021   3.761 -50.958  1.00 87.53           C  
ATOM   2592  CB  VAL A 339      12.121   2.144 -49.249  1.00 87.53           C  
ATOM   2593  O   VAL A 339      12.994   4.993 -50.910  1.00 87.53           O  
ATOM   2594  CG1 VAL A 339      12.488   1.196 -48.108  1.00 87.53           C  
ATOM   2595  CG2 VAL A 339      11.004   3.093 -48.822  1.00 87.53           C  
ATOM   2596  N   GLY A 340      12.867   3.167 -52.110  1.00 84.57           N  
ATOM   2597  CA  GLY A 340      12.554   3.799 -53.382  1.00 84.57           C  
ATOM   2598  C   GLY A 340      13.785   4.117 -54.209  1.00 84.57           C  
ATOM   2599  O   GLY A 340      14.910   4.042 -53.712  1.00 84.57           O  
ATOM   2600  N   GLU A 341      13.540   4.467 -55.526  1.00 78.53           N  
ATOM   2601  CA  GLU A 341      14.590   4.713 -56.509  1.00 78.53           C  
ATOM   2602  C   GLU A 341      15.432   5.927 -56.125  1.00 78.53           C  
ATOM   2603  CB  GLU A 341      13.988   4.910 -57.903  1.00 78.53           C  
ATOM   2604  O   GLU A 341      16.651   5.926 -56.306  1.00 78.53           O  
ATOM   2605  CG  GLU A 341      13.563   3.614 -58.578  1.00 78.53           C  
ATOM   2606  CD  GLU A 341      13.047   3.816 -59.994  1.00 78.53           C  
ATOM   2607  OE1 GLU A 341      12.685   2.817 -60.656  1.00 78.53           O  
ATOM   2608  OE2 GLU A 341      13.005   4.983 -60.444  1.00 78.53           O  
ATOM   2609  N   THR A 342      14.813   6.942 -55.475  1.00 81.85           N  
ATOM   2610  CA  THR A 342      15.535   8.169 -55.153  1.00 81.85           C  
ATOM   2611  C   THR A 342      15.984   8.166 -53.695  1.00 81.85           C  
ATOM   2612  CB  THR A 342      14.669   9.413 -55.424  1.00 81.85           C  
ATOM   2613  O   THR A 342      16.612   9.120 -53.232  1.00 81.85           O  
ATOM   2614  CG2 THR A 342      14.285   9.506 -56.897  1.00 81.85           C  
ATOM   2615  OG1 THR A 342      13.475   9.338 -54.635  1.00 81.85           O  
ATOM   2616  N   SER A 343      15.650   7.062 -52.897  1.00 82.90           N  
ATOM   2617  CA  SER A 343      15.983   6.945 -51.481  1.00 82.90           C  
ATOM   2618  C   SER A 343      15.415   8.112 -50.681  1.00 82.90           C  
ATOM   2619  CB  SER A 343      17.499   6.876 -51.292  1.00 82.90           C  
ATOM   2620  O   SER A 343      15.979   8.502 -49.656  1.00 82.90           O  
ATOM   2621  OG  SER A 343      18.018   5.667 -51.819  1.00 82.90           O  
ATOM   2622  N   SER A 344      14.343   8.774 -51.170  1.00 87.18           N  
ATOM   2623  CA  SER A 344      13.734   9.935 -50.530  1.00 87.18           C  
ATOM   2624  C   SER A 344      12.574   9.524 -49.629  1.00 87.18           C  
ATOM   2625  CB  SER A 344      13.245  10.932 -51.582  1.00 87.18           C  
ATOM   2626  O   SER A 344      12.026  10.352 -48.898  1.00 87.18           O  
ATOM   2627  OG  SER A 344      12.327  10.318 -52.469  1.00 87.18           O  
ATOM   2628  N   THR A 345      12.217   8.246 -49.621  1.00 92.65           N  
ATOM   2629  CA  THR A 345      11.164   7.712 -48.764  1.00 92.65           C  
ATOM   2630  C   THR A 345      11.761   6.982 -47.565  1.00 92.65           C  
ATOM   2631  CB  THR A 345      10.242   6.756 -49.543  1.00 92.65           C  
ATOM   2632  O   THR A 345      12.693   6.189 -47.715  1.00 92.65           O  
ATOM   2633  CG2 THR A 345       9.103   6.252 -48.663  1.00 92.65           C  
ATOM   2634  OG1 THR A 345       9.689   7.447 -50.670  1.00 92.65           O  
ATOM   2635  N   LEU A 346      11.233   7.267 -46.419  1.00 93.90           N  
ATOM   2636  CA  LEU A 346      11.667   6.590 -45.202  1.00 93.90           C  
ATOM   2637  C   LEU A 346      10.653   5.533 -44.777  1.00 93.90           C  
ATOM   2638  CB  LEU A 346      11.874   7.600 -44.071  1.00 93.90           C  
ATOM   2639  O   LEU A 346       9.482   5.846 -44.550  1.00 93.90           O  
ATOM   2640  CG  LEU A 346      12.861   8.735 -44.347  1.00 93.90           C  
ATOM   2641  CD1 LEU A 346      13.032   9.603 -43.105  1.00 93.90           C  
ATOM   2642  CD2 LEU A 346      14.204   8.176 -44.804  1.00 93.90           C  
ATOM   2643  N   GLU A 347      11.050   4.252 -44.829  1.00 95.56           N  
ATOM   2644  CA  GLU A 347      10.256   3.148 -44.297  1.00 95.56           C  
ATOM   2645  C   GLU A 347      10.573   2.900 -42.825  1.00 95.56           C  
ATOM   2646  CB  GLU A 347      10.497   1.872 -45.109  1.00 95.56           C  
ATOM   2647  O   GLU A 347      11.740   2.786 -42.446  1.00 95.56           O  
ATOM   2648  CG  GLU A 347       9.601   0.710 -44.707  1.00 95.56           C  
ATOM   2649  CD  GLU A 347       9.889  -0.566 -45.483  1.00 95.56           C  
ATOM   2650  OE1 GLU A 347       9.026  -1.000 -46.279  1.00 95.56           O  
ATOM   2651  OE2 GLU A 347      10.986  -1.136 -45.292  1.00 95.56           O  
ATOM   2652  N   ILE A 348       9.486   2.821 -41.995  1.00 97.10           N  
ATOM   2653  CA  ILE A 348       9.610   2.600 -40.558  1.00 97.10           C  
ATOM   2654  C   ILE A 348       9.258   1.151 -40.227  1.00 97.10           C  
ATOM   2655  CB  ILE A 348       8.710   3.567 -39.757  1.00 97.10           C  
ATOM   2656  O   ILE A 348       8.229   0.639 -40.673  1.00 97.10           O  
ATOM   2657  CG1 ILE A 348       8.965   5.015 -40.189  1.00 97.10           C  
ATOM   2658  CG2 ILE A 348       8.938   3.395 -38.253  1.00 97.10           C  
ATOM   2659  CD1 ILE A 348      10.396   5.485 -39.965  1.00 97.10           C  
ATOM   2660  N   ILE A 349      10.216   0.472 -39.532  1.00 96.90           N  
ATOM   2661  CA  ILE A 349       9.877  -0.804 -38.913  1.00 96.90           C  
ATOM   2662  C   ILE A 349       9.511  -0.586 -37.446  1.00 96.90           C  
ATOM   2663  CB  ILE A 349      11.039  -1.816 -39.030  1.00 96.90           C  
ATOM   2664  O   ILE A 349      10.373  -0.257 -36.628  1.00 96.90           O  
ATOM   2665  CG1 ILE A 349      11.491  -1.943 -40.490  1.00 96.90           C  
ATOM   2666  CG2 ILE A 349      10.628  -3.178 -38.464  1.00 96.90           C  
ATOM   2667  CD1 ILE A 349      10.431  -2.520 -41.418  1.00 96.90           C  
ATOM   2668  N   ARG A 350       8.236  -0.821 -37.081  1.00 97.23           N  
ATOM   2669  CA  ARG A 350       7.687  -0.448 -35.781  1.00 97.23           C  
ATOM   2670  C   ARG A 350       7.627  -1.651 -34.846  1.00 97.23           C  
ATOM   2671  CB  ARG A 350       6.293   0.162 -35.941  1.00 97.23           C  
ATOM   2672  O   ARG A 350       7.120  -2.710 -35.220  1.00 97.23           O  
ATOM   2673  CG  ARG A 350       6.252   1.377 -36.854  1.00 97.23           C  
ATOM   2674  CD  ARG A 350       4.825   1.820 -37.140  1.00 97.23           C  
ATOM   2675  NE  ARG A 350       4.081   0.802 -37.877  1.00 97.23           N  
ATOM   2676  NH1 ARG A 350       2.028   1.833 -37.640  1.00 97.23           N  
ATOM   2677  NH2 ARG A 350       2.196  -0.148 -38.780  1.00 97.23           N  
ATOM   2678  CZ  ARG A 350       2.770   0.831 -38.097  1.00 97.23           C  
ATOM   2679  N   ASN A 351       8.255  -1.466 -33.631  1.00 96.71           N  
ATOM   2680  CA  ASN A 351       8.067  -2.321 -32.463  1.00 96.71           C  
ATOM   2681  C   ASN A 351       7.496  -1.540 -31.283  1.00 96.71           C  
ATOM   2682  CB  ASN A 351       9.386  -2.989 -32.069  1.00 96.71           C  
ATOM   2683  O   ASN A 351       8.209  -0.767 -30.641  1.00 96.71           O  
ATOM   2684  CG  ASN A 351       9.920  -3.909 -33.149  1.00 96.71           C  
ATOM   2685  ND2 ASN A 351      10.823  -3.393 -33.975  1.00 96.71           N  
ATOM   2686  OD1 ASN A 351       9.524  -5.074 -33.242  1.00 96.71           O  
ATOM   2687  N   ALA A 352       6.252  -1.739 -31.093  1.00 97.48           N  
ATOM   2688  CA  ALA A 352       5.555  -0.968 -30.066  1.00 97.48           C  
ATOM   2689  C   ALA A 352       4.609  -1.855 -29.263  1.00 97.48           C  
ATOM   2690  CB  ALA A 352       4.786   0.189 -30.700  1.00 97.48           C  
ATOM   2691  O   ALA A 352       3.991  -2.771 -29.811  1.00 97.48           O  
ATOM   2692  N   GLN A 353       4.585  -1.533 -27.979  1.00 97.64           N  
ATOM   2693  CA  GLN A 353       3.720  -2.315 -27.101  1.00 97.64           C  
ATOM   2694  C   GLN A 353       3.134  -1.447 -25.992  1.00 97.64           C  
ATOM   2695  CB  GLN A 353       4.490  -3.490 -26.497  1.00 97.64           C  
ATOM   2696  O   GLN A 353       3.829  -0.601 -25.424  1.00 97.64           O  
ATOM   2697  CG  GLN A 353       3.629  -4.417 -25.648  1.00 97.64           C  
ATOM   2698  CD  GLN A 353       4.420  -5.562 -25.044  1.00 97.64           C  
ATOM   2699  NE2 GLN A 353       3.790  -6.727 -24.940  1.00 97.64           N  
ATOM   2700  OE1 GLN A 353       5.587  -5.401 -24.674  1.00 97.64           O  
ATOM   2701  N   ILE A 354       1.865  -1.606 -25.724  1.00 97.84           N  
ATOM   2702  CA  ILE A 354       1.181  -1.003 -24.585  1.00 97.84           C  
ATOM   2703  C   ILE A 354       0.454  -2.084 -23.788  1.00 97.84           C  
ATOM   2704  CB  ILE A 354       0.186   0.090 -25.037  1.00 97.84           C  
ATOM   2705  O   ILE A 354       0.248  -3.195 -24.281  1.00 97.84           O  
ATOM   2706  CG1 ILE A 354      -0.932  -0.524 -25.887  1.00 97.84           C  
ATOM   2707  CG2 ILE A 354       0.913   1.198 -25.805  1.00 97.84           C  
ATOM   2708  CD1 ILE A 354      -2.106   0.412 -26.136  1.00 97.84           C  
ATOM   2709  N   ALA A 355       0.158  -1.735 -22.523  1.00 96.84           N  
ATOM   2710  CA  ALA A 355      -0.556  -2.690 -21.679  1.00 96.84           C  
ATOM   2711  C   ALA A 355      -1.957  -2.960 -22.221  1.00 96.84           C  
ATOM   2712  CB  ALA A 355      -0.635  -2.176 -20.243  1.00 96.84           C  
ATOM   2713  O   ALA A 355      -2.742  -2.030 -22.421  1.00 96.84           O  
ATOM   2714  N   PRO A 356      -2.226  -4.248 -22.516  1.00 95.61           N  
ATOM   2715  CA  PRO A 356      -3.589  -4.573 -22.943  1.00 95.61           C  
ATOM   2716  C   PRO A 356      -4.593  -4.535 -21.792  1.00 95.61           C  
ATOM   2717  CB  PRO A 356      -3.454  -5.992 -23.502  1.00 95.61           C  
ATOM   2718  O   PRO A 356      -4.410  -5.225 -20.786  1.00 95.61           O  
ATOM   2719  CG  PRO A 356      -2.303  -6.588 -22.758  1.00 95.61           C  
ATOM   2720  CD  PRO A 356      -1.337  -5.491 -22.415  1.00 95.61           C  
ATOM   2721  N   LEU A 357      -5.501  -3.575 -21.872  1.00 95.40           N  
ATOM   2722  CA  LEU A 357      -6.560  -3.509 -20.871  1.00 95.40           C  
ATOM   2723  C   LEU A 357      -7.876  -4.033 -21.436  1.00 95.40           C  
ATOM   2724  CB  LEU A 357      -6.740  -2.072 -20.376  1.00 95.40           C  
ATOM   2725  O   LEU A 357      -8.730  -3.250 -21.860  1.00 95.40           O  
ATOM   2726  CG  LEU A 357      -5.487  -1.376 -19.842  1.00 95.40           C  
ATOM   2727  CD1 LEU A 357      -5.825   0.031 -19.362  1.00 95.40           C  
ATOM   2728  CD2 LEU A 357      -4.860  -2.194 -18.717  1.00 95.40           C  
ATOM   2729  N   ASN A 358      -8.036  -5.385 -21.452  1.00 91.86           N  
ATOM   2730  CA  ASN A 358      -9.182  -6.040 -22.075  1.00 91.86           C  
ATOM   2731  C   ASN A 358     -10.278  -6.341 -21.057  1.00 91.86           C  
ATOM   2732  CB  ASN A 358      -8.746  -7.325 -22.782  1.00 91.86           C  
ATOM   2733  O   ASN A 358     -10.004  -6.890 -19.988  1.00 91.86           O  
ATOM   2734  CG  ASN A 358      -7.792  -7.064 -23.931  1.00 91.86           C  
ATOM   2735  ND2 ASN A 358      -6.726  -7.852 -24.007  1.00 91.86           N  
ATOM   2736  OD1 ASN A 358      -8.010  -6.162 -24.743  1.00 91.86           O  
ATOM   2737  N   ILE A 359     -11.423  -5.932 -21.440  1.00 90.01           N  
ATOM   2738  CA  ILE A 359     -12.623  -6.306 -20.699  1.00 90.01           C  
ATOM   2739  C   ILE A 359     -13.602  -7.017 -21.630  1.00 90.01           C  
ATOM   2740  CB  ILE A 359     -13.296  -5.073 -20.054  1.00 90.01           C  
ATOM   2741  O   ILE A 359     -14.053  -6.442 -22.624  1.00 90.01           O  
ATOM   2742  CG1 ILE A 359     -12.312  -4.353 -19.125  1.00 90.01           C  
ATOM   2743  CG2 ILE A 359     -14.562  -5.484 -19.297  1.00 90.01           C  
ATOM   2744  CD1 ILE A 359     -12.830  -3.029 -18.581  1.00 90.01           C  
ATOM   2745  N   ASN A 360     -13.930  -8.233 -21.313  1.00 87.25           N  
ATOM   2746  CA  ASN A 360     -14.856  -9.018 -22.123  1.00 87.25           C  
ATOM   2747  C   ASN A 360     -14.442  -9.032 -23.592  1.00 87.25           C  
ATOM   2748  CB  ASN A 360     -16.282  -8.485 -21.977  1.00 87.25           C  
ATOM   2749  O   ASN A 360     -15.282  -8.867 -24.479  1.00 87.25           O  
ATOM   2750  CG  ASN A 360     -16.823  -8.639 -20.569  1.00 87.25           C  
ATOM   2751  ND2 ASN A 360     -17.637  -7.682 -20.139  1.00 87.25           N  
ATOM   2752  OD1 ASN A 360     -16.510  -9.609 -19.874  1.00 87.25           O  
ATOM   2753  N   GLY A 361     -13.173  -9.044 -23.868  1.00 86.51           N  
ATOM   2754  CA  GLY A 361     -12.633  -9.178 -25.211  1.00 86.51           C  
ATOM   2755  C   GLY A 361     -12.460  -7.848 -25.920  1.00 86.51           C  
ATOM   2756  O   GLY A 361     -12.038  -7.805 -27.078  1.00 86.51           O  
ATOM   2757  N   ILE A 362     -12.835  -6.760 -25.252  1.00 90.51           N  
ATOM   2758  CA  ILE A 362     -12.727  -5.434 -25.850  1.00 90.51           C  
ATOM   2759  C   ILE A 362     -11.537  -4.691 -25.247  1.00 90.51           C  
ATOM   2760  CB  ILE A 362     -14.024  -4.618 -25.654  1.00 90.51           C  
ATOM   2761  O   ILE A 362     -11.448  -4.536 -24.027  1.00 90.51           O  
ATOM   2762  CG1 ILE A 362     -15.214  -5.347 -26.288  1.00 90.51           C  
ATOM   2763  CG2 ILE A 362     -13.870  -3.211 -26.238  1.00 90.51           C  
ATOM   2764  CD1 ILE A 362     -16.562  -4.699 -26.001  1.00 90.51           C  
ATOM   2765  N   GLN A 363     -10.634  -4.281 -26.097  1.00 93.46           N  
ATOM   2766  CA  GLN A 363      -9.469  -3.514 -25.668  1.00 93.46           C  
ATOM   2767  C   GLN A 363      -9.858  -2.088 -25.290  1.00 93.46           C  
ATOM   2768  CB  GLN A 363      -8.405  -3.494 -26.766  1.00 93.46           C  
ATOM   2769  O   GLN A 363     -10.389  -1.343 -26.116  1.00 93.46           O  
ATOM   2770  CG  GLN A 363      -7.222  -2.585 -26.460  1.00 93.46           C  
ATOM   2771  CD  GLN A 363      -6.400  -3.070 -25.281  1.00 93.46           C  
ATOM   2772  NE2 GLN A 363      -5.192  -3.550 -25.557  1.00 93.46           N  
ATOM   2773  OE1 GLN A 363      -6.846  -3.012 -24.130  1.00 93.46           O  
ATOM   2774  N   LYS A 364      -9.579  -1.681 -24.056  1.00 94.21           N  
ATOM   2775  CA  LYS A 364     -10.001  -0.367 -23.578  1.00 94.21           C  
ATOM   2776  C   LYS A 364      -8.850   0.634 -23.633  1.00 94.21           C  
ATOM   2777  CB  LYS A 364     -10.544  -0.464 -22.152  1.00 94.21           C  
ATOM   2778  O   LYS A 364      -9.070   1.845 -23.568  1.00 94.21           O  
ATOM   2779  CG  LYS A 364     -11.809  -1.300 -22.026  1.00 94.21           C  
ATOM   2780  CD  LYS A 364     -12.983  -0.649 -22.747  1.00 94.21           C  
ATOM   2781  CE  LYS A 364     -14.275  -1.424 -22.527  1.00 94.21           C  
ATOM   2782  NZ  LYS A 364     -15.422  -0.807 -23.256  1.00 94.21           N  
ATOM   2783  N   ASN A 365      -7.666   0.116 -23.662  1.00 94.94           N  
ATOM   2784  CA  ASN A 365      -6.511   0.988 -23.850  1.00 94.94           C  
ATOM   2785  C   ASN A 365      -6.331   1.372 -25.316  1.00 94.94           C  
ATOM   2786  CB  ASN A 365      -5.242   0.320 -23.317  1.00 94.94           C  
ATOM   2787  O   ASN A 365      -6.874   0.714 -26.206  1.00 94.94           O  
ATOM   2788  CG  ASN A 365      -4.175   1.323 -22.925  1.00 94.94           C  
ATOM   2789  ND2 ASN A 365      -3.013   0.825 -22.519  1.00 94.94           N  
ATOM   2790  OD1 ASN A 365      -4.393   2.536 -22.986  1.00 94.94           O  
ATOM   2791  N   THR A 366      -5.702   2.536 -25.583  1.00 95.20           N  
ATOM   2792  CA  THR A 366      -5.464   3.001 -26.945  1.00 95.20           C  
ATOM   2793  C   THR A 366      -3.971   3.185 -27.200  1.00 95.20           C  
ATOM   2794  CB  THR A 366      -6.202   4.325 -27.219  1.00 95.20           C  
ATOM   2795  O   THR A 366      -3.265   3.785 -26.386  1.00 95.20           O  
ATOM   2796  CG2 THR A 366      -6.060   4.740 -28.680  1.00 95.20           C  
ATOM   2797  OG1 THR A 366      -7.592   4.163 -26.913  1.00 95.20           O  
ATOM   2798  N   MET A 367      -3.574   2.605 -28.315  1.00 97.31           N  
ATOM   2799  CA  MET A 367      -2.201   2.807 -28.769  1.00 97.31           C  
ATOM   2800  C   MET A 367      -2.141   3.858 -29.872  1.00 97.31           C  
ATOM   2801  CB  MET A 367      -1.599   1.492 -29.266  1.00 97.31           C  
ATOM   2802  O   MET A 367      -2.754   3.691 -30.928  1.00 97.31           O  
ATOM   2803  CG  MET A 367      -0.132   1.595 -29.649  1.00 97.31           C  
ATOM   2804  SD  MET A 367       0.585  -0.025 -30.127  1.00 97.31           S  
ATOM   2805  CE  MET A 367      -0.301  -0.321 -31.682  1.00 97.31           C  
ATOM   2806  N   LYS A 368      -1.490   4.983 -29.588  1.00 97.49           N  
ATOM   2807  CA  LYS A 368      -1.290   6.064 -30.549  1.00 97.49           C  
ATOM   2808  C   LYS A 368       0.193   6.275 -30.839  1.00 97.49           C  
ATOM   2809  CB  LYS A 368      -1.913   7.362 -30.033  1.00 97.49           C  
ATOM   2810  O   LYS A 368       0.972   6.576 -29.932  1.00 97.49           O  
ATOM   2811  CG  LYS A 368      -1.855   8.514 -31.025  1.00 97.49           C  
ATOM   2812  CD  LYS A 368      -2.506   9.771 -30.462  1.00 97.49           C  
ATOM   2813  CE  LYS A 368      -2.451  10.923 -31.456  1.00 97.49           C  
ATOM   2814  NZ  LYS A 368      -3.101  12.154 -30.914  1.00 97.49           N  
ATOM   2815  N   LEU A 369       0.590   6.077 -32.074  1.00 97.58           N  
ATOM   2816  CA  LEU A 369       1.965   6.245 -32.532  1.00 97.58           C  
ATOM   2817  C   LEU A 369       2.073   7.408 -33.513  1.00 97.58           C  
ATOM   2818  CB  LEU A 369       2.471   4.959 -33.191  1.00 97.58           C  
ATOM   2819  O   LEU A 369       1.385   7.430 -34.536  1.00 97.58           O  
ATOM   2820  CG  LEU A 369       3.956   4.923 -33.555  1.00 97.58           C  
ATOM   2821  CD1 LEU A 369       4.812   5.163 -32.315  1.00 97.58           C  
ATOM   2822  CD2 LEU A 369       4.315   3.593 -34.209  1.00 97.58           C  
ATOM   2823  N   THR A 370       2.928   8.384 -33.147  1.00 97.83           N  
ATOM   2824  CA  THR A 370       3.136   9.586 -33.947  1.00 97.83           C  
ATOM   2825  C   THR A 370       4.603   9.726 -34.342  1.00 97.83           C  
ATOM   2826  CB  THR A 370       2.683  10.847 -33.188  1.00 97.83           C  
ATOM   2827  O   THR A 370       5.497   9.461 -33.535  1.00 97.83           O  
ATOM   2828  CG2 THR A 370       2.824  12.093 -34.057  1.00 97.83           C  
ATOM   2829  OG1 THR A 370       1.311  10.699 -32.803  1.00 97.83           O  
ATOM   2830  N   PHE A 371       4.869  10.161 -35.566  1.00 97.56           N  
ATOM   2831  CA  PHE A 371       6.228  10.381 -36.045  1.00 97.56           C  
ATOM   2832  C   PHE A 371       6.436  11.840 -36.432  1.00 97.56           C  
ATOM   2833  CB  PHE A 371       6.531   9.472 -37.241  1.00 97.56           C  
ATOM   2834  O   PHE A 371       5.583  12.441 -37.090  1.00 97.56           O  
ATOM   2835  CG  PHE A 371       6.635   8.014 -36.884  1.00 97.56           C  
ATOM   2836  CD1 PHE A 371       7.855   7.459 -36.517  1.00 97.56           C  
ATOM   2837  CD2 PHE A 371       5.512   7.198 -36.915  1.00 97.56           C  
ATOM   2838  CE1 PHE A 371       7.954   6.109 -36.187  1.00 97.56           C  
ATOM   2839  CE2 PHE A 371       5.603   5.849 -36.586  1.00 97.56           C  
ATOM   2840  CZ  PHE A 371       6.825   5.306 -36.223  1.00 97.56           C  
ATOM   2841  N   LYS A 372       7.494  12.330 -36.029  1.00 97.13           N  
ATOM   2842  CA  LYS A 372       7.988  13.649 -36.415  1.00 97.13           C  
ATOM   2843  C   LYS A 372       9.398  13.561 -36.991  1.00 97.13           C  
ATOM   2844  CB  LYS A 372       7.970  14.601 -35.218  1.00 97.13           C  
ATOM   2845  O   LYS A 372      10.182  12.694 -36.599  1.00 97.13           O  
ATOM   2846  CG  LYS A 372       6.597  14.773 -34.585  1.00 97.13           C  
ATOM   2847  CD  LYS A 372       6.638  15.752 -33.418  1.00 97.13           C  
ATOM   2848  CE  LYS A 372       5.261  15.943 -32.798  1.00 97.13           C  
ATOM   2849  NZ  LYS A 372       5.278  16.969 -31.713  1.00 97.13           N  
ATOM   2850  N   VAL A 373       9.714  14.456 -37.962  1.00 95.75           N  
ATOM   2851  CA  VAL A 373      11.009  14.407 -38.633  1.00 95.75           C  
ATOM   2852  C   VAL A 373      11.671  15.782 -38.581  1.00 95.75           C  
ATOM   2853  CB  VAL A 373      10.873  13.936 -40.098  1.00 95.75           C  
ATOM   2854  O   VAL A 373      11.002  16.806 -38.741  1.00 95.75           O  
ATOM   2855  CG1 VAL A 373      12.247  13.782 -40.746  1.00 95.75           C  
ATOM   2856  CG2 VAL A 373      10.096  12.622 -40.165  1.00 95.75           C  
ATOM   2857  N   SER A 374      12.958  15.785 -38.361  1.00 93.57           N  
ATOM   2858  CA  SER A 374      13.773  16.995 -38.365  1.00 93.57           C  
ATOM   2859  C   SER A 374      15.100  16.765 -39.080  1.00 93.57           C  
ATOM   2860  CB  SER A 374      14.031  17.473 -36.936  1.00 93.57           C  
ATOM   2861  O   SER A 374      15.666  15.672 -39.012  1.00 93.57           O  
ATOM   2862  OG  SER A 374      14.878  18.610 -36.930  1.00 93.57           O  
ATOM   2863  N   PRO A 375      15.571  17.823 -39.806  1.00 90.19           N  
ATOM   2864  CA  PRO A 375      16.968  17.710 -40.230  1.00 90.19           C  
ATOM   2865  C   PRO A 375      17.915  17.411 -39.071  1.00 90.19           C  
ATOM   2866  CB  PRO A 375      17.264  19.085 -40.837  1.00 90.19           C  
ATOM   2867  O   PRO A 375      17.680  17.859 -37.945  1.00 90.19           O  
ATOM   2868  CG  PRO A 375      15.926  19.629 -41.222  1.00 90.19           C  
ATOM   2869  CD  PRO A 375      14.904  19.115 -40.249  1.00 90.19           C  
ATOM   2870  N   ASN A 376      18.847  16.608 -39.313  1.00 83.24           N  
ATOM   2871  CA  ASN A 376      19.748  16.182 -38.247  1.00 83.24           C  
ATOM   2872  C   ASN A 376      20.349  17.376 -37.510  1.00 83.24           C  
ATOM   2873  CB  ASN A 376      20.858  15.290 -38.807  1.00 83.24           C  
ATOM   2874  O   ASN A 376      20.797  18.337 -38.138  1.00 83.24           O  
ATOM   2875  CG  ASN A 376      21.629  14.566 -37.721  1.00 83.24           C  
ATOM   2876  ND2 ASN A 376      22.952  14.564 -37.833  1.00 83.24           N  
ATOM   2877  OD1 ASN A 376      21.040  14.013 -36.788  1.00 83.24           O  
ATOM   2878  N   GLY A 377      20.177  17.508 -36.214  1.00 81.02           N  
ATOM   2879  CA  GLY A 377      20.830  18.491 -35.365  1.00 81.02           C  
ATOM   2880  C   GLY A 377      20.043  19.780 -35.230  1.00 81.02           C  
ATOM   2881  O   GLY A 377      20.451  20.691 -34.506  1.00 81.02           O  
ATOM   2882  N   LYS A 378      18.933  20.001 -35.833  1.00 82.42           N  
ATOM   2883  CA  LYS A 378      18.244  21.286 -35.914  1.00 82.42           C  
ATOM   2884  C   LYS A 378      17.051  21.331 -34.964  1.00 82.42           C  
ATOM   2885  CB  LYS A 378      17.783  21.559 -37.347  1.00 82.42           C  
ATOM   2886  O   LYS A 378      16.521  22.406 -34.674  1.00 82.42           O  
ATOM   2887  CG  LYS A 378      18.923  21.743 -38.339  1.00 82.42           C  
ATOM   2888  CD  LYS A 378      19.573  23.113 -38.195  1.00 82.42           C  
ATOM   2889  CE  LYS A 378      20.672  23.323 -39.228  1.00 82.42           C  
ATOM   2890  NZ  LYS A 378      21.350  24.642 -39.055  1.00 82.42           N  
ATOM   2891  N   ASP A 379      16.721  20.204 -34.191  1.00 83.73           N  
ATOM   2892  CA  ASP A 379      15.565  20.096 -33.306  1.00 83.73           C  
ATOM   2893  C   ASP A 379      14.348  20.797 -33.905  1.00 83.73           C  
ATOM   2894  CB  ASP A 379      15.886  20.681 -31.929  1.00 83.73           C  
ATOM   2895  O   ASP A 379      13.671  21.568 -33.221  1.00 83.73           O  
ATOM   2896  CG  ASP A 379      14.953  20.181 -30.840  1.00 83.73           C  
ATOM   2897  OD1 ASP A 379      14.278  19.149 -31.042  1.00 83.73           O  
ATOM   2898  OD2 ASP A 379      14.892  20.826 -29.771  1.00 83.73           O  
ATOM   2899  N   ASP A 380      14.021  20.822 -35.208  1.00 90.72           N  
ATOM   2900  CA  ASP A 380      12.912  21.399 -35.960  1.00 90.72           C  
ATOM   2901  C   ASP A 380      11.953  20.313 -36.444  1.00 90.72           C  
ATOM   2902  CB  ASP A 380      13.433  22.208 -37.149  1.00 90.72           C  
ATOM   2903  O   ASP A 380      11.796  20.108 -37.650  1.00 90.72           O  
ATOM   2904  CG  ASP A 380      12.379  23.118 -37.755  1.00 90.72           C  
ATOM   2905  OD1 ASP A 380      11.366  23.410 -37.083  1.00 90.72           O  
ATOM   2906  OD2 ASP A 380      12.561  23.545 -38.916  1.00 90.72           O  
ATOM   2907  N   TYR A 381      11.132  19.684 -35.608  1.00 94.22           N  
ATOM   2908  CA  TYR A 381      10.320  18.513 -35.919  1.00 94.22           C  
ATOM   2909  C   TYR A 381       8.984  18.921 -36.527  1.00 94.22           C  
ATOM   2910  CB  TYR A 381      10.086  17.671 -34.662  1.00 94.22           C  
ATOM   2911  O   TYR A 381       8.314  19.824 -36.020  1.00 94.22           O  
ATOM   2912  CG  TYR A 381      11.303  16.898 -34.213  1.00 94.22           C  
ATOM   2913  CD1 TYR A 381      11.640  15.685 -34.810  1.00 94.22           C  
ATOM   2914  CD2 TYR A 381      12.116  17.378 -33.192  1.00 94.22           C  
ATOM   2915  CE1 TYR A 381      12.759  14.968 -34.399  1.00 94.22           C  
ATOM   2916  CE2 TYR A 381      13.238  16.669 -32.773  1.00 94.22           C  
ATOM   2917  OH  TYR A 381      14.660  14.762 -32.971  1.00 94.22           O  
ATOM   2918  CZ  TYR A 381      13.551  15.468 -33.382  1.00 94.22           C  
ATOM   2919  N   THR A 382       8.709  18.305 -37.613  1.00 94.38           N  
ATOM   2920  CA  THR A 382       7.388  18.389 -38.225  1.00 94.38           C  
ATOM   2921  C   THR A 382       6.687  17.034 -38.187  1.00 94.38           C  
ATOM   2922  CB  THR A 382       7.478  18.882 -39.681  1.00 94.38           C  
ATOM   2923  O   THR A 382       7.313  15.998 -38.423  1.00 94.38           O  
ATOM   2924  CG2 THR A 382       8.018  20.307 -39.747  1.00 94.38           C  
ATOM   2925  OG1 THR A 382       8.350  18.018 -40.420  1.00 94.38           O  
ATOM   2926  N   THR A 383       5.448  17.107 -37.857  1.00 95.66           N  
ATOM   2927  CA  THR A 383       4.648  15.890 -37.784  1.00 95.66           C  
ATOM   2928  C   THR A 383       4.446  15.292 -39.174  1.00 95.66           C  
ATOM   2929  CB  THR A 383       3.277  16.160 -37.136  1.00 95.66           C  
ATOM   2930  O   THR A 383       4.116  16.007 -40.122  1.00 95.66           O  
ATOM   2931  CG2 THR A 383       2.418  14.900 -37.119  1.00 95.66           C  
ATOM   2932  OG1 THR A 383       3.473  16.610 -35.789  1.00 95.66           O  
ATOM   2933  N   ASP A 384       4.787  13.993 -39.232  1.00 94.62           N  
ATOM   2934  CA  ASP A 384       4.481  13.230 -40.438  1.00 94.62           C  
ATOM   2935  C   ASP A 384       3.175  12.454 -40.282  1.00 94.62           C  
ATOM   2936  CB  ASP A 384       5.626  12.271 -40.772  1.00 94.62           C  
ATOM   2937  O   ASP A 384       3.021  11.672 -39.342  1.00 94.62           O  
ATOM   2938  CG  ASP A 384       5.453  11.585 -42.115  1.00 94.62           C  
ATOM   2939  OD1 ASP A 384       4.720  10.576 -42.194  1.00 94.62           O  
ATOM   2940  OD2 ASP A 384       6.058  12.056 -43.103  1.00 94.62           O  
ATOM   2941  N   THR A 385       2.140  12.639 -41.207  1.00 90.91           N  
ATOM   2942  CA  THR A 385       0.818  12.036 -41.081  1.00 90.91           C  
ATOM   2943  C   THR A 385       0.677  10.839 -42.017  1.00 90.91           C  
ATOM   2944  CB  THR A 385      -0.294  13.058 -41.379  1.00 90.91           C  
ATOM   2945  O   THR A 385      -0.435  10.473 -42.402  1.00 90.91           O  
ATOM   2946  CG2 THR A 385      -0.303  14.178 -40.344  1.00 90.91           C  
ATOM   2947  OG1 THR A 385      -0.078  13.625 -42.678  1.00 90.91           O  
ATOM   2948  N   GLY A 386       1.803  10.172 -42.370  1.00 91.18           N  
ATOM   2949  CA  GLY A 386       1.791   9.000 -43.231  1.00 91.18           C  
ATOM   2950  C   GLY A 386       1.306   7.747 -42.526  1.00 91.18           C  
ATOM   2951  O   GLY A 386       0.942   7.792 -41.349  1.00 91.18           O  
ATOM   2952  N   PRO A 387       1.216   6.662 -43.292  1.00 94.03           N  
ATOM   2953  CA  PRO A 387       0.659   5.407 -42.782  1.00 94.03           C  
ATOM   2954  C   PRO A 387       1.440   4.856 -41.592  1.00 94.03           C  
ATOM   2955  CB  PRO A 387       0.758   4.464 -43.984  1.00 94.03           C  
ATOM   2956  O   PRO A 387       0.961   3.956 -40.897  1.00 94.03           O  
ATOM   2957  CG  PRO A 387       1.855   5.031 -44.825  1.00 94.03           C  
ATOM   2958  CD  PRO A 387       1.854   6.524 -44.668  1.00 94.03           C  
ATOM   2959  N   ALA A 388       2.668   5.383 -41.379  1.00 95.14           N  
ATOM   2960  CA  ALA A 388       3.478   4.911 -40.259  1.00 95.14           C  
ATOM   2961  C   ALA A 388       2.885   5.360 -38.926  1.00 95.14           C  
ATOM   2962  CB  ALA A 388       4.914   5.411 -40.393  1.00 95.14           C  
ATOM   2963  O   ALA A 388       3.069   4.696 -37.903  1.00 95.14           O  
ATOM   2964  N   SER A 389       2.187   6.532 -38.974  1.00 95.90           N  
ATOM   2965  CA  SER A 389       1.455   7.010 -37.805  1.00 95.90           C  
ATOM   2966  C   SER A 389       0.069   6.379 -37.724  1.00 95.90           C  
ATOM   2967  CB  SER A 389       1.328   8.534 -37.838  1.00 95.90           C  
ATOM   2968  O   SER A 389      -0.496   5.975 -38.742  1.00 95.90           O  
ATOM   2969  OG  SER A 389       2.606   9.146 -37.810  1.00 95.90           O  
ATOM   2970  N   GLY A 390      -0.392   6.212 -36.526  1.00 95.05           N  
ATOM   2971  CA  GLY A 390      -1.730   5.658 -36.397  1.00 95.05           C  
ATOM   2972  C   GLY A 390      -2.194   5.546 -34.957  1.00 95.05           C  
ATOM   2973  O   GLY A 390      -1.406   5.739 -34.029  1.00 95.05           O  
ATOM   2974  N   GLU A 391      -3.496   5.324 -34.911  1.00 95.88           N  
ATOM   2975  CA  GLU A 391      -4.170   5.031 -33.649  1.00 95.88           C  
ATOM   2976  C   GLU A 391      -4.927   3.708 -33.723  1.00 95.88           C  
ATOM   2977  CB  GLU A 391      -5.127   6.165 -33.274  1.00 95.88           C  
ATOM   2978  O   GLU A 391      -5.734   3.498 -34.631  1.00 95.88           O  
ATOM   2979  CG  GLU A 391      -5.739   6.020 -31.888  1.00 95.88           C  
ATOM   2980  CD  GLU A 391      -6.621   7.195 -31.496  1.00 95.88           C  
ATOM   2981  OE1 GLU A 391      -7.134   7.214 -30.354  1.00 95.88           O  
ATOM   2982  OE2 GLU A 391      -6.801   8.103 -32.338  1.00 95.88           O  
ATOM   2983  N   TRP A 392      -4.582   2.809 -32.839  1.00 94.97           N  
ATOM   2984  CA  TRP A 392      -5.187   1.481 -32.828  1.00 94.97           C  
ATOM   2985  C   TRP A 392      -6.011   1.268 -31.563  1.00 94.97           C  
ATOM   2986  CB  TRP A 392      -4.109   0.398 -32.938  1.00 94.97           C  
ATOM   2987  O   TRP A 392      -5.507   1.436 -30.450  1.00 94.97           O  
ATOM   2988  CG  TRP A 392      -3.319   0.453 -34.211  1.00 94.97           C  
ATOM   2989  CD1 TRP A 392      -3.600  -0.191 -35.384  1.00 94.97           C  
ATOM   2990  CD2 TRP A 392      -2.113   1.190 -34.437  1.00 94.97           C  
ATOM   2991  CE2 TRP A 392      -1.718   0.947 -35.771  1.00 94.97           C  
ATOM   2992  CE3 TRP A 392      -1.328   2.034 -33.640  1.00 94.97           C  
ATOM   2993  NE1 TRP A 392      -2.641   0.102 -36.326  1.00 94.97           N  
ATOM   2994  CH2 TRP A 392       0.179   2.340 -35.524  1.00 94.97           C  
ATOM   2995  CZ2 TRP A 392      -0.570   1.518 -36.326  1.00 94.97           C  
ATOM   2996  CZ3 TRP A 392      -0.187   2.602 -34.194  1.00 94.97           C  
ATOM   2997  N   LEU A 393      -7.209   0.855 -31.801  1.00 93.25           N  
ATOM   2998  CA  LEU A 393      -8.129   0.679 -30.683  1.00 93.25           C  
ATOM   2999  C   LEU A 393      -8.252  -0.794 -30.307  1.00 93.25           C  
ATOM   3000  CB  LEU A 393      -9.508   1.246 -31.029  1.00 93.25           C  
ATOM   3001  O   LEU A 393      -8.650  -1.121 -29.186  1.00 93.25           O  
ATOM   3002  CG  LEU A 393      -9.565   2.740 -31.354  1.00 93.25           C  
ATOM   3003  CD1 LEU A 393     -10.973   3.136 -31.786  1.00 93.25           C  
ATOM   3004  CD2 LEU A 393      -9.115   3.566 -30.154  1.00 93.25           C  
ATOM   3005  N   SER A 394      -7.768  -1.743 -31.242  1.00 91.94           N  
ATOM   3006  CA  SER A 394      -8.032  -3.159 -31.005  1.00 91.94           C  
ATOM   3007  C   SER A 394      -6.738  -3.933 -30.782  1.00 91.94           C  
ATOM   3008  CB  SER A 394      -8.801  -3.764 -32.180  1.00 91.94           C  
ATOM   3009  O   SER A 394      -6.765  -5.083 -30.339  1.00 91.94           O  
ATOM   3010  OG  SER A 394      -8.113  -3.544 -33.399  1.00 91.94           O  
ATOM   3011  N   ILE A 395      -5.604  -3.437 -31.117  1.00 93.32           N  
ATOM   3012  CA  ILE A 395      -4.358  -4.170 -30.917  1.00 93.32           C  
ATOM   3013  C   ILE A 395      -3.488  -3.439 -29.896  1.00 93.32           C  
ATOM   3014  CB  ILE A 395      -3.589  -4.351 -32.244  1.00 93.32           C  
ATOM   3015  O   ILE A 395      -3.650  -2.235 -29.682  1.00 93.32           O  
ATOM   3016  CG1 ILE A 395      -3.191  -2.988 -32.822  1.00 93.32           C  
ATOM   3017  CG2 ILE A 395      -4.427  -5.148 -33.249  1.00 93.32           C  
ATOM   3018  CD1 ILE A 395      -2.258  -3.073 -34.022  1.00 93.32           C  
ATOM   3019  N   SER A 396      -2.548  -4.113 -29.275  1.00 95.89           N  
ATOM   3020  CA  SER A 396      -1.725  -3.537 -28.216  1.00 95.89           C  
ATOM   3021  C   SER A 396      -0.240  -3.723 -28.507  1.00 95.89           C  
ATOM   3022  CB  SER A 396      -2.072  -4.165 -26.865  1.00 95.89           C  
ATOM   3023  O   SER A 396       0.608  -3.386 -27.677  1.00 95.89           O  
ATOM   3024  OG  SER A 396      -1.894  -5.570 -26.904  1.00 95.89           O  
ATOM   3025  N   SER A 397      -0.025  -4.323 -29.678  1.00 96.85           N  
ATOM   3026  CA  SER A 397       1.386  -4.520 -29.993  1.00 96.85           C  
ATOM   3027  C   SER A 397       1.621  -4.526 -31.500  1.00 96.85           C  
ATOM   3028  CB  SER A 397       1.893  -5.829 -29.385  1.00 96.85           C  
ATOM   3029  O   SER A 397       0.766  -4.978 -32.265  1.00 96.85           O  
ATOM   3030  OG  SER A 397       1.358  -6.945 -30.075  1.00 96.85           O  
ATOM   3031  N   LEU A 398       2.700  -3.973 -31.933  1.00 96.85           N  
ATOM   3032  CA  LEU A 398       3.272  -4.052 -33.273  1.00 96.85           C  
ATOM   3033  C   LEU A 398       4.655  -4.694 -33.236  1.00 96.85           C  
ATOM   3034  CB  LEU A 398       3.359  -2.660 -33.903  1.00 96.85           C  
ATOM   3035  O   LEU A 398       5.529  -4.252 -32.486  1.00 96.85           O  
ATOM   3036  CG  LEU A 398       2.035  -1.919 -34.095  1.00 96.85           C  
ATOM   3037  CD1 LEU A 398       2.292  -0.454 -34.431  1.00 96.85           C  
ATOM   3038  CD2 LEU A 398       1.203  -2.585 -35.185  1.00 96.85           C  
ATOM   3039  N   VAL A 399       4.744  -5.688 -34.047  1.00 96.30           N  
ATOM   3040  CA  VAL A 399       6.034  -6.368 -34.111  1.00 96.30           C  
ATOM   3041  C   VAL A 399       6.526  -6.406 -35.556  1.00 96.30           C  
ATOM   3042  CB  VAL A 399       5.950  -7.800 -33.538  1.00 96.30           C  
ATOM   3043  O   VAL A 399       5.851  -6.948 -36.435  1.00 96.30           O  
ATOM   3044  CG1 VAL A 399       7.311  -8.489 -33.605  1.00 96.30           C  
ATOM   3045  CG2 VAL A 399       5.432  -7.770 -32.101  1.00 96.30           C  
ATOM   3046  N   ASN A 400       7.629  -5.776 -35.772  1.00 94.82           N  
ATOM   3047  CA  ASN A 400       8.226  -5.734 -37.102  1.00 94.82           C  
ATOM   3048  C   ASN A 400       7.221  -5.272 -38.154  1.00 94.82           C  
ATOM   3049  CB  ASN A 400       8.797  -7.103 -37.478  1.00 94.82           C  
ATOM   3050  O   ASN A 400       7.123  -5.868 -39.228  1.00 94.82           O  
ATOM   3051  CG  ASN A 400       9.990  -7.492 -36.627  1.00 94.82           C  
ATOM   3052  ND2 ASN A 400      10.099  -8.777 -36.311  1.00 94.82           N  
ATOM   3053  OD1 ASN A 400      10.806  -6.644 -36.255  1.00 94.82           O  
ATOM   3054  N   SER A 401       6.415  -4.297 -37.810  1.00 95.86           N  
ATOM   3055  CA  SER A 401       5.367  -3.783 -38.686  1.00 95.86           C  
ATOM   3056  C   SER A 401       5.888  -2.651 -39.565  1.00 95.86           C  
ATOM   3057  CB  SER A 401       4.173  -3.294 -37.865  1.00 95.86           C  
ATOM   3058  O   SER A 401       6.149  -1.549 -39.077  1.00 95.86           O  
ATOM   3059  OG  SER A 401       3.158  -2.781 -38.710  1.00 95.86           O  
ATOM   3060  N   PRO A 402       6.068  -2.865 -40.865  1.00 95.80           N  
ATOM   3061  CA  PRO A 402       6.612  -1.833 -41.750  1.00 95.80           C  
ATOM   3062  C   PRO A 402       5.552  -0.838 -42.217  1.00 95.80           C  
ATOM   3063  CB  PRO A 402       7.167  -2.635 -42.929  1.00 95.80           C  
ATOM   3064  O   PRO A 402       4.406  -1.222 -42.463  1.00 95.80           O  
ATOM   3065  CG  PRO A 402       6.321  -3.867 -42.984  1.00 95.80           C  
ATOM   3066  CD  PRO A 402       5.922  -4.234 -41.584  1.00 95.80           C  
ATOM   3067  N   ALA A 403       5.901   0.417 -42.363  1.00 96.61           N  
ATOM   3068  CA  ALA A 403       5.056   1.475 -42.911  1.00 96.61           C  
ATOM   3069  C   ALA A 403       5.892   2.680 -43.333  1.00 96.61           C  
ATOM   3070  CB  ALA A 403       3.999   1.894 -41.892  1.00 96.61           C  
ATOM   3071  O   ALA A 403       6.919   2.977 -42.718  1.00 96.61           O  
ATOM   3072  N   ASN A 404       5.485   3.330 -44.378  1.00 95.45           N  
ATOM   3073  CA  ASN A 404       6.220   4.475 -44.905  1.00 95.45           C  
ATOM   3074  C   ASN A 404       5.739   5.784 -44.284  1.00 95.45           C  
ATOM   3075  CB  ASN A 404       6.100   4.534 -46.429  1.00 95.45           C  
ATOM   3076  O   ASN A 404       4.555   5.931 -43.977  1.00 95.45           O  
ATOM   3077  CG  ASN A 404       6.744   3.344 -47.112  1.00 95.45           C  
ATOM   3078  ND2 ASN A 404       6.329   3.071 -48.343  1.00 95.45           N  
ATOM   3079  OD1 ASN A 404       7.606   2.674 -46.537  1.00 95.45           O  
ATOM   3080  N   LEU A 405       6.707   6.631 -44.122  1.00 95.89           N  
ATOM   3081  CA  LEU A 405       6.325   8.016 -43.872  1.00 95.89           C  
ATOM   3082  C   LEU A 405       5.779   8.667 -45.138  1.00 95.89           C  
ATOM   3083  CB  LEU A 405       7.521   8.816 -43.348  1.00 95.89           C  
ATOM   3084  O   LEU A 405       6.064   8.211 -46.248  1.00 95.89           O  
ATOM   3085  CG  LEU A 405       8.122   8.347 -42.023  1.00 95.89           C  
ATOM   3086  CD1 LEU A 405       9.289   9.245 -41.623  1.00 95.89           C  
ATOM   3087  CD2 LEU A 405       7.058   8.326 -40.930  1.00 95.89           C  
ATOM   3088  N   ALA A 406       4.960   9.763 -45.068  1.00 93.39           N  
ATOM   3089  CA  ALA A 406       4.314  10.397 -46.214  1.00 93.39           C  
ATOM   3090  C   ALA A 406       5.239  11.416 -46.872  1.00 93.39           C  
ATOM   3091  CB  ALA A 406       3.009  11.065 -45.788  1.00 93.39           C  
ATOM   3092  O   ALA A 406       5.173  11.633 -48.084  1.00 93.39           O  
ATOM   3093  N   GLY A 407       6.190  11.984 -46.051  1.00 90.84           N  
ATOM   3094  CA  GLY A 407       7.034  13.060 -46.545  1.00 90.84           C  
ATOM   3095  C   GLY A 407       8.110  12.582 -47.502  1.00 90.84           C  
ATOM   3096  O   GLY A 407       8.366  11.381 -47.606  1.00 90.84           O  
ATOM   3097  N   ILE A 408       8.613  13.452 -48.293  1.00 90.76           N  
ATOM   3098  CA  ILE A 408       9.799  13.258 -49.121  1.00 90.76           C  
ATOM   3099  C   ILE A 408      11.023  13.831 -48.412  1.00 90.76           C  
ATOM   3100  CB  ILE A 408       9.630  13.911 -50.511  1.00 90.76           C  
ATOM   3101  O   ILE A 408      11.066  15.024 -48.100  1.00 90.76           O  
ATOM   3102  CG1 ILE A 408       8.418  13.315 -51.237  1.00 90.76           C  
ATOM   3103  CG2 ILE A 408      10.904  13.743 -51.345  1.00 90.76           C  
ATOM   3104  CD1 ILE A 408       8.140  13.943 -52.596  1.00 90.76           C  
ATOM   3105  N   TYR A 409      11.996  13.022 -48.179  1.00 90.65           N  
ATOM   3106  CA  TYR A 409      13.180  13.397 -47.414  1.00 90.65           C  
ATOM   3107  C   TYR A 409      14.446  13.210 -48.242  1.00 90.65           C  
ATOM   3108  CB  TYR A 409      13.273  12.573 -46.126  1.00 90.65           C  
ATOM   3109  O   TYR A 409      14.766  12.093 -48.656  1.00 90.65           O  
ATOM   3110  CG  TYR A 409      12.020  12.617 -45.286  1.00 90.65           C  
ATOM   3111  CD1 TYR A 409      11.728  13.725 -44.493  1.00 90.65           C  
ATOM   3112  CD2 TYR A 409      11.125  11.552 -45.283  1.00 90.65           C  
ATOM   3113  CE1 TYR A 409      10.576  13.770 -43.716  1.00 90.65           C  
ATOM   3114  CE2 TYR A 409       9.970  11.586 -44.509  1.00 90.65           C  
ATOM   3115  OH  TYR A 409       8.561  12.736 -42.963  1.00 90.65           O  
ATOM   3116  CZ  TYR A 409       9.704  12.697 -43.731  1.00 90.65           C  
ATOM   3117  N   ALA A 410      15.073  14.375 -48.579  1.00 84.70           N  
ATOM   3118  CA  ALA A 410      16.208  14.408 -49.497  1.00 84.70           C  
ATOM   3119  C   ALA A 410      17.285  13.412 -49.075  1.00 84.70           C  
ATOM   3120  CB  ALA A 410      16.791  15.817 -49.573  1.00 84.70           C  
ATOM   3121  O   ALA A 410      17.688  13.382 -47.910  1.00 84.70           O  
ATOM   3122  N   ALA A 411      17.730  12.631 -49.952  1.00 81.86           N  
ATOM   3123  CA  ALA A 411      18.719  11.578 -49.736  1.00 81.86           C  
ATOM   3124  C   ALA A 411      20.101  12.168 -49.469  1.00 81.86           C  
ATOM   3125  CB  ALA A 411      18.768  10.639 -50.939  1.00 81.86           C  
ATOM   3126  O   ALA A 411      20.990  11.480 -48.963  1.00 81.86           O  
ATOM   3127  N   ASN A 412      20.309  13.447 -49.829  1.00 77.25           N  
ATOM   3128  CA  ASN A 412      21.605  14.091 -49.643  1.00 77.25           C  
ATOM   3129  C   ASN A 412      21.690  14.800 -48.294  1.00 77.25           C  
ATOM   3130  CB  ASN A 412      21.883  15.076 -50.779  1.00 77.25           C  
ATOM   3131  O   ASN A 412      22.650  15.526 -48.030  1.00 77.25           O  
ATOM   3132  CG  ASN A 412      20.896  16.227 -50.810  1.00 77.25           C  
ATOM   3133  ND2 ASN A 412      21.264  17.306 -51.491  1.00 77.25           N  
ATOM   3134  OD1 ASN A 412      19.812  16.146 -50.226  1.00 77.25           O  
ATOM   3135  N   LYS A 413      20.698  14.661 -47.479  1.00 80.63           N  
ATOM   3136  CA  LYS A 413      20.650  15.201 -46.123  1.00 80.63           C  
ATOM   3137  C   LYS A 413      20.380  14.100 -45.102  1.00 80.63           C  
ATOM   3138  CB  LYS A 413      19.581  16.289 -46.016  1.00 80.63           C  
ATOM   3139  O   LYS A 413      19.865  13.036 -45.450  1.00 80.63           O  
ATOM   3140  CG  LYS A 413      19.830  17.493 -46.912  1.00 80.63           C  
ATOM   3141  CD  LYS A 413      18.849  18.621 -46.619  1.00 80.63           C  
ATOM   3142  CE  LYS A 413      19.115  19.836 -47.497  1.00 80.63           C  
ATOM   3143  NZ  LYS A 413      18.157  20.947 -47.211  1.00 80.63           N  
ATOM   3144  N   SER A 414      20.828  14.313 -43.867  1.00 85.20           N  
ATOM   3145  CA  SER A 414      20.493  13.408 -42.772  1.00 85.20           C  
ATOM   3146  C   SER A 414      19.307  13.929 -41.967  1.00 85.20           C  
ATOM   3147  CB  SER A 414      21.698  13.211 -41.851  1.00 85.20           C  
ATOM   3148  O   SER A 414      19.092  15.140 -41.883  1.00 85.20           O  
ATOM   3149  OG  SER A 414      22.087  14.439 -41.262  1.00 85.20           O  
ATOM   3150  N   TRP A 415      18.545  13.012 -41.593  1.00 91.40           N  
ATOM   3151  CA  TRP A 415      17.315  13.322 -40.871  1.00 91.40           C  
ATOM   3152  C   TRP A 415      17.291  12.628 -39.513  1.00 91.40           C  
ATOM   3153  CB  TRP A 415      16.090  12.910 -41.692  1.00 91.40           C  
ATOM   3154  O   TRP A 415      18.052  11.687 -39.277  1.00 91.40           O  
ATOM   3155  CG  TRP A 415      16.050  13.505 -43.067  1.00 91.40           C  
ATOM   3156  CD1 TRP A 415      16.557  12.961 -44.215  1.00 91.40           C  
ATOM   3157  CD2 TRP A 415      15.476  14.762 -43.438  1.00 91.40           C  
ATOM   3158  CE2 TRP A 415      15.670  14.916 -44.828  1.00 91.40           C  
ATOM   3159  CE3 TRP A 415      14.815  15.773 -42.728  1.00 91.40           C  
ATOM   3160  NE1 TRP A 415      16.331  13.805 -45.278  1.00 91.40           N  
ATOM   3161  CH2 TRP A 415      14.582  17.018 -44.806  1.00 91.40           C  
ATOM   3162  CZ2 TRP A 415      15.226  16.043 -45.524  1.00 91.40           C  
ATOM   3163  CZ3 TRP A 415      14.374  16.894 -43.422  1.00 91.40           C  
ATOM   3164  N   GLU A 416      16.490  13.094 -38.661  1.00 93.27           N  
ATOM   3165  CA  GLU A 416      16.138  12.466 -37.392  1.00 93.27           C  
ATOM   3166  C   GLU A 416      14.635  12.222 -37.295  1.00 93.27           C  
ATOM   3167  CB  GLU A 416      16.608  13.327 -36.217  1.00 93.27           C  
ATOM   3168  O   GLU A 416      13.838  13.143 -37.484  1.00 93.27           O  
ATOM   3169  CG  GLU A 416      16.465  12.649 -34.862  1.00 93.27           C  
ATOM   3170  CD  GLU A 416      17.057  13.460 -33.720  1.00 93.27           C  
ATOM   3171  OE1 GLU A 416      16.437  14.467 -33.305  1.00 93.27           O  
ATOM   3172  OE2 GLU A 416      18.149  13.087 -33.236  1.00 93.27           O  
ATOM   3173  N   VAL A 417      14.331  11.037 -36.986  1.00 95.77           N  
ATOM   3174  CA  VAL A 417      12.930  10.666 -36.821  1.00 95.77           C  
ATOM   3175  C   VAL A 417      12.610  10.503 -35.337  1.00 95.77           C  
ATOM   3176  CB  VAL A 417      12.594   9.365 -37.585  1.00 95.77           C  
ATOM   3177  O   VAL A 417      13.293   9.763 -34.626  1.00 95.77           O  
ATOM   3178  CG1 VAL A 417      11.147   8.947 -37.327  1.00 95.77           C  
ATOM   3179  CG2 VAL A 417      12.843   9.546 -39.081  1.00 95.77           C  
ATOM   3180  N   LEU A 418      11.580  11.209 -34.844  1.00 95.95           N  
ATOM   3181  CA  LEU A 418      11.061  11.099 -33.485  1.00 95.95           C  
ATOM   3182  C   LEU A 418       9.740  10.338 -33.468  1.00 95.95           C  
ATOM   3183  CB  LEU A 418      10.870  12.488 -32.870  1.00 95.95           C  
ATOM   3184  O   LEU A 418       8.765  10.763 -34.091  1.00 95.95           O  
ATOM   3185  CG  LEU A 418      10.210  12.535 -31.492  1.00 95.95           C  
ATOM   3186  CD1 LEU A 418      11.082  11.825 -30.462  1.00 95.95           C  
ATOM   3187  CD2 LEU A 418       9.946  13.978 -31.073  1.00 95.95           C  
ATOM   3188  N   ALA A 419       9.774   9.249 -32.759  1.00 97.51           N  
ATOM   3189  CA  ALA A 419       8.570   8.444 -32.567  1.00 97.51           C  
ATOM   3190  C   ALA A 419       8.004   8.630 -31.162  1.00 97.51           C  
ATOM   3191  CB  ALA A 419       8.870   6.970 -32.826  1.00 97.51           C  
ATOM   3192  O   ALA A 419       8.739   8.558 -30.175  1.00 97.51           O  
ATOM   3193  N   ILE A 420       6.709   8.838 -31.094  1.00 97.92           N  
ATOM   3194  CA  ILE A 420       6.028   9.003 -29.815  1.00 97.92           C  
ATOM   3195  C   ILE A 420       4.891   7.990 -29.701  1.00 97.92           C  
ATOM   3196  CB  ILE A 420       5.486  10.439 -29.644  1.00 97.92           C  
ATOM   3197  O   ILE A 420       3.965   7.992 -30.515  1.00 97.92           O  
ATOM   3198  CG1 ILE A 420       6.616  11.461 -29.813  1.00 97.92           C  
ATOM   3199  CG2 ILE A 420       4.801  10.600 -28.284  1.00 97.92           C  
ATOM   3200  CD1 ILE A 420       6.134  12.891 -30.013  1.00 97.92           C  
ATOM   3201  N   LEU A 421       5.024   7.113 -28.737  1.00 98.26           N  
ATOM   3202  CA  LEU A 421       3.976   6.143 -28.438  1.00 98.26           C  
ATOM   3203  C   LEU A 421       3.209   6.540 -27.181  1.00 98.26           C  
ATOM   3204  CB  LEU A 421       4.573   4.744 -28.265  1.00 98.26           C  
ATOM   3205  O   LEU A 421       3.809   6.750 -26.124  1.00 98.26           O  
ATOM   3206  CG  LEU A 421       3.585   3.619 -27.951  1.00 98.26           C  
ATOM   3207  CD1 LEU A 421       2.626   3.415 -29.119  1.00 98.26           C  
ATOM   3208  CD2 LEU A 421       4.330   2.327 -27.632  1.00 98.26           C  
ATOM   3209  N   GLU A 422       1.877   6.611 -27.322  1.00 97.97           N  
ATOM   3210  CA  GLU A 422       1.011   7.034 -26.225  1.00 97.97           C  
ATOM   3211  C   GLU A 422      -0.085   6.007 -25.959  1.00 97.97           C  
ATOM   3212  CB  GLU A 422       0.390   8.401 -26.527  1.00 97.97           C  
ATOM   3213  O   GLU A 422      -0.620   5.406 -26.894  1.00 97.97           O  
ATOM   3214  CG  GLU A 422       1.412   9.516 -26.699  1.00 97.97           C  
ATOM   3215  CD  GLU A 422       0.810  10.802 -27.243  1.00 97.97           C  
ATOM   3216  OE1 GLU A 422       0.400  11.668 -26.437  1.00 97.97           O  
ATOM   3217  OE2 GLU A 422       0.746  10.944 -28.484  1.00 97.97           O  
ATOM   3218  N   ASP A 423      -0.254   5.765 -24.657  1.00 96.63           N  
ATOM   3219  CA  ASP A 423      -1.501   5.121 -24.253  1.00 96.63           C  
ATOM   3220  C   ASP A 423      -2.369   6.073 -23.434  1.00 96.63           C  
ATOM   3221  CB  ASP A 423      -1.213   3.850 -23.452  1.00 96.63           C  
ATOM   3222  O   ASP A 423      -2.156   7.287 -23.451  1.00 96.63           O  
ATOM   3223  CG  ASP A 423      -0.721   4.135 -22.044  1.00 96.63           C  
ATOM   3224  OD1 ASP A 423      -0.628   5.320 -21.659  1.00 96.63           O  
ATOM   3225  OD2 ASP A 423      -0.420   3.165 -21.315  1.00 96.63           O  
ATOM   3226  N   LYS A 424      -3.397   5.621 -22.805  1.00 95.18           N  
ATOM   3227  CA  LYS A 424      -4.368   6.486 -22.141  1.00 95.18           C  
ATOM   3228  C   LYS A 424      -3.764   7.141 -20.902  1.00 95.18           C  
ATOM   3229  CB  LYS A 424      -5.619   5.694 -21.758  1.00 95.18           C  
ATOM   3230  O   LYS A 424      -4.302   8.125 -20.389  1.00 95.18           O  
ATOM   3231  CG  LYS A 424      -6.532   5.374 -22.932  1.00 95.18           C  
ATOM   3232  CD  LYS A 424      -7.274   6.612 -23.419  1.00 95.18           C  
ATOM   3233  CE  LYS A 424      -8.318   6.263 -24.470  1.00 95.18           C  
ATOM   3234  NZ  LYS A 424      -8.978   7.484 -25.023  1.00 95.18           N  
ATOM   3235  N   PHE A 425      -2.579   6.594 -20.588  1.00 95.25           N  
ATOM   3236  CA  PHE A 425      -2.082   7.066 -19.301  1.00 95.25           C  
ATOM   3237  C   PHE A 425      -0.726   7.744 -19.460  1.00 95.25           C  
ATOM   3238  CB  PHE A 425      -1.976   5.907 -18.306  1.00 95.25           C  
ATOM   3239  O   PHE A 425      -0.489   8.811 -18.890  1.00 95.25           O  
ATOM   3240  CG  PHE A 425      -3.281   5.203 -18.051  1.00 95.25           C  
ATOM   3241  CD1 PHE A 425      -4.250   5.779 -17.239  1.00 95.25           C  
ATOM   3242  CD2 PHE A 425      -3.540   3.965 -18.625  1.00 95.25           C  
ATOM   3243  CE1 PHE A 425      -5.460   5.130 -17.001  1.00 95.25           C  
ATOM   3244  CE2 PHE A 425      -4.746   3.311 -18.393  1.00 95.25           C  
ATOM   3245  CZ  PHE A 425      -5.704   3.895 -17.580  1.00 95.25           C  
ATOM   3246  N   THR A 426       0.119   7.101 -20.271  1.00 95.97           N  
ATOM   3247  CA  THR A 426       1.485   7.607 -20.340  1.00 95.97           C  
ATOM   3248  C   THR A 426       1.982   7.626 -21.783  1.00 95.97           C  
ATOM   3249  CB  THR A 426       2.439   6.760 -19.477  1.00 95.97           C  
ATOM   3250  O   THR A 426       1.303   7.133 -22.685  1.00 95.97           O  
ATOM   3251  CG2 THR A 426       2.007   6.766 -18.014  1.00 95.97           C  
ATOM   3252  OG1 THR A 426       2.438   5.410 -19.958  1.00 95.97           O  
ATOM   3253  N   SER A 427       3.246   8.191 -22.003  1.00 96.91           N  
ATOM   3254  CA  SER A 427       3.874   8.250 -23.319  1.00 96.91           C  
ATOM   3255  C   SER A 427       5.369   7.962 -23.232  1.00 96.91           C  
ATOM   3256  CB  SER A 427       3.646   9.619 -23.961  1.00 96.91           C  
ATOM   3257  O   SER A 427       5.980   8.141 -22.176  1.00 96.91           O  
ATOM   3258  OG  SER A 427       4.415  10.615 -23.308  1.00 96.91           O  
ATOM   3259  N   THR A 428       5.951   7.400 -24.294  1.00 96.06           N  
ATOM   3260  CA  THR A 428       7.387   7.204 -24.460  1.00 96.06           C  
ATOM   3261  C   THR A 428       7.829   7.606 -25.864  1.00 96.06           C  
ATOM   3262  CB  THR A 428       7.787   5.741 -24.191  1.00 96.06           C  
ATOM   3263  O   THR A 428       7.034   7.568 -26.805  1.00 96.06           O  
ATOM   3264  CG2 THR A 428       7.329   4.830 -25.325  1.00 96.06           C  
ATOM   3265  OG1 THR A 428       9.212   5.656 -24.070  1.00 96.06           O  
ATOM   3266  N   SER A 429       9.067   8.035 -26.016  1.00 95.28           N  
ATOM   3267  CA  SER A 429       9.550   8.479 -27.319  1.00 95.28           C  
ATOM   3268  C   SER A 429      10.870   7.805 -27.679  1.00 95.28           C  
ATOM   3269  CB  SER A 429       9.723   9.998 -27.338  1.00 95.28           C  
ATOM   3270  O   SER A 429      11.579   7.309 -26.801  1.00 95.28           O  
ATOM   3271  OG  SER A 429      10.734  10.401 -26.429  1.00 95.28           O  
ATOM   3272  N   PHE A 430      11.124   7.661 -28.951  1.00 92.74           N  
ATOM   3273  CA  PHE A 430      12.324   7.073 -29.535  1.00 92.74           C  
ATOM   3274  C   PHE A 430      12.803   7.894 -30.727  1.00 92.74           C  
ATOM   3275  CB  PHE A 430      12.061   5.627 -29.965  1.00 92.74           C  
ATOM   3276  O   PHE A 430      12.014   8.232 -31.612  1.00 92.74           O  
ATOM   3277  CG  PHE A 430      13.300   4.883 -30.384  1.00 92.74           C  
ATOM   3278  CD1 PHE A 430      13.797   5.003 -31.676  1.00 92.74           C  
ATOM   3279  CD2 PHE A 430      13.969   4.063 -29.484  1.00 92.74           C  
ATOM   3280  CE1 PHE A 430      14.944   4.316 -32.066  1.00 92.74           C  
ATOM   3281  CE2 PHE A 430      15.116   3.373 -29.866  1.00 92.74           C  
ATOM   3282  CZ  PHE A 430      15.601   3.500 -31.158  1.00 92.74           C  
ATOM   3283  N   LYS A 431      14.158   8.190 -30.698  1.00 92.80           N  
ATOM   3284  CA  LYS A 431      14.759   8.907 -31.819  1.00 92.80           C  
ATOM   3285  C   LYS A 431      15.637   7.982 -32.657  1.00 92.80           C  
ATOM   3286  CB  LYS A 431      15.580  10.096 -31.317  1.00 92.80           C  
ATOM   3287  O   LYS A 431      16.413   7.194 -32.113  1.00 92.80           O  
ATOM   3288  CG  LYS A 431      14.747  11.198 -30.677  1.00 92.80           C  
ATOM   3289  CD  LYS A 431      15.620  12.346 -30.188  1.00 92.80           C  
ATOM   3290  CE  LYS A 431      14.788  13.444 -29.539  1.00 92.80           C  
ATOM   3291  NZ  LYS A 431      15.645  14.542 -29.000  1.00 92.80           N  
ATOM   3292  N   ALA A 432      15.467   8.113 -33.945  1.00 92.31           N  
ATOM   3293  CA  ALA A 432      16.313   7.363 -34.870  1.00 92.31           C  
ATOM   3294  C   ALA A 432      16.960   8.289 -35.896  1.00 92.31           C  
ATOM   3295  CB  ALA A 432      15.501   6.278 -35.574  1.00 92.31           C  
ATOM   3296  O   ALA A 432      16.287   9.135 -36.489  1.00 92.31           O  
ATOM   3297  N   GLN A 433      18.270   8.041 -35.980  1.00 88.37           N  
ATOM   3298  CA  GLN A 433      18.990   8.816 -36.985  1.00 88.37           C  
ATOM   3299  C   GLN A 433      18.882   8.166 -38.362  1.00 88.37           C  
ATOM   3300  CB  GLN A 433      20.460   8.972 -36.592  1.00 88.37           C  
ATOM   3301  O   GLN A 433      18.936   6.940 -38.481  1.00 88.37           O  
ATOM   3302  CG  GLN A 433      20.670   9.722 -35.284  1.00 88.37           C  
ATOM   3303  CD  GLN A 433      20.399  11.210 -35.411  1.00 88.37           C  
ATOM   3304  NE2 GLN A 433      19.637  11.756 -34.469  1.00 88.37           N  
ATOM   3305  OE1 GLN A 433      20.871  11.863 -36.347  1.00 88.37           O  
ATOM   3306  N   VAL A 434      18.678   9.086 -39.328  1.00 87.51           N  
ATOM   3307  CA  VAL A 434      18.668   8.629 -40.714  1.00 87.51           C  
ATOM   3308  C   VAL A 434      19.866   9.214 -41.460  1.00 87.51           C  
ATOM   3309  CB  VAL A 434      17.354   9.015 -41.430  1.00 87.51           C  
ATOM   3310  O   VAL A 434      19.893  10.409 -41.763  1.00 87.51           O  
ATOM   3311  CG1 VAL A 434      17.300   8.400 -42.827  1.00 87.51           C  
ATOM   3312  CG2 VAL A 434      16.148   8.577 -40.602  1.00 87.51           C  
ATOM   3313  N   PRO A 435      20.833   8.468 -41.617  1.00 78.54           N  
ATOM   3314  CA  PRO A 435      21.998   8.998 -42.328  1.00 78.54           C  
ATOM   3315  C   PRO A 435      21.717   9.263 -43.806  1.00 78.54           C  
ATOM   3316  CB  PRO A 435      23.046   7.894 -42.161  1.00 78.54           C  
ATOM   3317  O   PRO A 435      20.684   8.835 -44.328  1.00 78.54           O  
ATOM   3318  CG  PRO A 435      22.253   6.642 -41.966  1.00 78.54           C  
ATOM   3319  CD  PRO A 435      20.930   7.005 -41.355  1.00 78.54           C  
ATOM   3320  N   VAL A 436      22.624  10.070 -44.476  1.00 75.28           N  
ATOM   3321  CA  VAL A 436      22.566  10.266 -45.920  1.00 75.28           C  
ATOM   3322  C   VAL A 436      22.689   8.919 -46.630  1.00 75.28           C  
ATOM   3323  CB  VAL A 436      23.673  11.228 -46.407  1.00 75.28           C  
ATOM   3324  O   VAL A 436      23.180   7.948 -46.050  1.00 75.28           O  
ATOM   3325  CG1 VAL A 436      23.448  12.634 -45.855  1.00 75.28           C  
ATOM   3326  CG2 VAL A 436      25.050  10.705 -46.001  1.00 75.28           C  
ATOM   3327  N   GLU A 437      21.929   8.662 -47.804  1.00 61.86           N  
ATOM   3328  CA  GLU A 437      22.208   7.514 -48.662  1.00 61.86           C  
ATOM   3329  C   GLU A 437      23.706   7.236 -48.743  1.00 61.86           C  
ATOM   3330  CB  GLU A 437      21.639   7.741 -50.066  1.00 61.86           C  
ATOM   3331  O   GLU A 437      24.514   8.165 -48.792  1.00 61.86           O  
ATOM   3332  CG  GLU A 437      21.689   6.509 -50.957  1.00 61.86           C  
ATOM   3333  CD  GLU A 437      21.109   6.746 -52.342  1.00 61.86           C  
ATOM   3334  OE1 GLU A 437      20.849   5.759 -53.068  1.00 61.86           O  
ATOM   3335  OE2 GLU A 437      20.915   7.927 -52.705  1.00 61.86           O  
ATOM   3336  N   SER A 438      24.172   6.096 -48.194  1.00 51.57           N  
ATOM   3337  CA  SER A 438      25.531   5.651 -48.483  1.00 51.57           C  
ATOM   3338  C   SER A 438      25.712   5.357 -49.969  1.00 51.57           C  
ATOM   3339  CB  SER A 438      25.874   4.406 -47.664  1.00 51.57           C  
ATOM   3340  O   SER A 438      24.834   4.767 -50.602  1.00 51.57           O  
ATOM   3341  OG  SER A 438      25.347   3.241 -48.275  1.00 51.57           O  
ATOM   3342  N   VAL A 439      26.203   6.275 -50.715  1.00 54.74           N  
ATOM   3343  CA  VAL A 439      26.616   6.083 -52.102  1.00 54.74           C  
ATOM   3344  C   VAL A 439      28.067   5.609 -52.148  1.00 54.74           C  
ATOM   3345  CB  VAL A 439      26.451   7.378 -52.928  1.00 54.74           C  
ATOM   3346  O   VAL A 439      28.851   5.901 -51.242  1.00 54.74           O  
ATOM   3347  CG1 VAL A 439      25.014   7.523 -53.424  1.00 54.74           C  
ATOM   3348  CG2 VAL A 439      26.859   8.595 -52.098  1.00 54.74           C  
ATOM   3349  N   VAL A 440      28.281   4.495 -52.869  1.00 61.32           N  
ATOM   3350  CA  VAL A 440      29.651   4.038 -53.076  1.00 61.32           C  
ATOM   3351  C   VAL A 440      30.512   5.196 -53.575  1.00 61.32           C  
ATOM   3352  CB  VAL A 440      29.711   2.860 -54.075  1.00 61.32           C  
ATOM   3353  O   VAL A 440      31.583   5.463 -53.024  1.00 61.32           O  
ATOM   3354  CG1 VAL A 440      31.158   2.448 -54.337  1.00 61.32           C  
ATOM   3355  CG2 VAL A 440      28.901   1.676 -53.552  1.00 61.32           C  
ATOM   3356  N   LEU A 441      30.009   6.107 -54.155  1.00 71.16           N  
ATOM   3357  CA  LEU A 441      30.719   7.215 -54.785  1.00 71.16           C  
ATOM   3358  C   LEU A 441      29.777   8.385 -55.046  1.00 71.16           C  
ATOM   3359  CB  LEU A 441      31.365   6.762 -56.097  1.00 71.16           C  
ATOM   3360  O   LEU A 441      28.703   8.206 -55.626  1.00 71.16           O  
ATOM   3361  CG  LEU A 441      32.388   7.716 -56.714  1.00 71.16           C  
ATOM   3362  CD1 LEU A 441      33.769   7.070 -56.737  1.00 71.16           C  
ATOM   3363  CD2 LEU A 441      31.959   8.125 -58.119  1.00 71.16           C  
ATOM   3364  N   SER A 442      29.956   9.581 -54.437  1.00 75.10           N  
ATOM   3365  CA  SER A 442      29.216  10.824 -54.625  1.00 75.10           C  
ATOM   3366  C   SER A 442      30.134  11.948 -55.094  1.00 75.10           C  
ATOM   3367  CB  SER A 442      28.515  11.234 -53.329  1.00 75.10           C  
ATOM   3368  O   SER A 442      31.244  12.105 -54.581  1.00 75.10           O  
ATOM   3369  OG  SER A 442      27.951  12.528 -53.450  1.00 75.10           O  
ATOM   3370  N   TYR A 443      29.775  12.675 -56.352  1.00 78.05           N  
ATOM   3371  CA  TYR A 443      30.588  13.771 -56.868  1.00 78.05           C  
ATOM   3372  C   TYR A 443      29.717  14.959 -57.259  1.00 78.05           C  
ATOM   3373  CB  TYR A 443      31.410  13.308 -58.075  1.00 78.05           C  
ATOM   3374  O   TYR A 443      28.554  14.788 -57.633  1.00 78.05           O  
ATOM   3375  CG  TYR A 443      30.571  12.878 -59.253  1.00 78.05           C  
ATOM   3376  CD1 TYR A 443      30.089  11.574 -59.352  1.00 78.05           C  
ATOM   3377  CD2 TYR A 443      30.258  13.773 -60.270  1.00 78.05           C  
ATOM   3378  CE1 TYR A 443      29.317  11.173 -60.437  1.00 78.05           C  
ATOM   3379  CE2 TYR A 443      29.486  13.383 -61.360  1.00 78.05           C  
ATOM   3380  OH  TYR A 443      28.256  11.691 -62.510  1.00 78.05           O  
ATOM   3381  CZ  TYR A 443      29.020  12.083 -61.434  1.00 78.05           C  
ATOM   3382  N   ASP A 444      30.171  16.171 -56.882  1.00 78.36           N  
ATOM   3383  CA  ASP A 444      29.655  17.449 -57.363  1.00 78.36           C  
ATOM   3384  C   ASP A 444      30.784  18.337 -57.882  1.00 78.36           C  
ATOM   3385  CB  ASP A 444      28.886  18.169 -56.254  1.00 78.36           C  
ATOM   3386  O   ASP A 444      31.928  17.892 -57.995  1.00 78.36           O  
ATOM   3387  CG  ASP A 444      29.770  18.576 -55.088  1.00 78.36           C  
ATOM   3388  OD1 ASP A 444      30.987  18.780 -55.288  1.00 78.36           O  
ATOM   3389  OD2 ASP A 444      29.246  18.692 -53.959  1.00 78.36           O  
ATOM   3390  N   ARG A 445      30.372  19.530 -58.479  1.00 81.43           N  
ATOM   3391  CA  ARG A 445      31.388  20.414 -59.041  1.00 81.43           C  
ATOM   3392  C   ARG A 445      32.528  20.637 -58.053  1.00 81.43           C  
ATOM   3393  CB  ARG A 445      30.772  21.756 -59.443  1.00 81.43           C  
ATOM   3394  O   ARG A 445      33.650  20.955 -58.452  1.00 81.43           O  
ATOM   3395  CG  ARG A 445      30.603  22.727 -58.285  1.00 81.43           C  
ATOM   3396  CD  ARG A 445      30.146  24.098 -58.762  1.00 81.43           C  
ATOM   3397  NE  ARG A 445      29.336  24.777 -57.754  1.00 81.43           N  
ATOM   3398  NH1 ARG A 445      31.135  25.573 -56.544  1.00 81.43           N  
ATOM   3399  NH2 ARG A 445      28.996  26.040 -55.866  1.00 81.43           N  
ATOM   3400  CZ  ARG A 445      29.824  25.462 -56.724  1.00 81.43           C  
ATOM   3401  N   ASP A 446      32.382  20.431 -56.839  1.00 82.42           N  
ATOM   3402  CA  ASP A 446      33.326  20.907 -55.834  1.00 82.42           C  
ATOM   3403  C   ASP A 446      34.152  19.755 -55.266  1.00 82.42           C  
ATOM   3404  CB  ASP A 446      32.589  21.632 -54.705  1.00 82.42           C  
ATOM   3405  O   ASP A 446      35.170  19.979 -54.607  1.00 82.42           O  
ATOM   3406  CG  ASP A 446      31.896  22.901 -55.169  1.00 82.42           C  
ATOM   3407  OD1 ASP A 446      32.482  23.657 -55.974  1.00 82.42           O  
ATOM   3408  OD2 ASP A 446      30.754  23.148 -54.724  1.00 82.42           O  
ATOM   3409  N   GLY A 447      33.788  18.495 -55.598  1.00 88.34           N  
ATOM   3410  CA  GLY A 447      34.641  17.432 -55.091  1.00 88.34           C  
ATOM   3411  C   GLY A 447      33.965  16.074 -55.090  1.00 88.34           C  
ATOM   3412  O   GLY A 447      32.973  15.868 -55.793  1.00 88.34           O  
ATOM   3413  N   LEU A 448      34.656  15.083 -54.335  1.00 88.23           N  
ATOM   3414  CA  LEU A 448      34.314  13.665 -54.372  1.00 88.23           C  
ATOM   3415  C   LEU A 448      34.051  13.132 -52.968  1.00 88.23           C  
ATOM   3416  CB  LEU A 448      35.435  12.860 -55.035  1.00 88.23           C  
ATOM   3417  O   LEU A 448      34.827  13.393 -52.045  1.00 88.23           O  
ATOM   3418  CG  LEU A 448      35.181  11.362 -55.210  1.00 88.23           C  
ATOM   3419  CD1 LEU A 448      34.070  11.128 -56.229  1.00 88.23           C  
ATOM   3420  CD2 LEU A 448      36.460  10.648 -55.634  1.00 88.23           C  
ATOM   3421  N   GLY A 449      32.860  12.484 -52.675  1.00 85.24           N  
ATOM   3422  CA  GLY A 449      32.556  11.719 -51.476  1.00 85.24           C  
ATOM   3423  C   GLY A 449      32.678  10.220 -51.677  1.00 85.24           C  
ATOM   3424  O   GLY A 449      32.237   9.688 -52.698  1.00 85.24           O  
ATOM   3425  N   ILE A 450      33.397   9.456 -50.920  1.00 84.86           N  
ATOM   3426  CA  ILE A 450      33.552   8.007 -50.971  1.00 84.86           C  
ATOM   3427  C   ILE A 450      32.916   7.375 -49.735  1.00 84.86           C  
ATOM   3428  CB  ILE A 450      35.040   7.601 -51.075  1.00 84.86           C  
ATOM   3429  O   ILE A 450      33.325   7.657 -48.606  1.00 84.86           O  
ATOM   3430  CG1 ILE A 450      35.697   8.285 -52.279  1.00 84.86           C  
ATOM   3431  CG2 ILE A 450      35.179   6.079 -51.165  1.00 84.86           C  
ATOM   3432  CD1 ILE A 450      37.068   7.727 -52.636  1.00 84.86           C  
ATOM   3433  N   GLY A 451      31.786   6.578 -49.989  1.00 80.98           N  
ATOM   3434  CA  GLY A 451      31.108   5.921 -48.883  1.00 80.98           C  
ATOM   3435  C   GLY A 451      30.106   6.818 -48.180  1.00 80.98           C  
ATOM   3436  O   GLY A 451      29.508   6.424 -47.177  1.00 80.98           O  
ATOM   3437  N   LYS A 452      30.059   8.089 -48.604  1.00 80.15           N  
ATOM   3438  CA  LYS A 452      29.149   9.108 -48.089  1.00 80.15           C  
ATOM   3439  C   LYS A 452      28.926  10.215 -49.116  1.00 80.15           C  
ATOM   3440  CB  LYS A 452      29.690   9.702 -46.787  1.00 80.15           C  
ATOM   3441  O   LYS A 452      29.652  10.304 -50.108  1.00 80.15           O  
ATOM   3442  CG  LYS A 452      31.007  10.446 -46.947  1.00 80.15           C  
ATOM   3443  CD  LYS A 452      31.478  11.039 -45.625  1.00 80.15           C  
ATOM   3444  CE  LYS A 452      30.527  12.118 -45.125  1.00 80.15           C  
ATOM   3445  NZ  LYS A 452      31.124  12.909 -44.008  1.00 80.15           N  
ATOM   3446  N   ILE A 453      27.847  10.859 -48.988  1.00 76.97           N  
ATOM   3447  CA  ILE A 453      27.637  12.069 -49.776  1.00 76.97           C  
ATOM   3448  C   ILE A 453      28.639  13.140 -49.352  1.00 76.97           C  
ATOM   3449  CB  ILE A 453      26.193  12.597 -49.627  1.00 76.97           C  
ATOM   3450  O   ILE A 453      28.845  13.369 -48.158  1.00 76.97           O  
ATOM   3451  CG1 ILE A 453      25.190  11.564 -50.153  1.00 76.97           C  
ATOM   3452  CG2 ILE A 453      26.031  13.937 -50.351  1.00 76.97           C  
ATOM   3453  CD1 ILE A 453      23.735  11.917 -49.875  1.00 76.97           C  
ATOM   3454  N   ARG A 454      29.356  13.776 -50.410  1.00 80.29           N  
ATOM   3455  CA  ARG A 454      30.360  14.806 -50.160  1.00 80.29           C  
ATOM   3456  C   ARG A 454      29.733  16.036 -49.511  1.00 80.29           C  
ATOM   3457  CB  ARG A 454      31.062  15.201 -51.461  1.00 80.29           C  
ATOM   3458  O   ARG A 454      28.805  16.631 -50.064  1.00 80.29           O  
ATOM   3459  CG  ARG A 454      32.151  16.246 -51.281  1.00 80.29           C  
ATOM   3460  CD  ARG A 454      31.992  17.401 -52.260  1.00 80.29           C  
ATOM   3461  NE  ARG A 454      32.901  18.501 -51.949  1.00 80.29           N  
ATOM   3462  NH1 ARG A 454      31.912  20.002 -53.400  1.00 80.29           N  
ATOM   3463  NH2 ARG A 454      33.721  20.637 -52.142  1.00 80.29           N  
ATOM   3464  CZ  ARG A 454      32.843  19.711 -52.498  1.00 80.29           C  
ATOM   3465  N   GLU A 455      30.196  16.280 -48.271  1.00 80.87           N  
ATOM   3466  CA  GLU A 455      29.745  17.463 -47.544  1.00 80.87           C  
ATOM   3467  C   GLU A 455      30.898  18.432 -47.297  1.00 80.87           C  
ATOM   3468  CB  GLU A 455      29.101  17.063 -46.214  1.00 80.87           C  
ATOM   3469  O   GLU A 455      30.679  19.633 -47.125  1.00 80.87           O  
ATOM   3470  CG  GLU A 455      27.796  16.294 -46.369  1.00 80.87           C  
ATOM   3471  CD  GLU A 455      27.291  15.700 -45.064  1.00 80.87           C  
ATOM   3472  OE1 GLU A 455      26.083  15.834 -44.763  1.00 80.87           O  
ATOM   3473  OE2 GLU A 455      28.111  15.097 -44.335  1.00 80.87           O  
ATOM   3474  N   PHE A 456      32.169  17.968 -47.185  1.00 84.40           N  
ATOM   3475  CA  PHE A 456      33.323  18.757 -46.772  1.00 84.40           C  
ATOM   3476  C   PHE A 456      34.499  18.531 -47.715  1.00 84.40           C  
ATOM   3477  CB  PHE A 456      33.728  18.411 -45.336  1.00 84.40           C  
ATOM   3478  O   PHE A 456      34.734  17.407 -48.164  1.00 84.40           O  
ATOM   3479  CG  PHE A 456      32.606  18.538 -44.342  1.00 84.40           C  
ATOM   3480  CD1 PHE A 456      32.195  19.788 -43.893  1.00 84.40           C  
ATOM   3481  CD2 PHE A 456      31.961  17.408 -43.855  1.00 84.40           C  
ATOM   3482  CE1 PHE A 456      31.156  19.909 -42.972  1.00 84.40           C  
ATOM   3483  CE2 PHE A 456      30.923  17.522 -42.935  1.00 84.40           C  
ATOM   3484  CZ  PHE A 456      30.522  18.773 -42.495  1.00 84.40           C  
ATOM   3485  N   GLY A 457      35.268  19.587 -48.109  1.00 84.71           N  
ATOM   3486  CA  GLY A 457      36.543  19.497 -48.803  1.00 84.71           C  
ATOM   3487  C   GLY A 457      36.439  18.822 -50.158  1.00 84.71           C  
ATOM   3488  O   GLY A 457      35.339  18.507 -50.617  1.00 84.71           O  
ATOM   3489  N   ALA A 458      37.458  18.761 -50.940  1.00 89.05           N  
ATOM   3490  CA  ALA A 458      37.549  18.180 -52.277  1.00 89.05           C  
ATOM   3491  C   ALA A 458      37.348  16.668 -52.232  1.00 89.05           C  
ATOM   3492  CB  ALA A 458      38.895  18.516 -52.913  1.00 89.05           C  
ATOM   3493  O   ALA A 458      36.796  16.081 -53.165  1.00 89.05           O  
ATOM   3494  N   LEU A 459      37.728  16.052 -51.201  1.00 90.29           N  
ATOM   3495  CA  LEU A 459      37.612  14.618 -50.960  1.00 90.29           C  
ATOM   3496  C   LEU A 459      37.067  14.343 -49.563  1.00 90.29           C  
ATOM   3497  CB  LEU A 459      38.971  13.934 -51.134  1.00 90.29           C  
ATOM   3498  O   LEU A 459      37.700  14.694 -48.564  1.00 90.29           O  
ATOM   3499  CG  LEU A 459      38.991  12.414 -50.964  1.00 90.29           C  
ATOM   3500  CD1 LEU A 459      38.168  11.747 -52.061  1.00 90.29           C  
ATOM   3501  CD2 LEU A 459      40.425  11.894 -50.973  1.00 90.29           C  
ATOM   3502  N   ASP A 460      35.837  13.833 -49.453  1.00 86.51           N  
ATOM   3503  CA  ASP A 460      35.088  13.582 -48.226  1.00 86.51           C  
ATOM   3504  C   ASP A 460      34.761  12.097 -48.076  1.00 86.51           C  
ATOM   3505  CB  ASP A 460      33.801  14.409 -48.204  1.00 86.51           C  
ATOM   3506  O   ASP A 460      33.871  11.581 -48.755  1.00 86.51           O  
ATOM   3507  CG  ASP A 460      33.186  14.513 -46.819  1.00 86.51           C  
ATOM   3508  OD1 ASP A 460      33.746  13.941 -45.859  1.00 86.51           O  
ATOM   3509  OD2 ASP A 460      32.131  15.169 -46.688  1.00 86.51           O  
ATOM   3510  N   VAL A 461      35.562  11.307 -47.312  1.00 89.81           N  
ATOM   3511  CA  VAL A 461      35.557   9.849 -47.257  1.00 89.81           C  
ATOM   3512  C   VAL A 461      34.972   9.383 -45.926  1.00 89.81           C  
ATOM   3513  CB  VAL A 461      36.977   9.269 -47.447  1.00 89.81           C  
ATOM   3514  O   VAL A 461      35.377   9.859 -44.862  1.00 89.81           O  
ATOM   3515  CG1 VAL A 461      36.943   7.742 -47.431  1.00 89.81           C  
ATOM   3516  CG2 VAL A 461      37.591   9.779 -48.749  1.00 89.81           C  
ATOM   3517  N   ALA A 462      33.973   8.600 -46.019  1.00 84.05           N  
ATOM   3518  CA  ALA A 462      33.488   7.849 -44.864  1.00 84.05           C  
ATOM   3519  C   ALA A 462      34.377   6.640 -44.583  1.00 84.05           C  
ATOM   3520  CB  ALA A 462      32.045   7.404 -45.086  1.00 84.05           C  
ATOM   3521  O   ALA A 462      34.541   5.770 -45.441  1.00 84.05           O  
ATOM   3522  N   GLY A 463      35.339   6.725 -43.660  1.00 85.94           N  
ATOM   3523  CA  GLY A 463      36.214   5.624 -43.290  1.00 85.94           C  
ATOM   3524  C   GLY A 463      37.687   5.971 -43.393  1.00 85.94           C  
ATOM   3525  O   GLY A 463      38.044   7.135 -43.583  1.00 85.94           O  
ATOM   3526  N   ASP A 464      38.571   4.851 -43.109  1.00 87.31           N  
ATOM   3527  CA  ASP A 464      40.024   4.976 -43.159  1.00 87.31           C  
ATOM   3528  C   ASP A 464      40.503   5.260 -44.581  1.00 87.31           C  
ATOM   3529  CB  ASP A 464      40.690   3.707 -42.624  1.00 87.31           C  
ATOM   3530  O   ASP A 464      39.958   4.717 -45.545  1.00 87.31           O  
ATOM   3531  CG  ASP A 464      40.437   3.483 -41.144  1.00 87.31           C  
ATOM   3532  OD1 ASP A 464      40.137   4.458 -40.422  1.00 87.31           O  
ATOM   3533  OD2 ASP A 464      40.542   2.321 -40.694  1.00 87.31           O  
ATOM   3534  N   ILE A 465      41.406   6.186 -44.746  1.00 91.13           N  
ATOM   3535  CA  ILE A 465      42.049   6.485 -46.021  1.00 91.13           C  
ATOM   3536  C   ILE A 465      43.417   5.810 -46.080  1.00 91.13           C  
ATOM   3537  CB  ILE A 465      42.193   8.008 -46.238  1.00 91.13           C  
ATOM   3538  O   ILE A 465      44.243   5.987 -45.181  1.00 91.13           O  
ATOM   3539  CG1 ILE A 465      40.829   8.696 -46.117  1.00 91.13           C  
ATOM   3540  CG2 ILE A 465      42.836   8.301 -47.597  1.00 91.13           C  
ATOM   3541  CD1 ILE A 465      40.910  10.209 -45.967  1.00 91.13           C  
ATOM   3542  N   TYR A 466      43.530   4.777 -47.088  1.00 86.99           N  
ATOM   3543  CA  TYR A 466      44.800   4.081 -47.263  1.00 86.99           C  
ATOM   3544  C   TYR A 466      45.542   4.602 -48.487  1.00 86.99           C  
ATOM   3545  CB  TYR A 466      44.572   2.572 -47.393  1.00 86.99           C  
ATOM   3546  O   TYR A 466      44.937   4.833 -49.537  1.00 86.99           O  
ATOM   3547  CG  TYR A 466      44.228   1.895 -46.089  1.00 86.99           C  
ATOM   3548  CD1 TYR A 466      45.150   1.073 -45.444  1.00 86.99           C  
ATOM   3549  CD2 TYR A 466      42.982   2.075 -45.499  1.00 86.99           C  
ATOM   3550  CE1 TYR A 466      44.836   0.446 -44.242  1.00 86.99           C  
ATOM   3551  CE2 TYR A 466      42.657   1.453 -44.298  1.00 86.99           C  
ATOM   3552  OH  TYR A 466      43.274   0.023 -42.489  1.00 86.99           O  
ATOM   3553  CZ  TYR A 466      43.590   0.642 -43.678  1.00 86.99           C  
ATOM   3554  N   ALA A 467      46.778   5.005 -48.389  1.00 87.55           N  
ATOM   3555  CA  ALA A 467      47.701   5.231 -49.499  1.00 87.55           C  
ATOM   3556  C   ALA A 467      48.856   4.234 -49.463  1.00 87.55           C  
ATOM   3557  CB  ALA A 467      48.235   6.660 -49.465  1.00 87.55           C  
ATOM   3558  O   ALA A 467      49.491   4.047 -48.423  1.00 87.55           O  
ATOM   3559  N   ASN A 468      49.079   3.481 -50.683  1.00 87.38           N  
ATOM   3560  CA  ASN A 468      50.133   2.474 -50.740  1.00 87.38           C  
ATOM   3561  C   ASN A 468      49.954   1.412 -49.659  1.00 87.38           C  
ATOM   3562  CB  ASN A 468      51.510   3.131 -50.616  1.00 87.38           C  
ATOM   3563  O   ASN A 468      50.927   0.981 -49.038  1.00 87.38           O  
ATOM   3564  CG  ASN A 468      51.847   4.010 -51.804  1.00 87.38           C  
ATOM   3565  ND2 ASN A 468      52.572   5.094 -51.552  1.00 87.38           N  
ATOM   3566  OD1 ASN A 468      51.458   3.718 -52.938  1.00 87.38           O  
ATOM   3567  N   ASN A 469      48.725   1.066 -49.309  1.00 84.25           N  
ATOM   3568  CA  ASN A 469      48.346   0.021 -48.365  1.00 84.25           C  
ATOM   3569  C   ASN A 469      48.596   0.451 -46.922  1.00 84.25           C  
ATOM   3570  CB  ASN A 469      49.097  -1.277 -48.670  1.00 84.25           C  
ATOM   3571  O   ASN A 469      48.694  -0.390 -46.027  1.00 84.25           O  
ATOM   3572  CG  ASN A 469      48.656  -1.914 -49.972  1.00 84.25           C  
ATOM   3573  ND2 ASN A 469      49.584  -2.577 -50.652  1.00 84.25           N  
ATOM   3574  OD1 ASN A 469      47.491  -1.811 -50.365  1.00 84.25           O  
ATOM   3575  N   SER A 470      48.831   1.793 -46.690  1.00 86.36           N  
ATOM   3576  CA  SER A 470      48.989   2.330 -45.342  1.00 86.36           C  
ATOM   3577  C   SER A 470      47.934   3.389 -45.041  1.00 86.36           C  
ATOM   3578  CB  SER A 470      50.386   2.925 -45.161  1.00 86.36           C  
ATOM   3579  O   SER A 470      47.634   4.232 -45.889  1.00 86.36           O  
ATOM   3580  OG  SER A 470      51.379   1.919 -45.271  1.00 86.36           O  
ATOM   3581  N   GLN A 471      47.395   3.303 -43.752  1.00 90.43           N  
ATOM   3582  CA  GLN A 471      46.390   4.284 -43.358  1.00 90.43           C  
ATOM   3583  C   GLN A 471      47.013   5.665 -43.171  1.00 90.43           C  
ATOM   3584  CB  GLN A 471      45.688   3.847 -42.071  1.00 90.43           C  
ATOM   3585  O   GLN A 471      48.088   5.792 -42.580  1.00 90.43           O  
ATOM   3586  CG  GLN A 471      44.550   4.766 -41.648  1.00 90.43           C  
ATOM   3587  CD  GLN A 471      43.913   4.347 -40.337  1.00 90.43           C  
ATOM   3588  NE2 GLN A 471      42.749   4.912 -40.036  1.00 90.43           N  
ATOM   3589  OE1 GLN A 471      44.461   3.520 -39.601  1.00 90.43           O  
ATOM   3590  N   ILE A 472      46.405   6.672 -43.776  1.00 89.96           N  
ATOM   3591  CA  ILE A 472      46.809   8.051 -43.527  1.00 89.96           C  
ATOM   3592  C   ILE A 472      46.509   8.423 -42.077  1.00 89.96           C  
ATOM   3593  CB  ILE A 472      46.100   9.030 -44.489  1.00 89.96           C  
ATOM   3594  O   ILE A 472      45.437   8.106 -41.557  1.00 89.96           O  
ATOM   3595  CG1 ILE A 472      46.506   8.743 -45.939  1.00 89.96           C  
ATOM   3596  CG2 ILE A 472      46.411  10.481 -44.110  1.00 89.96           C  
ATOM   3597  CD1 ILE A 472      45.874   9.682 -46.957  1.00 89.96           C  
ATOM   3598  N   GLN A 473      47.455   9.058 -41.372  1.00 86.82           N  
ATOM   3599  CA  GLN A 473      47.302   9.461 -39.978  1.00 86.82           C  
ATOM   3600  C   GLN A 473      46.294  10.599 -39.842  1.00 86.82           C  
ATOM   3601  CB  GLN A 473      48.650   9.881 -39.389  1.00 86.82           C  
ATOM   3602  O   GLN A 473      46.423  11.632 -40.504  1.00 86.82           O  
ATOM   3603  CG  GLN A 473      48.599  10.198 -37.900  1.00 86.82           C  
ATOM   3604  CD  GLN A 473      49.977  10.360 -37.287  1.00 86.82           C  
ATOM   3605  NE2 GLN A 473      50.054  10.246 -35.965  1.00 86.82           N  
ATOM   3606  OE1 GLN A 473      50.964  10.583 -37.995  1.00 86.82           O  
ATOM   3607  N   GLN A 474      45.301  10.489 -38.959  1.00 86.28           N  
ATOM   3608  CA  GLN A 474      44.220  11.464 -38.856  1.00 86.28           C  
ATOM   3609  C   GLN A 474      44.369  12.320 -37.601  1.00 86.28           C  
ATOM   3610  CB  GLN A 474      42.862  10.762 -38.855  1.00 86.28           C  
ATOM   3611  O   GLN A 474      43.840  13.431 -37.535  1.00 86.28           O  
ATOM   3612  CG  GLN A 474      42.589   9.947 -40.112  1.00 86.28           C  
ATOM   3613  CD  GLN A 474      42.360  10.815 -41.335  1.00 86.28           C  
ATOM   3614  NE2 GLN A 474      42.107  10.179 -42.474  1.00 86.28           N  
ATOM   3615  OE1 GLN A 474      42.410  12.046 -41.258  1.00 86.28           O  
ATOM   3616  N   TYR A 475      45.079  11.695 -36.636  1.00 87.13           N  
ATOM   3617  CA  TYR A 475      45.265  12.468 -35.414  1.00 87.13           C  
ATOM   3618  C   TYR A 475      46.312  13.558 -35.612  1.00 87.13           C  
ATOM   3619  CB  TYR A 475      45.677  11.554 -34.256  1.00 87.13           C  
ATOM   3620  O   TYR A 475      47.457  13.270 -35.970  1.00 87.13           O  
ATOM   3621  CG  TYR A 475      45.605  12.218 -32.903  1.00 87.13           C  
ATOM   3622  CD1 TYR A 475      46.699  12.907 -32.384  1.00 87.13           C  
ATOM   3623  CD2 TYR A 475      44.444  12.158 -32.139  1.00 87.13           C  
ATOM   3624  CE1 TYR A 475      46.639  13.519 -31.137  1.00 87.13           C  
ATOM   3625  CE2 TYR A 475      44.372  12.766 -30.890  1.00 87.13           C  
ATOM   3626  OH  TYR A 475      45.407  14.048 -29.163  1.00 87.13           O  
ATOM   3627  CZ  TYR A 475      45.473  13.444 -30.399  1.00 87.13           C  
ATOM   3628  N   GLN A 476      45.910  14.854 -35.419  1.00 88.80           N  
ATOM   3629  CA  GLN A 476      46.800  15.986 -35.653  1.00 88.80           C  
ATOM   3630  C   GLN A 476      47.676  16.258 -34.433  1.00 88.80           C  
ATOM   3631  CB  GLN A 476      45.996  17.237 -36.011  1.00 88.80           C  
ATOM   3632  O   GLN A 476      47.184  16.288 -33.303  1.00 88.80           O  
ATOM   3633  CG  GLN A 476      45.330  17.169 -37.379  1.00 88.80           C  
ATOM   3634  CD  GLN A 476      44.584  18.441 -37.732  1.00 88.80           C  
ATOM   3635  NE2 GLN A 476      44.306  18.629 -39.018  1.00 88.80           N  
ATOM   3636  OE1 GLN A 476      44.258  19.249 -36.856  1.00 88.80           O  
ATOM   3637  N   LEU A 477      49.058  16.467 -34.634  1.00 91.41           N  
ATOM   3638  CA  LEU A 477      49.975  16.838 -33.562  1.00 91.41           C  
ATOM   3639  C   LEU A 477      50.209  18.344 -33.542  1.00 91.41           C  
ATOM   3640  CB  LEU A 477      51.310  16.105 -33.721  1.00 91.41           C  
ATOM   3641  O   LEU A 477      50.719  18.885 -32.558  1.00 91.41           O  
ATOM   3642  CG  LEU A 477      51.275  14.586 -33.544  1.00 91.41           C  
ATOM   3643  CD1 LEU A 477      52.645  13.986 -33.843  1.00 91.41           C  
ATOM   3644  CD2 LEU A 477      50.822  14.222 -32.134  1.00 91.41           C  
ATOM   3645  N   THR A 478      49.784  19.006 -34.609  1.00 93.88           N  
ATOM   3646  CA  THR A 478      49.790  20.455 -34.776  1.00 93.88           C  
ATOM   3647  C   THR A 478      48.502  20.927 -35.446  1.00 93.88           C  
ATOM   3648  CB  THR A 478      51.002  20.917 -35.606  1.00 93.88           C  
ATOM   3649  O   THR A 478      47.683  20.110 -35.872  1.00 93.88           O  
ATOM   3650  CG2 THR A 478      52.312  20.506 -34.941  1.00 93.88           C  
ATOM   3651  OG1 THR A 478      50.935  20.326 -36.909  1.00 93.88           O  
ATOM   3652  N   SER A 479      48.319  22.298 -35.446  1.00 92.73           N  
ATOM   3653  CA  SER A 479      47.197  22.871 -36.182  1.00 92.73           C  
ATOM   3654  C   SER A 479      47.363  22.673 -37.685  1.00 92.73           C  
ATOM   3655  CB  SER A 479      47.055  24.361 -35.868  1.00 92.73           C  
ATOM   3656  O   SER A 479      48.431  22.270 -38.149  1.00 92.73           O  
ATOM   3657  OG  SER A 479      46.820  24.564 -34.485  1.00 92.73           O  
ATOM   3658  N   ASN A 480      46.311  22.924 -38.492  1.00 89.48           N  
ATOM   3659  CA  ASN A 480      46.311  22.680 -39.930  1.00 89.48           C  
ATOM   3660  C   ASN A 480      47.373  23.515 -40.640  1.00 89.48           C  
ATOM   3661  CB  ASN A 480      44.930  22.962 -40.524  1.00 89.48           C  
ATOM   3662  O   ASN A 480      47.867  23.128 -41.701  1.00 89.48           O  
ATOM   3663  CG  ASN A 480      43.930  21.862 -40.225  1.00 89.48           C  
ATOM   3664  ND2 ASN A 480      42.646  22.194 -40.290  1.00 89.48           N  
ATOM   3665  OD1 ASN A 480      44.309  20.724 -39.936  1.00 89.48           O  
ATOM   3666  N   ASN A 481      47.704  24.595 -39.969  1.00 92.00           N  
ATOM   3667  CA  ASN A 481      48.690  25.471 -40.591  1.00 92.00           C  
ATOM   3668  C   ASN A 481      50.109  25.114 -40.157  1.00 92.00           C  
ATOM   3669  CB  ASN A 481      48.389  26.936 -40.266  1.00 92.00           C  
ATOM   3670  O   ASN A 481      51.058  25.838 -40.465  1.00 92.00           O  
ATOM   3671  CG  ASN A 481      48.543  27.251 -38.791  1.00 92.00           C  
ATOM   3672  ND2 ASN A 481      48.301  28.504 -38.424  1.00 92.00           N  
ATOM   3673  OD1 ASN A 481      48.878  26.376 -37.989  1.00 92.00           O  
ATOM   3674  N   GLY A 482      50.270  24.025 -39.388  1.00 91.68           N  
ATOM   3675  CA  GLY A 482      51.587  23.567 -38.974  1.00 91.68           C  
ATOM   3676  C   GLY A 482      52.040  24.165 -37.656  1.00 91.68           C  
ATOM   3677  O   GLY A 482      53.107  23.818 -37.145  1.00 91.68           O  
ATOM   3678  N   GLY A 483      51.188  25.007 -37.097  1.00 93.85           N  
ATOM   3679  CA  GLY A 483      51.503  25.628 -35.820  1.00 93.85           C  
ATOM   3680  C   GLY A 483      50.991  24.837 -34.630  1.00 93.85           C  
ATOM   3681  O   GLY A 483      50.378  23.780 -34.798  1.00 93.85           O  
ATOM   3682  N   PRO A 484      51.297  25.413 -33.424  1.00 94.72           N  
ATOM   3683  CA  PRO A 484      50.776  24.764 -32.219  1.00 94.72           C  
ATOM   3684  C   PRO A 484      49.250  24.731 -32.180  1.00 94.72           C  
ATOM   3685  CB  PRO A 484      51.333  25.629 -31.085  1.00 94.72           C  
ATOM   3686  O   PRO A 484      48.595  25.628 -32.716  1.00 94.72           O  
ATOM   3687  CG  PRO A 484      52.481  26.366 -31.694  1.00 94.72           C  
ATOM   3688  CD  PRO A 484      52.188  26.584 -33.151  1.00 94.72           C  
ATOM   3689  N   LYS A 485      48.688  23.656 -31.594  1.00 92.96           N  
ATOM   3690  CA  LYS A 485      47.248  23.438 -31.492  1.00 92.96           C  
ATOM   3691  C   LYS A 485      46.580  24.543 -30.679  1.00 92.96           C  
ATOM   3692  CB  LYS A 485      46.955  22.075 -30.863  1.00 92.96           C  
ATOM   3693  O   LYS A 485      45.425  24.893 -30.930  1.00 92.96           O  
ATOM   3694  CG  LYS A 485      47.225  20.896 -31.787  1.00 92.96           C  
ATOM   3695  CD  LYS A 485      46.982  19.567 -31.082  1.00 92.96           C  
ATOM   3696  CE  LYS A 485      45.504  19.352 -30.787  1.00 92.96           C  
ATOM   3697  NZ  LYS A 485      45.262  18.057 -30.083  1.00 92.96           N  
ATOM   3698  N   GLY A 486      47.327  25.207 -29.872  1.00 92.57           N  
ATOM   3699  CA  GLY A 486      46.771  26.284 -29.068  1.00 92.57           C  
ATOM   3700  C   GLY A 486      47.569  26.560 -27.808  1.00 92.57           C  
ATOM   3701  O   GLY A 486      48.599  25.927 -27.567  1.00 92.57           O  
ATOM   3702  N   ASN A 487      46.950  27.564 -26.992  1.00 93.99           N  
ATOM   3703  CA  ASN A 487      47.527  27.926 -25.702  1.00 93.99           C  
ATOM   3704  C   ASN A 487      46.985  27.047 -24.579  1.00 93.99           C  
ATOM   3705  CB  ASN A 487      47.268  29.402 -25.393  1.00 93.99           C  
ATOM   3706  O   ASN A 487      45.771  26.900 -24.431  1.00 93.99           O  
ATOM   3707  CG  ASN A 487      48.009  30.335 -26.330  1.00 93.99           C  
ATOM   3708  ND2 ASN A 487      47.390  31.463 -26.657  1.00 93.99           N  
ATOM   3709  OD1 ASN A 487      49.129  30.043 -26.758  1.00 93.99           O  
ATOM   3710  N   VAL A 488      47.950  26.448 -23.871  1.00 94.97           N  
ATOM   3711  CA  VAL A 488      47.557  25.601 -22.749  1.00 94.97           C  
ATOM   3712  C   VAL A 488      47.337  26.460 -21.506  1.00 94.97           C  
ATOM   3713  CB  VAL A 488      48.613  24.511 -22.463  1.00 94.97           C  
ATOM   3714  O   VAL A 488      48.209  27.244 -21.122  1.00 94.97           O  
ATOM   3715  CG1 VAL A 488      48.236  23.706 -21.220  1.00 94.97           C  
ATOM   3716  CG2 VAL A 488      48.769  23.590 -23.672  1.00 94.97           C  
ATOM   3717  N   ASP A 489      46.089  26.386 -20.914  1.00 94.63           N  
ATOM   3718  CA  ASP A 489      45.747  27.154 -19.722  1.00 94.63           C  
ATOM   3719  C   ASP A 489      46.474  26.614 -18.492  1.00 94.63           C  
ATOM   3720  CB  ASP A 489      44.235  27.137 -19.488  1.00 94.63           C  
ATOM   3721  O   ASP A 489      46.912  27.384 -17.635  1.00 94.63           O  
ATOM   3722  CG  ASP A 489      43.467  27.954 -20.512  1.00 94.63           C  
ATOM   3723  OD1 ASP A 489      44.048  28.887 -21.108  1.00 94.63           O  
ATOM   3724  OD2 ASP A 489      42.269  27.665 -20.722  1.00 94.63           O  
ATOM   3725  N   ASN A 490      46.538  25.349 -18.421  1.00 95.47           N  
ATOM   3726  CA  ASN A 490      47.174  24.616 -17.331  1.00 95.47           C  
ATOM   3727  C   ASN A 490      47.930  23.394 -17.843  1.00 95.47           C  
ATOM   3728  CB  ASN A 490      46.135  24.199 -16.288  1.00 95.47           C  
ATOM   3729  O   ASN A 490      47.318  22.406 -18.253  1.00 95.47           O  
ATOM   3730  CG  ASN A 490      46.766  23.656 -15.020  1.00 95.47           C  
ATOM   3731  ND2 ASN A 490      46.058  23.783 -13.904  1.00 95.47           N  
ATOM   3732  OD1 ASN A 490      47.881  23.129 -15.044  1.00 95.47           O  
ATOM   3733  N   ALA A 491      49.229  23.465 -17.718  1.00 94.46           N  
ATOM   3734  CA  ALA A 491      50.076  22.403 -18.255  1.00 94.46           C  
ATOM   3735  C   ALA A 491      49.840  21.088 -17.518  1.00 94.46           C  
ATOM   3736  CB  ALA A 491      51.547  22.801 -18.169  1.00 94.46           C  
ATOM   3737  O   ALA A 491      50.034  20.009 -18.082  1.00 94.46           O  
ATOM   3738  N   ASN A 492      49.359  21.143 -16.337  1.00 92.91           N  
ATOM   3739  CA  ASN A 492      49.167  19.964 -15.499  1.00 92.91           C  
ATOM   3740  C   ASN A 492      47.930  19.174 -15.917  1.00 92.91           C  
ATOM   3741  CB  ASN A 492      49.071  20.362 -14.025  1.00 92.91           C  
ATOM   3742  O   ASN A 492      47.822  17.982 -15.625  1.00 92.91           O  
ATOM   3743  CG  ASN A 492      50.345  20.998 -13.507  1.00 92.91           C  
ATOM   3744  ND2 ASN A 492      50.205  21.931 -12.572  1.00 92.91           N  
ATOM   3745  OD1 ASN A 492      51.447  20.655 -13.943  1.00 92.91           O  
ATOM   3746  N   ASN A 493      47.021  19.813 -16.601  1.00 91.48           N  
ATOM   3747  CA  ASN A 493      45.774  19.163 -16.987  1.00 91.48           C  
ATOM   3748  C   ASN A 493      45.808  18.702 -18.442  1.00 91.48           C  
ATOM   3749  CB  ASN A 493      44.586  20.099 -16.755  1.00 91.48           C  
ATOM   3750  O   ASN A 493      44.830  18.147 -18.945  1.00 91.48           O  
ATOM   3751  CG  ASN A 493      44.339  20.376 -15.285  1.00 91.48           C  
ATOM   3752  ND2 ASN A 493      43.574  21.423 -14.999  1.00 91.48           N  
ATOM   3753  OD1 ASN A 493      44.832  19.655 -14.414  1.00 91.48           O  
ATOM   3754  N   LEU A 494      46.833  19.005 -19.055  1.00 90.11           N  
ATOM   3755  CA  LEU A 494      46.892  18.691 -20.478  1.00 90.11           C  
ATOM   3756  C   LEU A 494      46.950  17.184 -20.700  1.00 90.11           C  
ATOM   3757  CB  LEU A 494      48.107  19.361 -21.125  1.00 90.11           C  
ATOM   3758  O   LEU A 494      47.819  16.504 -20.149  1.00 90.11           O  
ATOM   3759  CG  LEU A 494      48.282  19.142 -22.629  1.00 90.11           C  
ATOM   3760  CD1 LEU A 494      47.115  19.757 -23.394  1.00 90.11           C  
ATOM   3761  CD2 LEU A 494      49.608  19.726 -23.104  1.00 90.11           C  
ATOM   3762  N   TYR A 495      46.069  16.601 -21.569  1.00 86.35           N  
ATOM   3763  CA  TYR A 495      46.031  15.160 -21.790  1.00 86.35           C  
ATOM   3764  C   TYR A 495      46.219  14.830 -23.266  1.00 86.35           C  
ATOM   3765  CB  TYR A 495      44.709  14.573 -21.288  1.00 86.35           C  
ATOM   3766  O   TYR A 495      46.667  13.734 -23.612  1.00 86.35           O  
ATOM   3767  CG  TYR A 495      43.488  15.219 -21.897  1.00 86.35           C  
ATOM   3768  CD1 TYR A 495      42.897  16.333 -21.305  1.00 86.35           C  
ATOM   3769  CD2 TYR A 495      42.922  14.717 -23.064  1.00 86.35           C  
ATOM   3770  CE1 TYR A 495      41.770  16.931 -21.861  1.00 86.35           C  
ATOM   3771  CE2 TYR A 495      41.796  15.306 -23.629  1.00 86.35           C  
ATOM   3772  OH  TYR A 495      40.114  16.999 -23.576  1.00 86.35           O  
ATOM   3773  CZ  TYR A 495      41.229  16.411 -23.021  1.00 86.35           C  
ATOM   3774  N   GLU A 496      45.971  15.769 -24.139  1.00 88.46           N  
ATOM   3775  CA  GLU A 496      46.047  15.511 -25.574  1.00 88.46           C  
ATOM   3776  C   GLU A 496      47.482  15.632 -26.081  1.00 88.46           C  
ATOM   3777  CB  GLU A 496      45.135  16.470 -26.343  1.00 88.46           C  
ATOM   3778  O   GLU A 496      48.141  16.649 -25.857  1.00 88.46           O  
ATOM   3779  CG  GLU A 496      43.659  16.321 -26.003  1.00 88.46           C  
ATOM   3780  CD  GLU A 496      42.793  17.420 -26.596  1.00 88.46           C  
ATOM   3781  OE1 GLU A 496      41.547  17.315 -26.527  1.00 88.46           O  
ATOM   3782  OE2 GLU A 496      43.364  18.395 -27.134  1.00 88.46           O  
ATOM   3783  N   PRO A 497      47.903  14.517 -26.778  1.00 90.99           N  
ATOM   3784  CA  PRO A 497      49.222  14.637 -27.405  1.00 90.99           C  
ATOM   3785  C   PRO A 497      49.278  15.747 -28.452  1.00 90.99           C  
ATOM   3786  CB  PRO A 497      49.431  13.265 -28.051  1.00 90.99           C  
ATOM   3787  O   PRO A 497      48.291  15.993 -29.150  1.00 90.99           O  
ATOM   3788  CG  PRO A 497      48.513  12.349 -27.309  1.00 90.99           C  
ATOM   3789  CD  PRO A 497      47.309  13.133 -26.869  1.00 90.99           C  
ATOM   3790  N   GLY A 498      50.324  16.440 -28.436  1.00 94.27           N  
ATOM   3791  CA  GLY A 498      50.486  17.486 -29.433  1.00 94.27           C  
ATOM   3792  C   GLY A 498      51.505  18.537 -29.034  1.00 94.27           C  
ATOM   3793  O   GLY A 498      52.243  18.357 -28.063  1.00 94.27           O  
ATOM   3794  N   GLN A 499      51.589  19.548 -29.993  1.00 96.16           N  
ATOM   3795  CA  GLN A 499      52.448  20.709 -29.785  1.00 96.16           C  
ATOM   3796  C   GLN A 499      51.628  21.938 -29.403  1.00 96.16           C  
ATOM   3797  CB  GLN A 499      53.274  20.997 -31.039  1.00 96.16           C  
ATOM   3798  O   GLN A 499      50.699  22.318 -30.119  1.00 96.16           O  
ATOM   3799  CG  GLN A 499      54.108  19.814 -31.511  1.00 96.16           C  
ATOM   3800  CD  GLN A 499      54.871  20.107 -32.790  1.00 96.16           C  
ATOM   3801  NE2 GLN A 499      55.307  19.055 -33.474  1.00 96.16           N  
ATOM   3802  OE1 GLN A 499      55.067  21.269 -33.159  1.00 96.16           O  
ATOM   3803  N   TYR A 500      52.039  22.551 -28.224  1.00 97.05           N  
ATOM   3804  CA  TYR A 500      51.265  23.653 -27.664  1.00 97.05           C  
ATOM   3805  C   TYR A 500      52.168  24.826 -27.303  1.00 97.05           C  
ATOM   3806  CB  TYR A 500      50.490  23.191 -26.426  1.00 97.05           C  
ATOM   3807  O   TYR A 500      53.391  24.738 -27.429  1.00 97.05           O  
ATOM   3808  CG  TYR A 500      49.579  22.015 -26.684  1.00 97.05           C  
ATOM   3809  CD1 TYR A 500      48.250  22.206 -27.054  1.00 97.05           C  
ATOM   3810  CD2 TYR A 500      50.045  20.711 -26.556  1.00 97.05           C  
ATOM   3811  CE1 TYR A 500      47.407  21.126 -27.291  1.00 97.05           C  
ATOM   3812  CE2 TYR A 500      49.211  19.623 -26.791  1.00 97.05           C  
ATOM   3813  OH  TYR A 500      47.065  18.767 -27.390  1.00 97.05           O  
ATOM   3814  CZ  TYR A 500      47.895  19.840 -27.157  1.00 97.05           C  
ATOM   3815  N   CYS A 501      51.475  25.877 -26.911  1.00 96.63           N  
ATOM   3816  CA  CYS A 501      52.147  27.007 -26.278  1.00 96.63           C  
ATOM   3817  C   CYS A 501      51.756  27.122 -24.810  1.00 96.63           C  
ATOM   3818  CB  CYS A 501      51.811  28.307 -27.008  1.00 96.63           C  
ATOM   3819  O   CYS A 501      50.640  26.762 -24.430  1.00 96.63           O  
ATOM   3820  SG  CYS A 501      52.233  28.287 -28.764  1.00 96.63           S  
ATOM   3821  N   LEU A 502      52.729  27.526 -23.926  1.00 96.97           N  
ATOM   3822  CA  LEU A 502      52.483  27.728 -22.502  1.00 96.97           C  
ATOM   3823  C   LEU A 502      52.830  29.154 -22.087  1.00 96.97           C  
ATOM   3824  CB  LEU A 502      53.294  26.731 -21.671  1.00 96.97           C  
ATOM   3825  O   LEU A 502      53.962  29.603 -22.282  1.00 96.97           O  
ATOM   3826  CG  LEU A 502      52.924  26.622 -20.191  1.00 96.97           C  
ATOM   3827  CD1 LEU A 502      51.501  26.096 -20.037  1.00 96.97           C  
ATOM   3828  CD2 LEU A 502      53.914  25.724 -19.456  1.00 96.97           C  
ATOM   3829  N   GLY A 503      51.846  29.813 -21.632  1.00 96.12           N  
ATOM   3830  CA  GLY A 503      52.034  31.188 -21.198  1.00 96.12           C  
ATOM   3831  C   GLY A 503      52.776  31.301 -19.880  1.00 96.12           C  
ATOM   3832  O   GLY A 503      52.875  30.326 -19.131  1.00 96.12           O  
ATOM   3833  N   PRO A 504      53.270  32.518 -19.548  1.00 95.24           N  
ATOM   3834  CA  PRO A 504      54.087  32.749 -18.354  1.00 95.24           C  
ATOM   3835  C   PRO A 504      53.319  32.502 -17.057  1.00 95.24           C  
ATOM   3836  CB  PRO A 504      54.486  34.221 -18.479  1.00 95.24           C  
ATOM   3837  O   PRO A 504      53.914  32.116 -16.047  1.00 95.24           O  
ATOM   3838  CG  PRO A 504      54.248  34.561 -19.915  1.00 95.24           C  
ATOM   3839  CD  PRO A 504      53.198  33.633 -20.457  1.00 95.24           C  
ATOM   3840  N   SER A 505      52.009  32.641 -17.098  1.00 95.41           N  
ATOM   3841  CA  SER A 505      51.220  32.547 -15.874  1.00 95.41           C  
ATOM   3842  C   SER A 505      50.501  31.206 -15.781  1.00 95.41           C  
ATOM   3843  CB  SER A 505      50.202  33.686 -15.804  1.00 95.41           C  
ATOM   3844  O   SER A 505      49.759  30.958 -14.829  1.00 95.41           O  
ATOM   3845  OG  SER A 505      49.378  33.696 -16.957  1.00 95.41           O  
ATOM   3846  N   ALA A 506      50.682  30.366 -16.805  1.00 96.12           N  
ATOM   3847  CA  ALA A 506      49.964  29.095 -16.821  1.00 96.12           C  
ATOM   3848  C   ALA A 506      50.497  28.150 -15.747  1.00 96.12           C  
ATOM   3849  CB  ALA A 506      50.066  28.443 -18.197  1.00 96.12           C  
ATOM   3850  O   ALA A 506      51.711  27.999 -15.592  1.00 96.12           O  
ATOM   3851  N   PRO A 507      49.577  27.677 -14.931  1.00 95.91           N  
ATOM   3852  CA  PRO A 507      49.973  26.672 -13.941  1.00 95.91           C  
ATOM   3853  C   PRO A 507      50.712  25.490 -14.564  1.00 95.91           C  
ATOM   3854  CB  PRO A 507      48.638  26.225 -13.340  1.00 95.91           C  
ATOM   3855  O   PRO A 507      50.319  25.002 -15.627  1.00 95.91           O  
ATOM   3856  CG  PRO A 507      47.715  27.380 -13.559  1.00 95.91           C  
ATOM   3857  CD  PRO A 507      48.085  28.047 -14.852  1.00 95.91           C  
ATOM   3858  N   GLY A 508      51.904  25.152 -13.909  1.00 94.35           N  
ATOM   3859  CA  GLY A 508      52.739  24.084 -14.435  1.00 94.35           C  
ATOM   3860  C   GLY A 508      53.863  24.587 -15.321  1.00 94.35           C  
ATOM   3861  O   GLY A 508      54.572  23.794 -15.943  1.00 94.35           O  
ATOM   3862  N   ASN A 509      53.945  25.854 -15.484  1.00 96.74           N  
ATOM   3863  CA  ASN A 509      55.064  26.472 -16.187  1.00 96.74           C  
ATOM   3864  C   ASN A 509      56.326  26.485 -15.329  1.00 96.74           C  
ATOM   3865  CB  ASN A 509      54.705  27.894 -16.623  1.00 96.74           C  
ATOM   3866  O   ASN A 509      56.355  27.111 -14.268  1.00 96.74           O  
ATOM   3867  CG  ASN A 509      55.720  28.485 -17.582  1.00 96.74           C  
ATOM   3868  ND2 ASN A 509      55.241  29.248 -18.557  1.00 96.74           N  
ATOM   3869  OD1 ASN A 509      56.925  28.255 -17.449  1.00 96.74           O  
ATOM   3870  N   PRO A 510      57.457  25.897 -15.761  1.00 95.96           N  
ATOM   3871  CA  PRO A 510      58.632  25.676 -14.914  1.00 95.96           C  
ATOM   3872  C   PRO A 510      59.455  26.945 -14.703  1.00 95.96           C  
ATOM   3873  CB  PRO A 510      59.434  24.628 -15.689  1.00 95.96           C  
ATOM   3874  O   PRO A 510      60.207  27.043 -13.731  1.00 95.96           O  
ATOM   3875  CG  PRO A 510      59.006  24.794 -17.111  1.00 95.96           C  
ATOM   3876  CD  PRO A 510      57.551  25.167 -17.132  1.00 95.96           C  
ATOM   3877  N   ASN A 511      59.299  27.931 -15.469  1.00 94.57           N  
ATOM   3878  CA  ASN A 511      60.210  29.060 -15.318  1.00 94.57           C  
ATOM   3879  C   ASN A 511      59.493  30.391 -15.530  1.00 94.57           C  
ATOM   3880  CB  ASN A 511      61.389  28.932 -16.285  1.00 94.57           C  
ATOM   3881  O   ASN A 511      60.134  31.439 -15.621  1.00 94.57           O  
ATOM   3882  CG  ASN A 511      60.977  29.104 -17.734  1.00 94.57           C  
ATOM   3883  ND2 ASN A 511      61.958  29.247 -18.617  1.00 94.57           N  
ATOM   3884  OD1 ASN A 511      59.786  29.110 -18.057  1.00 94.57           O  
ATOM   3885  N   GLY A 512      58.155  30.291 -15.790  1.00 94.70           N  
ATOM   3886  CA  GLY A 512      57.358  31.505 -15.858  1.00 94.70           C  
ATOM   3887  C   GLY A 512      57.570  32.287 -17.141  1.00 94.70           C  
ATOM   3888  O   GLY A 512      57.216  33.465 -17.222  1.00 94.70           O  
ATOM   3889  N   GLN A 513      58.200  31.724 -18.136  1.00 95.47           N  
ATOM   3890  CA  GLN A 513      58.403  32.333 -19.447  1.00 95.47           C  
ATOM   3891  C   GLN A 513      57.505  31.686 -20.498  1.00 95.47           C  
ATOM   3892  CB  GLN A 513      59.869  32.225 -19.869  1.00 95.47           C  
ATOM   3893  O   GLN A 513      57.152  30.511 -20.383  1.00 95.47           O  
ATOM   3894  CG  GLN A 513      60.833  32.936 -18.930  1.00 95.47           C  
ATOM   3895  CD  GLN A 513      60.654  34.442 -18.935  1.00 95.47           C  
ATOM   3896  NE2 GLN A 513      60.725  35.052 -17.756  1.00 95.47           N  
ATOM   3897  OE1 GLN A 513      60.454  35.054 -19.989  1.00 95.47           O  
ATOM   3898  N   TRP A 514      57.177  32.481 -21.470  1.00 96.32           N  
ATOM   3899  CA  TRP A 514      56.456  31.958 -22.626  1.00 96.32           C  
ATOM   3900  C   TRP A 514      57.295  30.925 -23.370  1.00 96.32           C  
ATOM   3901  CB  TRP A 514      56.064  33.094 -23.574  1.00 96.32           C  
ATOM   3902  O   TRP A 514      58.512  31.080 -23.497  1.00 96.32           O  
ATOM   3903  CG  TRP A 514      55.191  32.662 -24.714  1.00 96.32           C  
ATOM   3904  CD1 TRP A 514      53.825  32.630 -24.740  1.00 96.32           C  
ATOM   3905  CD2 TRP A 514      55.628  32.195 -25.994  1.00 96.32           C  
ATOM   3906  CE2 TRP A 514      54.471  31.898 -26.748  1.00 96.32           C  
ATOM   3907  CE3 TRP A 514      56.887  32.000 -26.578  1.00 96.32           C  
ATOM   3908  NE1 TRP A 514      53.386  32.172 -25.961  1.00 96.32           N  
ATOM   3909  CH2 TRP A 514      55.781  31.233 -28.604  1.00 96.32           C  
ATOM   3910  CZ2 TRP A 514      54.537  31.415 -28.057  1.00 96.32           C  
ATOM   3911  CZ3 TRP A 514      56.950  31.520 -27.881  1.00 96.32           C  
ATOM   3912  N   GLY A 515      56.638  29.890 -23.834  1.00 96.35           N  
ATOM   3913  CA  GLY A 515      57.399  28.908 -24.589  1.00 96.35           C  
ATOM   3914  C   GLY A 515      56.529  27.847 -25.235  1.00 96.35           C  
ATOM   3915  O   GLY A 515      55.306  27.988 -25.289  1.00 96.35           O  
ATOM   3916  N   PHE A 516      57.196  26.903 -25.840  1.00 96.86           N  
ATOM   3917  CA  PHE A 516      56.528  25.812 -26.540  1.00 96.86           C  
ATOM   3918  C   PHE A 516      56.495  24.556 -25.677  1.00 96.86           C  
ATOM   3919  CB  PHE A 516      57.228  25.517 -27.870  1.00 96.86           C  
ATOM   3920  O   PHE A 516      57.520  24.144 -25.130  1.00 96.86           O  
ATOM   3921  CG  PHE A 516      57.174  26.657 -28.851  1.00 96.86           C  
ATOM   3922  CD1 PHE A 516      56.022  26.905 -29.587  1.00 96.86           C  
ATOM   3923  CD2 PHE A 516      58.276  27.482 -29.036  1.00 96.86           C  
ATOM   3924  CE1 PHE A 516      55.969  27.960 -30.495  1.00 96.86           C  
ATOM   3925  CE2 PHE A 516      58.231  28.538 -29.941  1.00 96.86           C  
ATOM   3926  CZ  PHE A 516      57.077  28.775 -30.671  1.00 96.86           C  
ATOM   3927  N   LEU A 517      55.316  24.027 -25.554  1.00 97.35           N  
ATOM   3928  CA  LEU A 517      55.110  22.814 -24.769  1.00 97.35           C  
ATOM   3929  C   LEU A 517      54.801  21.627 -25.675  1.00 97.35           C  
ATOM   3930  CB  LEU A 517      53.974  23.013 -23.763  1.00 97.35           C  
ATOM   3931  O   LEU A 517      53.892  21.695 -26.506  1.00 97.35           O  
ATOM   3932  CG  LEU A 517      53.627  21.810 -22.885  1.00 97.35           C  
ATOM   3933  CD1 LEU A 517      54.743  21.548 -21.880  1.00 97.35           C  
ATOM   3934  CD2 LEU A 517      52.299  22.034 -22.170  1.00 97.35           C  
ATOM   3935  N   PHE A 518      55.538  20.600 -25.571  1.00 96.11           N  
ATOM   3936  CA  PHE A 518      55.343  19.338 -26.275  1.00 96.11           C  
ATOM   3937  C   PHE A 518      54.846  18.258 -25.322  1.00 96.11           C  
ATOM   3938  CB  PHE A 518      56.645  18.888 -26.945  1.00 96.11           C  
ATOM   3939  O   PHE A 518      55.502  17.953 -24.324  1.00 96.11           O  
ATOM   3940  CG  PHE A 518      57.231  19.910 -27.882  1.00 96.11           C  
ATOM   3941  CD1 PHE A 518      57.046  19.801 -29.255  1.00 96.11           C  
ATOM   3942  CD2 PHE A 518      57.966  20.980 -27.389  1.00 96.11           C  
ATOM   3943  CE1 PHE A 518      57.586  20.745 -30.124  1.00 96.11           C  
ATOM   3944  CE2 PHE A 518      58.509  21.928 -28.252  1.00 96.11           C  
ATOM   3945  CZ  PHE A 518      58.319  21.808 -29.619  1.00 96.11           C  
ATOM   3946  N   HIS A 519      53.685  17.737 -25.659  1.00 94.16           N  
ATOM   3947  CA  HIS A 519      53.036  16.753 -24.800  1.00 94.16           C  
ATOM   3948  C   HIS A 519      52.889  15.412 -25.511  1.00 94.16           C  
ATOM   3949  CB  HIS A 519      51.665  17.259 -24.346  1.00 94.16           C  
ATOM   3950  O   HIS A 519      52.251  15.329 -26.562  1.00 94.16           O  
ATOM   3951  CG  HIS A 519      51.003  16.376 -23.337  1.00 94.16           C  
ATOM   3952  CD2 HIS A 519      50.083  15.394 -23.483  1.00 94.16           C  
ATOM   3953  ND1 HIS A 519      51.270  16.458 -21.987  1.00 94.16           N  
ATOM   3954  CE1 HIS A 519      50.540  15.561 -21.345  1.00 94.16           C  
ATOM   3955  NE2 HIS A 519      49.812  14.902 -22.230  1.00 94.16           N  
ATOM   3956  N   TYR A 520      53.448  14.433 -24.940  1.00 91.86           N  
ATOM   3957  CA  TYR A 520      53.432  13.077 -25.476  1.00 91.86           C  
ATOM   3958  C   TYR A 520      52.782  12.109 -24.495  1.00 91.86           C  
ATOM   3959  CB  TYR A 520      54.854  12.612 -25.804  1.00 91.86           C  
ATOM   3960  O   TYR A 520      53.152  12.066 -23.319  1.00 91.86           O  
ATOM   3961  CG  TYR A 520      54.906  11.306 -26.560  1.00 91.86           C  
ATOM   3962  CD1 TYR A 520      55.114  10.101 -25.894  1.00 91.86           C  
ATOM   3963  CD2 TYR A 520      54.750  11.276 -27.942  1.00 91.86           C  
ATOM   3964  CE1 TYR A 520      55.165   8.896 -26.587  1.00 91.86           C  
ATOM   3965  CE2 TYR A 520      54.799  10.077 -28.645  1.00 91.86           C  
ATOM   3966  OH  TYR A 520      55.056   7.704 -28.651  1.00 91.86           O  
ATOM   3967  CZ  TYR A 520      55.006   8.894 -27.960  1.00 91.86           C  
ATOM   3968  N   SER A 521      51.852  11.341 -25.013  1.00 87.94           N  
ATOM   3969  CA  SER A 521      51.139  10.396 -24.160  1.00 87.94           C  
ATOM   3970  C   SER A 521      51.163   8.990 -24.752  1.00 87.94           C  
ATOM   3971  CB  SER A 521      49.692  10.846 -23.954  1.00 87.94           C  
ATOM   3972  O   SER A 521      50.970   8.815 -25.956  1.00 87.94           O  
ATOM   3973  OG  SER A 521      49.015   9.970 -23.069  1.00 87.94           O  
ATOM   3974  N   TYR A 522      51.439   8.006 -23.902  1.00 79.60           N  
ATOM   3975  CA  TYR A 522      51.541   6.605 -24.294  1.00 79.60           C  
ATOM   3976  C   TYR A 522      50.231   6.110 -24.897  1.00 79.60           C  
ATOM   3977  CB  TYR A 522      51.923   5.737 -23.092  1.00 79.60           C  
ATOM   3978  O   TYR A 522      50.233   5.420 -25.919  1.00 79.60           O  
ATOM   3979  CG  TYR A 522      51.869   4.255 -23.371  1.00 79.60           C  
ATOM   3980  CD1 TYR A 522      50.789   3.484 -22.946  1.00 79.60           C  
ATOM   3981  CD2 TYR A 522      52.898   3.621 -24.061  1.00 79.60           C  
ATOM   3982  CE1 TYR A 522      50.736   2.118 -23.200  1.00 79.60           C  
ATOM   3983  CE2 TYR A 522      52.855   2.255 -24.320  1.00 79.60           C  
ATOM   3984  OH  TYR A 522      51.725   0.161 -24.141  1.00 79.60           O  
ATOM   3985  CZ  TYR A 522      51.772   1.513 -23.887  1.00 79.60           C  
ATOM   3986  N   ASN A 523      49.074   6.465 -24.331  1.00 77.61           N  
ATOM   3987  CA  ASN A 523      47.785   5.983 -24.814  1.00 77.61           C  
ATOM   3988  C   ASN A 523      47.079   7.031 -25.668  1.00 77.61           C  
ATOM   3989  CB  ASN A 523      46.894   5.565 -23.642  1.00 77.61           C  
ATOM   3990  O   ASN A 523      45.886   6.906 -25.953  1.00 77.61           O  
ATOM   3991  CG  ASN A 523      47.277   4.215 -23.069  1.00 77.61           C  
ATOM   3992  ND2 ASN A 523      46.907   3.975 -21.817  1.00 77.61           N  
ATOM   3993  OD1 ASN A 523      47.900   3.394 -23.747  1.00 77.61           O  
ATOM   3994  N   GLY A 524      47.855   7.830 -26.365  1.00 74.67           N  
ATOM   3995  CA  GLY A 524      47.186   8.851 -27.156  1.00 74.67           C  
ATOM   3996  C   GLY A 524      46.147   9.628 -26.371  1.00 74.67           C  
ATOM   3997  O   GLY A 524      46.421  10.101 -25.266  1.00 74.67           O  
ATOM   3998  N   ASN A 525      44.894   9.935 -26.982  1.00 68.32           N  
ATOM   3999  CA  ASN A 525      43.868  10.755 -26.345  1.00 68.32           C  
ATOM   4000  C   ASN A 525      43.286  10.067 -25.113  1.00 68.32           C  
ATOM   4001  CB  ASN A 525      42.756  11.093 -27.340  1.00 68.32           C  
ATOM   4002  O   ASN A 525      42.442  10.637 -24.420  1.00 68.32           O  
ATOM   4003  CG  ASN A 525      43.090  12.293 -28.203  1.00 68.32           C  
ATOM   4004  ND2 ASN A 525      42.199  12.623 -29.130  1.00 68.32           N  
ATOM   4005  OD1 ASN A 525      44.141  12.918 -28.039  1.00 68.32           O  
ATOM   4006  N   ASN A 526      43.984   9.129 -24.477  1.00 65.80           N  
ATOM   4007  CA  ASN A 526      43.646   8.504 -23.203  1.00 65.80           C  
ATOM   4008  C   ASN A 526      42.143   8.276 -23.070  1.00 65.80           C  
ATOM   4009  CB  ASN A 526      44.160   9.350 -22.036  1.00 65.80           C  
ATOM   4010  O   ASN A 526      41.432   9.110 -22.507  1.00 65.80           O  
ATOM   4011  CG  ASN A 526      44.339   8.545 -20.764  1.00 65.80           C  
ATOM   4012  ND2 ASN A 526      44.647   9.228 -19.668  1.00 65.80           N  
ATOM   4013  OD1 ASN A 526      44.202   7.319 -20.767  1.00 65.80           O  
ATOM   4014  N   THR A 527      41.454   7.163 -23.535  1.00 67.15           N  
ATOM   4015  CA  THR A 527      40.028   6.854 -23.515  1.00 67.15           C  
ATOM   4016  C   THR A 527      39.654   6.106 -22.239  1.00 67.15           C  
ATOM   4017  CB  THR A 527      39.621   6.018 -24.742  1.00 67.15           C  
ATOM   4018  O   THR A 527      38.496   6.129 -21.816  1.00 67.15           O  
ATOM   4019  CG2 THR A 527      39.725   6.836 -26.025  1.00 67.15           C  
ATOM   4020  OG1 THR A 527      40.484   4.878 -24.844  1.00 67.15           O  
ATOM   4021  N   ASP A 528      40.625   5.663 -21.377  1.00 73.71           N  
ATOM   4022  CA  ASP A 528      40.290   4.788 -20.258  1.00 73.71           C  
ATOM   4023  C   ASP A 528      40.554   5.479 -18.922  1.00 73.71           C  
ATOM   4024  CB  ASP A 528      41.083   3.482 -20.340  1.00 73.71           C  
ATOM   4025  O   ASP A 528      40.378   4.878 -17.860  1.00 73.71           O  
ATOM   4026  CG  ASP A 528      42.583   3.704 -20.429  1.00 73.71           C  
ATOM   4027  OD1 ASP A 528      43.022   4.870 -20.533  1.00 73.71           O  
ATOM   4028  OD2 ASP A 528      43.332   2.704 -20.398  1.00 73.71           O  
ATOM   4029  N   GLY A 529      40.945   6.751 -18.993  1.00 75.74           N  
ATOM   4030  CA  GLY A 529      41.101   7.499 -17.755  1.00 75.74           C  
ATOM   4031  C   GLY A 529      42.486   7.371 -17.151  1.00 75.74           C  
ATOM   4032  O   GLY A 529      42.792   8.013 -16.145  1.00 75.74           O  
ATOM   4033  N   ILE A 530      43.443   6.520 -17.546  1.00 81.79           N  
ATOM   4034  CA  ILE A 530      44.815   6.315 -17.095  1.00 81.79           C  
ATOM   4035  C   ILE A 530      45.778   7.065 -18.013  1.00 81.79           C  
ATOM   4036  CB  ILE A 530      45.177   4.813 -17.052  1.00 81.79           C  
ATOM   4037  O   ILE A 530      45.661   6.991 -19.239  1.00 81.79           O  
ATOM   4038  CG1 ILE A 530      44.213   4.058 -16.128  1.00 81.79           C  
ATOM   4039  CG2 ILE A 530      46.629   4.620 -16.604  1.00 81.79           C  
ATOM   4040  CD1 ILE A 530      44.353   2.544 -16.194  1.00 81.79           C  
ATOM   4041  N   LYS A 531      46.712   7.760 -17.246  1.00 82.33           N  
ATOM   4042  CA  LYS A 531      47.591   8.660 -17.986  1.00 82.33           C  
ATOM   4043  C   LYS A 531      49.058   8.350 -17.706  1.00 82.33           C  
ATOM   4044  CB  LYS A 531      47.287  10.117 -17.634  1.00 82.33           C  
ATOM   4045  O   LYS A 531      49.445   8.144 -16.554  1.00 82.33           O  
ATOM   4046  CG  LYS A 531      48.148  11.127 -18.379  1.00 82.33           C  
ATOM   4047  CD  LYS A 531      47.813  12.556 -17.972  1.00 82.33           C  
ATOM   4048  CE  LYS A 531      48.705  13.564 -18.683  1.00 82.33           C  
ATOM   4049  NZ  LYS A 531      48.392  14.966 -18.274  1.00 82.33           N  
ATOM   4050  N   GLU A 532      49.789   8.108 -18.750  1.00 88.86           N  
ATOM   4051  CA  GLU A 532      51.247   8.168 -18.792  1.00 88.86           C  
ATOM   4052  C   GLU A 532      51.730   9.101 -19.899  1.00 88.86           C  
ATOM   4053  CB  GLU A 532      51.838   6.769 -18.988  1.00 88.86           C  
ATOM   4054  O   GLU A 532      51.437   8.879 -21.076  1.00 88.86           O  
ATOM   4055  CG  GLU A 532      53.347   6.707 -18.804  1.00 88.86           C  
ATOM   4056  CD  GLU A 532      53.890   5.287 -18.773  1.00 88.86           C  
ATOM   4057  OE1 GLU A 532      55.038   5.086 -18.316  1.00 88.86           O  
ATOM   4058  OE2 GLU A 532      53.162   4.369 -19.210  1.00 88.86           O  
ATOM   4059  N   ALA A 533      52.639  10.146 -19.435  1.00 92.38           N  
ATOM   4060  CA  ALA A 533      52.983  11.150 -20.439  1.00 92.38           C  
ATOM   4061  C   ALA A 533      54.287  11.857 -20.083  1.00 92.38           C  
ATOM   4062  CB  ALA A 533      51.853  12.165 -20.586  1.00 92.38           C  
ATOM   4063  O   ALA A 533      54.759  11.769 -18.947  1.00 92.38           O  
ATOM   4064  N   ILE A 534      54.832  12.440 -21.146  1.00 94.51           N  
ATOM   4065  CA  ILE A 534      55.980  13.319 -20.950  1.00 94.51           C  
ATOM   4066  C   ILE A 534      55.674  14.702 -21.519  1.00 94.51           C  
ATOM   4067  CB  ILE A 534      57.253  12.739 -21.605  1.00 94.51           C  
ATOM   4068  O   ILE A 534      54.913  14.830 -22.481  1.00 94.51           O  
ATOM   4069  CG1 ILE A 534      57.060  12.603 -23.120  1.00 94.51           C  
ATOM   4070  CG2 ILE A 534      57.620  11.392 -20.976  1.00 94.51           C  
ATOM   4071  CD1 ILE A 534      58.340  12.292 -23.882  1.00 94.51           C  
ATOM   4072  N   GLN A 535      56.341  15.715 -20.814  1.00 95.81           N  
ATOM   4073  CA  GLN A 535      56.335  17.080 -21.332  1.00 95.81           C  
ATOM   4074  C   GLN A 535      57.754  17.623 -21.468  1.00 95.81           C  
ATOM   4075  CB  GLN A 535      55.508  17.994 -20.427  1.00 95.81           C  
ATOM   4076  O   GLN A 535      58.594  17.409 -20.591  1.00 95.81           O  
ATOM   4077  CG  GLN A 535      54.010  17.724 -20.484  1.00 95.81           C  
ATOM   4078  CD  GLN A 535      53.210  18.668 -19.607  1.00 95.81           C  
ATOM   4079  NE2 GLN A 535      52.063  19.116 -20.109  1.00 95.81           N  
ATOM   4080  OE1 GLN A 535      53.618  18.993 -18.487  1.00 95.81           O  
ATOM   4081  N   THR A 536      57.907  18.213 -22.667  1.00 96.56           N  
ATOM   4082  CA  THR A 536      59.091  19.036 -22.885  1.00 96.56           C  
ATOM   4083  C   THR A 536      58.701  20.493 -23.124  1.00 96.56           C  
ATOM   4084  CB  THR A 536      59.917  18.521 -24.078  1.00 96.56           C  
ATOM   4085  O   THR A 536      57.794  20.777 -23.908  1.00 96.56           O  
ATOM   4086  CG2 THR A 536      61.263  19.233 -24.163  1.00 96.56           C  
ATOM   4087  OG1 THR A 536      60.141  17.114 -23.925  1.00 96.56           O  
ATOM   4088  N   PHE A 537      59.408  21.359 -22.390  1.00 97.08           N  
ATOM   4089  CA  PHE A 537      59.090  22.777 -22.506  1.00 97.08           C  
ATOM   4090  C   PHE A 537      60.312  23.572 -22.950  1.00 97.08           C  
ATOM   4091  CB  PHE A 537      58.565  23.322 -21.174  1.00 97.08           C  
ATOM   4092  O   PHE A 537      61.355  23.534 -22.294  1.00 97.08           O  
ATOM   4093  CG  PHE A 537      58.238  24.791 -21.205  1.00 97.08           C  
ATOM   4094  CD1 PHE A 537      58.969  25.696 -20.446  1.00 97.08           C  
ATOM   4095  CD2 PHE A 537      57.198  25.266 -21.994  1.00 97.08           C  
ATOM   4096  CE1 PHE A 537      58.669  27.056 -20.473  1.00 97.08           C  
ATOM   4097  CE2 PHE A 537      56.892  26.623 -22.026  1.00 97.08           C  
ATOM   4098  CZ  PHE A 537      57.628  27.516 -21.265  1.00 97.08           C  
ATOM   4099  N   TRP A 538      60.089  24.244 -24.126  1.00 95.40           N  
ATOM   4100  CA  TRP A 538      61.089  25.189 -24.611  1.00 95.40           C  
ATOM   4101  C   TRP A 538      60.708  26.620 -24.245  1.00 95.40           C  
ATOM   4102  CB  TRP A 538      61.256  25.064 -26.128  1.00 95.40           C  
ATOM   4103  O   TRP A 538      59.828  27.215 -24.872  1.00 95.40           O  
ATOM   4104  CG  TRP A 538      61.760  23.726 -26.577  1.00 95.40           C  
ATOM   4105  CD1 TRP A 538      62.025  22.639 -25.791  1.00 95.40           C  
ATOM   4106  CD2 TRP A 538      62.065  23.334 -27.919  1.00 95.40           C  
ATOM   4107  CE2 TRP A 538      62.509  21.994 -27.873  1.00 95.40           C  
ATOM   4108  CE3 TRP A 538      62.004  23.987 -29.158  1.00 95.40           C  
ATOM   4109  NE1 TRP A 538      62.476  21.594 -26.564  1.00 95.40           N  
ATOM   4110  CH2 TRP A 538      62.823  21.956 -30.218  1.00 95.40           C  
ATOM   4111  CZ2 TRP A 538      62.891  21.294 -29.020  1.00 95.40           C  
ATOM   4112  CZ3 TRP A 538      62.385  23.288 -30.298  1.00 95.40           C  
ATOM   4113  N   SER A 539      61.526  27.093 -23.393  1.00 95.15           N  
ATOM   4114  CA  SER A 539      61.215  28.463 -22.997  1.00 95.15           C  
ATOM   4115  C   SER A 539      61.812  29.469 -23.974  1.00 95.15           C  
ATOM   4116  CB  SER A 539      61.732  28.743 -21.585  1.00 95.15           C  
ATOM   4117  O   SER A 539      62.834  29.196 -24.609  1.00 95.15           O  
ATOM   4118  OG  SER A 539      61.526  30.101 -21.235  1.00 95.15           O  
ATOM   4119  N   ASN A 540      61.210  30.568 -24.138  1.00 93.81           N  
ATOM   4120  CA  ASN A 540      61.681  31.581 -25.076  1.00 93.81           C  
ATOM   4121  C   ASN A 540      63.012  32.181 -24.632  1.00 93.81           C  
ATOM   4122  CB  ASN A 540      60.633  32.683 -25.248  1.00 93.81           C  
ATOM   4123  O   ASN A 540      63.671  32.881 -25.403  1.00 93.81           O  
ATOM   4124  CG  ASN A 540      60.388  33.460 -23.970  1.00 93.81           C  
ATOM   4125  ND2 ASN A 540      59.564  34.498 -24.055  1.00 93.81           N  
ATOM   4126  OD1 ASN A 540      60.936  33.131 -22.914  1.00 93.81           O  
ATOM   4127  N   ASN A 541      63.351  31.991 -23.366  1.00 92.46           N  
ATOM   4128  CA  ASN A 541      64.648  32.488 -22.921  1.00 92.46           C  
ATOM   4129  C   ASN A 541      65.753  31.463 -23.162  1.00 92.46           C  
ATOM   4130  CB  ASN A 541      64.597  32.876 -21.442  1.00 92.46           C  
ATOM   4131  O   ASN A 541      66.881  31.640 -22.699  1.00 92.46           O  
ATOM   4132  CG  ASN A 541      64.352  31.687 -20.534  1.00 92.46           C  
ATOM   4133  ND2 ASN A 541      64.418  31.915 -19.228  1.00 92.46           N  
ATOM   4134  OD1 ASN A 541      64.108  30.572 -21.003  1.00 92.46           O  
ATOM   4135  N   GLY A 542      65.538  30.369 -23.817  1.00 89.94           N  
ATOM   4136  CA  GLY A 542      66.556  29.421 -24.242  1.00 89.94           C  
ATOM   4137  C   GLY A 542      66.715  28.250 -23.290  1.00 89.94           C  
ATOM   4138  O   GLY A 542      67.631  27.439 -23.443  1.00 89.94           O  
ATOM   4139  N   GLN A 543      65.823  28.076 -22.297  1.00 93.57           N  
ATOM   4140  CA  GLN A 543      65.881  26.965 -21.352  1.00 93.57           C  
ATOM   4141  C   GLN A 543      64.997  25.808 -21.808  1.00 93.57           C  
ATOM   4142  CB  GLN A 543      65.463  27.426 -19.955  1.00 93.57           C  
ATOM   4143  O   GLN A 543      63.964  26.023 -22.447  1.00 93.57           O  
ATOM   4144  CG  GLN A 543      66.393  28.468 -19.348  1.00 93.57           C  
ATOM   4145  CD  GLN A 543      65.900  28.986 -18.009  1.00 93.57           C  
ATOM   4146  NE2 GLN A 543      66.589  28.609 -16.938  1.00 93.57           N  
ATOM   4147  OE1 GLN A 543      64.909  29.719 -17.939  1.00 93.57           O  
ATOM   4148  N   MET A 544      65.511  24.642 -21.496  1.00 95.21           N  
ATOM   4149  CA  MET A 544      64.797  23.415 -21.838  1.00 95.21           C  
ATOM   4150  C   MET A 544      64.447  22.621 -20.584  1.00 95.21           C  
ATOM   4151  CB  MET A 544      65.633  22.553 -22.786  1.00 95.21           C  
ATOM   4152  O   MET A 544      65.307  22.383 -19.734  1.00 95.21           O  
ATOM   4153  CG  MET A 544      64.897  21.333 -23.316  1.00 95.21           C  
ATOM   4154  SD  MET A 544      65.897  20.377 -24.521  1.00 95.21           S  
ATOM   4155  CE  MET A 544      67.262  19.843 -23.451  1.00 95.21           C  
ATOM   4156  N   PHE A 545      63.125  22.207 -20.510  1.00 97.08           N  
ATOM   4157  CA  PHE A 545      62.627  21.479 -19.349  1.00 97.08           C  
ATOM   4158  C   PHE A 545      61.975  20.168 -19.770  1.00 97.08           C  
ATOM   4159  CB  PHE A 545      61.627  22.335 -18.564  1.00 97.08           C  
ATOM   4160  O   PHE A 545      61.415  20.071 -20.864  1.00 97.08           O  
ATOM   4161  CG  PHE A 545      62.186  23.654 -18.105  1.00 97.08           C  
ATOM   4162  CD1 PHE A 545      62.741  23.787 -16.838  1.00 97.08           C  
ATOM   4163  CD2 PHE A 545      62.156  24.763 -18.942  1.00 97.08           C  
ATOM   4164  CE1 PHE A 545      63.259  25.007 -16.411  1.00 97.08           C  
ATOM   4165  CE2 PHE A 545      62.672  25.986 -18.521  1.00 97.08           C  
ATOM   4166  CZ  PHE A 545      63.222  26.106 -17.255  1.00 97.08           C  
ATOM   4167  N   PHE A 546      62.076  19.223 -18.809  1.00 96.80           N  
ATOM   4168  CA  PHE A 546      61.514  17.893 -19.014  1.00 96.80           C  
ATOM   4169  C   PHE A 546      60.813  17.401 -17.754  1.00 96.80           C  
ATOM   4170  CB  PHE A 546      62.609  16.904 -19.427  1.00 96.80           C  
ATOM   4171  O   PHE A 546      61.305  17.608 -16.643  1.00 96.80           O  
ATOM   4172  CG  PHE A 546      62.140  15.475 -19.499  1.00 96.80           C  
ATOM   4173  CD1 PHE A 546      62.172  14.661 -18.373  1.00 96.80           C  
ATOM   4174  CD2 PHE A 546      61.667  14.947 -20.693  1.00 96.80           C  
ATOM   4175  CE1 PHE A 546      61.739  13.339 -18.437  1.00 96.80           C  
ATOM   4176  CE2 PHE A 546      61.232  13.626 -20.764  1.00 96.80           C  
ATOM   4177  CZ  PHE A 546      61.270  12.824 -19.635  1.00 96.80           C  
ATOM   4178  N   ARG A 547      59.622  16.718 -17.947  1.00 96.33           N  
ATOM   4179  CA  ARG A 547      58.995  16.051 -16.811  1.00 96.33           C  
ATOM   4180  C   ARG A 547      58.161  14.859 -17.268  1.00 96.33           C  
ATOM   4181  CB  ARG A 547      58.121  17.032 -16.025  1.00 96.33           C  
ATOM   4182  O   ARG A 547      57.769  14.779 -18.434  1.00 96.33           O  
ATOM   4183  CG  ARG A 547      56.900  17.517 -16.790  1.00 96.33           C  
ATOM   4184  CD  ARG A 547      56.071  18.493 -15.967  1.00 96.33           C  
ATOM   4185  NE  ARG A 547      54.880  18.931 -16.690  1.00 96.33           N  
ATOM   4186  NH1 ARG A 547      54.157  20.375 -15.038  1.00 96.33           N  
ATOM   4187  NH2 ARG A 547      52.949  20.141 -16.972  1.00 96.33           N  
ATOM   4188  CZ  ARG A 547      53.998  19.815 -16.232  1.00 96.33           C  
ATOM   4189  N   HIS A 548      57.923  14.027 -16.413  1.00 94.80           N  
ATOM   4190  CA  HIS A 548      57.207  12.778 -16.647  1.00 94.80           C  
ATOM   4191  C   HIS A 548      55.964  12.682 -15.769  1.00 94.80           C  
ATOM   4192  CB  HIS A 548      58.123  11.580 -16.394  1.00 94.80           C  
ATOM   4193  O   HIS A 548      56.011  13.013 -14.582  1.00 94.80           O  
ATOM   4194  CG  HIS A 548      57.424  10.261 -16.486  1.00 94.80           C  
ATOM   4195  CD2 HIS A 548      56.947   9.580 -17.554  1.00 94.80           C  
ATOM   4196  ND1 HIS A 548      57.145   9.488 -15.379  1.00 94.80           N  
ATOM   4197  CE1 HIS A 548      56.525   8.385 -15.765  1.00 94.80           C  
ATOM   4198  NE2 HIS A 548      56.392   8.417 -17.080  1.00 94.80           N  
ATOM   4199  N   HIS A 549      54.846  12.354 -16.436  1.00 93.09           N  
ATOM   4200  CA  HIS A 549      53.633  11.999 -15.708  1.00 93.09           C  
ATOM   4201  C   HIS A 549      53.612  10.513 -15.364  1.00 93.09           C  
ATOM   4202  CB  HIS A 549      52.392  12.366 -16.524  1.00 93.09           C  
ATOM   4203  O   HIS A 549      53.809   9.666 -16.239  1.00 93.09           O  
ATOM   4204  CG  HIS A 549      51.113  12.248 -15.757  1.00 93.09           C  
ATOM   4205  CD2 HIS A 549      50.353  13.187 -15.146  1.00 93.09           C  
ATOM   4206  ND1 HIS A 549      50.480  11.042 -15.549  1.00 93.09           N  
ATOM   4207  CE1 HIS A 549      49.381  11.245 -14.841  1.00 93.09           C  
ATOM   4208  NE2 HIS A 549      49.281  12.538 -14.584  1.00 93.09           N  
ATOM   4209  N   ARG A 550      53.352  10.186 -14.100  1.00 90.90           N  
ATOM   4210  CA  ARG A 550      53.352   8.800 -13.644  1.00 90.90           C  
ATOM   4211  C   ARG A 550      52.135   8.050 -14.174  1.00 90.90           C  
ATOM   4212  CB  ARG A 550      53.383   8.737 -12.116  1.00 90.90           C  
ATOM   4213  O   ARG A 550      51.113   8.660 -14.493  1.00 90.90           O  
ATOM   4214  CG  ARG A 550      54.651   9.308 -11.501  1.00 90.90           C  
ATOM   4215  CD  ARG A 550      54.525   9.464  -9.992  1.00 90.90           C  
ATOM   4216  NE  ARG A 550      55.475  10.442  -9.470  1.00 90.90           N  
ATOM   4217  NH1 ARG A 550      54.474  10.617  -7.396  1.00 90.90           N  
ATOM   4218  NH2 ARG A 550      56.345  11.850  -7.878  1.00 90.90           N  
ATOM   4219  CZ  ARG A 550      55.429  10.968  -8.249  1.00 90.90           C  
ATOM   4220  N   TRP A 551      52.346   6.814 -14.449  1.00 88.99           N  
ATOM   4221  CA  TRP A 551      51.192   5.983 -14.775  1.00 88.99           C  
ATOM   4222  C   TRP A 551      50.134   6.067 -13.680  1.00 88.99           C  
ATOM   4223  CB  TRP A 551      51.619   4.526 -14.979  1.00 88.99           C  
ATOM   4224  O   TRP A 551      50.287   5.468 -12.613  1.00 88.99           O  
ATOM   4225  CG  TRP A 551      50.524   3.636 -15.486  1.00 88.99           C  
ATOM   4226  CD1 TRP A 551      49.444   3.177 -14.785  1.00 88.99           C  
ATOM   4227  CD2 TRP A 551      50.405   3.095 -16.806  1.00 88.99           C  
ATOM   4228  CE2 TRP A 551      49.228   2.316 -16.833  1.00 88.99           C  
ATOM   4229  CE3 TRP A 551      51.181   3.194 -17.968  1.00 88.99           C  
ATOM   4230  NE1 TRP A 551      48.661   2.382 -15.589  1.00 88.99           N  
ATOM   4231  CH2 TRP A 551      49.584   1.752 -19.104  1.00 88.99           C  
ATOM   4232  CZ2 TRP A 551      48.807   1.638 -17.980  1.00 88.99           C  
ATOM   4233  CZ3 TRP A 551      50.761   2.520 -19.109  1.00 88.99           C  
ATOM   4234  N   SER A 552      49.054   6.867 -13.983  1.00 88.67           N  
ATOM   4235  CA  SER A 552      48.078   7.078 -12.919  1.00 88.67           C  
ATOM   4236  C   SER A 552      46.797   7.702 -13.460  1.00 88.67           C  
ATOM   4237  CB  SER A 552      48.665   7.968 -11.822  1.00 88.67           C  
ATOM   4238  O   SER A 552      46.791   8.273 -14.553  1.00 88.67           O  
ATOM   4239  OG  SER A 552      47.635   8.535 -11.031  1.00 88.67           O  
ATOM   4240  N   LYS A 553      45.666   7.524 -12.712  1.00 87.32           N  
ATOM   4241  CA  LYS A 553      44.396   8.179 -13.007  1.00 87.32           C  
ATOM   4242  C   LYS A 553      44.358   9.591 -12.428  1.00 87.32           C  
ATOM   4243  CB  LYS A 553      43.228   7.357 -12.460  1.00 87.32           C  
ATOM   4244  O   LYS A 553      43.420  10.348 -12.686  1.00 87.32           O  
ATOM   4245  CG  LYS A 553      42.999   6.043 -13.192  1.00 87.32           C  
ATOM   4246  CD  LYS A 553      41.751   5.331 -12.686  1.00 87.32           C  
ATOM   4247  CE  LYS A 553      41.497   4.037 -13.448  1.00 87.32           C  
ATOM   4248  NZ  LYS A 553      40.232   3.375 -13.010  1.00 87.32           N  
ATOM   4249  N   ILE A 554      45.374   9.947 -11.603  1.00 87.94           N  
ATOM   4250  CA  ILE A 554      45.446  11.294 -11.047  1.00 87.94           C  
ATOM   4251  C   ILE A 554      45.910  12.273 -12.123  1.00 87.94           C  
ATOM   4252  CB  ILE A 554      46.391  11.352  -9.826  1.00 87.94           C  
ATOM   4253  O   ILE A 554      46.979  12.097 -12.712  1.00 87.94           O  
ATOM   4254  CG1 ILE A 554      45.924  10.374  -8.742  1.00 87.94           C  
ATOM   4255  CG2 ILE A 554      46.476  12.779  -9.277  1.00 87.94           C  
ATOM   4256  CD1 ILE A 554      46.905  10.214  -7.589  1.00 87.94           C  
ATOM   4257  N   ILE A 555      45.044  13.269 -12.315  1.00 82.57           N  
ATOM   4258  CA  ILE A 555      45.222  14.199 -13.425  1.00 82.57           C  
ATOM   4259  C   ILE A 555      46.529  14.968 -13.250  1.00 82.57           C  
ATOM   4260  CB  ILE A 555      44.033  15.180 -13.536  1.00 82.57           C  
ATOM   4261  O   ILE A 555      47.328  15.068 -14.184  1.00 82.57           O  
ATOM   4262  CG1 ILE A 555      42.760  14.432 -13.950  1.00 82.57           C  
ATOM   4263  CG2 ILE A 555      44.353  16.306 -14.523  1.00 82.57           C  
ATOM   4264  CD1 ILE A 555      41.500  15.285 -13.908  1.00 82.57           C  
ATOM   4265  N   ASP A 556      46.910  15.356 -12.080  1.00 88.29           N  
ATOM   4266  CA  ASP A 556      48.089  16.164 -11.787  1.00 88.29           C  
ATOM   4267  C   ASP A 556      49.135  15.353 -11.025  1.00 88.29           C  
ATOM   4268  CB  ASP A 556      47.702  17.408 -10.984  1.00 88.29           C  
ATOM   4269  O   ASP A 556      49.457  15.667  -9.877  1.00 88.29           O  
ATOM   4270  CG  ASP A 556      48.841  18.402 -10.843  1.00 88.29           C  
ATOM   4271  OD1 ASP A 556      49.900  18.210 -11.480  1.00 88.29           O  
ATOM   4272  OD2 ASP A 556      48.681  19.383 -10.086  1.00 88.29           O  
ATOM   4273  N   ASP A 557      49.599  14.292 -11.593  1.00 92.48           N  
ATOM   4274  CA  ASP A 557      50.599  13.412 -10.996  1.00 92.48           C  
ATOM   4275  C   ASP A 557      51.926  13.499 -11.747  1.00 92.48           C  
ATOM   4276  CB  ASP A 557      50.099  11.966 -10.976  1.00 92.48           C  
ATOM   4277  O   ASP A 557      52.500  12.475 -12.123  1.00 92.48           O  
ATOM   4278  CG  ASP A 557      50.844  11.095  -9.980  1.00 92.48           C  
ATOM   4279  OD1 ASP A 557      51.572  11.637  -9.121  1.00 92.48           O  
ATOM   4280  OD2 ASP A 557      50.704   9.855 -10.057  1.00 92.48           O  
ATOM   4281  N   TRP A 558      52.472  14.663 -11.784  1.00 93.62           N  
ATOM   4282  CA  TRP A 558      53.687  14.960 -12.536  1.00 93.62           C  
ATOM   4283  C   TRP A 558      54.907  14.961 -11.621  1.00 93.62           C  
ATOM   4284  CB  TRP A 558      53.564  16.312 -13.245  1.00 93.62           C  
ATOM   4285  O   TRP A 558      54.836  15.429 -10.482  1.00 93.62           O  
ATOM   4286  CG  TRP A 558      52.566  16.324 -14.363  1.00 93.62           C  
ATOM   4287  CD1 TRP A 558      51.271  16.761 -14.308  1.00 93.62           C  
ATOM   4288  CD2 TRP A 558      52.780  15.874 -15.705  1.00 93.62           C  
ATOM   4289  CE2 TRP A 558      51.571  16.069 -16.409  1.00 93.62           C  
ATOM   4290  CE3 TRP A 558      53.879  15.326 -16.380  1.00 93.62           C  
ATOM   4291  NE1 TRP A 558      50.668  16.610 -15.535  1.00 93.62           N  
ATOM   4292  CH2 TRP A 558      52.521  15.199 -18.395  1.00 93.62           C  
ATOM   4293  CZ2 TRP A 558      51.431  15.733 -17.758  1.00 93.62           C  
ATOM   4294  CZ3 TRP A 558      53.737  14.993 -17.722  1.00 93.62           C  
ATOM   4295  N   GLU A 559      55.955  14.386 -12.117  1.00 95.36           N  
ATOM   4296  CA  GLU A 559      57.245  14.637 -11.481  1.00 95.36           C  
ATOM   4297  C   GLU A 559      57.697  16.078 -11.699  1.00 95.36           C  
ATOM   4298  CB  GLU A 559      58.304  13.667 -12.013  1.00 95.36           C  
ATOM   4299  O   GLU A 559      57.226  16.749 -12.619  1.00 95.36           O  
ATOM   4300  CG  GLU A 559      58.000  12.205 -11.722  1.00 95.36           C  
ATOM   4301  CD  GLU A 559      59.034  11.251 -12.299  1.00 95.36           C  
ATOM   4302  OE1 GLU A 559      58.929  10.026 -12.061  1.00 95.36           O  
ATOM   4303  OE2 GLU A 559      59.958  11.732 -12.992  1.00 95.36           O  
ATOM   4304  N   PRO A 560      58.551  16.546 -10.737  1.00 95.75           N  
ATOM   4305  CA  PRO A 560      59.002  17.925 -10.937  1.00 95.75           C  
ATOM   4306  C   PRO A 560      59.719  18.124 -12.271  1.00 95.75           C  
ATOM   4307  CB  PRO A 560      59.957  18.158  -9.764  1.00 95.75           C  
ATOM   4308  O   PRO A 560      60.316  17.184 -12.801  1.00 95.75           O  
ATOM   4309  CG  PRO A 560      59.580  17.123  -8.753  1.00 95.75           C  
ATOM   4310  CD  PRO A 560      59.034  15.926  -9.478  1.00 95.75           C  
ATOM   4311  N   TRP A 561      59.761  19.341 -12.701  1.00 96.83           N  
ATOM   4312  CA  TRP A 561      60.500  19.695 -13.909  1.00 96.83           C  
ATOM   4313  C   TRP A 561      62.002  19.541 -13.693  1.00 96.83           C  
ATOM   4314  CB  TRP A 561      60.178  21.130 -14.335  1.00 96.83           C  
ATOM   4315  O   TRP A 561      62.522  19.888 -12.630  1.00 96.83           O  
ATOM   4316  CG  TRP A 561      58.808  21.299 -14.919  1.00 96.83           C  
ATOM   4317  CD1 TRP A 561      57.694  21.775 -14.285  1.00 96.83           C  
ATOM   4318  CD2 TRP A 561      58.406  20.987 -16.256  1.00 96.83           C  
ATOM   4319  CE2 TRP A 561      57.033  21.300 -16.364  1.00 96.83           C  
ATOM   4320  CE3 TRP A 561      59.074  20.473 -17.376  1.00 96.83           C  
ATOM   4321  NE1 TRP A 561      56.623  21.778 -15.148  1.00 96.83           N  
ATOM   4322  CH2 TRP A 561      56.993  20.611 -18.628  1.00 96.83           C  
ATOM   4323  CZ2 TRP A 561      56.315  21.116 -17.548  1.00 96.83           C  
ATOM   4324  CZ3 TRP A 561      58.358  20.290 -18.553  1.00 96.83           C  
ATOM   4325  N   ILE A 562      62.643  18.931 -14.748  1.00 95.94           N  
ATOM   4326  CA  ILE A 562      64.101  18.907 -14.791  1.00 95.94           C  
ATOM   4327  C   ILE A 562      64.603  19.916 -15.821  1.00 95.94           C  
ATOM   4328  CB  ILE A 562      64.634  17.494 -15.121  1.00 95.94           C  
ATOM   4329  O   ILE A 562      64.143  19.927 -16.965  1.00 95.94           O  
ATOM   4330  CG1 ILE A 562      64.122  16.477 -14.094  1.00 95.94           C  
ATOM   4331  CG2 ILE A 562      66.164  17.494 -15.178  1.00 95.94           C  
ATOM   4332  CD1 ILE A 562      64.372  15.026 -14.483  1.00 95.94           C  
ATOM   4333  N   ASP A 563      65.520  20.800 -15.400  1.00 93.77           N  
ATOM   4334  CA  ASP A 563      66.138  21.772 -16.297  1.00 93.77           C  
ATOM   4335  C   ASP A 563      67.279  21.138 -17.091  1.00 93.77           C  
ATOM   4336  CB  ASP A 563      66.652  22.978 -15.509  1.00 93.77           C  
ATOM   4337  O   ASP A 563      68.318  20.792 -16.525  1.00 93.77           O  
ATOM   4338  CG  ASP A 563      67.155  24.099 -16.402  1.00 93.77           C  
ATOM   4339  OD1 ASP A 563      67.341  23.874 -17.617  1.00 93.77           O  
ATOM   4340  OD2 ASP A 563      67.370  25.217 -15.885  1.00 93.77           O  
ATOM   4341  N   TYR A 564      67.096  20.963 -18.436  1.00 88.89           N  
ATOM   4342  CA  TYR A 564      68.102  20.368 -19.308  1.00 88.89           C  
ATOM   4343  C   TYR A 564      68.818  21.438 -20.124  1.00 88.89           C  
ATOM   4344  CB  TYR A 564      67.461  19.339 -20.244  1.00 88.89           C  
ATOM   4345  O   TYR A 564      69.431  21.137 -21.151  1.00 88.89           O  
ATOM   4346  CG  TYR A 564      67.350  17.959 -19.644  1.00 88.89           C  
ATOM   4347  CD1 TYR A 564      68.449  17.104 -19.608  1.00 88.89           C  
ATOM   4348  CD2 TYR A 564      66.147  17.506 -19.114  1.00 88.89           C  
ATOM   4349  CE1 TYR A 564      68.351  15.830 -19.058  1.00 88.89           C  
ATOM   4350  CE2 TYR A 564      66.037  16.235 -18.562  1.00 88.89           C  
ATOM   4351  OH  TYR A 564      67.040  14.145 -17.992  1.00 88.89           O  
ATOM   4352  CZ  TYR A 564      67.143  15.405 -18.537  1.00 88.89           C  
ATOM   4353  N   THR A 565      68.685  22.645 -19.715  1.00 86.50           N  
ATOM   4354  CA  THR A 565      69.377  23.665 -20.496  1.00 86.50           C  
ATOM   4355  C   THR A 565      70.881  23.405 -20.513  1.00 86.50           C  
ATOM   4356  CB  THR A 565      69.104  25.075 -19.940  1.00 86.50           C  
ATOM   4357  O   THR A 565      71.500  23.242 -19.460  1.00 86.50           O  
ATOM   4358  CG2 THR A 565      69.637  26.150 -20.882  1.00 86.50           C  
ATOM   4359  OG1 THR A 565      67.691  25.253 -19.780  1.00 86.50           O  
ATOM   4360  N   PRO A 566      71.549  23.112 -21.681  1.00 75.78           N  
ATOM   4361  CA  PRO A 566      73.009  22.996 -21.638  1.00 75.78           C  
ATOM   4362  C   PRO A 566      73.676  24.196 -20.971  1.00 75.78           C  
ATOM   4363  CB  PRO A 566      73.399  22.906 -23.115  1.00 75.78           C  
ATOM   4364  O   PRO A 566      73.300  25.341 -21.233  1.00 75.78           O  
ATOM   4365  CG  PRO A 566      72.131  22.554 -23.825  1.00 75.78           C  
ATOM   4366  CD  PRO A 566      70.973  23.008 -22.984  1.00 75.78           C  
ATOM   4367  N   LYS A 567      74.423  23.984 -19.878  1.00 71.14           N  
ATOM   4368  CA  LYS A 567      75.180  25.086 -19.292  1.00 71.14           C  
ATOM   4369  C   LYS A 567      76.322  25.517 -20.208  1.00 71.14           C  
ATOM   4370  CB  LYS A 567      75.729  24.691 -17.920  1.00 71.14           C  
ATOM   4371  O   LYS A 567      76.889  24.694 -20.930  1.00 71.14           O  
ATOM   4372  CG  LYS A 567      74.654  24.426 -16.876  1.00 71.14           C  
ATOM   4373  CD  LYS A 567      75.260  24.163 -15.504  1.00 71.14           C  
ATOM   4374  CE  LYS A 567      74.187  23.862 -14.466  1.00 71.14           C  
ATOM   4375  NZ  LYS A 567      74.776  23.610 -13.117  1.00 71.14           N  
ATOM   4376  N   LYS A 568      76.412  26.773 -20.633  1.00 69.78           N  
ATOM   4377  CA  LYS A 568      77.542  27.261 -21.420  1.00 69.78           C  
ATOM   4378  C   LYS A 568      78.860  26.699 -20.896  1.00 69.78           C  
ATOM   4379  CB  LYS A 568      77.583  28.790 -21.410  1.00 69.78           C  
ATOM   4380  O   LYS A 568      79.070  26.621 -19.684  1.00 69.78           O  
ATOM   4381  CG  LYS A 568      76.581  29.442 -22.351  1.00 69.78           C  
ATOM   4382  CD  LYS A 568      76.757  30.955 -22.393  1.00 69.78           C  
ATOM   4383  CE  LYS A 568      75.679  31.620 -23.238  1.00 69.78           C  
ATOM   4384  NZ  LYS A 568      75.836  33.105 -23.267  1.00 69.78           N  
ATOM   4385  N   GLU A 569      79.602  25.954 -21.728  1.00 70.17           N  
ATOM   4386  CA  GLU A 569      80.925  25.469 -21.346  1.00 70.17           C  
ATOM   4387  C   GLU A 569      81.801  26.606 -20.828  1.00 70.17           C  
ATOM   4388  CB  GLU A 569      81.606  24.778 -22.530  1.00 70.17           C  
ATOM   4389  O   GLU A 569      81.774  27.714 -21.369  1.00 70.17           O  
ATOM   4390  CG  GLU A 569      81.052  23.394 -22.837  1.00 70.17           C  
ATOM   4391  CD  GLU A 569      81.836  22.658 -23.911  1.00 70.17           C  
ATOM   4392  OE1 GLU A 569      81.483  21.501 -24.234  1.00 70.17           O  
ATOM   4393  OE2 GLU A 569      82.812  23.242 -24.432  1.00 70.17           O  
ATOM   4394  N   LYS A 570      82.311  26.392 -19.589  1.00 79.09           N  
ATOM   4395  CA  LYS A 570      83.264  27.374 -19.080  1.00 79.09           C  
ATOM   4396  C   LYS A 570      84.463  27.511 -20.013  1.00 79.09           C  
ATOM   4397  CB  LYS A 570      83.734  26.989 -17.676  1.00 79.09           C  
ATOM   4398  O   LYS A 570      84.901  26.530 -20.618  1.00 79.09           O  
ATOM   4399  CG  LYS A 570      82.630  27.000 -16.629  1.00 79.09           C  
ATOM   4400  CD  LYS A 570      83.180  26.729 -15.235  1.00 79.09           C  
ATOM   4401  CE  LYS A 570      82.074  26.721 -14.188  1.00 79.09           C  
ATOM   4402  NZ  LYS A 570      82.605  26.436 -12.822  1.00 79.09           N  
ATOM   4403  N   PRO A 571      84.838  28.784 -20.477  1.00 84.42           N  
ATOM   4404  CA  PRO A 571      85.966  28.933 -21.400  1.00 84.42           C  
ATOM   4405  C   PRO A 571      87.230  28.233 -20.904  1.00 84.42           C  
ATOM   4406  CB  PRO A 571      86.171  30.449 -21.464  1.00 84.42           C  
ATOM   4407  O   PRO A 571      87.358  27.955 -19.709  1.00 84.42           O  
ATOM   4408  CG  PRO A 571      85.608  30.965 -20.179  1.00 84.42           C  
ATOM   4409  CD  PRO A 571      84.523  30.032 -19.725  1.00 84.42           C  
ATOM   4410  N   VAL A 572      88.101  27.872 -21.799  1.00 90.67           N  
ATOM   4411  CA  VAL A 572      89.431  27.364 -21.480  1.00 90.67           C  
ATOM   4412  C   VAL A 572      90.226  28.432 -20.732  1.00 90.67           C  
ATOM   4413  CB  VAL A 572      90.192  26.926 -22.751  1.00 90.67           C  
ATOM   4414  O   VAL A 572      90.201  29.608 -21.104  1.00 90.67           O  
ATOM   4415  CG1 VAL A 572      91.626  26.526 -22.411  1.00 90.67           C  
ATOM   4416  CG2 VAL A 572      89.461  25.774 -23.439  1.00 90.67           C  
ATOM   4417  N   VAL A 573      90.756  28.048 -19.602  1.00 92.62           N  
ATOM   4418  CA  VAL A 573      91.649  28.936 -18.865  1.00 92.62           C  
ATOM   4419  C   VAL A 573      93.098  28.502 -19.074  1.00 92.62           C  
ATOM   4420  CB  VAL A 573      91.311  28.956 -17.357  1.00 92.62           C  
ATOM   4421  O   VAL A 573      93.433  27.329 -18.895  1.00 92.62           O  
ATOM   4422  CG1 VAL A 573      92.210  29.943 -16.615  1.00 92.62           C  
ATOM   4423  CG2 VAL A 573      89.839  29.307 -17.145  1.00 92.62           C  
ATOM   4424  N   LYS A 574      93.988  29.475 -19.592  1.00 93.56           N  
ATOM   4425  CA  LYS A 574      95.403  29.215 -19.839  1.00 93.56           C  
ATOM   4426  C   LYS A 574      96.286  30.105 -18.969  1.00 93.56           C  
ATOM   4427  CB  LYS A 574      95.738  29.427 -21.316  1.00 93.56           C  
ATOM   4428  O   LYS A 574      96.042  31.308 -18.855  1.00 93.56           O  
ATOM   4429  CG  LYS A 574      94.907  28.580 -22.267  1.00 93.56           C  
ATOM   4430  CD  LYS A 574      95.219  28.904 -23.723  1.00 93.56           C  
ATOM   4431  CE  LYS A 574      94.312  28.136 -24.675  1.00 93.56           C  
ATOM   4432  NZ  LYS A 574      94.585  28.483 -26.101  1.00 93.56           N  
ATOM   4433  N   LYS A 575      97.345  29.472 -18.368  1.00 94.48           N  
ATOM   4434  CA  LYS A 575      98.347  30.225 -17.620  1.00 94.48           C  
ATOM   4435  C   LYS A 575      99.749  29.680 -17.877  1.00 94.48           C  
ATOM   4436  CB  LYS A 575      98.038  30.190 -16.122  1.00 94.48           C  
ATOM   4437  O   LYS A 575      99.919  28.488 -18.138  1.00 94.48           O  
ATOM   4438  CG  LYS A 575      96.827  31.019 -15.721  1.00 94.48           C  
ATOM   4439  CD  LYS A 575      96.652  31.057 -14.208  1.00 94.48           C  
ATOM   4440  CE  LYS A 575      95.444  31.892 -13.805  1.00 94.48           C  
ATOM   4441  NZ  LYS A 575      95.281  31.950 -12.321  1.00 94.48           N  
ATOM   4442  N   GLU A 576     100.725  30.578 -17.900  1.00 96.92           N  
ATOM   4443  CA  GLU A 576     102.131  30.187 -17.893  1.00 96.92           C  
ATOM   4444  C   GLU A 576     102.703  30.208 -16.478  1.00 96.92           C  
ATOM   4445  CB  GLU A 576     102.950  31.105 -18.804  1.00 96.92           C  
ATOM   4446  O   GLU A 576     102.529  31.186 -15.747  1.00 96.92           O  
ATOM   4447  CG  GLU A 576     104.411  30.699 -18.934  1.00 96.92           C  
ATOM   4448  CD  GLU A 576     105.202  31.598 -19.871  1.00 96.92           C  
ATOM   4449  OE1 GLU A 576     106.000  32.431 -19.382  1.00 96.92           O  
ATOM   4450  OE2 GLU A 576     105.022  31.470 -21.102  1.00 96.92           O  
ATOM   4451  N   ILE A 577     103.292  29.071 -16.081  1.00 96.09           N  
ATOM   4452  CA  ILE A 577     103.851  29.013 -14.734  1.00 96.09           C  
ATOM   4453  C   ILE A 577     105.304  28.549 -14.799  1.00 96.09           C  
ATOM   4454  CB  ILE A 577     103.029  28.077 -13.821  1.00 96.09           C  
ATOM   4455  O   ILE A 577     105.696  27.842 -15.731  1.00 96.09           O  
ATOM   4456  CG1 ILE A 577     103.048  26.645 -14.369  1.00 96.09           C  
ATOM   4457  CG2 ILE A 577     101.593  28.589 -13.675  1.00 96.09           C  
ATOM   4458  CD1 ILE A 577     102.504  25.604 -13.399  1.00 96.09           C  
ATOM   4459  N   GLU A 578     106.129  29.048 -13.859  1.00 97.00           N  
ATOM   4460  CA  GLU A 578     107.476  28.521 -13.664  1.00 97.00           C  
ATOM   4461  C   GLU A 578     107.460  27.274 -12.784  1.00 97.00           C  
ATOM   4462  CB  GLU A 578     108.386  29.587 -13.048  1.00 97.00           C  
ATOM   4463  O   GLU A 578     106.795  27.250 -11.746  1.00 97.00           O  
ATOM   4464  CG  GLU A 578     109.845  29.168 -12.948  1.00 97.00           C  
ATOM   4465  CD  GLU A 578     110.757  30.279 -12.452  1.00 97.00           C  
ATOM   4466  OE1 GLU A 578     111.847  29.975 -11.917  1.00 97.00           O  
ATOM   4467  OE2 GLU A 578     110.377  31.462 -12.599  1.00 97.00           O  
ATOM   4468  N   ILE A 579     108.134  26.139 -13.284  1.00 95.58           N  
ATOM   4469  CA  ILE A 579     108.071  24.891 -12.532  1.00 95.58           C  
ATOM   4470  C   ILE A 579     109.457  24.539 -11.998  1.00 95.58           C  
ATOM   4471  CB  ILE A 579     107.521  23.736 -13.400  1.00 95.58           C  
ATOM   4472  O   ILE A 579     109.800  23.361 -11.873  1.00 95.58           O  
ATOM   4473  CG1 ILE A 579     108.351  23.589 -14.680  1.00 95.58           C  
ATOM   4474  CG2 ILE A 579     106.043  23.964 -13.728  1.00 95.58           C  
ATOM   4475  CD1 ILE A 579     108.092  22.295 -15.440  1.00 95.58           C  
ATOM   4476  N   GLY A 580     110.329  25.617 -11.739  1.00 94.65           N  
ATOM   4477  CA  GLY A 580     111.651  25.485 -11.147  1.00 94.65           C  
ATOM   4478  C   GLY A 580     112.775  25.717 -12.139  1.00 94.65           C  
ATOM   4479  O   GLY A 580     112.705  25.262 -13.282  1.00 94.65           O  
ATOM   4480  N   TRP A 581     113.875  26.484 -11.682  1.00 93.35           N  
ATOM   4481  CA  TRP A 581     115.126  26.728 -12.392  1.00 93.35           C  
ATOM   4482  C   TRP A 581     114.864  27.339 -13.764  1.00 93.35           C  
ATOM   4483  CB  TRP A 581     115.921  25.427 -12.543  1.00 93.35           C  
ATOM   4484  O   TRP A 581     115.484  26.947 -14.755  1.00 93.35           O  
ATOM   4485  CG  TRP A 581     116.286  24.782 -11.239  1.00 93.35           C  
ATOM   4486  CD1 TRP A 581     115.728  23.662 -10.690  1.00 93.35           C  
ATOM   4487  CD2 TRP A 581     117.289  25.224 -10.320  1.00 93.35           C  
ATOM   4488  CE2 TRP A 581     117.285  24.322  -9.232  1.00 93.35           C  
ATOM   4489  CE3 TRP A 581     118.192  26.295 -10.309  1.00 93.35           C  
ATOM   4490  NE1 TRP A 581     116.324  23.379  -9.483  1.00 93.35           N  
ATOM   4491  CH2 TRP A 581     119.025  25.516  -8.160  1.00 93.35           C  
ATOM   4492  CZ2 TRP A 581     118.151  24.459  -8.145  1.00 93.35           C  
ATOM   4493  CZ3 TRP A 581     119.053  26.430  -9.226  1.00 93.35           C  
ATOM   4494  N   PHE A 582     113.846  28.180 -13.846  1.00 93.33           N  
ATOM   4495  CA  PHE A 582     113.528  29.029 -14.987  1.00 93.33           C  
ATOM   4496  C   PHE A 582     112.784  28.240 -16.058  1.00 93.33           C  
ATOM   4497  CB  PHE A 582     114.803  29.640 -15.577  1.00 93.33           C  
ATOM   4498  O   PHE A 582     112.513  28.759 -17.143  1.00 93.33           O  
ATOM   4499  CG  PHE A 582     115.587  30.471 -14.597  1.00 93.33           C  
ATOM   4500  CD1 PHE A 582     115.152  31.741 -14.238  1.00 93.33           C  
ATOM   4501  CD2 PHE A 582     116.759  29.982 -14.036  1.00 93.33           C  
ATOM   4502  CE1 PHE A 582     115.876  32.513 -13.331  1.00 93.33           C  
ATOM   4503  CE2 PHE A 582     117.488  30.748 -13.129  1.00 93.33           C  
ATOM   4504  CZ  PHE A 582     117.045  32.013 -12.779  1.00 93.33           C  
ATOM   4505  N   LEU A 583     112.482  26.888 -15.694  1.00 94.73           N  
ATOM   4506  CA  LEU A 583     111.619  26.103 -16.570  1.00 94.73           C  
ATOM   4507  C   LEU A 583     110.171  26.570 -16.467  1.00 94.73           C  
ATOM   4508  CB  LEU A 583     111.714  24.615 -16.223  1.00 94.73           C  
ATOM   4509  O   LEU A 583     109.645  26.736 -15.364  1.00 94.73           O  
ATOM   4510  CG  LEU A 583     112.940  23.871 -16.755  1.00 94.73           C  
ATOM   4511  CD1 LEU A 583     114.071  23.915 -15.733  1.00 94.73           C  
ATOM   4512  CD2 LEU A 583     112.582  22.431 -17.103  1.00 94.73           C  
ATOM   4513  N   LYS A 584     109.627  26.799 -17.612  1.00 97.16           N  
ATOM   4514  CA  LYS A 584     108.244  27.265 -17.634  1.00 97.16           C  
ATOM   4515  C   LYS A 584     107.331  26.246 -18.311  1.00 97.16           C  
ATOM   4516  CB  LYS A 584     108.143  28.614 -18.348  1.00 97.16           C  
ATOM   4517  O   LYS A 584     107.781  25.464 -19.151  1.00 97.16           O  
ATOM   4518  CG  LYS A 584     108.867  29.746 -17.636  1.00 97.16           C  
ATOM   4519  CD  LYS A 584     108.697  31.069 -18.372  1.00 97.16           C  
ATOM   4520  CE  LYS A 584     109.424  32.203 -17.662  1.00 97.16           C  
ATOM   4521  NZ  LYS A 584     109.273  33.499 -18.388  1.00 97.16           N  
ATOM   4522  N   ALA A 585     106.037  26.210 -17.881  1.00 97.26           N  
ATOM   4523  CA  ALA A 585     105.031  25.329 -18.467  1.00 97.26           C  
ATOM   4524  C   ALA A 585     103.711  26.067 -18.675  1.00 97.26           C  
ATOM   4525  CB  ALA A 585     104.818  24.103 -17.583  1.00 97.26           C  
ATOM   4526  O   ALA A 585     103.389  26.998 -17.934  1.00 97.26           O  
ATOM   4527  N   ASN A 586     103.097  25.709 -19.834  1.00 97.69           N  
ATOM   4528  CA  ASN A 586     101.708  26.130 -19.978  1.00 97.69           C  
ATOM   4529  C   ASN A 586     100.760  25.208 -19.217  1.00 97.69           C  
ATOM   4530  CB  ASN A 586     101.316  26.192 -21.456  1.00 97.69           C  
ATOM   4531  O   ASN A 586     100.842  23.985 -19.344  1.00 97.69           O  
ATOM   4532  CG  ASN A 586     102.036  27.295 -22.206  1.00 97.69           C  
ATOM   4533  ND2 ASN A 586     102.584  26.963 -23.368  1.00 97.69           N  
ATOM   4534  OD1 ASN A 586     102.100  28.437 -21.743  1.00 97.69           O  
ATOM   4535  N   ILE A 587      99.877  25.798 -18.325  1.00 96.69           N  
ATOM   4536  CA  ILE A 587      98.821  25.001 -17.711  1.00 96.69           C  
ATOM   4537  C   ILE A 587      97.468  25.401 -18.294  1.00 96.69           C  
ATOM   4538  CB  ILE A 587      98.812  25.161 -16.175  1.00 96.69           C  
ATOM   4539  O   ILE A 587      97.101  26.578 -18.276  1.00 96.69           O  
ATOM   4540  CG1 ILE A 587      97.893  24.115 -15.534  1.00 96.69           C  
ATOM   4541  CG2 ILE A 587      98.385  26.579 -15.782  1.00 96.69           C  
ATOM   4542  CD1 ILE A 587      98.081  23.963 -14.031  1.00 96.69           C  
ATOM   4543  N   VAL A 588      96.779  24.433 -18.873  1.00 96.25           N  
ATOM   4544  CA  VAL A 588      95.502  24.670 -19.539  1.00 96.25           C  
ATOM   4545  C   VAL A 588      94.415  23.813 -18.891  1.00 96.25           C  
ATOM   4546  CB  VAL A 588      95.586  24.369 -21.052  1.00 96.25           C  
ATOM   4547  O   VAL A 588      94.617  22.621 -18.651  1.00 96.25           O  
ATOM   4548  CG1 VAL A 588      94.266  24.706 -21.743  1.00 96.25           C  
ATOM   4549  CG2 VAL A 588      96.738  25.146 -21.686  1.00 96.25           C  
ATOM   4550  N   ARG A 589      93.257  24.455 -18.589  1.00 94.73           N  
ATOM   4551  CA  ARG A 589      92.136  23.730 -18.000  1.00 94.73           C  
ATOM   4552  C   ARG A 589      90.869  23.913 -18.829  1.00 94.73           C  
ATOM   4553  CB  ARG A 589      91.892  24.192 -16.562  1.00 94.73           C  
ATOM   4554  O   ARG A 589      90.527  25.034 -19.211  1.00 94.73           O  
ATOM   4555  CG  ARG A 589      90.696  23.530 -15.896  1.00 94.73           C  
ATOM   4556  CD  ARG A 589      90.463  24.067 -14.491  1.00 94.73           C  
ATOM   4557  NE  ARG A 589      89.253  23.509 -13.894  1.00 94.73           N  
ATOM   4558  NH1 ARG A 589      89.560  24.508 -11.834  1.00 94.73           N  
ATOM   4559  NH2 ARG A 589      87.734  23.174 -12.205  1.00 94.73           N  
ATOM   4560  CZ  ARG A 589      88.852  23.732 -12.646  1.00 94.73           C  
ATOM   4561  N   LYS A 590      90.344  22.850 -19.157  1.00 92.76           N  
ATOM   4562  CA  LYS A 590      88.986  22.778 -19.687  1.00 92.76           C  
ATOM   4563  C   LYS A 590      88.115  21.850 -18.845  1.00 92.76           C  
ATOM   4564  CB  LYS A 590      89.002  22.304 -21.141  1.00 92.76           C  
ATOM   4565  O   LYS A 590      88.312  20.633 -18.848  1.00 92.76           O  
ATOM   4566  CG  LYS A 590      87.646  22.369 -21.828  1.00 92.76           C  
ATOM   4567  CD  LYS A 590      87.763  22.105 -23.324  1.00 92.76           C  
ATOM   4568  CE  LYS A 590      86.422  22.259 -24.027  1.00 92.76           C  
ATOM   4569  NZ  LYS A 590      86.538  22.034 -25.499  1.00 92.76           N  
ATOM   4570  N   SER A 591      87.136  22.513 -18.143  1.00 90.04           N  
ATOM   4571  CA  SER A 591      86.341  21.746 -17.189  1.00 90.04           C  
ATOM   4572  C   SER A 591      87.224  21.104 -16.124  1.00 90.04           C  
ATOM   4573  CB  SER A 591      85.532  20.668 -17.910  1.00 90.04           C  
ATOM   4574  O   SER A 591      87.971  21.797 -15.430  1.00 90.04           O  
ATOM   4575  OG  SER A 591      84.564  20.101 -17.044  1.00 90.04           O  
ATOM   4576  N   ASN A 592      87.103  19.878 -16.012  1.00 93.86           N  
ATOM   4577  CA  ASN A 592      87.869  19.266 -14.932  1.00 93.86           C  
ATOM   4578  C   ASN A 592      89.198  18.707 -15.434  1.00 93.86           C  
ATOM   4579  CB  ASN A 592      87.053  18.164 -14.253  1.00 93.86           C  
ATOM   4580  O   ASN A 592      89.958  18.116 -14.664  1.00 93.86           O  
ATOM   4581  CG  ASN A 592      85.894  18.711 -13.442  1.00 93.86           C  
ATOM   4582  ND2 ASN A 592      85.061  17.818 -12.923  1.00 93.86           N  
ATOM   4583  OD1 ASN A 592      85.749  19.926 -13.286  1.00 93.86           O  
ATOM   4584  N   VAL A 593      89.528  18.930 -16.693  1.00 96.27           N  
ATOM   4585  CA  VAL A 593      90.748  18.369 -17.264  1.00 96.27           C  
ATOM   4586  C   VAL A 593      91.824  19.450 -17.348  1.00 96.27           C  
ATOM   4587  CB  VAL A 593      90.493  17.762 -18.662  1.00 96.27           C  
ATOM   4588  O   VAL A 593      91.598  20.517 -17.922  1.00 96.27           O  
ATOM   4589  CG1 VAL A 593      91.785  17.195 -19.248  1.00 96.27           C  
ATOM   4590  CG2 VAL A 593      89.418  16.680 -18.585  1.00 96.27           C  
ATOM   4591  N   VAL A 594      92.939  19.183 -16.752  1.00 97.48           N  
ATOM   4592  CA  VAL A 594      94.067  20.109 -16.763  1.00 97.48           C  
ATOM   4593  C   VAL A 594      95.242  19.484 -17.511  1.00 97.48           C  
ATOM   4594  CB  VAL A 594      94.494  20.500 -15.330  1.00 97.48           C  
ATOM   4595  O   VAL A 594      95.560  18.309 -17.309  1.00 97.48           O  
ATOM   4596  CG1 VAL A 594      95.705  21.431 -15.363  1.00 97.48           C  
ATOM   4597  CG2 VAL A 594      93.332  21.156 -14.587  1.00 97.48           C  
ATOM   4598  N   THR A 595      95.837  20.238 -18.465  1.00 98.15           N  
ATOM   4599  CA  THR A 595      97.043  19.825 -19.174  1.00 98.15           C  
ATOM   4600  C   THR A 595      98.202  20.768 -18.866  1.00 98.15           C  
ATOM   4601  CB  THR A 595      96.807  19.776 -20.695  1.00 98.15           C  
ATOM   4602  O   THR A 595      98.073  21.986 -19.011  1.00 98.15           O  
ATOM   4603  CG2 THR A 595      98.060  19.313 -21.431  1.00 98.15           C  
ATOM   4604  OG1 THR A 595      95.737  18.866 -20.979  1.00 98.15           O  
ATOM   4605  N   LEU A 596      99.241  20.233 -18.316  1.00 98.04           N  
ATOM   4606  CA  LEU A 596     100.482  20.958 -18.065  1.00 98.04           C  
ATOM   4607  C   LEU A 596     101.558  20.560 -19.070  1.00 98.04           C  
ATOM   4608  CB  LEU A 596     100.977  20.698 -16.640  1.00 98.04           C  
ATOM   4609  O   LEU A 596     101.920  19.385 -19.164  1.00 98.04           O  
ATOM   4610  CG  LEU A 596     102.158  21.547 -16.166  1.00 98.04           C  
ATOM   4611  CD1 LEU A 596     102.042  21.829 -14.672  1.00 98.04           C  
ATOM   4612  CD2 LEU A 596     103.478  20.852 -16.483  1.00 98.04           C  
ATOM   4613  N   SER A 597     102.048  21.469 -19.866  1.00 97.69           N  
ATOM   4614  CA  SER A 597     103.022  21.184 -20.915  1.00 97.69           C  
ATOM   4615  C   SER A 597     104.243  22.089 -20.797  1.00 97.69           C  
ATOM   4616  CB  SER A 597     102.386  21.348 -22.296  1.00 97.69           C  
ATOM   4617  O   SER A 597     104.114  23.315 -20.779  1.00 97.69           O  
ATOM   4618  OG  SER A 597     103.254  20.870 -23.310  1.00 97.69           O  
ATOM   4619  N   LEU A 598     105.334  21.498 -20.801  1.00 97.30           N  
ATOM   4620  CA  LEU A 598     106.569  22.267 -20.680  1.00 97.30           C  
ATOM   4621  C   LEU A 598     106.817  23.097 -21.935  1.00 97.30           C  
ATOM   4622  CB  LEU A 598     107.757  21.335 -20.427  1.00 97.30           C  
ATOM   4623  O   LEU A 598     106.560  22.637 -23.050  1.00 97.30           O  
ATOM   4624  CG  LEU A 598     107.789  20.631 -19.070  1.00 97.30           C  
ATOM   4625  CD1 LEU A 598     108.968  19.665 -19.001  1.00 97.30           C  
ATOM   4626  CD2 LEU A 598     107.861  21.651 -17.939  1.00 97.30           C  
ATOM   4627  N   ILE A 599     107.216  24.339 -21.742  1.00 96.73           N  
ATOM   4628  CA  ILE A 599     107.665  25.170 -22.854  1.00 96.73           C  
ATOM   4629  C   ILE A 599     109.085  24.774 -23.253  1.00 96.73           C  
ATOM   4630  CB  ILE A 599     107.608  26.672 -22.497  1.00 96.73           C  
ATOM   4631  O   ILE A 599     109.991  24.761 -22.416  1.00 96.73           O  
ATOM   4632  CG1 ILE A 599     106.172  27.084 -22.153  1.00 96.73           C  
ATOM   4633  CG2 ILE A 599     108.162  27.522 -23.644  1.00 96.73           C  
ATOM   4634  CD1 ILE A 599     106.049  28.499 -21.604  1.00 96.73           C  
ATOM   4635  N   ARG A 600     109.221  24.416 -24.521  1.00 93.84           N  
ATOM   4636  CA  ARG A 600     110.502  23.913 -25.006  1.00 93.84           C  
ATOM   4637  C   ARG A 600     111.591  24.974 -24.876  1.00 93.84           C  
ATOM   4638  CB  ARG A 600     110.386  23.457 -26.462  1.00 93.84           C  
ATOM   4639  O   ARG A 600     111.502  26.040 -25.489  1.00 93.84           O  
ATOM   4640  CG  ARG A 600     111.670  22.875 -27.030  1.00 93.84           C  
ATOM   4641  CD  ARG A 600     111.520  22.504 -28.498  1.00 93.84           C  
ATOM   4642  NE  ARG A 600     112.750  21.931 -29.038  1.00 93.84           N  
ATOM   4643  NH1 ARG A 600     113.726  23.966 -29.530  1.00 93.84           N  
ATOM   4644  NH2 ARG A 600     114.841  22.016 -29.983  1.00 93.84           N  
ATOM   4645  CZ  ARG A 600     113.770  22.639 -29.516  1.00 93.84           C  
ATOM   4646  N   ASP A 601     112.673  24.651 -24.135  1.00 92.93           N  
ATOM   4647  CA  ASP A 601     113.811  25.546 -23.954  1.00 92.93           C  
ATOM   4648  C   ASP A 601     114.983  24.819 -23.298  1.00 92.93           C  
ATOM   4649  CB  ASP A 601     113.411  26.761 -23.115  1.00 92.93           C  
ATOM   4650  O   ASP A 601     114.817  23.722 -22.759  1.00 92.93           O  
ATOM   4651  CG  ASP A 601     114.244  27.994 -23.421  1.00 92.93           C  
ATOM   4652  OD1 ASP A 601     115.209  27.897 -24.209  1.00 92.93           O  
ATOM   4653  OD2 ASP A 601     113.934  29.070 -22.866  1.00 92.93           O  
ATOM   4654  N   VAL A 602     116.139  25.402 -23.440  1.00 92.84           N  
ATOM   4655  CA  VAL A 602     117.345  24.808 -22.872  1.00 92.84           C  
ATOM   4656  C   VAL A 602     117.491  25.232 -21.412  1.00 92.84           C  
ATOM   4657  CB  VAL A 602     118.605  25.207 -23.671  1.00 92.84           C  
ATOM   4658  O   VAL A 602     117.426  26.422 -21.095  1.00 92.84           O  
ATOM   4659  CG1 VAL A 602     119.858  24.600 -23.042  1.00 92.84           C  
ATOM   4660  CG2 VAL A 602     118.472  24.772 -25.129  1.00 92.84           C  
ATOM   4661  N   HIS A 603     117.671  24.267 -20.539  1.00 93.62           N  
ATOM   4662  CA  HIS A 603     117.851  24.557 -19.121  1.00 93.62           C  
ATOM   4663  C   HIS A 603     118.857  23.603 -18.486  1.00 93.62           C  
ATOM   4664  CB  HIS A 603     116.513  24.476 -18.383  1.00 93.62           C  
ATOM   4665  O   HIS A 603     119.097  22.511 -19.007  1.00 93.62           O  
ATOM   4666  CG  HIS A 603     115.500  25.464 -18.867  1.00 93.62           C  
ATOM   4667  CD2 HIS A 603     114.422  25.310 -19.671  1.00 93.62           C  
ATOM   4668  ND1 HIS A 603     115.539  26.798 -18.525  1.00 93.62           N  
ATOM   4669  CE1 HIS A 603     114.525  27.423 -19.098  1.00 93.62           C  
ATOM   4670  NE2 HIS A 603     113.831  26.543 -19.799  1.00 93.62           N  
ATOM   4671  N   THR A 604     119.540  24.049 -17.472  1.00 94.53           N  
ATOM   4672  CA  THR A 604     120.347  23.208 -16.594  1.00 94.53           C  
ATOM   4673  C   THR A 604     119.691  23.071 -15.223  1.00 94.53           C  
ATOM   4674  CB  THR A 604     121.770  23.774 -16.432  1.00 94.53           C  
ATOM   4675  O   THR A 604     119.570  24.052 -14.487  1.00 94.53           O  
ATOM   4676  CG2 THR A 604     122.628  22.862 -15.560  1.00 94.53           C  
ATOM   4677  OG1 THR A 604     122.380  23.894 -17.723  1.00 94.53           O  
ATOM   4678  N   VAL A 605     119.187  21.876 -14.913  1.00 94.36           N  
ATOM   4679  CA  VAL A 605     118.556  21.590 -13.629  1.00 94.36           C  
ATOM   4680  C   VAL A 605     119.456  20.674 -12.803  1.00 94.36           C  
ATOM   4681  CB  VAL A 605     117.164  20.945 -13.812  1.00 94.36           C  
ATOM   4682  O   VAL A 605     119.919  19.641 -13.293  1.00 94.36           O  
ATOM   4683  CG1 VAL A 605     116.504  20.691 -12.458  1.00 94.36           C  
ATOM   4684  CG2 VAL A 605     116.276  21.831 -14.684  1.00 94.36           C  
ATOM   4685  N   PRO A 606     119.875  21.018 -11.563  1.00 95.64           N  
ATOM   4686  CA  PRO A 606     120.736  20.175 -10.729  1.00 95.64           C  
ATOM   4687  C   PRO A 606     120.155  18.781 -10.503  1.00 95.64           C  
ATOM   4688  CB  PRO A 606     120.821  20.952  -9.413  1.00 95.64           C  
ATOM   4689  O   PRO A 606     118.933  18.617 -10.455  1.00 95.64           O  
ATOM   4690  CG  PRO A 606     120.428  22.349  -9.768  1.00 95.64           C  
ATOM   4691  CD  PRO A 606     119.512  22.300 -10.957  1.00 95.64           C  
ATOM   4692  N   PRO A 607     121.141  17.764 -10.367  1.00 95.31           N  
ATOM   4693  CA  PRO A 607     120.651  16.416 -10.069  1.00 95.31           C  
ATOM   4694  C   PRO A 607     120.068  16.297  -8.663  1.00 95.31           C  
ATOM   4695  CB  PRO A 607     121.903  15.546 -10.216  1.00 95.31           C  
ATOM   4696  O   PRO A 607     120.505  17.000  -7.748  1.00 95.31           O  
ATOM   4697  CG  PRO A 607     123.045  16.472  -9.949  1.00 95.31           C  
ATOM   4698  CD  PRO A 607     122.654  17.852 -10.394  1.00 95.31           C  
ATOM   4699  N   GLY A 608     119.134  15.551  -8.495  1.00 95.48           N  
ATOM   4700  CA  GLY A 608     118.511  15.280  -7.209  1.00 95.48           C  
ATOM   4701  C   GLY A 608     117.229  14.476  -7.325  1.00 95.48           C  
ATOM   4702  O   GLY A 608     116.603  14.446  -8.387  1.00 95.48           O  
ATOM   4703  N   GLU A 609     116.994  13.701  -6.176  1.00 96.60           N  
ATOM   4704  CA  GLU A 609     115.769  12.910  -6.106  1.00 96.60           C  
ATOM   4705  C   GLU A 609     114.734  13.576  -5.203  1.00 96.60           C  
ATOM   4706  CB  GLU A 609     116.070  11.495  -5.606  1.00 96.60           C  
ATOM   4707  O   GLU A 609     115.032  13.920  -4.057  1.00 96.60           O  
ATOM   4708  CG  GLU A 609     114.865  10.566  -5.627  1.00 96.60           C  
ATOM   4709  CD  GLU A 609     115.137   9.215  -4.986  1.00 96.60           C  
ATOM   4710  OE1 GLU A 609     114.304   8.292  -5.137  1.00 96.60           O  
ATOM   4711  OE2 GLU A 609     116.192   9.077  -4.327  1.00 96.60           O  
ATOM   4712  N   TYR A 610     113.621  13.872  -5.839  1.00 96.64           N  
ATOM   4713  CA  TYR A 610     112.458  14.420  -5.150  1.00 96.64           C  
ATOM   4714  C   TYR A 610     112.811  15.715  -4.430  1.00 96.64           C  
ATOM   4715  CB  TYR A 610     111.896  13.403  -4.152  1.00 96.64           C  
ATOM   4716  O   TYR A 610     112.461  15.899  -3.262  1.00 96.64           O  
ATOM   4717  CG  TYR A 610     110.407  13.525  -3.935  1.00 96.64           C  
ATOM   4718  CD1 TYR A 610     109.897  14.085  -2.766  1.00 96.64           C  
ATOM   4719  CD2 TYR A 610     109.508  13.079  -4.897  1.00 96.64           C  
ATOM   4720  CE1 TYR A 610     108.526  14.198  -2.561  1.00 96.64           C  
ATOM   4721  CE2 TYR A 610     108.135  13.187  -4.703  1.00 96.64           C  
ATOM   4722  OH  TYR A 610     106.296  13.855  -3.336  1.00 96.64           O  
ATOM   4723  CZ  TYR A 610     107.654  13.747  -3.534  1.00 96.64           C  
ATOM   4724  N   ARG A 611     113.483  16.574  -5.020  1.00 97.38           N  
ATOM   4725  CA  ARG A 611     113.854  17.869  -4.460  1.00 97.38           C  
ATOM   4726  C   ARG A 611     112.684  18.846  -4.516  1.00 97.38           C  
ATOM   4727  CB  ARG A 611     115.059  18.451  -5.201  1.00 97.38           C  
ATOM   4728  O   ARG A 611     111.945  18.881  -5.502  1.00 97.38           O  
ATOM   4729  CG  ARG A 611     116.371  17.749  -4.891  1.00 97.38           C  
ATOM   4730  CD  ARG A 611     117.570  18.561  -5.360  1.00 97.38           C  
ATOM   4731  NE  ARG A 611     118.830  17.886  -5.059  1.00 97.38           N  
ATOM   4732  NH1 ARG A 611     120.056  19.831  -4.832  1.00 97.38           N  
ATOM   4733  NH2 ARG A 611     121.068  17.793  -4.552  1.00 97.38           N  
ATOM   4734  CZ  ARG A 611     119.982  18.505  -4.815  1.00 97.38           C  
ATOM   4735  N   SER A 612     112.530  19.557  -3.406  1.00 96.77           N  
ATOM   4736  CA  SER A 612     111.406  20.480  -3.286  1.00 96.77           C  
ATOM   4737  C   SER A 612     111.634  21.740  -4.114  1.00 96.77           C  
ATOM   4738  CB  SER A 612     111.176  20.857  -1.821  1.00 96.77           C  
ATOM   4739  O   SER A 612     112.759  22.236  -4.201  1.00 96.77           O  
ATOM   4740  OG  SER A 612     110.106  21.778  -1.701  1.00 96.77           O  
ATOM   4741  N   LEU A 613     110.563  22.277  -4.689  1.00 96.86           N  
ATOM   4742  CA  LEU A 613     110.576  23.532  -5.431  1.00 96.86           C  
ATOM   4743  C   LEU A 613     109.772  24.604  -4.701  1.00 96.86           C  
ATOM   4744  CB  LEU A 613     110.015  23.328  -6.840  1.00 96.86           C  
ATOM   4745  O   LEU A 613     108.779  24.297  -4.039  1.00 96.86           O  
ATOM   4746  CG  LEU A 613     110.830  22.430  -7.772  1.00 96.86           C  
ATOM   4747  CD1 LEU A 613     110.025  22.091  -9.021  1.00 96.86           C  
ATOM   4748  CD2 LEU A 613     112.148  23.101  -8.144  1.00 96.86           C  
ATOM   4749  N   ASP A 614     110.227  25.828  -4.703  1.00 96.20           N  
ATOM   4750  CA  ASP A 614     109.466  26.928  -4.119  1.00 96.20           C  
ATOM   4751  C   ASP A 614     108.227  27.243  -4.954  1.00 96.20           C  
ATOM   4752  CB  ASP A 614     110.342  28.175  -3.986  1.00 96.20           C  
ATOM   4753  O   ASP A 614     107.235  27.757  -4.432  1.00 96.20           O  
ATOM   4754  CG  ASP A 614     111.403  28.043  -2.907  1.00 96.20           C  
ATOM   4755  OD1 ASP A 614     111.210  27.257  -1.954  1.00 96.20           O  
ATOM   4756  OD2 ASP A 614     112.441  28.732  -3.010  1.00 96.20           O  
ATOM   4757  N   GLU A 615     108.215  26.906  -6.221  1.00 97.13           N  
ATOM   4758  CA  GLU A 615     107.067  27.120  -7.098  1.00 97.13           C  
ATOM   4759  C   GLU A 615     105.922  26.174  -6.748  1.00 97.13           C  
ATOM   4760  CB  GLU A 615     107.469  26.939  -8.564  1.00 97.13           C  
ATOM   4761  O   GLU A 615     106.153  25.049  -6.302  1.00 97.13           O  
ATOM   4762  CG  GLU A 615     108.460  27.981  -9.063  1.00 97.13           C  
ATOM   4763  CD  GLU A 615     109.898  27.676  -8.674  1.00 97.13           C  
ATOM   4764  OE1 GLU A 615     110.793  28.504  -8.959  1.00 97.13           O  
ATOM   4765  OE2 GLU A 615     110.132  26.599  -8.081  1.00 97.13           O  
ATOM   4766  N   LYS A 616     104.663  26.623  -6.985  1.00 96.46           N  
ATOM   4767  CA  LYS A 616     103.476  25.822  -6.698  1.00 96.46           C  
ATOM   4768  C   LYS A 616     102.553  25.754  -7.911  1.00 96.46           C  
ATOM   4769  CB  LYS A 616     102.722  26.393  -5.496  1.00 96.46           C  
ATOM   4770  O   LYS A 616     102.523  26.676  -8.728  1.00 96.46           O  
ATOM   4771  CG  LYS A 616     103.571  26.531  -4.241  1.00 96.46           C  
ATOM   4772  CD  LYS A 616     103.821  25.180  -3.583  1.00 96.46           C  
ATOM   4773  CE  LYS A 616     104.471  25.335  -2.215  1.00 96.46           C  
ATOM   4774  NZ  LYS A 616     104.733  24.012  -1.573  1.00 96.46           N  
ATOM   4775  N   ILE A 617     101.739  24.656  -7.894  1.00 96.89           N  
ATOM   4776  CA  ILE A 617     100.627  24.651  -8.838  1.00 96.89           C  
ATOM   4777  C   ILE A 617      99.527  25.590  -8.345  1.00 96.89           C  
ATOM   4778  CB  ILE A 617     100.064  23.226  -9.040  1.00 96.89           C  
ATOM   4779  O   ILE A 617      99.054  25.461  -7.213  1.00 96.89           O  
ATOM   4780  CG1 ILE A 617     101.164  22.284  -9.542  1.00 96.89           C  
ATOM   4781  CG2 ILE A 617      98.877  23.247 -10.008  1.00 96.89           C  
ATOM   4782  CD1 ILE A 617     101.684  22.625 -10.932  1.00 96.89           C  
ATOM   4783  N   PRO A 618      99.118  26.561  -9.078  1.00 95.44           N  
ATOM   4784  CA  PRO A 618      98.092  27.508  -8.636  1.00 95.44           C  
ATOM   4785  C   PRO A 618      96.759  26.830  -8.324  1.00 95.44           C  
ATOM   4786  CB  PRO A 618      97.954  28.459  -9.828  1.00 95.44           C  
ATOM   4787  O   PRO A 618      96.412  25.825  -8.948  1.00 95.44           O  
ATOM   4788  CG  PRO A 618      99.149  28.179 -10.681  1.00 95.44           C  
ATOM   4789  CD  PRO A 618      99.659  26.806 -10.350  1.00 95.44           C  
ATOM   4790  N   TYR A 619      95.985  27.272  -7.280  1.00 94.99           N  
ATOM   4791  CA  TYR A 619      94.624  26.836  -6.986  1.00 94.99           C  
ATOM   4792  C   TYR A 619      93.735  26.958  -8.218  1.00 94.99           C  
ATOM   4793  CB  TYR A 619      94.034  27.652  -5.833  1.00 94.99           C  
ATOM   4794  O   TYR A 619      93.769  27.973  -8.918  1.00 94.99           O  
ATOM   4795  CG  TYR A 619      92.679  27.168  -5.377  1.00 94.99           C  
ATOM   4796  CD1 TYR A 619      91.520  27.866  -5.709  1.00 94.99           C  
ATOM   4797  CD2 TYR A 619      92.555  26.012  -4.614  1.00 94.99           C  
ATOM   4798  CE1 TYR A 619      90.270  27.425  -5.290  1.00 94.99           C  
ATOM   4799  CE2 TYR A 619      91.309  25.561  -4.190  1.00 94.99           C  
ATOM   4800  OH  TYR A 619      88.939  25.831  -4.114  1.00 94.99           O  
ATOM   4801  CZ  TYR A 619      90.174  26.273  -4.532  1.00 94.99           C  
ATOM   4802  N   GLY A 620      92.966  26.058  -8.555  1.00 94.79           N  
ATOM   4803  CA  GLY A 620      92.190  25.961  -9.782  1.00 94.79           C  
ATOM   4804  C   GLY A 620      92.772  24.978 -10.780  1.00 94.79           C  
ATOM   4805  O   GLY A 620      92.085  24.551 -11.710  1.00 94.79           O  
ATOM   4806  N   PHE A 621      94.106  24.632 -10.471  1.00 96.90           N  
ATOM   4807  CA  PHE A 621      94.800  23.750 -11.402  1.00 96.90           C  
ATOM   4808  C   PHE A 621      95.430  22.573 -10.667  1.00 96.90           C  
ATOM   4809  CB  PHE A 621      95.874  24.521 -12.177  1.00 96.90           C  
ATOM   4810  O   PHE A 621      96.107  21.743 -11.277  1.00 96.90           O  
ATOM   4811  CG  PHE A 621      95.324  25.618 -13.047  1.00 96.90           C  
ATOM   4812  CD1 PHE A 621      95.049  25.388 -14.390  1.00 96.90           C  
ATOM   4813  CD2 PHE A 621      95.082  26.881 -12.523  1.00 96.90           C  
ATOM   4814  CE1 PHE A 621      94.540  26.402 -15.198  1.00 96.90           C  
ATOM   4815  CE2 PHE A 621      94.573  27.899 -13.324  1.00 96.90           C  
ATOM   4816  CZ  PHE A 621      94.304  27.658 -14.662  1.00 96.90           C  
ATOM   4817  N   ARG A 622      95.224  22.415  -9.333  1.00 97.43           N  
ATOM   4818  CA  ARG A 622      95.896  21.357  -8.586  1.00 97.43           C  
ATOM   4819  C   ARG A 622      95.356  19.985  -8.975  1.00 97.43           C  
ATOM   4820  CB  ARG A 622      95.734  21.576  -7.080  1.00 97.43           C  
ATOM   4821  O   ARG A 622      94.143  19.798  -9.088  1.00 97.43           O  
ATOM   4822  CG  ARG A 622      96.323  22.886  -6.581  1.00 97.43           C  
ATOM   4823  CD  ARG A 622      95.926  23.170  -5.139  1.00 97.43           C  
ATOM   4824  NE  ARG A 622      96.154  24.567  -4.783  1.00 97.43           N  
ATOM   4825  NH1 ARG A 622      95.272  24.384  -2.655  1.00 97.43           N  
ATOM   4826  NH2 ARG A 622      96.090  26.394  -3.392  1.00 97.43           N  
ATOM   4827  CZ  ARG A 622      95.838  25.112  -3.611  1.00 97.43           C  
ATOM   4828  N   PRO A 623      96.207  19.069  -9.149  1.00 98.05           N  
ATOM   4829  CA  PRO A 623      95.695  17.720  -9.403  1.00 98.05           C  
ATOM   4830  C   PRO A 623      94.923  17.149  -8.216  1.00 98.05           C  
ATOM   4831  CB  PRO A 623      96.963  16.906  -9.672  1.00 98.05           C  
ATOM   4832  O   PRO A 623      95.206  17.497  -7.066  1.00 98.05           O  
ATOM   4833  CG  PRO A 623      98.044  17.627  -8.932  1.00 98.05           C  
ATOM   4834  CD  PRO A 623      97.732  19.096  -8.944  1.00 98.05           C  
ATOM   4835  N   CYS A 624      93.927  16.405  -8.522  1.00 97.69           N  
ATOM   4836  CA  CYS A 624      93.145  15.822  -7.437  1.00 97.69           C  
ATOM   4837  C   CYS A 624      93.896  14.669  -6.782  1.00 97.69           C  
ATOM   4838  CB  CYS A 624      91.792  15.334  -7.953  1.00 97.69           C  
ATOM   4839  O   CYS A 624      93.604  14.300  -5.643  1.00 97.69           O  
ATOM   4840  SG  CYS A 624      91.915  14.025  -9.191  1.00 97.69           S  
ATOM   4841  N   VAL A 625      94.881  14.133  -7.524  1.00 97.75           N  
ATOM   4842  CA  VAL A 625      95.793  13.128  -6.988  1.00 97.75           C  
ATOM   4843  C   VAL A 625      97.224  13.452  -7.410  1.00 97.75           C  
ATOM   4844  CB  VAL A 625      95.408  11.706  -7.454  1.00 97.75           C  
ATOM   4845  O   VAL A 625      97.443  14.127  -8.419  1.00 97.75           O  
ATOM   4846  CG1 VAL A 625      94.044  11.306  -6.896  1.00 97.75           C  
ATOM   4847  CG2 VAL A 625      95.409  11.627  -8.980  1.00 97.75           C  
ATOM   4848  N   GLN A 626      98.147  12.959  -6.627  1.00 97.74           N  
ATOM   4849  CA  GLN A 626      99.535  13.142  -7.038  1.00 97.74           C  
ATOM   4850  C   GLN A 626      99.749  12.677  -8.475  1.00 97.74           C  
ATOM   4851  CB  GLN A 626     100.478  12.392  -6.097  1.00 97.74           C  
ATOM   4852  O   GLN A 626      99.350  11.569  -8.840  1.00 97.74           O  
ATOM   4853  CG  GLN A 626     101.953  12.661  -6.361  1.00 97.74           C  
ATOM   4854  CD  GLN A 626     102.868  11.867  -5.447  1.00 97.74           C  
ATOM   4855  NE2 GLN A 626     103.771  12.561  -4.763  1.00 97.74           N  
ATOM   4856  OE1 GLN A 626     102.763  10.640  -5.356  1.00 97.74           O  
ATOM   4857  N   THR A 627     100.390  13.606  -9.241  1.00 98.03           N  
ATOM   4858  CA  THR A 627     100.605  13.364 -10.663  1.00 98.03           C  
ATOM   4859  C   THR A 627     102.049  13.671 -11.052  1.00 98.03           C  
ATOM   4860  CB  THR A 627      99.648  14.209 -11.525  1.00 98.03           C  
ATOM   4861  O   THR A 627     102.665  14.585 -10.500  1.00 98.03           O  
ATOM   4862  CG2 THR A 627      99.855  13.932 -13.010  1.00 98.03           C  
ATOM   4863  OG1 THR A 627      98.295  13.894 -11.175  1.00 98.03           O  
ATOM   4864  N   HIS A 628     102.590  12.920 -11.941  1.00 98.01           N  
ATOM   4865  CA  HIS A 628     104.001  13.052 -12.288  1.00 98.01           C  
ATOM   4866  C   HIS A 628     104.174  13.406 -13.761  1.00 98.01           C  
ATOM   4867  CB  HIS A 628     104.755  11.761 -11.966  1.00 98.01           C  
ATOM   4868  O   HIS A 628     103.635  12.724 -14.636  1.00 98.01           O  
ATOM   4869  CG  HIS A 628     104.532  11.268 -10.571  1.00 98.01           C  
ATOM   4870  CD2 HIS A 628     103.778  10.248 -10.098  1.00 98.01           C  
ATOM   4871  ND1 HIS A 628     105.126  11.851  -9.473  1.00 98.01           N  
ATOM   4872  CE1 HIS A 628     104.746  11.209  -8.381  1.00 98.01           C  
ATOM   4873  NE2 HIS A 628     103.928  10.232  -8.733  1.00 98.01           N  
ATOM   4874  N   LEU A 629     104.875  14.524 -14.007  1.00 97.76           N  
ATOM   4875  CA  LEU A 629     105.269  14.940 -15.348  1.00 97.76           C  
ATOM   4876  C   LEU A 629     106.654  14.407 -15.698  1.00 97.76           C  
ATOM   4877  CB  LEU A 629     105.253  16.466 -15.463  1.00 97.76           C  
ATOM   4878  O   LEU A 629     107.650  14.812 -15.095  1.00 97.76           O  
ATOM   4879  CG  LEU A 629     105.886  17.058 -16.724  1.00 97.76           C  
ATOM   4880  CD1 LEU A 629     105.030  16.740 -17.946  1.00 97.76           C  
ATOM   4881  CD2 LEU A 629     106.072  18.564 -16.572  1.00 97.76           C  
ATOM   4882  N   VAL A 630     106.642  13.439 -16.682  1.00 97.30           N  
ATOM   4883  CA  VAL A 630     107.922  12.911 -17.143  1.00 97.30           C  
ATOM   4884  C   VAL A 630     108.481  13.804 -18.249  1.00 97.30           C  
ATOM   4885  CB  VAL A 630     107.787  11.458 -17.649  1.00 97.30           C  
ATOM   4886  O   VAL A 630     107.877  13.934 -19.316  1.00 97.30           O  
ATOM   4887  CG1 VAL A 630     109.136  10.926 -18.130  1.00 97.30           C  
ATOM   4888  CG2 VAL A 630     107.217  10.562 -16.552  1.00 97.30           C  
ATOM   4889  N   ALA A 631     109.641  14.356 -17.951  1.00 95.53           N  
ATOM   4890  CA  ALA A 631     110.247  15.271 -18.916  1.00 95.53           C  
ATOM   4891  C   ALA A 631     111.399  14.600 -19.659  1.00 95.53           C  
ATOM   4892  CB  ALA A 631     110.736  16.536 -18.215  1.00 95.53           C  
ATOM   4893  O   ALA A 631     112.348  14.114 -19.039  1.00 95.53           O  
ATOM   4894  N   ASN A 632     111.304  14.517 -20.960  1.00 94.67           N  
ATOM   4895  CA  ASN A 632     112.391  14.030 -21.804  1.00 94.67           C  
ATOM   4896  C   ASN A 632     113.478  15.086 -21.984  1.00 94.67           C  
ATOM   4897  CB  ASN A 632     111.854  13.583 -23.165  1.00 94.67           C  
ATOM   4898  O   ASN A 632     113.177  16.264 -22.185  1.00 94.67           O  
ATOM   4899  CG  ASN A 632     111.163  12.235 -23.106  1.00 94.67           C  
ATOM   4900  ND2 ASN A 632     110.187  12.030 -23.983  1.00 94.67           N  
ATOM   4901  OD1 ASN A 632     111.502  11.385 -22.279  1.00 94.67           O  
ATOM   4902  N   LYS A 633     114.724  14.629 -21.896  1.00 95.03           N  
ATOM   4903  CA  LYS A 633     115.858  15.531 -22.072  1.00 95.03           C  
ATOM   4904  C   LYS A 633     116.628  15.204 -23.348  1.00 95.03           C  
ATOM   4905  CB  LYS A 633     116.792  15.463 -20.863  1.00 95.03           C  
ATOM   4906  O   LYS A 633     116.907  14.036 -23.628  1.00 95.03           O  
ATOM   4907  CG  LYS A 633     116.127  15.834 -19.546  1.00 95.03           C  
ATOM   4908  CD  LYS A 633     117.100  15.725 -18.379  1.00 95.03           C  
ATOM   4909  CE  LYS A 633     117.614  14.302 -18.209  1.00 95.03           C  
ATOM   4910  NZ  LYS A 633     118.566  14.190 -17.064  1.00 95.03           N  
ATOM   4911  N   ASN A 634     116.952  16.212 -24.160  1.00 93.66           N  
ATOM   4912  CA  ASN A 634     117.831  16.003 -25.305  1.00 93.66           C  
ATOM   4913  C   ASN A 634     118.781  17.180 -25.506  1.00 93.66           C  
ATOM   4914  CB  ASN A 634     117.011  15.759 -26.574  1.00 93.66           C  
ATOM   4915  O   ASN A 634     118.454  18.314 -25.151  1.00 93.66           O  
ATOM   4916  CG  ASN A 634     116.178  16.962 -26.970  1.00 93.66           C  
ATOM   4917  ND2 ASN A 634     116.485  17.541 -28.125  1.00 93.66           N  
ATOM   4918  OD1 ASN A 634     115.267  17.368 -26.244  1.00 93.66           O  
ATOM   4919  N   SER A 635     119.958  16.996 -25.920  1.00 91.04           N  
ATOM   4920  CA  SER A 635     120.933  17.949 -26.442  1.00 91.04           C  
ATOM   4921  C   SER A 635     121.213  17.699 -27.920  1.00 91.04           C  
ATOM   4922  CB  SER A 635     122.237  17.871 -25.648  1.00 91.04           C  
ATOM   4923  O   SER A 635     121.906  16.743 -28.273  1.00 91.04           O  
ATOM   4924  OG  SER A 635     122.011  18.163 -24.279  1.00 91.04           O  
ATOM   4925  N   GLY A 636     120.726  18.608 -28.781  1.00 87.57           N  
ATOM   4926  CA  GLY A 636     120.777  18.266 -30.193  1.00 87.57           C  
ATOM   4927  C   GLY A 636     120.038  16.983 -30.525  1.00 87.57           C  
ATOM   4928  O   GLY A 636     118.847  16.855 -30.235  1.00 87.57           O  
ATOM   4929  N   TRP A 637     120.603  15.946 -31.234  1.00 88.68           N  
ATOM   4930  CA  TRP A 637     119.948  14.707 -31.639  1.00 88.68           C  
ATOM   4931  C   TRP A 637     120.183  13.605 -30.612  1.00 88.68           C  
ATOM   4932  CB  TRP A 637     120.451  14.257 -33.013  1.00 88.68           C  
ATOM   4933  O   TRP A 637     119.739  12.469 -30.797  1.00 88.68           O  
ATOM   4934  CG  TRP A 637     121.939  14.092 -33.093  1.00 88.68           C  
ATOM   4935  CD1 TRP A 637     122.701  13.158 -32.446  1.00 88.68           C  
ATOM   4936  CD2 TRP A 637     122.847  14.888 -33.860  1.00 88.68           C  
ATOM   4937  CE2 TRP A 637     124.145  14.380 -33.631  1.00 88.68           C
[truncated: 27,946 more chars]
