# Supplementary material for: A structural discovery journey of streptococcal phages adhesion devices by AlphaFold2
Source: Front Mol Biosci. 2022 Aug 19;9:960325. doi: 10.3389/fmolb.2022.960325 (PMC9437275; doi:10.3389/fmolb.2022.960325)
Supplement: Supplementary file 2 [file DataSheet3.ZIP › PDBs/RBPs/STP1-RBP-440-Ct-3mer.pdb]

ATOM      1  N   GLU A   1      56.915   7.613 -18.056  1.00 64.49           N  
ATOM      2  H   GLU A   1      57.577   7.365 -17.335  1.00 64.49           H  
ATOM      3  H2  GLU A   1      57.079   8.573 -18.324  1.00 64.49           H  
ATOM      4  H3  GLU A   1      57.020   6.996 -18.849  1.00 64.49           H  
ATOM      5  CA  GLU A   1      55.566   7.470 -17.483  1.00 64.49           C  
ATOM      6  HA  GLU A   1      54.819   7.849 -18.181  1.00 64.49           H  
ATOM      7  C   GLU A   1      55.508   8.289 -16.212  1.00 64.49           C  
ATOM      8  CB  GLU A   1      55.281   5.997 -17.237  1.00 64.49           C  
ATOM      9  HB2 GLU A   1      55.579   5.465 -18.140  1.00 64.49           H  
ATOM     10  HB3 GLU A   1      55.894   5.643 -16.408  1.00 64.49           H  
ATOM     11  O   GLU A   1      56.514   8.370 -15.511  1.00 64.49           O  
ATOM     12  CG  GLU A   1      53.804   5.703 -16.971  1.00 64.49           C  
ATOM     13  HG2 GLU A   1      53.207   6.228 -17.716  1.00 64.49           H  
ATOM     14  HG3 GLU A   1      53.535   6.073 -15.982  1.00 64.49           H  
ATOM     15  CD  GLU A   1      53.539   4.194 -17.065  1.00 64.49           C  
ATOM     16  OE1 GLU A   1      52.380   3.844 -17.358  1.00 64.49           O  
ATOM     17  OE2 GLU A   1      54.529   3.429 -16.950  1.00 64.49           O  
ATOM     18  N   VAL A   2      54.405   8.986 -15.986  1.00 85.77           N  
ATOM     19  H   VAL A   2      53.560   8.778 -16.498  1.00 85.77           H  
ATOM     20  CA  VAL A   2      54.284   9.923 -14.872  1.00 85.77           C  
ATOM     21  HA  VAL A   2      55.264  10.315 -14.601  1.00 85.77           H  
ATOM     22  C   VAL A   2      53.722   9.169 -13.682  1.00 85.77           C  
ATOM     23  CB  VAL A   2      53.394  11.107 -15.274  1.00 85.77           C  
ATOM     24  HB  VAL A   2      52.445  10.741 -15.664  1.00 85.77           H  
ATOM     25  O   VAL A   2      52.616   8.657 -13.761  1.00 85.77           O  
ATOM     26  CG1 VAL A   2      53.118  12.018 -14.087  1.00 85.77           C  
ATOM     27 HG11 VAL A   2      54.059  12.356 -13.653  1.00 85.77           H  
ATOM     28 HG12 VAL A   2      52.526  11.501 -13.332  1.00 85.77           H  
ATOM     29 HG13 VAL A   2      52.539  12.876 -14.429  1.00 85.77           H  
ATOM     30  CG2 VAL A   2      54.086  11.946 -16.356  1.00 85.77           C  
ATOM     31 HG21 VAL A   2      55.040  12.326 -15.990  1.00 85.77           H  
ATOM     32 HG22 VAL A   2      53.450  12.791 -16.622  1.00 85.77           H  
ATOM     33 HG23 VAL A   2      54.250  11.351 -17.254  1.00 85.77           H  
ATOM     34  N   ILE A   3      54.482   9.109 -12.591  1.00 91.76           N  
ATOM     35  H   ILE A   3      55.414   9.496 -12.626  1.00 91.76           H  
ATOM     36  CA  ILE A   3      54.050   8.409 -11.376  1.00 91.76           C  
ATOM     37  HA  ILE A   3      53.330   7.634 -11.641  1.00 91.76           H  
ATOM     38  C   ILE A   3      53.339   9.377 -10.434  1.00 91.76           C  
ATOM     39  CB  ILE A   3      55.242   7.717 -10.691  1.00 91.76           C  
ATOM     40  HB  ILE A   3      55.971   8.474 -10.400  1.00 91.76           H  
ATOM     41  O   ILE A   3      52.232   9.111  -9.980  1.00 91.76           O  
ATOM     42  CG1 ILE A   3      55.935   6.707 -11.638  1.00 91.76           C  
ATOM     43 HG12 ILE A   3      56.108   7.164 -12.612  1.00 91.76           H  
ATOM     44 HG13 ILE A   3      55.284   5.847 -11.790  1.00 91.76           H  
ATOM     45  CG2 ILE A   3      54.736   7.008  -9.427  1.00 91.76           C  
ATOM     46 HG21 ILE A   3      54.424   7.723  -8.665  1.00 91.76           H  
ATOM     47 HG22 ILE A   3      53.901   6.351  -9.669  1.00 91.76           H  
ATOM     48 HG23 ILE A   3      55.531   6.387  -9.013  1.00 91.76           H  
ATOM     49  CD1 ILE A   3      57.305   6.229 -11.134  1.00 91.76           C  
ATOM     50 HD11 ILE A   3      57.213   5.669 -10.203  1.00 91.76           H  
ATOM     51 HD12 ILE A   3      57.959   7.086 -10.974  1.00 91.76           H  
ATOM     52 HD13 ILE A   3      57.753   5.577 -11.883  1.00 91.76           H  
ATOM     53  N   MET A   4      53.962  10.524 -10.167  1.00 92.27           N  
ATOM     54  H   MET A   4      54.869  10.700 -10.575  1.00 92.27           H  
ATOM     55  CA  MET A   4      53.403  11.569  -9.324  1.00 92.27           C  
ATOM     56  HA  MET A   4      52.316  11.519  -9.381  1.00 92.27           H  
ATOM     57  C   MET A   4      53.865  12.938  -9.818  1.00 92.27           C  
ATOM     58  CB  MET A   4      53.823  11.326  -7.872  1.00 92.27           C  
ATOM     59  HB2 MET A   4      53.547  10.313  -7.578  1.00 92.27           H  
ATOM     60  HB3 MET A   4      54.905  11.429  -7.793  1.00 92.27           H  
ATOM     61  O   MET A   4      55.029  13.118 -10.178  1.00 92.27           O  
ATOM     62  CG  MET A   4      53.157  12.306  -6.909  1.00 92.27           C  
ATOM     63  HG2 MET A   4      53.332  13.327  -7.248  1.00 92.27           H  
ATOM     64  HG3 MET A   4      52.082  12.125  -6.882  1.00 92.27           H  
ATOM     65  SD  MET A   4      53.838  12.154  -5.252  1.00 92.27           S  
ATOM     66  CE  MET A   4      53.146  13.627  -4.482  1.00 92.27           C  
ATOM     67  HE1 MET A   4      52.815  14.333  -5.243  1.00 92.27           H  
ATOM     68  HE2 MET A   4      52.318  13.352  -3.829  1.00 92.27           H  
ATOM     69  HE3 MET A   4      53.936  14.110  -3.906  1.00 92.27           H  
ATOM     70  N   THR A   5      52.956  13.904  -9.823  1.00 93.92           N  
ATOM     71  H   THR A   5      52.027  13.678  -9.496  1.00 93.92           H  
ATOM     72  CA  THR A   5      53.224  15.313 -10.117  1.00 93.92           C  
ATOM     73  HA  THR A   5      54.301  15.481 -10.153  1.00 93.92           H  
ATOM     74  C   THR A   5      52.661  16.179  -9.013  1.00 93.92           C  
ATOM     75  CB  THR A   5      52.618  15.768 -11.449  1.00 93.92           C  
ATOM     76  HB  THR A   5      52.846  16.822 -11.600  1.00 93.92           H  
ATOM     77  O   THR A   5      51.784  15.758  -8.261  1.00 93.92           O  
ATOM     78  CG2 THR A   5      53.193  14.981 -12.611  1.00 93.92           C  
ATOM     79 HG21 THR A   5      52.713  15.281 -13.543  1.00 93.92           H  
ATOM     80 HG22 THR A   5      52.996  13.925 -12.425  1.00 93.92           H  
ATOM     81 HG23 THR A   5      54.268  15.148 -12.684  1.00 93.92           H  
ATOM     82  OG1 THR A   5      51.219  15.613 -11.443  1.00 93.92           O  
ATOM     83  HG1 THR A   5      51.003  14.695 -11.622  1.00 93.92           H  
ATOM     84  N   TYR A   6      53.162  17.401  -8.916  1.00 92.70           N  
ATOM     85  H   TYR A   6      53.882  17.719  -9.548  1.00 92.70           H  
ATOM     86  CA  TYR A   6      52.624  18.379  -7.995  1.00 92.70           C  
ATOM     87  HA  TYR A   6      51.567  18.167  -7.833  1.00 92.70           H  
ATOM     88  C   TYR A   6      52.709  19.774  -8.602  1.00 92.70           C  
ATOM     89  CB  TYR A   6      53.341  18.257  -6.647  1.00 92.70           C  
ATOM     90  HB2 TYR A   6      53.179  17.253  -6.255  1.00 92.70           H  
ATOM     91  HB3 TYR A   6      52.865  18.943  -5.946  1.00 92.70           H  
ATOM     92  O   TYR A   6      53.630  20.093  -9.356  1.00 92.70           O  
ATOM     93  CG  TYR A   6      54.832  18.531  -6.680  1.00 92.70           C  
ATOM     94  CD1 TYR A   6      55.736  17.463  -6.835  1.00 92.70           C  
ATOM     95  HD1 TYR A   6      55.366  16.452  -6.915  1.00 92.70           H  
ATOM     96  CD2 TYR A   6      55.312  19.850  -6.567  1.00 92.70           C  
ATOM     97  HD2 TYR A   6      54.611  20.665  -6.460  1.00 92.70           H  
ATOM     98  CE1 TYR A   6      57.120  17.713  -6.884  1.00 92.70           C  
ATOM     99  HE1 TYR A   6      57.822  16.900  -7.002  1.00 92.70           H  
ATOM    100  CE2 TYR A   6      56.696  20.105  -6.615  1.00 92.70           C  
ATOM    101  HE2 TYR A   6      57.060  21.119  -6.535  1.00 92.70           H  
ATOM    102  OH  TYR A   6      58.937  19.271  -6.832  1.00 92.70           O  
ATOM    103  HH  TYR A   6      59.134  20.208  -6.759  1.00 92.70           H  
ATOM    104  CZ  TYR A   6      57.601  19.033  -6.777  1.00 92.70           C  
ATOM    105  N   ASP A   7      51.735  20.604  -8.260  1.00 93.99           N  
ATOM    106  H   ASP A   7      51.021  20.268  -7.630  1.00 93.99           H  
ATOM    107  CA  ASP A   7      51.709  22.025  -8.567  1.00 93.99           C  
ATOM    108  HA  ASP A   7      52.729  22.363  -8.752  1.00 93.99           H  
ATOM    109  C   ASP A   7      51.199  22.798  -7.342  1.00 93.99           C  
ATOM    110  CB  ASP A   7      50.900  22.275  -9.855  1.00 93.99           C  
ATOM    111  HB2 ASP A   7      51.025  23.318 -10.146  1.00 93.99           H  
ATOM    112  HB3 ASP A   7      51.320  21.665 -10.654  1.00 93.99           H  
ATOM    113  O   ASP A   7      51.079  22.254  -6.248  1.00 93.99           O  
ATOM    114  CG  ASP A   7      49.404  21.985  -9.739  1.00 93.99           C  
ATOM    115  OD1 ASP A   7      48.743  21.824 -10.781  1.00 93.99           O  
ATOM    116  OD2 ASP A   7      48.855  22.000  -8.621  1.00 93.99           O  
ATOM    117  N   ARG A   8      50.911  24.091  -7.496  1.00 92.97           N  
ATOM    118  H   ARG A   8      50.932  24.474  -8.431  1.00 92.97           H  
ATOM    119  CA  ARG A   8      50.453  24.924  -6.373  1.00 92.97           C  
ATOM    120  HA  ARG A   8      51.127  24.787  -5.527  1.00 92.97           H  
ATOM    121  C   ARG A   8      49.077  24.532  -5.828  1.00 92.97           C  
ATOM    122  CB  ARG A   8      50.448  26.398  -6.782  1.00 92.97           C  
ATOM    123  HB2 ARG A   8      50.057  26.988  -5.952  1.00 92.97           H  
ATOM    124  HB3 ARG A   8      49.792  26.537  -7.641  1.00 92.97           H  
ATOM    125  O   ARG A   8      48.753  24.917  -4.716  1.00 92.97           O  
ATOM    126  CG  ARG A   8      51.859  26.891  -7.115  1.00 92.97           C  
ATOM    127  HG2 ARG A   8      52.518  26.705  -6.267  1.00 92.97           H  
ATOM    128  HG3 ARG A   8      52.240  26.365  -7.991  1.00 92.97           H  
ATOM    129  CD  ARG A   8      51.815  28.389  -7.406  1.00 92.97           C  
ATOM    130  HD2 ARG A   8      51.454  28.903  -6.516  1.00 92.97           H  
ATOM    131  HD3 ARG A   8      51.115  28.566  -8.223  1.00 92.97           H  
ATOM    132  NE  ARG A   8      53.147  28.900  -7.774  1.00 92.97           N  
ATOM    133  HE  ARG A   8      53.902  28.228  -7.791  1.00 92.97           H  
ATOM    134  NH1 ARG A   8      52.520  31.084  -8.074  1.00 92.97           N  
ATOM    135 HH11 ARG A   8      51.579  30.832  -7.808  1.00 92.97           H  
ATOM    136 HH12 ARG A   8      52.741  32.041  -8.310  1.00 92.97           H  
ATOM    137  NH2 ARG A   8      54.650  30.491  -8.402  1.00 92.97           N  
ATOM    138 HH21 ARG A   8      55.376  29.791  -8.442  1.00 92.97           H  
ATOM    139 HH22 ARG A   8      54.858  31.450  -8.642  1.00 92.97           H  
ATOM    140  CZ  ARG A   8      53.433  30.152  -8.080  1.00 92.97           C  
ATOM    141  N   GLN A   9      48.279  23.812  -6.606  1.00 91.82           N  
ATOM    142  H   GLN A   9      48.664  23.397  -7.442  1.00 91.82           H  
ATOM    143  CA  GLN A   9      46.899  23.461  -6.283  1.00 91.82           C  
ATOM    144  HA  GLN A   9      46.517  24.120  -5.502  1.00 91.82           H  
ATOM    145  C   GLN A   9      46.767  22.026  -5.755  1.00 91.82           C  
ATOM    146  CB  GLN A   9      46.047  23.653  -7.542  1.00 91.82           C  
ATOM    147  HB2 GLN A   9      45.041  23.271  -7.366  1.00 91.82           H  
ATOM    148  HB3 GLN A   9      46.519  23.070  -8.333  1.00 91.82           H  
ATOM    149  O   GLN A   9      45.729  21.695  -5.191  1.00 91.82           O  
ATOM    150  CG  GLN A   9      45.949  25.108  -8.022  1.00 91.82           C  
ATOM    151  HG2 GLN A   9      46.949  25.531  -8.114  1.00 91.82           H  
ATOM    152  HG3 GLN A   9      45.400  25.689  -7.281  1.00 91.82           H  
ATOM    153  CD  GLN A   9      45.255  25.254  -9.378  1.00 91.82           C  
ATOM    154  NE2 GLN A   9      45.251  26.439  -9.946  1.00 91.82           N  
ATOM    155 HE21 GLN A   9      44.745  26.504 -10.818  1.00 91.82           H  
ATOM    156 HE22 GLN A   9      45.624  27.241  -9.458  1.00 91.82           H  
ATOM    157  OE1 GLN A   9      44.709  24.337  -9.973  1.00 91.82           O  
ATOM    158  N   GLY A  10      47.782  21.171  -5.916  1.00 94.68           N  
ATOM    159  H   GLY A  10      48.583  21.449  -6.464  1.00 94.68           H  
ATOM    160  CA  GLY A  10      47.751  19.826  -5.352  1.00 94.68           C  
ATOM    161  HA2 GLY A  10      46.738  19.439  -5.463  1.00 94.68           H  
ATOM    162  HA3 GLY A  10      47.980  19.871  -4.288  1.00 94.68           H  
ATOM    163  C   GLY A  10      48.703  18.835  -6.011  1.00 94.68           C  
ATOM    164  O   GLY A  10      49.740  19.200  -6.564  1.00 94.68           O  
ATOM    165  N   VAL A  11      48.318  17.561  -5.967  1.00 94.46           N  
ATOM    166  H   VAL A  11      47.428  17.363  -5.533  1.00 94.46           H  
ATOM    167  CA  VAL A  11      49.089  16.410  -6.448  1.00 94.46           C  
ATOM    168  HA  VAL A  11      50.017  16.760  -6.899  1.00 94.46           H  
ATOM    169  C   VAL A  11      48.306  15.640  -7.515  1.00 94.46           C  
ATOM    170  CB  VAL A  11      49.451  15.508  -5.253  1.00 94.46           C  
ATOM    171  HB  VAL A  11      48.538  15.308  -4.693  1.00 94.46           H  
ATOM    172  O   VAL A  11      47.106  15.418  -7.385  1.00 94.46           O  
ATOM    173  CG1 VAL A  11      50.037  14.155  -5.672  1.00 94.46           C  
ATOM    174 HG11 VAL A  11      49.287  13.573  -6.208  1.00 94.46           H  
ATOM    175 HG12 VAL A  11      50.904  14.298  -6.317  1.00 94.46           H  
ATOM    176 HG13 VAL A  11      50.312  13.583  -4.786  1.00 94.46           H  
ATOM    177  CG2 VAL A  11      50.450  16.208  -4.318  1.00 94.46           C  
ATOM    178 HG21 VAL A  11      51.371  16.429  -4.857  1.00 94.46           H  
ATOM    179 HG22 VAL A  11      50.026  17.138  -3.940  1.00 94.46           H  
ATOM    180 HG23 VAL A  11      50.674  15.565  -3.467  1.00 94.46           H  
ATOM    181  N   GLY A  12      48.991  15.195  -8.565  1.00 96.13           N  
ATOM    182  H   GLY A  12      49.983  15.384  -8.587  1.00 96.13           H  
ATOM    183  CA  GLY A  12      48.479  14.220  -9.529  1.00 96.13           C  
ATOM    184  HA2 GLY A  12      47.407  14.077  -9.394  1.00 96.13           H  
ATOM    185  HA3 GLY A  12      48.648  14.579 -10.544  1.00 96.13           H  
ATOM    186  C   GLY A  12      49.202  12.886  -9.357  1.00 96.13           C  
ATOM    187  O   GLY A  12      50.416  12.879  -9.166  1.00 96.13           O  
ATOM    188  N   ILE A  13      48.496  11.760  -9.428  1.00 96.52           N  
ATOM    189  H   ILE A  13      47.505  11.836  -9.608  1.00 96.52           H  
ATOM    190  CA  ILE A  13      49.082  10.410  -9.358  1.00 96.52           C  
ATOM    191  HA  ILE A  13      50.167  10.485  -9.288  1.00 96.52           H  
ATOM    192  C   ILE A  13      48.753   9.678 -10.655  1.00 96.52           C  
ATOM    193  CB  ILE A  13      48.597   9.641  -8.111  1.00 96.52           C  
ATOM    194  HB  ILE A  13      47.510   9.574  -8.147  1.00 96.52           H  
ATOM    195  O   ILE A  13      47.600   9.645 -11.068  1.00 96.52           O  
ATOM    196  CG1 ILE A  13      48.997  10.400  -6.825  1.00 96.52           C  
ATOM    197 HG12 ILE A  13      50.078  10.536  -6.801  1.00 96.52           H  
ATOM    198 HG13 ILE A  13      48.530  11.385  -6.840  1.00 96.52           H  
ATOM    199  CG2 ILE A  13      49.172   8.212  -8.110  1.00 96.52           C  
ATOM    200 HG21 ILE A  13      50.261   8.241  -8.100  1.00 96.52           H  
ATOM    201 HG22 ILE A  13      48.834   7.655  -8.983  1.00 96.52           H  
ATOM    202 HG23 ILE A  13      48.820   7.668  -7.234  1.00 96.52           H  
ATOM    203  CD1 ILE A  13      48.557   9.718  -5.527  1.00 96.52           C  
ATOM    204 HD11 ILE A  13      49.170   8.836  -5.343  1.00 96.52           H  
ATOM    205 HD12 ILE A  13      47.508   9.430  -5.597  1.00 96.52           H  
ATOM    206 HD13 ILE A  13      48.689  10.407  -4.693  1.00 96.52           H  
ATOM    207  N   GLY A  14      49.763   9.139 -11.334  1.00 94.81           N  
ATOM    208  H   GLY A  14      50.674   9.119 -10.899  1.00 94.81           H  
ATOM    209  CA  GLY A  14      49.628   8.558 -12.675  1.00 94.81           C  
ATOM    210  HA2 GLY A  14      48.771   7.885 -12.683  1.00 94.81           H  
ATOM    211  HA3 GLY A  14      50.507   7.953 -12.898  1.00 94.81           H  
ATOM    212  C   GLY A  14      49.436   9.593 -13.798  1.00 94.81           C  
ATOM    213  O   GLY A  14      49.333   9.231 -14.967  1.00 94.81           O  
ATOM    214  N   LYS A  15      49.365  10.891 -13.464  1.00 95.53           N  
ATOM    215  H   LYS A  15      49.439  11.121 -12.483  1.00 95.53           H  
ATOM    216  CA  LYS A  15      49.096  11.990 -14.402  1.00 95.53           C  
ATOM    217  HA  LYS A  15      49.629  11.784 -15.330  1.00 95.53           H  
ATOM    218  C   LYS A  15      49.591  13.338 -13.878  1.00 95.53           C  
ATOM    219  CB  LYS A  15      47.584  12.045 -14.721  1.00 95.53           C  
ATOM    220  HB2 LYS A  15      47.287  11.104 -15.183  1.00 95.53           H  
ATOM    221  HB3 LYS A  15      47.410  12.833 -15.454  1.00 95.53           H  
ATOM    222  O   LYS A  15      49.938  13.480 -12.703  1.00 95.53           O  
ATOM    223  CG  LYS A  15      46.698  12.300 -13.485  1.00 95.53           C  
ATOM    224  HG2 LYS A  15      46.854  11.505 -12.757  1.00 95.53           H  
ATOM    225  HG3 LYS A  15      46.991  13.239 -13.015  1.00 95.53           H  
ATOM    226  CD  LYS A  15      45.195  12.365 -13.789  1.00 95.53           C  
ATOM    227  HD2 LYS A  15      44.690  12.557 -12.842  1.00 95.53           H  
ATOM    228  HD3 LYS A  15      44.821  11.416 -14.173  1.00 95.53           H  
ATOM    229  CE  LYS A  15      44.841  13.459 -14.793  1.00 95.53           C  
ATOM    230  HE2 LYS A  15      45.386  14.365 -14.528  1.00 95.53           H  
ATOM    231  HE3 LYS A  15      45.139  13.156 -15.796  1.00 95.53           H  
ATOM    232  NZ  LYS A  15      43.401  13.756 -14.747  1.00 95.53           N  
ATOM    233  HZ1 LYS A  15      43.172  14.129 -13.837  1.00 95.53           H  
ATOM    234  HZ2 LYS A  15      43.172  14.473 -15.421  1.00 95.53           H  
ATOM    235  HZ3 LYS A  15      42.805  12.962 -14.935  1.00 95.53           H  
ATOM    236  N   TYR A  16      49.584  14.335 -14.761  1.00 95.18           N  
ATOM    237  H   TYR A  16      49.243  14.131 -15.689  1.00 95.18           H  
ATOM    238  CA  TYR A  16      49.575  15.738 -14.349  1.00 95.18           C  
ATOM    239  HA  TYR A  16      50.356  15.904 -13.607  1.00 95.18           H  
ATOM    240  C   TYR A  16      48.227  16.060 -13.713  1.00 95.18           C  
ATOM    241  CB  TYR A  16      49.877  16.657 -15.535  1.00 95.18           C  
ATOM    242  HB2 TYR A  16      49.200  16.430 -16.358  1.00 95.18           H  
ATOM    243  HB3 TYR A  16      49.693  17.689 -15.236  1.00 95.18           H  
ATOM    244  O   TYR A  16      47.192  15.658 -14.243  1.00 95.18           O  
ATOM    245  CG  TYR A  16      51.314  16.540 -15.999  1.00 95.18           C  
ATOM    246  CD1 TYR A  16      52.320  17.278 -15.345  1.00 95.18           C  
ATOM    247  HD1 TYR A  16      52.055  17.949 -14.542  1.00 95.18           H  
ATOM    248  CD2 TYR A  16      51.650  15.667 -17.051  1.00 95.18           C  
ATOM    249  HD2 TYR A  16      50.877  15.112 -17.561  1.00 95.18           H  
ATOM    250  CE1 TYR A  16      53.666  17.135 -15.733  1.00 95.18           C  
ATOM    251  HE1 TYR A  16      54.434  17.702 -15.228  1.00 95.18           H  
ATOM    252  CE2 TYR A  16      52.994  15.524 -17.444  1.00 95.18           C  
ATOM    253  HE2 TYR A  16      53.263  14.864 -18.255  1.00 95.18           H  
ATOM    254  OH  TYR A  16      55.299  16.109 -17.163  1.00 95.18           O  
ATOM    255  HH  TYR A  16      55.879  16.687 -16.663  1.00 95.18           H  
ATOM    256  CZ  TYR A  16      54.003  16.254 -16.783  1.00 95.18           C  
ATOM    257  N   ARG A  17      48.238  16.752 -12.573  1.00 95.03           N  
ATOM    258  H   ARG A  17      49.125  17.030 -12.176  1.00 95.03           H  
ATOM    259  CA  ARG A  17      47.007  17.172 -11.901  1.00 95.03           C  
ATOM    260  HA  ARG A  17      46.376  16.298 -11.739  1.00 95.03           H  
ATOM    261  C   ARG A  17      46.243  18.164 -12.779  1.00 95.03           C  
ATOM    262  CB  ARG A  17      47.363  17.806 -10.554  1.00 95.03           C  
ATOM    263  HB2 ARG A  17      47.863  18.755 -10.750  1.00 95.03           H  
ATOM    264  HB3 ARG A  17      48.073  17.172 -10.023  1.00 95.03           H  
ATOM    265  O   ARG A  17      46.799  19.176 -13.191  1.00 95.03           O  
ATOM    266  CG  ARG A  17      46.126  18.011  -9.659  1.00 95.03           C  
ATOM    267  HG2 ARG A  17      45.261  18.316 -10.248  1.00 95.03           H  
ATOM    268  HG3 ARG A  17      45.884  17.073  -9.161  1.00 95.03           H  
ATOM    269  CD  ARG A  17      46.413  19.084  -8.610  1.00 95.03           C  
ATOM    270  HD2 ARG A  17      45.612  19.110  -7.871  1.00 95.03           H  
ATOM    271  HD3 ARG A  17      47.342  18.818  -8.106  1.00 95.03           H  
ATOM    272  NE  ARG A  17      46.585  20.394  -9.245  1.00 95.03           N  
ATOM    273  HE  ARG A  17      47.525  20.747  -9.352  1.00 95.03           H  
ATOM    274  NH1 ARG A  17      44.394  21.014  -9.539  1.00 95.03           N  
ATOM    275 HH11 ARG A  17      44.120  20.400  -8.785  1.00 95.03           H  
ATOM    276 HH12 ARG A  17      43.750  21.679  -9.943  1.00 95.03           H  
ATOM    277  NH2 ARG A  17      46.032  22.064 -10.623  1.00 95.03           N  
ATOM    278 HH21 ARG A  17      47.016  22.092 -10.851  1.00 95.03           H  
ATOM    279 HH22 ARG A  17      45.416  22.840 -10.819  1.00 95.03           H  
ATOM    280  CZ  ARG A  17      45.661  21.140  -9.800  1.00 95.03           C  
ATOM    281  N   GLU A  18      44.965  17.897 -13.025  1.00 96.04           N  
ATOM    282  H   GLU A  18      44.602  16.991 -12.766  1.00 96.04           H  
ATOM    283  CA  GLU A  18      44.096  18.793 -13.804  1.00 96.04           C  
ATOM    284  HA  GLU A  18      44.669  19.615 -14.231  1.00 96.04           H  
ATOM    285  C   GLU A  18      42.980  19.409 -12.952  1.00 96.04           C  
ATOM    286  CB  GLU A  18      43.460  18.003 -14.952  1.00 96.04           C  
ATOM    287  HB2 GLU A  18      42.851  17.213 -14.511  1.00 96.04           H  
ATOM    288  HB3 GLU A  18      42.796  18.663 -15.510  1.00 96.04           H  
ATOM    289  O   GLU A  18      42.409  20.435 -13.312  1.00 96.04           O  
ATOM    290  CG  GLU A  18      44.469  17.391 -15.934  1.00 96.04           C  
ATOM    291  HG2 GLU A  18      45.181  16.767 -15.395  1.00 96.04           H  
ATOM    292  HG3 GLU A  18      45.015  18.193 -16.432  1.00 96.04           H  
ATOM    293  CD  GLU A  18      43.747  16.511 -16.958  1.00 96.04           C  
ATOM    294  OE1 GLU A  18      44.056  16.609 -18.160  1.00 96.04           O  
ATOM    295  OE2 GLU A  18      42.855  15.730 -16.528  1.00 96.04           O  
ATOM    296  N   ARG A  19      42.633  18.765 -11.834  1.00 92.75           N  
ATOM    297  H   ARG A  19      43.160  17.940 -11.586  1.00 92.75           H  
ATOM    298  CA  ARG A  19      41.448  19.069 -11.022  1.00 92.75           C  
ATOM    299  HA  ARG A  19      41.286  20.146 -11.026  1.00 92.75           H  
ATOM    300  C   ARG A  19      41.650  18.621  -9.576  1.00 92.75           C  
ATOM    301  CB  ARG A  19      40.227  18.384 -11.666  1.00 92.75           C  
ATOM    302  HB2 ARG A  19      39.321  18.669 -11.131  1.00 92.75           H  
ATOM    303  HB3 ARG A  19      40.134  18.736 -12.694  1.00 92.75           H  
ATOM    304  O   ARG A  19      42.436  17.718  -9.320  1.00 92.75           O  
ATOM    305  CG  ARG A  19      40.349  16.851 -11.661  1.00 92.75           C  
ATOM    306  HG2 ARG A  19      40.154  16.497 -10.648  1.00 92.75           H  
ATOM    307  HG3 ARG A  19      41.365  16.546 -11.912  1.00 92.75           H  
ATOM    308  CD  ARG A  19      39.397  16.166 -12.643  1.00 92.75           C  
ATOM    309  HD2 ARG A  19      39.288  15.127 -12.336  1.00 92.75           H  
ATOM    310  HD3 ARG A  19      38.424  16.656 -12.610  1.00 92.75           H  
ATOM    311  NE  ARG A  19      39.958  16.186 -14.005  1.00 92.75           N  
ATOM    312  HE  ARG A  19      40.950  16.366 -14.078  1.00 92.75           H  
ATOM    313  NH1 ARG A  19      38.054  15.667 -15.175  1.00 92.75           N  
ATOM    314 HH11 ARG A  19      37.575  15.429 -14.318  1.00 92.75           H  
ATOM    315 HH12 ARG A  19      37.581  15.537 -16.058  1.00 92.75           H  
ATOM    316  NH2 ARG A  19      39.979  16.001 -16.266  1.00 92.75           N  
ATOM    317 HH21 ARG A  19      39.517  15.874 -17.154  1.00 92.75           H  
ATOM    318 HH22 ARG A  19      40.987  16.063 -16.278  1.00 92.75           H  
ATOM    319  CZ  ARG A  19      39.326  15.961 -15.138  1.00 92.75           C  
ATOM    320  N   GLY A  20      40.932  19.240  -8.641  1.00 95.06           N  
ATOM    321  H   GLY A  20      40.298  19.972  -8.927  1.00 95.06           H  
ATOM    322  CA  GLY A  20      41.021  18.910  -7.215  1.00 95.06           C  
ATOM    323  HA2 GLY A  20      40.771  17.858  -7.079  1.00 95.06           H  
ATOM    324  HA3 GLY A  20      40.299  19.504  -6.657  1.00 95.06           H  
ATOM    325  C   GLY A  20      42.406  19.137  -6.601  1.00 95.06           C  
ATOM    326  O   GLY A  20      43.332  19.611  -7.266  1.00 95.06           O  
ATOM    327  N   ALA A  21      42.532  18.793  -5.321  1.00 96.44           N  
ATOM    328  H   ALA A  21      41.741  18.359  -4.868  1.00 96.44           H  
ATOM    329  CA  ALA A  21      43.813  18.763  -4.617  1.00 96.44           C  
ATOM    330  HA  ALA A  21      44.458  19.550  -5.007  1.00 96.44           H  
ATOM    331  C   ALA A  21      44.544  17.425  -4.829  1.00 96.44           C  
ATOM    332  CB  ALA A  21      43.555  19.053  -3.137  1.00 96.44           C  
ATOM    333  HB1 ALA A  21      43.181  20.070  -3.025  1.00 96.44           H  
ATOM    334  HB2 ALA A  21      44.485  18.964  -2.574  1.00 96.44           H  
ATOM    335  HB3 ALA A  21      42.822  18.349  -2.743  1.00 96.44           H  
ATOM    336  O   ALA A  21      45.766  17.362  -4.700  1.00 96.44           O  
ATOM    337  N   LEU A  22      43.811  16.368  -5.190  1.00 97.24           N  
ATOM    338  H   LEU A  22      42.810  16.479  -5.253  1.00 97.24           H  
ATOM    339  CA  LEU A  22      44.356  15.061  -5.542  1.00 97.24           C  
ATOM    340  HA  LEU A  22      45.416  15.168  -5.773  1.00 97.24           H  
ATOM    341  C   LEU A  22      43.641  14.506  -6.784  1.00 97.24           C  
ATOM    342  CB  LEU A  22      44.230  14.149  -4.313  1.00 97.24           C  
ATOM    343  HB2 LEU A  22      44.808  14.581  -3.496  1.00 97.24           H  
ATOM    344  HB3 LEU A  22      43.181  14.129  -4.014  1.00 97.24           H  
ATOM    345  O   LEU A  22      42.436  14.272  -6.745  1.00 97.24           O  
ATOM    346  CG  LEU A  22      44.692  12.704  -4.545  1.00 97.24           C  
ATOM    347  HG  LEU A  22      44.069  12.254  -5.318  1.00 97.24           H  
ATOM    348  CD1 LEU A  22      46.159  12.608  -4.969  1.00 97.24           C  
ATOM    349 HD11 LEU A  22      46.795  13.119  -4.247  1.00 97.24           H  
ATOM    350 HD12 LEU A  22      46.446  11.558  -5.028  1.00 97.24           H  
ATOM    351 HD13 LEU A  22      46.296  13.055  -5.954  1.00 97.24           H  
ATOM    352  CD2 LEU A  22      44.506  11.901  -3.260  1.00 97.24           C  
ATOM    353 HD21 LEU A  22      44.737  10.853  -3.451  1.00 97.24           H  
ATOM    354 HD22 LEU A  22      43.471  11.971  -2.924  1.00 97.24           H  
ATOM    355 HD23 LEU A  22      45.164  12.286  -2.481  1.00 97.24           H  
ATOM    356  N   ASP A  23      44.382  14.276  -7.868  1.00 96.88           N  
ATOM    357  H   ASP A  23      45.358  14.533  -7.828  1.00 96.88           H  
ATOM    358  CA  ASP A  23      43.866  13.757  -9.147  1.00 96.88           C  
ATOM    359  HA  ASP A  23      42.796  13.568  -9.063  1.00 96.88           H  
ATOM    360  C   ASP A  23      44.558  12.437  -9.507  1.00 96.88           C  
ATOM    361  CB  ASP A  23      44.075  14.821 -10.235  1.00 96.88           C  
ATOM    362  HB2 ASP A  23      43.751  15.785  -9.842  1.00 96.88           H  
ATOM    363  HB3 ASP A  23      45.141  14.910 -10.447  1.00 96.88           H  
ATOM    364  O   ASP A  23      45.730  12.421  -9.891  1.00 96.88           O  
ATOM    365  CG  ASP A  23      43.328  14.575 -11.552  1.00 96.88           C  
ATOM    366  OD1 ASP A  23      43.514  15.395 -12.483  1.00 96.88           O  
ATOM    367  OD2 ASP A  23      42.585  13.582 -11.707  1.00 96.88           O  
ATOM    368  N   VAL A  24      43.858  11.317  -9.341  1.00 97.01           N  
ATOM    369  H   VAL A  24      42.901  11.390  -9.025  1.00 97.01           H  
ATOM    370  CA  VAL A  24      44.419   9.969  -9.491  1.00 97.01           C  
ATOM    371  HA  VAL A  24      45.506  10.044  -9.515  1.00 97.01           H  
ATOM    372  C   VAL A  24      43.972   9.344 -10.817  1.00 97.01           C  
ATOM    373  CB  VAL A  24      44.067   9.084  -8.275  1.00 97.01           C  
ATOM    374  HB  VAL A  24      42.996   8.884  -8.270  1.00 97.01           H  
ATOM    375  O   VAL A  24      42.783   9.135 -11.061  1.00 97.01           O  
ATOM    376  CG1 VAL A  24      44.811   7.747  -8.347  1.00 97.01           C  
ATOM    377 HG11 VAL A  24      44.570   7.134  -7.478  1.00 97.01           H  
ATOM    378 HG12 VAL A  24      45.889   7.906  -8.387  1.00 97.01           H  
ATOM    379 HG13 VAL A  24      44.490   7.203  -9.235  1.00 97.01           H  
ATOM    380  CG2 VAL A  24      44.443   9.761  -6.948  1.00 97.01           C  
ATOM    381 HG21 VAL A  24      43.782  10.613  -6.787  1.00 97.01           H  
ATOM    382 HG22 VAL A  24      45.478  10.100  -6.975  1.00 97.01           H  
ATOM    383 HG23 VAL A  24      44.307   9.065  -6.120  1.00 97.01           H  
ATOM    384  N   ALA A  25      44.932   9.006 -11.682  1.00 97.11           N  
ATOM    385  H   ALA A  25      45.886   9.225 -11.434  1.00 97.11           H  
ATOM    386  CA  ALA A  25      44.729   8.226 -12.906  1.00 97.11           C  
ATOM    387  HA  ALA A  25      43.763   8.488 -13.337  1.00 97.11           H  
ATOM    388  C   ALA A  25      44.710   6.722 -12.603  1.00 97.11           C  
ATOM    389  CB  ALA A  25      45.816   8.564 -13.933  1.00 97.11           C  
ATOM    390  HB1 ALA A  25      45.617   8.036 -14.865  1.00 97.11           H  
ATOM    391  HB2 ALA A  25      46.790   8.250 -13.557  1.00 97.11           H  
ATOM    392  HB3 ALA A  25      45.854   9.636 -14.131  1.00 97.11           H  
ATOM    393  O   ALA A  25      45.625   5.982 -12.960  1.00 97.11           O  
ATOM    394  N   GLY A  26      43.678   6.275 -11.903  1.00 95.56           N  
ATOM    395  H   GLY A  26      42.989   6.932 -11.567  1.00 95.56           H  
ATOM    396  CA  GLY A  26      43.471   4.871 -11.588  1.00 95.56           C  
ATOM    397  HA2 GLY A  26      42.917   4.398 -12.398  1.00 95.56           H  
ATOM    398  HA3 GLY A  26      44.428   4.359 -11.484  1.00 95.56           H  
ATOM    399  C   GLY A  26      42.689   4.702 -10.300  1.00 95.56           C  
ATOM    400  O   GLY A  26      42.253   5.673  -9.680  1.00 95.56           O  
ATOM    401  N   ASP A  27      42.525   3.447  -9.903  1.00 96.92           N  
ATOM    402  H   ASP A  27      42.860   2.698 -10.493  1.00 96.92           H  
ATOM    403  CA  ASP A  27      41.738   3.101  -8.729  1.00 96.92           C  
ATOM    404  HA  ASP A  27      40.804   3.660  -8.783  1.00 96.92           H  
ATOM    405  C   ASP A  27      42.435   3.499  -7.424  1.00 96.92           C  
ATOM    406  CB  ASP A  27      41.407   1.607  -8.746  1.00 96.92           C  
ATOM    407  HB2 ASP A  27      42.340   1.051  -8.836  1.00 96.92           H  
ATOM    408  HB3 ASP A  27      40.932   1.336  -7.802  1.00 96.92           H  
ATOM    409  O   ASP A  27      43.659   3.379  -7.288  1.00 96.92           O  
ATOM    410  CG  ASP A  27      40.474   1.196  -9.887  1.00 96.92           C  
ATOM    411  OD1 ASP A  27      40.559   0.013 -10.273  1.00 96.92           O  
ATOM    412  OD2 ASP A  27      39.667   2.043 -10.337  1.00 96.92           O  
ATOM    413  N   ILE A  28      41.628   3.927  -6.453  1.00 97.72           N  
ATOM    414  H   ILE A  28      40.639   3.965  -6.654  1.00 97.72           H  
ATOM    415  CA  ILE A  28      42.064   4.285  -5.103  1.00 97.72           C  
ATOM    416  HA  ILE A  28      43.154   4.316  -5.086  1.00 97.72           H  
ATOM    417  C   ILE A  28      41.603   3.201  -4.129  1.00 97.72           C  
ATOM    418  CB  ILE A  28      41.563   5.687  -4.690  1.00 97.72           C  
ATOM    419  HB  ILE A  28      40.473   5.661  -4.677  1.00 97.72           H  
ATOM    420  O   ILE A  28      40.431   2.814  -4.105  1.00 97.72           O  
ATOM    421  CG1 ILE A  28      41.985   6.769  -5.712  1.00 97.72           C  
ATOM    422 HG12 ILE A  28      43.073   6.811  -5.766  1.00 97.72           H  
ATOM    423 HG13 ILE A  28      41.611   6.499  -6.699  1.00 97.72           H  
ATOM    424  CG2 ILE A  28      42.067   6.024  -3.270  1.00 97.72           C  
ATOM    425 HG21 ILE A  28      43.155   5.977  -3.235  1.00 97.72           H  
ATOM    426 HG22 ILE A  28      41.662   5.320  -2.543  1.00 97.72           H  
ATOM    427 HG23 ILE A  28      41.737   7.017  -2.965  1.00 97.72           H  
ATOM    428  CD1 ILE A  28      41.454   8.175  -5.402  1.00 97.72           C  
ATOM    429 HD11 ILE A  28      41.640   8.829  -6.254  1.00 97.72           H  
ATOM    430 HD12 ILE A  28      40.380   8.138  -5.217  1.00 97.72           H  
ATOM    431 HD13 ILE A  28      41.962   8.595  -4.534  1.00 97.72           H  
ATOM    432  N   TYR A  29      42.527   2.736  -3.299  1.00 96.59           N  
ATOM    433  H   TYR A  29      43.467   3.096  -3.378  1.00 96.59           H  
ATOM    434  CA  TYR A  29      42.274   1.754  -2.259  1.00 96.59           C  
ATOM    435  HA  TYR A  29      41.219   1.482  -2.277  1.00 96.59           H  
ATOM    436  C   TYR A  29      42.577   2.352  -0.889  1.00 96.59           C  
ATOM    437  CB  TYR A  29      43.090   0.480  -2.514  1.00 96.59           C  
ATOM    438  HB2 TYR A  29      44.140   0.745  -2.631  1.00 96.59           H  
ATOM    439  HB3 TYR A  29      43.016  -0.156  -1.632  1.00 96.59           H  
ATOM    440  O   TYR A  29      43.575   3.047  -0.711  1.00 96.59           O  
ATOM    441  CG  TYR A  29      42.650  -0.318  -3.728  1.00 96.59           C  
ATOM    442  CD1 TYR A  29      42.000  -1.557  -3.561  1.00 96.59           C  
ATOM    443  HD1 TYR A  29      41.776  -1.916  -2.568  1.00 96.59           H  
ATOM    444  CD2 TYR A  29      42.953   0.140  -5.026  1.00 96.59           C  
ATOM    445  HD2 TYR A  29      43.473   1.077  -5.159  1.00 96.59           H  
ATOM    446  CE1 TYR A  29      41.663  -2.338  -4.683  1.00 96.59           C  
ATOM    447  HE1 TYR A  29      41.163  -3.288  -4.567  1.00 96.59           H  
ATOM    448  CE2 TYR A  29      42.577  -0.619  -6.150  1.00 96.59           C  
ATOM    449  HE2 TYR A  29      42.784  -0.256  -7.145  1.00 96.59           H  
ATOM    450  OH  TYR A  29      41.516  -2.570  -7.061  1.00 96.59           O  
ATOM    451  HH  TYR A  29      41.584  -2.075  -7.881  1.00 96.59           H  
ATOM    452  CZ  TYR A  29      41.927  -1.856  -5.982  1.00 96.59           C  
ATOM    453  N   ALA A  30      41.731   2.034   0.084  1.00 97.39           N  
ATOM    454  H   ALA A  30      40.939   1.450  -0.146  1.00 97.39           H  
ATOM    455  CA  ALA A  30      41.962   2.297   1.495  1.00 97.39           C  
ATOM    456  HA  ALA A  30      42.973   2.680   1.637  1.00 97.39           H  
ATOM    457  C   ALA A  30      41.822   0.981   2.260  1.00 97.39           C  
ATOM    458  CB  ALA A  30      40.987   3.362   1.992  1.00 97.39           C  
ATOM    459  HB1 ALA A  30      41.052   4.250   1.364  1.00 97.39           H  
ATOM    460  HB2 ALA A  30      39.966   2.980   1.974  1.00 97.39           H  
ATOM    461  HB3 ALA A  30      41.253   3.636   3.013  1.00 97.39           H  
ATOM    462  O   ALA A  30      40.872   0.223   2.044  1.00 97.39           O  
ATOM    463  N   ASN A  31      42.784   0.669   3.130  1.00 95.06           N  
ATOM    464  H   ASN A  31      43.553   1.316   3.230  1.00 95.06           H  
ATOM    465  CA  ASN A  31      42.780  -0.559   3.929  1.00 95.06           C  
ATOM    466  HA  ASN A  31      43.775  -0.675   4.358  1.00 95.06           H  
ATOM    467  C   ASN A  31      42.531  -1.815   3.063  1.00 95.06           C  
ATOM    468  CB  ASN A  31      41.794  -0.387   5.099  1.00 95.06           C  
ATOM    469  HB2 ASN A  31      41.802  -1.284   5.719  1.00 95.06           H  
ATOM    470  HB3 ASN A  31      40.784  -0.249   4.713  1.00 95.06           H  
ATOM    471  O   ASN A  31      41.670  -2.650   3.356  1.00 95.06           O  
ATOM    472  CG  ASN A  31      42.168   0.786   5.985  1.00 95.06           C  
ATOM    473  ND2 ASN A  31      41.268   1.718   6.207  1.00 95.06           N  
ATOM    474 HD21 ASN A  31      41.513   2.503   6.794  1.00 95.06           H  
ATOM    475 HD22 ASN A  31      40.391   1.742   5.706  1.00 95.06           H  
ATOM    476  OD1 ASN A  31      43.284   0.864   6.469  1.00 95.06           O  
ATOM    477  N   ASN A  32      43.270  -1.920   1.951  1.00 94.68           N  
ATOM    478  H   ASN A  32      43.927  -1.175   1.768  1.00 94.68           H  
ATOM    479  CA  ASN A  32      43.224  -3.023   0.981  1.00 94.68           C  
ATOM    480  HA  ASN A  32      43.977  -2.796   0.227  1.00 94.68           H  
ATOM    481  C   ASN A  32      41.906  -3.183   0.197  1.00 94.68           C  
ATOM    482  CB  ASN A  32      43.657  -4.331   1.679  1.00 94.68           C  
ATOM    483  HB2 ASN A  32      42.915  -4.617   2.425  1.00 94.68           H  
ATOM    484  HB3 ASN A  32      43.712  -5.142   0.953  1.00 94.68           H  
ATOM    485  O   ASN A  32      41.768  -4.149  -0.554  1.00 94.68           O  
ATOM    486  CG  ASN A  32      45.016  -4.220   2.337  1.00 94.68           C  
ATOM    487  ND2 ASN A  32      45.203  -4.814   3.490  1.00 94.68           N  
ATOM    488 HD21 ASN A  32      46.124  -4.739   3.897  1.00 94.68           H  
ATOM    489 HD22 ASN A  32      44.449  -5.308   3.946  1.00 94.68           H  
ATOM    490  OD1 ASN A  32      45.927  -3.596   1.822  1.00 94.68           O  
ATOM    491  N   SER A  33      40.953  -2.258   0.328  1.00 95.31           N  
ATOM    492  H   SER A  33      41.129  -1.455   0.915  1.00 95.31           H  
ATOM    493  CA  SER A  33      39.646  -2.300  -0.346  1.00 95.31           C  
ATOM    494  HA  SER A  33      39.569  -3.194  -0.964  1.00 95.31           H  
ATOM    495  C   SER A  33      39.467  -1.081  -1.247  1.00 95.31           C  
ATOM    496  CB  SER A  33      38.526  -2.349   0.695  1.00 95.31           C  
ATOM    497  HB2 SER A  33      38.498  -1.402   1.235  1.00 95.31           H  
ATOM    498  HB3 SER A  33      37.568  -2.502   0.199  1.00 95.31           H  
ATOM    499  O   SER A  33      39.958  -0.006  -0.912  1.00 95.31           O  
ATOM    500  OG  SER A  33      38.774  -3.404   1.614  1.00 95.31           O  
ATOM    501  HG  SER A  33      39.686  -3.288   1.889  1.00 95.31           H  
ATOM    502  N   GLN A  34      38.779  -1.230  -2.383  1.00 96.31           N  
ATOM    503  H   GLN A  34      38.348  -2.115  -2.604  1.00 96.31           H  
ATOM    504  CA  GLN A  34      38.426  -0.068  -3.202  1.00 96.31           C  
ATOM    505  HA  GLN A  34      39.333   0.488  -3.439  1.00 96.31           H  
ATOM    506  C   GLN A  34      37.502   0.861  -2.418  1.00 96.31           C  
ATOM    507  CB  GLN A  34      37.750  -0.475  -4.518  1.00 96.31           C  
ATOM    508  HB2 GLN A  34      37.363   0.425  -4.995  1.00 96.31           H  
ATOM    509  HB3 GLN A  34      36.916  -1.150  -4.326  1.00 96.31           H  
ATOM    510  O   GLN A  34      36.591   0.396  -1.729  1.00 96.31           O  
ATOM    511  CG  GLN A  34      38.751  -1.136  -5.465  1.00 96.31           C  
ATOM    512  HG2 GLN A  34      39.659  -0.533  -5.484  1.00 96.31           H  
ATOM    513  HG3 GLN A  34      38.983  -2.138  -5.104  1.00 96.31           H  
ATOM    514  CD  GLN A  34      38.235  -1.209  -6.891  1.00 96.31           C  
ATOM    515  NE2 GLN A  34      38.028  -2.377  -7.455  1.00 96.31           N  
ATOM    516 HE21 GLN A  34      38.228  -3.237  -6.964  1.00 96.31           H  
ATOM    517 HE22 GLN A  34      37.757  -2.357  -8.428  1.00 96.31           H  
ATOM    518  OE1 GLN A  34      38.012  -0.197  -7.526  1.00 96.31           O  
ATOM    519  N   ILE A  35      37.734   2.163  -2.550  1.00 97.80           N  
ATOM    520  H   ILE A  35      38.509   2.462  -3.124  1.00 97.80           H  
ATOM    521  CA  ILE A  35      36.814   3.176  -2.031  1.00 97.80           C  
ATOM    522  HA  ILE A  35      36.424   2.826  -1.075  1.00 97.80           H  
ATOM    523  C   ILE A  35      35.603   3.338  -2.958  1.00 97.80           C  
ATOM    524  CB  ILE A  35      37.545   4.508  -1.765  1.00 97.80           C  
ATOM    525  HB  ILE A  35      36.837   5.180  -1.281  1.00 97.80           H  
ATOM    526  O   ILE A  35      35.588   2.838  -4.085  1.00 97.80           O  
ATOM    527  CG1 ILE A  35      38.009   5.163  -3.082  1.00 97.80           C  
ATOM    528 HG12 ILE A  35      37.195   5.157  -3.807  1.00 97.80           H  
ATOM    529 HG13 ILE A  35      38.838   4.595  -3.503  1.00 97.80           H  
ATOM    530  CG2 ILE A  35      38.719   4.286  -0.790  1.00 97.80           C  
ATOM    531 HG21 ILE A  35      38.387   3.695   0.064  1.00 97.80           H  
ATOM    532 HG22 ILE A  35      39.092   5.243  -0.425  1.00 97.80           H  
ATOM    533 HG23 ILE A  35      39.532   3.756  -1.285  1.00 97.80           H  
ATOM    534  CD1 ILE A  35      38.430   6.620  -2.919  1.00 97.80           C  
ATOM    535 HD11 ILE A  35      37.565   7.188  -2.577  1.00 97.80           H  
ATOM    536 HD12 ILE A  35      39.252   6.713  -2.210  1.00 97.80           H  
ATOM    537 HD13 ILE A  35      38.742   7.016  -3.885  1.00 97.80           H  
ATOM    538  N   GLN A  36      34.596   4.098  -2.529  1.00 97.63           N  
ATOM    539  H   GLN A  36      34.639   4.507  -1.607  1.00 97.63           H  
ATOM    540  CA  GLN A  36      33.503   4.502  -3.410  1.00 97.63           C  
ATOM    541  HA  GLN A  36      33.198   3.634  -3.996  1.00 97.63           H  
ATOM    542  C   GLN A  36      33.980   5.590  -4.388  1.00 97.63           C  
ATOM    543  CB  GLN A  36      32.309   4.922  -2.551  1.00 97.63           C  
ATOM    544  HB2 GLN A  36      32.036   4.086  -1.907  1.00 97.63           H  
ATOM    545  HB3 GLN A  36      32.611   5.761  -1.924  1.00 97.63           H  
ATOM    546  O   GLN A  36      33.894   6.791  -4.126  1.00 97.63           O  
ATOM    547  CG  GLN A  36      31.075   5.328  -3.365  1.00 97.63           C  
ATOM    548  HG2 GLN A  36      30.271   5.614  -2.687  1.00 97.63           H  
ATOM    549  HG3 GLN A  36      31.324   6.192  -3.981  1.00 97.63           H  
ATOM    550  CD  GLN A  36      30.576   4.212  -4.260  1.00 97.63           C  
ATOM    551  NE2 GLN A  36      30.294   4.504  -5.503  1.00 97.63           N  
ATOM    552 HE21 GLN A  36      29.905   3.758  -6.061  1.00 97.63           H  
ATOM    553 HE22 GLN A  36      30.289   5.469  -5.798  1.00 97.63           H  
ATOM    554  OE1 GLN A  36      30.450   3.072  -3.855  1.00 97.63           O  
ATOM    555  N   GLN A  37      34.499   5.156  -5.536  1.00 96.52           N  
ATOM    556  H   GLN A  37      34.656   4.162  -5.630  1.00 96.52           H  
ATOM    557  CA  GLN A  37      35.064   6.049  -6.551  1.00 96.52           C  
ATOM    558  HA  GLN A  37      35.669   6.805  -6.051  1.00 96.52           H  
ATOM    559  C   GLN A  37      34.010   6.798  -7.377  1.00 96.52           C  
ATOM    560  CB  GLN A  37      35.978   5.254  -7.486  1.00 96.52           C  
ATOM    561  HB2 GLN A  37      35.407   4.464  -7.974  1.00 96.52           H  
ATOM    562  HB3 GLN A  37      36.342   5.934  -8.256  1.00 96.52           H  
ATOM    563  O   GLN A  37      34.324   7.821  -7.976  1.00 96.52           O  
ATOM    564  CG  GLN A  37      37.186   4.640  -6.765  1.00 96.52           C  
ATOM    565  HG2 GLN A  37      36.863   3.834  -6.105  1.00 96.52           H  
ATOM    566  HG3 GLN A  37      37.694   5.404  -6.176  1.00 96.52           H  
ATOM    567  CD  GLN A  37      38.168   4.098  -7.786  1.00 96.52           C  
ATOM    568  NE2 GLN A  37      38.409   2.813  -7.853  1.00 96.52           N  
ATOM    569 HE21 GLN A  37      38.866   2.523  -8.706  1.00 96.52           H  
ATOM    570 HE22 GLN A  37      37.870   2.139  -7.329  1.00 96.52           H  
ATOM    571  OE1 GLN A  37      38.718   4.840  -8.576  1.00 96.52           O  
ATOM    572  N   TYR A  38      32.763   6.319  -7.412  1.00 97.46           N  
ATOM    573  H   TYR A  38      32.558   5.469  -6.906  1.00 97.46           H  
ATOM    574  CA  TYR A  38      31.661   7.024  -8.064  1.00 97.46           C  
ATOM    575  HA  TYR A  38      32.066   7.679  -8.836  1.00 97.46           H  
ATOM    576  C   TYR A  38      30.900   7.892  -7.059  1.00 97.46           C  
ATOM    577  CB  TYR A  38      30.729   6.029  -8.763  1.00 97.46           C  
ATOM    578  HB2 TYR A  38      31.316   5.398  -9.431  1.00 97.46           H  
ATOM    579  HB3 TYR A  38      30.262   5.373  -8.028  1.00 97.46           H  
ATOM    580  O   TYR A  38      30.409   7.380  -6.051  1.00 97.46           O  
ATOM    581  CG  TYR A  38      29.650   6.716  -9.571  1.00 97.46           C  
ATOM    582  CD1 TYR A  38      28.391   6.972  -8.997  1.00 97.46           C  
ATOM    583  HD1 TYR A  38      28.185   6.665  -7.983  1.00 97.46           H  
ATOM    584  CD2 TYR A  38      29.931   7.154 -10.878  1.00 97.46           C  
ATOM    585  HD2 TYR A  38      30.906   6.968 -11.303  1.00 97.46           H  
ATOM    586  CE1 TYR A  38      27.408   7.655  -9.735  1.00 97.46           C  
ATOM    587  HE1 TYR A  38      26.449   7.877  -9.290  1.00 97.46           H  
ATOM    588  CE2 TYR A  38      28.948   7.852 -11.609  1.00 97.46           C  
ATOM    589  HE2 TYR A  38      29.149   8.247 -12.593  1.00 97.46           H  
ATOM    590  OH  TYR A  38      26.762   8.802 -11.749  1.00 97.46           O  
ATOM    591  HH  TYR A  38      27.051   9.051 -12.630  1.00 97.46           H  
ATOM    592  CZ  TYR A  38      27.683   8.095 -11.045  1.00 97.46           C  
ATOM    593  N   GLN A  39      30.763   9.182  -7.353  1.00 97.37           N  
ATOM    594  H   GLN A  39      31.244   9.545  -8.163  1.00 97.37           H  
ATOM    595  CA  GLN A  39      30.009  10.135  -6.542  1.00 97.37           C  
ATOM    596  HA  GLN A  39      30.289   9.999  -5.498  1.00 97.37           H  
ATOM    597  C   GLN A  39      28.485   9.916  -6.669  1.00 97.37           C  
ATOM    598  CB  GLN A  39      30.454  11.542  -6.962  1.00 97.37           C  
ATOM    599  HB2 GLN A  39      31.535  11.622  -6.846  1.00 97.37           H  
ATOM    600  HB3 GLN A  39      30.200  11.705  -8.009  1.00 97.37           H  
ATOM    601  O   GLN A  39      27.879  10.175  -7.711  1.00 97.37           O  
ATOM    602  CG  GLN A  39      29.821  12.632  -6.106  1.00 97.37           C  
ATOM    603  HG2 GLN A  39      28.737  12.541  -6.177  1.00 97.37           H  
ATOM    604  HG3 GLN A  39      30.134  12.504  -5.070  1.00 97.37           H  
ATOM    605  CD  GLN A  39      30.190  14.028  -6.591  1.00 97.37           C  
ATOM    606  NE2 GLN A  39      30.796  14.870  -5.786  1.00 97.37           N  
ATOM    607 HE21 GLN A  39      31.079  14.622  -4.849  1.00 97.37           H  
ATOM    608 HE22 GLN A  39      31.068  15.760  -6.177  1.00 97.37           H  
ATOM    609  OE1 GLN A  39      29.954  14.387  -7.734  1.00 97.37           O  
ATOM    610  N   LEU A  40      27.864   9.457  -5.581  1.00 97.70           N  
ATOM    611  H   LEU A  40      28.428   9.344  -4.751  1.00 97.70           H  
ATOM    612  CA  LEU A  40      26.423   9.214  -5.435  1.00 97.70           C  
ATOM    613  HA  LEU A  40      25.998   8.960  -6.406  1.00 97.70           H  
ATOM    614  C   LEU A  40      25.659  10.446  -4.920  1.00 97.70           C  
ATOM    615  CB  LEU A  40      26.217   8.039  -4.458  1.00 97.70           C  
ATOM    616  HB2 LEU A  40      26.707   8.291  -3.517  1.00 97.70           H  
ATOM    617  HB3 LEU A  40      25.152   7.937  -4.252  1.00 97.70           H  
ATOM    618  O   LEU A  40      24.470  10.583  -5.209  1.00 97.70           O  
ATOM    619  CG  LEU A  40      26.751   6.679  -4.945  1.00 97.70           C  
ATOM    620  HG  LEU A  40      27.784   6.783  -5.278  1.00 97.70           H  
ATOM    621  CD1 LEU A  40      26.723   5.671  -3.795  1.00 97.70           C  
ATOM    622 HD11 LEU A  40      25.700   5.521  -3.449  1.00 97.70           H  
ATOM    623 HD12 LEU A  40      27.135   4.720  -4.135  1.00 97.70           H  
ATOM    624 HD13 LEU A  40      27.336   6.038  -2.971  1.00 97.70           H  
ATOM    625  CD2 LEU A  40      25.910   6.121  -6.096  1.00 97.70           C  
ATOM    626 HD21 LEU A  40      25.942   6.797  -6.950  1.00 97.70           H  
ATOM    627 HD22 LEU A  40      24.874   5.993  -5.783  1.00 97.70           H  
ATOM    628 HD23 LEU A  40      26.310   5.156  -6.407  1.00 97.70           H  
ATOM    629  N   THR A  41      26.329  11.322  -4.167  1.00 97.27           N  
ATOM    630  H   THR A  41      27.297  11.118  -3.964  1.00 97.27           H  
ATOM    631  CA  THR A  41      25.793  12.567  -3.586  1.00 97.27           C  
ATOM    632  HA  THR A  41      24.848  12.823  -4.065  1.00 97.27           H  
ATOM    633  C   THR A  41      26.774  13.717  -3.814  1.00 97.27           C  
ATOM    634  CB  THR A  41      25.535  12.435  -2.069  1.00 97.27           C  
ATOM    635  HB  THR A  41      24.947  13.288  -1.733  1.00 97.27           H  
ATOM    636  O   THR A  41      27.947  13.487  -4.084  1.00 97.27           O  
ATOM    637  CG2 THR A  41      24.746  11.180  -1.704  1.00 97.27           C  
ATOM    638 HG21 THR A  41      24.432  11.246  -0.663  1.00 97.27           H  
ATOM    639 HG22 THR A  41      23.854  11.122  -2.328  1.00 97.27           H  
ATOM    640 HG23 THR A  41      25.356  10.288  -1.851  1.00 97.27           H  
ATOM    641  OG1 THR A  41      26.742  12.445  -1.333  1.00 97.27           O  
ATOM    642  HG1 THR A  41      27.127  13.320  -1.427  1.00 97.27           H  
ATOM    643  N   SER A  42      26.356  14.960  -3.601  1.00 96.14           N  
ATOM    644  H   SER A  42      25.391  15.117  -3.349  1.00 96.14           H  
ATOM    645  CA  SER A  42      27.279  16.096  -3.478  1.00 96.14           C  
ATOM    646  HA  SER A  42      27.828  16.203  -4.413  1.00 96.14           H  
ATOM    647  C   SER A  42      28.303  15.891  -2.345  1.00 96.14           C  
ATOM    648  CB  SER A  42      26.469  17.375  -3.248  1.00 96.14           C  
ATOM    649  HB2 SER A  42      27.142  18.204  -3.029  1.00 96.14           H  
ATOM    650  HB3 SER A  42      25.786  17.242  -2.408  1.00 96.14           H  
ATOM    651  O   SER A  42      28.095  15.076  -1.438  1.00 96.14           O  
ATOM    652  OG  SER A  42      25.751  17.675  -4.423  1.00 96.14           O  
ATOM    653  HG  SER A  42      24.804  17.623  -4.274  1.00 96.14           H  
ATOM    654  N   ASN A  43      29.404  16.657  -2.353  1.00 95.94           N  
ATOM    655  H   ASN A  43      29.542  17.265  -3.147  1.00 95.94           H  
ATOM    656  CA  ASN A  43      30.523  16.513  -1.398  1.00 95.94           C  
ATOM    657  HA  ASN A  43      30.890  15.488  -1.452  1.00 95.94           H  
ATOM    658  C   ASN A  43      30.147  16.750   0.076  1.00 95.94           C  
ATOM    659  CB  ASN A  43      31.669  17.465  -1.800  1.00 95.94           C  
ATOM    660  HB2 ASN A  43      32.433  17.463  -1.023  1.00 95.94           H  
ATOM    661  HB3 ASN A  43      31.291  18.482  -1.902  1.00 95.94           H  
ATOM    662  O   ASN A  43      30.870  16.330   0.977  1.00 95.94           O  
ATOM    663  CG  ASN A  43      32.354  17.057  -3.087  1.00 95.94           C  
ATOM    664  ND2 ASN A  43      33.116  17.937  -3.685  1.00 95.94           N  
ATOM    665 HD21 ASN A  43      33.568  17.631  -4.535  1.00 95.94           H  
ATOM    666 HD22 ASN A  43      33.491  18.751  -3.221  1.00 95.94           H  
ATOM    667  OD1 ASN A  43      32.195  15.945  -3.564  1.00 95.94           O  
ATOM    668  N   ASN A  44      29.020  17.411   0.341  1.00 93.71           N  
ATOM    669  H   ASN A  44      28.456  17.729  -0.434  1.00 93.71           H  
ATOM    670  CA  ASN A  44      28.472  17.604   1.684  1.00 93.71           C  
ATOM    671  HA  ASN A  44      29.271  17.464   2.412  1.00 93.71           H  
ATOM    672  C   ASN A  44      27.376  16.582   2.052  1.00 93.71           C  
ATOM    673  CB  ASN A  44      27.977  19.057   1.815  1.00 93.71           C  
ATOM    674  HB2 ASN A  44      28.754  19.751   1.493  1.00 93.71           H  
ATOM    675  HB3 ASN A  44      27.751  19.264   2.861  1.00 93.71           H  
ATOM    676  O   ASN A  44      26.794  16.702   3.125  1.00 93.71           O  
ATOM    677  CG  ASN A  44      26.720  19.326   1.006  1.00 93.71           C  
ATOM    678  ND2 ASN A  44      25.998  20.370   1.324  1.00 93.71           N  
ATOM    679 HD21 ASN A  44      25.123  20.497   0.836  1.00 93.71           H  
ATOM    680 HD22 ASN A  44      26.196  20.924   2.145  1.00 93.71           H  
ATOM    681  OD1 ASN A  44      26.377  18.589   0.093  1.00 93.71           O  
ATOM    682  N   GLY A  45      27.071  15.613   1.183  1.00 95.49           N  
ATOM    683  H   GLY A  45      27.587  15.562   0.317  1.00 95.49           H  
ATOM    684  CA  GLY A  45      26.017  14.614   1.387  1.00 95.49           C  
ATOM    685  HA2 GLY A  45      26.309  13.688   0.893  1.00 95.49           H  
ATOM    686  HA3 GLY A  45      25.919  14.402   2.451  1.00 95.49           H  
ATOM    687  C   GLY A  45      24.632  15.008   0.860  1.00 95.49           C  
ATOM    688  O   GLY A  45      23.715  14.199   0.953  1.00 95.49           O  
ATOM    689  N   ALA A  46      24.462  16.215   0.310  1.00 95.55           N  
ATOM    690  H   ALA A  46      25.247  16.847   0.247  1.00 95.55           H  
ATOM    691  CA  ALA A  46      23.219  16.622  -0.351  1.00 95.55           C  
ATOM    692  HA  ALA A  46      22.383  16.422   0.320  1.00 95.55           H  
ATOM    693  C   ALA A  46      23.004  15.847  -1.666  1.00 95.55           C  
ATOM    694  CB  ALA A  46      23.283  18.131  -0.629  1.00 95.55           C  
ATOM    695  HB1 ALA A  46      23.553  18.679   0.273  1.00 95.55           H  
ATOM    696  HB2 ALA A  46      24.026  18.338  -1.400  1.00 95.55           H  
ATOM    697  HB3 ALA A  46      22.315  18.488  -0.981  1.00 95.55           H  
ATOM    698  O   ALA A  46      23.972  15.322  -2.226  1.00 95.55           O  
ATOM    699  N   PRO A  47      21.788  15.825  -2.233  1.00 95.57           N  
ATOM    700  CA  PRO A  47      21.573  15.392  -3.612  1.00 95.57           C  
ATOM    701  HA  PRO A  47      21.678  14.308  -3.657  1.00 95.57           H  
ATOM    702  C   PRO A  47      22.551  16.047  -4.595  1.00 95.57           C  
ATOM    703  CB  PRO A  47      20.132  15.778  -3.925  1.00 95.57           C  
ATOM    704  HB2 PRO A  47      19.685  15.097  -4.649  1.00 95.57           H  
ATOM    705  HB3 PRO A  47      20.089  16.811  -4.272  1.00 95.57           H  
ATOM    706  O   PRO A  47      23.017  17.167  -4.371  1.00 95.57           O  
ATOM    707  CG  PRO A  47      19.468  15.656  -2.560  1.00 95.57           C  
ATOM    708  HG2 PRO A  47      18.533  16.209  -2.476  1.00 95.57           H  
ATOM    709  HG3 PRO A  47      19.316  14.596  -2.356  1.00 95.57           H  
ATOM    710  CD  PRO A  47      20.530  16.215  -1.623  1.00 95.57           C  
ATOM    711  HD2 PRO A  47      20.418  15.772  -0.633  1.00 95.57           H  
ATOM    712  HD3 PRO A  47      20.451  17.301  -1.576  1.00 95.57           H  
ATOM    713  N   LYS A  48      22.890  15.346  -5.681  1.00 96.75           N  
ATOM    714  H   LYS A  48      22.451  14.447  -5.819  1.00 96.75           H  
ATOM    715  CA  LYS A  48      23.886  15.811  -6.661  1.00 96.75           C  
ATOM    716  HA  LYS A  48      24.824  16.028  -6.149  1.00 96.75           H  
ATOM    717  C   LYS A  48      23.453  17.128  -7.316  1.00 96.75           C  
ATOM    718  CB  LYS A  48      24.146  14.721  -7.715  1.00 96.75           C  
ATOM    719  HB2 LYS A  48      23.199  14.437  -8.173  1.00 96.75           H  
ATOM    720  HB3 LYS A  48      24.801  15.139  -8.480  1.00 96.75           H  
ATOM    721  O   LYS A  48      24.238  18.068  -7.378  1.00 96.75           O  
ATOM    722  CG  LYS A  48      24.838  13.469  -7.152  1.00 96.75           C  
ATOM    723  HG2 LYS A  48      24.257  13.095  -6.309  1.00 96.75           H  
ATOM    724  HG3 LYS A  48      25.831  13.737  -6.792  1.00 96.75           H  
ATOM    725  CD  LYS A  48      24.962  12.326  -8.176  1.00 96.75           C  
ATOM    726  HD2 LYS A  48      25.401  11.466  -7.671  1.00 96.75           H  
ATOM    727  HD3 LYS A  48      23.959  12.047  -8.499  1.00 96.75           H  
ATOM    728  CE  LYS A  48      25.818  12.657  -9.407  1.00 96.75           C  
ATOM    729  HE2 LYS A  48      26.818  12.944  -9.082  1.00 96.75           H  
ATOM    730  HE3 LYS A  48      25.361  13.506  -9.915  1.00 96.75           H  
ATOM    731  NZ  LYS A  48      25.891  11.499 -10.340  1.00 96.75           N  
ATOM    732  HZ1 LYS A  48      26.281  11.751 -11.236  1.00 96.75           H  
ATOM    733  HZ2 LYS A  48      24.975  11.110 -10.513  1.00 96.75           H  
ATOM    734  HZ3 LYS A  48      26.426  10.739  -9.944  1.00 96.75           H  
ATOM    735  N   TRP A  49      22.208  17.193  -7.785  1.00 94.75           N  
ATOM    736  H   TRP A  49      21.628  16.370  -7.702  1.00 94.75           H  
ATOM    737  CA  TRP A  49      21.556  18.402  -8.298  1.00 94.75           C  
ATOM    738  HA  TRP A  49      21.740  19.222  -7.604  1.00 94.75           H  
ATOM    739  C   TRP A  49      20.034  18.197  -8.395  1.00 94.75           C  
ATOM    740  CB  TRP A  49      22.145  18.786  -9.669  1.00 94.75           C  
ATOM    741  HB2 TRP A  49      21.663  19.699 -10.018  1.00 94.75           H  
ATOM    742  HB3 TRP A  49      23.200  19.030  -9.547  1.00 94.75           H  
ATOM    743  O   TRP A  49      19.539  17.077  -8.228  1.00 94.75           O  
ATOM    744  CG  TRP A  49      22.030  17.756 -10.751  1.00 94.75           C  
ATOM    745  CD1 TRP A  49      21.001  17.638 -11.617  1.00 94.75           C  
ATOM    746  HD1 TRP A  49      20.142  18.292 -11.644  1.00 94.75           H  
ATOM    747  CD2 TRP A  49      22.993  16.738 -11.156  1.00 94.75           C  
ATOM    748  CE2 TRP A  49      22.451  16.014 -12.261  1.00 94.75           C  
ATOM    749  CE3 TRP A  49      24.294  16.391 -10.737  1.00 94.75           C  
ATOM    750  HE3 TRP A  49      24.758  16.969  -9.952  1.00 94.75           H  
ATOM    751  NE1 TRP A  49      21.226  16.594 -12.486  1.00 94.75           N  
ATOM    752  HE1 TRP A  49      20.599  16.359 -13.242  1.00 94.75           H  
ATOM    753  CH2 TRP A  49      24.436  14.652 -12.450  1.00 94.75           C  
ATOM    754  HH2 TRP A  49      25.014  13.905 -12.975  1.00 94.75           H  
ATOM    755  CZ2 TRP A  49      23.146  14.978 -12.898  1.00 94.75           C  
ATOM    756  HZ2 TRP A  49      22.714  14.470 -13.749  1.00 94.75           H  
ATOM    757  CZ3 TRP A  49      25.010  15.361 -11.379  1.00 94.75           C  
ATOM    758  HZ3 TRP A  49      26.031  15.160 -11.090  1.00 94.75           H  
ATOM    759  N   ASN A  50      19.304  19.278  -8.683  1.00 96.60           N  
ATOM    760  H   ASN A  50      19.787  20.151  -8.841  1.00 96.60           H  
ATOM    761  CA  ASN A  50      17.893  19.229  -9.069  1.00 96.60           C  
ATOM    762  HA  ASN A  50      17.380  18.455  -8.499  1.00 96.60           H  
ATOM    763  C   ASN A  50      17.769  18.854 -10.543  1.00 96.60           C  
ATOM    764  CB  ASN A  50      17.236  20.588  -8.788  1.00 96.60           C  
ATOM    765  HB2 ASN A  50      17.765  21.361  -9.345  1.00 96.60           H  
ATOM    766  HB3 ASN A  50      17.295  20.817  -7.724  1.00 96.60           H  
ATOM    767  O   ASN A  50      18.264  19.577 -11.403  1.00 96.60           O  
ATOM    768  CG  ASN A  50      15.771  20.602  -9.194  1.00 96.60           C  
ATOM    769  ND2 ASN A  50      15.290  21.705  -9.714  1.00 96.60           N  
ATOM    770 HD21 ASN A  50      15.926  22.432 -10.009  1.00 96.60           H  
ATOM    771 HD22 ASN A  50      14.356  21.631 -10.092  1.00 96.60           H  
ATOM    772  OD1 ASN A  50      15.035  19.642  -9.046  1.00 96.60           O  
ATOM    773  N   VAL A  51      17.149  17.716 -10.829  1.00 96.18           N  
ATOM    774  H   VAL A  51      16.691  17.220 -10.078  1.00 96.18           H  
ATOM    775  CA  VAL A  51      17.048  17.172 -12.182  1.00 96.18           C  
ATOM    776  HA  VAL A  51      18.013  17.287 -12.677  1.00 96.18           H  
ATOM    777  C   VAL A  51      16.019  17.962 -12.982  1.00 96.18           C  
ATOM    778  CB  VAL A  51      16.725  15.670 -12.118  1.00 96.18           C  
ATOM    779  HB  VAL A  51      15.883  15.510 -11.444  1.00 96.18           H  
ATOM    780  O   VAL A  51      14.846  18.015 -12.621  1.00 96.18           O  
ATOM    781  CG1 VAL A  51      16.381  15.071 -13.481  1.00 96.18           C  
ATOM    782 HG11 VAL A  51      16.297  13.988 -13.395  1.00 96.18           H  
ATOM    783 HG12 VAL A  51      17.146  15.317 -14.218  1.00 96.18           H  
ATOM    784 HG13 VAL A  51      15.416  15.466 -13.798  1.00 96.18           H  
ATOM    785  CG2 VAL A  51      17.940  14.906 -11.583  1.00 96.18           C  
ATOM    786 HG21 VAL A  51      17.633  13.909 -11.266  1.00 96.18           H  
ATOM    787 HG22 VAL A  51      18.711  14.826 -12.350  1.00 96.18           H  
ATOM    788 HG23 VAL A  51      18.367  15.430 -10.729  1.00 96.18           H  
ATOM    789  N   ASP A  52      16.454  18.533 -14.105  1.00 95.02           N  
ATOM    790  H   ASP A  52      17.451  18.622 -14.245  1.00 95.02           H  
ATOM    791  CA  ASP A  52      15.581  19.326 -14.977  1.00 95.02           C  
ATOM    792  HA  ASP A  52      15.064  20.076 -14.378  1.00 95.02           H  
ATOM    793  C   ASP A  52      14.518  18.472 -15.676  1.00 95.02           C  
ATOM    794  CB  ASP A  52      16.427  20.045 -16.036  1.00 95.02           C  
ATOM    795  HB2 ASP A  52      16.976  19.302 -16.615  1.00 95.02           H  
ATOM    796  HB3 ASP A  52      15.761  20.575 -16.717  1.00 95.02           H  
ATOM    797  O   ASP A  52      13.419  18.948 -15.944  1.00 95.02           O  
ATOM    798  CG  ASP A  52      17.403  21.058 -15.437  1.00 95.02           C  
ATOM    799  OD1 ASP A  52      18.538  21.118 -15.959  1.00 95.02           O  
ATOM    800  OD2 ASP A  52      17.009  21.756 -14.477  1.00 95.02           O  
ATOM    801  N   ASN A  53      14.840  17.211 -15.979  1.00 96.32           N  
ATOM    802  H   ASN A  53      15.761  16.894 -15.711  1.00 96.32           H  
ATOM    803  CA  ASN A  53      13.940  16.249 -16.607  1.00 96.32           C  
ATOM    804  HA  ASN A  53      12.916  16.461 -16.301  1.00 96.32           H  
ATOM    805  C   ASN A  53      14.290  14.823 -16.147  1.00 96.32           C  
ATOM    806  CB  ASN A  53      14.046  16.428 -18.135  1.00 96.32           C  
ATOM    807  HB2 ASN A  53      15.072  16.249 -18.456  1.00 96.32           H  
ATOM    808  HB3 ASN A  53      13.778  17.455 -18.384  1.00 96.32           H  
ATOM    809  O   ASN A  53      15.336  14.285 -16.518  1.00 96.32           O  
ATOM    810  CG  ASN A  53      13.131  15.498 -18.904  1.00 96.32           C  
ATOM    811  ND2 ASN A  53      12.883  15.763 -20.163  1.00 96.32           N  
ATOM    812 HD21 ASN A  53      12.317  15.084 -20.653  1.00 96.32           H  
ATOM    813 HD22 ASN A  53      13.282  16.574 -20.612  1.00 96.32           H  
ATOM    814  OD1 ASN A  53      12.625  14.518 -18.394  1.00 96.32           O  
ATOM    815  N   ALA A  54      13.407  14.203 -15.358  1.00 97.13           N  
ATOM    816  H   ALA A  54      12.514  14.646 -15.197  1.00 97.13           H  
ATOM    817  CA  ALA A  54      13.615  12.859 -14.818  1.00 97.13           C  
ATOM    818  HA  ALA A  54      14.571  12.831 -14.295  1.00 97.13           H  
ATOM    819  C   ALA A  54      13.663  11.786 -15.910  1.00 97.13           C  
ATOM    820  CB  ALA A  54      12.502  12.542 -13.814  1.00 97.13           C  
ATOM    821  HB1 ALA A  54      11.527  12.596 -14.298  1.00 97.13           H  
ATOM    822  HB2 ALA A  54      12.644  11.540 -13.410  1.00 97.13           H  
ATOM    823  HB3 ALA A  54      12.533  13.253 -12.988  1.00 97.13           H  
ATOM    824  O   ALA A  54      14.295  10.749 -15.715  1.00 97.13           O  
ATOM    825  N   ASN A  55      13.012  12.022 -17.051  1.00 96.15           N  
ATOM    826  H   ASN A  55      12.556  12.914 -17.178  1.00 96.15           H  
ATOM    827  CA  ASN A  55      13.009  11.095 -18.175  1.00 96.15           C  
ATOM    828  HA  ASN A  55      12.779  10.090 -17.821  1.00 96.15           H  
ATOM    829  C   ASN A  55      14.357  11.025 -18.895  1.00 96.15           C  
ATOM    830  CB  ASN A  55      11.944  11.511 -19.184  1.00 96.15           C  
ATOM    831  HB2 ASN A  55      12.053  10.823 -20.022  1.00 96.15           H  
ATOM    832  HB3 ASN A  55      12.145  12.503 -19.591  1.00 96.15           H  
ATOM    833  O   ASN A  55      14.671   9.998 -19.478  1.00 96.15           O  
ATOM    834  CG  ASN A  55      10.512  11.444 -18.702  1.00 96.15           C  
ATOM    835  ND2 ASN A  55       9.598  11.873 -19.533  1.00 96.15           N  
ATOM    836 HD21 ASN A  55       8.641  11.648 -19.301  1.00 96.15           H  
ATOM    837 HD22 ASN A  55       9.871  11.864 -20.505  1.00 96.15           H  
ATOM    838  OD1 ASN A  55      10.200  11.016 -17.594  1.00 96.15           O  
ATOM    839  N   ASN A  56      15.164  12.087 -18.828  1.00 94.93           N  
ATOM    840  H   ASN A  56      14.852  12.885 -18.293  1.00 94.93           H  
ATOM    841  CA  ASN A  56      16.458  12.163 -19.511  1.00 94.93           C  
ATOM    842  HA  ASN A  56      16.470  11.415 -20.304  1.00 94.93           H  
ATOM    843  C   ASN A  56      17.646  11.830 -18.598  1.00 94.93           C  
ATOM    844  CB  ASN A  56      16.597  13.538 -20.178  1.00 94.93           C  
ATOM    845  HB2 ASN A  56      16.380  14.320 -19.450  1.00 94.93           H  
ATOM    846  HB3 ASN A  56      17.622  13.669 -20.525  1.00 94.93           H  
ATOM    847  O   ASN A  56      18.806  12.000 -18.981  1.00 94.93           O  
ATOM    848  CG  ASN A  56      15.698  13.704 -21.388  1.00 94.93           C  
ATOM    849  ND2 ASN A  56      15.634  14.894 -21.936  1.00 94.93           N  
ATOM    850 HD21 ASN A  56      15.046  14.951 -22.755  1.00 94.93           H  
ATOM    851 HD22 ASN A  56      16.186  15.658 -21.572  1.00 94.93           H  
ATOM    852  OD1 ASN A  56      15.071  12.794 -21.892  1.00 94.93           O  
ATOM    853  N   LEU A  57      17.378  11.390 -17.372  1.00 95.02           N  
ATOM    854  H   LEU A  57      16.416  11.212 -17.124  1.00 95.02           H  
ATOM    855  CA  LEU A  57      18.419  11.043 -16.420  1.00 95.02           C  
ATOM    856  HA  LEU A  57      19.232  11.761 -16.530  1.00 95.02           H  
ATOM    857  C   LEU A  57      18.955   9.638 -16.719  1.00 95.02           C  
ATOM    858  CB  LEU A  57      17.837  11.177 -15.009  1.00 95.02           C  
ATOM    859  HB2 LEU A  57      17.023  10.459 -14.910  1.00 95.02           H  
ATOM    860  HB3 LEU A  57      17.420  12.178 -14.891  1.00 95.02           H  
ATOM    861  O   LEU A  57      18.193   8.677 -16.722  1.00 95.02           O  
ATOM    862  CG  LEU A  57      18.860  10.928 -13.891  1.00 95.02           C  
ATOM    863  HG  LEU A  57      19.303   9.939 -14.006  1.00 95.02           H  
ATOM    864  CD1 LEU A  57      19.972  11.982 -13.877  1.00 95.02           C  
ATOM    865 HD11 LEU A  57      19.542  12.980 -13.791  1.00 95.02           H  
ATOM    866 HD12 LEU A  57      20.625  11.796 -13.024  1.00 95.02           H  
ATOM    867 HD13 LEU A  57      20.573  11.917 -14.783  1.00 95.02           H  
ATOM    868  CD2 LEU A  57      18.129  10.980 -12.553  1.00 95.02           C  
ATOM    869 HD21 LEU A  57      17.717  11.976 -12.393  1.00 95.02           H  
ATOM    870 HD22 LEU A  57      18.827  10.742 -11.751  1.00 95.02           H  
ATOM    871 HD23 LEU A  57      17.314  10.256 -12.544  1.00 95.02           H  
ATOM    872  N   TYR A  58      20.268   9.531 -16.931  1.00 90.44           N  
ATOM    873  H   TYR A  58      20.803  10.383 -17.017  1.00 90.44           H  
ATOM    874  CA  TYR A  58      20.974   8.260 -17.165  1.00 90.44           C  
ATOM    875  HA  TYR A  58      20.273   7.432 -17.059  1.00 90.44           H  
ATOM    876  C   TYR A  58      22.108   8.003 -16.156  1.00 90.44           C  
ATOM    877  CB  TYR A  58      21.511   8.253 -18.607  1.00 90.44           C  
ATOM    878  HB2 TYR A  58      20.684   8.440 -19.292  1.00 90.44           H  
ATOM    879  HB3 TYR A  58      21.893   7.256 -18.828  1.00 90.44           H  
ATOM    880  O   TYR A  58      22.745   6.950 -16.178  1.00 90.44           O  
ATOM    881  CG  TYR A  58      22.616   9.268 -18.863  1.00 90.44           C  
ATOM    882  CD1 TYR A  58      22.298  10.573 -19.289  1.00 90.44           C  
ATOM    883  HD1 TYR A  58      21.269  10.854 -19.454  1.00 90.44           H  
ATOM    884  CD2 TYR A  58      23.959   8.925 -18.609  1.00 90.44           C  
ATOM    885  HD2 TYR A  58      24.202   7.926 -18.277  1.00 90.44           H  
ATOM    886  CE1 TYR A  58      23.316  11.536 -19.441  1.00 90.44           C  
ATOM    887  HE1 TYR A  58      23.074  12.549 -19.724  1.00 90.44           H  
ATOM    888  CE2 TYR A  58      24.973   9.897 -18.719  1.00 90.44           C  
ATOM    889  HE2 TYR A  58      25.994   9.656 -18.463  1.00 90.44           H  
ATOM    890  OH  TYR A  58      25.599  12.182 -19.113  1.00 90.44           O  
ATOM    891  HH  TYR A  58      26.148  12.118 -18.328  1.00 90.44           H  
ATOM    892  CZ  TYR A  58      24.650  11.211 -19.118  1.00 90.44           C  
ATOM    893  N   GLU A  59      22.418   8.982 -15.302  1.00 92.88           N  
ATOM    894  H   GLU A  59      21.811   9.788 -15.252  1.00 92.88           H  
ATOM    895  CA  GLU A  59      23.493   8.874 -14.319  1.00 92.88           C  
ATOM    896  HA  GLU A  59      24.231   8.164 -14.692  1.00 92.88           H  
ATOM    897  C   GLU A  59      22.952   8.379 -12.974  1.00 92.88           C  
ATOM    898  CB  GLU A  59      24.223  10.209 -14.141  1.00 92.88           C  
ATOM    899  HB2 GLU A  59      23.512  10.992 -13.877  1.00 92.88           H  
ATOM    900  HB3 GLU A  59      24.933  10.086 -13.324  1.00 92.88           H  
ATOM    901  O   GLU A  59      21.987   8.953 -12.464  1.00 92.88           O  
ATOM    902  CG  GLU A  59      24.978  10.612 -15.415  1.00 92.88           C  
ATOM    903  HG2 GLU A  59      25.550   9.753 -15.766  1.00 92.88           H  
ATOM    904  HG3 GLU A  59      24.247  10.879 -16.178  1.00 92.88           H  
ATOM    905  CD  GLU A  59      25.945  11.783 -15.209  1.00 92.88           C  
ATOM    906  OE1 GLU A  59      26.472  12.253 -16.246  1.00 92.88           O  
ATOM    907  OE2 GLU A  59      26.218  12.127 -14.031  1.00 92.88           O  
ATOM    908  N   PRO A  60      23.565   7.345 -12.364  1.00 95.24           N  
ATOM    909  CA  PRO A  60      23.220   6.931 -11.012  1.00 95.24           C  
ATOM    910  HA  PRO A  60      22.180   6.607 -11.017  1.00 95.24           H  
ATOM    911  C   PRO A  60      23.403   8.040  -9.977  1.00 95.24           C  
ATOM    912  CB  PRO A  60      24.116   5.739 -10.675  1.00 95.24           C  
ATOM    913  HB2 PRO A  60      25.017   6.073 -10.160  1.00 95.24           H  
ATOM    914  HB3 PRO A  60      23.590   4.998 -10.072  1.00 95.24           H  
ATOM    915  O   PRO A  60      24.328   8.855 -10.051  1.00 95.24           O  
ATOM    916  CG  PRO A  60      24.504   5.185 -12.035  1.00 95.24           C  
ATOM    917  HG2 PRO A  60      25.486   4.714 -12.005  1.00 95.24           H  
ATOM    918  HG3 PRO A  60      23.737   4.470 -12.332  1.00 95.24           H  
ATOM    919  CD  PRO A  60      24.499   6.402 -12.959  1.00 95.24           C  
ATOM    920  HD2 PRO A  60      24.179   6.102 -13.957  1.00 95.24           H  
ATOM    921  HD3 PRO A  60      25.495   6.843 -12.997  1.00 95.24           H  
ATOM    922  N   GLY A  61      22.574   8.013  -8.938  1.00 96.34           N  
ATOM    923  H   GLY A  61      21.803   7.361  -8.944  1.00 96.34           H  
ATOM    924  CA  GLY A  61      22.761   8.880  -7.782  1.00 96.34           C  
ATOM    925  HA2 GLY A  61      23.266   9.798  -8.084  1.00 96.34           H  
ATOM    926  HA3 GLY A  61      23.396   8.374  -7.055  1.00 96.34           H  
ATOM    927  C   GLY A  61      21.473   9.289  -7.091  1.00 96.34           C  
ATOM    928  O   GLY A  61      20.375   8.851  -7.440  1.00 96.34           O  
ATOM    929  N   GLN A  62      21.654  10.136  -6.082  1.00 96.82           N  
ATOM    930  H   GLN A  62      22.594  10.442  -5.877  1.00 96.82           H  
ATOM    931  CA  GLN A  62      20.579  10.782  -5.343  1.00 96.82           C  
ATOM    932  HA  GLN A  62      19.649  10.231  -5.489  1.00 96.82           H  
ATOM    933  C   GLN A  62      20.397  12.200  -5.878  1.00 96.82           C  
ATOM    934  CB  GLN A  62      20.893  10.803  -3.841  1.00 96.82           C  
ATOM    935  HB2 GLN A  62      21.699  11.512  -3.650  1.00 96.82           H  
ATOM    936  HB3 GLN A  62      20.004  11.143  -3.310  1.00 96.82           H  
ATOM    937  O   GLN A  62      21.354  12.976  -5.942  1.00 96.82           O  
ATOM    938  CG  GLN A  62      21.317   9.429  -3.300  1.00 96.82           C  
ATOM    939  HG2 GLN A  62      20.566   8.684  -3.563  1.00 96.82           H  
ATOM    940  HG3 GLN A  62      22.261   9.134  -3.756  1.00 96.82           H  
ATOM    941  CD  GLN A  62      21.515   9.414  -1.791  1.00 96.82           C  
ATOM    942  NE2 GLN A  62      22.008   8.328  -1.239  1.00 96.82           N  
ATOM    943 HE21 GLN A  62      22.164   8.396  -0.243  1.00 96.82           H  
ATOM    944 HE22 GLN A  62      22.260   7.531  -1.806  1.00 96.82           H  
ATOM    945  OE1 GLN A  62      21.254  10.357  -1.071  1.00 96.82           O  
ATOM    946  N   TYR A  63      19.171  12.534  -6.246  1.00 96.67           N  
ATOM    947  H   TYR A  63      18.438  11.844  -6.173  1.00 96.67           H  
ATOM    948  CA  TYR A  63      18.800  13.781  -6.895  1.00 96.67           C  
ATOM    949  HA  TYR A  63      19.619  14.500  -6.845  1.00 96.67           H  
ATOM    950  C   TYR A  63      17.585  14.395  -6.210  1.00 96.67           C  
ATOM    951  CB  TYR A  63      18.506  13.500  -8.369  1.00 96.67           C  
ATOM    952  HB2 TYR A  63      18.179  14.431  -8.831  1.00 96.67           H  
ATOM    953  HB3 TYR A  63      17.682  12.790  -8.447  1.00 96.67           H  
ATOM    954  O   TYR A  63      16.880  13.726  -5.454  1.00 96.67           O  
ATOM    955  CG  TYR A  63      19.697  12.955  -9.126  1.00 96.67           C  
ATOM    956  CD1 TYR A  63      20.680  13.842  -9.594  1.00 96.67           C  
ATOM    957  HD1 TYR A  63      20.567  14.905  -9.441  1.00 96.67           H  
ATOM    958  CD2 TYR A  63      19.847  11.567  -9.320  1.00 96.67           C  
ATOM    959  HD2 TYR A  63      19.097  10.886  -8.945  1.00 96.67           H  
ATOM    960  CE1 TYR A  63      21.804  13.341 -10.265  1.00 96.67           C  
ATOM    961  HE1 TYR A  63      22.577  14.022 -10.590  1.00 96.67           H  
ATOM    962  CE2 TYR A  63      20.972  11.067 -10.008  1.00 96.67           C  
ATOM    963  HE2 TYR A  63      21.080  10.010 -10.199  1.00 96.67           H  
ATOM    964  OH  TYR A  63      23.032  11.532 -11.187  1.00 96.67           O  
ATOM    965  HH  TYR A  63      23.350  12.240 -11.752  1.00 96.67           H  
ATOM    966  CZ  TYR A  63      21.946  11.961 -10.494  1.00 96.67           C  
ATOM    967  N   THR A  64      17.323  15.664  -6.495  1.00 95.65           N  
ATOM    968  H   THR A  64      17.931  16.166  -7.127  1.00 95.65           H  
ATOM    969  CA  THR A  64      16.010  16.258  -6.235  1.00 95.65           C  
ATOM    970  HA  THR A  64      15.430  15.597  -5.591  1.00 95.65           H  
ATOM    971  C   THR A  64      15.244  16.382  -7.540  1.00 95.65           C  
ATOM    972  CB  THR A  64      16.093  17.600  -5.504  1.00 95.65           C  
ATOM    973  HB  THR A  64      15.087  17.971  -5.309  1.00 95.65           H  
ATOM    974  O   THR A  64      15.840  16.427  -8.619  1.00 95.65           O  
ATOM    975  CG2 THR A  64      16.843  17.469  -4.194  1.00 95.65           C  
ATOM    976 HG21 THR A  64      17.868  17.160  -4.401  1.00 95.65           H  
ATOM    977 HG22 THR A  64      16.356  16.735  -3.551  1.00 95.65           H  
ATOM    978 HG23 THR A  64      16.876  18.444  -3.709  1.00 95.65           H  
ATOM    979  OG1 THR A  64      16.818  18.566  -6.213  1.00 95.65           O  
ATOM    980  HG1 THR A  64      16.756  19.381  -5.710  1.00 95.65           H  
ATOM    981  N   LEU A  65      13.919  16.402  -7.443  1.00 96.89           N  
ATOM    982  H   LEU A  65      13.491  16.285  -6.536  1.00 96.89           H  
ATOM    983  CA  LEU A  65      13.046  16.638  -8.582  1.00 96.89           C  
ATOM    984  HA  LEU A  65      13.645  17.013  -9.413  1.00 96.89           H  
ATOM    985  C   LEU A  65      12.023  17.709  -8.217  1.00 96.89           C  
ATOM    986  CB  LEU A  65      12.397  15.310  -8.996  1.00 96.89           C  
ATOM    987  HB2 LEU A  65      13.166  14.539  -9.047  1.00 96.89           H  
ATOM    988  HB3 LEU A  65      11.680  15.036  -8.221  1.00 96.89           H  
ATOM    989  O   LEU A  65      11.261  17.558  -7.260  1.00 96.89           O  
ATOM    990  CG  LEU A  65      11.644  15.340 -10.332  1.00 96.89           C  
ATOM    991  HG  LEU A  65      10.903  16.140 -10.324  1.00 96.89           H  
ATOM    992  CD1 LEU A  65      12.604  15.550 -11.501  1.00 96.89           C  
ATOM    993 HD11 LEU A  65      12.063  15.471 -12.444  1.00 96.89           H  
ATOM    994 HD12 LEU A  65      13.406  14.812 -11.472  1.00 96.89           H  
ATOM    995 HD13 LEU A  65      13.044  16.546 -11.451  1.00 96.89           H  
ATOM    996  CD2 LEU A  65      10.922  14.007 -10.529  1.00 96.89           C  
ATOM    997 HD21 LEU A  65      10.160  13.887  -9.759  1.00 96.89           H  
ATOM    998 HD22 LEU A  65      10.447  13.992 -11.510  1.00 96.89           H  
ATOM    999 HD23 LEU A  65      11.629  13.180 -10.464  1.00 96.89           H  
ATOM   1000  N   GLY A  66      12.026  18.796  -8.984  1.00 95.16           N  
ATOM   1001  H   GLY A  66      12.758  18.883  -9.674  1.00 95.16           H  
ATOM   1002  CA  GLY A  66      11.053  19.873  -8.847  1.00 95.16           C  
ATOM   1003  HA2 GLY A  66      10.979  20.132  -7.791  1.00 95.16           H  
ATOM   1004  HA3 GLY A  66      11.398  20.752  -9.392  1.00 95.16           H  
ATOM   1005  C   GLY A  66       9.658  19.485  -9.355  1.00 95.16           C  
ATOM   1006  O   GLY A  66       9.533  18.613 -10.218  1.00 95.16           O  
ATOM   1007  N   PRO A  67       8.597  20.163  -8.884  1.00 95.11           N  
ATOM   1008  CA  PRO A  67       7.201  19.834  -9.191  1.00 95.11           C  
ATOM   1009  HA  PRO A  67       6.985  18.809  -8.891  1.00 95.11           H  
ATOM   1010  C   PRO A  67       6.846  19.984 -10.677  1.00 95.11           C  
ATOM   1011  CB  PRO A  67       6.381  20.795  -8.321  1.00 95.11           C  
ATOM   1012  HB2 PRO A  67       6.190  20.326  -7.355  1.00 95.11           H  
ATOM   1013  HB3 PRO A  67       5.443  21.088  -8.793  1.00 95.11           H  
ATOM   1014  O   PRO A  67       5.927  19.337 -11.162  1.00 95.11           O  
ATOM   1015  CG  PRO A  67       7.305  21.987  -8.101  1.00 95.11           C  
ATOM   1016  HG2 PRO A  67       7.285  22.643  -8.971  1.00 95.11           H  
ATOM   1017  HG3 PRO A  67       7.052  22.535  -7.193  1.00 95.11           H  
ATOM   1018  CD  PRO A  67       8.661  21.304  -7.992  1.00 95.11           C  
ATOM   1019  HD2 PRO A  67       9.457  21.996  -8.266  1.00 95.11           H  
ATOM   1020  HD3 PRO A  67       8.802  20.931  -6.977  1.00 95.11           H  
ATOM   1021  N   SER A  68       7.573  20.826 -11.412  1.00 94.60           N  
ATOM   1022  H   SER A  68       8.305  21.355 -10.959  1.00 94.60           H  
ATOM   1023  CA  SER A  68       7.347  21.086 -12.838  1.00 94.60           C  
ATOM   1024  HA  SER A  68       6.334  20.785 -13.104  1.00 94.60           H  
ATOM   1025  C   SER A  68       8.294  20.325 -13.765  1.00 94.60           C  
ATOM   1026  CB  SER A  68       7.471  22.589 -13.087  1.00 94.60           C  
ATOM   1027  HB2 SER A  68       6.750  23.114 -12.461  1.00 94.60           H  
ATOM   1028  HB3 SER A  68       7.253  22.813 -14.132  1.00 94.60           H  
ATOM   1029  O   SER A  68       8.203  20.487 -14.981  1.00 94.60           O  
ATOM   1030  OG  SER A  68       8.779  23.030 -12.763  1.00 94.60           O  
ATOM   1031  HG  SER A  68       9.359  22.800 -13.492  1.00 94.60           H  
ATOM   1032  N   ALA A  69       9.246  19.561 -13.221  1.00 96.50           N  
ATOM   1033  H   ALA A  69       9.229  19.378 -12.228  1.00 96.50           H  
ATOM   1034  CA  ALA A  69      10.212  18.834 -14.033  1.00 96.50           C  
ATOM   1035  HA  ALA A  69      10.685  19.535 -14.721  1.00 96.50           H  
ATOM   1036  C   ALA A  69       9.494  17.725 -14.826  1.00 96.50           C  
ATOM   1037  CB  ALA A  69      11.308  18.275 -13.125  1.00 96.50           C  
ATOM   1038  HB1 ALA A  69      10.865  17.604 -12.388  1.00 96.50           H  
ATOM   1039  HB2 ALA A  69      11.821  19.088 -12.612  1.00 96.50           H  
ATOM   1040  HB3 ALA A  69      12.036  17.727 -13.723  1.00 96.50           H  
ATOM   1041  O   ALA A  69       8.726  16.958 -14.233  1.00 96.50           O  
ATOM   1042  N   PRO A  70       9.722  17.591 -16.147  1.00 96.07           N  
ATOM   1043  CA  PRO A  70       9.157  16.489 -16.908  1.00 96.07           C  
ATOM   1044  HA  PRO A  70       8.072  16.592 -16.894  1.00 96.07           H  
ATOM   1045  C   PRO A  70       9.550  15.140 -16.297  1.00 96.07           C  
ATOM   1046  CB  PRO A  70       9.651  16.662 -18.344  1.00 96.07           C  
ATOM   1047  HB2 PRO A  70       8.901  16.347 -19.069  1.00 96.07           H  
ATOM   1048  HB3 PRO A  70      10.577  16.104 -18.490  1.00 96.07           H  
ATOM   1049  O   PRO A  70      10.684  14.937 -15.857  1.00 96.07           O  
ATOM   1050  CG  PRO A  70       9.935  18.160 -18.437  1.00 96.07           C  
ATOM   1051  HG2 PRO A  70      10.680  18.387 -19.199  1.00 96.07           H  
ATOM   1052  HG3 PRO A  70       9.008  18.701 -18.626  1.00 96.07           H  
ATOM   1053  CD  PRO A  70      10.442  18.487 -17.037  1.00 96.07           C  
ATOM   1054  HD2 PRO A  70      11.504  18.246 -16.997  1.00 96.07           H  
ATOM   1055  HD3 PRO A  70      10.264  19.537 -16.805  1.00 96.07           H  
ATOM   1056  N   GLY A  71       8.576  14.236 -16.231  1.00 96.16           N  
ATOM   1057  H   GLY A  71       7.667  14.482 -16.598  1.00 96.16           H  
ATOM   1058  CA  GLY A  71       8.716  12.948 -15.558  1.00 96.16           C  
ATOM   1059  HA2 GLY A  71       9.738  12.589 -15.682  1.00 96.16           H  
ATOM   1060  HA3 GLY A  71       8.049  12.230 -16.034  1.00 96.16           H  
ATOM   1061  C   GLY A  71       8.404  12.959 -14.059  1.00 96.16           C  
ATOM   1062  O   GLY A  71       8.406  11.883 -13.468  1.00 96.16           O  
ATOM   1063  N   ASN A  72       8.097  14.106 -13.441  1.00 96.95           N  
ATOM   1064  H   ASN A  72       8.150  14.980 -13.945  1.00 96.95           H  
ATOM   1065  CA  ASN A  72       7.571  14.139 -12.073  1.00 96.95           C  
ATOM   1066  HA  ASN A  72       8.259  13.575 -11.444  1.00 96.95           H  
ATOM   1067  C   ASN A  72       6.173  13.475 -12.012  1.00 96.95           C  
ATOM   1068  CB  ASN A  72       7.562  15.590 -11.560  1.00 96.95           C  
ATOM   1069  HB2 ASN A  72       8.546  16.031 -11.724  1.00 96.95           H  
ATOM   1070  HB3 ASN A  72       6.829  16.180 -12.111  1.00 96.95           H  
ATOM   1071  O   ASN A  72       5.289  13.881 -12.768  1.00 96.95           O  
ATOM   1072  CG  ASN A  72       7.231  15.671 -10.080  1.00 96.95           C  
ATOM   1073  ND2 ASN A  72       8.014  16.389  -9.316  1.00 96.95           N  
ATOM   1074 HD21 ASN A  72       8.748  16.954  -9.720  1.00 96.95           H  
ATOM   1075 HD22 ASN A  72       7.826  16.412  -8.324  1.00 96.95           H  
ATOM   1076  OD1 ASN A  72       6.278  15.083  -9.596  1.00 96.95           O  
ATOM   1077  N   PRO A  73       5.953  12.466 -11.146  1.00 93.92           N  
ATOM   1078  CA  PRO A  73       4.707  11.696 -11.129  1.00 93.92           C  
ATOM   1079  HA  PRO A  73       4.418  11.438 -12.148  1.00 93.92           H  
ATOM   1080  C   PRO A  73       3.515  12.395 -10.464  1.00 93.92           C  
ATOM   1081  CB  PRO A  73       5.045  10.413 -10.367  1.00 93.92           C  
ATOM   1082  HB2 PRO A  73       4.191  10.013  -9.821  1.00 93.92           H  
ATOM   1083  HB3 PRO A  73       5.425   9.664 -11.062  1.00 93.92           H  
ATOM   1084  O   PRO A  73       2.380  12.013 -10.737  1.00 93.92           O  
ATOM   1085  CG  PRO A  73       6.169  10.833  -9.429  1.00 93.92           C  
ATOM   1086  HG2 PRO A  73       6.803   9.989  -9.158  1.00 93.92           H  
ATOM   1087  HG3 PRO A  73       5.743  11.305  -8.544  1.00 93.92           H  
ATOM   1088  CD  PRO A  73       6.932  11.869 -10.245  1.00 93.92           C  
ATOM   1089  HD2 PRO A  73       7.708  11.373 -10.827  1.00 93.92           H  
ATOM   1090  HD3 PRO A  73       7.373  12.614  -9.582  1.00 93.92           H  
ATOM   1091  N   ASN A  74       3.733  13.371  -9.575  1.00 94.15           N  
ATOM   1092  H   ASN A  74       4.684  13.644  -9.374  1.00 94.15           H  
ATOM   1093  CA  ASN A  74       2.658  13.938  -8.746  1.00 94.15           C  
ATOM   1094  HA  ASN A  74       1.707  13.761  -9.248  1.00 94.15           H  
ATOM   1095  C   ASN A  74       2.721  15.460  -8.547  1.00 94.15           C  
ATOM   1096  CB  ASN A  74       2.607  13.196  -7.402  1.00 94.15           C  
ATOM   1097  HB2 ASN A  74       1.678  13.456  -6.895  1.00 94.15           H  
ATOM   1098  HB3 ASN A  74       2.596  12.122  -7.589  1.00 94.15           H  
ATOM   1099  O   ASN A  74       1.941  16.012  -7.770  1.00 94.15           O  
ATOM   1100  CG  ASN A  74       3.760  13.520  -6.471  1.00 94.15           C  
ATOM   1101  ND2 ASN A  74       3.617  13.183  -5.214  1.00 94.15           N  
ATOM   1102 HD21 ASN A  74       4.415  13.251  -4.598  1.00 94.15           H  
ATOM   1103 HD22 ASN A  74       2.733  12.819  -4.888  1.00 94.15           H  
ATOM   1104  OD1 ASN A  74       4.781  14.074  -6.844  1.00 94.15           O  
ATOM   1105  N   GLY A  75       3.640  16.147  -9.225  1.00 95.16           N  
ATOM   1106  H   GLY A  75       4.322  15.634  -9.765  1.00 95.16           H  
ATOM   1107  CA  GLY A  75       3.756  17.602  -9.160  1.00 95.16           C  
ATOM   1108  HA2 GLY A  75       4.491  17.914  -9.902  1.00 95.16           H  
ATOM   1109  HA3 GLY A  75       2.796  18.055  -9.407  1.00 95.16           H  
ATOM   1110  C   GLY A  75       4.205  18.128  -7.796  1.00 95.16           C  
ATOM   1111  O   GLY A  75       3.859  19.250  -7.432  1.00 95.16           O  
ATOM   1112  N   GLN A  76       4.948  17.331  -7.024  1.00 95.41           N  
ATOM   1113  H   GLN A  76       5.165  16.406  -7.367  1.00 95.41           H  
ATOM   1114  CA  GLN A  76       5.507  17.718  -5.726  1.00 95.41           C  
ATOM   1115  HA  GLN A  76       5.178  18.725  -5.467  1.00 95.41           H  
ATOM   1116  C   GLN A  76       7.036  17.743  -5.775  1.00 95.41           C  
ATOM   1117  CB  GLN A  76       5.013  16.757  -4.634  1.00 95.41           C  
ATOM   1118  HB2 GLN A  76       5.499  17.001  -3.689  1.00 95.41           H  
ATOM   1119  HB3 GLN A  76       5.303  15.743  -4.908  1.00 95.41           H  
ATOM   1120  O   GLN A  76       7.649  17.053  -6.589  1.00 95.41           O  
ATOM   1121  CG  GLN A  76       3.492  16.801  -4.438  1.00 95.41           C  
ATOM   1122  HG2 GLN A  76       2.993  16.538  -5.371  1.00 95.41           H  
ATOM   1123  HG3 GLN A  76       3.213  16.049  -3.699  1.00 95.41           H  
ATOM   1124  CD  GLN A  76       2.999  18.157  -3.950  1.00 95.41           C  
ATOM   1125  NE2 GLN A  76       1.934  18.678  -4.515  1.00 95.41           N  
ATOM   1126 HE21 GLN A  76       1.671  19.606  -4.215  1.00 95.41           H  
ATOM   1127 HE22 GLN A  76       1.530  18.224  -5.322  1.00 95.41           H  
ATOM   1128  OE1 GLN A  76       3.566  18.774  -3.061  1.00 95.41           O  
ATOM   1129  N   TRP A  77       7.662  18.515  -4.883  1.00 94.65           N  
ATOM   1130  H   TRP A  77       7.106  19.030  -4.216  1.00 94.65           H  
ATOM   1131  CA  TRP A  77       9.093  18.357  -4.612  1.00 94.65           C  
ATOM   1132  HA  TRP A  77       9.641  18.390  -5.554  1.00 94.65           H  
ATOM   1133  C   TRP A  77       9.364  16.999  -3.969  1.00 94.65           C  
ATOM   1134  CB  TRP A  77       9.609  19.483  -3.711  1.00 94.65           C  
ATOM   1135  HB2 TRP A  77       8.900  19.661  -2.903  1.00 94.65           H  
ATOM   1136  HB3 TRP A  77      10.545  19.164  -3.252  1.00 94.65           H  
ATOM   1137  O   TRP A  77       8.523  16.482  -3.229  1.00 94.65           O  
ATOM   1138  CG  TRP A  77       9.888  20.761  -4.430  1.00 94.65           C  
ATOM   1139  CD1 TRP A  77       9.074  21.838  -4.485  1.00 94.65           C  
ATOM   1140  HD1 TRP A  77       8.115  21.910  -3.992  1.00 94.65           H  
ATOM   1141  CD2 TRP A  77      11.073  21.108  -5.209  1.00 94.65           C  
ATOM   1142  CE2 TRP A  77      10.893  22.423  -5.734  1.00 94.65           C  
ATOM   1143  CE3 TRP A  77      12.272  20.440  -5.537  1.00 94.65           C  
ATOM   1144  HE3 TRP A  77      12.437  19.441  -5.161  1.00 94.65           H  
ATOM   1145  NE1 TRP A  77       9.667  22.826  -5.247  1.00 94.65           N  
ATOM   1146  HE1 TRP A  77       9.260  23.740  -5.385  1.00 94.65           H  
ATOM   1147  CH2 TRP A  77      13.026  22.342  -6.873  1.00 94.65           C  
ATOM   1148  HH2 TRP A  77      13.774  22.797  -7.506  1.00 94.65           H  
ATOM   1149  CZ2 TRP A  77      11.846  23.038  -6.559  1.00 94.65           C  
ATOM   1150  HZ2 TRP A  77      11.678  24.035  -6.939  1.00 94.65           H  
ATOM   1151  CZ3 TRP A  77      13.237  21.048  -6.362  1.00 94.65           C  
ATOM   1152  HZ3 TRP A  77      14.137  20.509  -6.620  1.00 94.65           H  
ATOM   1153  N   GLY A  78      10.537  16.434  -4.233  1.00 96.39           N  
ATOM   1154  H   GLY A  78      11.165  16.874  -4.890  1.00 96.39           H  
ATOM   1155  CA  GLY A  78      10.949  15.174  -3.629  1.00 96.39           C  
ATOM   1156  HA2 GLY A  78      10.288  14.384  -3.986  1.00 96.39           H  
ATOM   1157  HA3 GLY A  78      10.847  15.231  -2.546  1.00 96.39           H  
ATOM   1158  C   GLY A  78      12.374  14.762  -3.969  1.00 96.39           C  
ATOM   1159  O   GLY A  78      13.063  15.408  -4.767  1.00 96.39           O  
ATOM   1160  N   PHE A  79      12.783  13.632  -3.397  1.00 97.23           N  
ATOM   1161  H   PHE A  79      12.112  13.138  -2.827  1.00 97.23           H  
ATOM   1162  CA  PHE A  79      14.034  12.955  -3.719  1.00 97.23           C  
ATOM   1163  HA  PHE A  79      14.756  13.689  -4.078  1.00 97.23           H  
ATOM   1164  C   PHE A  79      13.814  11.921  -4.818  1.00 97.23           C  
ATOM   1165  CB  PHE A  79      14.631  12.292  -2.478  1.00 97.23           C  
ATOM   1166  HB2 PHE A  79      13.857  11.718  -1.968  1.00 97.23           H  
ATOM   1167  HB3 PHE A  79      15.398  11.588  -2.799  1.00 97.23           H  
ATOM   1168  O   PHE A  79      12.936  11.065  -4.715  1.00 97.23           O  
ATOM   1169  CG  PHE A  79      15.262  13.265  -1.507  1.00 97.23           C  
ATOM   1170  CD1 PHE A  79      16.661  13.415  -1.466  1.00 97.23           C  
ATOM   1171  HD1 PHE A  79      17.287  12.847  -2.138  1.00 97.23           H  
ATOM   1172  CD2 PHE A  79      14.454  13.997  -0.621  1.00 97.23           C  
ATOM   1173  HD2 PHE A  79      13.380  13.884  -0.640  1.00 97.23           H  
ATOM   1174  CE1 PHE A  79      17.245  14.288  -0.529  1.00 97.23           C  
ATOM   1175  HE1 PHE A  79      18.318  14.372  -0.445  1.00 97.23           H  
ATOM   1176  CE2 PHE A  79      15.045  14.854   0.318  1.00 97.23           C  
ATOM   1177  HE2 PHE A  79      14.428  15.369   1.039  1.00 97.23           H  
ATOM   1178  CZ  PHE A  79      16.435  15.015   0.353  1.00 97.23           C  
ATOM   1179  HZ  PHE A  79      16.874  15.673   1.088  1.00 97.23           H  
ATOM   1180  N   LEU A  80      14.652  11.979  -5.849  1.00 97.65           N  
ATOM   1181  H   LEU A  80      15.390  12.668  -5.808  1.00 97.65           H  
ATOM   1182  CA  LEU A  80      14.697  11.024  -6.947  1.00 97.65           C  
ATOM   1183  HA  LEU A  80      13.841  10.352  -6.879  1.00 97.65           H  
ATOM   1184  C   LEU A  80      15.976  10.195  -6.830  1.00 97.65           C  
ATOM   1185  CB  LEU A  80      14.608  11.795  -8.276  1.00 97.65           C  
ATOM   1186  HB2 LEU A  80      15.440  12.497  -8.320  1.00 97.65           H  
ATOM   1187  HB3 LEU A  80      13.688  12.380  -8.283  1.00 97.65           H  
ATOM   1188  O   LEU A  80      17.082  10.734  -6.821  1.00 97.65           O  
ATOM   1189  CG  LEU A  80      14.639  10.905  -9.533  1.00 97.65           C  
ATOM   1190  HG  LEU A  80      15.473  10.206  -9.478  1.00 97.65           H  
ATOM   1191  CD1 LEU A  80      13.338  10.120  -9.702  1.00 97.65           C  
ATOM   1192 HD11 LEU A  80      12.485  10.798  -9.700  1.00 97.65           H  
ATOM   1193 HD12 LEU A  80      13.355   9.579 -10.648  1.00 97.65           H  
ATOM   1194 HD13 LEU A  80      13.227   9.401  -8.890  1.00 97.65           H  
ATOM   1195  CD2 LEU A  80      14.834  11.770 -10.778  1.00 97.65           C  
ATOM   1196 HD21 LEU A  80      14.010  12.477 -10.873  1.00 97.65           H  
ATOM   1197 HD22 LEU A  80      14.872  11.139 -11.666  1.00 97.65           H  
ATOM   1198 HD23 LEU A  80      15.771  12.321 -10.697  1.00 97.65           H  
ATOM   1199  N   PHE A  81      15.835   8.878  -6.786  1.00 97.77           N  
ATOM   1200  H   PHE A  81      14.901   8.494  -6.783  1.00 97.77           H  
ATOM   1201  CA  PHE A  81      16.956   7.947  -6.802  1.00 97.77           C  
ATOM   1202  HA  PHE A  81      17.895   8.485  -6.672  1.00 97.77           H  
ATOM   1203  C   PHE A  81      16.980   7.243  -8.147  1.00 97.77           C  
ATOM   1204  CB  PHE A  81      16.831   6.944  -5.657  1.00 97.77           C  
ATOM   1205  HB2 PHE A  81      17.709   6.298  -5.678  1.00 97.77           H  
ATOM   1206  HB3 PHE A  81      15.957   6.317  -5.829  1.00 97.77           H  
ATOM   1207  O   PHE A  81      15.991   6.619  -8.528  1.00 97.77           O  
ATOM   1208  CG  PHE A  81      16.723   7.579  -4.289  1.00 97.77           C  
ATOM   1209  CD1 PHE A  81      17.891   7.799  -3.544  1.00 97.77           C  
ATOM   1210  HD1 PHE A  81      18.838   7.464  -3.942  1.00 97.77           H  
ATOM   1211  CD2 PHE A  81      15.476   7.992  -3.779  1.00 97.77           C  
ATOM   1212  HD2 PHE A  81      14.576   7.832  -4.353  1.00 97.77           H  
ATOM   1213  CE1 PHE A  81      17.825   8.453  -2.303  1.00 97.77           C  
ATOM   1214  HE1 PHE A  81      18.725   8.652  -1.740  1.00 97.77           H  
ATOM   1215  CE2 PHE A  81      15.413   8.646  -2.535  1.00 97.77           C  
ATOM   1216  HE2 PHE A  81      14.471   9.007  -2.149  1.00 97.77           H  
ATOM   1217  CZ  PHE A  81      16.584   8.874  -1.797  1.00 97.77           C  
ATOM   1218  HZ  PHE A  81      16.530   9.387  -0.848  1.00 97.77           H  
ATOM   1219  N   HIS A  82      18.100   7.339  -8.857  1.00 97.49           N  
ATOM   1220  H   HIS A  82      18.879   7.849  -8.467  1.00 97.49           H  
ATOM   1221  CA  HIS A  82      18.292   6.670 -10.137  1.00 97.49           C  
ATOM   1222  HA  HIS A  82      17.365   6.184 -10.442  1.00 97.49           H  
ATOM   1223  C   HIS A  82      19.358   5.588  -9.998  1.00 97.49           C  
ATOM   1224  CB  HIS A  82      18.635   7.706 -11.207  1.00 97.49           C  
ATOM   1225  HB2 HIS A  82      17.848   8.460 -11.212  1.00 97.49           H  
ATOM   1226  HB3 HIS A  82      19.573   8.198 -10.950  1.00 97.49           H  
ATOM   1227  O   HIS A  82      20.473   5.855  -9.542  1.00 97.49           O  
ATOM   1228  CG  HIS A  82      18.751   7.128 -12.596  1.00 97.49           C  
ATOM   1229  CD2 HIS A  82      19.897   6.677 -13.190  1.00 97.49           C  
ATOM   1230  HD2 HIS A  82      20.877   6.649 -12.738  1.00 97.49           H  
ATOM   1231  ND1 HIS A  82      17.741   6.976 -13.519  1.00 97.49           N  
ATOM   1232  HD1 HIS A  82      16.748   7.055 -13.352  1.00 97.49           H  
ATOM   1233  CE1 HIS A  82      18.278   6.490 -14.651  1.00 97.49           C  
ATOM   1234  HE1 HIS A  82      17.738   6.266 -15.560  1.00 97.49           H  
ATOM   1235  NE2 HIS A  82      19.589   6.274 -14.487  1.00 97.49           N  
ATOM   1236  N   TYR A  83      19.013   4.374 -10.414  1.00 97.23           N  
ATOM   1237  H   TYR A  83      18.079   4.231 -10.770  1.00 97.23           H  
ATOM   1238  CA  TYR A  83      19.889   3.212 -10.369  1.00 97.23           C  
ATOM   1239  HA  TYR A  83      20.884   3.502 -10.032  1.00 97.23           H  
ATOM   1240  C   TYR A  83      19.992   2.639 -11.780  1.00 97.23           C  
ATOM   1241  CB  TYR A  83      19.334   2.188  -9.371  1.00 97.23           C  
ATOM   1242  HB2 TYR A  83      18.431   1.738  -9.785  1.00 97.23           H  
ATOM   1243  HB3 TYR A  83      20.070   1.391  -9.261  1.00 97.23           H  
ATOM   1244  O   TYR A  83      19.024   2.089 -12.293  1.00 97.23           O  
ATOM   1245  CG  TYR A  83      19.013   2.725  -7.990  1.00 97.23           C  
ATOM   1246  CD1 TYR A  83      20.033   2.822  -7.027  1.00 97.23           C  
ATOM   1247  HD1 TYR A  83      21.041   2.538  -7.289  1.00 97.23           H  
ATOM   1248  CD2 TYR A  83      17.700   3.113  -7.657  1.00 97.23           C  
ATOM   1249  HD2 TYR A  83      16.921   3.112  -8.405  1.00 97.23           H  
ATOM   1250  CE1 TYR A  83      19.735   3.272  -5.727  1.00 97.23           C  
ATOM   1251  HE1 TYR A  83      20.520   3.337  -4.988  1.00 97.23           H  
ATOM   1252  CE2 TYR A  83      17.389   3.525  -6.351  1.00 97.23           C  
ATOM   1253  HE2 TYR A  83      16.378   3.789  -6.079  1.00 97.23           H  
ATOM   1254  OH  TYR A  83      18.102   3.998  -4.122  1.00 97.23           O  
ATOM   1255  HH  TYR A  83      18.845   3.906  -3.522  1.00 97.23           H  
ATOM   1256  CZ  TYR A  83      18.406   3.599  -5.382  1.00 97.23           C  
ATOM   1257  N   SER A  84      21.152   2.793 -12.421  1.00 94.44           N  
ATOM   1258  H   SER A  84      21.919   3.227 -11.928  1.00 94.44           H  
ATOM   1259  CA  SER A  84      21.404   2.288 -13.778  1.00 94.44           C  
ATOM   1260  HA  SER A  84      20.458   2.131 -14.295  1.00 94.44           H  
ATOM   1261  C   SER A  84      22.133   0.953 -13.716  1.00 94.44           C  
ATOM   1262  CB  SER A  84      22.194   3.310 -14.605  1.00 94.44           C  
ATOM   1263  HB2 SER A  84      21.551   4.152 -14.859  1.00 94.44           H  
ATOM   1264  HB3 SER A  84      23.040   3.673 -14.022  1.00 94.44           H  
ATOM   1265  O   SER A  84      23.142   0.829 -13.018  1.00 94.44           O  
ATOM   1266  OG  SER A  84      22.732   2.740 -15.780  1.00 94.44           O  
ATOM   1267  HG  SER A  84      23.275   3.415 -16.193  1.00 94.44           H  
ATOM   1268  N   TYR A  85      21.662  -0.027 -14.487  1.00 93.88           N  
ATOM   1269  H   TYR A  85      20.869   0.167 -15.081  1.00 93.88           H  
ATOM   1270  CA  TYR A  85      22.299  -1.343 -14.596  1.00 93.88           C  
ATOM   1271  HA  TYR A  85      22.353  -1.804 -13.610  1.00 93.88           H  
ATOM   1272  C   TYR A  85      23.727  -1.249 -15.139  1.00 93.88           C  
ATOM   1273  CB  TYR A  85      21.449  -2.229 -15.515  1.00 93.88           C  
ATOM   1274  HB2 TYR A  85      21.106  -1.656 -16.377  1.00 93.88           H  
ATOM   1275  HB3 TYR A  85      22.070  -3.038 -15.898  1.00 93.88           H  
ATOM   1276  O   TYR A  85      24.603  -2.006 -14.725  1.00 93.88           O  
ATOM   1277  CG  TYR A  85      20.270  -2.853 -14.806  1.00 93.88           C  
ATOM   1278  CD1 TYR A  85      20.482  -4.025 -14.065  1.00 93.88           C  
ATOM   1279  HD1 TYR A  85      21.467  -4.467 -14.062  1.00 93.88           H  
ATOM   1280  CD2 TYR A  85      18.983  -2.292 -14.885  1.00 93.88           C  
ATOM   1281  HD2 TYR A  85      18.815  -1.403 -15.475  1.00 93.88           H  
ATOM   1282  CE1 TYR A  85      19.423  -4.618 -13.360  1.00 93.88           C  
ATOM   1283  HE1 TYR A  85      19.580  -5.515 -12.780  1.00 93.88           H  
ATOM   1284  CE2 TYR A  85      17.905  -2.905 -14.220  1.00 93.88           C  
ATOM   1285  HE2 TYR A  85      16.905  -2.504 -14.285  1.00 93.88           H  
ATOM   1286  OH  TYR A  85      17.152  -4.602 -12.699  1.00 93.88           O  
ATOM   1287  HH  TYR A  85      17.447  -5.384 -12.227  1.00 93.88           H  
ATOM   1288  CZ  TYR A  85      18.141  -4.045 -13.425  1.00 93.88           C  
ATOM   1289  N   ASN A  86      23.973  -0.283 -16.027  1.00 90.32           N  
ATOM   1290  H   ASN A  86      23.209   0.334 -16.264  1.00 90.32           H  
ATOM   1291  CA  ASN A  86      25.260  -0.077 -16.693  1.00 90.32           C  
ATOM   1292  HA  ASN A  86      25.880  -0.959 -16.532  1.00 90.32           H  
ATOM   1293  C   ASN A  86      26.052   1.104 -16.107  1.00 90.32           C  
ATOM   1294  CB  ASN A  86      25.014   0.041 -18.204  1.00 90.32           C  
ATOM   1295  HB2 ASN A  86      24.368   0.897 -18.401  1.00 90.32           H  
ATOM   1296  HB3 ASN A  86      25.961   0.200 -18.720  1.00 90.32           H  
ATOM   1297  O   ASN A  86      27.077   1.502 -16.663  1.00 90.32           O  
ATOM   1298  CG  ASN A  86      24.386  -1.221 -18.767  1.00 90.32           C  
ATOM   1299  ND2 ASN A  86      23.334  -1.096 -19.538  1.00 90.32           N  
ATOM   1300 HD21 ASN A  86      22.972  -0.179 -19.758  1.00 90.32           H  
ATOM   1301 HD22 ASN A  86      22.852  -1.953 -19.769  1.00 90.32           H  
ATOM   1302  OD1 ASN A  86      24.827  -2.330 -18.526  1.00 90.32           O  
ATOM   1303  N   GLY A  87      25.600   1.664 -14.980  1.00 89.39           N  
ATOM   1304  H   GLY A  87      24.745   1.301 -14.584  1.00 89.39           H  
ATOM   1305  CA  GLY A  87      26.225   2.813 -14.333  1.00 89.39           C  
ATOM   1306  HA2 GLY A  87      27.272   2.585 -14.133  1.00 89.39           H  
ATOM   1307  HA3 GLY A  87      25.725   3.000 -13.382  1.00 89.39           H  
ATOM   1308  C   GLY A  87      26.150   4.075 -15.190  1.00 89.39           C  
ATOM   1309  O   GLY A  87      25.217   4.256 -15.974  1.00 89.39           O  
ATOM   1310  N   LYS A  88      27.147   4.956 -15.055  1.00 83.40           N  
ATOM   1311  H   LYS A  88      27.858   4.772 -14.362  1.00 83.40           H  
ATOM   1312  CA  LYS A  88      27.350   6.065 -15.988  1.00 83.40           C  
ATOM   1313  HA  LYS A  88      26.389   6.561 -16.123  1.00 83.40           H  
ATOM   1314  C   LYS A  88      27.741   5.459 -17.338  1.00 83.40           C  
ATOM   1315  CB  LYS A  88      28.335   7.119 -15.418  1.00 83.40           C  
ATOM   1316  HB2 LYS A  88      28.104   7.261 -14.362  1.00 83.40           H  
ATOM   1317  HB3 LYS A  88      28.143   8.066 -15.923  1.00 83.40           H  
ATOM   1318  O   LYS A  88      28.888   5.069 -17.552  1.00 83.40           O  
ATOM   1319  CG  LYS A  88      29.838   6.803 -15.575  1.00 83.40           C  
ATOM   1320  HG2 LYS A  88      30.023   5.780 -15.245  1.00 83.40           H  
ATOM   1321  HG3 LYS A  88      30.096   6.895 -16.631  1.00 83.40           H  
ATOM   1322  CD  LYS A  88      30.799   7.730 -14.832  1.00 83.40           C  
ATOM   1323  HD2 LYS A  88      30.561   8.768 -15.063  1.00 83.40           H  
ATOM   1324  HD3 LYS A  88      30.714   7.547 -13.761  1.00 83.40           H  
ATOM   1325  CE  LYS A  88      32.235   7.407 -15.257  1.00 83.40           C  
ATOM   1326  HE2 LYS A  88      32.322   7.565 -16.332  1.00 83.40           H  
ATOM   1327  HE3 LYS A  88      32.422   6.351 -15.063  1.00 83.40           H  
ATOM   1328  NZ  LYS A  88      33.225   8.240 -14.532  1.00 83.40           N  
ATOM   1329  HZ1 LYS A  88      33.171   8.098 -13.533  1.00 83.40           H  
ATOM   1330  HZ2 LYS A  88      33.090   9.228 -14.691  1.00 83.40           H  
ATOM   1331  HZ3 LYS A  88      34.170   8.020 -14.814  1.00 83.40           H  
ATOM   1332  N   ASN A  89      26.784   5.339 -18.243  1.00 68.79           N  
ATOM   1333  H   ASN A  89      25.823   5.512 -17.983  1.00 68.79           H  
ATOM   1334  CA  ASN A  89      27.106   5.104 -19.635  1.00 68.79           C  
ATOM   1335  HA  ASN A  89      28.169   5.315 -19.753  1.00 68.79           H  
ATOM   1336  C   ASN A  89      26.382   6.111 -20.517  1.00 68.79           C  
ATOM   1337  CB  ASN A  89      26.905   3.639 -20.060  1.00 68.79           C  
ATOM   1338  HB2 ASN A  89      27.282   2.970 -19.287  1.00 68.79           H  
ATOM   1339  HB3 ASN A  89      25.847   3.436 -20.231  1.00 68.79           H  
ATOM   1340  O   ASN A  89      25.165   6.298 -20.453  1.00 68.79           O  
ATOM   1341  CG  ASN A  89      27.688   3.380 -21.340  1.00 68.79           C  
ATOM   1342  ND2 ASN A  89      27.631   2.210 -21.918  1.00 68.79           N  
ATOM   1343 HD21 ASN A  89      28.028   2.260 -22.846  1.00 68.79           H  
ATOM   1344 HD22 ASN A  89      26.945   1.527 -21.631  1.00 68.79           H  
ATOM   1345  OD1 ASN A  89      28.388   4.250 -21.834  1.00 68.79           O  
ATOM   1346  N   THR A  90      27.172   6.802 -21.318  1.00 67.81           N  
ATOM   1347  H   THR A  90      28.138   6.520 -21.400  1.00 67.81           H  
ATOM   1348  CA  THR A  90      26.691   7.782 -22.279  1.00 67.81           C  
ATOM   1349  HA  THR A  90      25.869   8.353 -21.846  1.00 67.81           H  
ATOM   1350  C   THR A  90      26.167   7.080 -23.522  1.00 67.81           C  
ATOM   1351  CB  THR A  90      27.824   8.749 -22.632  1.00 67.81           C  
ATOM   1352  HB  THR A  90      27.531   9.358 -23.487  1.00 67.81           H  
ATOM   1353  O   THR A  90      25.121   7.467 -24.053  1.00 67.81           O  
ATOM   1354  CG2 THR A  90      28.147   9.658 -21.447  1.00 67.81           C  
ATOM   1355 HG21 THR A  90      28.498   9.071 -20.599  1.00 67.81           H  
ATOM   1356 HG22 THR A  90      27.255  10.212 -21.154  1.00 67.81           H  
ATOM   1357 HG23 THR A  90      28.921  10.371 -21.733  1.00 67.81           H  
ATOM   1358  OG1 THR A  90      29.005   8.037 -22.933  1.00 67.81           O  
ATOM   1359  HG1 THR A  90      29.535   8.554 -23.543  1.00 67.81           H  
ATOM   1360  N   ASP A  91      26.840   6.008 -23.931  1.00 77.12           N  
ATOM   1361  H   ASP A  91      27.618   5.685 -23.374  1.00 77.12           H  
ATOM   1362  CA  ASP A  91      26.439   5.149 -25.028  1.00 77.12           C  
ATOM   1363  HA  ASP A  91      25.694   5.678 -25.622  1.00 77.12           H  
ATOM   1364  C   ASP A  91      25.746   3.879 -24.516  1.00 77.12           C  
ATOM   1365  CB  ASP A  91      27.638   4.914 -25.965  1.00 77.12           C  
ATOM   1366  HB2 ASP A  91      28.018   5.886 -26.281  1.00 77.12           H  
ATOM   1367  HB3 ASP A  91      27.276   4.409 -26.861  1.00 77.12           H  
ATOM   1368  O   ASP A  91      25.549   3.664 -23.322  1.00 77.12           O  
ATOM   1369  CG  ASP A  91      28.798   4.089 -25.392  1.00 77.12           C  
ATOM   1370  OD1 ASP A  91      29.914   4.261 -25.925  1.00 77.12           O  
ATOM   1371  OD2 ASP A  91      28.542   3.213 -24.537  1.00 77.12           O  
ATOM   1372  N   GLY A  92      25.279   3.047 -25.435  1.00 82.52           N  
ATOM   1373  H   GLY A  92      25.475   3.257 -26.404  1.00 82.52           H  
ATOM   1374  CA  GLY A  92      24.702   1.763 -25.065  1.00 82.52           C  
ATOM   1375  HA2 GLY A  92      24.588   1.145 -25.956  1.00 82.52           H  
ATOM   1376  HA3 GLY A  92      25.404   1.261 -24.399  1.00 82.52           H  
ATOM   1377  C   GLY A  92      23.346   1.844 -24.357  1.00 82.52           C  
ATOM   1378  O   GLY A  92      22.548   2.757 -24.571  1.00 82.52           O  
ATOM   1379  N   ILE A  93      23.051   0.775 -23.619  1.00 91.28           N  
ATOM   1380  H   ILE A  93      23.799   0.134 -23.398  1.00 91.28           H  
ATOM   1381  CA  ILE A  93      21.748   0.510 -23.006  1.00 91.28           C  
ATOM   1382  HA  ILE A  93      20.964   0.819 -23.697  1.00 91.28           H  
ATOM   1383  C   ILE A  93      21.586   1.336 -21.728  1.00 91.28           C  
ATOM   1384  CB  ILE A  93      21.606  -1.004 -22.735  1.00 91.28           C  
ATOM   1385  HB  ILE A  93      22.479  -1.320 -22.165  1.00 91.28           H  
ATOM   1386  O   ILE A  93      22.477   1.344 -20.877  1.00 91.28           O  
ATOM   1387  CG1 ILE A  93      21.595  -1.851 -24.029  1.00 91.28           C  
ATOM   1388 HG12 ILE A  93      21.677  -2.902 -23.751  1.00 91.28           H  
ATOM   1389 HG13 ILE A  93      22.473  -1.611 -24.628  1.00 91.28           H  
ATOM   1390  CG2 ILE A  93      20.376  -1.317 -21.873  1.00 91.28           C  
ATOM   1391 HG21 ILE A  93      19.473  -0.880 -22.298  1.00 91.28           H  
ATOM   1392 HG22 ILE A  93      20.253  -2.399 -21.809  1.00 91.28           H  
ATOM   1393 HG23 ILE A  93      20.520  -0.952 -20.856  1.00 91.28           H  
ATOM   1394  CD1 ILE A  93      20.347  -1.697 -24.909  1.00 91.28           C  
ATOM   1395 HD11 ILE A  93      19.470  -2.086 -24.391  1.00 91.28           H  
ATOM   1396 HD12 ILE A  93      20.483  -2.266 -25.829  1.00 91.28           H  
ATOM   1397 HD13 ILE A  93      20.181  -0.649 -25.159  1.00 91.28           H  
ATOM   1398  N   LYS A  94      20.423   1.973 -21.586  1.00 91.40           N  
ATOM   1399  H   LYS A  94      19.727   1.849 -22.307  1.00 91.40           H  
ATOM   1400  CA  LYS A  94      20.079   2.905 -20.504  1.00 91.40           C  
ATOM   1401  HA  LYS A  94      20.982   3.151 -19.946  1.00 91.40           H  
ATOM   1402  C   LYS A  94      19.135   2.309 -19.455  1.00 91.40           C  
ATOM   1403  CB  LYS A  94      19.533   4.210 -21.113  1.00 91.40           C  
ATOM   1404  HB2 LYS A  94      19.293   4.905 -20.308  1.00 91.40           H  
ATOM   1405  HB3 LYS A  94      18.620   4.006 -21.673  1.00 91.40           H  
ATOM   1406  O   LYS A  94      18.553   3.047 -18.672  1.00 91.40           O  
ATOM   1407  CG  LYS A  94      20.573   4.857 -22.038  1.00 91.40           C  
ATOM   1408  HG2 LYS A  94      21.522   4.917 -21.504  1.00 91.40           H  
ATOM   1409  HG3 LYS A  94      20.708   4.245 -22.929  1.00 91.40           H  
ATOM   1410  CD  LYS A  94      20.143   6.260 -22.467  1.00 91.40           C  
ATOM   1411  HD2 LYS A  94      19.996   6.874 -21.579  1.00 91.40           H  
ATOM   1412  HD3 LYS A  94      19.201   6.173 -23.009  1.00 91.40           H  
ATOM   1413  CE  LYS A  94      21.175   6.915 -23.395  1.00 91.40           C  
ATOM   1414  HE2 LYS A  94      20.794   7.886 -23.709  1.00 91.40           H  
ATOM   1415  HE3 LYS A  94      21.268   6.289 -24.282  1.00 91.40           H  
ATOM   1416  NZ  LYS A  94      22.506   7.072 -22.743  1.00 91.40           N  
ATOM   1417  HZ1 LYS A  94      23.214   7.400 -23.384  1.00 91.40           H  
ATOM   1418  HZ2 LYS A  94      22.840   6.184 -22.397  1.00 91.40           H  
ATOM   1419  HZ3 LYS A  94      22.465   7.700 -21.952  1.00 91.40           H  
ATOM   1420  N   GLU A  95      19.003   0.980 -19.433  1.00 94.15           N  
ATOM   1421  H   GLU A  95      19.524   0.439 -20.108  1.00 94.15           H  
ATOM   1422  CA  GLU A  95      18.164   0.270 -18.464  1.00 94.15           C  
ATOM   1423  HA  GLU A  95      17.126   0.531 -18.669  1.00 94.15           H  
ATOM   1424  C   GLU A  95      18.497   0.696 -17.028  1.00 94.15           C  
ATOM   1425  CB  GLU A  95      18.313  -1.251 -18.614  1.00 94.15           C  
ATOM   1426  HB2 GLU A  95      19.261  -1.563 -18.176  1.00 94.15           H  
ATOM   1427  HB3 GLU A  95      18.314  -1.511 -19.672  1.00 94.15           H  
ATOM   1428  O   GLU A  95      19.657   0.694 -16.595  1.00 94.15           O  
ATOM   1429  CG  GLU A  95      17.138  -1.975 -17.934  1.00 94.15           C  
ATOM   1430  HG2 GLU A  95      16.978  -1.570 -16.934  1.00 94.15           H  
ATOM   1431  HG3 GLU A  95      16.246  -1.775 -18.528  1.00 94.15           H  
ATOM   1432  CD  GLU A  95      17.291  -3.493 -17.825  1.00 94.15           C  
ATOM   1433  OE1 GLU A  95      16.314  -4.113 -17.339  1.00 94.15           O  
ATOM   1434  OE2 GLU A  95      18.346  -4.020 -18.244  1.00 94.15           O  
ATOM   1435  N   ALA A  96      17.454   1.052 -16.291  1.00 95.49           N  
ATOM   1436  H   ALA A  96      16.528   0.957 -16.685  1.00 95.49           H  
ATOM   1437  CA  ALA A  96      17.541   1.642 -14.973  1.00 95.49           C  
ATOM   1438  HA  ALA A  96      18.328   1.140 -14.410  1.00 95.49           H  
ATOM   1439  C   ALA A  96      16.220   1.467 -14.224  1.00 95.49           C  
ATOM   1440  CB  ALA A  96      17.878   3.135 -15.134  1.00 95.49           C  
ATOM   1441  HB1 ALA A  96      17.950   3.615 -14.158  1.00 95.49           H  
ATOM   1442  HB2 ALA A  96      17.102   3.628 -15.719  1.00 95.49           H  
ATOM   1443  HB3 ALA A  96      18.829   3.251 -15.653  1.00 95.49           H  
ATOM   1444  O   ALA A  96      15.183   1.162 -14.810  1.00 95.49           O  
ATOM   1445  N   ILE A  97      16.241   1.736 -12.927  1.00 96.36           N  
ATOM   1446  H   ILE A  97      17.132   1.961 -12.509  1.00 96.36           H  
ATOM   1447  CA  ILE A  97      15.031   2.009 -12.155  1.00 96.36           C  
ATOM   1448  HA  ILE A  97      14.176   2.027 -12.831  1.00 96.36           H  
ATOM   1449  C   ILE A  97      15.124   3.407 -11.552  1.00 96.36           C  
ATOM   1450  CB  ILE A  97      14.738   0.913 -11.107  1.00 96.36           C  
ATOM   1451  HB  ILE A  97      13.820   1.194 -10.592  1.00 96.36           H  
ATOM   1452  O   ILE A  97      16.213   3.913 -11.254  1.00 96.36           O  
ATOM   1453  CG1 ILE A  97      15.863   0.821 -10.065  1.00 96.36           C  
ATOM   1454 HG12 ILE A  97      16.755   0.412 -10.541  1.00 96.36           H  
ATOM   1455 HG13 ILE A  97      16.097   1.833  -9.735  1.00 96.36           H  
ATOM   1456  CG2 ILE A  97      14.504  -0.442 -11.795  1.00 96.36           C  
ATOM   1457 HG21 ILE A  97      14.238  -1.205 -11.064  1.00 96.36           H  
ATOM   1458 HG22 ILE A  97      13.679  -0.347 -12.501  1.00 96.36           H  
ATOM   1459 HG23 ILE A  97      15.397  -0.771 -12.327  1.00 96.36           H  
ATOM   1460  CD1 ILE A  97      15.549   0.013  -8.803  1.00 96.36           C  
ATOM   1461 HD11 ILE A  97      15.262  -1.007  -9.056  1.00 96.36           H  
ATOM   1462 HD12 ILE A  97      16.437  -0.016  -8.172  1.00 96.36           H  
ATOM   1463 HD13 ILE A  97      14.749   0.499  -8.244  1.00 96.36           H  
ATOM   1464  N   GLN A  98      13.968   4.026 -11.351  1.00 97.68           N  
ATOM   1465  H   GLN A  98      13.118   3.555 -11.627  1.00 97.68           H  
ATOM   1466  CA  GLN A  98      13.839   5.238 -10.560  1.00 97.68           C  
ATOM   1467  HA  GLN A  98      14.805   5.463 -10.107  1.00 97.68           H  
ATOM   1468  C   GLN A  98      12.851   5.015  -9.423  1.00 97.68           C  
ATOM   1469  CB  GLN A  98      13.440   6.433 -11.431  1.00 97.68           C  
ATOM   1470  HB2 GLN A  98      13.056   7.221 -10.783  1.00 97.68           H  
ATOM   1471  HB3 GLN A  98      12.649   6.131 -12.119  1.00 97.68           H  
ATOM   1472  O   GLN A  98      11.779   4.447  -9.626  1.00 97.68           O  
ATOM   1473  CG  GLN A  98      14.634   7.003 -12.211  1.00 97.68           C  
ATOM   1474  HG2 GLN A  98      15.091   6.203 -12.795  1.00 97.68           H  
ATOM   1475  HG3 GLN A  98      15.373   7.374 -11.501  1.00 97.68           H  
ATOM   1476  CD  GLN A  98      14.240   8.144 -13.148  1.00 97.68           C  
ATOM   1477  NE2 GLN A  98      15.175   8.849 -13.749  1.00 97.68           N  
ATOM   1478 HE21 GLN A  98      16.166   8.712 -13.612  1.00 97.68           H  
ATOM   1479 HE22 GLN A  98      14.855   9.504 -14.448  1.00 97.68           H  
ATOM   1480  OE1 GLN A  98      13.078   8.439 -13.362  1.00 97.68           O  
ATOM   1481  N   THR A  99      13.203   5.512  -8.240  1.00 97.18           N  
ATOM   1482  H   THR A  99      14.085   6.000  -8.177  1.00 97.18           H  
ATOM   1483  CA  THR A  99      12.246   5.697  -7.144  1.00 97.18           C  
ATOM   1484  HA  THR A  99      11.264   5.368  -7.482  1.00 97.18           H  
ATOM   1485  C   THR A  99      12.143   7.173  -6.818  1.00 97.18           C  
ATOM   1486  CB  THR A  99      12.564   4.886  -5.881  1.00 97.18           C  
ATOM   1487  HB  THR A  99      11.817   5.114  -5.120  1.00 97.18           H  
ATOM   1488  O   THR A  99      13.150   7.885  -6.827  1.00 97.18           O  
ATOM   1489  CG2 THR A  99      12.545   3.384  -6.132  1.00 97.18           C  
ATOM   1490 HG21 THR A  99      11.520   3.095  -6.364  1.00 97.18           H  
ATOM   1491 HG22 THR A  99      12.853   2.856  -5.230  1.00 97.18           H  
ATOM   1492 HG23 THR A  99      13.204   3.111  -6.957  1.00 97.18           H  
ATOM   1493  OG1 THR A  99      13.828   5.204  -5.368  1.00 97.18           O  
ATOM   1494  HG1 THR A  99      14.458   5.054  -6.076  1.00 97.18           H  
ATOM   1495  N   PHE A 100      10.929   7.639  -6.556  1.00 97.28           N  
ATOM   1496  H   PHE A 100      10.149   6.998  -6.563  1.00 97.28           H  
ATOM   1497  CA  PHE A 100      10.664   9.022  -6.200  1.00 97.28           C  
ATOM   1498  HA  PHE A 100      11.611   9.538  -6.042  1.00 97.28           H  
ATOM   1499  C   PHE A 100       9.883   9.085  -4.893  1.00 97.28           C  
ATOM   1500  CB  PHE A 100       9.944   9.734  -7.346  1.00 97.28           C  
ATOM   1501  HB2 PHE A 100      10.563   9.682  -8.242  1.00 97.28           H  
ATOM   1502  HB3 PHE A 100       9.008   9.217  -7.558  1.00 97.28           H  
ATOM   1503  O   PHE A 100       8.824   8.475  -4.766  1.00 97.28           O  
ATOM   1504  CG  PHE A 100       9.660  11.189  -7.045  1.00 97.28           C  
ATOM   1505  CD1 PHE A 100       8.337  11.644  -6.907  1.00 97.28           C  
ATOM   1506  HD1 PHE A 100       7.511  10.957  -7.016  1.00 97.28           H  
ATOM   1507  CD2 PHE A 100      10.725  12.088  -6.867  1.00 97.28           C  
ATOM   1508  HD2 PHE A 100      11.745  11.744  -6.956  1.00 97.28           H  
ATOM   1509  CE1 PHE A 100       8.082  12.998  -6.642  1.00 97.28           C  
ATOM   1510  HE1 PHE A 100       7.064  13.356  -6.583  1.00 97.28           H  
ATOM   1511  CE2 PHE A 100      10.467  13.429  -6.546  1.00 97.28           C  
ATOM   1512  HE2 PHE A 100      11.288  14.107  -6.370  1.00 97.28           H  
ATOM   1513  CZ  PHE A 100       9.146  13.892  -6.455  1.00 97.28           C  
ATOM   1514  HZ  PHE A 100       8.949  14.931  -6.235  1.00 97.28           H  
ATOM   1515  N   TRP A 101      10.426   9.829  -3.938  1.00 96.39           N  
ATOM   1516  H   TRP A 101      11.292  10.304  -4.147  1.00 96.39           H  
ATOM   1517  CA  TRP A 101       9.828  10.096  -2.639  1.00 96.39           C  
ATOM   1518  HA  TRP A 101       8.927   9.501  -2.488  1.00 96.39           H  
ATOM   1519  C   TRP A 101       9.464  11.567  -2.562  1.00 96.39           C  
ATOM   1520  CB  TRP A 101      10.845   9.748  -1.559  1.00 96.39           C  
ATOM   1521  HB2 TRP A 101      10.496  10.179  -0.620  1.00 96.39           H  
ATOM   1522  HB3 TRP A 101      11.805  10.207  -1.794  1.00 96.39           H  
ATOM   1523  O   TRP A 101      10.351  12.414  -2.427  1.00 96.39           O  
ATOM   1524  CG  TRP A 101      11.039   8.292  -1.341  1.00 96.39           C  
ATOM   1525  CD1 TRP A 101      12.001   7.511  -1.877  1.00 96.39           C  
ATOM   1526  HD1 TRP A 101      12.750   7.845  -2.580  1.00 96.39           H  
ATOM   1527  CD2 TRP A 101      10.201   7.418  -0.547  1.00 96.39           C  
ATOM   1528  CE2 TRP A 101      10.807   6.134  -0.520  1.00 96.39           C  
ATOM   1529  CE3 TRP A 101       8.985   7.591   0.140  1.00 96.39           C  
ATOM   1530  HE3 TRP A 101       8.482   8.546   0.102  1.00 96.39           H  
ATOM   1531  NE1 TRP A 101      11.887   6.233  -1.372  1.00 96.39           N  
ATOM   1532  HE1 TRP A 101      12.509   5.479  -1.625  1.00 96.39           H  
ATOM   1533  CH2 TRP A 101       9.038   5.286   0.887  1.00 96.39           C  
ATOM   1534  HH2 TRP A 101       8.505   4.490   1.386  1.00 96.39           H  
ATOM   1535  CZ2 TRP A 101      10.273   5.091   0.233  1.00 96.39           C  
ATOM   1536  HZ2 TRP A 101      10.795   4.146   0.248  1.00 96.39           H  
ATOM   1537  CZ3 TRP A 101       8.403   6.529   0.843  1.00 96.39           C  
ATOM   1538  HZ3 TRP A 101       7.446   6.661   1.326  1.00 96.39           H  
ATOM   1539  N   SER A 102       8.178  11.885  -2.664  1.00 95.20           N  
ATOM   1540  H   SER A 102       7.480  11.156  -2.704  1.00 95.20           H  
ATOM   1541  CA  SER A 102       7.723  13.269  -2.591  1.00 95.20           C  
ATOM   1542  HA  SER A 102       8.465  13.903  -3.075  1.00 95.20           H  
ATOM   1543  C   SER A 102       7.582  13.752  -1.152  1.00 95.20           C  
ATOM   1544  CB  SER A 102       6.429  13.461  -3.366  1.00 95.20           C  
ATOM   1545  HB2 SER A 102       6.102  14.496  -3.270  1.00 95.20           H  
ATOM   1546  HB3 SER A 102       6.603  13.235  -4.419  1.00 95.20           H  
ATOM   1547  O   SER A 102       7.323  12.985  -0.226  1.00 95.20           O  
ATOM   1548  OG  SER A 102       5.436  12.603  -2.872  1.00 95.20           O  
ATOM   1549  HG  SER A 102       4.739  13.122  -2.464  1.00 95.20           H  
ATOM   1550  N   ASN A 103       7.689  15.063  -0.964  1.00 93.96           N  
ATOM   1551  H   ASN A 103       7.968  15.629  -1.752  1.00 93.96           H  
ATOM   1552  CA  ASN A 103       7.590  15.715   0.340  1.00 93.96           C  
ATOM   1553  HA  ASN A 103       8.324  15.278   1.017  1.00 93.96           H  
ATOM   1554  C   ASN A 103       6.219  15.525   1.006  1.00 93.96           C  
ATOM   1555  CB  ASN A 103       7.911  17.205   0.152  1.00 93.96           C  
ATOM   1556  HB2 ASN A 103       7.343  17.610  -0.686  1.00 93.96           H  
ATOM   1557  HB3 ASN A 103       7.615  17.738   1.055  1.00 93.96           H  
ATOM   1558  O   ASN A 103       6.139  15.452   2.226  1.00 93.96           O  
ATOM   1559  CG  ASN A 103       9.388  17.484  -0.061  1.00 93.96           C  
ATOM   1560  ND2 ASN A 103       9.729  18.734  -0.264  1.00 93.96           N  
ATOM   1561 HD21 ASN A 103       9.029  19.457  -0.181  1.00 93.96           H  
ATOM   1562 HD22 ASN A 103      10.682  19.006  -0.068  1.00 93.96           H  
ATOM   1563  OD1 ASN A 103      10.240  16.609  -0.003  1.00 93.96           O  
ATOM   1564  N   ASN A 104       5.140  15.374   0.227  1.00 92.51           N  
ATOM   1565  H   ASN A 104       5.262  15.395  -0.775  1.00 92.51           H  
ATOM   1566  CA  ASN A 104       3.816  15.026   0.763  1.00 92.51           C  
ATOM   1567  HA  ASN A 104       3.681  15.584   1.690  1.00 92.51           H  
ATOM   1568  C   ASN A 104       3.681  13.538   1.150  1.00 92.51           C  
ATOM   1569  CB  ASN A 104       2.713  15.480  -0.211  1.00 92.51           C  
ATOM   1570  HB2 ASN A 104       2.883  16.513  -0.514  1.00 92.51           H  
ATOM   1571  HB3 ASN A 104       1.759  15.434   0.315  1.00 92.51           H  
ATOM   1572  O   ASN A 104       2.599  13.096   1.533  1.00 92.51           O  
ATOM   1573  CG  ASN A 104       2.611  14.615  -1.451  1.00 92.51           C  
ATOM   1574  ND2 ASN A 104       1.478  14.603  -2.106  1.00 92.51           N  
ATOM   1575 HD21 ASN A 104       1.402  13.972  -2.891  1.00 92.51           H  
ATOM   1576 HD22 ASN A 104       0.680  15.122  -1.767  1.00 92.51           H  
ATOM   1577  OD1 ASN A 104       3.559  13.973  -1.866  1.00 92.51           O  
ATOM   1578  N   GLY A 105       4.767  12.773   1.034  1.00 93.05           N  
ATOM   1579  H   GLY A 105       5.619  13.189   0.686  1.00 93.05           H  
ATOM   1580  CA  GLY A 105       4.863  11.402   1.496  1.00 93.05           C  
ATOM   1581  HA2 GLY A 105       5.919  11.135   1.531  1.00 93.05           H  
ATOM   1582  HA3 GLY A 105       4.432  11.337   2.495  1.00 93.05           H  
ATOM   1583  C   GLY A 105       4.220  10.370   0.596  1.00 93.05           C  
ATOM   1584  O   GLY A 105       3.769   9.351   1.109  1.00 93.05           O  
ATOM   1585  N   GLN A 106       4.200  10.620  -0.714  1.00 94.57           N  
ATOM   1586  H   GLN A 106       4.659  11.460  -1.036  1.00 94.57           H  
ATOM   1587  CA  GLN A 106       3.902   9.616  -1.730  1.00 94.57           C  
ATOM   1588  HA  GLN A 106       3.303   8.824  -1.281  1.00 94.57           H  
ATOM   1589  C   GLN A 106       5.199   8.986  -2.245  1.00 94.57           C  
ATOM   1590  CB  GLN A 106       3.096  10.221  -2.887  1.00 94.57           C  
ATOM   1591  HB2 GLN A 106       3.670  11.020  -3.357  1.00 94.57           H  
ATOM   1592  HB3 GLN A 106       2.934   9.454  -3.645  1.00 94.57           H  
ATOM   1593  O   GLN A 106       6.251   9.630  -2.302  1.00 94.57           O  
ATOM   1594  CG  GLN A 106       1.743  10.791  -2.460  1.00 94.57           C  
ATOM   1595  HG2 GLN A 106       1.888  11.590  -1.733  1.00 94.57           H  
ATOM   1596  HG3 GLN A 106       1.143  10.007  -1.997  1.00 94.57           H  
ATOM   1597  CD  GLN A 106       1.001  11.349  -3.661  1.00 94.57           C  
ATOM   1598  NE2 GLN A 106       0.275  10.542  -4.402  1.00 94.57           N  
ATOM   1599 HE21 GLN A 106      -0.181  10.919  -5.221  1.00 94.57           H  
ATOM   1600 HE22 GLN A 106       0.290   9.543  -4.249  1.00 94.57           H  
ATOM   1601  OE1 GLN A 106       1.105  12.527  -3.980  1.00 94.57           O  
ATOM   1602  N   MET A 107       5.113   7.723  -2.641  1.00 94.38           N  
ATOM   1603  H   MET A 107       4.208   7.274  -2.613  1.00 94.38           H  
ATOM   1604  CA  MET A 107       6.242   6.945  -3.130  1.00 94.38           C  
ATOM   1605  HA  MET A 107       7.136   7.566  -3.187  1.00 94.38           H  
ATOM   1606  C   MET A 107       5.916   6.400  -4.511  1.00 94.38           C  
ATOM   1607  CB  MET A 107       6.506   5.803  -2.158  1.00 94.38           C  
ATOM   1608  HB2 MET A 107       5.649   5.130  -2.189  1.00 94.38           H  
ATOM   1609  HB3 MET A 107       6.610   6.198  -1.147  1.00 94.38           H  
ATOM   1610  O   MET A 107       4.856   5.815  -4.709  1.00 94.38           O  
ATOM   1611  CG  MET A 107       7.753   5.009  -2.510  1.00 94.38           C  
ATOM   1612  HG2 MET A 107       8.635   5.613  -2.292  1.00 94.38           H  
ATOM   1613  HG3 MET A 107       7.749   4.757  -3.570  1.00 94.38           H  
ATOM   1614  SD  MET A 107       7.813   3.474  -1.576  1.00 94.38           S  
ATOM   1615  CE  MET A 107       9.405   2.937  -2.171  1.00 94.38           C  
ATOM   1616  HE1 MET A 107       9.524   1.897  -1.867  1.00 94.38           H  
ATOM   1617  HE2 MET A 107       9.442   3.063  -3.253  1.00 94.38           H  
ATOM   1618  HE3 MET A 107      10.203   3.544  -1.744  1.00 94.38           H  
ATOM   1619  N   PHE A 108       6.843   6.540  -5.451  1.00 95.98           N  
ATOM   1620  H   PHE A 108       7.679   7.062  -5.231  1.00 95.98           H  
ATOM   1621  CA  PHE A 108       6.668   6.042  -6.809  1.00 95.98           C  
ATOM   1622  HA  PHE A 108       5.802   5.381  -6.824  1.00 95.98           H  
ATOM   1623  C   PHE A 108       7.871   5.229  -7.262  1.00 95.98           C  
ATOM   1624  CB  PHE A 108       6.384   7.192  -7.779  1.00 95.98           C  
ATOM   1625  HB2 PHE A 108       7.271   7.819  -7.862  1.00 95.98           H  
ATOM   1626  HB3 PHE A 108       6.183   6.769  -8.764  1.00 95.98           H  
ATOM   1627  O   PHE A 108       9.008   5.511  -6.880  1.00 95.98           O  
ATOM   1628  CG  PHE A 108       5.204   8.053  -7.394  1.00 95.98           C  
ATOM   1629  CD1 PHE A 108       3.927   7.783  -7.920  1.00 95.98           C  
ATOM   1630  HD1 PHE A 108       3.780   6.956  -8.599  1.00 95.98           H  
ATOM   1631  CD2 PHE A 108       5.382   9.112  -6.488  1.00 95.98           C  
ATOM   1632  HD2 PHE A 108       6.353   9.296  -6.052  1.00 95.98           H  
ATOM   1633  CE1 PHE A 108       2.831   8.575  -7.537  1.00 95.98           C  
ATOM   1634  HE1 PHE A 108       1.843   8.360  -7.918  1.00 95.98           H  
ATOM   1635  CE2 PHE A 108       4.291   9.907  -6.117  1.00 95.98           C  
ATOM   1636  HE2 PHE A 108       4.442  10.714  -5.414  1.00 95.98           H  
ATOM   1637  CZ  PHE A 108       3.013   9.630  -6.630  1.00 95.98           C  
ATOM   1638  HZ  PHE A 108       2.161  10.216  -6.318  1.00 95.98           H  
ATOM   1639  N   PHE A 109       7.618   4.255  -8.129  1.00 96.94           N  
ATOM   1640  H   PHE A 109       6.652   4.068  -8.357  1.00 96.94           H  
ATOM   1641  CA  PHE A 109       8.638   3.451  -8.795  1.00 96.94           C  
ATOM   1642  HA  PHE A 109       9.624   3.886  -8.627  1.00 96.94           H  
ATOM   1643  C   PHE A 109       8.386   3.410 -10.303  1.00 96.94           C  
ATOM   1644  CB  PHE A 109       8.631   2.040  -8.198  1.00 96.94           C  
ATOM   1645  HB2 PHE A 109       8.931   2.102  -7.152  1.00 96.94           H  
ATOM   1646  HB3 PHE A 109       7.615   1.648  -8.229  1.00 96.94           H  
ATOM   1647  O   PHE A 109       7.235   3.312 -10.726  1.00 96.94           O  
ATOM   1648  CG  PHE A 109       9.540   1.072  -8.930  1.00 96.94           C  
ATOM   1649  CD1 PHE A 109       9.077   0.394 -10.074  1.00 96.94           C  
ATOM   1650  HD1 PHE A 109       8.064   0.541 -10.418  1.00 96.94           H  
ATOM   1651  CD2 PHE A 109      10.866   0.886  -8.507  1.00 96.94           C  
ATOM   1652  HD2 PHE A 109      11.230   1.390  -7.625  1.00 96.94           H  
ATOM   1653  CE1 PHE A 109       9.941  -0.450 -10.793  1.00 96.94           C  
ATOM   1654  HE1 PHE A 109       9.593  -0.957 -11.680  1.00 96.94           H  
ATOM   1655  CE2 PHE A 109      11.709   0.000  -9.195  1.00 96.94           C  
ATOM   1656  HE2 PHE A 109      12.718  -0.163  -8.845  1.00 96.94           H  
ATOM   1657  CZ  PHE A 109      11.246  -0.675 -10.333  1.00 96.94           C  
ATOM   1658  HZ  PHE A 109      11.886  -1.370 -10.857  1.00 96.94           H  
ATOM   1659  N   ARG A 110       9.443   3.428 -11.119  1.00 96.39           N  
ATOM   1660  H   ARG A 110      10.359   3.539 -10.710  1.00 96.39           H  
ATOM   1661  CA  ARG A 110       9.361   3.058 -12.540  1.00 96.39           C  
ATOM   1662  HA  ARG A 110       8.551   2.337 -12.654  1.00 96.39           H  
ATOM   1663  C   ARG A 110      10.629   2.370 -13.029  1.00 96.39           C  
ATOM   1664  CB  ARG A 110       9.008   4.270 -13.414  1.00 96.39           C  
ATOM   1665  HB2 ARG A 110       8.074   4.708 -13.060  1.00 96.39           H  
ATOM   1666  HB3 ARG A 110       8.840   3.916 -14.431  1.00 96.39           H  
ATOM   1667  O   ARG A 110      11.724   2.639 -12.532  1.00 96.39           O  
ATOM   1668  CG  ARG A 110      10.090   5.356 -13.443  1.00 96.39           C  
ATOM   1669  HG2 ARG A 110      11.041   4.933 -13.766  1.00 96.39           H  
ATOM   1670  HG3 ARG A 110      10.221   5.780 -12.447  1.00 96.39           H  
ATOM   1671  CD  ARG A 110       9.662   6.443 -14.426  1.00 96.39           C  
ATOM   1672  HD2 ARG A 110       9.552   5.987 -15.410  1.00 96.39           H  
ATOM   1673  HD3 ARG A 110       8.687   6.828 -14.128  1.00 96.39           H  
ATOM   1674  NE  ARG A 110      10.638   7.541 -14.510  1.00 96.39           N  
ATOM   1675  HE  ARG A 110      11.471   7.497 -13.941  1.00 96.39           H  
ATOM   1676  NH1 ARG A 110       9.499   8.809 -16.041  1.00 96.39           N  
ATOM   1677 HH11 ARG A 110       9.542   9.568 -16.706  1.00 96.39           H  
ATOM   1678 HH12 ARG A 110       8.790   8.092 -16.098  1.00 96.39           H  
ATOM   1679  NH2 ARG A 110      11.468   9.491 -15.335  1.00 96.39           N  
ATOM   1680 HH21 ARG A 110      11.390  10.226 -16.023  1.00 96.39           H  
ATOM   1681 HH22 ARG A 110      12.300   9.326 -14.787  1.00 96.39           H  
ATOM   1682  CZ  ARG A 110      10.531   8.601 -15.283  1.00 96.39           C  
ATOM   1683  N   HIS A 111      10.473   1.535 -14.051  1.00 95.80           N  
ATOM   1684  H   HIS A 111       9.546   1.426 -14.436  1.00 95.80           H  
ATOM   1685  CA  HIS A 111      11.563   0.866 -14.764  1.00 95.80           C  
ATOM   1686  HA  HIS A 111      12.493   0.969 -14.205  1.00 95.80           H  
ATOM   1687  C   HIS A 111      11.776   1.522 -16.132  1.00 95.80           C  
ATOM   1688  CB  HIS A 111      11.245  -0.634 -14.861  1.00 95.80           C  
ATOM   1689  HB2 HIS A 111      11.203  -1.052 -13.856  1.00 95.80           H  
ATOM   1690  HB3 HIS A 111      10.262  -0.758 -15.315  1.00 95.80           H  
ATOM   1691  O   HIS A 111      10.817   1.871 -16.820  1.00 95.80           O  
ATOM   1692  CG  HIS A 111      12.232  -1.444 -15.669  1.00 95.80           C  
ATOM   1693  CD2 HIS A 111      13.516  -1.758 -15.321  1.00 95.80           C  
ATOM   1694  HD2 HIS A 111      14.033  -1.470 -14.418  1.00 95.80           H  
ATOM   1695  ND1 HIS A 111      11.948  -2.028 -16.903  1.00 95.80           N  
ATOM   1696  CE1 HIS A 111      13.060  -2.679 -17.266  1.00 95.80           C  
ATOM   1697  HE1 HIS A 111      13.176  -3.242 -18.181  1.00 95.80           H  
ATOM   1698  NE2 HIS A 111      14.019  -2.537 -16.342  1.00 95.80           N  
ATOM   1699  HE2 HIS A 111      14.938  -2.950 -16.417  1.00 95.80           H  
ATOM   1700  N   HIS A 112      13.034   1.727 -16.507  1.00 95.96           N  
ATOM   1701  H   HIS A 112      13.769   1.398 -15.898  1.00 95.96           H  
ATOM   1702  CA  HIS A 112      13.431   2.058 -17.870  1.00 95.96           C  
ATOM   1703  HA  HIS A 112      12.651   2.634 -18.367  1.00 95.96           H  
ATOM   1704  C   HIS A 112      13.653   0.751 -18.617  1.00 95.96           C  
ATOM   1705  CB  HIS A 112      14.717   2.889 -17.856  1.00 95.96           C  
ATOM   1706  HB2 HIS A 112      15.523   2.311 -17.402  1.00 95.96           H  
ATOM   1707  HB3 HIS A 112      14.566   3.781 -17.248  1.00 95.96           H  
ATOM   1708  O   HIS A 112      14.465  -0.065 -18.182  1.00 95.96           O  
ATOM   1709  CG  HIS A 112      15.162   3.339 -19.216  1.00 95.96           C  
ATOM   1710  CD2 HIS A 112      15.224   4.630 -19.658  1.00 95.96           C  
ATOM   1711  HD2 HIS A 112      14.979   5.517 -19.093  1.00 95.96           H  
ATOM   1712  ND1 HIS A 112      15.569   2.537 -20.255  1.00 95.96           N  
ATOM   1713  HD1 HIS A 112      15.527   1.529 -20.294  1.00 95.96           H  
ATOM   1714  CE1 HIS A 112      15.839   3.321 -21.305  1.00 95.96           C  
ATOM   1715  HE1 HIS A 112      16.117   2.973 -22.288  1.00 95.96           H  
ATOM   1716  NE2 HIS A 112      15.659   4.606 -20.978  1.00 95.96           N  
ATOM   1717  N   ARG A 113      12.998   0.570 -19.764  1.00 93.60           N  
ATOM   1718  H   ARG A 113      12.456   1.342 -20.126  1.00 93.60           H  
ATOM   1719  CA  ARG A 113      13.070  -0.674 -20.540  1.00 93.60           C  
ATOM   1720  HA  ARG A 113      12.773  -1.490 -19.882  1.00 93.60           H  
ATOM   1721  C   ARG A 113      14.496  -0.964 -21.010  1.00 93.60           C  
ATOM   1722  CB  ARG A 113      12.094  -0.613 -21.725  1.00 93.60           C  
ATOM   1723  HB2 ARG A 113      12.375   0.217 -22.373  1.00 93.60           H  
ATOM   1724  HB3 ARG A 113      12.166  -1.537 -22.298  1.00 93.60           H  
ATOM   1725  O   ARG A 113      15.367  -0.094 -21.043  1.00 93.60           O  
ATOM   1726  CG  ARG A 113      10.638  -0.429 -21.275  1.00 93.60           C  
ATOM   1727  HG2 ARG A 113      10.532   0.535 -20.776  1.00 93.60           H  
ATOM   1728  HG3 ARG A 113      10.366  -1.218 -20.574  1.00 93.60           H  
ATOM   1729  CD  ARG A 113       9.690  -0.471 -22.476  1.00 93.60           C  
ATOM   1730  HD2 ARG A 113      10.044   0.216 -23.246  1.00 93.60           H  
ATOM   1731  HD3 ARG A 113       9.692  -1.477 -22.895  1.00 93.60           H  
ATOM   1732  NE  ARG A 113       8.324  -0.122 -22.060  1.00 93.60           N  
ATOM   1733  HE  ARG A 113       7.841  -0.805 -21.494  1.00 93.60           H  
ATOM   1734  NH1 ARG A 113       8.398   2.148 -22.488  1.00 93.60           N  
ATOM   1735 HH11 ARG A 113       9.274   2.076 -22.986  1.00 93.60           H  
ATOM   1736 HH12 ARG A 113       8.104   3.066 -22.184  1.00 93.60           H  
ATOM   1737  NH2 ARG A 113       6.671   1.299 -21.422  1.00 93.60           N  
ATOM   1738 HH21 ARG A 113       6.280   0.563 -20.851  1.00 93.60           H  
ATOM   1739 HH22 ARG A 113       6.403   2.255 -21.236  1.00 93.60           H  
ATOM   1740  CZ  ARG A 113       7.810   1.091 -22.010  1.00 93.60           C  
ATOM   1741  N   TRP A 114      14.749  -2.201 -21.420  1.00 91.51           N  
ATOM   1742  H   TRP A 114      14.009  -2.887 -21.370  1.00 91.51           H  
ATOM   1743  CA  TRP A 114      16.051  -2.602 -21.950  1.00 91.51           C  
ATOM   1744  HA  TRP A 114      16.821  -2.193 -21.295  1.00 91.51           H  
ATOM   1745  C   TRP A 114      16.295  -2.022 -23.358  1.00 91.51           C  
ATOM   1746  CB  TRP A 114      16.170  -4.126 -21.880  1.00 91.51           C  
ATOM   1747  HB2 TRP A 114      15.461  -4.578 -22.574  1.00 91.51           H  
ATOM   1748  HB3 TRP A 114      15.902  -4.450 -20.874  1.00 91.51           H  
ATOM   1749  O   TRP A 114      16.132  -2.701 -24.370  1.00 91.51           O  
ATOM   1750  CG  TRP A 114      17.541  -4.647 -22.164  1.00 91.51           C  
ATOM   1751  CD1 TRP A 114      18.638  -4.376 -21.428  1.00 91.51           C  
ATOM   1752  HD1 TRP A 114      18.641  -3.767 -20.536  1.00 91.51           H  
ATOM   1753  CD2 TRP A 114      17.976  -5.592 -23.186  1.00 91.51           C  
ATOM   1754  CE2 TRP A 114      19.374  -5.826 -23.016  1.00 91.51           C  
ATOM   1755  CE3 TRP A 114      17.324  -6.310 -24.211  1.00 91.51           C  
ATOM   1756  HE3 TRP A 114      16.264  -6.159 -24.358  1.00 91.51           H  
ATOM   1757  NE1 TRP A 114      19.727  -5.052 -21.934  1.00 91.51           N  
ATOM   1758  HE1 TRP A 114      20.609  -5.093 -21.444  1.00 91.51           H  
ATOM   1759  CH2 TRP A 114      19.409  -7.426 -24.829  1.00 91.51           C  
ATOM   1760  HH2 TRP A 114      19.938  -8.136 -25.447  1.00 91.51           H  
ATOM   1761  CZ2 TRP A 114      20.091  -6.721 -23.822  1.00 91.51           C  
ATOM   1762  HZ2 TRP A 114      21.144  -6.888 -23.647  1.00 91.51           H  
ATOM   1763  CZ3 TRP A 114      18.030  -7.221 -25.020  1.00 91.51           C  
ATOM   1764  HZ3 TRP A 114      17.506  -7.770 -25.788  1.00 91.51           H  
ATOM   1765  N   SER A 115      16.653  -0.735 -23.437  1.00 92.14           N  
ATOM   1766  H   SER A 115      16.632  -0.192 -22.586  1.00 92.14           H  
ATOM   1767  CA  SER A 115      16.841  -0.011 -24.699  1.00 92.14           C  
ATOM   1768  HA  SER A 115      17.167  -0.729 -25.451  1.00 92.14           H  
ATOM   1769  C   SER A 115      17.926   1.073 -24.612  1.00 92.14           C  
ATOM   1770  CB  SER A 115      15.497   0.562 -25.171  1.00 92.14           C  
ATOM   1771  HB2 SER A 115      14.689  -0.114 -24.891  1.00 92.14           H  
ATOM   1772  HB3 SER A 115      15.505   0.643 -26.258  1.00 92.14           H  
ATOM   1773  O   SER A 115      18.471   1.364 -23.548  1.00 92.14           O  
ATOM   1774  OG  SER A 115      15.252   1.837 -24.636  1.00 92.14           O  
ATOM   1775  HG  SER A 115      14.300   1.880 -24.518  1.00 92.14           H  
ATOM   1776  N   LYS A 116      18.299   1.642 -25.767  1.00 93.65           N  
ATOM   1777  H   LYS A 116      17.788   1.366 -26.594  1.00 93.65           H  
ATOM   1778  CA  LYS A 116      19.258   2.763 -25.874  1.00 93.65           C  
ATOM   1779  HA  LYS A 116      19.896   2.780 -24.990  1.00 93.65           H  
ATOM   1780  C   LYS A 116      18.576   4.137 -25.913  1.00 93.65           C  
ATOM   1781  CB  LYS A 116      20.156   2.598 -27.112  1.00 93.65           C  
ATOM   1782  HB2 LYS A 116      20.884   3.409 -27.106  1.00 93.65           H  
ATOM   1783  HB3 LYS A 116      19.547   2.694 -28.011  1.00 93.65           H  
ATOM   1784  O   LYS A 116      19.261   5.159 -25.905  1.00 93.65           O  
ATOM   1785  CG  LYS A 116      20.913   1.265 -27.159  1.00 93.65           C  
ATOM   1786  HG2 LYS A 116      20.205   0.453 -27.326  1.00 93.65           H  
ATOM   1787  HG3 LYS A 116      21.422   1.097 -26.210  1.00 93.65           H  
ATOM   1788  CD  LYS A 116      21.944   1.271 -28.292  1.00 93.65           C  
ATOM   1789  HD2 LYS A 116      21.430   1.427 -29.240  1.00 93.65           H  
ATOM   1790  HD3 LYS A 116      22.650   2.085 -28.127  1.00 93.65           H  
ATOM   1791  CE  LYS A 116      22.692  -0.066 -28.315  1.00 93.65           C  
ATOM   1792  HE2 LYS A 116      23.196  -0.199 -27.358  1.00 93.65           H  
ATOM   1793  HE3 LYS A 116      21.959  -0.867 -28.415  1.00 93.65           H  
ATOM   1794  NZ  LYS A 116      23.672  -0.126 -29.428  1.00 93.65           N  
ATOM   1795  HZ1 LYS A 116      23.204  -0.017 -30.317  1.00 93.65           H  
ATOM   1796  HZ2 LYS A 116      24.153  -1.014 -29.426  1.00 93.65           H  
ATOM   1797  HZ3 LYS A 116      24.359   0.608 -29.333  1.00 93.65           H  
ATOM   1798  N   ILE A 117      17.249   4.157 -26.033  1.00 94.65           N  
ATOM   1799  H   ILE A 117      16.750   3.305 -25.821  1.00 94.65           H  
ATOM   1800  CA  ILE A 117      16.444   5.380 -26.058  1.00 94.65           C  
ATOM   1801  HA  ILE A 117      16.920   6.124 -26.696  1.00 94.65           H  
ATOM   1802  C   ILE A 117      16.406   5.904 -24.626  1.00 94.65           C  
ATOM   1803  CB  ILE A 117      15.032   5.073 -26.603  1.00 94.65           C  
ATOM   1804  HB  ILE A 117      14.591   4.294 -25.981  1.00 94.65           H  
ATOM   1805  O   ILE A 117      16.249   5.109 -23.720  1.00 94.65           O  
ATOM   1806  CG1 ILE A 117      15.115   4.534 -28.051  1.00 94.65           C  
ATOM   1807 HG12 ILE A 117      15.817   3.701 -28.093  1.00 94.65           H  
ATOM   1808 HG13 ILE A 117      15.484   5.319 -28.711  1.00 94.65           H  
ATOM   1809  CG2 ILE A 117      14.138   6.325 -26.532  1.00 94.65           C  
ATOM   1810 HG21 ILE A 117      14.020   6.649 -25.498  1.00 94.65           H  
ATOM   1811 HG22 ILE A 117      14.554   7.135 -27.131  1.00 94.65           H  
ATOM   1812 HG23 ILE A 117      13.133   6.093 -26.886  1.00 94.65           H  
ATOM   1813  CD1 ILE A 117      13.781   4.008 -28.596  1.00 94.65           C  
ATOM   1814 HD11 ILE A 117      13.950   3.532 -29.562  1.00 94.65           H  
ATOM   1815 HD12 ILE A 117      13.073   4.824 -28.734  1.00 94.65           H  
ATOM   1816 HD13 ILE A 117      13.362   3.273 -27.908  1.00 94.65           H  
ATOM   1817  N   ILE A 118      16.613   7.203 -24.414  1.00 91.17           N  
ATOM   1818  H   ILE A 118      16.724   7.817 -25.207  1.00 91.17           H  
ATOM   1819  CA  ILE A 118      16.770   7.765 -23.062  1.00 91.17           C  
ATOM   1820  HA  ILE A 118      17.346   7.057 -22.466  1.00 91.17           H  
ATOM   1821  C   ILE A 118      15.449   7.920 -22.297  1.00 91.17           C  
ATOM   1822  CB  ILE A 118      17.568   9.079 -23.168  1.00 91.17           C  
ATOM   1823  HB  ILE A 118      18.414   8.885 -23.827  1.00 91.17           H  
ATOM   1824  O   ILE A 118      15.425   7.750 -21.085  1.00 91.17           O  
ATOM   1825  CG1 ILE A 118      18.151   9.477 -21.802  1.00 91.17           C  
ATOM   1826 HG12 ILE A 118      17.346   9.727 -21.111  1.00 91.17           H  
ATOM   1827 HG13 ILE A 118      18.681   8.624 -21.378  1.00 91.17           H  
ATOM   1828  CG2 ILE A 118      16.742  10.217 -23.800  1.00 91.17           C  
ATOM   1829 HG21 ILE A 118      15.961  10.539 -23.111  1.00 91.17           H  
ATOM   1830 HG22 ILE A 118      17.379  11.074 -24.019  1.00 91.17           H  
ATOM   1831 HG23 ILE A 118      16.276   9.890 -24.730  1.00 91.17           H  
ATOM   1832  CD1 ILE A 118      19.139  10.644 -21.903  1.00 91.17           C  
ATOM   1833 HD11 ILE A 118      19.685  10.729 -20.963  1.00 91.17           H  
ATOM   1834 HD12 ILE A 118      19.858  10.462 -22.702  1.00 91.17           H  
ATOM   1835 HD13 ILE A 118      18.607  11.577 -22.090  1.00 91.17           H  
ATOM   1836  N   ASP A 119      14.365   8.220 -23.013  1.00 94.47           N  
ATOM   1837  H   ASP A 119      14.464   8.312 -24.014  1.00 94.47           H  
ATOM   1838  CA  ASP A 119      13.017   8.404 -22.464  1.00 94.47           C  
ATOM   1839  HA  ASP A 119      13.091   8.479 -21.379  1.00 94.47           H  
ATOM   1840  C   ASP A 119      12.141   7.176 -22.769  1.00 94.47           C  
ATOM   1841  CB  ASP A 119      12.420   9.733 -22.973  1.00 94.47           C  
ATOM   1842  HB2 ASP A 119      13.156  10.521 -22.816  1.00 94.47           H  
ATOM   1843  HB3 ASP A 119      12.233   9.660 -24.044  1.00 94.47           H  
ATOM   1844  O   ASP A 119      11.075   7.285 -23.369  1.00 94.47           O  
ATOM   1845  CG  ASP A 119      11.123  10.145 -22.251  1.00 94.47           C  
ATOM   1846  OD1 ASP A 119      10.634  11.269 -22.514  1.00 94.47           O  
ATOM   1847  OD2 ASP A 119      10.683   9.438 -21.316  1.00 94.47           O  
ATOM   1848  N   ASP A 120      12.630   5.975 -22.445  1.00 94.93           N  
ATOM   1849  H   ASP A 120      13.529   5.924 -21.988  1.00 94.93           H  
ATOM   1850  CA  ASP A 120      11.905   4.716 -22.665  1.00 94.93           C  
ATOM   1851  HA  ASP A 120      10.978   4.931 -23.197  1.00 94.93           H  
ATOM   1852  C   ASP A 120      11.485   4.081 -21.335  1.00 94.93           C  
ATOM   1853  CB  ASP A 120      12.713   3.798 -23.579  1.00 94.93           C  
ATOM   1854  HB2 ASP A 120      13.628   3.495 -23.071  1.00 94.93           H  
ATOM   1855  HB3 ASP A 120      12.983   4.365 -24.470  1.00 94.93           H  
ATOM   1856  O   ASP A 120      11.962   3.023 -20.914  1.00 94.93           O  
ATOM   1857  CG  ASP A 120      11.939   2.558 -24.032  1.00 94.93           C  
ATOM   1858  OD1 ASP A 120      12.619   1.645 -24.557  1.00 94.93           O  
ATOM   1859  OD2 ASP A 120      10.692   2.519 -23.908  1.00 94.93           O  
ATOM   1860  N   TRP A 121      10.590   4.785 -20.646  1.00 95.44           N  
ATOM   1861  H   TRP A 121      10.274   5.656 -21.047  1.00 95.44           H  
ATOM   1862  CA  TRP A 121      10.119   4.430 -19.312  1.00 95.44           C  
ATOM   1863  HA  TRP A 121      10.843   3.759 -18.851  1.00 95.44           H  
ATOM   1864  C   TRP A 121       8.778   3.686 -19.340  1.00 95.44           C  
ATOM   1865  CB  TRP A 121      10.070   5.695 -18.446  1.00 95.44           C  
ATOM   1866  HB2 TRP A 121       9.640   5.425 -17.482  1.00 95.44           H  
ATOM   1867  HB3 TRP A 121       9.404   6.422 -18.912  1.00 95.44           H  
ATOM   1868  O   TRP A 121       7.882   3.982 -20.140  1.00 95.44           O  
ATOM   1869  CG  TRP A 121      11.406   6.339 -18.203  1.00 95.44           C  
ATOM   1870  CD1 TRP A 121      11.969   7.309 -18.958  1.00 95.44           C  
ATOM   1871  HD1 TRP A 121      11.509   7.748 -19.831  1.00 95.44           H  
ATOM   1872  CD2 TRP A 121      12.393   6.020 -17.176  1.00 95.44           C  
ATOM   1873  CE2 TRP A 121      13.543   6.841 -17.378  1.00 95.44           C  
ATOM   1874  CE3 TRP A 121      12.434   5.099 -16.108  1.00 95.44           C  
ATOM   1875  HE3 TRP A 121      11.592   4.438 -15.964  1.00 95.44           H  
ATOM   1876  NE1 TRP A 121      13.242   7.589 -18.496  1.00 95.44           N  
ATOM   1877  HE1 TRP A 121      13.891   8.177 -18.999  1.00 95.44           H  
ATOM   1878  CH2 TRP A 121      14.695   5.800 -15.521  1.00 95.44           C  
ATOM   1879  HH2 TRP A 121      15.588   5.656 -14.932  1.00 95.44           H  
ATOM   1880  CZ2 TRP A 121      14.686   6.736 -16.571  1.00 95.44           C  
ATOM   1881  HZ2 TRP A 121      15.555   7.338 -16.792  1.00 95.44           H  
ATOM   1882  CZ3 TRP A 121      13.563   5.003 -15.272  1.00 95.44           C  
ATOM   1883  HZ3 TRP A 121      13.582   4.266 -14.482  1.00 95.44           H  
ATOM   1884  N   GLU A 122       8.616   2.737 -18.420  1.00 96.42           N  
ATOM   1885  H   GLU A 122       9.404   2.490 -17.839  1.00 96.42           H  
ATOM   1886  CA  GLU A 122       7.299   2.282 -17.977  1.00 96.42           C  
ATOM   1887  HA  GLU A 122       6.692   2.089 -18.861  1.00 96.42           H  
ATOM   1888  C   GLU A 122       6.600   3.382 -17.150  1.00 96.42           C  
ATOM   1889  CB  GLU A 122       7.410   0.978 -17.162  1.00 96.42           C  
ATOM   1890  HB2 GLU A 122       6.438   0.744 -16.727  1.00 96.42           H  
ATOM   1891  HB3 GLU A 122       8.099   1.143 -16.334  1.00 96.42           H  
ATOM   1892  O   GLU A 122       7.275   4.233 -16.552  1.00 96.42           O  
ATOM   1893  CG  GLU A 122       7.889  -0.249 -17.961  1.00 96.42           C  
ATOM   1894  HG2 GLU A 122       8.020  -1.075 -17.262  1.00 96.42           H  
ATOM   1895  HG3 GLU A 122       8.864  -0.030 -18.396  1.00 96.42           H  
ATOM   1896  CD  GLU A 122       6.926  -0.698 -19.074  1.00 96.42           C  
ATOM   1897  OE1 GLU A 122       7.333  -1.523 -19.922  1.00 96.42           O  
ATOM   1898  OE2 GLU A 122       5.820  -0.126 -19.215  1.00 96.42           O  
ATOM   1899  N   PRO A 123       5.254   3.396 -17.089  1.00 94.90           N  
ATOM   1900  CA  PRO A 123       4.526   4.322 -16.230  1.00 94.90           C  
ATOM   1901  HA  PRO A 123       4.722   5.337 -16.575  1.00 94.90           H  
ATOM   1902  C   PRO A 123       4.934   4.194 -14.759  1.00 94.90           C  
ATOM   1903  CB  PRO A 123       3.041   3.997 -16.420  1.00 94.90           C  
ATOM   1904  HB2 PRO A 123       2.423   4.895 -16.385  1.00 94.90           H  
ATOM   1905  HB3 PRO A 123       2.714   3.283 -15.664  1.00 94.90           H  
ATOM   1906  O   PRO A 123       5.279   3.113 -14.280  1.00 94.90           O  
ATOM   1907  CG  PRO A 123       2.996   3.330 -17.792  1.00 94.90           C  
ATOM   1908  HG2 PRO A 123       2.974   4.092 -18.571  1.00 94.90           H  
ATOM   1909  HG3 PRO A 123       2.144   2.656 -17.890  1.00 94.90           H  
ATOM   1910  CD  PRO A 123       4.322   2.577 -17.850  1.00 94.90           C  
ATOM   1911  HD2 PRO A 123       4.221   1.602 -17.374  1.00 94.90           H  
ATOM   1912  HD3 PRO A 123       4.632   2.459 -18.888  1.00 94.90           H  
ATOM   1913  N   TRP A 124       4.833   5.299 -14.024  1.00 95.84           N  
ATOM   1914  H   TRP A 124       4.528   6.157 -14.460  1.00 95.84           H  
ATOM   1915  CA  TRP A 124       5.023   5.288 -12.579  1.00 95.84           C  
ATOM   1916  HA  TRP A 124       6.006   4.872 -12.359  1.00 95.84           H  
ATOM   1917  C   TRP A 124       3.982   4.406 -11.887  1.00 95.84           C  
ATOM   1918  CB  TRP A 124       4.974   6.717 -12.039  1.00 95.84           C  
ATOM   1919  HB2 TRP A 124       4.935   6.671 -10.951  1.00 95.84           H  
ATOM   1920  HB3 TRP A 124       4.053   7.197 -12.372  1.00 95.84           H  
ATOM   1921  O   TRP A 124       2.781   4.512 -12.139  1.00 95.84           O  
ATOM   1922  CG  TRP A 124       6.145   7.574 -12.408  1.00 95.84           C  
ATOM   1923  CD1 TRP A 124       6.149   8.580 -13.314  1.00 95.84           C  
ATOM   1924  HD1 TRP A 124       5.295   8.887 -13.899  1.00 95.84           H  
ATOM   1925  CD2 TRP A 124       7.470   7.582 -11.797  1.00 95.84           C  
ATOM   1926  CE2 TRP A 124       8.217   8.659 -12.353  1.00 95.84           C  
ATOM   1927  CE3 TRP A 124       8.104   6.809 -10.803  1.00 95.84           C  
ATOM   1928  HE3 TRP A 124       7.561   5.985 -10.365  1.00 95.84           H  
ATOM   1929  NE1 TRP A 124       7.369   9.229 -13.273  1.00 95.84           N  
ATOM   1930  HE1 TRP A 124       7.560  10.116 -13.716  1.00 95.84           H  
ATOM   1931  CH2 TRP A 124      10.121   8.175 -10.945  1.00 95.84           C  
ATOM   1932  HH2 TRP A 124      11.119   8.409 -10.603  1.00 95.84           H  
ATOM   1933  CZ2 TRP A 124       9.520   8.964 -11.939  1.00 95.84           C  
ATOM   1934  HZ2 TRP A 124      10.044   9.802 -12.373  1.00 95.84           H  
ATOM   1935  CZ3 TRP A 124       9.413   7.103 -10.373  1.00 95.84           C  
ATOM   1936  HZ3 TRP A 124       9.873   6.503  -9.602  1.00 95.84           H  
ATOM   1937  N   ILE A 125       4.452   3.564 -10.974  1.00 95.73           N  
ATOM   1938  H   ILE A 125       5.454   3.497 -10.868  1.00 95.73           H  
ATOM   1939  CA  ILE A 125       3.631   2.807 -10.037  1.00 95.73           C  
ATOM   1940  HA  ILE A 125       2.615   2.726 -10.424  1.00 95.73           H  
ATOM   1941  C   ILE A 125       3.597   3.591  -8.730  1.00 95.73           C  
ATOM   1942  CB  ILE A 125       4.192   1.384  -9.846  1.00 95.73           C  
ATOM   1943  HB  ILE A 125       5.206   1.465  -9.455  1.00 95.73           H  
ATOM   1944  O   ILE A 125       4.650   3.875  -8.161  1.00 95.73           O  
ATOM   1945  CG1 ILE A 125       4.244   0.644 -11.203  1.00 95.73           C  
ATOM   1946 HG12 ILE A 125       4.805   1.237 -11.925  1.00 95.73           H  
ATOM   1947 HG13 ILE A 125       3.235   0.503 -11.590  1.00 95.73           H  
ATOM   1948  CG2 ILE A 125       3.337   0.604  -8.826  1.00 95.73           C  
ATOM   1949 HG21 ILE A 125       3.320   1.118  -7.865  1.00 95.73           H  
ATOM   1950 HG22 ILE A 125       3.762  -0.384  -8.648  1.00 95.73           H  
ATOM   1951 HG23 ILE A 125       2.315   0.497  -9.189  1.00 95.73           H  
ATOM   1952  CD1 ILE A 125       4.946  -0.708 -11.108  1.00 95.73           C  
ATOM   1953 HD11 ILE A 125       5.147  -1.087 -12.110  1.00 95.73           H  
ATOM   1954 HD12 ILE A 125       5.886  -0.567 -10.574  1.00 95.73           H  
ATOM   1955 HD13 ILE A 125       4.327  -1.431 -10.577  1.00 95.73           H  
ATOM   1956  N   ASP A 126       2.396   3.936  -8.271  1.00 94.66           N  
ATOM   1957  H   ASP A 126       1.578   3.676  -8.803  1.00 94.66           H  
ATOM   1958  CA  ASP A 126       2.172   4.618  -6.997  1.00 94.66           C  
ATOM   1959  HA  ASP A 126       3.009   5.289  -6.801  1.00 94.66           H  
ATOM   1960  C   ASP A 126       2.097   3.598  -5.853  1.00 94.66           C  
ATOM   1961  CB  ASP A 126       0.903   5.485  -7.085  1.00 94.66           C  
ATOM   1962  HB2 ASP A 126       0.028   4.841  -7.177  1.00 94.66           H  
ATOM   1963  HB3 ASP A 126       0.962   6.101  -7.982  1.00 94.66           H  
ATOM   1964  O   ASP A 126       1.194   2.761  -5.804  1.00 94.66           O  
ATOM   1965  CG  ASP A 126       0.724   6.410  -5.874  1.00 94.66           C  
ATOM   1966  OD1 ASP A 126      -0.177   7.275  -5.909  1.00 94.66           O  
ATOM   1967  OD2 ASP A 126       1.495   6.273  -4.901  1.00 94.66           O  
ATOM   1968  N   TYR A 127       3.067   3.682  -4.948  1.00 93.77           N  
ATOM   1969  H   TYR A 127       3.712   4.452  -5.042  1.00 93.77           H  
ATOM   1970  CA  TYR A 127       3.204   2.860  -3.749  1.00 93.77           C  
ATOM   1971  HA  TYR A 127       2.697   1.910  -3.917  1.00 93.77           H  
ATOM   1972  C   TYR A 127       2.534   3.467  -2.514  1.00 93.77           C  
ATOM   1973  CB  TYR A 127       4.691   2.563  -3.521  1.00 93.77           C  
ATOM   1974  HB2 TYR A 127       4.873   2.415  -2.456  1.00 93.77           H  
ATOM   1975  HB3 TYR A 127       5.301   3.413  -3.828  1.00 93.77           H  
ATOM   1976  O   TYR A 127       2.556   2.867  -1.439  1.00 93.77           O  
ATOM   1977  CG  TYR A 127       5.161   1.332  -4.256  1.00 93.77           C  
ATOM   1978  CD1 TYR A 127       5.321   0.141  -3.531  1.00 93.77           C  
ATOM   1979  HD1 TYR A 127       5.117   0.111  -2.471  1.00 93.77           H  
ATOM   1980  CD2 TYR A 127       5.406   1.358  -5.646  1.00 93.77           C  
ATOM   1981  HD2 TYR A 127       5.271   2.277  -6.196  1.00 93.77           H  
ATOM   1982  CE1 TYR A 127       5.737  -1.021  -4.187  1.00 93.77           C  
ATOM   1983  HE1 TYR A 127       5.823  -1.944  -3.632  1.00 93.77           H  
ATOM   1984  CE2 TYR A 127       5.796   0.177  -6.314  1.00 93.77           C  
ATOM   1985  HE2 TYR A 127       5.965   0.173  -7.380  1.00 93.77           H  
ATOM   1986  OH  TYR A 127       6.287  -2.190  -6.146  1.00 93.77           O  
ATOM   1987  HH  TYR A 127       6.284  -2.182  -7.106  1.00 93.77           H  
ATOM   1988  CZ  TYR A 127       5.956  -1.013  -5.572  1.00 93.77           C  
ATOM   1989  N   THR A 128       1.933   4.647  -2.645  1.00 91.37           N  
ATOM   1990  H   THR A 128       1.916   5.084  -3.556  1.00 91.37           H  
ATOM   1991  CA  THR A 128       1.322   5.367  -1.531  1.00 91.37           C  
ATOM   1992  HA  THR A 128       2.113   5.573  -0.809  1.00 91.37           H  
ATOM   1993  C   THR A 128       0.195   4.542  -0.897  1.00 91.37           C  
ATOM   1994  CB  THR A 128       0.762   6.722  -1.962  1.00 91.37           C  
ATOM   1995  HB  THR A 128      -0.099   6.577  -2.614  1.00 91.37           H  
ATOM   1996  O   THR A 128      -0.740   4.123  -1.590  1.00 91.37           O  
ATOM   1997  CG2 THR A 128       0.351   7.575  -0.759  1.00 91.37           C  
ATOM   1998 HG21 THR A 128      -0.366   7.041  -0.135  1.00 91.37           H  
ATOM   1999 HG22 THR A 128      -0.137   8.484  -1.110  1.00 91.37           H  
ATOM   2000 HG23 THR A 128       1.229   7.831  -0.165  1.00 91.37           H  
ATOM   2001  OG1 THR A 128       1.754   7.433  -2.654  1.00 91.37           O  
ATOM   2002  HG1 THR A 128       1.735   7.067  -3.541  1.00 91.37           H  
ATOM   2003  N   PRO A 129       0.208   4.354   0.434  1.00 87.71           N  
ATOM   2004  CA  PRO A 129      -0.862   3.690   1.155  1.00 87.71           C  
ATOM   2005  HA  PRO A 129      -0.944   2.667   0.788  1.00 87.71           H  
ATOM   2006  C   PRO A 129      -2.175   4.435   0.956  1.00 87.71           C  
ATOM   2007  CB  PRO A 129      -0.439   3.670   2.628  1.00 87.71           C  
ATOM   2008  HB2 PRO A 129      -0.802   4.554   3.152  1.00 87.71           H  
ATOM   2009  HB3 PRO A 129      -0.765   2.761   3.133  1.00 87.71           H  
ATOM   2010  O   PRO A 129      -2.306   5.619   1.280  1.00 87.71           O  
ATOM   2011  CG  PRO A 129       1.076   3.741   2.528  1.00 87.71           C  
ATOM   2012  HG2 PRO A 129       1.537   4.164   3.421  1.00 87.71           H  
ATOM   2013  HG3 PRO A 129       1.456   2.746   2.297  1.00 87.71           H  
ATOM   2014  CD  PRO A 129       1.305   4.637   1.330  1.00 87.71           C  
ATOM   2015  HD2 PRO A 129       2.249   4.353   0.866  1.00 87.71           H  
ATOM   2016  HD3 PRO A 129       1.300   5.687   1.622  1.00 87.71           H  
ATOM   2017  N   LYS A 130      -3.183   3.729   0.451  1.00 83.77           N  
ATOM   2018  H   LYS A 130      -3.006   2.777   0.163  1.00 83.77           H  
ATOM   2019  CA  LYS A 130      -4.526   4.288   0.335  1.00 83.77           C  
ATOM   2020  HA  LYS A 130      -4.444   5.290  -0.085  1.00 83.77           H  
ATOM   2021  C   LYS A 130      -5.131   4.409   1.727  1.00 83.77           C  
ATOM   2022  CB  LYS A 130      -5.392   3.447  -0.606  1.00 83.77           C  
ATOM   2023  HB2 LYS A 130      -6.404   3.851  -0.606  1.00 83.77           H  
ATOM   2024  HB3 LYS A 130      -5.430   2.418  -0.249  1.00 83.77           H  
ATOM   2025  O   LYS A 130      -5.221   3.430   2.472  1.00 83.77           O  
ATOM   2026  CG  LYS A 130      -4.837   3.484  -2.037  1.00 83.77           C  
ATOM   2027  HG2 LYS A 130      -3.840   3.043  -2.061  1.00 83.77           H  
ATOM   2028  HG3 LYS A 130      -4.774   4.518  -2.374  1.00 83.77           H  
ATOM   2029  CD  LYS A 130      -5.750   2.700  -2.982  1.00 83.77           C  
ATOM   2030  HD2 LYS A 130      -5.815   1.668  -2.639  1.00 83.77           H  
ATOM   2031  HD3 LYS A 130      -6.745   3.144  -2.972  1.00 83.77           H  
ATOM   2032  CE  LYS A 130      -5.177   2.741  -4.400  1.00 83.77           C  
ATOM   2033  HE2 LYS A 130      -5.113   3.781  -4.720  1.00 83.77           H  
ATOM   2034  HE3 LYS A 130      -4.164   2.339  -4.380  1.00 83.77           H  
ATOM   2035  NZ  LYS A 130      -6.023   1.963  -5.335  1.00 83.77           N  
ATOM   2036  HZ1 LYS A 130      -6.967   2.322  -5.338  1.00 83.77           H  
ATOM   2037  HZ2 LYS A 130      -5.651   2.019  -6.273  1.00 83.77           H  
ATOM   2038  HZ3 LYS A 130      -6.052   0.993  -5.054  1.00 83.77           H  
ATOM   2039  N   LYS A 131      -5.555   5.617   2.081  1.00 82.04           N  
ATOM   2040  H   LYS A 131      -5.458   6.370   1.414  1.00 82.04           H  
ATOM   2041  CA  LYS A 131      -6.369   5.826   3.277  1.00 82.04           C  
ATOM   2042  HA  LYS A 131      -5.969   5.203   4.077  1.00 82.04           H  
ATOM   2043  C   LYS A 131      -7.799   5.380   2.965  1.00 82.04           C  
ATOM   2044  CB  LYS A 131      -6.308   7.287   3.739  1.00 82.04           C  
ATOM   2045  HB2 LYS A 131      -6.609   7.945   2.924  1.00 82.04           H  
ATOM   2046  HB3 LYS A 131      -7.004   7.420   4.567  1.00 82.04           H  
ATOM   2047  O   LYS A 131      -8.298   5.757   1.903  1.00 82.04           O  
ATOM   2048  CG  LYS A 131      -4.891   7.645   4.210  1.00 82.04           C  
ATOM   2049  HG2 LYS A 131      -4.199   7.570   3.371  1.00 82.04           H  
ATOM   2050  HG3 LYS A 131      -4.581   6.942   4.983  1.00 82.04           H  
ATOM   2051  CD  LYS A 131      -4.828   9.067   4.777  1.00 82.04           C  
ATOM   2052  HD2 LYS A 131      -5.144   9.773   4.008  1.00 82.04           H  
ATOM   2053  HD3 LYS A 131      -5.498   9.143   5.634  1.00 82.04           H  
ATOM   2054  CE  LYS A 131      -3.389   9.372   5.207  1.00 82.04           C  
ATOM   2055  HE2 LYS A 131      -3.086   8.643   5.959  1.00 82.04           H  
ATOM   2056  HE3 LYS A 131      -2.736   9.240   4.343  1.00 82.04           H  
ATOM   2057  NZ  LYS A 131      -3.247  10.749   5.742  1.00 82.04           N  
ATOM   2058  HZ1 LYS A 131      -2.286  10.927   5.996  1.00 82.04           H  
ATOM   2059  HZ2 LYS A 131      -3.515  11.429   5.046  1.00 82.04           H  
ATOM   2060  HZ3 LYS A 131      -3.821  10.875   6.564  1.00 82.04           H  
ATOM   2061  N   PRO A 132      -8.455   4.618   3.857  1.00 80.86           N  
ATOM   2062  CA  PRO A 132      -9.885   4.388   3.748  1.00 80.86           C  
ATOM   2063  HA  PRO A 132     -10.093   3.787   2.863  1.00 80.86           H  
ATOM   2064  C   PRO A 132     -10.583   5.737   3.657  1.00 80.86           C  
ATOM   2065  CB  PRO A 132     -10.306   3.615   5.000  1.00 80.86           C  
ATOM   2066  HB2 PRO A 132     -10.668   4.296   5.770  1.00 80.86           H  
ATOM   2067  HB3 PRO A 132     -11.064   2.868   4.766  1.00 80.86           H  
ATOM   2068  O   PRO A 132     -10.304   6.654   4.433  1.00 80.86           O  
ATOM   2069  CG  PRO A 132      -9.003   2.972   5.465  1.00 80.86           C  
ATOM   2070  HG2 PRO A 132      -8.843   2.043   4.917  1.00 80.86           H  
ATOM   2071  HG3 PRO A 132      -9.005   2.787   6.539  1.00 80.86           H  
ATOM   2072  CD  PRO A 132      -7.941   3.994   5.063  1.00 80.86           C  
ATOM   2073  HD2 PRO A 132      -7.835   4.747   5.844  1.00 80.86           H  
ATOM   2074  HD3 PRO A 132      -6.993   3.489   4.878  1.00 80.86           H  
ATOM   2075  N   SER A 133     -11.454   5.868   2.674  1.00 84.21           N  
ATOM   2076  H   SER A 133     -11.686   5.052   2.126  1.00 84.21           H  
ATOM   2077  CA  SER A 133     -12.282   7.050   2.513  1.00 84.21           C  
ATOM   2078  HA  SER A 133     -12.283   7.625   3.440  1.00 84.21           H  
ATOM   2079  C   SER A 133     -13.690   6.560   2.270  1.00 84.21           C  
ATOM   2080  CB  SER A 133     -11.753   7.963   1.401  1.00 84.21           C  
ATOM   2081  HB2 SER A 133     -12.302   8.904   1.422  1.00 84.21           H  
ATOM   2082  HB3 SER A 133     -10.700   8.175   1.588  1.00 84.21           H  
ATOM   2083  O   SER A 133     -13.876   5.603   1.524  1.00 84.21           O  
ATOM   2084  OG  SER A 133     -11.892   7.388   0.119  1.00 84.21           O  
ATOM   2085  HG  SER A 133     -11.871   6.432   0.209  1.00 84.21           H  
ATOM   2086  N   VAL A 134     -14.658   7.184   2.928  1.00 92.90           N  
ATOM   2087  H   VAL A 134     -14.435   7.956   3.539  1.00 92.90           H  
ATOM   2088  CA  VAL A 134     -16.066   6.847   2.773  1.00 92.90           C  
ATOM   2089  HA  VAL A 134     -16.162   6.015   2.075  1.00 92.90           H  
ATOM   2090  C   VAL A 134     -16.767   8.052   2.173  1.00 92.90           C  
ATOM   2091  CB  VAL A 134     -16.686   6.391   4.104  1.00 92.90           C  
ATOM   2092  HB  VAL A 134     -16.559   7.178   4.848  1.00 92.90           H  
ATOM   2093  O   VAL A 134     -16.706   9.151   2.720  1.00 92.90           O  
ATOM   2094  CG1 VAL A 134     -18.179   6.091   3.942  1.00 92.90           C  
ATOM   2095 HG11 VAL A 134     -18.717   7.001   3.676  1.00 92.90           H  
ATOM   2096 HG12 VAL A 134     -18.582   5.716   4.882  1.00 92.90           H  
ATOM   2097 HG13 VAL A 134     -18.311   5.341   3.162  1.00 92.90           H  
ATOM   2098  CG2 VAL A 134     -16.000   5.110   4.601  1.00 92.90           C  
ATOM   2099 HG21 VAL A 134     -14.976   5.328   4.903  1.00 92.90           H  
ATOM   2100 HG22 VAL A 134     -16.535   4.697   5.456  1.00 92.90           H  
ATOM   2101 HG23 VAL A 134     -15.986   4.366   3.805  1.00 92.90           H  
ATOM   2102  N   VAL A 135     -17.430   7.852   1.038  1.00 95.27           N  
ATOM   2103  H   VAL A 135     -17.412   6.924   0.640  1.00 95.27           H  
ATOM   2104  CA  VAL A 135     -18.261   8.880   0.403  1.00 95.27           C  
ATOM   2105  HA  VAL A 135     -18.044   9.848   0.857  1.00 95.27           H  
ATOM   2106  C   VAL A 135     -19.719   8.553   0.668  1.00 95.27           C  
ATOM   2107  CB  VAL A 135     -17.969   9.017  -1.101  1.00 95.27           C  
ATOM   2108  HB  VAL A 135     -18.145   8.066  -1.604  1.00 95.27           H  
ATOM   2109  O   VAL A 135     -20.168   7.448   0.370  1.00 95.27           O  
ATOM   2110  CG1 VAL A 135     -18.848  10.099  -1.746  1.00 95.27           C  
ATOM   2111 HG11 VAL A 135     -18.590  10.190  -2.801  1.00 95.27           H  
ATOM   2112 HG12 VAL A 135     -19.902   9.839  -1.658  1.00 95.27           H  
ATOM   2113 HG13 VAL A 135     -18.670  11.059  -1.260  1.00 95.27           H  
ATOM   2114  CG2 VAL A 135     -16.517   9.442  -1.310  1.00 95.27           C  
ATOM   2115 HG21 VAL A 135     -16.342  10.375  -0.774  1.00 95.27           H  
ATOM   2116 HG22 VAL A 135     -16.298   9.588  -2.368  1.00 95.27           H  
ATOM   2117 HG23 VAL A 135     -15.838   8.688  -0.912  1.00 95.27           H  
ATOM   2118  N   LYS A 136     -20.469   9.523   1.199  1.00 95.00           N  
ATOM   2119  H   LYS A 136     -20.025  10.408   1.397  1.00 95.00           H  
ATOM   2120  CA  LYS A 136     -21.909   9.406   1.462  1.00 95.00           C  
ATOM   2121  HA  LYS A 136     -22.237   8.398   1.207  1.00 95.00           H  
ATOM   2122  C   LYS A 136     -22.687  10.389   0.591  1.00 95.00           C  
ATOM   2123  CB  LYS A 136     -22.217   9.636   2.949  1.00 95.00           C  
ATOM   2124  HB2 LYS A 136     -23.285   9.481   3.107  1.00 95.00           H  
ATOM   2125  HB3 LYS A 136     -21.980  10.668   3.205  1.00 95.00           H  
ATOM   2126  O   LYS A 136     -22.298  11.551   0.487  1.00 95.00           O  
ATOM   2127  CG  LYS A 136     -21.435   8.701   3.883  1.00 95.00           C  
ATOM   2128  HG2 LYS A 136     -20.369   8.914   3.799  1.00 95.00           H  
ATOM   2129  HG3 LYS A 136     -21.612   7.664   3.599  1.00 95.00           H  
ATOM   2130  CD  LYS A 136     -21.869   8.915   5.335  1.00 95.00           C  
ATOM   2131  HD2 LYS A 136     -22.905   8.597   5.456  1.00 95.00           H  
ATOM   2132  HD3 LYS A 136     -21.783   9.973   5.583  1.00 95.00           H  
ATOM   2133  CE  LYS A 136     -20.966   8.108   6.263  1.00 95.00           C  
ATOM   2134  HE2 LYS A 136     -19.931   8.412   6.109  1.00 95.00           H  
ATOM   2135  HE3 LYS A 136     -21.031   7.049   6.012  1.00 95.00           H  
ATOM   2136  NZ  LYS A 136     -21.316   8.315   7.686  1.00 95.00           N  
ATOM   2137  HZ1 LYS A 136     -22.163   7.834   7.951  1.00 95.00           H  
ATOM   2138  HZ2 LYS A 136     -21.344   9.296   7.924  1.00 95.00           H  
ATOM   2139  HZ3 LYS A 136     -20.552   7.926   8.221  1.00 95.00           H  
ATOM   2140  N   ARG A 137     -23.795   9.954  -0.009  1.00 95.83           N  
ATOM   2141  H   ARG A 137     -24.028   8.977   0.100  1.00 95.83           H  
ATOM   2142  CA  ARG A 137     -24.745  10.809  -0.738  1.00 95.83           C  
ATOM   2143  HA  ARG A 137     -24.632  11.838  -0.398  1.00 95.83           H  
ATOM   2144  C   ARG A 137     -26.178  10.388  -0.434  1.00 95.83           C  
ATOM   2145  CB  ARG A 137     -24.481  10.760  -2.256  1.00 95.83           C  
ATOM   2146  HB2 ARG A 137     -24.560   9.733  -2.615  1.00 95.83           H  
ATOM   2147  HB3 ARG A 137     -25.253  11.352  -2.749  1.00 95.83           H  
ATOM   2148  O   ARG A 137     -26.486   9.205  -0.486  1.00 95.83           O  
ATOM   2149  CG  ARG A 137     -23.103  11.328  -2.634  1.00 95.83           C  
ATOM   2150  HG2 ARG A 137     -22.332  10.593  -2.404  1.00 95.83           H  
ATOM   2151  HG3 ARG A 137     -22.915  12.230  -2.051  1.00 95.83           H  
ATOM   2152  CD  ARG A 137     -23.032  11.704  -4.118  1.00 95.83           C  
ATOM   2153  HD2 ARG A 137     -23.235  10.815  -4.715  1.00 95.83           H  
ATOM   2154  HD3 ARG A 137     -23.805  12.446  -4.318  1.00 95.83           H  
ATOM   2155  NE  ARG A 137     -21.699  12.235  -4.474  1.00 95.83           N  
ATOM   2156  HE  ARG A 137     -20.914  11.865  -3.957  1.00 95.83           H  
ATOM   2157  NH1 ARG A 137     -22.332  13.765  -6.071  1.00 95.83           N  
ATOM   2158 HH11 ARG A 137     -23.299  13.535  -5.896  1.00 95.83           H  
ATOM   2159 HH12 ARG A 137     -22.070  14.484  -6.730  1.00 95.83           H  
ATOM   2160  NH2 ARG A 137     -20.166  13.499  -5.594  1.00 95.83           N  
ATOM   2161 HH21 ARG A 137     -19.923  14.244  -6.231  1.00 95.83           H  
ATOM   2162 HH22 ARG A 137     -19.412  13.134  -5.030  1.00 95.83           H  
ATOM   2163  CZ  ARG A 137     -21.407  13.159  -5.376  1.00 95.83           C  
ATOM   2164  N   GLU A 138     -27.062  11.344  -0.172  1.00 96.24           N  
ATOM   2165  H   GLU A 138     -26.761  12.308  -0.155  1.00 96.24           H  
ATOM   2166  CA  GLU A 138     -28.508  11.094  -0.186  1.00 96.24           C  
ATOM   2167  HA  GLU A 138     -28.701  10.077   0.156  1.00 96.24           H  
ATOM   2168  C   GLU A 138     -29.015  11.224  -1.628  1.00 96.24           C  
ATOM   2169  CB  GLU A 138     -29.232  12.041   0.789  1.00 96.24           C  
ATOM   2170  HB2 GLU A 138     -28.768  11.931   1.769  1.00 96.24           H  
ATOM   2171  HB3 GLU A 138     -29.102  13.071   0.458  1.00 96.24           H  
ATOM   2172  O   GLU A 138     -28.677  12.184  -2.325  1.00 96.24           O  
ATOM   2173  CG  GLU A 138     -30.737  11.731   0.911  1.00 96.24           C  
ATOM   2174  HG2 GLU A 138     -30.859  10.678   1.163  1.00 96.24           H  
ATOM   2175  HG3 GLU A 138     -31.207  11.890  -0.060  1.00 96.24           H  
ATOM   2176  CD  GLU A 138     -31.466  12.589   1.968  1.00 96.24           C  
ATOM   2177  OE1 GLU A 138     -32.656  12.933   1.745  1.00 96.24           O  
ATOM   2178  OE2 GLU A 138     -30.883  12.877   3.033  1.00 96.24           O  
ATOM   2179  N   ILE A 139     -29.806  10.256  -2.085  1.00 96.85           N  
ATOM   2180  H   ILE A 139     -30.039   9.494  -1.465  1.00 96.85           H  
ATOM   2181  CA  ILE A 139     -30.428  10.254  -3.412  1.00 96.85           C  
ATOM   2182  HA  ILE A 139     -30.348  11.256  -3.834  1.00 96.85           H  
ATOM   2183  C   ILE A 139     -31.923   9.951  -3.314  1.00 96.85           C  
ATOM   2184  CB  ILE A 139     -29.719   9.285  -4.386  1.00 96.85           C  
ATOM   2185  HB  ILE A 139     -30.240   9.360  -5.340  1.00 96.85           H  
ATOM   2186  O   ILE A 139     -32.394   9.356  -2.343  1.00 96.85           O  
ATOM   2187  CG1 ILE A 139     -29.775   7.809  -3.929  1.00 96.85           C  
ATOM   2188 HG12 ILE A 139     -30.745   7.588  -3.484  1.00 96.85           H  
ATOM   2189 HG13 ILE A 139     -29.013   7.629  -3.170  1.00 96.85           H  
ATOM   2190  CG2 ILE A 139     -28.264   9.733  -4.625  1.00 96.85           C  
ATOM   2191 HG21 ILE A 139     -27.665   9.562  -3.731  1.00 96.85           H  
ATOM   2192 HG22 ILE A 139     -27.835   9.183  -5.462  1.00 96.85           H  
ATOM   2193 HG23 ILE A 139     -28.243  10.797  -4.863  1.00 96.85           H  
ATOM   2194  CD1 ILE A 139     -29.581   6.833  -5.096  1.00 96.85           C  
ATOM   2195 HD11 ILE A 139     -28.671   7.065  -5.649  1.00 96.85           H  
ATOM   2196 HD12 ILE A 139     -29.530   5.813  -4.716  1.00 96.85           H  
ATOM   2197 HD13 ILE A 139     -30.424   6.917  -5.782  1.00 96.85           H  
ATOM   2198  N   GLN A 140     -32.668  10.333  -4.350  1.00 96.26           N  
ATOM   2199  H   GLN A 140     -32.209  10.765  -5.139  1.00 96.26           H  
ATOM   2200  CA  GLN A 140     -34.025   9.841  -4.574  1.00 96.26           C  
ATOM   2201  HA  GLN A 140     -34.431   9.476  -3.630  1.00 96.26           H  
ATOM   2202  C   GLN A 140     -33.996   8.661  -5.546  1.00 96.26           C  
ATOM   2203  CB  GLN A 140     -34.947  10.961  -5.070  1.00 96.26           C  
ATOM   2204  HB2 GLN A 140     -35.926  10.531  -5.282  1.00 96.26           H  
ATOM   2205  HB3 GLN A 140     -34.549  11.391  -5.989  1.00 96.26           H  
ATOM   2206  O   GLN A 140     -33.173   8.633  -6.462  1.00 96.26           O  
ATOM   2207  CG  GLN A 140     -35.105  12.059  -4.009  1.00 96.26           C  
ATOM   2208  HG2 GLN A 140     -35.409  11.595  -3.071  1.00 96.26           H  
ATOM   2209  HG3 GLN A 140     -34.148  12.557  -3.855  1.00 96.26           H  
ATOM   2210  CD  GLN A 140     -36.149  13.111  -4.364  1.00 96.26           C  
ATOM   2211  NE2 GLN A 140     -36.191  14.212  -3.646  1.00 96.26           N  
ATOM   2212 HE21 GLN A 140     -35.524  14.371  -2.904  1.00 96.26           H  
ATOM   2213 HE22 GLN A 140     -36.885  14.885  -3.938  1.00 96.26           H  
ATOM   2214  OE1 GLN A 140     -36.959  12.978  -5.261  1.00 96.26           O  
ATOM   2215  N   ILE A 141     -34.891   7.697  -5.341  1.00 97.19           N  
ATOM   2216  H   ILE A 141     -35.518   7.795  -4.555  1.00 97.19           H  
ATOM   2217  CA  ILE A 141     -35.001   6.481  -6.157  1.00 97.19           C  
ATOM   2218  HA  ILE A 141     -34.390   6.614  -7.049  1.00 97.19           H  
ATOM   2219  C   ILE A 141     -36.425   6.288  -6.696  1.00 97.19           C  
ATOM   2220  CB  ILE A 141     -34.444   5.239  -5.417  1.00 97.19           C  
ATOM   2221  HB  ILE A 141     -34.537   4.392  -6.097  1.00 97.19           H  
ATOM   2222  O   ILE A 141     -36.920   5.171  -6.752  1.00 97.19           O  
ATOM   2223  CG1 ILE A 141     -35.234   4.920  -4.132  1.00 97.19           C  
ATOM   2224 HG12 ILE A 141     -36.303   4.941  -4.348  1.00 97.19           H  
ATOM   2225 HG13 ILE A 141     -35.031   5.670  -3.367  1.00 97.19           H  
ATOM   2226  CG2 ILE A 141     -32.945   5.397  -5.104  1.00 97.19           C  
ATOM   2227 HG21 ILE A 141     -32.537   4.454  -4.738  1.00 97.19           H  
ATOM   2228 HG22 ILE A 141     -32.410   5.669  -6.014  1.00 97.19           H  
ATOM   2229 HG23 ILE A 141     -32.791   6.171  -4.352  1.00 97.19           H  
ATOM   2230  CD1 ILE A 141     -34.926   3.531  -3.575  1.00 97.19           C  
ATOM   2231 HD11 ILE A 141     -35.712   3.267  -2.867  1.00 97.19           H  
ATOM   2232 HD12 ILE A 141     -34.927   2.792  -4.376  1.00 97.19           H  
ATOM   2233 HD13 ILE A 141     -33.957   3.529  -3.076  1.00 97.19           H  
ATOM   2234  N   GLY A 142     -37.112   7.360  -7.087  1.00 96.30           N  
ATOM   2235  H   GLY A 142     -36.668   8.267  -7.084  1.00 96.30           H  
ATOM   2236  CA  GLY A 142     -38.481   7.284  -7.604  1.00 96.30           C  
ATOM   2237  HA2 GLY A 142     -38.695   6.275  -7.956  1.00 96.30           H  
ATOM   2238  HA3 GLY A 142     -38.594   7.948  -8.460  1.00 96.30           H  
ATOM   2239  C   GLY A 142     -39.535   7.634  -6.566  1.00 96.30           C  
ATOM   2240  O   GLY A 142     -39.474   7.192  -5.420  1.00 96.30           O  
ATOM   2241  N   TRP A 143     -40.534   8.419  -6.980  1.00 94.35           N  
ATOM   2242  H   TRP A 143     -40.487   8.756  -7.931  1.00 94.35           H  
ATOM   2243  CA  TRP A 143     -41.748   8.710  -6.195  1.00 94.35           C  
ATOM   2244  HA  TRP A 143     -42.309   9.462  -6.748  1.00 94.35           H  
ATOM   2245  C   TRP A 143     -41.484   9.331  -4.814  1.00 94.35           C  
ATOM   2246  CB  TRP A 143     -42.630   7.455  -6.136  1.00 94.35           C  
ATOM   2247  HB2 TRP A 143     -43.581   7.706  -5.665  1.00 94.35           H  
ATOM   2248  HB3 TRP A 143     -42.139   6.706  -5.514  1.00 94.35           H  
ATOM   2249  O   TRP A 143     -42.244   9.138  -3.867  1.00 94.35           O  
ATOM   2250  CG  TRP A 143     -42.912   6.865  -7.478  1.00 94.35           C  
ATOM   2251  CD1 TRP A 143     -42.307   5.780  -8.009  1.00 94.35           C  
ATOM   2252  HD1 TRP A 143     -41.554   5.189  -7.509  1.00 94.35           H  
ATOM   2253  CD2 TRP A 143     -43.804   7.376  -8.509  1.00 94.35           C  
ATOM   2254  CE2 TRP A 143     -43.690   6.538  -9.658  1.00 94.35           C  
ATOM   2255  CE3 TRP A 143     -44.687   8.474  -8.587  1.00 94.35           C  
ATOM   2256  HE3 TRP A 143     -44.795   9.122  -7.730  1.00 94.35           H  
ATOM   2257  NE1 TRP A 143     -42.775   5.572  -9.290  1.00 94.35           N  
ATOM   2258  HE1 TRP A 143     -42.425   4.828  -9.877  1.00 94.35           H  
ATOM   2259  CH2 TRP A 143     -45.281   7.891 -10.883  1.00 94.35           C  
ATOM   2260  HH2 TRP A 143     -45.831   8.107 -11.787  1.00 94.35           H  
ATOM   2261  CZ2 TRP A 143     -44.415   6.783 -10.834  1.00 94.35           C  
ATOM   2262  HZ2 TRP A 143     -44.288   6.146 -11.697  1.00 94.35           H  
ATOM   2263  CZ3 TRP A 143     -45.419   8.730  -9.762  1.00 94.35           C  
ATOM   2264  HZ3 TRP A 143     -46.081   9.582  -9.807  1.00 94.35           H  
ATOM   2265  N   GLY A 144     -40.387  10.081  -4.688  1.00 95.69           N  
ATOM   2266  H   GLY A 144     -39.791  10.187  -5.497  1.00 95.69           H  
ATOM   2267  CA  GLY A 144     -39.973  10.705  -3.433  1.00 95.69           C  
ATOM   2268  HA2 GLY A 144     -40.839  11.168  -2.960  1.00 95.69           H  
ATOM   2269  HA3 GLY A 144     -39.243  11.484  -3.658  1.00 95.69           H  
ATOM   2270  C   GLY A 144     -39.337   9.749  -2.418  1.00 95.69           C  
ATOM   2271  O   GLY A 144     -38.990  10.199  -1.326  1.00 95.69           O  
ATOM   2272  N   VAL A 145     -39.140   8.468  -2.755  1.00 97.21           N  
ATOM   2273  H   VAL A 145     -39.431   8.153  -3.669  1.00 97.21           H  
ATOM   2274  CA  VAL A 145     -38.394   7.516  -1.919  1.00 97.21           C  
ATOM   2275  HA  VAL A 145     -38.818   7.533  -0.915  1.00 97.21           H  
ATOM   2276  C   VAL A 145     -36.936   7.959  -1.842  1.00 97.21           C  
ATOM   2277  CB  VAL A 145     -38.511   6.070  -2.435  1.00 97.21           C  
ATOM   2278  HB  VAL A 145     -38.076   6.006  -3.433  1.00 97.21           H  
ATOM   2279  O   VAL A 145     -36.314   8.241  -2.867  1.00 97.21           O  
ATOM   2280  CG1 VAL A 145     -37.780   5.092  -1.503  1.00 97.21           C  
ATOM   2281 HG11 VAL A 145     -37.907   4.074  -1.872  1.00 97.21           H  
ATOM   2282 HG12 VAL A 145     -36.712   5.309  -1.479  1.00 97.21           H  
ATOM   2283 HG13 VAL A 145     -38.188   5.155  -0.494  1.00 97.21           H  
ATOM   2284  CG2 VAL A 145     -39.973   5.614  -2.505  1.00 97.21           C  
ATOM   2285 HG21 VAL A 145     -40.419   5.638  -1.511  1.00 97.21           H  
ATOM   2286 HG22 VAL A 145     -40.547   6.256  -3.174  1.00 97.21           H  
ATOM   2287 HG23 VAL A 145     -40.018   4.595  -2.889  1.00 97.21           H  
ATOM   2288  N   ARG A 146     -36.386   8.040  -0.626  1.00 97.24           N  
ATOM   2289  H   ARG A 146     -36.906   7.666   0.155  1.00 97.24           H  
ATOM   2290  CA  ARG A 146     -35.021   8.530  -0.376  1.00 97.24           C  
ATOM   2291  HA  ARG A 146     -34.585   8.857  -1.320  1.00 97.24           H  
ATOM   2292  C   ARG A 146     -34.137   7.408   0.141  1.00 97.24           C  
ATOM   2293  CB  ARG A 146     -35.013   9.740   0.573  1.00 97.24           C  
ATOM   2294  HB2 ARG A 146     -33.989  10.102   0.662  1.00 97.24           H  
ATOM   2295  HB3 ARG A 146     -35.358   9.432   1.560  1.00 97.24           H  
ATOM   2296  O   ARG A 146     -34.586   6.581   0.932  1.00 97.24           O  
ATOM   2297  CG  ARG A 146     -35.891  10.883   0.043  1.00 97.24           C  
ATOM   2298  HG2 ARG A 146     -36.932  10.563   0.016  1.00 97.24           H  
ATOM   2299  HG3 ARG A 146     -35.570  11.125  -0.970  1.00 97.24           H  
ATOM   2300  CD  ARG A 146     -35.802  12.153   0.885  1.00 97.24           C  
ATOM   2301  HD2 ARG A 146     -34.757  12.461   0.921  1.00 97.24           H  
ATOM   2302  HD3 ARG A 146     -36.361  12.942   0.379  1.00 97.24           H  
ATOM   2303  NE  ARG A 146     -36.360  11.963   2.237  1.00 97.24           N  
ATOM   2304  HE  ARG A 146     -37.179  11.378   2.314  1.00 97.24           H  
ATOM   2305  NH1 ARG A 146     -34.887  13.331   3.353  1.00 97.24           N  
ATOM   2306 HH11 ARG A 146     -34.497  13.695   4.211  1.00 97.24           H  
ATOM   2307 HH12 ARG A 146     -34.220  13.263   2.598  1.00 97.24           H  
ATOM   2308  NH2 ARG A 146     -36.565  12.358   4.465  1.00 97.24           N  
ATOM   2309 HH21 ARG A 146     -36.204  12.790   5.304  1.00 97.24           H  
ATOM   2310 HH22 ARG A 146     -37.330  11.701   4.522  1.00 97.24           H  
ATOM   2311  CZ  ARG A 146     -35.933  12.553   3.339  1.00 97.24           C  
ATOM   2312  N   ALA A 147     -32.880   7.402  -0.283  1.00 97.46           N  
ATOM   2313  H   ALA A 147     -32.585   8.123  -0.926  1.00 97.46           H  
ATOM   2314  CA  ALA A 147     -31.889   6.421   0.126  1.00 97.46           C  
ATOM   2315  HA  ALA A 147     -32.199   5.971   1.069  1.00 97.46           H  
ATOM   2316  C   ALA A 147     -30.524   7.077   0.353  1.00 97.46           C  
ATOM   2317  CB  ALA A 147     -31.811   5.318  -0.936  1.00 97.46           C  
ATOM   2318  HB1 ALA A 147     -31.130   4.538  -0.597  1.00 97.46           H  
ATOM   2319  HB2 ALA A 147     -32.800   4.889  -1.098  1.00 97.46           H  
ATOM   2320  HB3 ALA A 147     -31.445   5.729  -1.876  1.00 97.46           H  
ATOM   2321  O   ALA A 147     -30.145   8.016  -0.346  1.00 97.46           O  
ATOM   2322  N   ASN A 148     -29.767   6.545   1.304  1.00 97.60           N  
ATOM   2323  H   ASN A 148     -30.135   5.747   1.802  1.00 97.60           H  
ATOM   2324  CA  ASN A 148     -28.358   6.853   1.482  1.00 97.60           C  
ATOM   2325  HA  ASN A 148     -28.157   7.873   1.154  1.00 97.60           H  
ATOM   2326  C   ASN A 148     -27.516   5.897   0.634  1.00 97.60           C  
ATOM   2327  CB  ASN A 148     -28.000   6.743   2.969  1.00 97.60           C  
ATOM   2328  HB2 ASN A 148     -26.919   6.832   3.075  1.00 97.60           H  
ATOM   2329  HB3 ASN A 148     -28.305   5.767   3.349  1.00 97.60           H  
ATOM   2330  O   ASN A 148     -27.591   4.681   0.813  1.00 97.60           O  
ATOM   2331  CG  ASN A 148     -28.634   7.846   3.790  1.00 97.60           C  
ATOM   2332  ND2 ASN A 148     -29.343   7.514   4.843  1.00 97.60           N  
ATOM   2333 HD21 ASN A 148     -29.793   8.284   5.316  1.00 97.60           H  
ATOM   2334 HD22 ASN A 148     -29.556   6.546   5.034  1.00 97.60           H  
ATOM   2335  OD1 ASN A 148     -28.489   9.018   3.502  1.00 97.60           O  
ATOM   2336  N   LEU A 149     -26.694   6.452  -0.251  1.00 96.49           N  
ATOM   2337  H   LEU A 149     -26.715   7.458  -0.336  1.00 96.49           H  
ATOM   2338  CA  LEU A 149     -25.587   5.773  -0.910  1.00 96.49           C  
ATOM   2339  HA  LEU A 149     -25.781   4.700  -0.931  1.00 96.49           H  
ATOM   2340  C   LEU A 149     -24.306   6.002  -0.116  1.00 96.49           C  
ATOM   2341  CB  LEU A 149     -25.415   6.298  -2.346  1.00 96.49           C  
ATOM   2342  HB2 LEU A 149     -24.389   6.112  -2.664  1.00 96.49           H  
ATOM   2343  HB3 LEU A 149     -25.562   7.378  -2.345  1.00 96.49           H  
ATOM   2344  O   LEU A 149     -23.945   7.140   0.179  1.00 96.49           O  
ATOM   2345  CG  LEU A 149     -26.352   5.657  -3.378  1.00 96.49           C  
ATOM   2346  HG  LEU A 149     -27.390   5.750  -3.058  1.00 96.49           H  
ATOM   2347  CD1 LEU A 149     -26.161   6.373  -4.714  1.00 96.49           C  
ATOM   2348 HD11 LEU A 149     -26.767   5.888  -5.479  1.00 96.49           H  
ATOM   2349 HD12 LEU A 149     -25.115   6.330  -5.015  1.00 96.49           H  
ATOM   2350 HD13 LEU A 149     -26.463   7.416  -4.612  1.00 96.49           H  
ATOM   2351  CD2 LEU A 149     -26.012   4.184  -3.607  1.00 96.49           C  
ATOM   2352 HD21 LEU A 149     -26.190   3.607  -2.699  1.00 96.49           H  
ATOM   2353 HD22 LEU A 149     -24.966   4.079  -3.893  1.00 96.49           H  
ATOM   2354 HD23 LEU A 149     -26.631   3.776  -4.406  1.00 96.49           H  
ATOM   2355  N   VAL A 150     -23.598   4.922   0.184  1.00 97.01           N  
ATOM   2356  H   VAL A 150     -23.990   4.021  -0.050  1.00 97.01           H  
ATOM   2357  CA  VAL A 150     -22.291   4.942   0.837  1.00 97.01           C  
ATOM   2358  HA  VAL A 150     -21.929   5.968   0.912  1.00 97.01           H  
ATOM   2359  C   VAL A 150     -21.323   4.129  -0.004  1.00 97.01           C  
ATOM   2360  CB  VAL A 150     -22.368   4.359   2.252  1.00 97.01           C  
ATOM   2361  HB  VAL A 150     -22.633   3.303   2.190  1.00 97.01           H  
ATOM   2362  O   VAL A 150     -21.654   3.005  -0.366  1.00 97.01           O  
ATOM   2363  CG1 VAL A 150     -21.003   4.474   2.935  1.00 97.01           C  
ATOM   2364 HG11 VAL A 150     -20.804   5.510   3.211  1.00 97.01           H  
ATOM   2365 HG12 VAL A 150     -20.990   3.833   3.816  1.00 97.01           H  
ATOM   2366 HG13 VAL A 150     -20.196   4.107   2.301  1.00 97.01           H  
ATOM   2367  CG2 VAL A 150     -23.429   5.071   3.102  1.00 97.01           C  
ATOM   2368 HG21 VAL A 150     -24.422   4.872   2.700  1.00 97.01           H  
ATOM   2369 HG22 VAL A 150     -23.254   6.147   3.105  1.00 97.01           H  
ATOM   2370 HG23 VAL A 150     -23.396   4.689   4.123  1.00 97.01           H  
ATOM   2371  N   ARG A 151     -20.131   4.657  -0.282  1.00 96.84           N  
ATOM   2372  H   ARG A 151     -19.935   5.592   0.047  1.00 96.84           H  
ATOM   2373  CA  ARG A 151     -19.056   3.926  -0.960  1.00 96.84           C  
ATOM   2374  HA  ARG A 151     -19.346   2.880  -1.052  1.00 96.84           H  
ATOM   2375  C   ARG A 151     -17.769   3.952  -0.144  1.00 96.84           C  
ATOM   2376  CB  ARG A 151     -18.867   4.486  -2.378  1.00 96.84           C  
ATOM   2377  HB2 ARG A 151     -18.571   5.533  -2.324  1.00 96.84           H  
ATOM   2378  HB3 ARG A 151     -19.819   4.417  -2.906  1.00 96.84           H  
ATOM   2379  O   ARG A 151     -17.388   5.008   0.346  1.00 96.84           O  
ATOM   2380  CG  ARG A 151     -17.812   3.703  -3.168  1.00 96.84           C  
ATOM   2381  HG2 ARG A 151     -16.834   3.865  -2.714  1.00 96.84           H  
ATOM   2382  HG3 ARG A 151     -18.039   2.637  -3.128  1.00 96.84           H  
ATOM   2383  CD  ARG A 151     -17.753   4.132  -4.635  1.00 96.84           C  
ATOM   2384  HD2 ARG A 151     -18.700   3.880  -5.112  1.00 96.84           H  
ATOM   2385  HD3 ARG A 151     -17.597   5.209  -4.688  1.00 96.84           H  
ATOM   2386  NE  ARG A 151     -16.651   3.431  -5.311  1.00 96.84           N  
ATOM   2387  HE  ARG A 151     -16.069   2.850  -4.725  1.00 96.84           H  
ATOM   2388  NH1 ARG A 151     -16.905   4.194  -7.466  1.00 96.84           N  
ATOM   2389 HH11 ARG A 151     -17.739   4.694  -7.197  1.00 96.84           H  
ATOM   2390 HH12 ARG A 151     -16.522   4.271  -8.398  1.00 96.84           H  
ATOM   2391  NH2 ARG A 151     -15.287   2.793  -7.001  1.00 96.84           N  
ATOM   2392 HH21 ARG A 151     -15.136   2.749  -7.999  1.00 96.84           H  
ATOM   2393 HH22 ARG A 151     -14.792   2.185  -6.364  1.00 96.84           H  
ATOM   2394  CZ  ARG A 151     -16.299   3.480  -6.580  1.00 96.84           C  
ATOM   2395  N   GLU A 152     -17.109   2.804  -0.057  1.00 95.72           N  
ATOM   2396  H   GLU A 152     -17.519   1.989  -0.491  1.00 95.72           H  
ATOM   2397  CA  GLU A 152     -15.734   2.637   0.419  1.00 95.72           C  
ATOM   2398  HA  GLU A 152     -15.227   3.603   0.417  1.00 95.72           H  
ATOM   2399  C   GLU A 152     -15.036   1.697  -0.566  1.00 95.72           C  
ATOM   2400  CB  GLU A 152     -15.725   2.081   1.852  1.00 95.72           C  
ATOM   2401  HB2 GLU A 152     -16.465   2.640   2.425  1.00 95.72           H  
ATOM   2402  HB3 GLU A 152     -16.038   1.038   1.854  1.00 95.72           H  
ATOM   2403  O   GLU A 152     -15.580   0.647  -0.912  1.00 95.72           O  
ATOM   2404  CG  GLU A 152     -14.378   2.236   2.581  1.00 95.72           C  
ATOM   2405  HG2 GLU A 152     -14.061   3.277   2.519  1.00 95.72           H  
ATOM   2406  HG3 GLU A 152     -14.543   2.030   3.639  1.00 95.72           H  
ATOM   2407  CD  GLU A 152     -13.259   1.319   2.065  1.00 95.72           C  
ATOM   2408  OE1 GLU A 152     -12.155   1.851   1.800  1.00 95.72           O  
ATOM   2409  OE2 GLU A 152     -13.511   0.103   1.927  1.00 95.72           O  
ATOM   2410  N   SER A 153     -13.878   2.105  -1.092  1.00 92.39           N  
ATOM   2411  H   SER A 153     -13.429   2.916  -0.692  1.00 92.39           H  
ATOM   2412  CA  SER A 153     -13.179   1.370  -2.154  1.00 92.39           C  
ATOM   2413  HA  SER A 153     -12.423   2.032  -2.577  1.00 92.39           H  
ATOM   2414  C   SER A 153     -14.126   0.982  -3.319  1.00 92.39           C  
ATOM   2415  CB  SER A 153     -12.427   0.192  -1.511  1.00 92.39           C  
ATOM   2416  HB2 SER A 153     -11.832   0.554  -0.673  1.00 92.39           H  
ATOM   2417  HB3 SER A 153     -13.139  -0.542  -1.134  1.00 92.39           H  
ATOM   2418  O   SER A 153     -14.743   1.851  -3.949  1.00 92.39           O  
ATOM   2419  OG  SER A 153     -11.569  -0.408  -2.463  1.00 92.39           O  
ATOM   2420  HG  SER A 153     -11.384  -1.307  -2.179  1.00 92.39           H  
ATOM   2421  N   ASN A 154     -14.268  -0.309  -3.621  1.00 95.85           N  
ATOM   2422  H   ASN A 154     -13.671  -0.957  -3.128  1.00 95.85           H  
ATOM   2423  CA  ASN A 154     -15.148  -0.864  -4.650  1.00 95.85           C  
ATOM   2424  HA  ASN A 154     -15.359  -0.101  -5.399  1.00 95.85           H  
ATOM   2425  C   ASN A 154     -16.522  -1.316  -4.120  1.00 95.85           C  
ATOM   2426  CB  ASN A 154     -14.387  -2.003  -5.342  1.00 95.85           C  
ATOM   2427  HB2 ASN A 154     -13.900  -2.634  -4.598  1.00 95.85           H  
ATOM   2428  HB3 ASN A 154     -15.087  -2.627  -5.899  1.00 95.85           H  
ATOM   2429  O   ASN A 154     -17.324  -1.843  -4.891  1.00 95.85           O  
ATOM   2430  CG  ASN A 154     -13.343  -1.485  -6.311  1.00 95.85           C  
ATOM   2431  ND2 ASN A 154     -13.642  -1.503  -7.588  1.00 95.85           N  
ATOM   2432 HD21 ASN A 154     -12.949  -1.152  -8.234  1.00 95.85           H  
ATOM   2433 HD22 ASN A 154     -14.565  -1.790  -7.881  1.00 95.85           H  
ATOM   2434  OD1 ASN A 154     -12.287  -0.992  -5.949  1.00 95.85           O  
ATOM   2435  N   VAL A 155     -16.830  -1.113  -2.838  1.00 97.49           N  
ATOM   2436  H   VAL A 155     -16.175  -0.617  -2.250  1.00 97.49           H  
ATOM   2437  CA  VAL A 155     -18.075  -1.573  -2.209  1.00 97.49           C  
ATOM   2438  HA  VAL A 155     -18.563  -2.293  -2.867  1.00 97.49           H  
ATOM   2439  C   VAL A 155     -19.033  -0.402  -2.021  1.00 97.49           C  
ATOM   2440  CB  VAL A 155     -17.780  -2.307  -0.888  1.00 97.49           C  
ATOM   2441  HB  VAL A 155     -17.282  -1.631  -0.193  1.00 97.49           H  
ATOM   2442  O   VAL A 155     -18.653   0.656  -1.523  1.00 97.49           O  
ATOM   2443  CG1 VAL A 155     -19.063  -2.833  -0.230  1.00 97.49           C  
ATOM   2444 HG11 VAL A 155     -19.591  -3.491  -0.920  1.00 97.49           H  
ATOM   2445 HG12 VAL A 155     -19.709  -2.002   0.053  1.00 97.49           H  
ATOM   2446 HG13 VAL A 155     -18.812  -3.389   0.673  1.00 97.49           H  
ATOM   2447  CG2 VAL A 155     -16.866  -3.509  -1.162  1.00 97.49           C  
ATOM   2448 HG21 VAL A 155     -16.704  -4.068  -0.240  1.00 97.49           H  
ATOM   2449 HG22 VAL A 155     -15.891  -3.176  -1.516  1.00 97.49           H  
ATOM   2450 HG23 VAL A 155     -17.312  -4.168  -1.907  1.00 97.49           H  
ATOM   2451  N   VAL A 156     -20.294  -0.592  -2.411  1.00 97.74           N  
ATOM   2452  H   VAL A 156     -20.535  -1.476  -2.836  1.00 97.74           H  
ATOM   2453  CA  VAL A 156     -21.367   0.402  -2.289  1.00 97.74           C  
ATOM   2454  HA  VAL A 156     -20.976   1.275  -1.765  1.00 97.74           H  
ATOM   2455  C   VAL A 156     -22.515  -0.181  -1.477  1.00 97.74           C  
ATOM   2456  CB  VAL A 156     -21.867   0.871  -3.667  1.00 97.74           C  
ATOM   2457  HB  VAL A 156     -22.238   0.006  -4.218  1.00 97.74           H  
ATOM   2458  O   VAL A 156     -22.948  -1.297  -1.736  1.00 97.74           O  
ATOM   2459  CG1 VAL A 156     -22.997   1.904  -3.547  1.00 97.74           C  
ATOM   2460 HG11 VAL A 156     -23.241   2.298  -4.533  1.00 97.74           H  
ATOM   2461 HG12 VAL A 156     -22.691   2.724  -2.897  1.00 97.74           H  
ATOM   2462 HG13 VAL A 156     -23.895   1.436  -3.144  1.00 97.74           H  
ATOM   2463  CG2 VAL A 156     -20.746   1.518  -4.486  1.00 97.74           C  
ATOM   2464 HG21 VAL A 156     -19.921   0.817  -4.604  1.00 97.74           H  
ATOM   2465 HG22 VAL A 156     -21.119   1.778  -5.476  1.00 97.74           H  
ATOM   2466 HG23 VAL A 156     -20.388   2.415  -3.980  1.00 97.74           H  
ATOM   2467  N   THR A 157     -23.036   0.577  -0.516  1.00 98.20           N  
ATOM   2468  H   THR A 157     -22.637   1.497  -0.393  1.00 98.20           H  
ATOM   2469  CA  THR A 157     -24.272   0.273   0.218  1.00 98.20           C  
ATOM   2470  HA  THR A 157     -24.651  -0.706  -0.075  1.00 98.20           H  
ATOM   2471  C   THR A 157     -25.333   1.312  -0.128  1.00 98.20           C  
ATOM   2472  CB  THR A 157     -24.013   0.237   1.730  1.00 98.20           C  
ATOM   2473  HB  THR A 157     -23.639   1.206   2.059  1.00 98.20           H  
ATOM   2474  O   THR A 157     -25.085   2.507   0.006  1.00 98.20           O  
ATOM   2475  CG2 THR A 157     -25.255  -0.119   2.545  1.00 98.20           C  
ATOM   2476 HG21 THR A 157     -26.003   0.669   2.459  1.00 98.20           H  
ATOM   2477 HG22 THR A 157     -25.676  -1.059   2.188  1.00 98.20           H  
ATOM   2478 HG23 THR A 157     -24.986  -0.229   3.595  1.00 98.20           H  
ATOM   2479  OG1 THR A 157     -23.031  -0.742   1.996  1.00 98.20           O  
ATOM   2480  HG1 THR A 157     -22.256  -0.495   1.486  1.00 98.20           H  
ATOM   2481  N   LEU A 158     -26.512   0.862  -0.552  1.00 98.24           N  
ATOM   2482  H   LEU A 158     -26.631  -0.137  -0.639  1.00 98.24           H  
ATOM   2483  CA  LEU A 158     -27.713   1.673  -0.729  1.00 98.24           C  
ATOM   2484  HA  LEU A 158     -27.461   2.725  -0.597  1.00 98.24           H  
ATOM   2485  C   LEU A 158     -28.720   1.270   0.349  1.00 98.24           C  
ATOM   2486  CB  LEU A 158     -28.242   1.495  -2.164  1.00 98.24           C  
ATOM   2487  HB2 LEU A 158     -27.417   1.697  -2.848  1.00 98.24           H  
ATOM   2488  HB3 LEU A 158     -28.534   0.456  -2.321  1.00 98.24           H  
ATOM   2489  O   LEU A 158     -29.183   0.131   0.370  1.00 98.24           O  
ATOM   2490  CG  LEU A 158     -29.419   2.427  -2.526  1.00 98.24           C  
ATOM   2491  HG  LEU A 158     -29.209   3.436  -2.171  1.00 98.24           H  
ATOM   2492  CD1 LEU A 158     -29.593   2.484  -4.043  1.00 98.24           C  
ATOM   2493 HD11 LEU A 158     -28.658   2.775  -4.521  1.00 98.24           H  
ATOM   2494 HD12 LEU A 158     -29.897   1.507  -4.418  1.00 98.24           H  
ATOM   2495 HD13 LEU A 158     -30.356   3.218  -4.301  1.00 98.24           H  
ATOM   2496  CD2 LEU A 158     -30.752   1.945  -1.946  1.00 98.24           C  
ATOM   2497 HD21 LEU A 158     -30.822   0.863  -2.061  1.00 98.24           H  
ATOM   2498 HD22 LEU A 158     -31.588   2.426  -2.455  1.00 98.24           H  
ATOM   2499 HD23 LEU A 158     -30.824   2.192  -0.887  1.00 98.24           H  
ATOM   2500  N   SER A 159     -29.066   2.201   1.234  1.00 98.26           N  
ATOM   2501  H   SER A 159     -28.643   3.115   1.157  1.00 98.26           H  
ATOM   2502  CA  SER A 159     -30.020   1.967   2.321  1.00 98.26           C  
ATOM   2503  HA  SER A 159     -30.464   0.977   2.220  1.00 98.26           H  
ATOM   2504  C   SER A 159     -31.151   2.986   2.296  1.00 98.26           C  
ATOM   2505  CB  SER A 159     -29.300   2.022   3.663  1.00 98.26           C  
ATOM   2506  HB2 SER A 159     -29.030   3.050   3.902  1.00 98.26           H  
ATOM   2507  HB3 SER A 159     -28.400   1.407   3.633  1.00 98.26           H  
ATOM   2508  O   SER A 159     -30.886   4.188   2.250  1.00 98.26           O  
ATOM   2509  OG  SER A 159     -30.181   1.511   4.629  1.00 98.26           O  
ATOM   2510  HG  SER A 159     -30.003   1.967   5.454  1.00 98.26           H  
ATOM   2511  N   LEU A 160     -32.404   2.529   2.318  1.00 97.78           N  
ATOM   2512  H   LEU A 160     -32.556   1.537   2.428  1.00 97.78           H  
ATOM   2513  CA  LEU A 160     -33.559   3.428   2.352  1.00 97.78           C  
ATOM   2514  HA  LEU A 160     -33.478   4.131   1.523  1.00 97.78           H  
ATOM   2515  C   LEU A 160     -33.572   4.251   3.641  1.00 97.78           C  
ATOM   2516  CB  LEU A 160     -34.877   2.651   2.206  1.00 97.78           C  
ATOM   2517  HB2 LEU A 160     -34.988   1.982   3.058  1.00 97.78           H  
ATOM   2518  HB3 LEU A 160     -35.694   3.372   2.241  1.00 97.78           H  
ATOM   2519  O   LEU A 160     -33.240   3.753   4.711  1.00 97.78           O  
ATOM   2520  CG  LEU A 160     -35.005   1.832   0.914  1.00 97.78           C  
ATOM   2521  HG  LEU A 160     -34.324   0.982   0.956  1.00 97.78           H  
ATOM   2522  CD1 LEU A 160     -36.428   1.306   0.790  1.00 97.78           C  
ATOM   2523 HD11 LEU A 160     -36.494   0.649  -0.077  1.00 97.78           H  
ATOM   2524 HD12 LEU A 160     -36.687   0.742   1.686  1.00 97.78           H  
ATOM   2525 HD13 LEU A 160     -37.127   2.133   0.668  1.00 97.78           H  
ATOM   2526  CD2 LEU A 160     -34.695   2.647  -0.336  1.00 97.78           C  
ATOM   2527 HD21 LEU A 160     -35.273   3.571  -0.340  1.00 97.78           H  
ATOM   2528 HD22 LEU A 160     -34.951   2.049  -1.211  1.00 97.78           H  
ATOM   2529 HD23 LEU A 160     -33.628   2.866  -0.377  1.00 97.78           H  
ATOM   2530  N   ILE A 161     -33.998   5.508   3.548  1.00 97.80           N  
ATOM   2531  H   ILE A 161     -34.300   5.845   2.646  1.00 97.80           H  
ATOM   2532  CA  ILE A 161     -34.336   6.304   4.728  1.00 97.80           C  
ATOM   2533  HA  ILE A 161     -33.654   6.060   5.542  1.00 97.80           H  
ATOM   2534  C   ILE A 161     -35.749   5.893   5.141  1.00 97.80           C  
ATOM   2535  CB  ILE A 161     -34.214   7.815   4.424  1.00 97.80           C  
ATOM   2536  HB  ILE A 161     -34.865   8.056   3.583  1.00 97.80           H  
ATOM   2537  O   ILE A 161     -36.698   6.165   4.406  1.00 97.80           O  
ATOM   2538  CG1 ILE A 161     -32.757   8.156   4.033  1.00 97.80           C  
ATOM   2539 HG12 ILE A 161     -32.467   7.561   3.166  1.00 97.80           H  
ATOM   2540 HG13 ILE A 161     -32.098   7.887   4.858  1.00 97.80           H  
ATOM   2541  CG2 ILE A 161     -34.669   8.643   5.642  1.00 97.80           C  
ATOM   2542 HG21 ILE A 161     -34.030   8.428   6.499  1.00 97.80           H  
ATOM   2543 HG22 ILE A 161     -34.624   9.708   5.415  1.00 97.80           H  
ATOM   2544 HG23 ILE A 161     -35.701   8.405   5.902  1.00 97.80           H  
ATOM   2545  CD1 ILE A 161     -32.508   9.624   3.668  1.00 97.80           C  
ATOM   2546 HD11 ILE A 161     -33.212   9.947   2.901  1.00 97.80           H  
ATOM   2547 HD12 ILE A 161     -32.605  10.261   4.547  1.00 97.80           H  
ATOM   2548 HD13 ILE A 161     -31.492   9.727   3.286  1.00 97.80           H  
ATOM   2549  N   ARG A 162     -35.908   5.243   6.303  1.00 97.51           N  
ATOM   2550  H   ARG A 162     -35.084   4.996   6.832  1.00 97.51           H  
ATOM   2551  CA  ARG A 162     -37.220   4.781   6.782  1.00 97.51           C  
ATOM   2552  HA  ARG A 162     -37.601   4.053   6.066  1.00 97.51           H  
ATOM   2553  C   ARG A 162     -38.216   5.942   6.856  1.00 97.51           C  
ATOM   2554  CB  ARG A 162     -37.058   4.092   8.148  1.00 97.51           C  
ATOM   2555  HB2 ARG A 162     -36.634   4.797   8.863  1.00 97.51           H  
ATOM   2556  HB3 ARG A 162     -36.365   3.257   8.043  1.00 97.51           H  
ATOM   2557  O   ARG A 162     -38.079   6.834   7.692  1.00 97.51           O  
ATOM   2558  CG  ARG A 162     -38.402   3.576   8.683  1.00 97.51           C  
ATOM   2559  HG2 ARG A 162     -39.077   4.417   8.842  1.00 97.51           H  
ATOM   2560  HG3 ARG A 162     -38.856   2.916   7.943  1.00 97.51           H  
ATOM   2561  CD  ARG A 162     -38.244   2.823  10.010  1.00 97.51           C  
ATOM   2562  HD2 ARG A 162     -37.577   1.973   9.862  1.00 97.51           H  
ATOM   2563  HD3 ARG A 162     -37.782   3.484  10.743  1.00 97.51           H  
ATOM   2564  NE  ARG A 162     -39.548   2.337  10.508  1.00 97.51           N  
ATOM   2565  HE  ARG A 162     -39.782   1.373  10.323  1.00 97.51           H  
ATOM   2566  NH1 ARG A 162     -40.291   4.299  11.450  1.00 97.51           N  
ATOM   2567 HH11 ARG A 162     -39.380   4.707  11.298  1.00 97.51           H  
ATOM   2568 HH12 ARG A 162     -41.028   4.803  11.923  1.00 97.51           H  
ATOM   2569  NH2 ARG A 162     -41.652   2.542  11.362  1.00 97.51           N  
ATOM   2570 HH21 ARG A 162     -41.922   1.630  11.021  1.00 97.51           H  
ATOM   2571 HH22 ARG A 162     -42.433   3.093  11.690  1.00 97.51           H  
ATOM   2572  CZ  ARG A 162     -40.484   3.056  11.109  1.00 97.51           C  
ATOM   2573  N   ASN A 163     -39.251   5.902   6.024  1.00 96.89           N  
ATOM   2574  H   ASN A 163     -39.280   5.171   5.328  1.00 96.89           H  
ATOM   2575  CA  ASN A 163     -40.361   6.851   6.048  1.00 96.89           C  
ATOM   2576  HA  ASN A 163     -40.598   7.084   7.086  1.00 96.89           H  
ATOM   2577  C   ASN A 163     -41.607   6.229   5.403  1.00 96.89           C  
ATOM   2578  CB  ASN A 163     -39.935   8.141   5.319  1.00 96.89           C  
ATOM   2579  HB2 ASN A 163     -38.881   8.343   5.508  1.00 96.89           H  
ATOM   2580  HB3 ASN A 163     -40.073   8.000   4.247  1.00 96.89           H  
ATOM   2581  O   ASN A 163     -41.528   5.151   4.809  1.00 96.89           O  
ATOM   2582  CG  ASN A 163     -40.719   9.369   5.740  1.00 96.89           C  
ATOM   2583  ND2 ASN A 163     -40.438  10.499   5.139  1.00 96.89           N  
ATOM   2584 HD21 ASN A 163     -39.918  10.449   4.275  1.00 96.89           H  
ATOM   2585 HD22 ASN A 163     -41.069  11.256   5.361  1.00 96.89           H  
ATOM   2586  OD1 ASN A 163     -41.594   9.343   6.589  1.00 96.89           O  
ATOM   2587  N   ILE A 164     -42.743   6.918   5.515  1.00 97.37           N  
ATOM   2588  H   ILE A 164     -42.712   7.812   5.983  1.00 97.37           H  
ATOM   2589  CA  ILE A 164     -43.962   6.573   4.785  1.00 97.37           C  
ATOM   2590  HA  ILE A 164     -44.041   5.486   4.760  1.00 97.37           H  
ATOM   2591  C   ILE A 164     -43.829   7.088   3.350  1.00 97.37           C  
ATOM   2592  CB  ILE A 164     -45.225   7.107   5.492  1.00 97.37           C  
ATOM   2593  HB  ILE A 164     -45.155   8.193   5.558  1.00 97.37           H  
ATOM   2594  O   ILE A 164     -43.605   8.282   3.140  1.00 97.37           O  
ATOM   2595  CG1 ILE A 164     -45.326   6.523   6.921  1.00 97.37           C  
ATOM   2596 HG12 ILE A 164     -45.469   5.445   6.856  1.00 97.37           H  
ATOM   2597 HG13 ILE A 164     -44.397   6.710   7.460  1.00 97.37           H  
ATOM   2598  CG2 ILE A 164     -46.483   6.741   4.684  1.00 97.37           C  
ATOM   2599 HG21 ILE A 164     -46.431   7.148   3.674  1.00 97.37           H  
ATOM   2600 HG22 ILE A 164     -47.372   7.160   5.155  1.00 97.37           H  
ATOM   2601 HG23 ILE A 164     -46.583   5.657   4.621  1.00 97.37           H  
ATOM   2602  CD1 ILE A 164     -46.455   7.116   7.771  1.00 97.37           C  
ATOM   2603 HD11 ILE A 164     -46.371   6.740   8.791  1.00 97.37           H  
ATOM   2604 HD12 ILE A 164     -47.428   6.821   7.377  1.00 97.37           H  
ATOM   2605 HD13 ILE A 164     -46.378   8.203   7.786  1.00 97.37           H  
ATOM   2606  N   TYR A 165     -43.969   6.193   2.377  1.00 96.47           N  
ATOM   2607  H   TYR A 165     -44.204   5.244   2.631  1.00 96.47           H  
ATOM   2608  CA  TYR A 165     -43.935   6.514   0.952  1.00 96.47           C  
ATOM   2609  HA  TYR A 165     -44.006   7.594   0.824  1.00 96.47           H  
ATOM   2610  C   TYR A 165     -45.129   5.892   0.228  1.00 96.47           C  
ATOM   2611  CB  TYR A 165     -42.618   6.040   0.326  1.00 96.47           C  
ATOM   2612  HB2 TYR A 165     -42.632   6.288  -0.736  1.00 96.47           H  
ATOM   2613  HB3 TYR A 165     -42.564   4.954   0.398  1.00 96.47           H  
ATOM   2614  O   TYR A 165     -45.708   4.909   0.688  1.00 96.47           O  
ATOM   2615  CG  TYR A 165     -41.363   6.645   0.926  1.00 96.47           C  
ATOM   2616  CD1 TYR A 165     -41.034   7.987   0.671  1.00 96.47           C  
ATOM   2617  HD1 TYR A 165     -41.694   8.596   0.071  1.00 96.47           H  
ATOM   2618  CD2 TYR A 165     -40.511   5.857   1.718  1.00 96.47           C  
ATOM   2619  HD2 TYR A 165     -40.812   4.849   1.962  1.00 96.47           H  
ATOM   2620  CE1 TYR A 165     -39.842   8.529   1.182  1.00 96.47           C  
ATOM   2621  HE1 TYR A 165     -39.599   9.560   0.973  1.00 96.47           H  
ATOM   2622  CE2 TYR A 165     -39.293   6.377   2.198  1.00 96.47           C  
ATOM   2623  HE2 TYR A 165     -38.622   5.765   2.781  1.00 96.47           H  
ATOM   2624  OH  TYR A 165     -37.775   8.244   2.325  1.00 96.47           O  
ATOM   2625  HH  TYR A 165     -37.598   9.070   1.869  1.00 96.47           H  
ATOM   2626  CZ  TYR A 165     -38.953   7.715   1.913  1.00 96.47           C  
ATOM   2627  N   ASN A 166     -45.464   6.451  -0.934  1.00 95.56           N  
ATOM   2628  H   ASN A 166     -44.934   7.247  -1.259  1.00 95.56           H  
ATOM   2629  CA  ASN A 166     -46.554   5.980  -1.781  1.00 95.56           C  
ATOM   2630  HA  ASN A 166     -46.954   5.040  -1.400  1.00 95.56           H  
ATOM   2631  C   ASN A 166     -45.987   5.743  -3.180  1.00 95.56           C  
ATOM   2632  CB  ASN A 166     -47.696   7.008  -1.819  1.00 95.56           C  
ATOM   2633  HB2 ASN A 166     -48.464   6.626  -2.492  1.00 95.56           H  
ATOM   2634  HB3 ASN A 166     -47.332   7.950  -2.229  1.00 95.56           H  
ATOM   2635  O   ASN A 166     -45.770   6.690  -3.937  1.00 95.56           O  
ATOM   2636  CG  ASN A 166     -48.340   7.312  -0.479  1.00 95.56           C  
ATOM   2637  ND2 ASN A 166     -49.630   7.537  -0.468  1.00 95.56           N  
ATOM   2638 HD21 ASN A 166     -50.174   7.274  -1.277  1.00 95.56           H  
ATOM   2639 HD22 ASN A 166     -50.034   7.670   0.448  1.00 95.56           H  
ATOM   2640  OD1 ASN A 166     -47.719   7.431   0.560  1.00 95.56           O  
ATOM   2641  N   VAL A 167     -45.727   4.484  -3.517  1.00 96.14           N  
ATOM   2642  H   VAL A 167     -45.932   3.747  -2.858  1.00 96.14           H  
ATOM   2643  CA  VAL A 167     -45.167   4.105  -4.817  1.00 96.14           C  
ATOM   2644  HA  VAL A 167     -44.795   4.997  -5.322  1.00 96.14           H  
ATOM   2645  C   VAL A 167     -46.277   3.469  -5.652  1.00 96.14           C  
ATOM   2646  CB  VAL A 167     -43.951   3.183  -4.640  1.00 96.14           C  
ATOM   2647  HB  VAL A 167     -44.240   2.288  -4.090  1.00 96.14           H  
ATOM   2648  O   VAL A 167     -46.898   2.521  -5.185  1.00 96.14           O  
ATOM   2649  CG1 VAL A 167     -43.360   2.762  -5.990  1.00 96.14           C  
ATOM   2650 HG11 VAL A 167     -42.463   2.163  -5.833  1.00 96.14           H  
ATOM   2651 HG12 VAL A 167     -44.076   2.154  -6.544  1.00 96.14           H  
ATOM   2652 HG13 VAL A 167     -43.105   3.642  -6.581  1.00 96.14           H  
ATOM   2653  CG2 VAL A 167     -42.864   3.906  -3.835  1.00 96.14           C  
ATOM   2654 HG21 VAL A 167     -41.960   3.298  -3.814  1.00 96.14           H  
ATOM   2655 HG22 VAL A 167     -43.195   4.059  -2.808  1.00 96.14           H  
ATOM   2656 HG23 VAL A 167     -42.632   4.870  -4.289  1.00 96.14           H  
ATOM   2657  N   PRO A 168     -46.570   3.948  -6.870  1.00 95.66           N  
ATOM   2658  CA  PRO A 168     -47.593   3.347  -7.722  1.00 95.66           C  
ATOM   2659  HA  PRO A 168     -48.559   3.496  -7.238  1.00 95.66           H  
ATOM   2660  C   PRO A 168     -47.363   1.848  -7.975  1.00 95.66           C  
ATOM   2661  CB  PRO A 168     -47.572   4.155  -9.019  1.00 95.66           C  
ATOM   2662  HB2 PRO A 168     -46.851   3.729  -9.716  1.00 95.66           H  
ATOM   2663  HB3 PRO A 168     -48.560   4.217  -9.476  1.00 95.66           H  
ATOM   2664  O   PRO A 168     -46.223   1.390  -7.919  1.00 95.66           O  
ATOM   2665  CG  PRO A 168     -47.080   5.519  -8.547  1.00 95.66           C  
ATOM   2666  HG2 PRO A 168     -46.642   6.091  -9.365  1.00 95.66           H  
ATOM   2667  HG3 PRO A 168     -47.901   6.072  -8.089  1.00 95.66           H  
ATOM   2668  CD  PRO A 168     -46.052   5.154  -7.483  1.00 95.66           C  
ATOM   2669  HD2 PRO A 168     -45.954   5.973  -6.770  1.00 95.66           H  
ATOM   2670  HD3 PRO A 168     -45.093   4.925  -7.948  1.00 95.66           H  
ATOM   2671  N   PRO A 169     -48.412   1.062  -8.273  1.00 95.19           N  
ATOM   2672  CA  PRO A 169     -48.236  -0.333  -8.640  1.00 95.19           C  
ATOM   2673  HA  PRO A 169     -47.599  -0.821  -7.902  1.00 95.19           H  
ATOM   2674  C   PRO A 169     -47.604  -0.466 -10.030  1.00 95.19           C  
ATOM   2675  CB  PRO A 169     -49.634  -0.944  -8.584  1.00 95.19           C  
ATOM   2676  HB2 PRO A 169     -49.852  -1.235  -7.556  1.00 95.19           H  
ATOM   2677  HB3 PRO A 169     -49.750  -1.791  -9.260  1.00 95.19           H  
ATOM   2678  O   PRO A 169     -47.927   0.271 -10.967  1.00 95.19           O  
ATOM   2679  CG  PRO A 169     -50.533   0.232  -8.958  1.00 95.19           C  
ATOM   2680  HG2 PRO A 169     -51.546   0.105  -8.576  1.00 95.19           H  
ATOM   2681  HG3 PRO A 169     -50.543   0.365 -10.040  1.00 95.19           H  
ATOM   2682  CD  PRO A 169     -49.824   1.412  -8.295  1.00 95.19           C  
ATOM   2683  HD2 PRO A 169     -50.185   1.498  -7.270  1.00 95.19           H  
ATOM   2684  HD3 PRO A 169     -50.008   2.331  -8.850  1.00 95.19           H  
ATOM   2685  N   GLY A 170     -46.745  -1.460 -10.195  1.00 94.82           N  
ATOM   2686  H   GLY A 170     -46.516  -2.044  -9.403  1.00 94.82           H  
ATOM   2687  CA  GLY A 170     -46.070  -1.727 -11.455  1.00 94.82           C  
ATOM   2688  HA2 GLY A 170     -46.809  -1.955 -12.223  1.00 94.82           H  
ATOM   2689  HA3 GLY A 170     -45.508  -0.839 -11.744  1.00 94.82           H  
ATOM   2690  C   GLY A 170     -45.098  -2.887 -11.335  1.00 94.82           C  
ATOM   2691  O   GLY A 170     -44.627  -3.181 -10.248  1.00 94.82           O  
ATOM   2692  N   GLU A 171     -44.782  -3.525 -12.454  1.00 96.27           N  
ATOM   2693  H   GLU A 171     -45.299  -3.334 -13.301  1.00 96.27           H  
ATOM   2694  CA  GLU A 171     -43.739  -4.537 -12.542  1.00 96.27           C  
ATOM   2695  HA  GLU A 171     -43.315  -4.730 -11.557  1.00 96.27           H  
ATOM   2696  C   GLU A 171     -42.642  -4.017 -13.461  1.00 96.27           C  
ATOM   2697  CB  GLU A 171     -44.313  -5.853 -13.073  1.00 96.27           C  
ATOM   2698  HB2 GLU A 171     -45.148  -6.159 -12.442  1.00 96.27           H  
ATOM   2699  HB3 GLU A 171     -44.673  -5.708 -14.091  1.00 96.27           H  
ATOM   2700  O   GLU A 171     -42.918  -3.644 -14.604  1.00 96.27           O  
ATOM   2701  CG  GLU A 171     -43.213  -6.920 -13.041  1.00 96.27           C  
ATOM   2702  HG2 GLU A 171     -42.342  -6.558 -13.586  1.00 96.27           H  
ATOM   2703  HG3 GLU A 171     -42.905  -7.074 -12.007  1.00 96.27           H  
ATOM   2704  CD  GLU A 171     -43.600  -8.252 -13.674  1.00 96.27           C  
ATOM   2705  OE1 GLU A 171     -42.924  -9.236 -13.303  1.00 96.27           O  
ATOM   2706  OE2 GLU A 171     -44.436  -8.277 -14.602  1.00 96.27           O  
ATOM   2707  N   TYR A 172     -41.409  -3.996 -12.958  1.00 97.57           N  
ATOM   2708  H   TYR A 172     -41.281  -4.298 -12.003  1.00 97.57           H  
ATOM   2709  CA  TYR A 172     -40.219  -3.580 -13.698  1.00 97.57           C  
ATOM   2710  HA  TYR A 172     -39.446  -3.395 -12.953  1.00 97.57           H  
ATOM   2711  C   TYR A 172     -40.417  -2.249 -14.449  1.00 97.57           C  
ATOM   2712  CB  TYR A 172     -39.754  -4.753 -14.568  1.00 97.57           C  
ATOM   2713  HB2 TYR A 172     -40.365  -4.804 -15.470  1.00 97.57           H  
ATOM   2714  HB3 TYR A 172     -39.919  -5.676 -14.012  1.00 97.57           H  
ATOM   2715  O   TYR A 172     -40.035  -2.077 -15.608  1.00 97.57           O  
ATOM   2716  CG  TYR A 172     -38.286  -4.714 -14.932  1.00 97.57           C  
ATOM   2717  CD1 TYR A 172     -37.893  -4.402 -16.245  1.00 97.57           C  
ATOM   2718  HD1 TYR A 172     -38.639  -4.156 -16.987  1.00 97.57           H  
ATOM   2719  CD2 TYR A 172     -37.313  -4.997 -13.954  1.00 97.57           C  
ATOM   2720  HD2 TYR A 172     -37.623  -5.246 -12.950  1.00 97.57           H  
ATOM   2721  CE1 TYR A 172     -36.527  -4.377 -16.578  1.00 97.57           C  
ATOM   2722  HE1 TYR A 172     -36.210  -4.118 -17.578  1.00 97.57           H  
ATOM   2723  CE2 TYR A 172     -35.941  -4.944 -14.279  1.00 97.57           C  
ATOM   2724  HE2 TYR A 172     -35.186  -5.139 -13.532  1.00 97.57           H  
ATOM   2725  OH  TYR A 172     -34.238  -4.573 -15.965  1.00 97.57           O  
ATOM   2726  HH  TYR A 172     -33.593  -4.458 -15.263  1.00 97.57           H  
ATOM   2727  CZ  TYR A 172     -35.546  -4.631 -15.598  1.00 97.57           C  
ATOM   2728  N   ARG A 173     -41.075  -1.290 -13.788  1.00 96.92           N  
ATOM   2729  H   ARG A 173     -41.300  -1.475 -12.821  1.00 96.92           H  
ATOM   2730  CA  ARG A 173     -41.346   0.041 -14.336  1.00 96.92           C  
ATOM   2731  HA  ARG A 173     -41.586  -0.060 -15.394  1.00 96.92           H  
ATOM   2732  C   ARG A 173     -40.095   0.896 -14.231  1.00 96.92           C  
ATOM   2733  CB  ARG A 173     -42.514   0.694 -13.584  1.00 96.92           C  
ATOM   2734  HB2 ARG A 173     -42.567   1.750 -13.849  1.00 96.92           H  
ATOM   2735  HB3 ARG A 173     -42.313   0.628 -12.515  1.00 96.92           H  
ATOM   2736  O   ARG A 173     -39.494   0.967 -13.165  1.00 96.92           O  
ATOM   2737  CG  ARG A 173     -43.878   0.051 -13.855  1.00 96.92           C  
ATOM   2738  HG2 ARG A 173     -44.611   0.557 -13.227  1.00 96.92           H  
ATOM   2739  HG3 ARG A 173     -43.847  -1.003 -13.580  1.00 96.92           H  
ATOM   2740  CD  ARG A 173     -44.309   0.189 -15.319  1.00 96.92           C  
ATOM   2741  HD2 ARG A 173     -44.211   1.234 -15.613  1.00 96.92           H  
ATOM   2742  HD3 ARG A 173     -43.655  -0.424 -15.938  1.00 96.92           H  
ATOM   2743  NE  ARG A 173     -45.703  -0.250 -15.507  1.00 96.92           N  
ATOM   2744  HE  ARG A 173     -46.145  -0.684 -14.709  1.00 96.92           H  
ATOM   2745  NH1 ARG A 173     -45.927   0.407 -17.694  1.00 96.92           N  
ATOM   2746 HH11 ARG A 173     -44.976   0.748 -17.665  1.00 96.92           H  
ATOM   2747 HH12 ARG A 173     -46.473   0.467 -18.542  1.00 96.92           H  
ATOM   2748  NH2 ARG A 173     -47.627  -0.613 -16.666  1.00 96.92           N  
ATOM   2749 HH21 ARG A 173     -48.163  -0.552 -17.519  1.00 96.92           H  
ATOM   2750 HH22 ARG A 173     -48.017  -1.064 -15.851  1.00 96.92           H  
ATOM   2751  CZ  ARG A 173     -46.410  -0.150 -16.618  1.00 96.92           C  
ATOM   2752  N   SER A 174     -39.726   1.546 -15.332  1.00 97.07           N  
ATOM   2753  H   SER A 174     -40.273   1.427 -16.173  1.00 97.07           H  
ATOM   2754  CA  SER A 174     -38.588   2.468 -15.363  1.00 97.07           C  
ATOM   2755  HA  SER A 174     -37.699   1.945 -15.010  1.00 97.07           H  
ATOM   2756  C   SER A 174     -38.837   3.668 -14.457  1.00 97.07           C  
ATOM   2757  CB  SER A 174     -38.325   2.959 -16.789  1.00 97.07           C  
ATOM   2758  HB2 SER A 174     -38.334   2.103 -17.464  1.00 97.07           H  
ATOM   2759  HB3 SER A 174     -39.111   3.651 -17.091  1.00 97.07           H  
ATOM   2760  O   SER A 174     -39.965   4.154 -14.357  1.00 97.07           O  
ATOM   2761  OG  SER A 174     -37.064   3.592 -16.898  1.00 97.07           O  
ATOM   2762  HG  SER A 174     -37.029   4.383 -16.355  1.00 97.07           H  
ATOM   2763  N   LEU A 175     -37.761   4.153 -13.853  1.00 97.04           N  
ATOM   2764  H   LEU A 175     -36.887   3.656 -13.953  1.00 97.04           H  
ATOM   2765  CA  LEU A 175     -37.694   5.426 -13.148  1.00 97.04           C  
ATOM   2766  HA  LEU A 175     -38.692   5.845 -13.025  1.00 97.04           H  
ATOM   2767  C   LEU A 175     -36.884   6.431 -13.969  1.00 97.04           C  
ATOM   2768  CB  LEU A 175     -37.073   5.178 -11.768  1.00 97.04           C  
ATOM   2769  HB2 LEU A 175     -36.111   4.685 -11.905  1.00 97.04           H  
ATOM   2770  HB3 LEU A 175     -36.883   6.133 -11.279  1.00 97.04           H  
ATOM   2771  O   LEU A 175     -36.059   6.035 -14.798  1.00 97.04           O  
ATOM   2772  CG  LEU A 175     -37.967   4.318 -10.862  1.00 97.04           C  
ATOM   2773  HG  LEU A 175     -38.251   3.404 -11.383  1.00 97.04           H  
ATOM   2774  CD1 LEU A 175     -37.177   3.906  -9.630  1.00 97.04           C  
ATOM   2775 HD11 LEU A 175     -37.834   3.401  -8.922  1.00 97.04           H  
ATOM   2776 HD12 LEU A 175     -36.378   3.225  -9.922  1.00 97.04           H  
ATOM   2777 HD13 LEU A 175     -36.742   4.796  -9.176  1.00 97.04           H  
ATOM   2778  CD2 LEU A 175     -39.238   5.069 -10.447  1.00 97.04           C  
ATOM   2779 HD21 LEU A 175     -39.729   4.560  -9.618  1.00 97.04           H  
ATOM   2780 HD22 LEU A 175     -39.923   5.120 -11.293  1.00 97.04           H  
ATOM   2781 HD23 LEU A 175     -38.979   6.086 -10.150  1.00 97.04           H  
ATOM   2782  N   ASP A 176     -37.123   7.718 -13.731  1.00 96.72           N  
ATOM   2783  H   ASP A 176     -37.785   7.971 -13.011  1.00 96.72           H  
ATOM   2784  CA  ASP A 176     -36.319   8.794 -14.320  1.00 96.72           C  
ATOM   2785  HA  ASP A 176     -36.049   8.531 -15.343  1.00 96.72           H  
ATOM   2786  C   ASP A 176     -35.012   8.984 -13.533  1.00 96.72           C  
ATOM   2787  CB  ASP A 176     -37.139  10.094 -14.355  1.00 96.72           C  
ATOM   2788  HB2 ASP A 176     -37.523  10.302 -13.356  1.00 96.72           H  
ATOM   2789  HB3 ASP A 176     -36.477  10.914 -14.635  1.00 96.72           H  
ATOM   2790  O   ASP A 176     -33.978   9.369 -14.089  1.00 96.72           O  
ATOM   2791  CG  ASP A 176     -38.298  10.063 -15.361  1.00 96.72           C  
ATOM   2792  OD1 ASP A 176     -39.296  10.775 -15.111  1.00 96.72           O  
ATOM   2793  OD2 ASP A 176     -38.167   9.374 -16.400  1.00 96.72           O  
ATOM   2794  N   GLU A 177     -35.041   8.670 -12.236  1.00 97.04           N  
ATOM   2795  H   GLU A 177     -35.928   8.408 -11.829  1.00 97.04           H  
ATOM   2796  CA  GLU A 177     -33.884   8.664 -11.358  1.00 97.04           C  
ATOM   2797  HA  GLU A 177     -33.401   9.637 -11.449  1.00 97.04           H  
ATOM   2798  C   GLU A 177     -32.864   7.595 -11.773  1.00 97.04           C  
ATOM   2799  CB  GLU A 177     -34.296   8.478  -9.886  1.00 97.04           C  
ATOM   2800  HB2 GLU A 177     -33.381   8.480  -9.294  1.00 97.04           H  
ATOM   2801  HB3 GLU A 177     -34.777   7.510  -9.744  1.00 97.04           H  
ATOM   2802  O   GLU A 177     -33.198   6.486 -12.199  1.00 97.04           O  
ATOM   2803  CG  GLU A 177     -35.198   9.597  -9.339  1.00 97.04           C  
ATOM   2804  HG2 GLU A 177     -35.035   9.650  -8.263  1.00 97.04           H  
ATOM   2805  HG3 GLU A 177     -34.884  10.552  -9.761  1.00 97.04           H  
ATOM   2806  CD  GLU A 177     -36.704   9.386  -9.577  1.00 97.04           C  
ATOM   2807  OE1 GLU A 177     -37.481  10.052  -8.858  1.00 97.04           O  
ATOM   2808  OE2 GLU A 177     -37.088   8.513 -10.390  1.00 97.04           O  
ATOM   2809  N   LYS A 178     -31.580   7.920 -11.593  1.00 97.67           N  
ATOM   2810  H   LYS A 178     -31.371   8.811 -11.166  1.00 97.67           H  
ATOM   2811  CA  LYS A 178     -30.456   7.036 -11.919  1.00 97.67           C  
ATOM   2812  HA  LYS A 178     -30.839   6.035 -12.116  1.00 97.67           H  
ATOM   2813  C   LYS A 178     -29.490   6.919 -10.756  1.00 97.67           C  
ATOM   2814  CB  LYS A 178     -29.729   7.532 -13.176  1.00 97.67           C  
ATOM   2815  HB2 LYS A 178     -28.871   6.886 -13.362  1.00 97.67           H  
ATOM   2816  HB3 LYS A 178     -29.369   8.549 -13.018  1.00 97.67           H  
ATOM   2817  O   LYS A 178     -29.257   7.891 -10.039  1.00 97.67           O  
ATOM   2818  CG  LYS A 178     -30.658   7.496 -14.392  1.00 97.67           C  
ATOM   2819  HG2 LYS A 178     -31.152   6.525 -14.434  1.00 97.67           H  
ATOM   2820  HG3 LYS A 178     -31.417   8.273 -14.294  1.00 97.67           H  
ATOM   2821  CD  LYS A 178     -29.883   7.709 -15.689  1.00 97.67           C  
ATOM   2822  HD2 LYS A 178     -29.158   6.902 -15.799  1.00 97.67           H  
ATOM   2823  HD3 LYS A 178     -29.374   8.673 -15.669  1.00 97.67           H  
ATOM   2824  CE  LYS A 178     -30.898   7.667 -16.829  1.00 97.67           C  
ATOM   2825  HE2 LYS A 178     -31.599   6.857 -16.628  1.00 97.67           H  
ATOM   2826  HE3 LYS A 178     -31.471   8.595 -16.832  1.00 97.67           H  
ATOM   2827  NZ  LYS A 178     -30.240   7.423 -18.128  1.00 97.67           N  
ATOM   2828  HZ1 LYS A 178     -30.936   7.444 -18.860  1.00 97.67           H  
ATOM   2829  HZ2 LYS A 178     -29.525   8.114 -18.307  1.00 97.67           H  
ATOM   2830  HZ3 LYS A 178     -29.846   6.493 -18.104  1.00 97.67           H  
ATOM   2831  N   ILE A 179     -28.857   5.757 -10.630  1.00 97.46           N  
ATOM   2832  H   ILE A 179     -29.079   5.027 -11.291  1.00 97.46           H  
ATOM   2833  CA  ILE A 179     -27.673   5.616  -9.789  1.00 97.46           C  
ATOM   2834  HA  ILE A 179     -27.927   6.025  -8.811  1.00 97.46           H  
ATOM   2835  C   ILE A 179     -26.540   6.448 -10.420  1.00 97.46           C  
ATOM   2836  CB  ILE A 179     -27.286   4.136  -9.588  1.00 97.46           C  
ATOM   2837  HB  ILE A 179     -27.074   3.700 -10.564  1.00 97.46           H  
ATOM   2838  O   ILE A 179     -26.210   6.254 -11.603  1.00 97.46           O  
ATOM   2839  CG1 ILE A 179     -28.417   3.303  -8.944  1.00 97.46           C  
ATOM   2840 HG12 ILE A 179     -29.281   3.303  -9.609  1.00 97.46           H  
ATOM   2841 HG13 ILE A 179     -28.081   2.269  -8.860  1.00 97.46           H  
ATOM   2842  CG2 ILE A 179     -26.008   4.020  -8.741  1.00 97.46           C  
ATOM   2843 HG21 ILE A 179     -25.151   4.414  -9.287  1.00 97.46           H  
ATOM   2844 HG22 ILE A 179     -26.109   4.561  -7.800  1.00 97.46           H  
ATOM   2845 HG23 ILE A 179     -25.815   2.971  -8.514  1.00 97.46           H  
ATOM   2846  CD1 ILE A 179     -28.865   3.773  -7.550  1.00 97.46           C  
ATOM   2847 HD11 ILE A 179     -28.027   3.766  -6.854  1.00 97.46           H  
ATOM   2848 HD12 ILE A 179     -29.292   4.775  -7.603  1.00 97.46           H  
ATOM   2849 HD13 ILE A 179     -29.626   3.095  -7.164  1.00 97.46           H  
ATOM   2850  N   PRO A 180     -25.950   7.401  -9.674  1.00 95.99           N  
ATOM   2851  CA  PRO A 180     -24.896   8.261 -10.198  1.00 95.99           C  
ATOM   2852  HA  PRO A 180     -25.262   8.784 -11.082  1.00 95.99           H  
ATOM   2853  C   PRO A 180     -23.654   7.448 -10.587  1.00 95.99           C  
ATOM   2854  CB  PRO A 180     -24.613   9.287  -9.094  1.00 95.99           C  
ATOM   2855  HB2 PRO A 180     -23.560   9.566  -9.050  1.00 95.99           H  
ATOM   2856  HB3 PRO A 180     -25.233  10.169  -9.255  1.00 95.99           H  
ATOM   2857  O   PRO A 180     -23.368   6.408  -9.995  1.00 95.99           O  
ATOM   2858  CG  PRO A 180     -25.062   8.584  -7.814  1.00 95.99           C  
ATOM   2859  HG2 PRO A 180     -24.266   7.935  -7.448  1.00 95.99           H  
ATOM   2860  HG3 PRO A 180     -25.365   9.292  -7.042  1.00 95.99           H  
ATOM   2861  CD  PRO A 180     -26.228   7.723  -8.280  1.00 95.99           C  
ATOM   2862  HD2 PRO A 180     -26.287   6.827  -7.661  1.00 95.99           H  
ATOM   2863  HD3 PRO A 180     -27.158   8.289  -8.216  1.00 95.99           H  
ATOM   2864  N   TYR A 181     -22.904   7.933 -11.582  1.00 96.20           N  
ATOM   2865  H   TYR A 181     -23.131   8.841 -11.963  1.00 96.20           H  
ATOM   2866  CA  TYR A 181     -21.589   7.367 -11.900  1.00 96.20           C  
ATOM   2867  HA  TYR A 181     -21.706   6.309 -12.133  1.00 96.20           H  
ATOM   2868  C   TYR A 181     -20.665   7.479 -10.682  1.00 96.20           C  
ATOM   2869  CB  TYR A 181     -20.978   8.069 -13.118  1.00 96.20           C  
ATOM   2870  HB2 TYR A 181     -20.893   9.135 -12.907  1.00 96.20           H  
ATOM   2871  HB3 TYR A 181     -21.650   7.950 -13.968  1.00 96.20           H  
ATOM   2872  O   TYR A 181     -20.723   8.463  -9.942  1.00 96.20           O  
ATOM   2873  CG  TYR A 181     -19.613   7.531 -13.513  1.00 96.20           C  
ATOM   2874  CD1 TYR A 181     -18.449   8.285 -13.254  1.00 96.20           C  
ATOM   2875  HD1 TYR A 181     -18.518   9.250 -12.773  1.00 96.20           H  
ATOM   2876  CD2 TYR A 181     -19.499   6.256 -14.101  1.00 96.20           C  
ATOM   2877  HD2 TYR A 181     -20.370   5.633 -14.243  1.00 96.20           H  
ATOM   2878  CE1 TYR A 181     -17.181   7.782 -13.610  1.00 96.20           C  
ATOM   2879  HE1 TYR A 181     -16.286   8.354 -13.413  1.00 96.20           H  
ATOM   2880  CE2 TYR A 181     -18.232   5.751 -14.456  1.00 96.20           C  
ATOM   2881  HE2 TYR A 181     -18.133   4.761 -14.875  1.00 96.20           H  
ATOM   2882  OH  TYR A 181     -15.848   6.033 -14.569  1.00 96.20           O  
ATOM   2883  HH  TYR A 181     -15.136   6.658 -14.414  1.00 96.20           H  
ATOM   2884  CZ  TYR A 181     -17.069   6.517 -14.220  1.00 96.20           C  
ATOM   2885  N   GLY A 182     -19.857   6.450 -10.461  1.00 95.97           N  
ATOM   2886  H   GLY A 182     -19.898   5.664 -11.094  1.00 95.97           H  
ATOM   2887  CA  GLY A 182     -19.110   6.265  -9.222  1.00 95.97           C  
ATOM   2888  HA2 GLY A 182     -18.170   5.760  -9.446  1.00 95.97           H  
ATOM   2889  HA3 GLY A 182     -18.869   7.233  -8.781  1.00 95.97           H  
ATOM   2890  C   GLY A 182     -19.868   5.436  -8.185  1.00 95.97           C  
ATOM   2891  O   GLY A 182     -19.348   5.229  -7.094  1.00 95.97           O  
ATOM   2892  N   PHE A 183     -21.081   4.961  -8.477  1.00 96.83           N  
ATOM   2893  H   PHE A 183     -21.481   5.195  -9.374  1.00 96.83           H  
ATOM   2894  CA  PHE A 183     -21.870   4.137  -7.552  1.00 96.83           C  
ATOM   2895  HA  PHE A 183     -21.196   3.649  -6.849  1.00 96.83           H  
ATOM   2896  C   PHE A 183     -22.639   3.011  -8.251  1.00 96.83           C  
ATOM   2897  CB  PHE A 183     -22.835   5.026  -6.745  1.00 96.83           C  
ATOM   2898  HB2 PHE A 183     -23.507   5.536  -7.436  1.00 96.83           H  
ATOM   2899  HB3 PHE A 183     -23.454   4.393  -6.110  1.00 96.83           H  
ATOM   2900  O   PHE A 183     -23.414   2.317  -7.592  1.00 96.83           O  
ATOM   2901  CG  PHE A 183     -22.169   6.057  -5.855  1.00 96.83           C  
ATOM   2902  CD1 PHE A 183     -21.890   5.757  -4.508  1.00 96.83           C  
ATOM   2903  HD1 PHE A 183     -22.140   4.786  -4.106  1.00 96.83           H  
ATOM   2904  CD2 PHE A 183     -21.830   7.321  -6.374  1.00 96.83           C  
ATOM   2905  HD2 PHE A 183     -22.005   7.540  -7.417  1.00 96.83           H  
ATOM   2906  CE1 PHE A 183     -21.288   6.723  -3.682  1.00 96.83           C  
ATOM   2907  HE1 PHE A 183     -21.081   6.498  -2.646  1.00 96.83           H  
ATOM   2908  CE2 PHE A 183     -21.225   8.284  -5.551  1.00 96.83           C  
ATOM   2909  HE2 PHE A 183     -20.942   9.241  -5.963  1.00 96.83           H  
ATOM   2910  CZ  PHE A 183     -20.958   7.984  -4.204  1.00 96.83           C  
ATOM   2911  HZ  PHE A 183     -20.478   8.716  -3.572  1.00 96.83           H  
ATOM   2912  N   ARG A 184     -22.490   2.816  -9.567  1.00 97.28           N  
ATOM   2913  H   ARG A 184     -21.778   3.322 -10.073  1.00 97.28           H  
ATOM   2914  CA  ARG A 184     -23.306   1.849 -10.318  1.00 97.28           C  
ATOM   2915  HA  ARG A 184     -24.342   1.958  -9.999  1.00 97.28           H  
ATOM   2916  C   ARG A 184     -22.863   0.419 -10.018  1.00 97.28           C  
ATOM   2917  CB  ARG A 184     -23.231   2.131 -11.819  1.00 97.28           C  
ATOM   2918  HB2 ARG A 184     -23.837   1.400 -12.355  1.00 97.28           H  
ATOM   2919  HB3 ARG A 184     -22.199   2.025 -12.153  1.00 97.28           H  
ATOM   2920  O   ARG A 184     -21.661   0.168  -9.919  1.00 97.28           O  
ATOM   2921  CG  ARG A 184     -23.746   3.537 -12.135  1.00 97.28           C  
ATOM   2922  HG2 ARG A 184     -24.816   3.589 -11.937  1.00 97.28           H  
ATOM   2923  HG3 ARG A 184     -23.234   4.280 -11.524  1.00 97.28           H  
ATOM   2924  CD  ARG A 184     -23.461   3.856 -13.593  1.00 97.28           C  
ATOM   2925  HD2 ARG A 184     -22.381   3.819 -13.740  1.00 97.28           H  
ATOM   2926  HD3 ARG A 184     -23.928   3.100 -14.223  1.00 97.28           H  
ATOM   2927  NE  ARG A 184     -23.976   5.190 -13.935  1.00 97.28           N  
ATOM   2928  HE  ARG A 184     -24.570   5.631 -13.248  1.00 97.28           H  
ATOM   2929  NH1 ARG A 184     -22.953   5.299 -15.977  1.00 97.28           N  
ATOM   2930 HH11 ARG A 184     -22.581   4.378 -15.793  1.00 97.28           H  
ATOM   2931 HH12 ARG A 184     -22.698   5.797 -16.818  1.00 97.28           H  
ATOM   2932  NH2 ARG A 184     -24.172   7.031 -15.245  1.00 97.28           N  
ATOM   2933 HH21 ARG A 184     -24.774   7.427 -14.537  1.00 97.28           H  
ATOM   2934 HH22 ARG A 184     -23.937   7.529 -16.092  1.00 97.28           H  
ATOM   2935  CZ  ARG A 184     -23.705   5.830 -15.052  1.00 97.28           C  
ATOM   2936  N   PRO A 185     -23.791  -0.534  -9.855  1.00 97.12           N  
ATOM   2937  CA  PRO A 185     -23.414  -1.916  -9.602  1.00 97.12           C  
ATOM   2938  HA  PRO A 185     -22.712  -1.975  -8.770  1.00 97.12           H  
ATOM   2939  C   PRO A 185     -22.760  -2.522 -10.848  1.00 97.12           C  
ATOM   2940  CB  PRO A 185     -24.724  -2.606  -9.230  1.00 97.12           C  
ATOM   2941  HB2 PRO A 185     -24.956  -2.445  -8.177  1.00 97.12           H  
ATOM   2942  HB3 PRO A 185     -24.689  -3.676  -9.433  1.00 97.12           H  
ATOM   2943  O   PRO A 185     -23.133  -2.213 -11.972  1.00 97.12           O  
ATOM   2944  CG  PRO A 185     -25.759  -1.855 -10.067  1.00 97.12           C  
ATOM   2945  HG2 PRO A 185     -26.759  -1.943  -9.644  1.00 97.12           H  
ATOM   2946  HG3 PRO A 185     -25.744  -2.218 -11.095  1.00 97.12           H  
ATOM   2947  CD  PRO A 185     -25.238  -0.418 -10.009  1.00 97.12           C  
ATOM   2948  HD2 PRO A 185     -25.656   0.091  -9.140  1.00 97.12           H  
ATOM   2949  HD3 PRO A 185     -25.503   0.110 -10.925  1.00 97.12           H  
ATOM   2950  N   CYS A 186     -21.795  -3.418 -10.680  1.00 95.56           N  
ATOM   2951  H   CYS A 186     -21.463  -3.619  -9.748  1.00 95.56           H  
ATOM   2952  CA  CYS A 186     -21.130  -4.046 -11.828  1.00 95.56           C  
ATOM   2953  HA  CYS A 186     -20.963  -3.281 -12.587  1.00 95.56           H  
ATOM   2954  C   CYS A 186     -21.968  -5.157 -12.513  1.00 95.56           C  
ATOM   2955  CB  CYS A 186     -19.759  -4.529 -11.363  1.00 95.56           C  
ATOM   2956  HB2 CYS A 186     -19.205  -3.716 -10.896  1.00 95.56           H  
ATOM   2957  HB3 CYS A 186     -19.182  -4.883 -12.218  1.00 95.56           H  
ATOM   2958  O   CYS A 186     -21.585  -5.639 -13.585  1.00 95.56           O  
ATOM   2959  SG  CYS A 186     -20.003  -5.871 -10.189  1.00 95.56           S  
ATOM   2960  HG  CYS A 186     -20.291  -5.108  -9.130  1.00 95.56           H  
ATOM   2961  N   VAL A 187     -23.093  -5.560 -11.903  1.00 97.36           N  
ATOM   2962  H   VAL A 187     -23.334  -5.077 -11.049  1.00 97.36           H  
ATOM   2963  CA  VAL A 187     -24.132  -6.489 -12.400  1.00 97.36           C  
ATOM   2964  HA  VAL A 187     -24.113  -6.492 -13.490  1.00 97.36           H  
ATOM   2965  C   VAL A 187     -25.519  -5.993 -11.958  1.00 97.36           C  
ATOM   2966  CB  VAL A 187     -23.905  -7.938 -11.912  1.00 97.36           C  
ATOM   2967  HB  VAL A 187     -24.711  -8.556 -12.306  1.00 97.36           H  
ATOM   2968  O   VAL A 187     -25.597  -5.124 -11.096  1.00 97.36           O  
ATOM   2969  CG1 VAL A 187     -22.592  -8.505 -12.467  1.00 97.36           C  
ATOM   2970 HG11 VAL A 187     -21.741  -7.966 -12.052  1.00 97.36           H  
ATOM   2971 HG12 VAL A 187     -22.499  -9.557 -12.201  1.00 97.36           H  
ATOM   2972 HG13 VAL A 187     -22.582  -8.415 -13.553  1.00 97.36           H  
ATOM   2973  CG2 VAL A 187     -23.916  -8.079 -10.383  1.00 97.36           C  
ATOM   2974 HG21 VAL A 187     -24.876  -7.756  -9.981  1.00 97.36           H  
ATOM   2975 HG22 VAL A 187     -23.763  -9.122 -10.106  1.00 97.36           H  
ATOM   2976 HG23 VAL A 187     -23.125  -7.474  -9.939  1.00 97.36           H  
ATOM   2977  N   GLN A 188     -26.615  -6.512 -12.525  1.00 97.20           N  
ATOM   2978  H   GLN A 188     -26.525  -7.231 -13.228  1.00 97.20           H  
ATOM   2979  CA  GLN A 188     -27.968  -6.163 -12.061  1.00 97.20           C  
ATOM   2980  HA  GLN A 188     -28.108  -5.090 -12.194  1.00 97.20           H  
ATOM   2981  C   GLN A 188     -28.118  -6.496 -10.568  1.00 97.20           C  
ATOM   2982  CB  GLN A 188     -29.025  -6.892 -12.910  1.00 97.20           C  
ATOM   2983  HB2 GLN A 188     -28.895  -7.968 -12.795  1.00 97.20           H  
ATOM   2984  HB3 GLN A 188     -28.875  -6.636 -13.958  1.00 97.20           H  
ATOM   2985  O   GLN A 188     -27.822  -7.619 -10.161  1.00 97.20           O  
ATOM   2986  CG  GLN A 188     -30.463  -6.518 -12.518  1.00 97.20           C  
ATOM   2987  HG2 GLN A 188     -30.632  -6.752 -11.467  1.00 97.20           H  
ATOM   2988  HG3 GLN A 188     -30.602  -5.445 -12.654  1.00 97.20           H  
ATOM   2989  CD  GLN A 188     -31.503  -7.281 -13.339  1.00 97.20           C  
ATOM   2990  NE2 GLN A 188     -32.345  -6.608 -14.081  1.00 97.20           N  
ATOM   2991 HE21 GLN A 188     -32.886  -7.144 -14.744  1.00 97.20           H  
ATOM   2992 HE22 GLN A 188     -32.138  -5.634 -14.251  1.00 97.20           H  
ATOM   2993  OE1 GLN A 188     -31.613  -8.495 -13.314  1.00 97.20           O  
ATOM   2994  N   THR A 189     -28.584  -5.536  -9.770  1.00 98.06           N  
ATOM   2995  H   THR A 189     -28.783  -4.640 -10.193  1.00 98.06           H  
ATOM   2996  CA  THR A 189     -28.721  -5.646  -8.308  1.00 98.06           C  
ATOM   2997  HA  THR A 189     -28.483  -6.662  -7.993  1.00 98.06           H  
ATOM   2998  C   THR A 189     -30.157  -5.359  -7.876  1.00 98.06           C  
ATOM   2999  CB  THR A 189     -27.719  -4.715  -7.611  1.00 98.06           C  
ATOM   3000  HB  THR A 189     -27.785  -3.717  -8.045  1.00 98.06           H  
ATOM   3001  O   THR A 189     -30.825  -4.499  -8.444  1.00 98.06           O  
ATOM   3002  CG2 THR A 189     -27.928  -4.611  -6.104  1.00 98.06           C  
ATOM   3003 HG21 THR A 189     -27.070  -4.120  -5.646  1.00 98.06           H  
ATOM   3004 HG22 THR A 189     -28.818  -4.018  -5.892  1.00 98.06           H  
ATOM   3005 HG23 THR A 189     -28.044  -5.605  -5.673  1.00 98.06           H  
ATOM   3006  OG1 THR A 189     -26.411  -5.202  -7.795  1.00 98.06           O  
ATOM   3007  HG1 THR A 189     -25.804  -4.476  -7.634  1.00 98.06           H  
ATOM   3008  N   HIS A 190     -30.652  -6.065  -6.863  1.00 97.71           N  
ATOM   3009  H   HIS A 190     -30.058  -6.759  -6.432  1.00 97.71           H  
ATOM   3010  CA  HIS A 190     -32.036  -6.024  -6.405  1.00 97.71           C  
ATOM   3011  HA  HIS A 190     -32.589  -5.284  -6.982  1.00 97.71           H  
ATOM   3012  C   HIS A 190     -32.129  -5.646  -4.926  1.00 97.71           C  
ATOM   3013  CB  HIS A 190     -32.680  -7.387  -6.663  1.00 97.71           C  
ATOM   3014  HB2 HIS A 190     -32.155  -8.140  -6.074  1.00 97.71           H  
ATOM   3015  HB3 HIS A 190     -33.717  -7.358  -6.330  1.00 97.71           H  
ATOM   3016  O   HIS A 190     -31.715  -6.402  -4.050  1.00 97.71           O  
ATOM   3017  CG  HIS A 190     -32.649  -7.799  -8.108  1.00 97.71           C  
ATOM   3018  CD2 HIS A 190     -32.216  -8.994  -8.611  1.00 97.71           C  
ATOM   3019  HD2 HIS A 190     -31.787  -9.814  -8.053  1.00 97.71           H  
ATOM   3020  ND1 HIS A 190     -33.045  -7.025  -9.173  1.00 97.71           N  
ATOM   3021  HD1 HIS A 190     -33.152  -6.021  -9.142  1.00 97.71           H  
ATOM   3022  CE1 HIS A 190     -32.920  -7.763 -10.286  1.00 97.71           C  
ATOM   3023  HE1 HIS A 190     -33.121  -7.421 -11.291  1.00 97.71           H  
ATOM   3024  NE2 HIS A 190     -32.449  -8.975  -9.985  1.00 97.71           N  
ATOM   3025  N   LEU A 191     -32.726  -4.490  -4.648  1.00 98.14           N  
ATOM   3026  H   LEU A 191     -33.074  -3.941  -5.422  1.00 98.14           H  
ATOM   3027  CA  LEU A 191     -33.082  -4.059  -3.301  1.00 98.14           C  
ATOM   3028  HA  LEU A 191     -32.375  -4.473  -2.582  1.00 98.14           H  
ATOM   3029  C   LEU A 191     -34.483  -4.571  -2.962  1.00 98.14           C  
ATOM   3030  CB  LEU A 191     -33.001  -2.528  -3.249  1.00 98.14           C  
ATOM   3031  HB2 LEU A 191     -31.972  -2.213  -3.422  1.00 98.14           H  
ATOM   3032  HB3 LEU A 191     -33.607  -2.135  -4.066  1.00 98.14           H  
ATOM   3033  O   LEU A 191     -35.476  -3.979  -3.388  1.00 98.14           O  
ATOM   3034  CG  LEU A 191     -33.509  -1.912  -1.934  1.00 98.14           C  
ATOM   3035  HG  LEU A 191     -34.507  -2.279  -1.693  1.00 98.14           H  
ATOM   3036  CD1 LEU A 191     -32.593  -2.238  -0.762  1.00 98.14           C  
ATOM   3037 HD11 LEU A 191     -31.592  -1.851  -0.953  1.00 98.14           H  
ATOM   3038 HD12 LEU A 191     -32.557  -3.313  -0.588  1.00 98.14           H  
ATOM   3039 HD13 LEU A 191     -32.994  -1.753   0.128  1.00 98.14           H  
ATOM   3040  CD2 LEU A 191     -33.602  -0.400  -2.099  1.00 98.14           C  
ATOM   3041 HD21 LEU A 191     -32.708  -0.017  -2.591  1.00 98.14           H  
ATOM   3042 HD22 LEU A 191     -34.470  -0.159  -2.713  1.00 98.14           H  
ATOM   3043 HD23 LEU A 191     -33.723   0.071  -1.124  1.00 98.14           H  
ATOM   3044  N   VAL A 192     -34.568  -5.651  -2.185  1.00 97.65           N  
ATOM   3045  H   VAL A 192     -33.713  -6.089  -1.874  1.00 97.65           H  
ATOM   3046  CA  VAL A 192     -35.838  -6.123  -1.617  1.00 97.65           C  
ATOM   3047  HA  VAL A 192     -36.617  -6.019  -2.373  1.00 97.65           H  
ATOM   3048  C   VAL A 192     -36.208  -5.232  -0.431  1.00 97.65           C  
ATOM   3049  CB  VAL A 192     -35.777  -7.611  -1.220  1.00 97.65           C  
ATOM   3050  HB  VAL A 192     -35.008  -7.752  -0.461  1.00 97.65           H  
ATOM   3051  O   VAL A 192     -35.429  -5.065   0.505  1.00 97.65           O  
ATOM   3052  CG1 VAL A 192     -37.123  -8.087  -0.655  1.00 97.65           C  
ATOM   3053 HG11 VAL A 192     -37.924  -7.899  -1.369  1.00 97.65           H  
ATOM   3054 HG12 VAL A 192     -37.079  -9.156  -0.444  1.00 97.65           H  
ATOM   3055 HG13 VAL A 192     -37.346  -7.572   0.279  1.00 97.65           H  
ATOM   3056  CG2 VAL A 192     -35.435  -8.490  -2.433  1.00 97.65           C  
ATOM   3057 HG21 VAL A 192     -34.448  -8.232  -2.819  1.00 97.65           H  
ATOM   3058 HG22 VAL A 192     -36.176  -8.358  -3.220  1.00 97.65           H  
ATOM   3059 HG23 VAL A 192     -35.413  -9.537  -2.132  1.00 97.65           H  
ATOM   3060  N   THR A 193     -37.396  -4.637  -0.489  1.00 96.71           N  
ATOM   3061  H   THR A 193     -37.987  -4.823  -1.287  1.00 96.71           H  
ATOM   3062  CA  THR A 193     -37.883  -3.642   0.468  1.00 96.71           C  
ATOM   3063  HA  THR A 193     -37.111  -3.425   1.206  1.00 96.71           H  
ATOM   3064  C   THR A 193     -39.110  -4.172   1.193  1.00 96.71           C  
ATOM   3065  CB  THR A 193     -38.215  -2.332  -0.256  1.00 96.71           C  
ATOM   3066  HB  THR A 193     -38.993  -2.505  -1.000  1.00 96.71           H  
ATOM   3067  O   THR A 193     -40.104  -4.532   0.563  1.00 96.71           O  
ATOM   3068  CG2 THR A 193     -38.685  -1.239   0.694  1.00 96.71           C  
ATOM   3069 HG21 THR A 193     -38.002  -1.165   1.541  1.00 96.71           H  
ATOM   3070 HG22 THR A 193     -38.696  -0.293   0.154  1.00 96.71           H  
ATOM   3071 HG23 THR A 193     -39.693  -1.455   1.048  1.00 96.71           H  
ATOM   3072  OG1 THR A 193     -37.064  -1.855  -0.911  1.00 96.71           O  
ATOM   3073  HG1 THR A 193     -36.791  -2.533  -1.533  1.00 96.71           H  
ATOM   3074  N   ASN A 194     -39.059  -4.193   2.522  1.00 96.04           N  
ATOM   3075  H   ASN A 194     -38.242  -3.806   2.973  1.00 96.04           H  
ATOM   3076  CA  ASN A 194     -40.224  -4.457   3.353  1.00 96.04           C  
ATOM   3077  HA  ASN A 194     -40.784  -5.295   2.938  1.00 96.04           H  
ATOM   3078  C   ASN A 194     -41.136  -3.231   3.385  1.00 96.04           C  
ATOM   3079  CB  ASN A 194     -39.762  -4.827   4.764  1.00 96.04           C  
ATOM   3080  HB2 ASN A 194     -39.170  -5.741   4.728  1.00 96.04           H  
ATOM   3081  HB3 ASN A 194     -39.138  -4.019   5.147  1.00 96.04           H  
ATOM   3082  O   ASN A 194     -40.653  -2.098   3.477  1.00 96.04           O  
ATOM   3083  CG  ASN A 194     -40.936  -5.052   5.702  1.00 96.04           C  
ATOM   3084  ND2 ASN A 194     -41.355  -4.057   6.449  1.00 96.04           N  
ATOM   3085 HD21 ASN A 194     -42.190  -4.213   6.997  1.00 96.04           H  
ATOM   3086 HD22 ASN A 194     -40.953  -3.134   6.365  1.00 96.04           H  
ATOM   3087  OD1 ASN A 194     -41.509  -6.125   5.755  1.00 96.04           O  
ATOM   3088  N   LYS A 195     -42.444  -3.485   3.400  1.00 95.72           N  
ATOM   3089  H   LYS A 195     -42.756  -4.445   3.368  1.00 95.72           H  
ATOM   3090  CA  LYS A 195     -43.480  -2.471   3.565  1.00 95.72           C  
ATOM   3091  HA  LYS A 195     -43.017  -1.500   3.742  1.00 95.72           H  
ATOM   3092  C   LYS A 195     -44.346  -2.825   4.767  1.00 95.72           C  
ATOM   3093  CB  LYS A 195     -44.293  -2.358   2.275  1.00 95.72           C  
ATOM   3094  HB2 LYS A 195     -45.042  -1.576   2.402  1.00 95.72           H  
ATOM   3095  HB3 LYS A 195     -44.799  -3.309   2.107  1.00 95.72           H  
ATOM   3096  O   LYS A 195     -44.687  -3.993   4.944  1.00 95.72           O  
ATOM   3097  CG  LYS A 195     -43.412  -2.031   1.054  1.00 95.72           C  
ATOM   3098  HG2 LYS A 195     -42.781  -2.885   0.810  1.00 95.72           H  
ATOM   3099  HG3 LYS A 195     -42.773  -1.180   1.290  1.00 95.72           H  
ATOM   3100  CD  LYS A 195     -44.252  -1.676  -0.172  1.00 95.72           C  
ATOM   3101  HD2 LYS A 195     -44.808  -0.770   0.071  1.00 95.72           H  
ATOM   3102  HD3 LYS A 195     -43.595  -1.445  -1.010  1.00 95.72           H  
ATOM   3103  CE  LYS A 195     -45.217  -2.793  -0.582  1.00 95.72           C  
ATOM   3104  HE2 LYS A 195     -44.697  -3.528  -1.196  1.00 95.72           H  
ATOM   3105  HE3 LYS A 195     -45.568  -3.303   0.316  1.00 95.72           H  
ATOM   3106  NZ  LYS A 195     -46.401  -2.259  -1.275  1.00 95.72           N  
ATOM   3107  HZ1 LYS A 195     -46.139  -1.850  -2.160  1.00 95.72           H  
ATOM   3108  HZ2 LYS A 195     -46.808  -1.555  -0.676  1.00 95.72           H  
ATOM   3109  HZ3 LYS A 195     -47.103  -2.976  -1.388  1.00 95.72           H  
ATOM   3110  N   ASN A 196     -44.692  -1.861   5.614  1.00 95.78           N  
ATOM   3111  H   ASN A 196     -44.314  -0.934   5.479  1.00 95.78           H  
ATOM   3112  CA  ASN A 196     -45.588  -2.107   6.747  1.00 95.78           C  
ATOM   3113  HA  ASN A 196     -46.286  -2.891   6.452  1.00 95.78           H  
ATOM   3114  C   ASN A 196     -46.450  -0.882   7.093  1.00 95.78           C  
ATOM   3115  CB  ASN A 196     -44.777  -2.633   7.955  1.00 95.78           C  
ATOM   3116  HB2 ASN A 196     -45.465  -3.009   8.713  1.00 95.78           H  
ATOM   3117  HB3 ASN A 196     -44.148  -3.468   7.647  1.00 95.78           H  
ATOM   3118  O   ASN A 196     -46.081   0.256   6.814  1.00 95.78           O  
ATOM   3119  CG  ASN A 196     -43.897  -1.568   8.583  1.00 95.78           C  
ATOM   3120  ND2 ASN A 196     -44.371  -0.943   9.634  1.00 95.78           N  
ATOM   3121 HD21 ASN A 196     -43.967  -0.066   9.928  1.00 95.78           H  
ATOM   3122 HD22 ASN A 196     -45.207  -1.269  10.098  1.00 95.78           H  
ATOM   3123  OD1 ASN A 196     -42.801  -1.283   8.122  1.00 95.78           O  
ATOM   3124  N   VAL A 197     -47.593  -1.124   7.734  1.00 94.07           N  
ATOM   3125  H   VAL A 197     -47.828  -2.091   7.907  1.00 94.07           H  
ATOM   3126  CA  VAL A 197     -48.458  -0.105   8.344  1.00 94.07           C  
ATOM   3127  HA  VAL A 197     -47.956   0.862   8.318  1.00 94.07           H  
ATOM   3128  C   VAL A 197     -48.684  -0.506   9.793  1.00 94.07           C  
ATOM   3129  CB  VAL A 197     -49.810   0.030   7.614  1.00 94.07           C  
ATOM   3130  HB  VAL A 197     -50.367  -0.902   7.701  1.00 94.07           H  
ATOM   3131  O   VAL A 197     -49.309  -1.536  10.058  1.00 94.07           O  
ATOM   3132  CG1 VAL A 197     -50.647   1.156   8.239  1.00 94.07           C  
ATOM   3133 HG11 VAL A 197     -51.555   1.307   7.655  1.00 94.07           H  
ATOM   3134 HG12 VAL A 197     -50.074   2.083   8.245  1.00 94.07           H  
ATOM   3135 HG13 VAL A 197     -50.932   0.892   9.257  1.00 94.07           H  
ATOM   3136  CG2 VAL A 197     -49.629   0.325   6.125  1.00 94.07           C  
ATOM   3137 HG21 VAL A 197     -49.142  -0.524   5.646  1.00 94.07           H  
ATOM   3138 HG22 VAL A 197     -49.022   1.219   5.982  1.00 94.07           H  
ATOM   3139 HG23 VAL A 197     -50.597   0.473   5.645  1.00 94.07           H  
ATOM   3140  N   ALA A 198     -48.171   0.282  10.743  1.00 91.32           N  
ATOM   3141  H   ALA A 198     -47.606   1.073  10.470  1.00 91.32           H  
ATOM   3142  CA  ALA A 198     -48.061  -0.161  12.131  1.00 91.32           C  
ATOM   3143  HA  ALA A 198     -47.427   0.540  12.672  1.00 91.32           H  
ATOM   3144  C   ALA A 198     -47.343  -1.524  12.180  1.00 91.32           C  
ATOM   3145  CB  ALA A 198     -49.439  -0.088  12.816  1.00 91.32           C  
ATOM   3146  HB1 ALA A 198     -49.330  -0.295  13.881  1.00 91.32           H  
ATOM   3147  HB2 ALA A 198     -49.844   0.917  12.701  1.00 91.32           H  
ATOM   3148  HB3 ALA A 198     -50.134  -0.803  12.375  1.00 91.32           H  
ATOM   3149  O   ALA A 198     -46.330  -1.727  11.511  1.00 91.32           O  
ATOM   3150  N   ASN A 199     -47.896  -2.488  12.909  1.00 91.59           N  
ATOM   3151  H   ASN A 199     -48.736  -2.274  13.427  1.00 91.59           H  
ATOM   3152  CA  ASN A 199     -47.330  -3.830  12.987  1.00 91.59           C  
ATOM   3153  HA  ASN A 199     -46.242  -3.758  12.973  1.00 91.59           H  
ATOM   3154  C   ASN A 199     -47.732  -4.714  11.794  1.00 91.59           C  
ATOM   3155  CB  ASN A 199     -47.747  -4.478  14.315  1.00 91.59           C  
ATOM   3156  HB2 ASN A 199     -48.820  -4.668  14.292  1.00 91.59           H  
ATOM   3157  HB3 ASN A 199     -47.241  -5.439  14.405  1.00 91.59           H  
ATOM   3158  O   ASN A 199     -47.310  -5.855  11.741  1.00 91.59           O  
ATOM   3159  CG  ASN A 199     -47.422  -3.672  15.560  1.00 91.59           C  
ATOM   3160  ND2 ASN A 199     -48.009  -4.040  16.672  1.00 91.59           N  
ATOM   3161 HD21 ASN A 199     -48.587  -4.867  16.676  1.00 91.59           H  
ATOM   3162 HD22 ASN A 199     -47.766  -3.523  17.505  1.00 91.59           H  
ATOM   3163  OD1 ASN A 199     -46.684  -2.705  15.589  1.00 91.59           O  
ATOM   3164  N   PHE A 200     -48.579  -4.269  10.863  1.00 89.03           N  
ATOM   3165  H   PHE A 200     -48.845  -3.295  10.845  1.00 89.03           H  
ATOM   3166  CA  PHE A 200     -49.012  -5.118   9.752  1.00 89.03           C  
ATOM   3167  HA  PHE A 200     -49.003  -6.161  10.068  1.00 89.03           H  
ATOM   3168  C   PHE A 200     -48.045  -4.986   8.577  1.00 89.03           C  
ATOM   3169  CB  PHE A 200     -50.455  -4.790   9.369  1.00 89.03           C  
ATOM   3170  HB2 PHE A 200     -51.071  -4.794  10.268  1.00 89.03           H  
ATOM   3171  HB3 PHE A 200     -50.503  -3.790   8.938  1.00 89.03           H  
ATOM   3172  O   PHE A 200     -47.937  -3.919   7.973  1.00 89.03           O  
ATOM   3173  CG  PHE A 200     -51.028  -5.794   8.391  1.00 89.03           C  
ATOM   3174  CD1 PHE A 200     -50.927  -5.568   7.008  1.00 89.03           C  
ATOM   3175  HD1 PHE A 200     -50.396  -4.696   6.655  1.00 89.03           H  
ATOM   3176  CD2 PHE A 200     -51.578  -7.000   8.862  1.00 89.03           C  
ATOM   3177  HD2 PHE A 200     -51.606  -7.206   9.921  1.00 89.03           H  
ATOM   3178  CE1 PHE A 200     -51.403  -6.534   6.102  1.00 89.03           C  
ATOM   3179  HE1 PHE A 200     -51.233  -6.436   5.040  1.00 89.03           H  
ATOM   3180  CE2 PHE A 200     -52.050  -7.963   7.955  1.00 89.03           C  
ATOM   3181  HE2 PHE A 200     -52.424  -8.910   8.316  1.00 89.03           H  
ATOM   3182  CZ  PHE A 200     -51.969  -7.728   6.574  1.00 89.03           C  
ATOM   3183  HZ  PHE A 200     -52.266  -8.499   5.879  1.00 89.03           H  
ATOM   3184  N   HIS A 201     -47.344  -6.063   8.258  1.00 90.58           N  
ATOM   3185  H   HIS A 201     -47.590  -6.946   8.682  1.00 90.58           H  
ATOM   3186  CA  HIS A 201     -46.419  -6.136   7.143  1.00 90.58           C  
ATOM   3187  HA  HIS A 201     -45.976  -5.153   6.982  1.00 90.58           H  
ATOM   3188  C   HIS A 201     -47.168  -6.512   5.865  1.00 90.58           C  
ATOM   3189  CB  HIS A 201     -45.275  -7.091   7.483  1.00 90.58           C  
ATOM   3190  HB2 HIS A 201     -45.690  -8.003   7.912  1.00 90.58           H  
ATOM   3191  HB3 HIS A 201     -44.742  -7.345   6.567  1.00 90.58           H  
ATOM   3192  O   HIS A 201     -48.145  -7.256   5.858  1.00 90.58           O  
ATOM   3193  CG  HIS A 201     -44.283  -6.518   8.463  1.00 90.58           C  
ATOM   3194  CD2 HIS A 201     -44.517  -6.141   9.757  1.00 90.58           C  
ATOM   3195  HD2 HIS A 201     -45.471  -6.176  10.261  1.00 90.58           H  
ATOM   3196  ND1 HIS A 201     -42.943  -6.342   8.233  1.00 90.58           N  
ATOM   3197  HD1 HIS A 201     -42.454  -6.618   7.393  1.00 90.58           H  
ATOM   3198  CE1 HIS A 201     -42.376  -5.916   9.372  1.00 90.58           C  
ATOM   3199  HE1 HIS A 201     -41.318  -5.746   9.508  1.00 90.58           H  
ATOM   3200  NE2 HIS A 201     -43.302  -5.747  10.328  1.00 90.58           N  
ATOM   3201  N   LYS A 202     -46.725  -5.908   4.774  1.00 85.67           N  
ATOM   3202  H   LYS A 202     -45.875  -5.368   4.852  1.00 85.67           H  
ATOM   3203  CA  LYS A 202     -47.315  -6.003   3.446  1.00 85.67           C  
ATOM   3204  HA  LYS A 202     -48.226  -6.600   3.471  1.00 85.67           H  
ATOM   3205  C   LYS A 202     -46.344  -6.733   2.536  1.00 85.67           C  
ATOM   3206  CB  LYS A 202     -47.635  -4.579   2.960  1.00 85.67           C  
ATOM   3207  HB2 LYS A 202     -46.727  -3.980   3.021  1.00 85.67           H  
ATOM   3208  HB3 LYS A 202     -47.947  -4.593   1.916  1.00 85.67           H  
ATOM   3209  O   LYS A 202     -45.215  -7.048   2.920  1.00 85.67           O  
ATOM   3210  CG  LYS A 202     -48.714  -3.892   3.811  1.00 85.67           C  
ATOM   3211  HG2 LYS A 202     -48.581  -4.114   4.870  1.00 85.67           H  
ATOM   3212  HG3 LYS A 202     -48.617  -2.812   3.700  1.00 85.67           H  
ATOM   3213  CD  LYS A 202     -50.108  -4.326   3.364  1.00 85.67           C  
ATOM   3214  HD2 LYS A 202     -50.221  -4.116   2.300  1.00 85.67           H  
ATOM   3215  HD3 LYS A 202     -50.215  -5.400   3.518  1.00 85.67           H  
ATOM   3216  CE  LYS A 202     -51.154  -3.528   4.141  1.00 85.67           C  
ATOM   3217  HE2 LYS A 202     -50.907  -3.543   5.202  1.00 85.67           H  
ATOM   3218  HE3 LYS A 202     -51.093  -2.495   3.799  1.00 85.67           H  
ATOM   3219  NZ  LYS A 202     -52.509  -4.070   3.907  1.00 85.67           N  
ATOM   3220  HZ1 LYS A 202     -52.689  -4.057   2.913  1.00 85.67           H  
ATOM   3221  HZ2 LYS A 202     -52.567  -5.023   4.239  1.00 85.67           H  
ATOM   3222  HZ3 LYS A 202     -53.202  -3.496   4.365  1.00 85.67           H  
ATOM   3223  N   GLU A 203     -46.785  -6.998   1.319  1.00 87.66           N  
ATOM   3224  H   GLU A 203     -47.695  -6.669   1.029  1.00 87.66           H  
ATOM   3225  CA  GLU A 203     -45.925  -7.586   0.309  1.00 87.66           C  
ATOM   3226  HA  GLU A 203     -45.554  -8.536   0.694  1.00 87.66           H  
ATOM   3227  C   GLU A 203     -44.716  -6.676   0.047  1.00 87.66           C  
ATOM   3228  CB  GLU A 203     -46.709  -7.874  -0.975  1.00 87.66           C  
ATOM   3229  HB2 GLU A 203     -46.883  -6.955  -1.536  1.00 87.66           H  
ATOM   3230  HB3 GLU A 203     -46.063  -8.522  -1.567  1.00 87.66           H  
ATOM   3231  O   GLU A 203     -44.791  -5.455   0.195  1.00 87.66           O  
ATOM   3232  CG  GLU A 203     -48.036  -8.626  -0.759  1.00 87.66           C  
ATOM   3233  HG2 GLU A 203     -47.908  -9.350   0.046  1.00 87.66           H  
ATOM   3234  HG3 GLU A 203     -48.246  -9.194  -1.665  1.00 87.66           H  
ATOM   3235  CD  GLU A 203     -49.257  -7.731  -0.462  1.00 87.66           C  
ATOM   3236  OE1 GLU A 203     -50.393  -8.253  -0.536  1.00 87.66           O  
ATOM   3237  OE2 GLU A 203     -49.094  -6.516  -0.182  1.00 87.66           O  
ATOM   3238  N   CYS A 204     -43.575  -7.255  -0.320  1.00 93.68           N  
ATOM   3239  H   CYS A 204     -43.529  -8.258  -0.424  1.00 93.68           H  
ATOM   3240  CA  CYS A 204     -42.377  -6.463  -0.574  1.00 93.68           C  
ATOM   3241  HA  CYS A 204     -42.227  -5.800   0.278  1.00 93.68           H  
ATOM   3242  C   CYS A 204     -42.539  -5.563  -1.813  1.00 93.68           C  
ATOM   3243  CB  CYS A 204     -41.159  -7.390  -0.687  1.00 93.68           C  
ATOM   3244  HB2 CYS A 204     -41.334  -8.139  -1.459  1.00 93.68           H  
ATOM   3245  HB3 CYS A 204     -40.283  -6.801  -0.960  1.00 93.68           H  
ATOM   3246  O   CYS A 204     -43.338  -5.833  -2.703  1.00 93.68           O  
ATOM   3247  SG  CYS A 204     -40.842  -8.211   0.903  1.00 93.68           S  
ATOM   3248  HG  CYS A 204     -40.899  -7.108   1.654  1.00 93.68           H  
ATOM   3249  N   ALA A 205     -41.726  -4.514  -1.898  1.00 96.11           N  
ATOM   3250  H   ALA A 205     -41.096  -4.359  -1.124  1.00 96.11           H  
ATOM   3251  CA  ALA A 205     -41.407  -3.845  -3.159  1.00 96.11           C  
ATOM   3252  HA  ALA A 205     -42.026  -4.247  -3.962  1.00 96.11           H  
ATOM   3253  C   ALA A 205     -39.948  -4.133  -3.521  1.00 96.11           C  
ATOM   3254  CB  ALA A 205     -41.706  -2.348  -3.051  1.00 96.11           C  
ATOM   3255  HB1 ALA A 205     -42.781  -2.207  -2.943  1.00 96.11           H  
ATOM   3256  HB2 ALA A 205     -41.190  -1.921  -2.191  1.00 96.11           H  
ATOM   3257  HB3 ALA A 205     -41.382  -1.839  -3.960  1.00 96.11           H  
ATOM   3258  O   ALA A 205     -39.139  -4.459  -2.651  1.00 96.11           O  
ATOM   3259  N   VAL A 206     -39.590  -4.023  -4.797  1.00 97.03           N  
ATOM   3260  H   VAL A 206     -40.284  -3.739  -5.474  1.00 97.03           H  
ATOM   3261  CA  VAL A 206     -38.215  -4.270  -5.249  1.00 97.03           C  
ATOM   3262  HA  VAL A 206     -37.559  -4.277  -4.379  1.00 97.03           H  
ATOM   3263  C   VAL A 206     -37.749  -3.158  -6.165  1.00 97.03           C  
ATOM   3264  CB  VAL A 206     -38.059  -5.633  -5.944  1.00 97.03           C  
ATOM   3265  HB  VAL A 206     -38.602  -5.624  -6.890  1.00 97.03           H  
ATOM   3266  O   VAL A 206     -38.448  -2.817  -7.112  1.00 97.03           O  
ATOM   3267  CG1 VAL A 206     -36.580  -5.948  -6.220  1.00 97.03           C  
ATOM   3268 HG11 VAL A 206     -36.164  -5.224  -6.922  1.00 97.03           H  
ATOM   3269 HG12 VAL A 206     -36.487  -6.939  -6.665  1.00 97.03           H  
ATOM   3270 HG13 VAL A 206     -36.010  -5.922  -5.292  1.00 97.03           H  
ATOM   3271  CG2 VAL A 206     -38.603  -6.779  -5.090  1.00 97.03           C  
ATOM   3272 HG21 VAL A 206     -39.674  -6.659  -4.927  1.00 97.03           H  
ATOM   3273 HG22 VAL A 206     -38.092  -6.815  -4.129  1.00 97.03           H  
ATOM   3274 HG23 VAL A 206     -38.446  -7.710  -5.635  1.00 97.03           H  
ATOM   3275  N   TRP A 207     -36.541  -2.649  -5.927  1.00 97.76           N  
ATOM   3276  H   TRP A 207     -36.037  -2.988  -5.120  1.00 97.76           H  
ATOM   3277  CA  TRP A 207     -35.815  -1.825  -6.893  1.00 97.76           C  
ATOM   3278  HA  TRP A 207     -36.509  -1.463  -7.652  1.00 97.76           H  
ATOM   3279  C   TRP A 207     -34.760  -2.663  -7.603  1.00 97.76           C  
ATOM   3280  CB  TRP A 207     -35.204  -0.592  -6.228  1.00 97.76           C  
ATOM   3281  HB2 TRP A 207     -34.841  -0.844  -5.232  1.00 97.76           H  
ATOM   3282  HB3 TRP A 207     -34.351  -0.260  -6.819  1.00 97.76           H  
ATOM   3283  O   TRP A 207     -34.002  -3.392  -6.965  1.00 97.76           O  
ATOM   3284  CG  TRP A 207     -36.151   0.550  -6.107  1.00 97.76           C  
ATOM   3285  CD1 TRP A 207     -36.101   1.678  -6.844  1.00 97.76           C  
ATOM   3286  HD1 TRP A 207     -35.363   1.902  -7.600  1.00 97.76           H  
ATOM   3287  CD2 TRP A 207     -37.301   0.697  -5.216  1.00 97.76           C  
ATOM   3288  CE2 TRP A 207     -37.906   1.960  -5.476  1.00 97.76           C  
ATOM   3289  CE3 TRP A 207     -37.884  -0.094  -4.202  1.00 97.76           C  
ATOM   3290  HE3 TRP A 207     -37.441  -1.045  -3.948  1.00 97.76           H  
ATOM   3291  NE1 TRP A 207     -37.134   2.505  -6.469  1.00 97.76           N  
ATOM   3292  HE1 TRP A 207     -37.231   3.452  -6.807  1.00 97.76           H  
ATOM   3293  CH2 TRP A 207     -39.575   1.614  -3.768  1.00 97.76           C  
ATOM   3294  HH2 TRP A 207     -40.418   1.955  -3.184  1.00 97.76           H  
ATOM   3295  CZ2 TRP A 207     -39.023   2.428  -4.771  1.00 97.76           C  
ATOM   3296  HZ2 TRP A 207     -39.433   3.403  -4.988  1.00 97.76           H  
ATOM   3297  CZ3 TRP A 207     -39.011   0.357  -3.491  1.00 97.76           C  
ATOM   3298  HZ3 TRP A 207     -39.428  -0.257  -2.706  1.00 97.76           H  
ATOM   3299  N   HIS A 208     -34.698  -2.549  -8.924  1.00 97.88           N  
ATOM   3300  H   HIS A 208     -35.326  -1.891  -9.364  1.00 97.88           H  
ATOM   3301  CA  HIS A 208     -33.727  -3.216  -9.781  1.00 97.88           C  
ATOM   3302  HA  HIS A 208     -33.156  -3.926  -9.184  1.00 97.88           H  
ATOM   3303  C   HIS A 208     -32.760  -2.158 -10.326  1.00 97.88           C  
ATOM   3304  CB  HIS A 208     -34.440  -4.008 -10.891  1.00 97.88           C  
ATOM   3305  HB2 HIS A 208     -33.735  -4.718 -11.323  1.00 97.88           H  
ATOM   3306  HB3 HIS A 208     -34.721  -3.316 -11.685  1.00 97.88           H  
ATOM   3307  O   HIS A 208     -33.169  -1.237 -11.033  1.00 97.88           O  
ATOM   3308  CG  HIS A 208     -35.688  -4.748 -10.453  1.00 97.88           C  
ATOM   3309  CD2 HIS A 208     -36.974  -4.287 -10.565  1.00 97.88           C  
ATOM   3310  HD2 HIS A 208     -37.267  -3.335 -10.983  1.00 97.88           H  
ATOM   3311  ND1 HIS A 208     -35.768  -5.985  -9.848  1.00 97.88           N  
ATOM   3312  HD1 HIS A 208     -35.003  -6.588  -9.581  1.00 97.88           H  
ATOM   3313  CE1 HIS A 208     -37.061  -6.250  -9.597  1.00 97.88           C  
ATOM   3314  HE1 HIS A 208     -37.433  -7.124  -9.083  1.00 97.88           H  
ATOM   3315  NE2 HIS A 208     -37.839  -5.257 -10.049  1.00 97.88           N  
ATOM   3316  N   LEU A 209     -31.491  -2.271  -9.949  1.00 98.05           N  
ATOM   3317  H   LEU A 209     -31.240  -3.071  -9.385  1.00 98.05           H  
ATOM   3318  CA  LEU A 209     -30.413  -1.344 -10.271  1.00 98.05           C  
ATOM   3319  HA  LEU A 209     -30.829  -0.400 -10.623  1.00 98.05           H  
ATOM   3320  C   LEU A 209     -29.560  -1.956 -11.384  1.00 98.05           C  
ATOM   3321  CB  LEU A 209     -29.561  -1.078  -9.012  1.00 98.05           C  
ATOM   3322  HB2 LEU A 209     -28.961  -1.968  -8.818  1.00 98.05           H  
ATOM   3323  HB3 LEU A 209     -28.876  -0.259  -9.229  1.00 98.05           H  
ATOM   3324  O   LEU A 209     -28.989  -3.031 -11.199  1.00 98.05           O  
ATOM   3325  CG  LEU A 209     -30.326  -0.767  -7.712  1.00 98.05           C  
ATOM   3326  HG  LEU A 209     -30.938  -1.625  -7.435  1.00 98.05           H  
ATOM   3327  CD1 LEU A 209     -29.325  -0.526  -6.581  1.00 98.05           C  
ATOM   3328 HD11 LEU A 209     -29.864  -0.426  -5.639  1.00 98.05           H  
ATOM   3329 HD12 LEU A 209     -28.646  -1.375  -6.499  1.00 98.05           H  
ATOM   3330 HD13 LEU A 209     -28.747   0.378  -6.771  1.00 98.05           H  
ATOM   3331  CD2 LEU A 209     -31.229   0.456  -7.845  1.00 98.05           C  
ATOM   3332 HD21 LEU A 209     -30.642   1.312  -8.176  1.00 98.05           H  
ATOM   3333 HD22 LEU A 209     -31.689   0.684  -6.884  1.00 98.05           H  
ATOM   3334 HD23 LEU A 209     -32.021   0.259  -8.568  1.00 98.05           H  
ATOM   3335  N   GLU A 210     -29.464  -1.283 -12.526  1.00 97.45           N  
ATOM   3336  H   GLU A 210     -29.967  -0.413 -12.628  1.00 97.45           H  
ATOM   3337  CA  GLU A 210     -28.688  -1.767 -13.670  1.00 97.45           C  
ATOM   3338  HA  GLU A 210     -28.641  -2.855 -13.616  1.00 97.45           H  
ATOM   3339  C   GLU A 210     -27.254  -1.208 -13.684  1.00 97.45           C  
ATOM   3340  CB  GLU A 210     -29.377  -1.395 -14.990  1.00 97.45           C  
ATOM   3341  HB2 GLU A 210     -29.443  -0.310 -15.059  1.00 97.45           H  
ATOM   3342  HB3 GLU A 210     -28.753  -1.732 -15.818  1.00 97.45           H  
ATOM   3343  O   GLU A 210     -27.037  -0.071 -13.250  1.00 97.45           O  
ATOM   3344  CG  GLU A 210     -30.781  -1.980 -15.175  1.00 97.45           C  
ATOM   3345  HG2 GLU A 210     -31.104  -1.704 -16.179  1.00 97.45           H  
ATOM   3346  HG3 GLU A 210     -31.457  -1.515 -14.456  1.00 97.45           H  
ATOM   3347  CD  GLU A 210     -30.853  -3.505 -15.054  1.00 97.45           C  
ATOM   3348  OE1 GLU A 210     -31.916  -4.000 -14.606  1.00 97.45           O  
ATOM   3349  OE2 GLU A 210     -29.865  -4.178 -15.420  1.00 97.45           O  
ATOM   3350  N   PRO A 211     -26.280  -1.912 -14.296  1.00 97.72           N  
ATOM   3351  CA  PRO A 211     -24.913  -1.402 -14.464  1.00 97.72           C  
ATOM   3352  HA  PRO A 211     -24.509  -1.204 -13.471  1.00 97.72           H  
ATOM   3353  C   PRO A 211     -24.792  -0.098 -15.258  1.00 97.72           C  
ATOM   3354  CB  PRO A 211     -24.133  -2.531 -15.147  1.00 97.72           C  
ATOM   3355  HB2 PRO A 211     -23.096  -2.562 -14.813  1.00 97.72           H  
ATOM   3356  HB3 PRO A 211     -24.182  -2.423 -16.230  1.00 97.72           H  
ATOM   3357  O   PRO A 211     -23.829   0.649 -15.111  1.00 97.72           O  
ATOM   3358  CG  PRO A 211     -24.897  -3.783 -14.731  1.00 97.72           C  
ATOM   3359  HG2 PRO A 211     -24.747  -4.609 -15.427  1.00 97.72           H  
ATOM   3360  HG3 PRO A 211     -24.589  -4.058 -13.722  1.00 97.72           H  
ATOM   3361  CD  PRO A 211     -26.346  -3.312 -14.701  1.00 97.72           C  
ATOM   3362  HD2 PRO A 211     -26.790  -3.390 -15.694  1.00 97.72           H  
ATOM   3363  HD3 PRO A 211     -26.906  -3.918 -13.989  1.00 97.72           H  
ATOM   3364  N   SER A 212     -25.791   0.226 -16.080  1.00 96.30           N  
ATOM   3365  H   SER A 212     -26.583  -0.398 -16.134  1.00 96.30           H  
ATOM   3366  CA  SER A 212     -25.876   1.512 -16.784  1.00 96.30           C  
ATOM   3367  HA  SER A 212     -24.909   1.726 -17.240  1.00 96.30           H  
ATOM   3368  C   SER A 212     -26.222   2.693 -15.865  1.00 96.30           C  
ATOM   3369  CB  SER A 212     -26.921   1.398 -17.893  1.00 96.30           C  
ATOM   3370  HB2 SER A 212     -26.639   0.592 -18.569  1.00 96.30           H  
ATOM   3371  HB3 SER A 212     -26.960   2.332 -18.454  1.00 96.30           H  
ATOM   3372  O   SER A 212     -26.145   3.848 -16.286  1.00 96.30           O  
ATOM   3373  OG  SER A 212     -28.195   1.125 -17.336  1.00 96.30           O  
ATOM   3374  HG  SER A 212     -28.787   0.862 -18.045  1.00 96.30           H  
ATOM   3375  N   GLY A 213     -26.624   2.415 -14.624  1.00 97.28           N  
ATOM   3376  H   GLY A 213     -26.621   1.448 -14.330  1.00 97.28           H  
ATOM   3377  CA  GLY A 213     -27.186   3.370 -13.677  1.00 97.28           C  
ATOM   3378  HA2 GLY A 213     -26.972   3.008 -12.671  1.00 97.28           H  
ATOM   3379  HA3 GLY A 213     -26.718   4.346 -13.806  1.00 97.28           H  
ATOM   3380  C   GLY A 213     -28.701   3.543 -13.790  1.00 97.28           C  
ATOM   3381  O   GLY A 213     -29.270   4.267 -12.979  1.00 97.28           O  
ATOM   3382  N   ASN A 214     -29.376   2.905 -14.751  1.00 97.94           N  
ATOM   3383  H   ASN A 214     -28.873   2.274 -15.359  1.00 97.94           H  
ATOM   3384  CA  ASN A 214     -30.840   2.933 -14.817  1.00 97.94           C  
ATOM   3385  HA  ASN A 214     -31.174   3.969 -14.755  1.00 97.94           H  
ATOM   3386  C   ASN A 214     -31.458   2.181 -13.624  1.00 97.94           C  
ATOM   3387  CB  ASN A 214     -31.325   2.343 -16.150  1.00 97.94           C  
ATOM   3388  HB2 ASN A 214     -30.924   1.335 -16.252  1.00 97.94           H  
ATOM   3389  HB3 ASN A 214     -32.412   2.262 -16.123  1.00 97.94           H  
ATOM   3390  O   ASN A 214     -30.894   1.193 -13.150  1.00 97.94           O  
ATOM   3391  CG  ASN A 214     -30.962   3.158 -17.382  1.00 97.94           C  
ATOM   3392  ND2 ASN A 214     -31.037   2.529 -18.534  1.00 97.94           N  
ATOM   3393 HD21 ASN A 214     -30.886   3.076 -19.369  1.00 97.94           H  
ATOM   3394 HD22 ASN A 214     -31.423   1.596 -18.556  1.00 97.94           H  
ATOM   3395  OD1 ASN A 214     -30.636   4.342 -17.364  1.00 97.94           O  
ATOM   3396  N   MET A 215     -32.629   2.635 -13.173  1.00 97.50           N  
ATOM   3397  H   MET A 215     -33.051   3.447 -13.601  1.00 97.50           H  
ATOM   3398  CA  MET A 215     -33.393   1.993 -12.105  1.00 97.50           C  
ATOM   3399  HA  MET A 215     -32.892   1.071 -11.810  1.00 97.50           H  
ATOM   3400  C   MET A 215     -34.795   1.618 -12.579  1.00 97.50           C  
ATOM   3401  CB  MET A 215     -33.469   2.891 -10.864  1.00 97.50           C  
ATOM   3402  HB2 MET A 215     -33.911   3.851 -11.131  1.00 97.50           H  
ATOM   3403  HB3 MET A 215     -34.106   2.407 -10.124  1.00 97.50           H  
ATOM   3404  O   MET A 215     -35.453   2.373 -13.295  1.00 97.50           O  
ATOM   3405  CG  MET A 215     -32.093   3.113 -10.234  1.00 97.50           C  
ATOM   3406  HG2 MET A 215     -31.479   3.710 -10.908  1.00 97.50           H  
ATOM   3407  HG3 MET A 215     -31.612   2.142 -10.114  1.00 97.50           H  
ATOM   3408  SD  MET A 215     -32.149   3.923  -8.612  1.00 97.50           S  
ATOM   3409  CE  MET A 215     -32.552   5.605  -9.124  1.00 97.50           C  
ATOM   3410  HE1 MET A 215     -31.799   5.946  -9.835  1.00 97.50           H  
ATOM   3411  HE2 MET A 215     -33.534   5.617  -9.595  1.00 97.50           H  
ATOM   3412  HE3 MET A 215     -32.550   6.268  -8.259  1.00 97.50           H  
ATOM   3413  N   PHE A 216     -35.255   0.457 -12.131  1.00 97.45           N  
ATOM   3414  H   PHE A 216     -34.639  -0.111 -11.568  1.00 97.45           H  
ATOM   3415  CA  PHE A 216     -36.624  -0.014 -12.299  1.00 97.45           C  
ATOM   3416  HA  PHE A 216     -37.221   0.795 -12.721  1.00 97.45           H  
ATOM   3417  C   PHE A 216     -37.198  -0.375 -10.934  1.00 97.45           C  
ATOM   3418  CB  PHE A 216     -36.671  -1.219 -13.252  1.00 97.45           C  
ATOM   3419  HB2 PHE A 216     -37.710  -1.520 -13.385  1.00 97.45           H  
ATOM   3420  HB3 PHE A 216     -36.148  -2.058 -12.794  1.00 97.45           H  
ATOM   3421  O   PHE A 216     -36.441  -0.680 -10.015  1.00 97.45           O  
ATOM   3422  CG  PHE A 216     -36.059  -0.964 -14.613  1.00 97.45           C  
ATOM   3423  CD1 PHE A 216     -36.878  -0.608 -15.698  1.00 97.45           C  
ATOM   3424  HD1 PHE A 216     -37.950  -0.561 -15.571  1.00 97.45           H  
ATOM   3425  CD2 PHE A 216     -34.667  -1.062 -14.794  1.00 97.45           C  
ATOM   3426  HD2 PHE A 216     -34.029  -1.351 -13.972  1.00 97.45           H  
ATOM   3427  CE1 PHE A 216     -36.312  -0.319 -16.951  1.00 97.45           C  
ATOM   3428  HE1 PHE A 216     -36.947  -0.042 -17.780  1.00 97.45           H  
ATOM   3429  CE2 PHE A 216     -34.103  -0.766 -16.045  1.00 97.45           C  
ATOM   3430  HE2 PHE A 216     -33.033  -0.827 -16.180  1.00 97.45           H  
ATOM   3431  CZ  PHE A 216     -34.921  -0.395 -17.124  1.00 97.45           C  
ATOM   3432  HZ  PHE A 216     -34.483  -0.176 -18.087  1.00 97.45           H  
ATOM   3433  N   TYR A 217     -38.518  -0.411 -10.799  1.00 97.78           N  
ATOM   3434  H   TYR A 217     -39.103  -0.100 -11.561  1.00 97.78           H  
ATOM   3435  CA  TYR A 217     -39.160  -0.915  -9.587  1.00 97.78           C  
ATOM   3436  HA  TYR A 217     -38.417  -1.481  -9.024  1.00 97.78           H  
ATOM   3437  C   TYR A 217     -40.300  -1.885  -9.898  1.00 97.78           C  
ATOM   3438  CB  TYR A 217     -39.611   0.246  -8.690  1.00 97.78           C  
ATOM   3439  HB2 TYR A 217     -38.815   0.987  -8.625  1.00 97.78           H  
ATOM   3440  HB3 TYR A 217     -39.767  -0.140  -7.682  1.00 97.78           H  
ATOM   3441  O   TYR A 217     -40.916  -1.821 -10.965  1.00 97.78           O  
ATOM   3442  CG  TYR A 217     -40.889   0.910  -9.156  1.00 97.78           C  
ATOM   3443  CD1 TYR A 217     -40.850   1.931 -10.122  1.00 97.78           C  
ATOM   3444  HD1 TYR A 217     -39.896   2.245 -10.519  1.00 97.78           H  
ATOM   3445  CD2 TYR A 217     -42.127   0.443  -8.681  1.00 97.78           C  
ATOM   3446  HD2 TYR A 217     -42.166  -0.357  -7.957  1.00 97.78           H  
ATOM   3447  CE1 TYR A 217     -42.039   2.520 -10.589  1.00 97.78           C  
ATOM   3448  HE1 TYR A 217     -41.991   3.290 -11.345  1.00 97.78           H  
ATOM   3449  CE2 TYR A 217     -43.318   0.990  -9.184  1.00 97.78           C  
ATOM   3450  HE2 TYR A 217     -44.268   0.589  -8.864  1.00 97.78           H  
ATOM   3451  OH  TYR A 217     -44.436   2.586 -10.588  1.00 97.78           O  
ATOM   3452  HH  TYR A 217     -44.276   3.338 -11.163  1.00 97.78           H  
ATOM   3453  CZ  TYR A 217     -43.282   2.047 -10.115  1.00 97.78           C  
ATOM   3454  N   SER A 218     -40.586  -2.765  -8.942  1.00 96.32           N  
ATOM   3455  H   SER A 218     -39.994  -2.771  -8.123  1.00 96.32           H  
ATOM   3456  CA  SER A 218     -41.786  -3.597  -8.900  1.00 96.32           C  
ATOM   3457  HA  SER A 218     -42.446  -3.265  -9.702  1.00 96.32           H  
ATOM   3458  C   SER A 218     -42.496  -3.400  -7.556  1.00 96.32           C  
ATOM   3459  CB  SER A 218     -41.463  -5.073  -9.156  1.00 96.32           C  
ATOM   3460  HB2 SER A 218     -40.874  -5.469  -8.328  1.00 96.32           H  
ATOM   3461  HB3 SER A 218     -42.395  -5.634  -9.221  1.00 96.32           H  
ATOM   3462  O   SER A 218     -41.846  -3.466  -6.511  1.00 96.32           O  
ATOM   3463  OG  SER A 218     -40.735  -5.225 -10.367  1.00 96.32           O  
ATOM   3464  HG  SER A 218     -39.803  -5.148 -10.148  1.00 96.32           H  
ATOM   3465  N   ASN A 219     -43.795  -3.101  -7.576  1.00 96.30           N  
ATOM   3466  H   ASN A 219     -44.269  -3.113  -8.468  1.00 96.30           H  
ATOM   3467  CA  ASN A 219     -44.615  -2.863  -6.389  1.00 96.30           C  
ATOM   3468  HA  ASN A 219     -44.252  -3.503  -5.585  1.00 96.30           H  
ATOM   3469  C   ASN A 219     -46.094  -3.220  -6.643  1.00 96.30           C  
ATOM   3470  CB  ASN A 219     -44.454  -1.389  -5.972  1.00 96.30           C  
ATOM   3471  HB2 ASN A 219     -43.399  -1.156  -5.833  1.00 96.30           H  
ATOM   3472  HB3 ASN A 219     -44.852  -0.748  -6.758  1.00 96.30           H  
ATOM   3473  O   ASN A 219     -46.612  -3.014  -7.744  1.00 96.30           O  
ATOM   3474  CG  ASN A 219     -45.164  -1.082  -4.670  1.00 96.30           C  
ATOM   3475  ND2 ASN A 219     -45.656   0.112  -4.520  1.00 96.30           N  
ATOM   3476 HD21 ASN A 219     -45.653   0.784  -5.274  1.00 96.30           H  
ATOM   3477 HD22 ASN A 219     -46.317   0.277  -3.774  1.00 96.30           H  
ATOM   3478  OD1 ASN A 219     -45.330  -1.922  -3.800  1.00 96.30           O  
ATOM   3479  N   GLN A 220     -46.789  -3.705  -5.611  1.00 93.46           N  
ATOM   3480  H   GLN A 220     -46.293  -3.846  -4.742  1.00 93.46           H  
ATOM   3481  CA  GLN A 220     -48.161  -4.215  -5.721  1.00 93.46           C  
ATOM   3482  HA  GLN A 220     -48.309  -4.568  -6.742  1.00 93.46           H  
ATOM   3483  C   GLN A 220     -49.264  -3.183  -5.526  1.00 93.46           C  
ATOM   3484  CB  GLN A 220     -48.334  -5.388  -4.742  1.00 93.46           C  
ATOM   3485  HB2 GLN A 220     -47.584  -6.144  -4.975  1.00 93.46           H  
ATOM   3486  HB3 GLN A 220     -48.155  -5.041  -3.724  1.00 93.46           H  
ATOM   3487  O   GLN A 220     -50.308  -3.272  -6.174  1.00 93.46           O  
ATOM   3488  CG  GLN A 220     -49.734  -6.028  -4.805  1.00 93.46           C  
ATOM   3489  HG2 GLN A 220     -49.982  -6.278  -5.836  1.00 93.46           H  
ATOM   3490  HG3 GLN A 220     -50.475  -5.320  -4.432  1.00 93.46           H  
ATOM   3491  CD  GLN A 220     -49.810  -7.296  -3.972  1.00 93.46           C  
ATOM   3492  NE2 GLN A 220     -50.863  -7.500  -3.215  1.00 93.46           N  
ATOM   3493 HE21 GLN A 220     -51.526  -6.754  -3.059  1.00 93.46           H  
ATOM   3494 HE22 GLN A 220     -50.721  -8.159  -2.463  1.00 93.46           H  
ATOM   3495  OE1 GLN A 220     -48.915  -8.115  -4.009  1.00 93.46           O  
ATOM   3496  N   ASN A 221     -49.070  -2.229  -4.624  1.00 88.55           N  
ATOM   3497  H   ASN A 221     -48.164  -2.137  -4.188  1.00 88.55           H  
ATOM   3498  CA  ASN A 221     -50.110  -1.292  -4.219  1.00 88.55           C  
ATOM   3499  HA  ASN A 221     -50.814  -1.175  -5.043  1.00 88.55           H  
ATOM   3500  C   ASN A 221     -49.500   0.092  -3.957  1.00 88.55           C  
ATOM   3501  CB  ASN A 221     -50.888  -1.890  -3.022  1.00 88.55           C  
ATOM   3502  HB2 ASN A 221     -51.839  -1.368  -2.921  1.00 88.55           H  
ATOM   3503  HB3 ASN A 221     -51.105  -2.943  -3.200  1.00 88.55           H  
ATOM   3504  O   ASN A 221     -48.298   0.208  -3.731  1.00 88.55           O  
ATOM   3505  CG  ASN A 221     -50.166  -1.731  -1.693  1.00 88.55           C  
ATOM   3506  ND2 ASN A 221     -49.832  -2.767  -0.960  1.00 88.55           N  
ATOM   3507 HD21 ASN A 221     -49.491  -2.496  -0.048  1.00 88.55           H  
ATOM   3508 HD22 ASN A 221     -50.095  -3.721  -1.163  1.00 88.55           H  
ATOM   3509  OD1 ASN A 221     -49.857  -0.625  -1.309  1.00 88.55           O  
ATOM   3510  N   MET A 222     -50.339   1.123  -3.991  1.00 91.48           N  
ATOM   3511  H   MET A 222     -51.328   0.924  -4.049  1.00 91.48           H  
ATOM   3512  CA  MET A 222     -49.948   2.528  -3.819  1.00 91.48           C  
ATOM   3513  HA  MET A 222     -48.863   2.599  -3.886  1.00 91.48           H  
ATOM   3514  C   MET A 222     -50.285   3.102  -2.441  1.00 91.48           C  
ATOM   3515  CB  MET A 222     -50.543   3.367  -4.958  1.00 91.48           C  
ATOM   3516  HB2 MET A 222     -50.066   3.064  -5.890  1.00 91.48           H  
ATOM   3517  HB3 MET A 222     -50.310   4.420  -4.802  1.00 91.48           H  
ATOM   3518  O   MET A 222     -50.305   4.326  -2.276  1.00 91.48           O  
ATOM   3519  CG  MET A 222     -52.058   3.184  -5.119  1.00 91.48           C  
ATOM   3520  HG2 MET A 222     -52.260   2.150  -5.399  1.00 91.48           H  
ATOM   3521  HG3 MET A 222     -52.549   3.379  -4.166  1.00 91.48           H  
ATOM   3522  SD  MET A 222     -52.796   4.245  -6.389  1.00 91.48           S  
ATOM   3523  CE  MET A 222     -52.902   5.786  -5.441  1.00 91.48           C  
ATOM   3524  HE1 MET A 222     -53.508   5.624  -4.550  1.00 91.48           H  
ATOM   3525  HE2 MET A 222     -51.904   6.108  -5.143  1.00 91.48           H  
ATOM   3526  HE3 MET A 222     -53.362   6.559  -6.056  1.00 91.48           H  
ATOM   3527  N   ASP A 223     -50.585   2.241  -1.473  1.00 92.98           N  
ATOM   3528  H   ASP A 223     -50.405   1.255  -1.597  1.00 92.98           H  
ATOM   3529  CA  ASP A 223     -50.966   2.679  -0.140  1.00 92.98           C  
ATOM   3530  HA  ASP A 223     -51.746   3.431  -0.261  1.00 92.98           H  
ATOM   3531  C   ASP A 223     -49.765   3.338   0.567  1.00 92.98           C  
ATOM   3532  CB  ASP A 223     -51.571   1.514   0.667  1.00 92.98           C  
ATOM   3533  HB2 ASP A 223     -51.755   1.855   1.686  1.00 92.98           H  
ATOM   3534  HB3 ASP A 223     -50.851   0.697   0.723  1.00 92.98           H  
ATOM   3535  O   ASP A 223     -48.610   2.977   0.308  1.00 92.98           O  
ATOM   3536  CG  ASP A 223     -52.903   1.001   0.094  1.00 92.98           C  
ATOM   3537  OD1 ASP A 223     -53.253  -0.171   0.369  1.00 92.98           O  
ATOM   3538  OD2 ASP A 223     -53.605   1.795  -0.578  1.00 92.98           O  
ATOM   3539  N   PRO A 224     -50.007   4.333   1.441  1.00 95.33           N  
ATOM   3540  CA  PRO A 224     -48.964   4.913   2.275  1.00 95.33           C  
ATOM   3541  HA  PRO A 224     -48.127   5.244   1.660  1.00 95.33           H  
ATOM   3542  C   PRO A 224     -48.465   3.866   3.270  1.00 95.33           C  
ATOM   3543  CB  PRO A 224     -49.611   6.117   2.966  1.00 95.33           C  
ATOM   3544  HB2 PRO A 224     -49.479   7.014   2.361  1.00 95.33           H  
ATOM   3545  HB3 PRO A 224     -49.216   6.281   3.969  1.00 95.33           H  
ATOM   3546  O   PRO A 224     -49.133   3.543   4.252  1.00 95.33           O  
ATOM   3547  CG  PRO A 224     -51.094   5.754   3.011  1.00 95.33           C  
ATOM   3548  HG2 PRO A 224     -51.294   5.133   3.883  1.00 95.33           H  
ATOM   3549  HG3 PRO A 224     -51.727   6.641   3.022  1.00 95.33           H  
ATOM   3550  CD  PRO A 224     -51.299   4.930   1.743  1.00 95.33           C  
ATOM   3551  HD2 PRO A 224     -51.595   5.580   0.920  1.00 95.33           H  
ATOM   3552  HD3 PRO A 224     -52.062   4.171   1.916  1.00 95.33           H  
ATOM   3553  N   GLU A 225     -47.270   3.351   3.022  1.00 95.37           N  
ATOM   3554  H   GLU A 225     -46.796   3.649   2.182  1.00 95.37           H  
ATOM   3555  CA  GLU A 225     -46.643   2.297   3.818  1.00 95.37           C  
ATOM   3556  HA  GLU A 225     -47.212   2.127   4.732  1.00 95.37           H  
ATOM   3557  C   GLU A 225     -45.237   2.747   4.226  1.00 95.37           C  
ATOM   3558  CB  GLU A 225     -46.623   0.980   3.019  1.00 95.37           C  
ATOM   3559  HB2 GLU A 225     -46.080   0.229   3.594  1.00 95.37           H  
ATOM   3560  HB3 GLU A 225     -46.075   1.161   2.095  1.00 95.37           H  
ATOM   3561  O   GLU A 225     -44.634   3.602   3.580  1.00 95.37           O  
ATOM   3562  CG  GLU A 225     -48.028   0.420   2.687  1.00 95.37           C  
ATOM   3563  HG2 GLU A 225     -48.471   0.045   3.610  1.00 95.37           H  
ATOM   3564  HG3 GLU A 225     -48.673   1.217   2.316  1.00 95.37           H  
ATOM   3565  CD  GLU A 225     -48.018  -0.710   1.642  1.00 95.37           C  
ATOM   3566  OE1 GLU A 225     -48.951  -1.549   1.617  1.00 95.37           O  
ATOM   3567  OE2 GLU A 225     -47.045  -0.797   0.865  1.00 95.37           O  
ATOM   3568  N   VAL A 226     -44.697   2.196   5.311  1.00 96.59           N  
ATOM   3569  H   VAL A 226     -45.235   1.513   5.826  1.00 96.59           H  
ATOM   3570  CA  VAL A 226     -43.309   2.424   5.721  1.00 96.59           C  
ATOM   3571  HA  VAL A 226     -43.047   3.461   5.514  1.00 96.59           H  
ATOM   3572  C   VAL A 226     -42.388   1.519   4.912  1.00 96.59           C  
ATOM   3573  CB  VAL A 226     -43.135   2.183   7.228  1.00 96.59           C  
ATOM   3574  HB  VAL A 226     -43.512   1.195   7.490  1.00 96.59           H  
ATOM   3575  O   VAL A 226     -42.511   0.302   5.006  1.00 96.59           O  
ATOM   3576  CG1 VAL A 226     -41.663   2.276   7.646  1.00 96.59           C  
ATOM   3577 HG11 VAL A 226     -41.601   2.129   8.724  1.00 96.59           H  
ATOM   3578 HG12 VAL A 226     -41.089   1.481   7.171  1.00 96.59           H  
ATOM   3579 HG13 VAL A 226     -41.255   3.249   7.369  1.00 96.59           H  
ATOM   3580  CG2 VAL A 226     -43.912   3.235   8.025  1.00 96.59           C  
ATOM   3581 HG21 VAL A 226     -43.576   4.235   7.751  1.00 96.59           H  
ATOM   3582 HG22 VAL A 226     -43.757   3.084   9.094  1.00 96.59           H  
ATOM   3583 HG23 VAL A 226     -44.979   3.137   7.824  1.00 96.59           H  
ATOM   3584  N   TYR A 227     -41.444   2.093   4.162  1.00 96.77           N  
ATOM   3585  H   TYR A 227     -41.385   3.102   4.155  1.00 96.77           H  
ATOM   3586  CA  TYR A 227     -40.500   1.327   3.336  1.00 96.77           C  
ATOM   3587  HA  TYR A 227     -40.894   0.322   3.187  1.00 96.77           H  
ATOM   3588  C   TYR A 227     -39.156   1.210   4.052  1.00 96.77           C  
ATOM   3589  CB  TYR A 227     -40.310   1.932   1.932  1.00 96.77           C  
ATOM   3590  HB2 TYR A 227     -39.471   1.415   1.466  1.00 96.77           H  
ATOM   3591  HB3 TYR A 227     -39.996   2.971   2.032  1.00 96.77           H  
ATOM   3592  O   TYR A 227     -38.590   2.217   4.485  1.00 96.77           O  
ATOM   3593  CG  TYR A 227     -41.502   1.830   0.988  1.00 96.77           C  
ATOM   3594  CD1 TYR A 227     -41.377   1.213  -0.275  1.00 96.77           C  
ATOM   3595  HD1 TYR A 227     -40.419   0.836  -0.603  1.00 96.77           H  
ATOM   3596  CD2 TYR A 227     -42.748   2.359   1.361  1.00 96.77           C  
ATOM   3597  HD2 TYR A 227     -42.844   2.902   2.289  1.00 96.77           H  
ATOM   3598  CE1 TYR A 227     -42.498   1.091  -1.123  1.00 96.77           C  
ATOM   3599  HE1 TYR A 227     -42.412   0.613  -2.087  1.00 96.77           H  
ATOM   3600  CE2 TYR A 227     -43.877   2.207   0.542  1.00 96.77           C  
ATOM   3601  HE2 TYR A 227     -44.833   2.593   0.864  1.00 96.77           H  
ATOM   3602  OH  TYR A 227     -44.861   1.395  -1.479  1.00 96.77           O  
ATOM   3603  HH  TYR A 227     -45.658   1.626  -0.996  1.00 96.77           H  
ATOM   3604  CZ  TYR A 227     -43.759   1.567  -0.704  1.00 96.77           C  
ATOM   3605  N   THR A 228     -38.628  -0.011   4.163  1.00 97.32           N  
ATOM   3606  H   THR A 228     -39.166  -0.798   3.828  1.00 97.32           H  
ATOM   3607  CA  THR A 228     -37.288  -0.272   4.712  1.00 97.32           C  
ATOM   3608  HA  THR A 228     -36.685   0.627   4.586  1.00 97.32           H  
ATOM   3609  C   THR A 228     -36.568  -1.391   3.960  1.00 97.32           C  
ATOM   3610  CB  THR A 228     -37.328  -0.581   6.219  1.00 97.32           C  
ATOM   3611  HB  THR A 228     -36.338  -0.900   6.546  1.00 97.32           H  
ATOM   3612  O   THR A 228     -37.135  -2.448   3.692  1.00 97.32           O  
ATOM   3613  CG2 THR A 228     -37.738   0.644   7.023  1.00 97.32           C  
ATOM   3614 HG21 THR A 228     -37.140   1.499   6.706  1.00 97.32           H  
ATOM   3615 HG22 THR A 228     -38.793   0.861   6.858  1.00 97.32           H  
ATOM   3616 HG23 THR A 228     -37.568   0.474   8.086  1.00 97.32           H  
ATOM   3617  OG1 THR A 228     -38.276  -1.565   6.559  1.00 97.32           O  
ATOM   3618  HG1 THR A 228     -39.140  -1.173   6.413  1.00 97.32           H  
ATOM   3619  N   GLY A 229     -35.305  -1.159   3.610  1.00 97.66           N  
ATOM   3620  H   GLY A 229     -34.904  -0.249   3.791  1.00 97.66           H  
ATOM   3621  CA  GLY A 229     -34.445  -2.126   2.930  1.00 97.66           C  
ATOM   3622  HA2 GLY A 229     -34.399  -3.044   3.515  1.00 97.66           H  
ATOM   3623  HA3 GLY A 229     -34.857  -2.367   1.950  1.00 97.66           H  
ATOM   3624  C   GLY A 229     -33.029  -1.583   2.743  1.00 97.66           C  
ATOM   3625  O   GLY A 229     -32.831  -0.368   2.662  1.00 97.66           O  
ATOM   3626  N   THR A 230     -32.051  -2.481   2.659  1.00 98.30           N  
ATOM   3627  H   THR A 230     -32.275  -3.461   2.756  1.00 98.30           H  
ATOM   3628  CA  THR A 230     -30.654  -2.157   2.348  1.00 98.30           C  
ATOM   3629  HA  THR A 230     -30.611  -1.182   1.864  1.00 98.30           H  
ATOM   3630  C   THR A 230     -30.095  -3.192   1.385  1.00 98.30           C  
ATOM   3631  CB  THR A 230     -29.780  -2.118   3.611  1.00 98.30           C  
ATOM   3632  HB  THR A 230     -29.767  -3.110   4.063  1.00 98.30           H  
ATOM   3633  O   THR A 230     -30.352  -4.384   1.534  1.00 98.30           O  
ATOM   3634  CG2 THR A 230     -28.339  -1.690   3.329  1.00 98.30           C  
ATOM   3635 HG21 THR A 230     -27.813  -1.474   4.259  1.00 98.30           H  
ATOM   3636 HG22 THR A 230     -28.325  -0.798   2.703  1.00 98.30           H  
ATOM   3637 HG23 THR A 230     -27.804  -2.494   2.823  1.00 98.30           H  
ATOM   3638  OG1 THR A 230     -30.310  -1.219   4.555  1.00 98.30           O  
ATOM   3639  HG1 THR A 230     -30.275  -0.320   4.219  1.00 98.30           H  
ATOM   3640  N   VAL A 231     -29.304  -2.745   0.412  1.00 98.23           N  
ATOM   3641  H   VAL A 231     -29.142  -1.751   0.340  1.00 98.23           H  
ATOM   3642  CA  VAL A 231     -28.526  -3.619  -0.465  1.00 98.23           C  
ATOM   3643  HA  VAL A 231     -28.500  -4.613  -0.018  1.00 98.23           H  
ATOM   3644  C   VAL A 231     -27.089  -3.119  -0.536  1.00 98.23           C  
ATOM   3645  CB  VAL A 231     -29.191  -3.764  -1.849  1.00 98.23           C  
ATOM   3646  HB  VAL A 231     -30.239  -4.017  -1.686  1.00 98.23           H  
ATOM   3647  O   VAL A 231     -26.843  -1.921  -0.662  1.00 98.23           O  
ATOM   3648  CG1 VAL A 231     -29.147  -2.491  -2.707  1.00 98.23           C  
ATOM   3649 HG11 VAL A 231     -29.611  -1.666  -2.168  1.00 98.23           H  
ATOM   3650 HG12 VAL A 231     -28.117  -2.224  -2.947  1.00 98.23           H  
ATOM   3651 HG13 VAL A 231     -29.688  -2.659  -3.638  1.00 98.23           H  
ATOM   3652  CG2 VAL A 231     -28.573  -4.919  -2.642  1.00 98.23           C  
ATOM   3653 HG21 VAL A 231     -29.165  -5.093  -3.540  1.00 98.23           H  
ATOM   3654 HG22 VAL A 231     -28.596  -5.830  -2.045  1.00 98.23           H  
ATOM   3655 HG23 VAL A 231     -27.544  -4.693  -2.923  1.00 98.23           H  
ATOM   3656  N   THR A 232     -26.135  -4.041  -0.482  1.00 98.37           N  
ATOM   3657  H   THR A 232     -26.405  -5.008  -0.373  1.00 98.37           H  
ATOM   3658  CA  THR A 232     -24.720  -3.761  -0.748  1.00 98.37           C  
ATOM   3659  HA  THR A 232     -24.603  -2.695  -0.944  1.00 98.37           H  
ATOM   3660  C   THR A 232     -24.304  -4.513  -1.994  1.00 98.37           C  
ATOM   3661  CB  THR A 232     -23.829  -4.120   0.444  1.00 98.37           C  
ATOM   3662  HB  THR A 232     -23.973  -5.174   0.683  1.00 98.37           H  
ATOM   3663  O   THR A 232     -24.777  -5.626  -2.226  1.00 98.37           O  
ATOM   3664  CG2 THR A 232     -22.337  -3.853   0.263  1.00 98.37           C  
ATOM   3665 HG21 THR A 232     -22.157  -2.791   0.098  1.00 98.37           H  
ATOM   3666 HG22 THR A 232     -21.800  -4.161   1.161  1.00 98.37           H  
ATOM   3667 HG23 THR A 232     -21.945  -4.421  -0.580  1.00 98.37           H  
ATOM   3668  OG1 THR A 232     -24.221  -3.348   1.539  1.00 98.37           O  
ATOM   3669  HG1 THR A 232     -23.751  -2.511   1.547  1.00 98.37           H  
ATOM   3670  N   TYR A 233     -23.437  -3.914  -2.799  1.00 97.71           N  
ATOM   3671  H   TYR A 233     -23.108  -2.990  -2.558  1.00 97.71           H  
ATOM   3672  CA  TYR A 233     -22.943  -4.489  -4.042  1.00 97.71           C  
ATOM   3673  HA  TYR A 233     -22.844  -5.567  -3.921  1.00 97.71           H  
ATOM   3674  C   TYR A 233     -21.562  -3.930  -4.403  1.00 97.71           C  
ATOM   3675  CB  TYR A 233     -23.969  -4.222  -5.152  1.00 97.71           C  
ATOM   3676  HB2 TYR A 233     -24.880  -4.774  -4.919  1.00 97.71           H  
ATOM   3677  HB3 TYR A 233     -23.592  -4.625  -6.092  1.00 97.71           H  
ATOM   3678  O   TYR A 233     -21.132  -2.898  -3.887  1.00 97.71           O  
ATOM   3679  CG  TYR A 233     -24.314  -2.758  -5.346  1.00 97.71           C  
ATOM   3680  CD1 TYR A 233     -25.463  -2.204  -4.747  1.00 97.71           C  
ATOM   3681  HD1 TYR A 233     -26.080  -2.811  -4.101  1.00 97.71           H  
ATOM   3682  CD2 TYR A 233     -23.468  -1.943  -6.117  1.00 97.71           C  
ATOM   3683  HD2 TYR A 233     -22.559  -2.349  -6.536  1.00 97.71           H  
ATOM   3684  CE1 TYR A 233     -25.804  -0.857  -4.978  1.00 97.71           C  
ATOM   3685  HE1 TYR A 233     -26.688  -0.427  -4.531  1.00 97.71           H  
ATOM   3686  CE2 TYR A 233     -23.803  -0.599  -6.350  1.00 97.71           C  
ATOM   3687  HE2 TYR A 233     -23.145   0.014  -6.947  1.00 97.71           H  
ATOM   3688  OH  TYR A 233     -25.316   1.239  -6.033  1.00 97.71           O  
ATOM   3689  HH  TYR A 233     -24.650   1.666  -6.577  1.00 97.71           H  
ATOM   3690  CZ  TYR A 233     -24.980  -0.055  -5.793  1.00 97.71           C  
ATOM   3691  N   ILE A 234     -20.873  -4.606  -5.319  1.00 97.84           N  
ATOM   3692  H   ILE A 234     -21.252  -5.483  -5.646  1.00 97.84           H  
ATOM   3693  CA  ILE A 234     -19.572  -4.182  -5.848  1.00 97.84           C  
ATOM   3694  HA  ILE A 234     -19.057  -3.596  -5.087  1.00 97.84           H  
ATOM   3695  C   ILE A 234     -19.763  -3.285  -7.080  1.00 97.84           C  
ATOM   3696  CB  ILE A 234     -18.703  -5.423  -6.135  1.00 97.84           C  
ATOM   3697  HB  ILE A 234     -19.288  -6.093  -6.766  1.00 97.84           H  
ATOM   3698  O   ILE A 234     -20.591  -3.573  -7.953  1.00 97.84           O  
ATOM   3699  CG1 ILE A 234     -18.368  -6.153  -4.812  1.00 97.84           C  
ATOM   3700 HG12 ILE A 234     -17.566  -5.627  -4.294  1.00 97.84           H  
ATOM   3701 HG13 ILE A 234     -19.234  -6.167  -4.151  1.00 97.84           H  
ATOM   3702  CG2 ILE A 234     -17.405  -5.067  -6.884  1.00 97.84           C  
ATOM   3703 HG21 ILE A 234     -16.805  -4.378  -6.291  1.00 97.84           H  
ATOM   3704 HG22 ILE A 234     -16.823  -5.968  -7.077  1.00 97.84           H  
ATOM   3705 HG23 ILE A 234     -17.621  -4.617  -7.853  1.00 97.84           H  
ATOM   3706  CD1 ILE A 234     -17.960  -7.611  -5.029  1.00 97.84           C  
ATOM   3707 HD11 ILE A 234     -17.785  -8.076  -4.059  1.00 97.84           H  
ATOM   3708 HD12 ILE A 234     -18.765  -8.147  -5.532  1.00 97.84           H  
ATOM   3709 HD13 ILE A 234     -17.050  -7.672  -5.626  1.00 97.84           H  
ATOM   3710  N   THR A 235     -18.968  -2.220  -7.168  1.00 96.97           N  
ATOM   3711  H   THR A 235     -18.298  -2.081  -6.426  1.00 96.97           H  
ATOM   3712  CA  THR A 235     -18.868  -1.323  -8.325  1.00 96.97           C  
ATOM   3713  HA  THR A 235     -19.588  -1.645  -9.077  1.00 96.97           H  
ATOM   3714  C   THR A 235     -17.482  -1.397  -8.967  1.00 96.97           C  
ATOM   3715  CB  THR A 235     -19.243   0.122  -7.954  1.00 96.97           C  
ATOM   3716  HB  THR A 235     -20.231   0.119  -7.495  1.00 96.97           H  
ATOM   3717  O   THR A 235     -16.469  -1.608  -8.298  1.00 96.97           O  
ATOM   3718  CG2 THR A 235     -18.269   0.806  -7.000  1.00 96.97           C  
ATOM   3719 HG21 THR A 235     -18.198   0.246  -6.068  1.00 96.97           H  
ATOM   3720 HG22 THR A 235     -17.283   0.875  -7.458  1.00 96.97           H  
ATOM   3721 HG23 THR A 235     -18.638   1.809  -6.782  1.00 96.97           H  
ATOM   3722  OG1 THR A 235     -19.291   0.921  -9.111  1.00 96.97           O  
ATOM   3723  HG1 THR A 235     -20.141   0.752  -9.525  1.00 96.97           H  
ATOM   3724  N   GLU A 236     -17.447  -1.204 -10.281  1.00 95.74           N  
ATOM   3725  H   GLU A 236     -18.318  -1.016 -10.758  1.00 95.74           H  
ATOM   3726  CA  GLU A 236     -16.220  -1.009 -11.063  1.00 95.74           C  
ATOM   3727  HA  GLU A 236     -15.342  -1.208 -10.449  1.00 95.74           H  
ATOM   3728  C   GLU A 236     -16.075   0.437 -11.553  1.00 95.74           C  
ATOM   3729  CB  GLU A 236     -16.204  -1.983 -12.247  1.00 95.74           C  
ATOM   3730  HB2 GLU A 236     -15.408  -1.710 -12.939  1.00 95.74           H  
ATOM   3731  HB3 GLU A 236     -17.156  -1.911 -12.773  1.00 95.74           H  
ATOM   3732  O   GLU A 236     -15.075   0.760 -12.188  1.00 95.74           O  
ATOM   3733  CG  GLU A 236     -15.958  -3.424 -11.797  1.00 95.74           C  
ATOM   3734  HG2 GLU A 236     -16.679  -3.705 -11.029  1.00 95.74           H  
ATOM   3735  HG3 GLU A 236     -14.955  -3.486 -11.373  1.00 95.74           H  
ATOM   3736  CD  GLU A 236     -16.092  -4.382 -12.979  1.00 95.74           C  
ATOM   3737  OE1 GLU A 236     -15.137  -5.122 -13.285  1.00 95.74           O  
ATOM   3738  OE2 GLU A 236     -17.203  -4.432 -13.558  1.00 95.74           O  
ATOM   3739  N   ASP A 237     -17.045   1.313 -11.256  1.00 96.06           N  
ATOM   3740  H   ASP A 237     -17.816   1.025 -10.670  1.00 96.06           H  
ATOM   3741  CA  ASP A 237     -16.938   2.729 -11.599  1.00 96.06           C  
ATOM   3742  HA  ASP A 237     -16.812   2.827 -12.677  1.00 96.06           H  
ATOM   3743  C   ASP A 237     -15.713   3.339 -10.902  1.00 96.06           C  
ATOM   3744  CB  ASP A 237     -18.187   3.519 -11.169  1.00 96.06           C  
ATOM   3745  HB2 ASP A 237     -18.384   3.332 -10.114  1.00 96.06           H  
ATOM   3746  HB3 ASP A 237     -17.937   4.575 -11.275  1.00 96.06           H  
ATOM   3747  O   ASP A 237     -15.381   2.983  -9.763  1.00 96.06           O  
ATOM   3748  CG  ASP A 237     -19.476   3.310 -11.972  1.00 96.06           C  
ATOM   3749  OD1 ASP A 237     -20.498   3.905 -11.537  1.00 96.06           O  
ATOM   3750  OD2 ASP A 237     -19.459   2.662 -13.038  1.00 96.06           O  
ATOM   3751  N   GLU A 238     -15.082   4.329 -11.532  1.00 93.87           N  
ATOM   3752  H   GLU A 238     -15.375   4.588 -12.463  1.00 93.87           H  
ATOM   3753  CA  GLU A 238     -14.032   5.120 -10.887  1.00 93.87           C  
ATOM   3754  HA  GLU A 238     -13.185   4.466 -10.680  1.00 93.87           H  
ATOM   3755  C   GLU A 238     -14.520   5.703  -9.557  1.00 93.87           C  
ATOM   3756  CB  GLU A 238     -13.559   6.249 -11.804  1.00 93.87           C  
ATOM   3757  HB2 GLU A 238     -12.916   6.923 -11.238  1.00 93.87           H  
ATOM   3758  HB3 GLU A 238     -14.433   6.804 -12.146  1.00 93.87           H  
ATOM   3759  O   GLU A 238     -15.703   6.009  -9.378  1.00 93.87           O  
ATOM   3760  CG  GLU A 238     -12.760   5.708 -12.997  1.00 93.87           C  
ATOM   3761  HG2 GLU A 238     -11.870   5.205 -12.619  1.00 93.87           H  
ATOM   3762  HG3 GLU A 238     -13.362   4.975 -13.534  1.00 93.87           H  
ATOM   3763  CD  GLU A 238     -12.355   6.821 -13.971  1.00 93.87           C  
ATOM   3764  OE1 GLU A 238     -11.352   6.623 -14.690  1.00 93.87           O  
ATOM   3765  OE2 GLU A 238     -13.086   7.838 -14.023  1.00 93.87           O  
ATOM   3766  N   TYR A 239     -13.611   5.811  -8.589  1.00 91.55           N  
ATOM   3767  H   TYR A 239     -12.641   5.616  -8.795  1.00 91.55           H  
ATOM   3768  CA  TYR A 239     -13.962   6.336  -7.278  1.00 91.55           C  
ATOM   3769  HA  TYR A 239     -14.786   5.733  -6.897  1.00 91.55           H  
ATOM   3770  C   TYR A 239     -14.416   7.797  -7.415  1.00 91.55           C  
ATOM   3771  CB  TYR A 239     -12.787   6.183  -6.312  1.00 91.55           C  
ATOM   3772  HB2 TYR A 239     -12.031   6.938  -6.525  1.00 91.55           H  
ATOM   3773  HB3 TYR A 239     -12.330   5.204  -6.458  1.00 91.55           H  
ATOM   3774  O   TYR A 239     -13.694   8.589  -8.027  1.00 91.55           O  
ATOM   3775  CG  TYR A 239     -13.226   6.283  -4.871  1.00 91.55           C  
ATOM   3776  CD1 TYR A 239     -13.135   7.504  -4.178  1.00 91.55           C  
ATOM   3777  HD1 TYR A 239     -12.745   8.384  -4.669  1.00 91.55           H  
ATOM   3778  CD2 TYR A 239     -13.775   5.149  -4.244  1.00 91.55           C  
ATOM   3779  HD2 TYR A 239     -13.836   4.210  -4.774  1.00 91.55           H  
ATOM   3780  CE1 TYR A 239     -13.583   7.590  -2.848  1.00 91.55           C  
ATOM   3781  HE1 TYR A 239     -13.524   8.528  -2.315  1.00 91.55           H  
ATOM   3782  CE2 TYR A 239     -14.242   5.236  -2.924  1.00 91.55           C  
ATOM   3783  HE2 TYR A 239     -14.659   4.374  -2.425  1.00 91.55           H  
ATOM   3784  OH  TYR A 239     -14.603   6.518  -0.964  1.00 91.55           O  
ATOM   3785  HH  TYR A 239     -14.299   7.315  -0.523  1.00 91.55           H  
ATOM   3786  CZ  TYR A 239     -14.145   6.455  -2.230  1.00 91.55           C  
ATOM   3787  N   PRO A 240     -15.593   8.176  -6.888  1.00 88.81           N  
ATOM   3788  CA  PRO A 240     -16.067   9.543  -7.007  1.00 88.81           C  
ATOM   3789  HA  PRO A 240     -16.121   9.830  -8.057  1.00 88.81           H  
ATOM   3790  C   PRO A 240     -15.096  10.470  -6.275  1.00 88.81           C  
ATOM   3791  CB  PRO A 240     -17.473   9.546  -6.397  1.00 88.81           C  
ATOM   3792  HB2 PRO A 240     -17.709  10.494  -5.913  1.00 88.81           H  
ATOM   3793  HB3 PRO A 240     -18.204   9.320  -7.173  1.00 88.81           H  
ATOM   3794  O   PRO A 240     -14.724  10.213  -5.130  1.00 88.81           O  
ATOM   3795  CG  PRO A 240     -17.423   8.392  -5.394  1.00 88.81           C  
ATOM   3796  HG2 PRO A 240     -16.976   8.731  -4.459  1.00 88.81           H  
ATOM   3797  HG3 PRO A 240     -18.408   7.961  -5.215  1.00 88.81           H  
ATOM   3798  CD  PRO A 240     -16.495   7.388  -6.067  1.00 88.81           C  
ATOM   3799  HD2 PRO A 240     -17.078   6.728  -6.709  1.00 88.81           H  
ATOM   3800  HD3 PRO A 240     -15.958   6.815  -5.311  1.00 88.81           H  
ATOM   3801  N   SER A 241     -14.689  11.560  -6.922  1.00 70.82           N  
ATOM   3802  H   SER A 241     -14.997  11.732  -7.868  1.00 70.82           H  
ATOM   3803  CA  SER A 241     -14.011  12.639  -6.214  1.00 70.82           C  
ATOM   3804  HA  SER A 241     -13.113  12.240  -5.742  1.00 70.82           H  
ATOM   3805  C   SER A 241     -14.940  13.175  -5.126  1.00 70.82           C  
ATOM   3806  CB  SER A 241     -13.599  13.754  -7.178  1.00 70.82           C  
ATOM   3807  HB2 SER A 241     -13.119  14.558  -6.619  1.00 70.82           H  
ATOM   3808  HB3 SER A 241     -12.892  13.358  -7.906  1.00 70.82           H  
ATOM   3809  O   SER A 241     -16.150  13.311  -5.356  1.00 70.82           O  
ATOM   3810  OG  SER A 241     -14.732  14.263  -7.855  1.00 70.82           O  
ATOM   3811  HG  SER A 241     -15.317  14.620  -7.183  1.00 70.82           H  
ATOM   3812  N   ASN A 242     -14.366  13.465  -3.961  1.00 52.49           N  
ATOM   3813  H   ASN A 242     -13.375  13.303  -3.850  1.00 52.49           H  
ATOM   3814  CA  ASN A 242     -15.077  14.170  -2.898  1.00 52.49           C  
ATOM   3815  HA  ASN A 242     -15.946  13.583  -2.601  1.00 52.49           H  
ATOM   3816  C   ASN A 242     -15.643  15.501  -3.402  1.00 52.49           C  
ATOM   3817  CB  ASN A 242     -14.151  14.346  -1.680  1.00 52.49           C  
ATOM   3818  HB2 ASN A 242     -13.185  14.731  -2.008  1.00 52.49           H  
ATOM   3819  HB3 ASN A 242     -14.600  15.088  -1.020  1.00 52.49           H  
ATOM   3820  O   ASN A 242     -14.916  16.199  -4.146  1.00 52.49           O  
ATOM   3821  CG  ASN A 242     -13.960  13.083  -0.860  1.00 52.49           C  
ATOM   3822  ND2 ASN A 242     -12.975  13.058   0.005  1.00 52.49           N  
ATOM   3823 HD21 ASN A 242     -12.373  13.862   0.113  1.00 52.49           H  
ATOM   3824 HD22 ASN A 242     -12.900  12.209   0.547  1.00 52.49           H  
ATOM   3825  OD1 ASN A 242     -14.683  12.111  -0.946  1.00 52.49           O  
ATOM   3826  OXT ASN A 242     -16.804  15.767  -3.029  1.00 52.49           O  
TER    3827      ASN A 242                                                       
ATOM   3827  N   GLU B   1      52.867  28.172   0.347  1.00 63.98           N  
ATOM   3828  H   GLU B   1      53.473  27.851  -0.394  1.00 63.98           H  
ATOM   3829  H2  GLU B   1      52.615  29.138   0.191  1.00 63.98           H  
ATOM   3830  H3  GLU B   1      53.352  28.064   1.227  1.00 63.98           H  
ATOM   3831  CA  GLU B   1      51.659  27.329   0.325  1.00 63.98           C  
ATOM   3832  HA  GLU B   1      51.027  27.556   1.184  1.00 63.98           H  
ATOM   3833  C   GLU B   1      52.098  25.883   0.406  1.00 63.98           C  
ATOM   3834  CB  GLU B   1      50.869  27.627  -0.940  1.00 63.98           C  
ATOM   3835  HB2 GLU B   1      51.393  27.217  -1.802  1.00 63.98           H  
ATOM   3836  HB3 GLU B   1      50.836  28.712  -1.038  1.00 63.98           H  
ATOM   3837  O   GLU B   1      53.139  25.545  -0.153  1.00 63.98           O  
ATOM   3838  CG  GLU B   1      49.431  27.110  -0.892  1.00 63.98           C  
ATOM   3839  HG2 GLU B   1      48.999  27.375   0.073  1.00 63.98           H  
ATOM   3840  HG3 GLU B   1      49.435  26.024  -0.987  1.00 63.98           H  
ATOM   3841  CD  GLU B   1      48.605  27.742  -2.020  1.00 63.98           C  
ATOM   3842  OE1 GLU B   1      47.377  27.834  -1.834  1.00 63.98           O  
ATOM   3843  OE2 GLU B   1      49.236  28.226  -2.992  1.00 63.98           O  
ATOM   3844  N   VAL B   2      51.403  25.077   1.194  1.00 85.88           N  
ATOM   3845  H   VAL B   2      50.482  25.347   1.508  1.00 85.88           H  
ATOM   3846  CA  VAL B   2      51.809  23.700   1.458  1.00 85.88           C  
ATOM   3847  HA  VAL B   2      52.892  23.603   1.377  1.00 85.88           H  
ATOM   3848  C   VAL B   2      51.167  22.813   0.407  1.00 85.88           C  
ATOM   3849  CB  VAL B   2      51.402  23.294   2.881  1.00 85.88           C  
ATOM   3850  HB  VAL B   2      50.340  23.488   3.033  1.00 85.88           H  
ATOM   3851  O   VAL B   2      49.950  22.757   0.329  1.00 85.88           O  
ATOM   3852  CG1 VAL B   2      51.669  21.816   3.130  1.00 85.88           C  
ATOM   3853 HG11 VAL B   2      51.024  21.199   2.506  1.00 85.88           H  
ATOM   3854 HG12 VAL B   2      52.714  21.587   2.923  1.00 85.88           H  
ATOM   3855 HG13 VAL B   2      51.440  21.588   4.171  1.00 85.88           H  
ATOM   3856  CG2 VAL B   2      52.206  24.096   3.915  1.00 85.88           C  
ATOM   3857 HG21 VAL B   2      51.913  23.788   4.919  1.00 85.88           H  
ATOM   3858 HG22 VAL B   2      53.273  23.916   3.786  1.00 85.88           H  
ATOM   3859 HG23 VAL B   2      51.998  25.161   3.812  1.00 85.88           H  
ATOM   3860  N   ILE B   3      51.985  22.131  -0.391  1.00 92.04           N  
ATOM   3861  H   ILE B   3      52.981  22.275  -0.306  1.00 92.04           H  
ATOM   3862  CA  ILE B   3      51.485  21.254  -1.456  1.00 92.04           C  
ATOM   3863  HA  ILE B   3      50.502  21.601  -1.776  1.00 92.04           H  
ATOM   3864  C   ILE B   3      51.312  19.833  -0.929  1.00 92.04           C  
ATOM   3865  CB  ILE B   3      52.413  21.291  -2.686  1.00 92.04           C  
ATOM   3866  HB  ILE B   3      53.385  20.883  -2.410  1.00 92.04           H  
ATOM   3867  O   ILE B   3      50.250  19.235  -1.065  1.00 92.04           O  
ATOM   3868  CG1 ILE B   3      52.622  22.734  -3.208  1.00 92.04           C  
ATOM   3869 HG12 ILE B   3      51.681  23.120  -3.602  1.00 92.04           H  
ATOM   3870 HG13 ILE B   3      52.929  23.380  -2.385  1.00 92.04           H  
ATOM   3871  CG2 ILE B   3      51.797  20.398  -3.772  1.00 92.04           C  
ATOM   3872 HG21 ILE B   3      51.820  19.346  -3.486  1.00 92.04           H  
ATOM   3873 HG22 ILE B   3      52.352  20.518  -4.702  1.00 92.04           H  
ATOM   3874 HG23 ILE B   3      50.767  20.695  -3.967  1.00 92.04           H  
ATOM   3875  CD1 ILE B   3      53.714  22.863  -4.280  1.00 92.04           C  
ATOM   3876 HD11 ILE B   3      53.431  22.349  -5.199  1.00 92.04           H  
ATOM   3877 HD12 ILE B   3      54.651  22.448  -3.909  1.00 92.04           H  
ATOM   3878 HD13 ILE B   3      53.863  23.918  -4.512  1.00 92.04           H  
ATOM   3879  N   MET B   4      52.354  19.301  -0.292  1.00 92.41           N  
ATOM   3880  H   MET B   4      53.203  19.840  -0.199  1.00 92.41           H  
ATOM   3881  CA  MET B   4      52.347  17.977   0.308  1.00 92.41           C  
ATOM   3882  HA  MET B   4      51.325  17.731   0.599  1.00 92.41           H  
ATOM   3883  C   MET B   4      53.236  17.970   1.549  1.00 92.41           C  
ATOM   3884  CB  MET B   4      52.818  16.952  -0.728  1.00 92.41           C  
ATOM   3885  HB2 MET B   4      53.857  17.159  -0.983  1.00 92.41           H  
ATOM   3886  HB3 MET B   4      52.214  17.042  -1.630  1.00 92.41           H  
ATOM   3887  O   MET B   4      54.322  18.551   1.550  1.00 92.41           O  
ATOM   3888  CG  MET B   4      52.706  15.518  -0.214  1.00 92.41           C  
ATOM   3889  HG2 MET B   4      53.198  15.437   0.755  1.00 92.41           H  
ATOM   3890  HG3 MET B   4      51.656  15.248  -0.098  1.00 92.41           H  
ATOM   3891  SD  MET B   4      53.508  14.362  -1.333  1.00 92.41           S  
ATOM   3892  CE  MET B   4      53.524  12.880  -0.312  1.00 92.41           C  
ATOM   3893  HE1 MET B   4      53.400  13.143   0.739  1.00 92.41           H  
ATOM   3894  HE2 MET B   4      52.736  12.198  -0.631  1.00 92.41           H  
ATOM   3895  HE3 MET B   4      54.499  12.405  -0.418  1.00 92.41           H  
ATOM   3896  N   THR B   5      52.780  17.303   2.601  1.00 93.88           N  
ATOM   3897  H   THR B   5      51.885  16.842   2.515  1.00 93.88           H  
ATOM   3898  CA  THR B   5      53.532  17.050   3.831  1.00 93.88           C  
ATOM   3899  HA  THR B   5      54.576  17.332   3.689  1.00 93.88           H  
ATOM   3900  C   THR B   5      53.492  15.573   4.152  1.00 93.88           C  
ATOM   3901  CB  THR B   5      52.981  17.825   5.031  1.00 93.88           C  
ATOM   3902  HB  THR B   5      53.581  17.591   5.910  1.00 93.88           H  
ATOM   3903  O   THR B   5      52.623  14.844   3.677  1.00 93.88           O  
ATOM   3904  CG2 THR B   5      53.041  19.321   4.793  1.00 93.88           C  
ATOM   3905 HG21 THR B   5      52.461  19.538   3.896  1.00 93.88           H  
ATOM   3906 HG22 THR B   5      52.609  19.852   5.642  1.00 93.88           H  
ATOM   3907 HG23 THR B   5      54.074  19.639   4.653  1.00 93.88           H  
ATOM   3908  OG1 THR B   5      51.646  17.463   5.292  1.00 93.88           O  
ATOM   3909  HG1 THR B   5      51.067  17.940   4.692  1.00 93.88           H  
ATOM   3910  N   TYR B   6      54.435  15.124   4.965  1.00 92.50           N  
ATOM   3911  H   TYR B   6      55.132  15.747   5.347  1.00 92.50           H  
ATOM   3912  CA  TYR B   6      54.436  13.765   5.461  1.00 92.50           C  
ATOM   3913  HA  TYR B   6      53.409  13.401   5.499  1.00 92.50           H  
ATOM   3914  C   TYR B   6      54.974  13.731   6.886  1.00 92.50           C  
ATOM   3915  CB  TYR B   6      55.213  12.868   4.490  1.00 92.50           C  
ATOM   3916  HB2 TYR B   6      54.720  12.899   3.519  1.00 92.50           H  
ATOM   3917  HB3 TYR B   6      55.138  11.840   4.843  1.00 92.50           H  
ATOM   3918  O   TYR B   6      55.843  14.518   7.263  1.00 92.50           O  
ATOM   3919  CG  TYR B   6      56.674  13.227   4.306  1.00 92.50           C  
ATOM   3920  CD1 TYR B   6      57.058  14.073   3.247  1.00 92.50           C  
ATOM   3921  HD1 TYR B   6      56.311  14.451   2.565  1.00 92.50           H  
ATOM   3922  CD2 TYR B   6      57.643  12.725   5.195  1.00 92.50           C  
ATOM   3923  HD2 TYR B   6      57.340  12.089   6.014  1.00 92.50           H  
ATOM   3924  CE1 TYR B   6      58.410  14.425   3.080  1.00 92.50           C  
ATOM   3925  HE1 TYR B   6      58.701  15.074   2.267  1.00 92.50           H  
ATOM   3926  CE2 TYR B   6      58.997  13.073   5.031  1.00 92.50           C  
ATOM   3927  HE2 TYR B   6      59.748  12.703   5.713  1.00 92.50           H  
ATOM   3928  OH  TYR B   6      60.688  14.258   3.819  1.00 92.50           O  
ATOM   3929  HH  TYR B   6      60.811  14.849   3.072  1.00 92.50           H  
ATOM   3930  CZ  TYR B   6      59.381  13.923   3.974  1.00 92.50           C  
ATOM   3931  N   ASP B   7      54.443  12.809   7.672  1.00 93.89           N  
ATOM   3932  H   ASP B   7      53.740  12.196   7.284  1.00 93.89           H  
ATOM   3933  CA  ASP B   7      54.926  12.472   9.002  1.00 93.89           C  
ATOM   3934  HA  ASP B   7      55.964  12.792   9.090  1.00 93.89           H  
ATOM   3935  C   ASP B   7      54.914  10.946   9.172  1.00 93.89           C  
ATOM   3936  CB  ASP B   7      54.117  13.234  10.071  1.00 93.89           C  
ATOM   3937  HB2 ASP B   7      54.595  13.086  11.039  1.00 93.89           H  
ATOM   3938  HB3 ASP B   7      54.161  14.300   9.848  1.00 93.89           H  
ATOM   3939  O   ASP B   7      54.725  10.199   8.216  1.00 93.89           O  
ATOM   3940  CG  ASP B   7      52.651  12.811  10.191  1.00 93.89           C  
ATOM   3941  OD1 ASP B   7      51.852  13.571  10.766  1.00 93.89           O  
ATOM   3942  OD2 ASP B   7      52.299  11.684   9.793  1.00 93.89           O  
ATOM   3943  N   ARG B   8      55.136  10.453  10.391  1.00 92.90           N  
ATOM   3944  H   ARG B   8      55.191  11.102  11.163  1.00 92.90           H  
ATOM   3945  CA  ARG B   8      55.185   9.004  10.647  1.00 92.90           C  
ATOM   3946  HA  ARG B   8      55.855   8.536   9.926  1.00 92.90           H  
ATOM   3947  C   ARG B   8      53.847   8.291  10.440  1.00 92.90           C  
ATOM   3948  CB  ARG B   8      55.698   8.739  12.063  1.00 92.90           C  
ATOM   3949  HB2 ARG B   8      55.045   9.227  12.786  1.00 92.90           H  
ATOM   3950  HB3 ARG B   8      55.673   7.664  12.246  1.00 92.90           H  
ATOM   3951  O   ARG B   8      53.840   7.078  10.307  1.00 92.90           O  
ATOM   3952  CG  ARG B   8      57.137   9.233  12.238  1.00 92.90           C  
ATOM   3953  HG2 ARG B   8      57.773   8.774  11.482  1.00 92.90           H  
ATOM   3954  HG3 ARG B   8      57.174  10.317  12.133  1.00 92.90           H  
ATOM   3955  CD  ARG B   8      57.637   8.843  13.627  1.00 92.90           C  
ATOM   3956  HD2 ARG B   8      57.617   7.756  13.710  1.00 92.90           H  
ATOM   3957  HD3 ARG B   8      56.963   9.265  14.373  1.00 92.90           H  
ATOM   3958  NE  ARG B   8      59.005   9.338  13.859  1.00 92.90           N  
ATOM   3959  HE  ARG B   8      59.432   9.859  13.107  1.00 92.90           H  
ATOM   3960  NH1 ARG B   8      59.234   8.498  15.980  1.00 92.90           N  
ATOM   3961 HH11 ARG B   8      58.313   8.091  15.899  1.00 92.90           H  
ATOM   3962 HH12 ARG B   8      59.773   8.370  16.824  1.00 92.90           H  
ATOM   3963  NH2 ARG B   8      60.910   9.657  15.063  1.00 92.90           N  
ATOM   3964 HH21 ARG B   8      61.303  10.191  14.300  1.00 92.90           H  
ATOM   3965 HH22 ARG B   8      61.438   9.529  15.915  1.00 92.90           H  
ATOM   3966  CZ  ARG B   8      59.708   9.163  14.962  1.00 92.90           C  
ATOM   3967  N   GLN B   9      52.741   9.025  10.449  1.00 91.62           N  
ATOM   3968  H   GLN B   9      52.827  10.031  10.405  1.00 91.62           H  
ATOM   3969  CA  GLN B   9      51.386   8.486  10.389  1.00 91.62           C  
ATOM   3970  HA  GLN B   9      51.393   7.429  10.653  1.00 91.62           H  
ATOM   3971  C   GLN B   9      50.777   8.589   8.984  1.00 91.62           C  
ATOM   3972  CB  GLN B   9      50.525   9.239  11.410  1.00 91.62           C  
ATOM   3973  HB2 GLN B   9      49.480   8.955  11.286  1.00 91.62           H  
ATOM   3974  HB3 GLN B   9      50.636  10.302  11.196  1.00 91.62           H  
ATOM   3975  O   GLN B   9      49.776   7.931   8.722  1.00 91.62           O  
ATOM   3976  CG  GLN B   9      50.935   9.009  12.871  1.00 91.62           C  
ATOM   3977  HG2 GLN B   9      51.998   9.217  12.990  1.00 91.62           H  
ATOM   3978  HG3 GLN B   9      50.764   7.963  13.128  1.00 91.62           H  
ATOM   3979  CD  GLN B   9      50.172   9.890  13.862  1.00 91.62           C  
ATOM   3980  NE2 GLN B   9      50.520   9.842  15.127  1.00 91.62           N  
ATOM   3981 HE21 GLN B   9      49.966  10.406  15.756  1.00 91.62           H  
ATOM   3982 HE22 GLN B   9      51.214   9.179  15.441  1.00 91.62           H  
ATOM   3983  OE1 GLN B   9      49.261  10.643  13.553  1.00 91.62           O  
ATOM   3984  N   GLY B  10      51.350   9.386   8.076  1.00 94.56           N  
ATOM   3985  H   GLY B  10      52.117   9.982   8.354  1.00 94.56           H  
ATOM   3986  CA  GLY B  10      50.875   9.450   6.698  1.00 94.56           C  
ATOM   3987  HA2 GLY B  10      49.787   9.400   6.715  1.00 94.56           H  
ATOM   3988  HA3 GLY B  10      51.241   8.584   6.145  1.00 94.56           H  
ATOM   3989  C   GLY B  10      51.277  10.712   5.944  1.00 94.56           C  
ATOM   3990  O   GLY B  10      52.296  11.341   6.226  1.00 94.56           O  
ATOM   3991  N   VAL B  11      50.437  11.095   4.984  1.00 94.61           N  
ATOM   3992  H   VAL B  11      49.602  10.541   4.855  1.00 94.61           H  
ATOM   3993  CA  VAL B  11      50.635  12.218   4.063  1.00 94.61           C  
ATOM   3994  HA  VAL B  11      51.562  12.733   4.315  1.00 94.61           H  
ATOM   3995  C   VAL B  11      49.489  13.225   4.180  1.00 94.61           C  
ATOM   3996  CB  VAL B  11      50.766  11.679   2.626  1.00 94.61           C  
ATOM   3997  HB  VAL B  11      49.923  11.013   2.439  1.00 94.61           H  
ATOM   3998  O   VAL B  11      48.322  12.851   4.262  1.00 94.61           O  
ATOM   3999  CG1 VAL B  11      50.728  12.779   1.560  1.00 94.61           C  
ATOM   4000 HG11 VAL B  11      49.752  13.265   1.560  1.00 94.61           H  
ATOM   4001 HG12 VAL B  11      50.866  12.340   0.572  1.00 94.61           H  
ATOM   4002 HG13 VAL B  11      51.497  13.526   1.757  1.00 94.61           H  
ATOM   4003  CG2 VAL B  11      52.065  10.876   2.456  1.00 94.61           C  
ATOM   4004 HG21 VAL B  11      52.124  10.476   1.444  1.00 94.61           H  
ATOM   4005 HG22 VAL B  11      52.926  11.518   2.644  1.00 94.61           H  
ATOM   4006 HG23 VAL B  11      52.088  10.039   3.155  1.00 94.61           H  
ATOM   4007  N   GLY B  12      49.811  14.516   4.150  1.00 96.15           N  
ATOM   4008  H   GLY B  12      50.788  14.749   4.047  1.00 96.15           H  
ATOM   4009  CA  GLY B  12      48.845  15.601   3.972  1.00 96.15           C  
ATOM   4010  HA2 GLY B  12      47.827  15.228   4.085  1.00 96.15           H  
ATOM   4011  HA3 GLY B  12      49.009  16.370   4.726  1.00 96.15           H  
ATOM   4012  C   GLY B  12      49.013  16.228   2.590  1.00 96.15           C  
ATOM   4013  O   GLY B  12      50.143  16.436   2.156  1.00 96.15           O  
ATOM   4014  N   ILE B  13      47.925  16.542   1.889  1.00 96.52           N  
ATOM   4015  H   ILE B  13      47.025  16.365   2.312  1.00 96.52           H  
ATOM   4016  CA  ILE B  13      47.951  17.216   0.578  1.00 96.52           C  
ATOM   4017  HA  ILE B  13      48.981  17.449   0.307  1.00 96.52           H  
ATOM   4018  C   ILE B  13      47.200  18.537   0.702  1.00 96.52           C  
ATOM   4019  CB  ILE B  13      47.378  16.321  -0.540  1.00 96.52           C  
ATOM   4020  HB  ILE B  13      46.357  16.045  -0.274  1.00 96.52           H  
ATOM   4021  O   ILE B  13      46.079  18.565   1.198  1.00 96.52           O  
ATOM   4022  CG1 ILE B  13      48.213  15.027  -0.666  1.00 96.52           C  
ATOM   4023 HG12 ILE B  13      48.176  14.492   0.282  1.00 96.52           H  
ATOM   4024 HG13 ILE B  13      49.253  15.280  -0.875  1.00 96.52           H  
ATOM   4025  CG2 ILE B  13      47.339  17.094  -1.871  1.00 96.52           C  
ATOM   4026 HG21 ILE B  13      46.991  16.448  -2.677  1.00 96.52           H  
ATOM   4027 HG22 ILE B  13      48.330  17.473  -2.121  1.00 96.52           H  
ATOM   4028 HG23 ILE B  13      46.638  17.927  -1.812  1.00 96.52           H  
ATOM   4029  CD1 ILE B  13      47.711  14.063  -1.744  1.00 96.52           C  
ATOM   4030 HD11 ILE B  13      48.188  13.092  -1.613  1.00 96.52           H  
ATOM   4031 HD12 ILE B  13      47.972  14.442  -2.732  1.00 96.52           H  
ATOM   4032 HD13 ILE B  13      46.630  13.950  -1.666  1.00 96.52           H  
ATOM   4033  N   GLY B  14      47.827  19.643   0.308  1.00 94.76           N  
ATOM   4034  H   GLY B  14      48.708  19.547  -0.175  1.00 94.76           H  
ATOM   4035  CA  GLY B  14      47.309  20.998   0.531  1.00 94.76           C  
ATOM   4036  HA2 GLY B  14      46.264  21.030   0.223  1.00 94.76           H  
ATOM   4037  HA3 GLY B  14      47.849  21.701  -0.103  1.00 94.76           H  
ATOM   4038  C   GLY B  14      47.395  21.474   1.993  1.00 94.76           C  
ATOM   4039  O   GLY B  14      47.025  22.604   2.301  1.00 94.76           O  
ATOM   4040  N   LYS B  15      47.865  20.621   2.916  1.00 95.56           N  
ATOM   4041  H   LYS B  15      48.135  19.700   2.600  1.00 95.56           H  
ATOM   4042  CA  LYS B  15      47.925  20.888   4.362  1.00 95.56           C  
ATOM   4043  HA  LYS B  15      48.218  21.928   4.503  1.00 95.56           H  
ATOM   4044  C   LYS B  15      48.961  20.017   5.075  1.00 95.56           C  
ATOM   4045  CB  LYS B  15      46.522  20.698   4.983  1.00 95.56           C  
ATOM   4046  HB2 LYS B  15      46.573  20.952   6.042  1.00 95.56           H  
ATOM   4047  HB3 LYS B  15      45.833  21.401   4.516  1.00 95.56           H  
ATOM   4048  O   LYS B  15      49.485  19.053   4.511  1.00 95.56           O  
ATOM   4049  CG  LYS B  15      45.963  19.270   4.833  1.00 95.56           C  
ATOM   4050  HG2 LYS B  15      46.651  18.559   5.290  1.00 95.56           H  
ATOM   4051  HG3 LYS B  15      45.889  19.020   3.774  1.00 95.56           H  
ATOM   4052  CD  LYS B  15      44.576  19.066   5.459  1.00 95.56           C  
ATOM   4053  HD2 LYS B  15      44.303  18.024   5.288  1.00 95.56           H  
ATOM   4054  HD3 LYS B  15      43.821  19.686   4.975  1.00 95.56           H  
ATOM   4055  CE  LYS B  15      44.549  19.366   6.955  1.00 95.56           C  
ATOM   4056  HE2 LYS B  15      44.563  20.443   7.120  1.00 95.56           H  
ATOM   4057  HE3 LYS B  15      45.438  18.935   7.415  1.00 95.56           H  
ATOM   4058  NZ  LYS B  15      43.365  18.759   7.584  1.00 95.56           N  
ATOM   4059  HZ1 LYS B  15      43.348  18.969   8.572  1.00 95.56           H  
ATOM   4060  HZ2 LYS B  15      42.483  19.064   7.197  1.00 95.56           H  
ATOM   4061  HZ3 LYS B  15      43.427  17.754   7.502  1.00 95.56           H  
ATOM   4062  N   TYR B  16      49.225  20.352   6.337  1.00 95.19           N  
ATOM   4063  H   TYR B  16      48.717  21.134   6.726  1.00 95.19           H  
ATOM   4064  CA  TYR B  16      49.806  19.406   7.288  1.00 95.19           C  
ATOM   4065  HA  TYR B  16      50.677  18.928   6.839  1.00 95.19           H  
ATOM   4066  C   TYR B  16      48.779  18.326   7.611  1.00 95.19           C  
ATOM   4067  CB  TYR B  16      50.289  20.122   8.551  1.00 95.19           C  
ATOM   4068  HB2 TYR B  16      50.559  19.376   9.298  1.00 95.19           H  
ATOM   4069  HB3 TYR B  16      49.479  20.722   8.965  1.00 95.19           H  
ATOM   4070  O   TYR B  16      47.608  18.643   7.821  1.00 95.19           O  
ATOM   4071  CG  TYR B  16      51.497  20.997   8.288  1.00 95.19           C  
ATOM   4072  CD1 TYR B  16      52.783  20.423   8.266  1.00 95.19           C  
ATOM   4073  HD1 TYR B  16      52.907  19.369   8.468  1.00 95.19           H  
ATOM   4074  CD2 TYR B  16      51.332  22.371   8.030  1.00 95.19           C  
ATOM   4075  HD2 TYR B  16      50.346  22.809   8.062  1.00 95.19           H  
ATOM   4076  CE1 TYR B  16      53.905  21.221   7.972  1.00 95.19           C  
ATOM   4077  HE1 TYR B  16      54.896  20.792   7.953  1.00 95.19           H  
ATOM   4078  CE2 TYR B  16      52.452  23.174   7.745  1.00 95.19           C  
ATOM   4079  HE2 TYR B  16      52.323  24.230   7.560  1.00 95.19           H  
ATOM   4080  OH  TYR B  16      54.824  23.370   7.441  1.00 95.19           O  
ATOM   4081  HH  TYR B  16      54.584  24.295   7.349  1.00 95.19           H  
ATOM   4082  CZ  TYR B  16      53.740  22.597   7.714  1.00 95.19           C  
ATOM   4083  N   ARG B  17      49.204  17.062   7.624  1.00 95.09           N  
ATOM   4084  H   ARG B  17      50.174  16.869   7.420  1.00 95.09           H  
ATOM   4085  CA  ARG B  17      48.324  15.945   7.975  1.00 95.09           C  
ATOM   4086  HA  ARG B  17      47.434  15.984   7.347  1.00 95.09           H  
ATOM   4087  C   ARG B  17      47.889  16.057   9.437  1.00 95.09           C  
ATOM   4088  CB  ARG B  17      49.066  14.628   7.733  1.00 95.09           C  
ATOM   4089  HB2 ARG B  17      49.541  14.648   6.752  1.00 95.09           H  
ATOM   4090  HB3 ARG B  17      49.862  14.548   8.474  1.00 95.09           H  
ATOM   4091  O   ARG B  17      48.731  16.154  10.324  1.00 95.09           O  
ATOM   4092  CG  ARG B  17      48.129  13.408   7.797  1.00 95.09           C  
ATOM   4093  HG2 ARG B  17      47.612  13.302   6.843  1.00 95.09           H  
ATOM   4094  HG3 ARG B  17      47.379  13.528   8.578  1.00 95.09           H  
ATOM   4095  CD  ARG B  17      48.938  12.143   8.080  1.00 95.09           C  
ATOM   4096  HD2 ARG B  17      49.749  12.094   7.353  1.00 95.09           H  
ATOM   4097  HD3 ARG B  17      48.310  11.261   7.960  1.00 95.09           H  
ATOM   4098  NE  ARG B  17      49.519  12.194   9.425  1.00 95.09           N  
ATOM   4099  HE  ARG B  17      50.500  12.420   9.507  1.00 95.09           H  
ATOM   4100  NH1 ARG B  17      47.717  11.542  10.689  1.00 95.09           N  
ATOM   4101 HH11 ARG B  17      47.330  11.064   9.888  1.00 95.09           H  
ATOM   4102 HH12 ARG B  17      47.327  11.432  11.614  1.00 95.09           H  
ATOM   4103  NH2 ARG B  17      49.479  12.531  11.632  1.00 95.09           N  
ATOM   4104 HH21 ARG B  17      49.196  12.191  12.540  1.00 95.09           H  
ATOM   4105 HH22 ARG B  17      50.359  13.007  11.494  1.00 95.09           H  
ATOM   4106  CZ  ARG B  17      48.890  12.091  10.570  1.00 95.09           C  
ATOM   4107  N   GLU B  18      46.586  16.000   9.689  1.00 96.07           N  
ATOM   4108  H   GLU B  18      45.942  16.054   8.914  1.00 96.07           H  
ATOM   4109  CA  GLU B  18      46.031  16.035  11.051  1.00 96.07           C  
ATOM   4110  HA  GLU B  18      46.814  16.226  11.785  1.00 96.07           H  
ATOM   4111  C   GLU B  18      45.354  14.715  11.440  1.00 96.07           C  
ATOM   4112  CB  GLU B  18      44.999  17.164  11.145  1.00 96.07           C  
ATOM   4113  HB2 GLU B  18      44.198  16.938  10.442  1.00 96.07           H  
ATOM   4114  HB3 GLU B  18      44.572  17.168  12.147  1.00 96.07           H  
ATOM   4115  O   GLU B  18      45.172  14.428  12.621  1.00 96.07           O  
ATOM   4116  CG  GLU B  18      45.565  18.563  10.857  1.00 96.07           C  
ATOM   4117  HG2 GLU B  18      46.307  18.812  11.616  1.00 96.07           H  
ATOM   4118  HG3 GLU B  18      46.048  18.575   9.880  1.00 96.07           H  
ATOM   4119  CD  GLU B  18      44.437  19.599  10.844  1.00 96.07           C  
ATOM   4120  OE1 GLU B  18      44.613  20.685  11.427  1.00 96.07           O  
ATOM   4121  OE2 GLU B  18      43.371  19.294  10.242  1.00 96.07           O  
ATOM   4122  N   ARG B  19      44.937  13.921  10.450  1.00 92.98           N  
ATOM   4123  H   ARG B  19      45.143  14.206   9.503  1.00 92.98           H  
ATOM   4124  CA  ARG B  19      44.069  12.749  10.618  1.00 92.98           C  
ATOM   4125  HA  ARG B  19      44.320  12.261  11.559  1.00 92.98           H  
ATOM   4126  C   ARG B  19      44.277  11.747   9.484  1.00 92.98           C  
ATOM   4127  CB  ARG B  19      42.608  13.230  10.689  1.00 92.98           C  
ATOM   4128  HB2 ARG B  19      42.519  13.938  11.513  1.00 92.98           H  
ATOM   4129  HB3 ARG B  19      41.953  12.385  10.899  1.00 92.98           H  
ATOM   4130  O   ARG B  19      44.685  12.132   8.396  1.00 92.98           O  
ATOM   4131  CG  ARG B  19      42.152  13.910   9.387  1.00 92.98           C  
ATOM   4132  HG2 ARG B  19      42.001  13.139   8.632  1.00 92.98           H  
ATOM   4133  HG3 ARG B  19      42.935  14.568   9.011  1.00 92.98           H  
ATOM   4134  CD  ARG B  19      40.884  14.752   9.561  1.00 92.98           C  
ATOM   4135  HD2 ARG B  19      40.431  14.907   8.582  1.00 92.98           H  
ATOM   4136  HD3 ARG B  19      40.180  14.219  10.201  1.00 92.98           H  
ATOM   4137  NE  ARG B  19      41.214  16.072  10.123  1.00 92.98           N  
ATOM   4138  HE  ARG B  19      42.173  16.373  10.024  1.00 92.98           H  
ATOM   4139  NH1 ARG B  19      39.128  16.678  10.858  1.00 92.98           N  
ATOM   4140 HH11 ARG B  19      38.528  17.328  11.346  1.00 92.98           H  
ATOM   4141 HH12 ARG B  19      38.710  15.916  10.343  1.00 92.98           H  
ATOM   4142  NH2 ARG B  19      40.865  18.063  11.149  1.00 92.98           N  
ATOM   4143 HH21 ARG B  19      41.801  18.362  10.916  1.00 92.98           H  
ATOM   4144 HH22 ARG B  19      40.281  18.725  11.639  1.00 92.98           H  
ATOM   4145  CZ  ARG B  19      40.402  16.923  10.715  1.00 92.98           C  
ATOM   4146  N   GLY B  20      43.982  10.474   9.737  1.00 95.11           N  
ATOM   4147  H   GLY B  20      43.639  10.230  10.655  1.00 95.11           H  
ATOM   4148  CA  GLY B  20      44.127   9.408   8.740  1.00 95.11           C  
ATOM   4149  HA2 GLY B  20      43.507   9.648   7.877  1.00 95.11           H  
ATOM   4150  HA3 GLY B  20      43.774   8.465   9.158  1.00 95.11           H  
ATOM   4151  C   GLY B  20      45.560   9.205   8.239  1.00 95.11           C  
ATOM   4152  O   GLY B  20      46.500   9.855   8.704  1.00 95.11           O  
ATOM   4153  N   ALA B  21      45.710   8.289   7.285  1.00 96.51           N  
ATOM   4154  H   ALA B  21      44.880   7.845   6.919  1.00 96.51           H  
ATOM   4155  CA  ALA B  21      46.962   8.085   6.557  1.00 96.51           C  
ATOM   4156  HA  ALA B  21      47.801   8.284   7.223  1.00 96.51           H  
ATOM   4157  C   ALA B  21      47.086   9.046   5.362  1.00 96.51           C  
ATOM   4158  CB  ALA B  21      47.037   6.618   6.131  1.00 96.51           C  
ATOM   4159  HB1 ALA B  21      47.105   5.984   7.015  1.00 96.51           H  
ATOM   4160  HB2 ALA B  21      46.148   6.349   5.559  1.00 96.51           H  
ATOM   4161  HB3 ALA B  21      47.925   6.455   5.520  1.00 96.51           H  
ATOM   4162  O   ALA B  21      48.195   9.329   4.911  1.00 96.51           O  
ATOM   4163  N   LEU B  22      45.963   9.580   4.871  1.00 97.25           N  
ATOM   4164  H   LEU B  22      45.082   9.289   5.271  1.00 97.25           H  
ATOM   4165  CA  LEU B  22      45.914  10.588   3.817  1.00 97.25           C  
ATOM   4166  HA  LEU B  22      46.895  11.056   3.726  1.00 97.25           H  
ATOM   4167  C   LEU B  22      44.886  11.673   4.170  1.00 97.25           C  
ATOM   4168  CB  LEU B  22      45.606   9.873   2.492  1.00 97.25           C  
ATOM   4169  HB2 LEU B  22      44.679   9.315   2.618  1.00 97.25           H  
ATOM   4170  HB3 LEU B  22      46.406   9.162   2.286  1.00 97.25           H  
ATOM   4171  O   LEU B  22      43.699  11.380   4.285  1.00 97.25           O  
ATOM   4172  CG  LEU B  22      45.444  10.810   1.287  1.00 97.25           C  
ATOM   4173  HG  LEU B  22      44.598  11.474   1.466  1.00 97.25           H  
ATOM   4174  CD1 LEU B  22      46.690  11.656   1.015  1.00 97.25           C  
ATOM   4175 HD11 LEU B  22      46.544  12.225   0.096  1.00 97.25           H  
ATOM   4176 HD12 LEU B  22      47.567  11.017   0.911  1.00 97.25           H  
ATOM   4177 HD13 LEU B  22      46.852  12.361   1.830  1.00 97.25           H  
ATOM   4178  CD2 LEU B  22      45.138   9.981   0.043  1.00 97.25           C  
ATOM   4179 HD21 LEU B  22      44.261   9.358   0.217  1.00 97.25           H  
ATOM   4180 HD22 LEU B  22      45.989   9.345  -0.200  1.00 97.25           H  
ATOM   4181 HD23 LEU B  22      44.929  10.646  -0.795  1.00 97.25           H  
ATOM   4182  N   ASP B  23      45.336  12.919   4.316  1.00 96.92           N  
ATOM   4183  H   ASP B  23      46.332  13.066   4.242  1.00 96.92           H  
ATOM   4184  CA  ASP B  23      44.499  14.080   4.665  1.00 96.92           C  
ATOM   4185  HA  ASP B  23      43.459  13.770   4.763  1.00 96.92           H  
ATOM   4186  C   ASP B  23      44.579  15.146   3.566  1.00 96.92           C  
ATOM   4187  CB  ASP B  23      44.959  14.632   6.023  1.00 96.92           C  
ATOM   4188  HB2 ASP B  23      45.943  15.087   5.907  1.00 96.92           H  
ATOM   4189  HB3 ASP B  23      45.077  13.796   6.712  1.00 96.92           H  
ATOM   4190  O   ASP B  23      45.593  15.834   3.421  1.00 96.92           O  
ATOM   4191  CG  ASP B  23      44.015  15.649   6.677  1.00 96.92           C  
ATOM   4192  OD1 ASP B  23      44.384  16.167   7.758  1.00 96.92           O  
ATOM   4193  OD2 ASP B  23      42.931  15.973   6.144  1.00 96.92           O  
ATOM   4194  N   VAL B  24      43.531  15.261   2.752  1.00 97.05           N  
ATOM   4195  H   VAL B  24      42.727  14.673   2.919  1.00 97.05           H  
ATOM   4196  CA  VAL B  24      43.506  16.120   1.562  1.00 97.05           C  
ATOM   4197  HA  VAL B  24      44.525  16.434   1.336  1.00 97.05           H  
ATOM   4198  C   VAL B  24      42.684  17.386   1.831  1.00 97.05           C  
ATOM   4199  CB  VAL B  24      43.001  15.342   0.328  1.00 97.05           C  
ATOM   4200  HB  VAL B  24      41.945  15.106   0.455  1.00 97.05           H  
ATOM   4201  O   VAL B  24      41.485  17.327   2.108  1.00 97.05           O  
ATOM   4202  CG1 VAL B  24      43.161  16.182  -0.943  1.00 97.05           C  
ATOM   4203 HG11 VAL B  24      42.552  17.082  -0.860  1.00 97.05           H  
ATOM   4204 HG12 VAL B  24      42.809  15.624  -1.810  1.00 97.05           H  
ATOM   4205 HG13 VAL B  24      44.204  16.461  -1.094  1.00 97.05           H  
ATOM   4206  CG2 VAL B  24      43.773  14.030   0.125  1.00 97.05           C  
ATOM   4207 HG21 VAL B  24      43.512  13.339   0.926  1.00 97.05           H  
ATOM   4208 HG22 VAL B  24      44.848  14.215   0.137  1.00 97.05           H  
ATOM   4209 HG23 VAL B  24      43.492  13.571  -0.823  1.00 97.05           H  
ATOM   4210  N   ALA B  25      43.317  18.557   1.719  1.00 97.11           N  
ATOM   4211  H   ALA B  25      44.305  18.537   1.514  1.00 97.11           H  
ATOM   4212  CA  ALA B  25      42.671  19.872   1.740  1.00 97.11           C  
ATOM   4213  HA  ALA B  25      41.837  19.846   2.441  1.00 97.11           H  
ATOM   4214  C   ALA B  25      42.106  20.232   0.360  1.00 97.11           C  
ATOM   4215  CB  ALA B  25      43.663  20.938   2.222  1.00 97.11           C  
ATOM   4216  HB1 ALA B  25      43.155  21.898   2.314  1.00 97.11           H  
ATOM   4217  HB2 ALA B  25      44.473  21.042   1.500  1.00 97.11           H  
ATOM   4218  HB3 ALA B  25      44.096  20.669   3.185  1.00 97.11           H  
ATOM   4219  O   ALA B  25      42.601  21.126  -0.324  1.00 97.11           O  
ATOM   4220  N   GLY B  26      41.088  19.501  -0.071  1.00 95.60           N  
ATOM   4221  H   GLY B  26      40.762  18.730   0.494  1.00 95.60           H  
ATOM   4222  CA  GLY B  26      40.396  19.751  -1.324  1.00 95.60           C  
ATOM   4223  HA2 GLY B  26      41.083  20.162  -2.064  1.00 95.60           H  
ATOM   4224  HA3 GLY B  26      39.601  20.479  -1.157  1.00 95.60           H  
ATOM   4225  C   GLY B  26      39.783  18.482  -1.886  1.00 95.60           C  
ATOM   4226  O   GLY B  26      39.848  17.413  -1.279  1.00 95.60           O  
ATOM   4227  N   ASP B  27      39.192  18.621  -3.066  1.00 97.01           N  
ATOM   4228  H   ASP B  27      39.126  19.541  -3.477  1.00 97.01           H  
ATOM   4229  CA  ASP B  27      38.497  17.522  -3.721  1.00 97.01           C  
ATOM   4230  HA  ASP B  27      37.848  17.053  -2.981  1.00 97.01           H  
ATOM   4231  C   ASP B  27      39.462  16.449  -4.234  1.00 97.01           C  
ATOM   4232  CB  ASP B  27      37.623  18.064  -4.855  1.00 97.01           C  
ATOM   4233  HB2 ASP B  27      37.209  17.227  -5.417  1.00 97.01           H  
ATOM   4234  HB3 ASP B  27      38.258  18.648  -5.523  1.00 97.01           H  
ATOM   4235  O   ASP B  27      40.551  16.753  -4.738  1.00 97.01           O  
ATOM   4236  CG  ASP B  27      36.466  18.945  -4.381  1.00 97.01           C  
ATOM   4237  OD1 ASP B  27      36.047  19.793  -5.194  1.00 97.01           O  
ATOM   4238  OD2 ASP B  27      35.987  18.747  -3.240  1.00 97.01           O  
ATOM   4239  N   ILE B  28      39.022  15.194  -4.145  1.00 97.67           N  
ATOM   4240  H   ILE B  28      38.105  15.050  -3.746  1.00 97.67           H  
ATOM   4241  CA  ILE B  28      39.739  14.020  -4.645  1.00 97.67           C  
ATOM   4242  HA  ILE B  28      40.747  14.322  -4.929  1.00 97.67           H  
ATOM   4243  C   ILE B  28      39.026  13.501  -5.894  1.00 97.67           C  
ATOM   4244  CB  ILE B  28      39.879  12.929  -3.560  1.00 97.67           C  
ATOM   4245  HB  ILE B  28      38.876  12.600  -3.287  1.00 97.67           H  
ATOM   4246  O   ILE B  28      37.809  13.299  -5.903  1.00 97.67           O  
ATOM   4247  CG1 ILE B  28      40.547  13.478  -2.278  1.00 97.67           C  
ATOM   4248 HG12 ILE B  28      39.975  14.328  -1.907  1.00 97.67           H  
ATOM   4249 HG13 ILE B  28      41.552  13.828  -2.515  1.00 97.67           H  
ATOM   4250  CG2 ILE B  28      40.657  11.723  -4.130  1.00 97.67           C  
ATOM   4251 HG21 ILE B  28      41.635  12.042  -4.490  1.00 97.67           H  
ATOM   4252 HG22 ILE B  28      40.110  11.271  -4.958  1.00 97.67           H  
ATOM   4253 HG23 ILE B  28      40.783  10.947  -3.375  1.00 97.67           H  
ATOM   4254  CD1 ILE B  28      40.640  12.467  -1.126  1.00 97.67           C  
ATOM   4255 HD11 ILE B  28      39.666  12.010  -0.949  1.00 97.67           H  
ATOM   4256 HD12 ILE B  28      40.955  12.980  -0.218  1.00 97.67           H  
ATOM   4257 HD13 ILE B  28      41.373  11.693  -1.352  1.00 97.67           H  
ATOM   4258  N   TYR B  29      39.799  13.254  -6.943  1.00 96.55           N  
ATOM   4259  H   TYR B  29      40.787  13.449  -6.868  1.00 96.55           H  
ATOM   4260  CA  TYR B  29      39.322  12.696  -8.197  1.00 96.55           C  
ATOM   4261  HA  TYR B  29      38.252  12.508  -8.119  1.00 96.55           H  
ATOM   4262  C   TYR B  29      40.009  11.363  -8.469  1.00 96.55           C  
ATOM   4263  CB  TYR B  29      39.540  13.691  -9.344  1.00 96.55           C  
ATOM   4264  HB2 TYR B  29      39.340  13.178 -10.285  1.00 96.55           H  
ATOM   4265  HB3 TYR B  29      40.586  13.995  -9.361  1.00 96.55           H  
ATOM   4266  O   TYR B  29      41.213  11.220  -8.265  1.00 96.55           O  
ATOM   4267  CG  TYR B  29      38.671  14.934  -9.272  1.00 96.55           C  
ATOM   4268  CD1 TYR B  29      37.620  15.115 -10.192  1.00 96.55           C  
ATOM   4269  HD1 TYR B  29      37.406  14.348 -10.921  1.00 96.55           H  
ATOM   4270  CD2 TYR B  29      38.955  15.944  -8.331  1.00 96.55           C  
ATOM   4271  HD2 TYR B  29      39.775  15.822  -7.638  1.00 96.55           H  
ATOM   4272  CE1 TYR B  29      36.865  16.304 -10.181  1.00 96.55           C  
ATOM   4273  HE1 TYR B  29      36.058  16.455 -10.883  1.00 96.55           H  
ATOM   4274  CE2 TYR B  29      38.172  17.112  -8.289  1.00 96.55           C  
ATOM   4275  HE2 TYR B  29      38.372  17.875  -7.551  1.00 96.55           H  
ATOM   4276  OH  TYR B  29      36.328  18.392  -9.139  1.00 96.55           O  
ATOM   4277  HH  TYR B  29      36.474  18.904  -8.340  1.00 96.55           H  
ATOM   4278  CZ  TYR B  29      37.122  17.293  -9.208  1.00 96.55           C  
ATOM   4279  N   ALA B  30      39.239  10.405  -8.974  1.00 97.27           N  
ATOM   4280  H   ALA B  30      38.261  10.608  -9.122  1.00 97.27           H  
ATOM   4281  CA  ALA B  30      39.738   9.150  -9.513  1.00 97.27           C  
ATOM   4282  HA  ALA B  30      40.827   9.172  -9.548  1.00 97.27           H  
ATOM   4283  C   ALA B  30      39.202   8.987 -10.935  1.00 97.27           C  
ATOM   4284  CB  ALA B  30      39.326   7.994  -8.603  1.00 97.27           C  
ATOM   4285  HB1 ALA B  30      38.246   7.849  -8.636  1.00 97.27           H  
ATOM   4286  HB2 ALA B  30      39.824   7.085  -8.941  1.00 97.27           H  
ATOM   4287  HB3 ALA B  30      39.633   8.199  -7.577  1.00 97.27           H  
ATOM   4288  O   ALA B  30      38.014   9.206 -11.191  1.00 97.27           O  
ATOM   4289  N   ASN B  31      40.074   8.647 -11.884  1.00 94.90           N  
ATOM   4290  H   ASN B  31      41.039   8.523 -11.611  1.00 94.90           H  
ATOM   4291  CA  ASN B  31      39.701   8.459 -13.288  1.00 94.90           C  
ATOM   4292  HA  ASN B  31      40.622   8.428 -13.871  1.00 94.90           H  
ATOM   4293  C   ASN B  31      38.881   9.651 -13.833  1.00 94.90           C  
ATOM   4294  CB  ASN B  31      39.011   7.091 -13.440  1.00 94.90           C  
ATOM   4295  HB2 ASN B  31      38.094   7.073 -12.851  1.00 94.90           H  
ATOM   4296  HB3 ASN B  31      38.748   6.929 -14.486  1.00 94.90           H  
ATOM   4297  O   ASN B  31      37.809   9.490 -14.426  1.00 94.90           O  
ATOM   4298  CG  ASN B  31      39.915   5.949 -13.015  1.00 94.90           C  
ATOM   4299  ND2 ASN B  31      39.482   5.113 -12.098  1.00 94.90           N  
ATOM   4300 HD21 ASN B  31      40.079   4.349 -11.812  1.00 94.90           H  
ATOM   4301 HD22 ASN B  31      38.635   5.284 -11.576  1.00 94.90           H  
ATOM   4302  OD1 ASN B  31      41.021   5.821 -13.510  1.00 94.90           O  
ATOM   4303  N   ASN B  32      39.372  10.871 -13.580  1.00 94.28           N  
ATOM   4304  H   ASN B  32      40.235  10.916 -13.057  1.00 94.28           H  
ATOM   4305  CA  ASN B  32      38.782  12.148 -14.005  1.00 94.28           C  
ATOM   4306  HA  ASN B  32      39.456  12.928 -13.653  1.00 94.28           H  
ATOM   4307  C   ASN B  32      37.411  12.498 -13.391  1.00 94.28           C  
ATOM   4308  CB  ASN B  32      38.776  12.210 -15.548  1.00 94.28           C  
ATOM   4309  HB2 ASN B  32      38.404  13.178 -15.884  1.00 94.28           H  
ATOM   4310  HB3 ASN B  32      38.101  11.453 -15.947  1.00 94.28           H  
ATOM   4311  O   ASN B  32      36.812  13.498 -13.787  1.00 94.28           O  
ATOM   4312  CG  ASN B  32      40.154  12.022 -16.146  1.00 94.28           C  
ATOM   4313  ND2 ASN B  32      40.258  11.364 -17.274  1.00 94.28           N  
ATOM   4314 HD21 ASN B  32      39.444  10.960 -17.715  1.00 94.28           H  
ATOM   4315 HD22 ASN B  32      41.186  11.268 -17.661  1.00 94.28           H  
ATOM   4316  OD1 ASN B  32      41.152  12.467 -15.609  1.00 94.28           O  
ATOM   4317  N   SER B  33      36.912  11.722 -12.427  1.00 94.88           N  
ATOM   4318  H   SER B  33      37.460  10.941 -12.096  1.00 94.88           H  
ATOM   4319  CA  SER B  33      35.610  11.929 -11.775  1.00 94.88           C  
ATOM   4320  HA  SER B  33      35.112  12.803 -12.195  1.00 94.88           H  
ATOM   4321  C   SER B  33      35.793  12.158 -10.276  1.00 94.88           C  
ATOM   4322  CB  SER B  33      34.711  10.714 -12.014  1.00 94.88           C  
ATOM   4323  HB2 SER B  33      33.704  10.924 -11.654  1.00 94.88           H  
ATOM   4324  HB3 SER B  33      35.111   9.862 -11.464  1.00 94.88           H  
ATOM   4325  O   SER B  33      36.699  11.577  -9.684  1.00 94.88           O  
ATOM   4326  OG  SER B  33      34.677  10.403 -13.401  1.00 94.88           O  
ATOM   4327  HG  SER B  33      35.597  10.391 -13.677  1.00 94.88           H  
ATOM   4328  N   GLN B  34      34.957  12.996  -9.656  1.00 96.16           N  
ATOM   4329  H   GLN B  34      34.194  13.421 -10.163  1.00 96.16           H  
ATOM   4330  CA  GLN B  34      34.968  13.121  -8.196  1.00 96.16           C  
ATOM   4331  HA  GLN B  34      35.978  13.371  -7.870  1.00 96.16           H  
ATOM   4332  C   GLN B  34      34.588  11.787  -7.560  1.00 96.16           C  
ATOM   4333  CB  GLN B  34      34.012  14.216  -7.703  1.00 96.16           C  
ATOM   4334  HB2 GLN B  34      33.930  14.135  -6.619  1.00 96.16           H  
ATOM   4335  HB3 GLN B  34      33.020  14.080  -8.135  1.00 96.16           H  
ATOM   4336  O   GLN B  34      33.663  11.117  -8.025  1.00 96.16           O  
ATOM   4337  CG  GLN B  34      34.546  15.606  -8.044  1.00 96.16           C  
ATOM   4338  HG2 GLN B  34      34.442  15.781  -9.114  1.00 96.16           H  
ATOM   4339  HG3 GLN B  34      35.599  15.647  -7.764  1.00 96.16           H  
ATOM   4340  CD  GLN B  34      33.833  16.703  -7.274  1.00 96.16           C  
ATOM   4341  NE2 GLN B  34      33.046  17.541  -7.910  1.00 96.16           N  
ATOM   4342 HE21 GLN B  34      32.659  18.293  -7.358  1.00 96.16           H  
ATOM   4343 HE22 GLN B  34      32.914  17.476  -8.910  1.00 96.16           H  
ATOM   4344  OE1 GLN B  34      33.971  16.815  -6.070  1.00 96.16           O  
ATOM   4345  N   ILE B  35      35.291  11.428  -6.489  1.00 97.77           N  
ATOM   4346  H   ILE B  35      36.040  12.029  -6.176  1.00 97.77           H  
ATOM   4347  CA  ILE B  35      34.909  10.290  -5.653  1.00 97.77           C  
ATOM   4348  HA  ILE B  35      34.543   9.495  -6.303  1.00 97.77           H  
ATOM   4349  C   ILE B  35      33.743  10.665  -4.730  1.00 97.77           C  
ATOM   4350  CB  ILE B  35      36.123   9.729  -4.885  1.00 97.77           C  
ATOM   4351  HB  ILE B  35      35.798   8.822  -4.376  1.00 97.77           H  
ATOM   4352  O   ILE B  35      33.395  11.838  -4.579  1.00 97.77           O  
ATOM   4353  CG1 ILE B  35      36.620  10.726  -3.817  1.00 97.77           C  
ATOM   4354 HG12 ILE B  35      37.103  11.574  -4.303  1.00 97.77           H  
ATOM   4355 HG13 ILE B  35      35.777  11.107  -3.241  1.00 97.77           H  
ATOM   4356  CG2 ILE B  35      37.242   9.336  -5.869  1.00 97.77           C  
ATOM   4357 HG21 ILE B  35      37.997   8.735  -5.363  1.00 97.77           H  
ATOM   4358 HG22 ILE B  35      36.827   8.751  -6.690  1.00 97.77           H  
ATOM   4359 HG23 ILE B  35      37.718  10.225  -6.282  1.00 97.77           H  
ATOM   4360  CD1 ILE B  35      37.586  10.107  -2.812  1.00 97.77           C  
ATOM   4361 HD11 ILE B  35      37.889  10.865  -2.089  1.00 97.77           H  
ATOM   4362 HD12 ILE B  35      38.470   9.710  -3.310  1.00 97.77           H  
ATOM   4363 HD13 ILE B  35      37.060   9.314  -2.279  1.00 97.77           H  
ATOM   4364  N   GLN B  36      33.165   9.682  -4.041  1.00 97.59           N  
ATOM   4365  H   GLN B  36      33.481   8.732  -4.170  1.00 97.59           H  
ATOM   4366  CA  GLN B  36      32.205   9.948  -2.974  1.00 97.59           C  
ATOM   4367  HA  GLN B  36      31.519  10.724  -3.313  1.00 97.59           H  
ATOM   4368  C   GLN B  36      32.931  10.470  -1.721  1.00 97.59           C  
ATOM   4369  CB  GLN B  36      31.383   8.681  -2.733  1.00 97.59           C  
ATOM   4370  HB2 GLN B  36      32.064   7.880  -2.445  1.00 97.59           H  
ATOM   4371  HB3 GLN B  36      30.893   8.402  -3.665  1.00 97.59           H  
ATOM   4372  O   GLN B  36      33.348   9.715  -0.841  1.00 97.59           O  
ATOM   4373  CG  GLN B  36      30.314   8.834  -1.648  1.00 97.59           C  
ATOM   4374  HG2 GLN B  36      30.801   9.082  -0.704  1.00 97.59           H  
ATOM   4375  HG3 GLN B  36      29.791   7.886  -1.520  1.00 97.59           H  
ATOM   4376  CD  GLN B  36      29.289   9.904  -1.962  1.00 97.59           C  
ATOM   4377  NE2 GLN B  36      28.900  10.669  -0.977  1.00 97.59           N  
ATOM   4378 HE21 GLN B  36      29.227  10.481  -0.040  1.00 97.59           H  
ATOM   4379 HE22 GLN B  36      28.138  11.307  -1.158  1.00 97.59           H  
ATOM   4380  OE1 GLN B  36      28.831  10.058  -3.080  1.00 97.59           O  
ATOM   4381  N   GLN B  37      33.088  11.791  -1.646  1.00 96.61           N  
ATOM   4382  H   GLN B  37      32.844  12.337  -2.460  1.00 96.61           H  
ATOM   4383  CA  GLN B  37      33.810  12.453  -0.555  1.00 96.61           C  
ATOM   4384  HA  GLN B  37      34.723  11.894  -0.349  1.00 96.61           H  
ATOM   4385  C   GLN B  37      33.022  12.522   0.760  1.00 96.61           C  
ATOM   4386  CB  GLN B  37      34.205  13.867  -0.982  1.00 96.61           C  
ATOM   4387  HB2 GLN B  37      33.310  14.440  -1.228  1.00 96.61           H  
ATOM   4388  HB3 GLN B  37      34.693  14.348  -0.135  1.00 96.61           H  
ATOM   4389  O   GLN B  37      33.622  12.682   1.818  1.00 96.61           O  
ATOM   4390  CG  GLN B  37      35.166  13.891  -2.178  1.00 96.61           C  
ATOM   4391  HG2 GLN B  37      34.651  13.564  -3.081  1.00 96.61           H  
ATOM   4392  HG3 GLN B  37      36.011  13.230  -1.987  1.00 96.61           H  
ATOM   4393  CD  GLN B  37      35.697  15.298  -2.374  1.00 96.61           C  
ATOM   4394  NE2 GLN B  37      35.439  15.949  -3.479  1.00 96.61           N  
ATOM   4395 HE21 GLN B  37      35.626  16.940  -3.424  1.00 96.61           H  
ATOM   4396 HE22 GLN B  37      34.786  15.602  -4.168  1.00 96.61           H  
ATOM   4397  OE1 GLN B  37      36.339  15.851  -1.501  1.00 96.61           O  
ATOM   4398  N   TYR B  38      31.693  12.398   0.718  1.00 97.49           N  
ATOM   4399  H   TYR B  38      31.247  12.260  -0.177  1.00 97.49           H  
ATOM   4400  CA  TYR B  38      30.868  12.336   1.923  1.00 97.49           C  
ATOM   4401  HA  TYR B  38      31.386  12.850   2.733  1.00 97.49           H  
ATOM   4402  C   TYR B  38      30.644  10.884   2.352  1.00 97.49           C  
ATOM   4403  CB  TYR B  38      29.540  13.068   1.702  1.00 97.49           C  
ATOM   4404  HB2 TYR B  38      28.961  12.566   0.927  1.00 97.49           H  
ATOM   4405  HB3 TYR B  38      29.744  14.079   1.349  1.00 97.49           H  
ATOM   4406  O   TYR B  38      30.143  10.078   1.566  1.00 97.49           O  
ATOM   4407  CG  TYR B  38      28.712  13.155   2.966  1.00 97.49           C  
ATOM   4408  CD1 TYR B  38      27.703  12.207   3.217  1.00 97.49           C  
ATOM   4409  HD1 TYR B  38      27.498  11.430   2.495  1.00 97.49           H  
ATOM   4410  CD2 TYR B  38      28.999  14.147   3.921  1.00 97.49           C  
ATOM   4411  HD2 TYR B  38      29.791  14.855   3.729  1.00 97.49           H  
ATOM   4412  CE1 TYR B  38      26.971  12.258   4.417  1.00 97.49           C  
ATOM   4413  HE1 TYR B  38      26.211  11.520   4.625  1.00 97.49           H  
ATOM   4414  CE2 TYR B  38      28.276  14.184   5.130  1.00 97.49           C  
ATOM   4415  HE2 TYR B  38      28.511  14.892   5.911  1.00 97.49           H  
ATOM   4416  OH  TYR B  38      26.591  13.282   6.561  1.00 97.49           O  
ATOM   4417  HH  TYR B  38      26.871  13.984   7.152  1.00 97.49           H  
ATOM   4418  CZ  TYR B  38      27.254  13.251   5.376  1.00 97.49           C  
ATOM   4419  N   GLN B  39      30.976  10.563   3.599  1.00 97.38           N  
ATOM   4420  H   GLN B  39      31.435  11.256   4.172  1.00 97.38           H  
ATOM   4421  CA  GLN B  39      30.765   9.243   4.187  1.00 97.38           C  
ATOM   4422  HA  GLN B  39      31.106   8.489   3.477  1.00 97.38           H  
ATOM   4423  C   GLN B  39      29.273   8.986   4.488  1.00 97.38           C  
ATOM   4424  CB  GLN B  39      31.659   9.149   5.429  1.00 97.38           C  
ATOM   4425  HB2 GLN B  39      31.350   9.900   6.156  1.00 97.38           H  
ATOM   4426  HB3 GLN B  39      32.692   9.343   5.139  1.00 97.38           H  
ATOM   4427  O   GLN B  39      28.682   9.595   5.382  1.00 97.38           O  
ATOM   4428  CG  GLN B  39      31.616   7.767   6.072  1.00 97.38           C  
ATOM   4429  HG2 GLN B  39      30.583   7.542   6.336  1.00 97.38           H  
ATOM   4430  HG3 GLN B  39      31.985   7.028   5.361  1.00 97.38           H  
ATOM   4431  CD  GLN B  39      32.433   7.708   7.356  1.00 97.38           C  
ATOM   4432  NE2 GLN B  39      33.431   6.861   7.467  1.00 97.38           N  
ATOM   4433 HE21 GLN B  39      33.971   6.902   8.319  1.00 97.38           H  
ATOM   4434 HE22 GLN B  39      33.719   6.253   6.713  1.00 97.38           H  
ATOM   4435  OE1 GLN B  39      32.200   8.454   8.293  1.00 97.38           O  
ATOM   4436  N   LEU B  40      28.673   8.055   3.744  1.00 97.72           N  
ATOM   4437  H   LEU B  40      29.253   7.557   3.084  1.00 97.72           H  
ATOM   4438  CA  LEU B  40      27.281   7.602   3.870  1.00 97.72           C  
ATOM   4439  HA  LEU B  40      26.668   8.416   4.256  1.00 97.72           H  
ATOM   4440  C   LEU B  40      27.125   6.421   4.842  1.00 97.72           C  
ATOM   4441  CB  LEU B  40      26.769   7.184   2.476  1.00 97.72           C  
ATOM   4442  HB2 LEU B  40      25.778   6.743   2.585  1.00 97.72           H  
ATOM   4443  HB3 LEU B  40      27.431   6.407   2.093  1.00 97.72           H  
ATOM   4444  O   LEU B  40      26.053   6.256   5.425  1.00 97.72           O  
ATOM   4445  CG  LEU B  40      26.686   8.319   1.441  1.00 97.72           C  
ATOM   4446  HG  LEU B  40      27.633   8.858   1.404  1.00 97.72           H  
ATOM   4447  CD1 LEU B  40      26.421   7.732   0.053  1.00 97.72           C  
ATOM   4448 HD11 LEU B  40      25.466   7.207   0.041  1.00 97.72           H  
ATOM   4449 HD12 LEU B  40      27.221   7.041  -0.212  1.00 97.72           H  
ATOM   4450 HD13 LEU B  40      26.402   8.537  -0.682  1.00 97.72           H  
ATOM   4451  CD2 LEU B  40      25.564   9.304   1.775  1.00 97.72           C  
ATOM   4452 HD21 LEU B  40      25.554  10.107   1.038  1.00 97.72           H  
ATOM   4453 HD22 LEU B  40      24.597   8.800   1.771  1.00 97.72           H  
ATOM   4454 HD23 LEU B  40      25.730   9.750   2.756  1.00 97.72           H  
ATOM   4455  N   THR B  41      28.174   5.611   5.004  1.00 97.28           N  
ATOM   4456  H   THR B  41      29.005   5.812   4.466  1.00 97.28           H  
ATOM   4457  CA  THR B  41      28.241   4.432   5.887  1.00 97.28           C  
ATOM   4458  HA  THR B  41      27.417   4.455   6.599  1.00 97.28           H  
ATOM   4459  C   THR B  41      29.552   4.437   6.672  1.00 97.28           C  
ATOM   4460  CB  THR B  41      28.148   3.110   5.093  1.00 97.28           C  
ATOM   4461  HB  THR B  41      27.984   2.288   5.790  1.00 97.28           H  
ATOM   4462  O   THR B  41      30.502   5.111   6.290  1.00 97.28           O  
ATOM   4463  CG2 THR B  41      26.989   3.088   4.100  1.00 97.28           C  
ATOM   4464 HG21 THR B  41      26.073   3.385   4.609  1.00 97.28           H  
ATOM   4465 HG22 THR B  41      27.185   3.767   3.269  1.00 97.28           H  
ATOM   4466 HG23 THR B  41      26.860   2.072   3.725  1.00 97.28           H  
ATOM   4467  OG1 THR B  41      29.348   2.832   4.399  1.00 97.28           O  
ATOM   4468  HG1 THR B  41      30.027   2.664   5.057  1.00 97.28           H  
ATOM   4469  N   SER B  42      29.677   3.610   7.703  1.00 96.23           N  
ATOM   4470  H   SER B  42      28.888   3.041   7.974  1.00 96.23           H  
ATOM   4471  CA  SER B  42      30.974   3.300   8.318  1.00 96.23           C  
ATOM   4472  HA  SER B  42      31.400   4.221   8.717  1.00 96.23           H  
ATOM   4473  C   SER B  42      31.972   2.715   7.300  1.00 96.23           C  
ATOM   4474  CB  SER B  42      30.756   2.329   9.482  1.00 96.23           C  
ATOM   4475  HB2 SER B  42      31.719   2.002   9.872  1.00 96.23           H  
ATOM   4476  HB3 SER B  42      30.195   1.457   9.144  1.00 96.23           H  
ATOM   4477  O   SER B  42      31.580   2.213   6.240  1.00 96.23           O  
ATOM   4478  OG  SER B  42      30.056   2.998  10.507  1.00 96.23           O  
ATOM   4479  HG  SER B  42      29.186   2.616  10.640  1.00 96.23           H  
ATOM   4480  N   ASN B  43      33.274   2.731   7.622  1.00 95.96           N  
ATOM   4481  H   ASN B  43      33.537   3.202   8.475  1.00 95.96           H  
ATOM   4482  CA  ASN B  43      34.358   2.301   6.712  1.00 95.96           C  
ATOM   4483  HA  ASN B  43      34.282   2.881   5.792  1.00 95.96           H  
ATOM   4484  C   ASN B  43      34.296   0.823   6.289  1.00 95.96           C  
ATOM   4485  CB  ASN B  43      35.724   2.593   7.366  1.00 95.96           C  
ATOM   4486  HB2 ASN B  43      35.767   2.143   8.358  1.00 95.96           H  
ATOM   4487  HB3 ASN B  43      36.517   2.155   6.760  1.00 95.96           H  
ATOM   4488  O   ASN B  43      34.913   0.435   5.299  1.00 95.96           O  
ATOM   4489  CG  ASN B  43      36.026   4.072   7.477  1.00 95.96           C  
ATOM   4490  ND2 ASN B  43      36.976   4.443   8.295  1.00 95.96           N  
ATOM   4491 HD21 ASN B  43      37.164   5.434   8.345  1.00 95.96           H  
ATOM   4492 HD22 ASN B  43      37.692   3.816   8.634  1.00 95.96           H  
ATOM   4493  OD1 ASN B  43      35.397   4.900   6.835  1.00 95.96           O  
ATOM   4494  N   ASN B  44      33.556  -0.013   7.017  1.00 93.61           N  
ATOM   4495  H   ASN B  44      33.063   0.355   7.818  1.00 93.61           H  
ATOM   4496  CA  ASN B  44      33.303  -1.412   6.666  1.00 93.61           C  
ATOM   4497  HA  ASN B  44      34.073  -1.742   5.969  1.00 93.61           H  
ATOM   4498  C   ASN B  44      31.955  -1.629   5.948  1.00 93.61           C  
ATOM   4499  CB  ASN B  44      33.429  -2.275   7.936  1.00 93.61           C  
ATOM   4500  HB2 ASN B  44      33.437  -3.327   7.650  1.00 93.61           H  
ATOM   4501  HB3 ASN B  44      34.365  -2.056   8.450  1.00 93.61           H  
ATOM   4502  O   ASN B  44      31.605  -2.775   5.684  1.00 93.61           O  
ATOM   4503  CG  ASN B  44      32.280  -2.065   8.906  1.00 93.61           C  
ATOM   4504  ND2 ASN B  44      32.067  -2.985   9.813  1.00 93.61           N  
ATOM   4505 HD21 ASN B  44      31.255  -2.878  10.404  1.00 93.61           H  
ATOM   4506 HD22 ASN B  44      32.574  -3.859   9.814  1.00 93.61           H  
ATOM   4507  OD1 ASN B  44      31.561  -1.079   8.843  1.00 93.61           O  
ATOM   4508  N   GLY B  45      31.193  -0.569   5.662  1.00 95.49           N  
ATOM   4509  H   GLY B  45      31.536   0.350   5.904  1.00 95.49           H  
ATOM   4510  CA  GLY B  45      29.872  -0.637   5.031  1.00 95.49           C  
ATOM   4511  HA2 GLY B  45      29.837  -1.490   4.353  1.00 95.49           H  
ATOM   4512  HA3 GLY B  45      29.720   0.263   4.435  1.00 95.49           H  
ATOM   4513  C   GLY B  45      28.690  -0.760   5.999  1.00 95.49           C  
ATOM   4514  O   GLY B  45      27.552  -0.777   5.542  1.00 95.49           O  
ATOM   4515  N   ALA B  46      28.928  -0.842   7.313  1.00 95.62           N  
ATOM   4516  H   ALA B  46      29.881  -0.816   7.647  1.00 95.62           H  
ATOM   4517  CA  ALA B  46      27.864  -0.811   8.320  1.00 95.62           C  
ATOM   4518  HA  ALA B  46      27.108  -1.551   8.054  1.00 95.62           H  
ATOM   4519  C   ALA B  46      27.203   0.580   8.393  1.00 95.62           C  
ATOM   4520  CB  ALA B  46      28.465  -1.184   9.683  1.00 95.62           C  
ATOM   4521  HB1 ALA B  46      27.672  -1.314  10.419  1.00 95.62           H  
ATOM   4522  HB2 ALA B  46      29.035  -2.111   9.614  1.00 95.62           H  
ATOM   4523  HB3 ALA B  46      29.128  -0.391  10.029  1.00 95.62           H  
ATOM   4524  O   ALA B  46      27.820   1.565   7.976  1.00 95.62           O  
ATOM   4525  N   PRO B  47      26.006   0.718   8.983  1.00 95.57           N  
ATOM   4526  CA  PRO B  47      25.461   2.021   9.359  1.00 95.57           C  
ATOM   4527  HA  PRO B  47      25.143   2.539   8.454  1.00 95.57           H  
ATOM   4528  C   PRO B  47      26.474   2.887  10.120  1.00 95.57           C  
ATOM   4529  CB  PRO B  47      24.242   1.703  10.219  1.00 95.57           C  
ATOM   4530  HB2 PRO B  47      23.478   2.476  10.130  1.00 95.57           H  
ATOM   4531  HB3 PRO B  47      24.544   1.560  11.257  1.00 95.57           H  
ATOM   4532  O   PRO B  47      27.354   2.368  10.810  1.00 95.57           O  
ATOM   4533  CG  PRO B  47      23.772   0.382   9.623  1.00 95.57           C  
ATOM   4534  HG2 PRO B  47      23.133  -0.196  10.291  1.00 95.57           H  
ATOM   4535  HG3 PRO B  47      23.260   0.601   8.686  1.00 95.57           H  
ATOM   4536  CD  PRO B  47      25.080  -0.342   9.340  1.00 95.57           C  
ATOM   4537  HD2 PRO B  47      25.423  -0.858  10.237  1.00 95.57           H  
ATOM   4538  HD3 PRO B  47      24.943  -1.040   8.515  1.00 95.57           H  
ATOM   4539  N   LYS B  48      26.374   4.213   9.983  1.00 96.80           N  
ATOM   4540  H   LYS B  48      25.612   4.576   9.428  1.00 96.80           H  
ATOM   4541  CA  LYS B  48      27.328   5.160  10.587  1.00 96.80           C  
ATOM   4542  HA  LYS B  48      28.338   4.915  10.258  1.00 96.80           H  
ATOM   4543  C   LYS B  48      27.346   5.034  12.116  1.00 96.80           C  
ATOM   4544  CB  LYS B  48      27.007   6.601  10.148  1.00 96.80           C  
ATOM   4545  HB2 LYS B  48      27.657   7.275  10.705  1.00 96.80           H  
ATOM   4546  HB3 LYS B  48      25.969   6.824  10.397  1.00 96.80           H  
ATOM   4547  O   LYS B  48      28.413   4.927  12.709  1.00 96.80           O  
ATOM   4548  CG  LYS B  48      27.242   6.874   8.653  1.00 96.80           C  
ATOM   4549  HG2 LYS B  48      26.681   6.142   8.073  1.00 96.80           H  
ATOM   4550  HG3 LYS B  48      28.301   6.750   8.427  1.00 96.80           H  
ATOM   4551  CD  LYS B  48      26.789   8.278   8.203  1.00 96.80           C  
ATOM   4552  HD2 LYS B  48      26.936   8.352   7.125  1.00 96.80           H  
ATOM   4553  HD3 LYS B  48      25.720   8.368   8.397  1.00 96.80           H  
ATOM   4554  CE  LYS B  48      27.526   9.447   8.877  1.00 96.80           C  
ATOM   4555  HE2 LYS B  48      28.593   9.367   8.671  1.00 96.80           H  
ATOM   4556  HE3 LYS B  48      27.373   9.357   9.953  1.00 96.80           H  
ATOM   4557  NZ  LYS B  48      27.008  10.768   8.418  1.00 96.80           N  
ATOM   4558  HZ1 LYS B  48      27.306  11.532   9.007  1.00 96.80           H  
ATOM   4559  HZ2 LYS B  48      27.273  10.961   7.462  1.00 96.80           H  
ATOM   4560  HZ3 LYS B  48      25.998  10.784   8.415  1.00 96.80           H  
ATOM   4561  N   TRP B  49      26.168   5.034  12.740  1.00 94.79           N  
ATOM   4562  H   TRP B  49      25.336   5.135  12.177  1.00 94.79           H  
ATOM   4563  CA  TRP B  49      25.964   4.771  14.169  1.00 94.79           C  
ATOM   4564  HA  TRP B  49      26.538   3.888  14.449  1.00 94.79           H  
ATOM   4565  C   TRP B  49      24.481   4.486  14.466  1.00 94.79           C  
ATOM   4566  CB  TRP B  49      26.468   5.962  15.007  1.00 94.79           C  
ATOM   4567  HB2 TRP B  49      27.543   6.070  14.862  1.00 94.79           H  
ATOM   4568  HB3 TRP B  49      26.328   5.736  16.064  1.00 94.79           H  
ATOM   4569  O   TRP B  49      23.622   4.656  13.593  1.00 94.79           O  
ATOM   4570  CG  TRP B  49      25.828   7.286  14.724  1.00 94.79           C  
ATOM   4571  CD1 TRP B  49      24.722   7.771  15.327  1.00 94.79           C  
ATOM   4572  HD1 TRP B  49      24.173   7.263  16.106  1.00 94.79           H  
ATOM   4573  CD2 TRP B  49      26.276   8.346  13.829  1.00 94.79           C  
ATOM   4574  CE2 TRP B  49      25.358   9.436  13.922  1.00 94.79           C  
ATOM   4575  CE3 TRP B  49      27.396   8.518  12.991  1.00 94.79           C  
ATOM   4576  HE3 TRP B  49      28.144   7.740  12.957  1.00 94.79           H  
ATOM   4577  NE1 TRP B  49      24.420   9.021  14.836  1.00 94.79           N  
ATOM   4578  HE1 TRP B  49      23.652   9.581  15.180  1.00 94.79           H  
ATOM   4579  CH2 TRP B  49      26.650  10.760  12.373  1.00 94.79           C  
ATOM   4580  HH2 TRP B  49      26.837  11.700  11.875  1.00 94.79           H  
ATOM   4581  CZ2 TRP B  49      25.524  10.625  13.200  1.00 94.79           C  
ATOM   4582  HZ2 TRP B  49      24.825  11.441  13.317  1.00 94.79           H  
ATOM   4583  CZ3 TRP B  49      27.584   9.714  12.274  1.00 94.79           C  
ATOM   4584  HZ3 TRP B  49      28.486   9.857  11.697  1.00 94.79           H  
ATOM   4585  N   ASN B  50      24.190   4.071  15.702  1.00 96.54           N  
ATOM   4586  H   ASN B  50      24.945   3.993  16.368  1.00 96.54           H  
ATOM   4587  CA  ASN B  50      22.830   3.999  16.241  1.00 96.54           C  
ATOM   4588  HA  ASN B  50      22.140   3.677  15.462  1.00 96.54           H  
ATOM   4589  C   ASN B  50      22.378   5.382  16.701  1.00 96.54           C  
ATOM   4590  CB  ASN B  50      22.790   2.992  17.401  1.00 96.54           C  
ATOM   4591  HB2 ASN B  50      23.085   2.004  17.047  1.00 96.54           H  
ATOM   4592  HB3 ASN B  50      23.490   3.313  18.173  1.00 96.54           H  
ATOM   4593  O   ASN B  50      22.996   5.966  17.586  1.00 96.54           O  
ATOM   4594  CG  ASN B  50      21.402   2.883  18.012  1.00 96.54           C  
ATOM   4595  ND2 ASN B  50      21.318   2.647  19.298  1.00 96.54           N  
ATOM   4596 HD21 ASN B  50      20.387   2.716  19.684  1.00 96.54           H  
ATOM   4597 HD22 ASN B  50      22.142   2.733  19.875  1.00 96.54           H  
ATOM   4598  OD1 ASN B  50      20.378   2.989  17.358  1.00 96.54           O  
ATOM   4599  N   VAL B  51      21.336   5.918  16.077  1.00 96.05           N  
ATOM   4600  H   VAL B  51      20.824   5.344  15.423  1.00 96.05           H  
ATOM   4601  CA  VAL B  51      20.859   7.277  16.330  1.00 96.05           C  
ATOM   4602  HA  VAL B  51      21.721   7.941  16.407  1.00 96.05           H  
ATOM   4603  C   VAL B  51      20.115   7.327  17.660  1.00 96.05           C  
ATOM   4604  CB  VAL B  51      19.999   7.755  15.148  1.00 96.05           C  
ATOM   4605  HB  VAL B  51      19.257   6.992  14.909  1.00 96.05           H  
ATOM   4606  O   VAL B  51      19.106   6.651  17.842  1.00 96.05           O  
ATOM   4607  CG1 VAL B  51      19.273   9.071  15.427  1.00 96.05           C  
ATOM   4608 HG11 VAL B  51      18.499   8.887  16.172  1.00 96.05           H  
ATOM   4609 HG12 VAL B  51      19.968   9.829  15.788  1.00 96.05           H  
ATOM   4610 HG13 VAL B  51      18.793   9.424  14.514  1.00 96.05           H  
ATOM   4611  CG2 VAL B  51      20.889   7.979  13.922  1.00 96.05           C  
ATOM   4612 HG21 VAL B  51      21.466   8.898  14.030  1.00 96.05           H  
ATOM   4613 HG22 VAL B  51      20.272   8.037  13.026  1.00 96.05           H  
ATOM   4614 HG23 VAL B  51      21.591   7.153  13.811  1.00 96.05           H  
ATOM   4615  N   ASP B  52      20.587   8.177  18.571  1.00 94.93           N  
ATOM   4616  H   ASP B  52      21.517   8.551  18.443  1.00 94.93           H  
ATOM   4617  CA  ASP B  52      19.978   8.334  19.897  1.00 94.93           C  
ATOM   4618  HA  ASP B  52      19.875   7.353  20.361  1.00 94.93           H  
ATOM   4619  C   ASP B  52      18.585   8.971  19.835  1.00 94.93           C  
ATOM   4620  CB  ASP B  52      20.886   9.199  20.781  1.00 94.93           C  
ATOM   4621  HB2 ASP B  52      20.391   9.366  21.738  1.00 94.93           H  
ATOM   4622  HB3 ASP B  52      21.027  10.169  20.304  1.00 94.93           H  
ATOM   4623  O   ASP B  52      17.732   8.677  20.666  1.00 94.93           O  
ATOM   4624  CG  ASP B  52      22.248   8.559  21.057  1.00 94.93           C  
ATOM   4625  OD1 ASP B  52      23.234   9.326  21.070  1.00 94.93           O  
ATOM   4626  OD2 ASP B  52      22.287   7.324  21.251  1.00 94.93           O  
ATOM   4627  N   ASN B  53      18.351   9.849  18.856  1.00 96.27           N  
ATOM   4628  H   ASN B  53      19.104  10.023  18.205  1.00 96.27           H  
ATOM   4629  CA  ASN B  53      17.076  10.521  18.626  1.00 96.27           C  
ATOM   4630  HA  ASN B  53      16.262   9.861  18.929  1.00 96.27           H  
ATOM   4631  C   ASN B  53      16.907  10.830  17.129  1.00 96.27           C  
ATOM   4632  CB  ASN B  53      17.038  11.785  19.508  1.00 96.27           C  
ATOM   4633  HB2 ASN B  53      17.863  12.445  19.240  1.00 96.27           H  
ATOM   4634  HB3 ASN B  53      17.156  11.486  20.549  1.00 96.27           H  
ATOM   4635  O   ASN B  53      17.604  11.692  16.587  1.00 96.27           O  
ATOM   4636  CG  ASN B  53      15.742  12.559  19.378  1.00 96.27           C  
ATOM   4637  ND2 ASN B  53      15.450  13.450  20.293  1.00 96.27           N  
ATOM   4638 HD21 ASN B  53      14.603  13.978  20.140  1.00 96.27           H  
ATOM   4639 HD22 ASN B  53      16.066  13.611  21.077  1.00 96.27           H  
ATOM   4640  OD1 ASN B  53      14.970  12.381  18.457  1.00 96.27           O  
ATOM   4641  N   ALA B  54      15.970  10.147  16.466  1.00 97.06           N  
ATOM   4642  H   ALA B  54      15.351   9.546  16.992  1.00 97.06           H  
ATOM   4643  CA  ALA B  54      15.716  10.310  15.035  1.00 97.06           C  
ATOM   4644  HA  ALA B  54      16.650  10.164  14.492  1.00 97.06           H  
ATOM   4645  C   ALA B  54      15.199  11.710  14.686  1.00 97.06           C  
ATOM   4646  CB  ALA B  54      14.718   9.241  14.577  1.00 97.06           C  
ATOM   4647  HB1 ALA B  54      13.781   9.336  15.125  1.00 97.06           H  
ATOM   4648  HB2 ALA B  54      15.134   8.249  14.750  1.00 97.06           H  
ATOM   4649  HB3 ALA B  54      14.523   9.348  13.510  1.00 97.06           H  
ATOM   4650  O   ALA B  54      15.398  12.170  13.562  1.00 97.06           O  
ATOM   4651  N   ASN B  55      14.543  12.391  15.626  1.00 96.11           N  
ATOM   4652  H   ASN B  55      14.453  11.991  16.549  1.00 96.11           H  
ATOM   4653  CA  ASN B  55      14.031  13.741  15.422  1.00 96.11           C  
ATOM   4654  HA  ASN B  55      13.479  13.784  14.483  1.00 96.11           H  
ATOM   4655  C   ASN B  55      15.140  14.793  15.347  1.00 96.11           C  
ATOM   4656  CB  ASN B  55      13.086  14.110  16.560  1.00 96.11           C  
ATOM   4657  HB2 ASN B  55      13.598  14.103  17.522  1.00 96.11           H  
ATOM   4658  HB3 ASN B  55      12.807  15.148  16.383  1.00 96.11           H  
ATOM   4659  O   ASN B  55      14.959  15.810  14.695  1.00 96.11           O  
ATOM   4660  CG  ASN B  55      11.819  13.290  16.656  1.00 96.11           C  
ATOM   4661  ND2 ASN B  55      11.038  13.544  17.674  1.00 96.11           N  
ATOM   4662 HD21 ASN B  55      10.109  13.149  17.636  1.00 96.11           H  
ATOM   4663 HD22 ASN B  55      11.154  14.461  18.081  1.00 96.11           H  
ATOM   4664  OD1 ASN B  55      11.520  12.425  15.838  1.00 96.11           O  
ATOM   4665  N   ASN B  56      16.293  14.539  15.973  1.00 94.87           N  
ATOM   4666  H   ASN B  56      16.382  13.658  16.459  1.00 94.87           H  
ATOM   4667  CA  ASN B  56      17.414  15.482  16.020  1.00 94.87           C  
ATOM   4668  HA  ASN B  56      17.031  16.478  15.795  1.00 94.87           H  
ATOM   4669  C   ASN B  56      18.494  15.194  14.967  1.00 94.87           C  
ATOM   4670  CB  ASN B  56      17.979  15.519  17.445  1.00 94.87           C  
ATOM   4671  HB2 ASN B  56      18.923  16.064  17.445  1.00 94.87           H  
ATOM   4672  HB3 ASN B  56      18.171  14.502  17.787  1.00 94.87           H  
ATOM   4673  O   ASN B  56      19.559  15.815  14.968  1.00 94.87           O  
ATOM   4674  CG  ASN B  56      17.062  16.221  18.427  1.00 94.87           C  
ATOM   4675  ND2 ASN B  56      17.383  16.169  19.696  1.00 94.87           N  
ATOM   4676 HD21 ASN B  56      18.221  15.691  19.996  1.00 94.87           H  
ATOM   4677 HD22 ASN B  56      16.759  16.671  20.312  1.00 94.87           H  
ATOM   4678  OD1 ASN B  56      16.079  16.855  18.096  1.00 94.87           O  
ATOM   4679  N   LEU B  57      18.252  14.227  14.087  1.00 94.93           N  
ATOM   4680  H   LEU B  57      17.347  13.780  14.100  1.00 94.93           H  
ATOM   4681  CA  LEU B  57      19.189  13.871  13.038  1.00 94.93           C  
ATOM   4682  HA  LEU B  57      20.194  13.905  13.456  1.00 94.93           H  
ATOM   4683  C   LEU B  57      19.095  14.879  11.887  1.00 94.93           C  
ATOM   4684  CB  LEU B  57      18.887  12.434  12.600  1.00 94.93           C  
ATOM   4685  HB2 LEU B  57      18.893  11.788  13.478  1.00 94.93           H  
ATOM   4686  HB3 LEU B  57      17.884  12.410  12.173  1.00 94.93           H  
ATOM   4687  O   LEU B  57      18.014  15.097  11.348  1.00 94.93           O  
ATOM   4688  CG  LEU B  57      19.879  11.880  11.568  1.00 94.93           C  
ATOM   4689  HG  LEU B  57      19.902  12.525  10.690  1.00 94.93           H  
ATOM   4690  CD1 LEU B  57      21.296  11.751  12.135  1.00 94.93           C  
ATOM   4691 HD11 LEU B  57      21.711  12.734  12.360  1.00 94.93           H  
ATOM   4692 HD12 LEU B  57      21.935  11.278  11.389  1.00 94.93           H  
ATOM   4693 HD13 LEU B  57      21.285  11.140  13.037  1.00 94.93           H  
ATOM   4694  CD2 LEU B  57      19.393  10.498  11.147  1.00 94.93           C  
ATOM   4695 HD21 LEU B  57      18.382  10.567  10.745  1.00 94.93           H  
ATOM   4696 HD22 LEU B  57      20.057  10.098  10.380  1.00 94.93           H  
ATOM   4697 HD23 LEU B  57      19.386   9.828  12.006  1.00 94.93           H  
ATOM   4698  N   TYR B  58      20.233  15.458  11.503  1.00 90.37           N  
ATOM   4699  H   TYR B  58      21.057  15.296  12.064  1.00 90.37           H  
ATOM   4700  CA  TYR B  58      20.350  16.408  10.384  1.00 90.37           C  
ATOM   4701  HA  TYR B  58      19.408  16.441   9.837  1.00 90.37           H  
ATOM   4702  C   TYR B  58      21.434  16.016   9.367  1.00 90.37           C  
ATOM   4703  CB  TYR B  58      20.627  17.807  10.955  1.00 90.37           C  
ATOM   4704  HB2 TYR B  58      19.857  18.049  11.687  1.00 90.37           H  
ATOM   4705  HB3 TYR B  58      20.538  18.531  10.146  1.00 90.37           H  
ATOM   4706  O   TYR B  58      21.586  16.657   8.327  1.00 90.37           O  
ATOM   4707  CG  TYR B  58      21.997  17.958  11.600  1.00 90.37           C  
ATOM   4708  CD1 TYR B  58      22.193  17.598  12.949  1.00 90.37           C  
ATOM   4709  HD1 TYR B  58      21.368  17.218  13.533  1.00 90.37           H  
ATOM   4710  CD2 TYR B  58      23.084  18.428  10.837  1.00 90.37           C  
ATOM   4711  HD2 TYR B  58      22.939  18.688   9.799  1.00 90.37           H  
ATOM   4712  CE1 TYR B  58      23.472  17.701  13.532  1.00 90.37           C  
ATOM   4713  HE1 TYR B  58      23.621  17.410  14.561  1.00 90.37           H  
ATOM   4714  CE2 TYR B  58      24.361  18.545  11.420  1.00 90.37           C  
ATOM   4715  HE2 TYR B  58      25.204  18.891  10.840  1.00 90.37           H  
ATOM   4716  OH  TYR B  58      25.794  18.293  13.317  1.00 90.37           O  
ATOM   4717  HH  TYR B  58      25.871  17.794  14.134  1.00 90.37           H  
ATOM   4718  CZ  TYR B  58      24.559  18.177  12.766  1.00 90.37           C  
ATOM   4719  N   GLU B  59      22.236  14.995   9.677  1.00 92.90           N  
ATOM   4720  H   GLU B  59      22.013  14.435  10.488  1.00 92.90           H  
ATOM   4721  CA  GLU B  59      23.283  14.510   8.787  1.00 92.90           C  
ATOM   4722  HA  GLU B  59      23.648  15.345   8.188  1.00 92.90           H  
ATOM   4723  C   GLU B  59      22.741  13.413   7.860  1.00 92.90           C  
ATOM   4724  CB  GLU B  59      24.474  13.972   9.580  1.00 92.90           C  
ATOM   4725  HB2 GLU B  59      24.131  13.249  10.320  1.00 92.90           H  
ATOM   4726  HB3 GLU B  59      25.118  13.458   8.866  1.00 92.90           H  
ATOM   4727  O   GLU B  59      22.128  12.460   8.346  1.00 92.90           O  
ATOM   4728  CG  GLU B  59      25.281  15.074  10.280  1.00 92.90           C  
ATOM   4729  HG2 GLU B  59      25.502  15.861   9.559  1.00 92.90           H  
ATOM   4730  HG3 GLU B  59      24.678  15.499  11.083  1.00 92.90           H  
ATOM   4731  CD  GLU B  59      26.604  14.538  10.846  1.00 92.90           C  
ATOM   4732  OE1 GLU B  59      27.178  15.224  11.717  1.00 92.90           O  
ATOM   4733  OE2 GLU B  59      27.070  13.477  10.350  1.00 92.90           O  
ATOM   4734  N   PRO B  60      22.992  13.494   6.539  1.00 95.32           N  
ATOM   4735  CA  PRO B  60      22.700  12.398   5.628  1.00 95.32           C  
ATOM   4736  HA  PRO B  60      21.625  12.220   5.655  1.00 95.32           H  
ATOM   4737  C   PRO B  60      23.437  11.106   5.982  1.00 95.32           C  
ATOM   4738  CB  PRO B  60      23.100  12.868   4.228  1.00 95.32           C  
ATOM   4739  HB2 PRO B  60      22.396  12.522   3.471  1.00 95.32           H  
ATOM   4740  HB3 PRO B  60      24.107  12.530   3.986  1.00 95.32           H  
ATOM   4741  O   PRO B  60      24.582  11.113   6.445  1.00 95.32           O  
ATOM   4742  CG  PRO B  60      23.105  14.384   4.337  1.00 95.32           C  
ATOM   4743  HG2 PRO B  60      23.850  14.826   3.675  1.00 95.32           H  
ATOM   4744  HG3 PRO B  60      22.106  14.740   4.087  1.00 95.32           H  
ATOM   4745  CD  PRO B  60      23.435  14.666   5.802  1.00 95.32           C  
ATOM   4746  HD2 PRO B  60      24.511  14.791   5.921  1.00 95.32           H  
ATOM   4747  HD3 PRO B  60      22.909  15.563   6.130  1.00 95.32           H  
ATOM   4748  N   GLY B  61      22.817   9.974   5.666  1.00 96.35           N  
ATOM   4749  H   GLY B  61      21.864  10.015   5.331  1.00 96.35           H  
ATOM   4750  CA  GLY B  61      23.480   8.679   5.757  1.00 96.35           C  
ATOM   4751  HA2 GLY B  61      23.967   8.460   4.806  1.00 96.35           H  
ATOM   4752  HA3 GLY B  61      24.252   8.712   6.526  1.00 96.35           H  
ATOM   4753  C   GLY B  61      22.556   7.525   6.102  1.00 96.35           C  
ATOM   4754  O   GLY B  61      21.338   7.672   6.214  1.00 96.35           O  
ATOM   4755  N   GLN B  62      23.183   6.361   6.249  1.00 96.86           N  
ATOM   4756  H   GLN B  62      24.187   6.341   6.143  1.00 96.86           H  
ATOM   4757  CA  GLN B  62      22.546   5.134   6.705  1.00 96.86           C  
ATOM   4758  HA  GLN B  62      21.467   5.210   6.575  1.00 96.86           H  
ATOM   4759  C   GLN B  62      22.849   4.944   8.189  1.00 96.86           C  
ATOM   4760  CB  GLN B  62      23.044   3.932   5.890  1.00 96.86           C  
ATOM   4761  HB2 GLN B  62      24.078   3.717   6.158  1.00 96.86           H  
ATOM   4762  HB3 GLN B  62      22.434   3.067   6.150  1.00 96.86           H  
ATOM   4763  O   GLN B  62      24.012   4.954   8.601  1.00 96.86           O  
ATOM   4764  CG  GLN B  62      22.973   4.168   4.374  1.00 96.86           C  
ATOM   4765  HG2 GLN B  62      23.660   4.968   4.099  1.00 96.86           H  
ATOM   4766  HG3 GLN B  62      21.965   4.478   4.098  1.00 96.86           H  
ATOM   4767  CD  GLN B  62      23.351   2.941   3.558  1.00 96.86           C  
ATOM   4768  NE2 GLN B  62      23.448   3.067   2.253  1.00 96.86           N  
ATOM   4769 HE21 GLN B  62      23.288   3.960   1.809  1.00 96.86           H  
ATOM   4770 HE22 GLN B  62      23.745   2.231   1.771  1.00 96.86           H  
ATOM   4771  OE1 GLN B  62      23.578   1.853   4.050  1.00 96.86           O  
ATOM   4772  N   TYR B  63      21.805   4.756   8.980  1.00 96.78           N  
ATOM   4773  H   TYR B  63      20.880   4.770   8.575  1.00 96.78           H  
ATOM   4774  CA  TYR B  63      21.858   4.677  10.432  1.00 96.78           C  
ATOM   4775  HA  TYR B  63      22.889   4.578  10.774  1.00 96.78           H  
ATOM   4776  C   TYR B  63      21.074   3.468  10.929  1.00 96.78           C  
ATOM   4777  CB  TYR B  63      21.288   5.970  11.014  1.00 96.78           C  
ATOM   4778  HB2 TYR B  63      21.287   5.879  12.101  1.00 96.78           H  
ATOM   4779  HB3 TYR B  63      20.253   6.088  10.696  1.00 96.78           H  
ATOM   4780  O   TYR B  63      20.271   2.887  10.198  1.00 96.78           O  
ATOM   4781  CG  TYR B  63      22.067   7.205  10.616  1.00 96.78           C  
ATOM   4782  CD1 TYR B  63      23.246   7.530  11.307  1.00 96.78           C  
ATOM   4783  HD1 TYR B  63      23.576   6.917  12.134  1.00 96.78           H  
ATOM   4784  CD2 TYR B  63      21.642   7.999   9.532  1.00 96.78           C  
ATOM   4785  HD2 TYR B  63      20.744   7.737   8.992  1.00 96.78           H  
ATOM   4786  CE1 TYR B  63      23.990   8.655  10.922  1.00 96.78           C  
ATOM   4787  HE1 TYR B  63      24.917   8.880  11.428  1.00 96.78           H  
ATOM   4788  CE2 TYR B  63      22.383   9.138   9.158  1.00 96.78           C  
ATOM   4789  HE2 TYR B  63      22.048   9.779   8.355  1.00 96.78           H  
ATOM   4790  OH  TYR B  63      24.279  10.580   9.564  1.00 96.78           O  
ATOM   4791  HH  TYR B  63      24.782  10.858  10.333  1.00 96.78           H  
ATOM   4792  CZ  TYR B  63      23.553   9.474   9.867  1.00 96.78           C  
ATOM   4793  N   THR B  64      21.286   3.104  12.187  1.00 95.73           N  
ATOM   4794  H   THR B  64      21.951   3.619  12.746  1.00 95.73           H  
ATOM   4795  CA  THR B  64      20.350   2.238  12.908  1.00 95.73           C  
ATOM   4796  HA  THR B  64      19.650   1.789  12.203  1.00 95.73           H  
ATOM   4797  C   THR B  64      19.524   3.076  13.868  1.00 95.73           C  
ATOM   4798  CB  THR B  64      21.041   1.074  13.622  1.00 95.73           C  
ATOM   4799  HB  THR B  64      20.293   0.453  14.115  1.00 95.73           H  
ATOM   4800  O   THR B  64      19.943   4.160  14.279  1.00 95.73           O  
ATOM   4801  CG2 THR B  64      21.834   0.226  12.646  1.00 95.73           C  
ATOM   4802 HG21 THR B  64      22.629   0.832  12.213  1.00 95.73           H  
ATOM   4803 HG22 THR B  64      21.183  -0.151  11.857  1.00 95.73           H  
ATOM   4804 HG23 THR B  64      22.296  -0.602  13.185  1.00 95.73           H  
ATOM   4805  OG1 THR B  64      21.990   1.496  14.563  1.00 95.73           O  
ATOM   4806  HG1 THR B  64      22.360   0.705  14.961  1.00 95.73           H  
ATOM   4807  N   LEU B  65      18.331   2.588  14.196  1.00 96.89           N  
ATOM   4808  H   LEU B  65      18.017   1.728  13.770  1.00 96.89           H  
ATOM   4809  CA  LEU B  65      17.474   3.205  15.197  1.00 96.89           C  
ATOM   4810  HA  LEU B  65      18.055   3.939  15.754  1.00 96.89           H  
ATOM   4811  C   LEU B  65      17.000   2.136  16.176  1.00 96.89           C  
ATOM   4812  CB  LEU B  65      16.314   3.921  14.488  1.00 96.89           C  
ATOM   4813  HB2 LEU B  65      16.715   4.519  13.669  1.00 96.89           H  
ATOM   4814  HB3 LEU B  65      15.657   3.158  14.073  1.00 96.89           H  
ATOM   4815  O   LEU B  65      16.388   1.141  15.779  1.00 96.89           O  
ATOM   4816  CG  LEU B  65      15.462   4.828  15.385  1.00 96.89           C  
ATOM   4817  HG  LEU B  65      15.093   4.264  16.242  1.00 96.89           H  
ATOM   4818  CD1 LEU B  65      16.266   6.029  15.879  1.00 96.89           C  
ATOM   4819 HD11 LEU B  65      15.618   6.708  16.433  1.00 96.89           H  
ATOM   4820 HD12 LEU B  65      16.721   6.555  15.039  1.00 96.89           H  
ATOM   4821 HD13 LEU B  65      17.056   5.698  16.554  1.00 96.89           H  
ATOM   4822  CD2 LEU B  65      14.264   5.341  14.586  1.00 96.89           C  
ATOM   4823 HD21 LEU B  65      13.694   6.044  15.194  1.00 96.89           H  
ATOM   4824 HD22 LEU B  65      14.601   5.847  13.681  1.00 96.89           H  
ATOM   4825 HD23 LEU B  65      13.624   4.503  14.310  1.00 96.89           H  
ATOM   4826  N   GLY B  66      17.310   2.345  17.453  1.00 95.17           N  
ATOM   4827  H   GLY B  66      17.907   3.130  17.670  1.00 95.17           H  
ATOM   4828  CA  GLY B  66      16.857   1.484  18.538  1.00 95.17           C  
ATOM   4829  HA2 GLY B  66      17.438   1.689  19.438  1.00 95.17           H  
ATOM   4830  HA3 GLY B  66      17.030   0.448  18.248  1.00 95.17           H  
ATOM   4831  C   GLY B  66      15.366   1.662  18.856  1.00 95.17           C  
ATOM   4832  O   GLY B  66      14.802   2.728  18.600  1.00 95.17           O  
ATOM   4833  N   PRO B  67      14.720   0.655  19.470  1.00 95.09           N  
ATOM   4834  CA  PRO B  67      13.279   0.637  19.737  1.00 95.09           C  
ATOM   4835  HA  PRO B  67      12.725   0.746  18.805  1.00 95.09           H  
ATOM   4836  C   PRO B  67      12.816   1.741  20.699  1.00 95.09           C  
ATOM   4837  CB  PRO B  67      13.014  -0.758  20.316  1.00 95.09           C  
ATOM   4838  HB2 PRO B  67      12.787  -1.445  19.500  1.00 95.09           H  
ATOM   4839  HB3 PRO B  67      12.208  -0.760  21.050  1.00 95.09           H  
ATOM   4840  O   PRO B  67      11.664   2.154  20.658  1.00 95.09           O  
ATOM   4841  CG  PRO B  67      14.346  -1.171  20.933  1.00 95.09           C  
ATOM   4842  HG2 PRO B  67      14.445  -2.254  20.999  1.00 95.09           H  
ATOM   4843  HG3 PRO B  67      14.465  -0.706  21.911  1.00 95.09           H  
ATOM   4844  CD  PRO B  67      15.336  -0.569  19.945  1.00 95.09           C  
ATOM   4845  HD2 PRO B  67      16.293  -0.385  20.432  1.00 95.09           H  
ATOM   4846  HD3 PRO B  67      15.456  -1.240  19.094  1.00 95.09           H  
ATOM   4847  N   SER B  68      13.707   2.235  21.561  1.00 94.45           N  
ATOM   4848  H   SER B  68      14.637   1.842  21.574  1.00 94.45           H  
ATOM   4849  CA  SER B  68      13.413   3.283  22.545  1.00 94.45           C  
ATOM   4850  HA  SER B  68      12.336   3.339  22.703  1.00 94.45           H  
ATOM   4851  C   SER B  68      13.870   4.680  22.122  1.00 94.45           C  
ATOM   4852  CB  SER B  68      14.061   2.902  23.877  1.00 94.45           C  
ATOM   4853  HB2 SER B  68      13.669   1.937  24.199  1.00 94.45           H  
ATOM   4854  HB3 SER B  68      13.820   3.646  24.636  1.00 94.45           H  
ATOM   4855  O   SER B  68      13.692   5.628  22.885  1.00 94.45           O  
ATOM   4856  OG  SER B  68      15.468   2.807  23.725  1.00 94.45           O  
ATOM   4857  HG  SER B  68      15.834   3.692  23.779  1.00 94.45           H  
ATOM   4858  N   ALA B  69      14.515   4.818  20.960  1.00 96.47           N  
ATOM   4859  H   ALA B  69      14.561   4.037  20.321  1.00 96.47           H  
ATOM   4860  CA  ALA B  69      15.008   6.108  20.497  1.00 96.47           C  
ATOM   4861  HA  ALA B  69      15.618   6.550  21.285  1.00 96.47           H  
ATOM   4862  C   ALA B  69      13.819   7.032  20.172  1.00 96.47           C  
ATOM   4863  CB  ALA B  69      15.915   5.891  19.285  1.00 96.47           C  
ATOM   4864  HB1 ALA B  69      16.292   6.851  18.933  1.00 96.47           H  
ATOM   4865  HB2 ALA B  69      16.763   5.263  19.559  1.00 96.47           H  
ATOM   4866  HB3 ALA B  69      15.349   5.409  18.488  1.00 96.47           H  
ATOM   4867  O   ALA B  69      12.904   6.611  19.455  1.00 96.47           O  
ATOM   4868  N   PRO B  70      13.797   8.290  20.655  1.00 96.04           N  
ATOM   4869  CA  PRO B  70      12.756   9.231  20.278  1.00 96.04           C  
ATOM   4870  HA  PRO B  70      11.806   8.850  20.652  1.00 96.04           H  
ATOM   4871  C   PRO B  70      12.679   9.389  18.756  1.00 96.04           C  
ATOM   4872  CB  PRO B  70      13.081  10.540  20.998  1.00 96.04           C  
ATOM   4873  HB2 PRO B  70      13.694  11.175  20.358  1.00 96.04           H  
ATOM   4874  HB3 PRO B  70      12.178  11.068  21.303  1.00 96.04           H  
ATOM   4875  O   PRO B  70      13.696   9.441  18.060  1.00 96.04           O  
ATOM   4876  CG  PRO B  70      13.902  10.080  22.202  1.00 96.04           C  
ATOM   4877  HG2 PRO B  70      13.236   9.739  22.995  1.00 96.04           H  
ATOM   4878  HG3 PRO B  70      14.567  10.864  22.563  1.00 96.04           H  
ATOM   4879  CD  PRO B  70      14.678   8.895  21.640  1.00 96.04           C  
ATOM   4880  HD2 PRO B  70      15.563   9.279  21.133  1.00 96.04           H  
ATOM   4881  HD3 PRO B  70      14.947   8.204  22.439  1.00 96.04           H  
ATOM   4882  N   GLY B  71      11.450   9.415  18.244  1.00 96.04           N  
ATOM   4883  H   GLY B  71      10.666   9.348  18.877  1.00 96.04           H  
ATOM   4884  CA  GLY B  71      11.175   9.418  16.811  1.00 96.04           C  
ATOM   4885  HA2 GLY B  71      11.954   9.983  16.297  1.00 96.04           H  
ATOM   4886  HA3 GLY B  71      10.226   9.925  16.637  1.00 96.04           H  
ATOM   4887  C   GLY B  71      11.096   8.035  16.160  1.00 96.04           C  
ATOM   4888  O   GLY B  71      10.768   7.977  14.978  1.00 96.04           O  
ATOM   4889  N   ASN B  72      11.337   6.933  16.883  1.00 96.93           N  
ATOM   4890  H   ASN B  72      11.651   7.017  17.839  1.00 96.93           H  
ATOM   4891  CA  ASN B  72      11.049   5.589  16.376  1.00 96.93           C  
ATOM   4892  HA  ASN B  72      11.544   5.490  15.410  1.00 96.93           H  
ATOM   4893  C   ASN B  72       9.525   5.395  16.183  1.00 96.93           C  
ATOM   4894  CB  ASN B  72      11.665   4.541  17.320  1.00 96.93           C  
ATOM   4895  HB2 ASN B  72      11.145   4.548  18.278  1.00 96.93           H  
ATOM   4896  HB3 ASN B  72      12.711   4.793  17.497  1.00 96.93           H  
ATOM   4897  O   ASN B  72       8.773   5.609  17.136  1.00 96.93           O  
ATOM   4898  CG  ASN B  72      11.591   3.139  16.743  1.00 96.93           C  
ATOM   4899  ND2 ASN B  72      12.685   2.421  16.740  1.00 96.93           N  
ATOM   4900 HD21 ASN B  72      13.518   2.754  17.203  1.00 96.93           H  
ATOM   4901 HD22 ASN B  72      12.650   1.499  16.328  1.00 96.93           H  
ATOM   4902  OD1 ASN B  72      10.558   2.681  16.282  1.00 96.93           O  
ATOM   4903  N   PRO B  73       9.048   5.008  14.983  1.00 93.92           N  
ATOM   4904  CA  PRO B  73       7.616   4.945  14.681  1.00 93.92           C  
ATOM   4905  HA  PRO B  73       7.118   5.838  15.058  1.00 93.92           H  
ATOM   4906  C   PRO B  73       6.880   3.724  15.249  1.00 93.92           C  
ATOM   4907  CB  PRO B  73       7.534   4.936  13.154  1.00 93.92           C  
ATOM   4908  HB2 PRO B  73       7.506   5.961  12.784  1.00 93.92           H  
ATOM   4909  HB3 PRO B  73       6.670   4.383  12.784  1.00 93.92           H  
ATOM   4910  O   PRO B  73       5.660   3.779  15.380  1.00 93.92           O  
ATOM   4911  CG  PRO B  73       8.844   4.289  12.724  1.00 93.92           C  
ATOM   4912  HG2 PRO B  73       8.748   3.204  12.786  1.00 93.92           H  
ATOM   4913  HG3 PRO B  73       9.138   4.600  11.722  1.00 93.92           H  
ATOM   4914  CD  PRO B  73       9.833   4.776  13.775  1.00 93.92           C  
ATOM   4915  HD2 PRO B  73      10.280   5.714  13.445  1.00 93.92           H  
ATOM   4916  HD3 PRO B  73      10.605   4.024  13.938  1.00 93.92           H  
ATOM   4917  N   ASN B  74       7.570   2.619  15.550  1.00 94.14           N  
ATOM   4918  H   ASN B  74       8.571   2.616  15.413  1.00 94.14           H  
ATOM   4919  CA  ASN B  74       6.914   1.349  15.902  1.00 94.14           C  
ATOM   4920  HA  ASN B  74       5.911   1.570  16.265  1.00 94.14           H  
ATOM   4921  C   ASN B  74       7.582   0.565  17.041  1.00 94.14           C  
ATOM   4922  CB  ASN B  74       6.762   0.489  14.639  1.00 94.14           C  
ATOM   4923  HB2 ASN B  74       6.081  -0.334  14.858  1.00 94.14           H  
ATOM   4924  HB3 ASN B  74       6.316   1.091  13.848  1.00 94.14           H  
ATOM   4925  O   ASN B  74       7.183  -0.565  17.327  1.00 94.14           O  
ATOM   4926  CG  ASN B  74       8.064  -0.101  14.128  1.00 94.14           C  
ATOM   4927  ND2 ASN B  74       7.970  -1.079  13.264  1.00 94.14           N  
ATOM   4928 HD21 ASN B  74       7.065  -1.468  13.039  1.00 94.14           H  
ATOM   4929 HD22 ASN B  74       8.807  -1.395  12.794  1.00 94.14           H  
ATOM   4930  OD1 ASN B  74       9.160   0.294  14.491  1.00 94.14           O  
ATOM   4931  N   GLY B  75       8.598   1.135  17.689  1.00 95.08           N  
ATOM   4932  H   GLY B  75       8.953   2.016  17.346  1.00 95.08           H  
ATOM   4933  CA  GLY B  75       9.272   0.508  18.823  1.00 95.08           C  
ATOM   4934  HA2 GLY B  75       9.964   1.235  19.249  1.00 95.08           H  
ATOM   4935  HA3 GLY B  75       8.536   0.241  19.582  1.00 95.08           H  
ATOM   4936  C   GLY B  75      10.066  -0.747  18.458  1.00 95.08           C  
ATOM   4937  O   GLY B  75      10.235  -1.627  19.299  1.00 95.08           O
[truncated: 529,993 more chars]
