# Supplementary material for: A structural discovery journey of streptococcal phages adhesion devices by AlphaFold2
Source: Front Mol Biosci. 2022 Aug 19;9:960325. doi: 10.3389/fmolb.2022.960325 (PMC9437275; doi:10.3389/fmolb.2022.960325)
Supplement: Supplementary file 2 [file DataSheet3.ZIP › PDBs/RBPs/TP778L-RBP-head-3mer.pdb]

ATOM   1071  N   THR B 130       2.841   0.846  -1.156  1.00 97.56           N  
ATOM   1072  CA  THR B 130       2.051   1.822  -1.898  1.00 97.56           C  
ATOM   1073  C   THR B 130       1.274   2.726  -0.945  1.00 97.56           C  
ATOM   1074  CB  THR B 130       1.072   1.130  -2.865  1.00 97.56           C  
ATOM   1075  O   THR B 130       0.699   2.253   0.037  1.00 97.56           O  
ATOM   1076  CG2 THR B 130       0.293   2.153  -3.685  1.00 97.56           C  
ATOM   1077  OG1 THR B 130       1.808   0.281  -3.755  1.00 97.56           O  
ATOM   1078  N   ARG B 131       1.280   4.000  -1.285  1.00 96.70           N  
ATOM   1079  CA  ARG B 131       0.423   4.943  -0.573  1.00 96.70           C  
ATOM   1080  C   ARG B 131      -0.869   5.197  -1.342  1.00 96.70           C  
ATOM   1081  CB  ARG B 131       1.159   6.264  -0.334  1.00 96.70           C  
ATOM   1082  O   ARG B 131      -0.917   5.019  -2.561  1.00 96.70           O  
ATOM   1083  CG  ARG B 131       2.347   6.146   0.607  1.00 96.70           C  
ATOM   1084  CD  ARG B 131       2.858   7.512   1.044  1.00 96.70           C  
ATOM   1085  NE  ARG B 131       2.451   8.562   0.115  1.00 96.70           N  
ATOM   1086  NH1 ARG B 131       4.149  10.018   0.693  1.00 96.70           N  
ATOM   1087  NH2 ARG B 131       2.617  10.612  -0.906  1.00 96.70           N  
ATOM   1088  CZ  ARG B 131       3.073   9.728  -0.030  1.00 96.70           C  
ATOM   1089  N   ASN B 132      -1.888   5.680  -0.640  1.00 96.11           N  
ATOM   1090  CA  ASN B 132      -3.206   5.909  -1.222  1.00 96.11           C  
ATOM   1091  C   ASN B 132      -3.178   7.039  -2.247  1.00 96.11           C  
ATOM   1092  CB  ASN B 132      -4.231   6.212  -0.126  1.00 96.11           C  
ATOM   1093  O   ASN B 132      -4.068   7.138  -3.093  1.00 96.11           O  
ATOM   1094  CG  ASN B 132      -4.807   4.956   0.497  1.00 96.11           C  
ATOM   1095  ND2 ASN B 132      -5.716   5.130   1.449  1.00 96.11           N  
ATOM   1096  OD1 ASN B 132      -4.438   3.838   0.127  1.00 96.11           O  
ATOM   1097  N   ASP B 133      -2.150   7.827  -2.210  1.00 95.79           N  
ATOM   1098  CA  ASP B 133      -2.067   8.945  -3.145  1.00 95.79           C  
ATOM   1099  C   ASP B 133      -1.332   8.542  -4.421  1.00 95.79           C  
ATOM   1100  CB  ASP B 133      -1.369  10.140  -2.492  1.00 95.79           C  
ATOM   1101  O   ASP B 133      -0.987   9.395  -5.241  1.00 95.79           O  
ATOM   1102  CG  ASP B 133       0.046   9.826  -2.039  1.00 95.79           C  
ATOM   1103  OD1 ASP B 133       0.731  10.727  -1.508  1.00 95.79           O  
ATOM   1104  OD2 ASP B 133       0.480   8.667  -2.217  1.00 95.79           O  
ATOM   1105  N   HIS B 134      -1.057   7.239  -4.679  1.00 95.92           N  
ATOM   1106  CA  HIS B 134      -0.513   6.744  -5.938  1.00 95.92           C  
ATOM   1107  C   HIS B 134      -1.393   7.149  -7.116  1.00 95.92           C  
ATOM   1108  CB  HIS B 134      -0.362   5.222  -5.895  1.00 95.92           C  
ATOM   1109  O   HIS B 134      -2.618   7.025  -7.052  1.00 95.92           O  
ATOM   1110  CG  HIS B 134       0.487   4.672  -6.997  1.00 95.92           C  
ATOM   1111  CD2 HIS B 134       1.741   4.162  -6.983  1.00 95.92           C  
ATOM   1112  ND1 HIS B 134       0.060   4.609  -8.305  1.00 95.92           N  
ATOM   1113  CE1 HIS B 134       1.017   4.082  -9.050  1.00 95.92           C  
ATOM   1114  NE2 HIS B 134       2.048   3.802  -8.272  1.00 95.92           N  
ATOM   1115  N   PRO B 135      -0.805   7.680  -8.198  1.00 95.40           N  
ATOM   1116  CA  PRO B 135      -1.578   8.200  -9.328  1.00 95.40           C  
ATOM   1117  C   PRO B 135      -2.510   7.156  -9.937  1.00 95.40           C  
ATOM   1118  CB  PRO B 135      -0.498   8.619 -10.330  1.00 95.40           C  
ATOM   1119  O   PRO B 135      -3.575   7.501 -10.455  1.00 95.40           O  
ATOM   1120  CG  PRO B 135       0.704   8.916  -9.495  1.00 95.40           C  
ATOM   1121  CD  PRO B 135       0.688   8.011  -8.296  1.00 95.40           C  
ATOM   1122  N   ASN B 136      -2.180   5.888  -9.901  1.00 95.47           N  
ATOM   1123  CA  ASN B 136      -3.004   4.834 -10.482  1.00 95.47           C  
ATOM   1124  C   ASN B 136      -4.198   4.501  -9.592  1.00 95.47           C  
ATOM   1125  CB  ASN B 136      -2.167   3.579 -10.739  1.00 95.47           C  
ATOM   1126  O   ASN B 136      -5.060   3.706  -9.974  1.00 95.47           O  
ATOM   1127  CG  ASN B 136      -1.338   3.679 -12.005  1.00 95.47           C  
ATOM   1128  ND2 ASN B 136      -0.860   2.540 -12.492  1.00 95.47           N  
ATOM   1129  OD1 ASN B 136      -1.129   4.771 -12.539  1.00 95.47           O  
ATOM   1130  N   LEU B 137      -4.244   5.133  -8.379  1.00 96.36           N  
ATOM   1131  CA  LEU B 137      -5.322   4.809  -7.451  1.00 96.36           C  
ATOM   1132  C   LEU B 137      -6.330   5.951  -7.368  1.00 96.36           C  
ATOM   1133  CB  LEU B 137      -4.759   4.508  -6.059  1.00 96.36           C  
ATOM   1134  O   LEU B 137      -7.268   5.900  -6.570  1.00 96.36           O  
ATOM   1135  CG  LEU B 137      -3.847   3.286  -5.946  1.00 96.36           C  
ATOM   1136  CD1 LEU B 137      -3.370   3.111  -4.509  1.00 96.36           C  
ATOM   1137  CD2 LEU B 137      -4.569   2.033  -6.431  1.00 96.36           C  
ATOM   1138  N   ILE B 138      -6.107   6.971  -8.167  1.00 96.59           N  
ATOM   1139  CA  ILE B 138      -7.075   8.058  -8.264  1.00 96.59           C  
ATOM   1140  C   ILE B 138      -8.414   7.513  -8.755  1.00 96.59           C  
ATOM   1141  CB  ILE B 138      -6.574   9.177  -9.204  1.00 96.59           C  
ATOM   1142  O   ILE B 138      -8.460   6.712  -9.692  1.00 96.59           O  
ATOM   1143  CG1 ILE B 138      -5.352   9.877  -8.598  1.00 96.59           C  
ATOM   1144  CG2 ILE B 138      -7.694  10.182  -9.492  1.00 96.59           C  
ATOM   1145  CD1 ILE B 138      -4.640  10.820  -9.557  1.00 96.59           C  
ATOM   1146  N   ASN B 139      -9.512   7.888  -8.166  1.00 97.04           N  
ATOM   1147  CA  ASN B 139     -10.891   7.626  -8.562  1.00 97.04           C  
ATOM   1148  C   ASN B 139     -11.806   8.798  -8.217  1.00 97.04           C  
ATOM   1149  CB  ASN B 139     -11.404   6.342  -7.906  1.00 97.04           C  
ATOM   1150  O   ASN B 139     -12.058   9.069  -7.042  1.00 97.04           O  
ATOM   1151  CG  ASN B 139     -12.719   5.870  -8.494  1.00 97.04           C  
ATOM   1152  ND2 ASN B 139     -12.860   4.560  -8.655  1.00 97.04           N  
ATOM   1153  OD1 ASN B 139     -13.600   6.677  -8.802  1.00 97.04           O  
ATOM   1154  N   THR B 140     -12.238   9.475  -9.198  1.00 96.48           N  
ATOM   1155  CA  THR B 140     -12.969  10.719  -8.983  1.00 96.48           C  
ATOM   1156  C   THR B 140     -14.447  10.439  -8.722  1.00 96.48           C  
ATOM   1157  CB  THR B 140     -12.828  11.665 -10.189  1.00 96.48           C  
ATOM   1158  O   THR B 140     -15.175  11.314  -8.248  1.00 96.48           O  
ATOM   1159  CG2 THR B 140     -11.377  12.090 -10.388  1.00 96.48           C  
ATOM   1160  OG1 THR B 140     -13.284  10.995 -11.371  1.00 96.48           O  
ATOM   1161  N   GLY B 141     -14.819   9.138  -8.868  1.00 97.07           N  
ATOM   1162  CA  GLY B 141     -16.255   8.953  -9.008  1.00 97.07           C  
ATOM   1163  C   GLY B 141     -16.845   9.722 -10.175  1.00 97.07           C  
ATOM   1164  O   GLY B 141     -16.143  10.490 -10.837  1.00 97.07           O  
ATOM   1165  N   TRP B 142     -18.117   9.409 -10.594  1.00 97.83           N  
ATOM   1166  CA  TRP B 142     -18.747  10.125 -11.699  1.00 97.83           C  
ATOM   1167  C   TRP B 142     -18.979  11.588 -11.338  1.00 97.83           C  
ATOM   1168  CB  TRP B 142     -20.074   9.464 -12.081  1.00 97.83           C  
ATOM   1169  O   TRP B 142     -19.527  11.892 -10.276  1.00 97.83           O  
ATOM   1170  CG  TRP B 142     -19.920   8.133 -12.754  1.00 97.83           C  
ATOM   1171  CD1 TRP B 142     -20.149   6.901 -12.205  1.00 97.83           C  
ATOM   1172  CD2 TRP B 142     -19.498   7.900 -14.101  1.00 97.83           C  
ATOM   1173  CE2 TRP B 142     -19.495   6.502 -14.302  1.00 97.83           C  
ATOM   1174  CE3 TRP B 142     -19.124   8.739 -15.159  1.00 97.83           C  
ATOM   1175  NE1 TRP B 142     -19.895   5.916 -13.132  1.00 97.83           N  
ATOM   1176  CH2 TRP B 142     -18.768   6.768 -16.539  1.00 97.83           C  
ATOM   1177  CZ2 TRP B 142     -19.130   5.924 -15.521  1.00 97.83           C  
ATOM   1178  CZ3 TRP B 142     -18.761   8.162 -16.371  1.00 97.83           C  
ATOM   1179  N   GLN B 143     -18.479  12.468 -12.117  1.00 97.70           N  
ATOM   1180  CA  GLN B 143     -18.615  13.913 -11.962  1.00 97.70           C  
ATOM   1181  C   GLN B 143     -19.337  14.529 -13.156  1.00 97.70           C  
ATOM   1182  CB  GLN B 143     -17.243  14.565 -11.784  1.00 97.70           C  
ATOM   1183  O   GLN B 143     -19.234  14.027 -14.278  1.00 97.70           O  
ATOM   1184  CG  GLN B 143     -16.423  13.974 -10.645  1.00 97.70           C  
ATOM   1185  CD  GLN B 143     -17.035  14.239  -9.282  1.00 97.70           C  
ATOM   1186  NE2 GLN B 143     -17.071  13.214  -8.439  1.00 97.70           N  
ATOM   1187  OE1 GLN B 143     -17.472  15.357  -8.990  1.00 97.70           O  
ATOM   1188  N   PRO B 144     -20.144  15.571 -13.007  1.00 97.70           N  
ATOM   1189  CA  PRO B 144     -20.795  16.221 -14.147  1.00 97.70           C  
ATOM   1190  C   PRO B 144     -19.802  16.665 -15.219  1.00 97.70           C  
ATOM   1191  CB  PRO B 144     -21.491  17.429 -13.514  1.00 97.70           C  
ATOM   1192  O   PRO B 144     -18.684  17.076 -14.898  1.00 97.70           O  
ATOM   1193  CG  PRO B 144     -21.595  17.092 -12.062  1.00 97.70           C  
ATOM   1194  CD  PRO B 144     -20.448  16.195 -11.697  1.00 97.70           C  
ATOM   1195  N   ALA B 145     -20.185  16.554 -16.555  1.00 97.70           N  
ATOM   1196  CA  ALA B 145     -19.302  16.899 -17.666  1.00 97.70           C  
ATOM   1197  C   ALA B 145     -19.861  18.072 -18.467  1.00 97.70           C  
ATOM   1198  CB  ALA B 145     -19.093  15.690 -18.575  1.00 97.70           C  
ATOM   1199  O   ALA B 145     -19.657  18.156 -19.680  1.00 97.70           O  
ATOM   1200  N   GLY B 146     -20.587  19.038 -17.851  1.00 97.31           N  
ATOM   1201  CA  GLY B 146     -20.957  20.333 -18.401  1.00 97.31           C  
ATOM   1202  C   GLY B 146     -22.176  20.273 -19.301  1.00 97.31           C  
ATOM   1203  O   GLY B 146     -22.567  21.281 -19.895  1.00 97.31           O  
ATOM   1204  N   TYR B 147     -22.825  19.133 -19.613  1.00 97.77           N  
ATOM   1205  CA  TYR B 147     -24.052  18.948 -20.380  1.00 97.77           C  
ATOM   1206  C   TYR B 147     -24.998  17.985 -19.673  1.00 97.77           C  
ATOM   1207  CB  TYR B 147     -23.734  18.429 -21.786  1.00 97.77           C  
ATOM   1208  O   TYR B 147     -24.565  16.965 -19.132  1.00 97.77           O  
ATOM   1209  CG  TYR B 147     -24.894  18.529 -22.746  1.00 97.77           C  
ATOM   1210  CD1 TYR B 147     -25.801  17.480 -22.886  1.00 97.77           C  
ATOM   1211  CD2 TYR B 147     -25.086  19.670 -23.517  1.00 97.77           C  
ATOM   1212  CE1 TYR B 147     -26.870  17.566 -23.771  1.00 97.77           C  
ATOM   1213  CE2 TYR B 147     -26.152  19.768 -24.405  1.00 97.77           C  
ATOM   1214  OH  TYR B 147     -28.095  18.803 -25.402  1.00 97.77           O  
ATOM   1215  CZ  TYR B 147     -27.038  18.712 -24.525  1.00 97.77           C  
ATOM   1216  N   GLU B 148     -26.256  18.364 -19.630  1.00 97.14           N  
ATOM   1217  CA  GLU B 148     -27.228  17.496 -18.971  1.00 97.14           C  
ATOM   1218  C   GLU B 148     -27.146  16.070 -19.508  1.00 97.14           C  
ATOM   1219  CB  GLU B 148     -28.646  18.044 -19.148  1.00 97.14           C  
ATOM   1220  O   GLU B 148     -27.191  15.854 -20.721  1.00 97.14           O  
ATOM   1221  CG  GLU B 148     -29.707  17.260 -18.390  1.00 97.14           C  
ATOM   1222  CD  GLU B 148     -31.104  17.841 -18.542  1.00 97.14           C  
ATOM   1223  OE1 GLU B 148     -32.050  17.320 -17.908  1.00 97.14           O  
ATOM   1224  OE2 GLU B 148     -31.255  18.824 -19.302  1.00 97.14           O  
ATOM   1225  N   GLY B 149     -26.912  15.135 -18.579  1.00 97.20           N  
ATOM   1226  CA  GLY B 149     -26.848  13.730 -18.949  1.00 97.20           C  
ATOM   1227  C   GLY B 149     -25.441  13.259 -19.262  1.00 97.20           C  
ATOM   1228  O   GLY B 149     -25.228  12.085 -19.574  1.00 97.20           O  
ATOM   1229  N   SER B 150     -24.458  14.191 -19.143  1.00 97.77           N  
ATOM   1230  CA  SER B 150     -23.066  13.833 -19.398  1.00 97.77           C  
ATOM   1231  C   SER B 150     -22.242  13.869 -18.116  1.00 97.77           C  
ATOM   1232  CB  SER B 150     -22.452  14.773 -20.435  1.00 97.77           C  
ATOM   1233  O   SER B 150     -22.359  14.805 -17.322  1.00 97.77           O  
ATOM   1234  OG  SER B 150     -23.095  14.628 -21.690  1.00 97.77           O  
ATOM   1235  N   PHE B 151     -21.525  12.873 -17.885  1.00 98.02           N  
ATOM   1236  CA  PHE B 151     -20.663  12.726 -16.718  1.00 98.02           C  
ATOM   1237  C   PHE B 151     -19.289  12.206 -17.121  1.00 98.02           C  
ATOM   1238  CB  PHE B 151     -21.301  11.784 -15.692  1.00 98.02           C  
ATOM   1239  O   PHE B 151     -19.143  11.570 -18.167  1.00 98.02           O  
ATOM   1240  CG  PHE B 151     -22.693  12.186 -15.282  1.00 98.02           C  
ATOM   1241  CD1 PHE B 151     -22.898  13.006 -14.179  1.00 98.02           C  
ATOM   1242  CD2 PHE B 151     -23.796  11.743 -16.000  1.00 98.02           C  
ATOM   1243  CE1 PHE B 151     -24.185  13.379 -13.798  1.00 98.02           C  
ATOM   1244  CE2 PHE B 151     -25.085  12.112 -15.625  1.00 98.02           C  
ATOM   1245  CZ  PHE B 151     -25.277  12.929 -14.523  1.00 98.02           C  
ATOM   1246  N   TYR B 152     -18.210  12.512 -16.311  1.00 98.15           N  
ATOM   1247  CA  TYR B 152     -16.895  11.920 -16.533  1.00 98.15           C  
ATOM   1248  C   TYR B 152     -16.394  11.220 -15.275  1.00 98.15           C  
ATOM   1249  CB  TYR B 152     -15.890  12.989 -16.971  1.00 98.15           C  
ATOM   1250  O   TYR B 152     -16.817  11.548 -14.164  1.00 98.15           O  
ATOM   1251  CG  TYR B 152     -15.470  13.920 -15.859  1.00 98.15           C  
ATOM   1252  CD1 TYR B 152     -16.158  15.108 -15.622  1.00 98.15           C  
ATOM   1253  CD2 TYR B 152     -14.386  13.613 -15.044  1.00 98.15           C  
ATOM   1254  CE1 TYR B 152     -15.773  15.969 -14.599  1.00 98.15           C  
ATOM   1255  CE2 TYR B 152     -13.993  14.467 -14.018  1.00 98.15           C  
ATOM   1256  OH  TYR B 152     -14.307  16.490 -12.791  1.00 98.15           O  
ATOM   1257  CZ  TYR B 152     -14.692  15.641 -13.804  1.00 98.15           C  
ATOM   1258  N   LYS B 153     -15.586  10.278 -15.375  1.00 98.08           N  
ATOM   1259  CA  LYS B 153     -14.922   9.561 -14.291  1.00 98.08           C  
ATOM   1260  C   LYS B 153     -13.492   9.189 -14.672  1.00 98.08           C  
ATOM   1261  CB  LYS B 153     -15.709   8.303 -13.917  1.00 98.08           C  
ATOM   1262  O   LYS B 153     -13.248   8.681 -15.768  1.00 98.08           O  
ATOM   1263  CG  LYS B 153     -15.134   7.543 -12.731  1.00 98.08           C  
ATOM   1264  CD  LYS B 153     -16.021   6.369 -12.336  1.00 98.08           C  
ATOM   1265  CE  LYS B 153     -15.486   5.653 -11.103  1.00 98.08           C  
ATOM   1266  NZ  LYS B 153     -16.386   4.540 -10.676  1.00 98.08           N  
ATOM   1267  N   ARG B 154     -12.599   9.524 -13.786  1.00 97.35           N  
ATOM   1268  CA  ARG B 154     -11.199   9.144 -13.946  1.00 97.35           C  
ATOM   1269  C   ARG B 154     -10.813   8.047 -12.960  1.00 97.35           C  
ATOM   1270  CB  ARG B 154     -10.287  10.359 -13.762  1.00 97.35           C  
ATOM   1271  O   ARG B 154     -11.095   8.152 -11.764  1.00 97.35           O  
ATOM   1272  CG  ARG B 154      -8.804  10.032 -13.831  1.00 97.35           C  
ATOM   1273  CD  ARG B 154      -7.943  11.257 -13.554  1.00 97.35           C  
ATOM   1274  NE  ARG B 154      -6.520  10.929 -13.567  1.00 97.35           N  
ATOM   1275  NH1 ARG B 154      -5.813  13.062 -13.030  1.00 97.35           N  
ATOM   1276  NH2 ARG B 154      -4.280  11.389 -13.356  1.00 97.35           N  
ATOM   1277  CZ  ARG B 154      -5.541  11.794 -13.318  1.00 97.35           C  
ATOM   1278  N   VAL B 155     -10.339   6.952 -13.389  1.00 97.69           N  
ATOM   1279  CA  VAL B 155      -9.701   5.899 -12.606  1.00 97.69           C  
ATOM   1280  C   VAL B 155      -8.253   5.724 -13.057  1.00 97.69           C  
ATOM   1281  CB  VAL B 155     -10.463   4.560 -12.728  1.00 97.69           C  
ATOM   1282  O   VAL B 155      -7.993   5.176 -14.131  1.00 97.69           O  
ATOM   1283  CG1 VAL B 155      -9.798   3.481 -11.876  1.00 97.69           C  
ATOM   1284  CG2 VAL B 155     -11.925   4.740 -12.322  1.00 97.69           C  
ATOM   1285  N   GLY B 156      -7.321   6.094 -12.106  1.00 96.47           N  
ATOM   1286  CA  GLY B 156      -5.964   6.220 -12.611  1.00 96.47           C  
ATOM   1287  C   GLY B 156      -5.856   7.143 -13.810  1.00 96.47           C  
ATOM   1288  O   GLY B 156      -6.391   8.253 -13.795  1.00 96.47           O  
ATOM   1289  N   ASP B 157      -5.233   6.699 -14.875  1.00 96.96           N  
ATOM   1290  CA  ASP B 157      -5.074   7.517 -16.073  1.00 96.96           C  
ATOM   1291  C   ASP B 157      -6.165   7.210 -17.097  1.00 96.96           C  
ATOM   1292  CB  ASP B 157      -3.693   7.297 -16.694  1.00 96.96           C  
ATOM   1293  O   ASP B 157      -6.150   7.744 -18.208  1.00 96.96           O  
ATOM   1294  CG  ASP B 157      -2.589   8.041 -15.964  1.00 96.96           C  
ATOM   1295  OD1 ASP B 157      -1.404   7.885 -16.328  1.00 96.96           O  
ATOM   1296  OD2 ASP B 157      -2.907   8.788 -15.013  1.00 96.96           O  
ATOM   1297  N   VAL B 158      -7.193   6.364 -16.792  1.00 97.56           N  
ATOM   1298  CA  VAL B 158      -8.302   6.026 -17.677  1.00 97.56           C  
ATOM   1299  C   VAL B 158      -9.470   6.978 -17.428  1.00 97.56           C  
ATOM   1300  CB  VAL B 158      -8.758   4.562 -17.484  1.00 97.56           C  
ATOM   1301  O   VAL B 158      -9.981   7.064 -16.309  1.00 97.56           O  
ATOM   1302  CG1 VAL B 158      -9.911   4.227 -18.428  1.00 97.56           C  
ATOM   1303  CG2 VAL B 158      -7.587   3.607 -17.706  1.00 97.56           C  
ATOM   1304  N   LEU B 159      -9.822   7.715 -18.420  1.00 97.95           N  
ATOM   1305  CA  LEU B 159     -10.895   8.701 -18.351  1.00 97.95           C  
ATOM   1306  C   LEU B 159     -12.065   8.294 -19.240  1.00 97.95           C  
ATOM   1307  CB  LEU B 159     -10.382  10.083 -18.763  1.00 97.95           C  
ATOM   1308  O   LEU B 159     -11.871   7.948 -20.408  1.00 97.95           O  
ATOM   1309  CG  LEU B 159     -11.414  11.212 -18.781  1.00 97.95           C  
ATOM   1310  CD1 LEU B 159     -11.847  11.556 -17.360  1.00 97.95           C  
ATOM   1311  CD2 LEU B 159     -10.850  12.441 -19.486  1.00 97.95           C  
ATOM   1312  N   THR B 160     -13.293   8.235 -18.693  1.00 98.10           N  
ATOM   1313  CA  THR B 160     -14.474   7.860 -19.462  1.00 98.10           C  
ATOM   1314  C   THR B 160     -15.548   8.940 -19.365  1.00 98.10           C  
ATOM   1315  CB  THR B 160     -15.049   6.515 -18.982  1.00 98.10           C  
ATOM   1316  O   THR B 160     -15.773   9.504 -18.292  1.00 98.10           O  
ATOM   1317  CG2 THR B 160     -16.321   6.158 -19.744  1.00 98.10           C  
ATOM   1318  OG1 THR B 160     -14.076   5.484 -19.189  1.00 98.10           O  
ATOM   1319  N   VAL B 161     -16.091   9.334 -20.451  1.00 98.09           N  
ATOM   1320  CA  VAL B 161     -17.265  10.200 -20.507  1.00 98.09           C  
ATOM   1321  C   VAL B 161     -18.510   9.364 -20.794  1.00 98.09           C  
ATOM   1322  CB  VAL B 161     -17.105  11.303 -21.577  1.00 98.09           C  
ATOM   1323  O   VAL B 161     -18.540   8.593 -21.755  1.00 98.09           O  
ATOM   1324  CG1 VAL B 161     -18.364  12.165 -21.656  1.00 98.09           C  
ATOM   1325  CG2 VAL B 161     -15.881  12.165 -21.276  1.00 98.09           C  
ATOM   1326  N   ARG B 162     -19.459   9.365 -19.894  1.00 98.06           N  
ATOM   1327  CA  ARG B 162     -20.778   8.777 -20.104  1.00 98.06           C  
ATOM   1328  C   ARG B 162     -21.783   9.832 -20.554  1.00 98.06           C  
ATOM   1329  CB  ARG B 162     -21.272   8.095 -18.826  1.00 98.06           C  
ATOM   1330  O   ARG B 162     -21.875  10.905 -19.955  1.00 98.06           O  
ATOM   1331  CG  ARG B 162     -22.603   7.378 -18.986  1.00 98.06           C  
ATOM   1332  CD  ARG B 162     -23.021   6.671 -17.704  1.00 98.06           C  
ATOM   1333  NE  ARG B 162     -23.436   7.620 -16.675  1.00 98.06           N  
ATOM   1334  NH1 ARG B 162     -23.710   6.028 -15.024  1.00 98.06           N  
ATOM   1335  NH2 ARG B 162     -24.119   8.238 -14.571  1.00 98.06           N  
ATOM   1336  CZ  ARG B 162     -23.754   7.293 -15.426  1.00 98.06           C  
ATOM   1337  N   TYR B 163     -22.449   9.560 -21.637  1.00 97.95           N  
ATOM   1338  CA  TYR B 163     -23.278  10.601 -22.234  1.00 97.95           C  
ATOM   1339  C   TYR B 163     -24.668  10.069 -22.564  1.00 97.95           C  
ATOM   1340  CB  TYR B 163     -22.617  11.154 -23.500  1.00 97.95           C  
ATOM   1341  O   TYR B 163     -24.844   8.868 -22.779  1.00 97.95           O  
ATOM   1342  CG  TYR B 163     -22.279  10.095 -24.521  1.00 97.95           C  
ATOM   1343  CD1 TYR B 163     -21.005   9.533 -24.575  1.00 97.95           C  
ATOM   1344  CD2 TYR B 163     -23.231   9.654 -25.434  1.00 97.95           C  
ATOM   1345  CE1 TYR B 163     -20.688   8.558 -25.516  1.00 97.95           C  
ATOM   1346  CE2 TYR B 163     -22.925   8.680 -26.378  1.00 97.95           C  
ATOM   1347  OH  TYR B 163     -21.345   7.173 -27.344  1.00 97.95           O  
ATOM   1348  CZ  TYR B 163     -21.654   8.138 -26.411  1.00 97.95           C  
ATOM   1349  N   ASP B 164     -25.712  10.861 -22.499  1.00 98.20           N  
ATOM   1350  CA  ASP B 164     -27.101  10.658 -22.899  1.00 98.20           C  
ATOM   1351  C   ASP B 164     -27.736  11.967 -23.363  1.00 98.20           C  
ATOM   1352  CB  ASP B 164     -27.910  10.062 -21.745  1.00 98.20           C  
ATOM   1353  O   ASP B 164     -28.069  12.826 -22.544  1.00 98.20           O  
ATOM   1354  CG  ASP B 164     -29.302   9.621 -22.162  1.00 98.20           C  
ATOM   1355  OD1 ASP B 164     -29.960   8.876 -21.403  1.00 98.20           O  
ATOM   1356  OD2 ASP B 164     -29.745  10.020 -23.262  1.00 98.20           O  
ATOM   1357  N   PHE B 165     -27.708  12.161 -24.744  1.00 98.03           N  
ATOM   1358  CA  PHE B 165     -28.241  13.405 -25.287  1.00 98.03           C  
ATOM   1359  C   PHE B 165     -28.990  13.150 -26.589  1.00 98.03           C  
ATOM   1360  CB  PHE B 165     -27.116  14.418 -25.518  1.00 98.03           C  
ATOM   1361  O   PHE B 165     -28.855  12.082 -27.190  1.00 98.03           O  
ATOM   1362  CG  PHE B 165     -26.130  14.000 -26.574  1.00 98.03           C  
ATOM   1363  CD1 PHE B 165     -25.003  13.259 -26.239  1.00 98.03           C  
ATOM   1364  CD2 PHE B 165     -26.330  14.347 -27.904  1.00 98.03           C  
ATOM   1365  CE1 PHE B 165     -24.088  12.871 -27.215  1.00 98.03           C  
ATOM   1366  CE2 PHE B 165     -25.420  13.963 -28.885  1.00 98.03           C  
ATOM   1367  CZ  PHE B 165     -24.299  13.225 -28.538  1.00 98.03           C  
ATOM   1368  N   THR B 166     -29.817  14.026 -27.018  1.00 97.70           N  
ATOM   1369  CA  THR B 166     -30.556  13.961 -28.274  1.00 97.70           C  
ATOM   1370  C   THR B 166     -29.973  14.934 -29.296  1.00 97.70           C  
ATOM   1371  CB  THR B 166     -32.049  14.270 -28.060  1.00 97.70           C  
ATOM   1372  O   THR B 166     -29.727  16.100 -28.980  1.00 97.70           O  
ATOM   1373  CG2 THR B 166     -32.827  14.157 -29.367  1.00 97.70           C  
ATOM   1374  OG1 THR B 166     -32.592  13.343 -27.113  1.00 97.70           O  
ATOM   1375  N   GLY B 167     -29.650  14.464 -30.453  1.00 97.71           N  
ATOM   1376  CA  GLY B 167     -29.102  15.300 -31.509  1.00 97.71           C  
ATOM   1377  C   GLY B 167     -30.045  16.405 -31.946  1.00 97.71           C  
ATOM   1378  O   GLY B 167     -31.266  16.236 -31.910  1.00 97.71           O  
ATOM   1379  N   ASP B 168     -29.588  17.495 -32.408  1.00 96.75           N  
ATOM   1380  CA  ASP B 168     -30.407  18.634 -32.810  1.00 96.75           C  
ATOM   1381  C   ASP B 168     -30.298  18.885 -34.313  1.00 96.75           C  
ATOM   1382  CB  ASP B 168     -29.998  19.890 -32.037  1.00 96.75           C  
ATOM   1383  O   ASP B 168     -30.813  19.884 -34.820  1.00 96.75           O  
ATOM   1384  CG  ASP B 168     -28.558  20.298 -32.288  1.00 96.75           C  
ATOM   1385  OD1 ASP B 168     -28.071  21.249 -31.639  1.00 96.75           O  
ATOM   1386  OD2 ASP B 168     -27.904  19.666 -33.145  1.00 96.75           O  
ATOM   1387  N   GLY B 169     -29.620  18.011 -35.014  1.00 96.28           N  
ATOM   1388  CA  GLY B 169     -29.479  18.121 -36.457  1.00 96.28           C  
ATOM   1389  C   GLY B 169     -28.194  18.807 -36.881  1.00 96.28           C  
ATOM   1390  O   GLY B 169     -27.868  18.848 -38.069  1.00 96.28           O  
ATOM   1391  N   GLY B 170     -27.474  19.391 -35.895  1.00 96.46           N  
ATOM   1392  CA  GLY B 170     -26.188  20.024 -36.141  1.00 96.46           C  
ATOM   1393  C   GLY B 170     -25.083  19.497 -35.245  1.00 96.46           C  
ATOM   1394  O   GLY B 170     -25.151  18.361 -34.770  1.00 96.46           O  
ATOM   1395  N   ASN B 171     -24.026  20.247 -35.126  1.00 98.03           N  
ATOM   1396  CA  ASN B 171     -22.961  19.947 -34.176  1.00 98.03           C  
ATOM   1397  C   ASN B 171     -23.379  20.270 -32.744  1.00 98.03           C  
ATOM   1398  CB  ASN B 171     -21.686  20.711 -34.541  1.00 98.03           C  
ATOM   1399  O   ASN B 171     -24.024  21.290 -32.496  1.00 98.03           O  
ATOM   1400  CG  ASN B 171     -21.167  20.356 -35.920  1.00 98.03           C  
ATOM   1401  ND2 ASN B 171     -20.328  21.220 -36.479  1.00 98.03           N  
ATOM   1402  OD1 ASN B 171     -21.519  19.314 -36.480  1.00 98.03           O  
ATOM   1403  N   LEU B 172     -23.026  19.377 -31.877  1.00 97.74           N  
ATOM   1404  CA  LEU B 172     -23.467  19.550 -30.497  1.00 97.74           C  
ATOM   1405  C   LEU B 172     -22.333  19.248 -29.523  1.00 97.74           C  
ATOM   1406  CB  LEU B 172     -24.666  18.646 -30.199  1.00 97.74           C  
ATOM   1407  O   LEU B 172     -21.697  18.195 -29.610  1.00 97.74           O  
ATOM   1408  CG  LEU B 172     -25.321  18.818 -28.828  1.00 97.74           C  
ATOM   1409  CD1 LEU B 172     -26.816  18.529 -28.915  1.00 97.74           C  
ATOM   1410  CD2 LEU B 172     -24.655  17.912 -27.799  1.00 97.74           C  
ATOM   1411  N   VAL B 173     -21.964  20.161 -28.667  1.00 98.12           N  
ATOM   1412  CA  VAL B 173     -21.049  19.892 -27.563  1.00 98.12           C  
ATOM   1413  C   VAL B 173     -21.783  19.136 -26.457  1.00 98.12           C  
ATOM   1414  CB  VAL B 173     -20.437  21.195 -27.002  1.00 98.12           C  
ATOM   1415  O   VAL B 173     -22.675  19.687 -25.806  1.00 98.12           O  
ATOM   1416  CG1 VAL B 173     -19.485  20.891 -25.847  1.00 98.12           C  
ATOM   1417  CG2 VAL B 173     -19.713  21.962 -28.107  1.00 98.12           C  
ATOM   1418  N   PHE B 174     -21.368  17.852 -26.188  1.00 97.94           N  
ATOM   1419  CA  PHE B 174     -22.156  17.069 -25.244  1.00 97.94           C  
ATOM   1420  C   PHE B 174     -21.366  16.805 -23.967  1.00 97.94           C  
ATOM   1421  CB  PHE B 174     -22.591  15.743 -25.875  1.00 97.94           C  
ATOM   1422  O   PHE B 174     -21.880  16.194 -23.028  1.00 97.94           O  
ATOM   1423  CG  PHE B 174     -21.448  14.815 -26.187  1.00 97.94           C  
ATOM   1424  CD1 PHE B 174     -20.816  14.858 -27.423  1.00 97.94           C  
ATOM   1425  CD2 PHE B 174     -21.006  13.898 -25.242  1.00 97.94           C  
ATOM   1426  CE1 PHE B 174     -19.758  14.000 -27.714  1.00 97.94           C  
ATOM   1427  CE2 PHE B 174     -19.949  13.037 -25.525  1.00 97.94           C  
ATOM   1428  CZ  PHE B 174     -19.327  13.089 -26.762  1.00 97.94           C  
ATOM   1429  N   ALA B 175     -20.045  17.352 -23.980  1.00 98.19           N  
ATOM   1430  CA  ALA B 175     -19.246  17.264 -22.761  1.00 98.19           C  
ATOM   1431  C   ALA B 175     -18.171  18.346 -22.730  1.00 98.19           C  
ATOM   1432  CB  ALA B 175     -18.609  15.882 -22.640  1.00 98.19           C  
ATOM   1433  O   ALA B 175     -17.535  18.627 -23.749  1.00 98.19           O  
ATOM   1434  N   THR B 176     -18.050  19.014 -21.584  1.00 98.04           N  
ATOM   1435  CA  THR B 176     -16.969  19.941 -21.266  1.00 98.04           C  
ATOM   1436  C   THR B 176     -16.247  19.514 -19.992  1.00 98.04           C  
ATOM   1437  CB  THR B 176     -17.496  21.379 -21.103  1.00 98.04           C  
ATOM   1438  O   THR B 176     -16.802  19.610 -18.895  1.00 98.04           O  
ATOM   1439  CG2 THR B 176     -16.348  22.372 -20.953  1.00 98.04           C  
ATOM   1440  OG1 THR B 176     -18.270  21.732 -22.257  1.00 98.04           O  
ATOM   1441  N   LEU B 177     -15.037  18.990 -20.160  1.00 97.75           N  
ATOM   1442  CA  LEU B 177     -14.299  18.486 -19.007  1.00 97.75           C  
ATOM   1443  C   LEU B 177     -13.456  19.589 -18.376  1.00 97.75           C  
ATOM   1444  CB  LEU B 177     -13.403  17.313 -19.416  1.00 97.75           C  
ATOM   1445  O   LEU B 177     -13.001  20.502 -19.069  1.00 97.75           O  
ATOM   1446  CG  LEU B 177     -14.092  16.149 -20.129  1.00 97.75           C  
ATOM   1447  CD1 LEU B 177     -13.065  15.107 -20.559  1.00 97.75           C  
ATOM   1448  CD2 LEU B 177     -15.152  15.523 -19.230  1.00 97.75           C  
ATOM   1449  N   PRO B 178     -13.259  19.548 -17.085  1.00 97.51           N  
ATOM   1450  CA  PRO B 178     -12.306  20.491 -16.493  1.00 97.51           C  
ATOM   1451  C   PRO B 178     -10.917  20.398 -17.120  1.00 97.51           C  
ATOM   1452  CB  PRO B 178     -12.269  20.076 -15.020  1.00 97.51           C  
ATOM   1453  O   PRO B 178     -10.402  19.297 -17.327  1.00 97.51           O  
ATOM   1454  CG  PRO B 178     -13.549  19.336 -14.799  1.00 97.51           C  
ATOM   1455  CD  PRO B 178     -13.912  18.621 -16.069  1.00 97.51           C  
ATOM   1456  N   LYS B 179     -10.301  21.438 -17.351  1.00 97.13           N  
ATOM   1457  CA  LYS B 179      -9.019  21.467 -18.048  1.00 97.13           C  
ATOM   1458  C   LYS B 179      -7.930  20.783 -17.227  1.00 97.13           C  
ATOM   1459  CB  LYS B 179      -8.611  22.907 -18.363  1.00 97.13           C  
ATOM   1460  O   LYS B 179      -6.953  20.276 -17.781  1.00 97.13           O  
ATOM   1461  CG  LYS B 179      -9.427  23.553 -19.473  1.00 97.13           C  
ATOM   1462  CD  LYS B 179      -8.867  24.917 -19.858  1.00 97.13           C  
ATOM   1463  CE  LYS B 179      -9.634  25.528 -21.023  1.00 97.13           C  
ATOM   1464  NZ  LYS B 179      -9.098  26.872 -21.394  1.00 97.13           N  
ATOM   1465  N   GLU B 180      -8.109  20.836 -15.889  1.00 96.51           N  
ATOM   1466  CA  GLU B 180      -7.119  20.193 -15.029  1.00 96.51           C  
ATOM   1467  C   GLU B 180      -7.212  18.673 -15.122  1.00 96.51           C  
ATOM   1468  CB  GLU B 180      -7.295  20.643 -13.577  1.00 96.51           C  
ATOM   1469  O   GLU B 180      -6.257  17.966 -14.792  1.00 96.51           O  
ATOM   1470  CG  GLU B 180      -8.649  20.286 -12.982  1.00 96.51           C  
ATOM   1471  CD  GLU B 180      -9.685  21.387 -13.143  1.00 96.51           C  
ATOM   1472  OE1 GLU B 180     -10.654  21.430 -12.351  1.00 96.51           O  
ATOM   1473  OE2 GLU B 180      -9.526  22.214 -14.069  1.00 96.51           O  
ATOM   1474  N   VAL B 181      -8.337  18.219 -15.566  1.00 96.95           N  
ATOM   1475  CA  VAL B 181      -8.551  16.782 -15.700  1.00 96.95           C  
ATOM   1476  C   VAL B 181      -8.140  16.326 -17.098  1.00 96.95           C  
ATOM   1477  CB  VAL B 181     -10.023  16.399 -15.426  1.00 96.95           C  
ATOM   1478  O   VAL B 181      -7.456  15.311 -17.251  1.00 96.95           O  
ATOM   1479  CG1 VAL B 181     -10.280  14.939 -15.795  1.00 96.95           C  
ATOM   1480  CG2 VAL B 181     -10.376  16.654 -13.962  1.00 96.95           C  
ATOM   1481  N   PHE B 182      -8.569  17.112 -18.155  1.00 97.02           N  
ATOM   1482  CA  PHE B 182      -8.295  16.682 -19.521  1.00 97.02           C  
ATOM   1483  C   PHE B 182      -8.132  17.884 -20.444  1.00 97.02           C  
ATOM   1484  CB  PHE B 182      -9.416  15.774 -20.036  1.00 97.02           C  
ATOM   1485  O   PHE B 182      -8.979  18.780 -20.461  1.00 97.02           O  
ATOM   1486  CG  PHE B 182      -9.259  15.373 -21.478  1.00 97.02           C  
ATOM   1487  CD1 PHE B 182     -10.105  15.888 -22.453  1.00 97.02           C  
ATOM   1488  CD2 PHE B 182      -8.265  14.481 -21.858  1.00 97.02           C  
ATOM   1489  CE1 PHE B 182      -9.962  15.518 -23.788  1.00 97.02           C  
ATOM   1490  CE2 PHE B 182      -8.116  14.107 -23.191  1.00 97.02           C  
ATOM   1491  CZ  PHE B 182      -8.966  14.626 -24.154  1.00 97.02           C  
ATOM   1492  N   THR B 183      -7.118  18.084 -21.036  1.00 97.41           N  
ATOM   1493  CA  THR B 183      -6.808  18.903 -22.202  1.00 97.41           C  
ATOM   1494  C   THR B 183      -6.165  18.061 -23.300  1.00 97.41           C  
ATOM   1495  CB  THR B 183      -5.873  20.070 -21.832  1.00 97.41           C  
ATOM   1496  O   THR B 183      -5.114  17.453 -23.088  1.00 97.41           O  
ATOM   1497  CG2 THR B 183      -5.642  20.990 -23.026  1.00 97.41           C  
ATOM   1498  OG1 THR B 183      -6.462  20.827 -20.767  1.00 97.41           O  
ATOM   1499  N   SER B 184      -6.772  17.959 -24.345  1.00 97.60           N  
ATOM   1500  CA  SER B 184      -6.377  17.010 -25.381  1.00 97.60           C  
ATOM   1501  C   SER B 184      -4.970  17.304 -25.893  1.00 97.60           C  
ATOM   1502  CB  SER B 184      -7.369  17.042 -26.545  1.00 97.60           C  
ATOM   1503  O   SER B 184      -4.664  18.440 -26.263  1.00 97.60           O  
ATOM   1504  OG  SER B 184      -7.003  16.105 -27.543  1.00 97.60           O  
ATOM   1505  N   PRO B 185      -4.108  16.356 -25.917  1.00 97.15           N  
ATOM   1506  CA  PRO B 185      -2.736  16.546 -26.392  1.00 97.15           C  
ATOM   1507  C   PRO B 185      -2.638  16.587 -27.915  1.00 97.15           C  
ATOM   1508  CB  PRO B 185      -1.997  15.329 -25.830  1.00 97.15           C  
ATOM   1509  O   PRO B 185      -1.615  17.007 -28.461  1.00 97.15           O  
ATOM   1510  CG  PRO B 185      -3.033  14.255 -25.753  1.00 97.15           C  
ATOM   1511  CD  PRO B 185      -4.343  14.882 -25.371  1.00 97.15           C  
ATOM   1512  N   GLN B 186      -3.659  16.056 -28.657  1.00 98.02           N  
ATOM   1513  CA  GLN B 186      -3.776  16.041 -30.111  1.00 98.02           C  
ATOM   1514  C   GLN B 186      -5.238  16.052 -30.546  1.00 98.02           C  
ATOM   1515  CB  GLN B 186      -3.064  14.819 -30.695  1.00 98.02           C  
ATOM   1516  O   GLN B 186      -6.141  16.017 -29.707  1.00 98.02           O  
ATOM   1517  CG  GLN B 186      -3.780  13.503 -30.423  1.00 98.02           C  
ATOM   1518  CD  GLN B 186      -3.060  12.309 -31.022  1.00 98.02           C  
ATOM   1519  NE2 GLN B 186      -3.656  11.711 -32.048  1.00 98.02           N  
ATOM   1520  OE1 GLN B 186      -1.977  11.927 -30.567  1.00 98.02           O  
ATOM   1521  N   ASN B 187      -5.501  16.177 -31.830  1.00 97.80           N  
ATOM   1522  CA  ASN B 187      -6.853  16.020 -32.355  1.00 97.80           C  
ATOM   1523  C   ASN B 187      -7.345  14.582 -32.215  1.00 97.80           C  
ATOM   1524  CB  ASN B 187      -6.917  16.463 -33.818  1.00 97.80           C  
ATOM   1525  O   ASN B 187      -6.573  13.638 -32.390  1.00 97.80           O  
ATOM   1526  CG  ASN B 187      -6.679  17.951 -33.988  1.00 97.80           C  
ATOM   1527  ND2 ASN B 187      -6.022  18.325 -35.079  1.00 97.80           N  
ATOM   1528  OD1 ASN B 187      -7.082  18.757 -33.145  1.00 97.80           O  
ATOM   1529  N   TYR B 188      -8.550  14.394 -31.783  1.00 98.01           N  
ATOM   1530  CA  TYR B 188      -9.206  13.091 -31.746  1.00 98.01           C  
ATOM   1531  C   TYR B 188     -10.512  13.116 -32.531  1.00 98.01           C  
ATOM   1532  CB  TYR B 188      -9.474  12.665 -30.300  1.00 98.01           C  
ATOM   1533  O   TYR B 188     -11.285  14.072 -32.431  1.00 98.01           O  
ATOM   1534  CG  TYR B 188      -8.220  12.403 -29.502  1.00 98.01           C  
ATOM   1535  CD1 TYR B 188      -7.101  11.823 -30.095  1.00 98.01           C  
ATOM   1536  CD2 TYR B 188      -8.151  12.735 -28.153  1.00 98.01           C  
ATOM   1537  CE1 TYR B 188      -5.944  11.579 -29.363  1.00 98.01           C  
ATOM   1538  CE2 TYR B 188      -6.999  12.495 -27.411  1.00 98.01           C  
ATOM   1539  OH  TYR B 188      -4.759  11.678 -27.295  1.00 98.01           O  
ATOM   1540  CZ  TYR B 188      -5.902  11.918 -28.024  1.00 98.01           C  
ATOM   1541  N   MET B 189     -10.736  12.209 -33.412  1.00 98.15           N  
ATOM   1542  CA  MET B 189     -12.043  11.909 -33.989  1.00 98.15           C  
ATOM   1543  C   MET B 189     -12.524  10.528 -33.557  1.00 98.15           C  
ATOM   1544  CB  MET B 189     -11.989  11.990 -35.516  1.00 98.15           C  
ATOM   1545  O   MET B 189     -11.881   9.521 -33.854  1.00 98.15           O  
ATOM   1546  CG  MET B 189     -13.356  11.961 -36.180  1.00 98.15           C  
ATOM   1547  SD  MET B 189     -14.256  13.550 -36.005  1.00 98.15           S  
ATOM   1548  CE  MET B 189     -13.329  14.575 -37.181  1.00 98.15           C  
ATOM   1549  N   LEU B 190     -13.565  10.524 -32.697  1.00 97.75           N  
ATOM   1550  CA  LEU B 190     -14.124   9.281 -32.178  1.00 97.75           C  
ATOM   1551  C   LEU B 190     -15.509   9.022 -32.761  1.00 97.75           C  
ATOM   1552  CB  LEU B 190     -14.202   9.324 -30.649  1.00 97.75           C  
ATOM   1553  O   LEU B 190     -16.053   9.866 -33.478  1.00 97.75           O  
ATOM   1554  CG  LEU B 190     -12.915   9.706 -29.916  1.00 97.75           C  
ATOM   1555  CD1 LEU B 190     -13.190   9.900 -28.429  1.00 97.75           C  
ATOM   1556  CD2 LEU B 190     -11.841   8.646 -30.132  1.00 97.75           C  
ATOM   1557  N   ILE B 191     -16.103   7.897 -32.507  1.00 97.85           N  
ATOM   1558  CA  ILE B 191     -17.375   7.544 -33.128  1.00 97.85           C  
ATOM   1559  C   ILE B 191     -18.369   7.105 -32.054  1.00 97.85           C  
ATOM   1560  CB  ILE B 191     -17.199   6.429 -34.183  1.00 97.85           C  
ATOM   1561  O   ILE B 191     -18.009   6.375 -31.128  1.00 97.85           O  
ATOM   1562  CG1 ILE B 191     -18.542   6.105 -34.847  1.00 97.85           C  
ATOM   1563  CG2 ILE B 191     -16.586   5.177 -33.548  1.00 97.85           C  
ATOM   1564  CD1 ILE B 191     -18.420   5.281 -36.121  1.00 97.85           C  
ATOM   1565  N   ILE B 192     -19.553   7.610 -32.111  1.00 97.99           N  
ATOM   1566  CA  ILE B 192     -20.620   7.191 -31.209  1.00 97.99           C  
ATOM   1567  C   ILE B 192     -21.829   6.729 -32.019  1.00 97.99           C  
ATOM   1568  CB  ILE B 192     -21.024   8.328 -30.244  1.00 97.99           C  
ATOM   1569  O   ILE B 192     -22.067   7.220 -33.126  1.00 97.99           O  
ATOM   1570  CG1 ILE B 192     -21.528   9.543 -31.032  1.00 97.99           C  
ATOM   1571  CG2 ILE B 192     -19.850   8.711 -29.339  1.00 97.99           C  
ATOM   1572  CD1 ILE B 192     -22.091  10.656 -30.159  1.00 97.99           C  
ATOM   1573  N   ALA B 193     -22.580   5.845 -31.486  1.00 97.77           N  
ATOM   1574  CA  ALA B 193     -23.691   5.207 -32.187  1.00 97.77           C  
ATOM   1575  C   ALA B 193     -25.010   5.910 -31.880  1.00 97.77           C  
ATOM   1576  CB  ALA B 193     -23.779   3.730 -31.813  1.00 97.77           C  
ATOM   1577  O   ALA B 193     -25.266   6.292 -30.735  1.00 97.77           O  
ATOM   1578  N   GLY B 194     -25.871   6.177 -32.962  1.00 97.32           N  
ATOM   1579  CA  GLY B 194     -27.243   6.608 -32.746  1.00 97.32           C  
ATOM   1580  C   GLY B 194     -28.148   5.495 -32.255  1.00 97.32           C  
ATOM   1581  O   GLY B 194     -27.933   4.325 -32.578  1.00 97.32           O  
ATOM   1582  N   TRP B 195     -29.036   5.789 -31.468  1.00 97.52           N  
ATOM   1583  CA  TRP B 195     -29.981   4.796 -30.967  1.00 97.52           C  
ATOM   1584  C   TRP B 195     -30.917   4.327 -32.076  1.00 97.52           C  
ATOM   1585  CB  TRP B 195     -30.795   5.367 -29.802  1.00 97.52           C  
ATOM   1586  O   TRP B 195     -32.095   4.689 -32.096  1.00 97.52           O  
ATOM   1587  CG  TRP B 195     -31.519   4.329 -28.999  1.00 97.52           C  
ATOM   1588  CD1 TRP B 195     -32.821   3.936 -29.143  1.00 97.52           C  
ATOM   1589  CD2 TRP B 195     -30.983   3.555 -27.922  1.00 97.52           C  
ATOM   1590  CE2 TRP B 195     -32.016   2.710 -27.459  1.00 97.52           C  
ATOM   1591  CE3 TRP B 195     -29.727   3.492 -27.303  1.00 97.52           C  
ATOM   1592  NE1 TRP B 195     -33.126   2.962 -28.220  1.00 97.52           N  
ATOM   1593  CH2 TRP B 195     -30.594   1.772 -25.816  1.00 97.52           C  
ATOM   1594  CZ2 TRP B 195     -31.831   1.813 -26.404  1.00 97.52           C  
ATOM   1595  CZ3 TRP B 195     -29.545   2.599 -26.253  1.00 97.52           C  
ATOM   1596  N   ILE B 196     -30.384   3.692 -33.160  1.00 96.20           N  
ATOM   1597  CA  ILE B 196     -31.073   3.140 -34.321  1.00 96.20           C  
ATOM   1598  C   ILE B 196     -30.513   1.757 -34.645  1.00 96.20           C  
ATOM   1599  CB  ILE B 196     -30.946   4.070 -35.549  1.00 96.20           C  
ATOM   1600  O   ILE B 196     -29.337   1.482 -34.393  1.00 96.20           O  
ATOM   1601  CG1 ILE B 196     -31.584   5.433 -35.254  1.00 96.20           C  
ATOM   1602  CG2 ILE B 196     -31.580   3.424 -36.784  1.00 96.20           C  
ATOM   1603  CD1 ILE B 196     -31.428   6.445 -36.381  1.00 96.20           C  
ATOM   1604  N   VAL B 197     -31.247   0.908 -35.187  1.00 96.60           N  
ATOM   1605  CA  VAL B 197     -30.891  -0.487 -35.428  1.00 96.60           C  
ATOM   1606  C   VAL B 197     -29.784  -0.564 -36.477  1.00 96.60           C  
ATOM   1607  CB  VAL B 197     -32.114  -1.315 -35.882  1.00 96.60           C  
ATOM   1608  O   VAL B 197     -28.925  -1.446 -36.419  1.00 96.60           O  
ATOM   1609  CG1 VAL B 197     -31.685  -2.710 -36.333  1.00 96.60           C  
ATOM   1610  CG2 VAL B 197     -33.143  -1.406 -34.756  1.00 96.60           C  
ATOM   1611  N   ASP B 198     -29.745   0.375 -37.429  1.00 95.84           N  
ATOM   1612  CA  ASP B 198     -28.776   0.379 -38.521  1.00 95.84           C  
ATOM   1613  C   ASP B 198     -27.365   0.642 -38.002  1.00 95.84           C  
ATOM   1614  CB  ASP B 198     -29.155   1.426 -39.570  1.00 95.84           C  
ATOM   1615  O   ASP B 198     -27.077   1.726 -37.491  1.00 95.84           O  
ATOM   1616  CG  ASP B 198     -28.223   1.427 -40.770  1.00 95.84           C  
ATOM   1617  OD1 ASP B 198     -28.434   2.230 -41.704  1.00 95.84           O  
ATOM   1618  OD2 ASP B 198     -27.272   0.616 -40.782  1.00 95.84           O  
ATOM   1619  N   GLY B 199     -26.431  -0.247 -38.121  1.00 95.71           N  
ATOM   1620  CA  GLY B 199     -25.076  -0.172 -37.597  1.00 95.71           C  
ATOM   1621  C   GLY B 199     -24.238   0.902 -38.263  1.00 95.71           C  
ATOM   1622  O   GLY B 199     -23.144   1.223 -37.794  1.00 95.71           O  
ATOM   1623  N   SER B 200     -24.778   1.555 -39.305  1.00 95.18           N  
ATOM   1624  CA  SER B 200     -24.026   2.578 -40.024  1.00 95.18           C  
ATOM   1625  C   SER B 200     -24.428   3.979 -39.576  1.00 95.18           C  
ATOM   1626  CB  SER B 200     -24.236   2.437 -41.532  1.00 95.18           C  
ATOM   1627  O   SER B 200     -23.794   4.965 -39.957  1.00 95.18           O  
ATOM   1628  OG  SER B 200     -25.576   2.737 -41.884  1.00 95.18           O  
ATOM   1629  N   TYR B 201     -25.484   4.046 -38.797  1.00 96.13           N  
ATOM   1630  CA  TYR B 201     -25.967   5.353 -38.364  1.00 96.13           C  
ATOM   1631  C   TYR B 201     -25.232   5.819 -37.114  1.00 96.13           C  
ATOM   1632  CB  TYR B 201     -27.475   5.307 -38.098  1.00 96.13           C  
ATOM   1633  O   TYR B 201     -25.640   5.505 -35.993  1.00 96.13           O  
ATOM   1634  CG  TYR B 201     -28.138   6.663 -38.127  1.00 96.13           C  
ATOM   1635  CD1 TYR B 201     -28.269   7.421 -36.966  1.00 96.13           C  
ATOM   1636  CD2 TYR B 201     -28.635   7.188 -39.315  1.00 96.13           C  
ATOM   1637  CE1 TYR B 201     -28.881   8.670 -36.987  1.00 96.13           C  
ATOM   1638  CE2 TYR B 201     -29.249   8.436 -39.348  1.00 96.13           C  
ATOM   1639  OH  TYR B 201     -29.973  10.404 -38.209  1.00 96.13           O  
ATOM   1640  CZ  TYR B 201     -29.367   9.168 -38.182  1.00 96.13           C  
ATOM   1641  N   ASN B 202     -24.125   6.576 -37.322  1.00 97.30           N  
ATOM   1642  CA  ASN B 202     -23.232   7.027 -36.261  1.00 97.30           C  
ATOM   1643  C   ASN B 202     -22.916   8.515 -36.388  1.00 97.30           C  
ATOM   1644  CB  ASN B 202     -21.940   6.208 -36.262  1.00 97.30           C  
ATOM   1645  O   ASN B 202     -23.227   9.135 -37.406  1.00 97.30           O  
ATOM   1646  CG  ASN B 202     -22.195   4.714 -36.208  1.00 97.30           C  
ATOM   1647  ND2 ASN B 202     -21.606   3.977 -37.142  1.00 97.30           N  
ATOM   1648  OD1 ASN B 202     -22.917   4.227 -35.333  1.00 97.30           O  
ATOM   1649  N   ALA B 203     -22.415   9.109 -35.337  1.00 97.94           N  
ATOM   1650  CA  ALA B 203     -21.867  10.462 -35.368  1.00 97.94           C  
ATOM   1651  C   ALA B 203     -20.394  10.468 -34.969  1.00 97.94           C  
ATOM   1652  CB  ALA B 203     -22.668  11.381 -34.449  1.00 97.94           C  
ATOM   1653  O   ALA B 203     -19.970   9.671 -34.129  1.00 97.94           O  
ATOM   1654  N   HIS B 204     -19.589  11.268 -35.640  1.00 98.05           N  
ATOM   1655  CA  HIS B 204     -18.212  11.490 -35.215  1.00 98.05           C  
ATOM   1656  C   HIS B 204     -18.141  12.519 -34.091  1.00 98.05           C  
ATOM   1657  CB  HIS B 204     -17.352  11.943 -36.396  1.00 98.05           C  
ATOM   1658  O   HIS B 204     -18.946  13.452 -34.047  1.00 98.05           O  
ATOM   1659  CG  HIS B 204     -17.031  10.846 -37.360  1.00 98.05           C  
ATOM   1660  CD2 HIS B 204     -17.280   9.516 -37.309  1.00 98.05           C  
ATOM   1661  ND1 HIS B 204     -16.367  11.069 -38.547  1.00 98.05           N  
ATOM   1662  CE1 HIS B 204     -16.223   9.920 -39.186  1.00 98.05           C  
ATOM   1663  NE2 HIS B 204     -16.768   8.962 -38.456  1.00 98.05           N  
ATOM   1664  N   VAL B 205     -17.252  12.232 -33.182  1.00 98.32           N  
ATOM   1665  CA  VAL B 205     -16.988  13.159 -32.086  1.00 98.32           C  
ATOM   1666  C   VAL B 205     -15.611  13.794 -32.267  1.00 98.32           C  
ATOM   1667  CB  VAL B 205     -17.074  12.454 -30.714  1.00 98.32           C  
ATOM   1668  O   VAL B 205     -14.601  13.090 -32.342  1.00 98.32           O  
ATOM   1669  CG1 VAL B 205     -16.719  13.422 -29.586  1.00 98.32           C  
ATOM   1670  CG2 VAL B 205     -18.469  11.869 -30.501  1.00 98.32           C  
ATOM   1671  N   GLN B 206     -15.610  15.071 -32.381  1.00 98.09           N  
ATOM   1672  CA  GLN B 206     -14.367  15.806 -32.590  1.00 98.09           C  
ATOM   1673  C   GLN B 206     -13.871  16.430 -31.289  1.00 98.09           C  
ATOM   1674  CB  GLN B 206     -14.556  16.890 -33.653  1.00 98.09           C  
ATOM   1675  O   GLN B 206     -14.646  17.046 -30.555  1.00 98.09           O  
ATOM   1676  CG  GLN B 206     -13.287  17.669 -33.969  1.00 98.09           C  
ATOM   1677  CD  GLN B 206     -13.481  18.680 -35.084  1.00 98.09           C  
ATOM   1678  NE2 GLN B 206     -12.887  19.858 -34.927  1.00 98.09           N  
ATOM   1679  OE1 GLN B 206     -14.160  18.404 -36.079  1.00 98.09           O  
ATOM   1680  N   ILE B 207     -12.600  16.147 -30.996  1.00 98.30           N  
ATOM   1681  CA  ILE B 207     -11.877  16.825 -29.925  1.00 98.30           C  
ATOM   1682  C   ILE B 207     -10.627  17.495 -30.490  1.00 98.30           C  
ATOM   1683  CB  ILE B 207     -11.494  15.844 -28.793  1.00 98.30           C  
ATOM   1684  O   ILE B 207      -9.730  16.820 -31.001  1.00 98.30           O  
ATOM   1685  CG1 ILE B 207     -12.725  15.055 -28.332  1.00 98.30           C  
ATOM   1686  CG2 ILE B 207     -10.854  16.595 -27.622  1.00 98.30           C  
ATOM   1687  CD1 ILE B 207     -12.414  13.958 -27.323  1.00 98.30           C  
ATOM   1688  N   ASP B 208     -10.585  18.795 -30.495  1.00 97.77           N  
ATOM   1689  CA  ASP B 208      -9.455  19.520 -31.067  1.00 97.77           C  
ATOM   1690  C   ASP B 208      -8.271  19.542 -30.103  1.00 97.77           C  
ATOM   1691  CB  ASP B 208      -9.864  20.949 -31.431  1.00 97.77           C  
ATOM   1692  O   ASP B 208      -8.456  19.529 -28.885  1.00 97.77           O  
ATOM   1693  CG  ASP B 208     -10.896  21.006 -32.543  1.00 97.77           C  
ATOM   1694  OD1 ASP B 208     -11.858  21.798 -32.443  1.00 97.77           O  
ATOM   1695  OD2 ASP B 208     -10.748  20.250 -33.527  1.00 97.77           O  
ATOM   1696  N   LYS B 209      -7.105  19.539 -30.604  1.00 98.10           N  
ATOM   1697  CA  LYS B 209      -5.904  19.691 -29.788  1.00 98.10           C  
ATOM   1698  C   LYS B 209      -6.005  20.916 -28.883  1.00 98.10           C  
ATOM   1699  CB  LYS B 209      -4.662  19.796 -30.674  1.00 98.10           C  
ATOM   1700  O   LYS B 209      -6.396  21.995 -29.332  1.00 98.10           O  
ATOM   1701  CG  LYS B 209      -3.359  19.936 -29.901  1.00 98.10           C  
ATOM   1702  CD  LYS B 209      -2.165  20.072 -30.836  1.00 98.10           C  
ATOM   1703  CE  LYS B 209      -0.866  20.260 -30.064  1.00 98.10           C  
ATOM   1704  NZ  LYS B 209       0.307  20.396 -30.977  1.00 98.10           N  
ATOM   1705  N   GLY B 210      -5.673  20.663 -27.519  1.00 97.55           N  
ATOM   1706  CA  GLY B 210      -5.695  21.745 -26.548  1.00 97.55           C  
ATOM   1707  C   GLY B 210      -7.072  21.992 -25.961  1.00 97.55           C  
ATOM   1708  O   GLY B 210      -7.226  22.801 -25.044  1.00 97.55           O  
ATOM   1709  N   SER B 211      -8.138  21.269 -26.560  1.00 97.56           N  
ATOM   1710  CA  SER B 211      -9.511  21.489 -26.117  1.00 97.56           C  
ATOM   1711  C   SER B 211      -9.907  20.496 -25.029  1.00 97.56           C  
ATOM   1712  CB  SER B 211     -10.479  21.379 -27.295  1.00 97.56           C  
ATOM   1713  O   SER B 211      -9.257  19.462 -24.859  1.00 97.56           O  
ATOM   1714  OG  SER B 211     -11.822  21.478 -26.854  1.00 97.56           O  
ATOM   1715  N   ASN B 212     -10.913  20.765 -24.270  1.00 97.70           N  
ATOM   1716  CA  ASN B 212     -11.526  19.886 -23.279  1.00 97.70           C  
ATOM   1717  C   ASN B 212     -12.996  19.627 -23.593  1.00 97.70           C  
ATOM   1718  CB  ASN B 212     -11.378  20.475 -21.875  1.00 97.70           C  
ATOM   1719  O   ASN B 212     -13.761  19.221 -22.716  1.00 97.70           O  
ATOM   1720  CG  ASN B 212     -12.053  21.826 -21.734  1.00 97.70           C  
ATOM   1721  ND2 ASN B 212     -12.533  22.126 -20.533  1.00 97.70           N  
ATOM   1722  OD1 ASN B 212     -12.144  22.592 -22.697  1.00 97.70           O  
ATOM   1723  N   LEU B 213     -13.432  19.980 -24.862  1.00 97.87           N  
ATOM   1724  CA  LEU B 213     -14.813  19.833 -25.306  1.00 97.87           C  
ATOM   1725  C   LEU B 213     -14.968  18.609 -26.204  1.00 97.87           C  
ATOM   1726  CB  LEU B 213     -15.273  21.088 -26.052  1.00 97.87           C  
ATOM   1727  O   LEU B 213     -14.126  18.358 -27.069  1.00 97.87           O  
ATOM   1728  CG  LEU B 213     -15.076  22.419 -25.324  1.00 97.87           C  
ATOM   1729  CD1 LEU B 213     -15.447  23.583 -26.238  1.00 97.87           C  
ATOM   1730  CD2 LEU B 213     -15.900  22.455 -24.042  1.00 97.87           C  
ATOM   1731  N   LEU B 214     -15.947  17.873 -26.027  1.00 98.25           N  
ATOM   1732  CA  LEU B 214     -16.348  16.808 -26.940  1.00 98.25           C  
ATOM   1733  C   LEU B 214     -17.540  17.239 -27.787  1.00 98.25           C  
ATOM   1734  CB  LEU B 214     -16.693  15.536 -26.161  1.00 98.25           C  
ATOM   1735  O   LEU B 214     -18.615  17.525 -27.254  1.00 98.25           O  
ATOM   1736  CG  LEU B 214     -15.510  14.705 -25.661  1.00 98.25           C  
ATOM   1737  CD1 LEU B 214     -14.723  15.481 -24.611  1.00 98.25           C  
ATOM   1738  CD2 LEU B 214     -15.993  13.373 -25.098  1.00 98.25           C  
ATOM   1739  N   ILE B 215     -17.354  17.274 -29.132  1.00 98.27           N  
ATOM   1740  CA  ILE B 215     -18.360  17.808 -30.044  1.00 98.27           C  
ATOM   1741  C   ILE B 215     -18.852  16.702 -30.974  1.00 98.27           C  
ATOM   1742  CB  ILE B 215     -17.804  18.992 -30.867  1.00 98.27           C  
ATOM   1743  O   ILE B 215     -18.071  16.131 -31.739  1.00 98.27           O  
ATOM   1744  CG1 ILE B 215     -17.182  20.042 -29.939  1.00 98.27           C  
ATOM   1745  CG2 ILE B 215     -18.905  19.611 -31.733  1.00 98.27           C  
ATOM   1746  CD1 ILE B 215     -16.358  21.097 -30.663  1.00 98.27           C  
ATOM   1747  N   ALA B 216     -20.067  16.279 -30.806  1.00 98.38           N  
ATOM   1748  CA  ALA B 216     -20.675  15.376 -31.779  1.00 98.38           C  
ATOM   1749  C   ALA B 216     -21.041  16.118 -33.062  1.00 98.38           C  
ATOM   1750  CB  ALA B 216     -21.912  14.707 -31.184  1.00 98.38           C  
ATOM   1751  O   ALA B 216     -21.741  17.133 -33.021  1.00 98.38           O  
ATOM   1752  N   LEU B 217     -20.618  15.679 -34.220  1.00 98.09           N  
ATOM   1753  CA  LEU B 217     -20.773  16.384 -35.487  1.00 98.09           C  
ATOM   1754  C   LEU B 217     -21.998  15.879 -36.244  1.00 98.09           C  
ATOM   1755  CB  LEU B 217     -19.521  16.216 -36.351  1.00 98.09           C  
ATOM   1756  O   LEU B 217     -22.272  14.677 -36.256  1.00 98.09           O  
ATOM   1757  CG  LEU B 217     -18.200  16.664 -35.723  1.00 98.09           C  
ATOM   1758  CD1 LEU B 217     -17.036  16.348 -36.657  1.00 98.09           C  
ATOM   1759  CD2 LEU B 217     -18.240  18.152 -35.395  1.00 98.09           C  
ATOM   1760  N   ASN B 218     -22.799  16.838 -36.798  1.00 96.92           N  
ATOM   1761  CA  ASN B 218     -23.934  16.530 -37.661  1.00 96.92           C  
ATOM   1762  C   ASN B 218     -24.825  15.450 -37.053  1.00 96.92           C  
ATOM   1763  CB  ASN B 218     -23.452  16.101 -39.049  1.00 96.92           C  
ATOM   1764  O   ASN B 218     -25.107  14.437 -37.695  1.00 96.92           O  
ATOM   1765  CG  ASN B 218     -23.125  17.279 -39.944  1.00 96.92           C  
ATOM   1766  ND2 ASN B 218     -22.636  16.994 -41.145  1.00 96.92           N  
ATOM   1767  OD1 ASN B 218     -23.310  18.437 -39.559  1.00 96.92           O  
ATOM   1768  N   THR B 219     -25.183  15.637 -35.774  1.00 97.99           N  
ATOM   1769  CA  THR B 219     -26.053  14.684 -35.094  1.00 97.99           C  
ATOM   1770  C   THR B 219     -27.414  14.608 -35.780  1.00 97.99           C  
ATOM   1771  CB  THR B 219     -26.243  15.059 -33.612  1.00 97.99           C  
ATOM   1772  O   THR B 219     -27.836  15.561 -36.439  1.00 97.99           O  
ATOM   1773  CG2 THR B 219     -24.908  15.080 -32.875  1.00 97.99           C  
ATOM   1774  OG1 THR B 219     -26.844  16.357 -33.527  1.00 97.99           O  
ATOM   1775  N   GLY B 220     -28.067  13.442 -35.820  1.00 97.38           N  
ATOM   1776  CA  GLY B 220     -29.418  13.317 -36.343  1.00 97.38           C  
ATOM   1777  C   GLY B 220     -30.454  14.037 -35.502  1.00 97.38           C  
ATOM   1778  O   GLY B 220     -30.442  13.936 -34.273  1.00 97.38           O  
ATOM   1779  N   LYS B 221     -31.284  14.893 -36.097  1.00 97.54           N  
ATOM   1780  CA  LYS B 221     -32.334  15.585 -35.353  1.00 97.54           C  
ATOM   1781  C   LYS B 221     -33.274  14.592 -34.677  1.00 97.54           C  
ATOM   1782  CB  LYS B 221     -33.126  16.510 -36.278  1.00 97.54           C  
ATOM   1783  O   LYS B 221     -33.825  13.705 -35.332  1.00 97.54           O  
ATOM   1784  CG  LYS B 221     -34.106  17.420 -35.552  1.00 97.54           C  
ATOM   1785  CD  LYS B 221     -34.764  18.408 -36.507  1.00 97.54           C  
ATOM   1786  CE  LYS B 221     -35.715  19.345 -35.775  1.00 97.54           C  
ATOM   1787  NZ  LYS B 221     -36.353  20.324 -36.706  1.00 97.54           N  
ATOM   1788  N   GLY B 222     -33.354  14.697 -33.279  1.00 96.99           N  
ATOM   1789  CA  GLY B 222     -34.267  13.851 -32.527  1.00 96.99           C  
ATOM   1790  C   GLY B 222     -33.698  12.477 -32.228  1.00 96.99           C  
ATOM   1791  O   GLY B 222     -34.337  11.668 -31.552  1.00 96.99           O  
ATOM   1792  N   ILE B 223     -32.495  12.232 -32.750  1.00 97.50           N  
ATOM   1793  CA  ILE B 223     -31.874  10.934 -32.510  1.00 97.50           C  
ATOM   1794  C   ILE B 223     -31.163  10.944 -31.159  1.00 97.50           C  
ATOM   1795  CB  ILE B 223     -30.881  10.565 -33.635  1.00 97.50           C  
ATOM   1796  O   ILE B 223     -30.410  11.872 -30.853  1.00 97.50           O  
ATOM   1797  CG1 ILE B 223     -31.602  10.509 -34.987  1.00 97.50           C  
ATOM   1798  CG2 ILE B 223     -30.188   9.235 -33.329  1.00 97.50           C  
ATOM   1799  CD1 ILE B 223     -32.672   9.429 -35.073  1.00 97.50           C  
ATOM   1800  N   THR B 224     -31.367   9.926 -30.434  1.00 97.56           N  
ATOM   1801  CA  THR B 224     -30.714   9.800 -29.135  1.00 97.56           C  
ATOM   1802  C   THR B 224     -29.337   9.159 -29.282  1.00 97.56           C  
ATOM   1803  CB  THR B 224     -31.569   8.969 -28.159  1.00 97.56           C  
ATOM   1804  O   THR B 224     -29.167   8.208 -30.047  1.00 97.56           O  
ATOM   1805  CG2 THR B 224     -30.873   8.818 -26.811  1.00 97.56           C  
ATOM   1806  OG1 THR B 224     -32.830   9.621 -27.964  1.00 97.56           O  
ATOM   1807  N   TYR B 225     -28.368   9.690 -28.628  1.00 98.07           N  
ATOM   1808  CA  TYR B 225     -27.036   9.132 -28.421  1.00 98.07           C  
ATOM   1809  C   TYR B 225     -26.785   8.856 -26.943  1.00 98.07           C  
ATOM   1810  CB  TYR B 225     -25.964  10.081 -28.964  1.00 98.07           C  
ATOM   1811  O   TYR B 225     -26.890   9.758 -26.110  1.00 98.07           O  
ATOM   1812  CG  TYR B 225     -26.100  10.370 -30.439  1.00 98.07           C  
ATOM   1813  CD1 TYR B 225     -25.390   9.630 -31.382  1.00 98.07           C  
ATOM   1814  CD2 TYR B 225     -26.937  11.383 -30.894  1.00 98.07           C  
ATOM   1815  CE1 TYR B 225     -25.511   9.893 -32.743  1.00 98.07           C  
ATOM   1816  CE2 TYR B 225     -27.066  11.655 -32.252  1.00 98.07           C  
ATOM   1817  OH  TYR B 225     -26.473  11.171 -34.513  1.00 98.07           O  
ATOM   1818  CZ  TYR B 225     -26.350  10.906 -33.167  1.00 98.07           C  
ATOM   1819  N   ALA B 226     -26.625   7.613 -26.594  1.00 98.04           N  
ATOM   1820  CA  ALA B 226     -26.395   7.196 -25.213  1.00 98.04           C  
ATOM   1821  C   ALA B 226     -25.314   6.121 -25.137  1.00 98.04           C  
ATOM   1822  CB  ALA B 226     -27.692   6.687 -24.588  1.00 98.04           C  
ATOM   1823  O   ALA B 226     -25.466   5.039 -25.708  1.00 98.04           O  
ATOM   1824  N   GLY B 227     -24.108   6.427 -24.520  1.00 97.76           N  
ATOM   1825  CA  GLY B 227     -22.981   5.510 -24.454  1.00 97.76           C  
ATOM   1826  C   GLY B 227     -21.835   6.034 -23.609  1.00 97.76           C  
ATOM   1827  O   GLY B 227     -22.038   6.875 -22.731  1.00 97.76           O  
ATOM   1828  N   GLN B 228     -20.656   5.477 -23.734  1.00 97.97           N  
ATOM   1829  CA  GLN B 228     -19.432   5.893 -23.058  1.00 97.97           C  
ATOM   1830  C   GLN B 228     -18.275   6.021 -24.044  1.00 97.97           C  
ATOM   1831  CB  GLN B 228     -19.069   4.904 -21.949  1.00 97.97           C  
ATOM   1832  O   GLN B 228     -18.196   5.269 -25.018  1.00 97.97           O  
ATOM   1833  CG  GLN B 228     -20.053   4.896 -20.786  1.00 97.97           C  
ATOM   1834  CD  GLN B 228     -19.579   4.045 -19.623  1.00 97.97           C  
ATOM   1835  NE2 GLN B 228     -20.505   3.670 -18.747  1.00 97.97           N  
ATOM   1836  OE1 GLN B 228     -18.391   3.726 -19.513  1.00 97.97           O  
ATOM   1837  N   LEU B 229     -17.451   7.055 -23.864  1.00 97.72           N  
ATOM   1838  CA  LEU B 229     -16.172   7.195 -24.552  1.00 97.72           C  
ATOM   1839  C   LEU B 229     -15.013   7.136 -23.562  1.00 97.72           C  
ATOM   1840  CB  LEU B 229     -16.124   8.510 -25.334  1.00 97.72           C  
ATOM   1841  O   LEU B 229     -15.013   7.852 -22.557  1.00 97.72           O  
ATOM   1842  CG  LEU B 229     -17.027   8.599 -26.565  1.00 97.72           C  
ATOM   1843  CD1 LEU B 229     -17.070  10.031 -27.088  1.00 97.72           C  
ATOM   1844  CD2 LEU B 229     -16.549   7.642 -27.651  1.00 97.72           C  
ATOM   1845  N   THR B 230     -14.076   6.267 -23.812  1.00 97.86           N  
ATOM   1846  CA  THR B 230     -12.924   6.097 -22.933  1.00 97.86           C  
ATOM   1847  C   THR B 230     -11.660   6.650 -23.586  1.00 97.86           C  
ATOM   1848  CB  THR B 230     -12.712   4.616 -22.571  1.00 97.86           C  
ATOM   1849  O   THR B 230     -11.378   6.360 -24.750  1.00 97.86           O  
ATOM   1850  CG2 THR B 230     -11.493   4.439 -21.671  1.00 97.86           C  
ATOM   1851  OG1 THR B 230     -13.872   4.126 -21.888  1.00 97.86           O  
ATOM   1852  N   ILE B 231     -10.936   7.486 -22.845  1.00 97.31           N  
ATOM   1853  CA  ILE B 231      -9.682   8.080 -23.294  1.00 97.31           C  
ATOM   1854  C   ILE B 231      -8.603   7.870 -22.234  1.00 97.31           C  
ATOM   1855  CB  ILE B 231      -9.847   9.585 -23.600  1.00 97.31           C  
ATOM   1856  O   ILE B 231      -8.865   8.009 -21.037  1.00 97.31           O  
ATOM   1857  CG1 ILE B 231     -10.874   9.792 -24.720  1.00 97.31           C  
ATOM   1858  CG2 ILE B 231      -8.500  10.212 -23.970  1.00 97.31           C  
ATOM   1859  CD1 ILE B 231     -11.325  11.237 -24.886  1.00 97.31           C  
ATOM   1860  N   MET B 232      -7.400   7.491 -22.636  1.00 97.75           N  
ATOM   1861  CA  MET B 232      -6.253   7.393 -21.738  1.00 97.75           C  
ATOM   1862  C   MET B 232      -5.539   8.735 -21.619  1.00 97.75           C  
ATOM   1863  CB  MET B 232      -5.276   6.323 -22.228  1.00 97.75           C  
ATOM   1864  O   MET B 232      -5.254   9.383 -22.628  1.00 97.75           O  
ATOM   1865  CG  MET B 232      -4.076   6.124 -21.316  1.00 97.75           C  
ATOM   1866  SD  MET B 232      -4.492   5.167 -19.807  1.00 97.75           S  
ATOM   1867  CE  MET B 232      -4.783   3.531 -20.535  1.00 97.75           C  
ATOM   1868  N   LEU B 233      -5.431   9.206 -20.355  1.00 97.28           N  
ATOM   1869  CA  LEU B 233      -4.742  10.470 -20.117  1.00 97.28           C  
ATOM   1870  C   LEU B 233      -3.239  10.319 -20.330  1.00 97.28           C  
ATOM   1871  CB  LEU B 233      -5.021  10.973 -18.699  1.00 97.28           C  
ATOM   1872  O   LEU B 233      -2.672   9.260 -20.052  1.00 97.28           O  
ATOM   1873  CG  LEU B 233      -6.484  11.252 -18.353  1.00 97.28           C  
ATOM   1874  CD1 LEU B 233      -6.619  11.632 -16.883  1.00 97.28           C  
ATOM   1875  CD2 LEU B 233      -7.046  12.351 -19.249  1.00 97.28           C  
END    1876      LEU B 233                                                      
