# Supplementary material for: A structural discovery journey of streptococcal phages adhesion devices by AlphaFold2
Source: Front Mol Biosci. 2022 Aug 19;9:960325. doi: 10.3389/fmolb.2022.960325 (PMC9437275; doi:10.3389/fmolb.2022.960325)
Supplement: Supplementary file 2 [file DataSheet3.ZIP › PDBs/RBPs/SW13_RBP-440-Ct-3mer.pdb]

MODEL     1                                                                     
ATOM      1  N   LEU B   1      54.511  20.497   6.551  1.00 89.71           N  
ATOM      2  CA  LEU B   1      53.994  20.758   5.212  1.00 89.71           C  
ATOM      3  C   LEU B   1      54.958  20.244   4.148  1.00 89.71           C  
ATOM      4  CB  LEU B   1      53.749  22.257   5.015  1.00 89.71           C  
ATOM      5  O   LEU B   1      56.176  20.358   4.301  1.00 89.71           O  
ATOM      6  CG  LEU B   1      52.679  22.892   5.904  1.00 89.71           C  
ATOM      7  CD1 LEU B   1      52.687  24.408   5.743  1.00 89.71           C  
ATOM      8  CD2 LEU B   1      51.303  22.321   5.576  1.00 89.71           C  
ATOM      9  N   SER B   2      54.401  19.493   3.069  1.00 94.26           N  
ATOM     10  CA  SER B   2      55.166  19.068   1.901  1.00 94.26           C  
ATOM     11  C   SER B   2      54.522  19.562   0.609  1.00 94.26           C  
ATOM     12  CB  SER B   2      55.293  17.545   1.867  1.00 94.26           C  
ATOM     13  O   SER B   2      53.298  19.680   0.525  1.00 94.26           O  
ATOM     14  OG  SER B   2      54.034  16.941   1.624  1.00 94.26           O  
ATOM     15  N   TYR B   3      55.433  20.119  -0.182  1.00 90.69           N  
ATOM     16  CA  TYR B   3      54.921  20.616  -1.455  1.00 90.69           C  
ATOM     17  C   TYR B   3      55.759  20.098  -2.618  1.00 90.69           C  
ATOM     18  CB  TYR B   3      54.902  22.147  -1.466  1.00 90.69           C  
ATOM     19  O   TYR B   3      56.968  19.899  -2.480  1.00 90.69           O  
ATOM     20  CG  TYR B   3      56.276  22.772  -1.452  1.00 90.69           C  
ATOM     21  CD1 TYR B   3      56.894  23.114  -0.251  1.00 90.69           C  
ATOM     22  CD2 TYR B   3      56.958  23.022  -2.637  1.00 90.69           C  
ATOM     23  CE1 TYR B   3      58.160  23.691  -0.233  1.00 90.69           C  
ATOM     24  CE2 TYR B   3      58.224  23.599  -2.631  1.00 90.69           C  
ATOM     25  OH  TYR B   3      60.068  24.501  -1.414  1.00 90.69           O  
ATOM     26  CZ  TYR B   3      58.816  23.929  -1.426  1.00 90.69           C  
ATOM     27  N   ASP B   4      54.996  19.622  -3.772  1.00 93.93           N  
ATOM     28  CA  ASP B   4      55.651  19.256  -5.024  1.00 93.93           C  
ATOM     29  C   ASP B   4      54.874  19.786  -6.227  1.00 93.93           C  
ATOM     30  CB  ASP B   4      55.804  17.736  -5.125  1.00 93.93           C  
ATOM     31  O   ASP B   4      53.951  20.589  -6.071  1.00 93.93           O  
ATOM     32  CG  ASP B   4      54.472  17.009  -5.181  1.00 93.93           C  
ATOM     33  OD1 ASP B   4      54.413  15.815  -4.814  1.00 93.93           O  
ATOM     34  OD2 ASP B   4      53.473  17.634  -5.598  1.00 93.93           O  
ATOM     35  N   ARG B   5      55.216  19.380  -7.278  1.00 93.83           N  
ATOM     36  CA  ARG B   5      54.629  19.923  -8.499  1.00 93.83           C  
ATOM     37  C   ARG B   5      53.153  19.557  -8.607  1.00 93.83           C  
ATOM     38  CB  ARG B   5      55.385  19.419  -9.730  1.00 93.83           C  
ATOM     39  O   ARG B   5      52.391  20.226  -9.309  1.00 93.83           O  
ATOM     40  CG  ARG B   5      55.279  17.918  -9.946  1.00 93.83           C  
ATOM     41  CD  ARG B   5      56.008  17.477 -11.208  1.00 93.83           C  
ATOM     42  NE  ARG B   5      55.784  16.063 -11.493  1.00 93.83           N  
ATOM     43  NH1 ARG B   5      56.952  16.067 -13.486  1.00 93.83           N  
ATOM     44  NH2 ARG B   5      55.976  14.136 -12.728  1.00 93.83           N  
ATOM     45  CZ  ARG B   5      56.238  15.425 -12.569  1.00 93.83           C  
ATOM     46  N   ASP B   6      52.814  18.578  -7.910  1.00 92.97           N  
ATOM     47  CA  ASP B   6      51.452  18.069  -8.043  1.00 92.97           C  
ATOM     48  C   ASP B   6      50.558  18.596  -6.923  1.00 92.97           C  
ATOM     49  CB  ASP B   6      51.449  16.539  -8.043  1.00 92.97           C  
ATOM     50  O   ASP B   6      49.337  18.429  -6.966  1.00 92.97           O  
ATOM     51  CG  ASP B   6      52.161  15.944  -9.245  1.00 92.97           C  
ATOM     52  OD1 ASP B   6      52.928  14.971  -9.080  1.00 92.97           O  
ATOM     53  OD2 ASP B   6      51.955  16.455 -10.367  1.00 92.97           O  
ATOM     54  N   GLY B   7      51.064  19.135  -5.930  1.00 95.09           N  
ATOM     55  CA  GLY B   7      50.142  19.633  -4.923  1.00 95.09           C  
ATOM     56  C   GLY B   7      50.774  19.771  -3.551  1.00 95.09           C  
ATOM     57  O   GLY B   7      51.987  19.956  -3.436  1.00 95.09           O  
ATOM     58  N   LEU B   8      50.131  19.784  -2.500  1.00 94.97           N  
ATOM     59  CA  LEU B   8      50.537  20.068  -1.128  1.00 94.97           C  
ATOM     60  C   LEU B   8      50.129  18.934  -0.194  1.00 94.97           C  
ATOM     61  CB  LEU B   8      49.922  21.385  -0.649  1.00 94.97           C  
ATOM     62  O   LEU B   8      49.035  18.380  -0.324  1.00 94.97           O  
ATOM     63  CG  LEU B   8      50.229  21.793   0.793  1.00 94.97           C  
ATOM     64  CD1 LEU B   8      51.709  22.130   0.945  1.00 94.97           C  
ATOM     65  CD2 LEU B   8      49.360  22.974   1.213  1.00 94.97           C  
ATOM     66  N   GLY B   9      50.946  18.400   0.635  1.00 96.55           N  
ATOM     67  CA  GLY B   9      50.664  17.492   1.735  1.00 96.55           C  
ATOM     68  C   GLY B   9      50.665  18.177   3.089  1.00 96.55           C  
ATOM     69  O   GLY B   9      51.532  19.007   3.370  1.00 96.55           O  
ATOM     70  N   ILE B  10      49.827  18.016   3.985  1.00 96.86           N  
ATOM     71  CA  ILE B  10      49.752  18.546   5.342  1.00 96.86           C  
ATOM     72  C   ILE B  10      49.849  17.402   6.349  1.00 96.86           C  
ATOM     73  CB  ILE B  10      48.450  19.348   5.565  1.00 96.86           C  
ATOM     74  O   ILE B  10      49.004  16.504   6.361  1.00 96.86           O  
ATOM     75  CG1 ILE B  10      48.355  20.502   4.560  1.00 96.86           C  
ATOM     76  CG2 ILE B  10      48.376  19.868   7.004  1.00 96.86           C  
ATOM     77  CD1 ILE B  10      47.057  21.293   4.647  1.00 96.86           C  
ATOM     78  N   GLY B  11      50.878  17.436   7.103  1.00 95.33           N  
ATOM     79  CA  GLY B  11      51.108  16.405   8.102  1.00 95.33           C  
ATOM     80  C   GLY B  11      51.704  15.135   7.523  1.00 95.33           C  
ATOM     81  O   GLY B  11      51.842  14.131   8.225  1.00 95.33           O  
ATOM     82  N   LYS B  12      52.052  15.289   6.136  1.00 96.32           N  
ATOM     83  CA  LYS B  12      52.624  14.142   5.436  1.00 96.32           C  
ATOM     84  C   LYS B  12      53.167  14.548   4.069  1.00 96.32           C  
ATOM     85  CB  LYS B  12      51.581  13.035   5.278  1.00 96.32           C  
ATOM     86  O   LYS B  12      52.949  15.674   3.618  1.00 96.32           O  
ATOM     87  CG  LYS B  12      50.418  13.405   4.369  1.00 96.32           C  
ATOM     88  CD  LYS B  12      49.394  12.281   4.285  1.00 96.32           C  
ATOM     89  CE  LYS B  12      49.925  11.099   3.486  1.00 96.32           C  
ATOM     90  NZ  LYS B  12      48.867  10.071   3.247  1.00 96.32           N  
ATOM     91  N   ILE B  13      53.999  13.665   3.595  1.00 96.40           N  
ATOM     92  CA  ILE B  13      54.388  13.836   2.199  1.00 96.40           C  
ATOM     93  C   ILE B  13      53.205  13.509   1.290  1.00 96.40           C  
ATOM     94  CB  ILE B  13      55.602  12.951   1.838  1.00 96.40           C  
ATOM     95  O   ILE B  13      52.527  12.497   1.483  1.00 96.40           O  
ATOM     96  CG1 ILE B  13      56.833  13.379   2.646  1.00 96.40           C  
ATOM     97  CG2 ILE B  13      55.886  13.011   0.334  1.00 96.40           C  
ATOM     98  CD1 ILE B  13      58.034  12.457   2.478  1.00 96.40           C  
ATOM     99  N   ARG B  14      53.009  14.458   0.381  1.00 96.13           N  
ATOM    100  CA  ARG B  14      51.853  14.286  -0.493  1.00 96.13           C  
ATOM    101  C   ARG B  14      51.960  12.994  -1.295  1.00 96.13           C  
ATOM    102  CB  ARG B  14      51.713  15.480  -1.440  1.00 96.13           C  
ATOM    103  O   ARG B  14      52.922  12.797  -2.040  1.00 96.13           O  
ATOM    104  CG  ARG B  14      50.449  15.452  -2.284  1.00 96.13           C  
ATOM    105  CD  ARG B  14      50.545  16.395  -3.476  1.00 96.13           C  
ATOM    106  NE  ARG B  14      51.576  15.969  -4.418  1.00 96.13           N  
ATOM    107  NH1 ARG B  14      50.322  14.259  -5.335  1.00 96.13           N  
ATOM    108  NH2 ARG B  14      52.448  14.662  -6.093  1.00 96.13           N  
ATOM    109  CZ  ARG B  14      51.446  14.964  -5.280  1.00 96.13           C  
ATOM    110  N   GLU B  15      51.005  12.149  -1.316  1.00 96.61           N  
ATOM    111  CA  GLU B  15      50.970  10.874  -2.027  1.00 96.61           C  
ATOM    112  C   GLU B  15      49.787  10.811  -2.989  1.00 96.61           C  
ATOM    113  CB  GLU B  15      50.904   9.708  -1.037  1.00 96.61           C  
ATOM    114  O   GLU B  15      49.850  10.130  -4.015  1.00 96.61           O  
ATOM    115  CG  GLU B  15      52.126   9.597  -0.136  1.00 96.61           C  
ATOM    116  CD  GLU B  15      51.967   8.560   0.964  1.00 96.61           C  
ATOM    117  OE1 GLU B  15      52.600   7.483   0.878  1.00 96.61           O  
ATOM    118  OE2 GLU B  15      51.204   8.825   1.919  1.00 96.61           O  
ATOM    119  N   PHE B  16      48.755  11.601  -2.659  1.00 95.37           N  
ATOM    120  CA  PHE B  16      47.518  11.503  -3.425  1.00 95.37           C  
ATOM    121  C   PHE B  16      46.948  12.887  -3.713  1.00 95.37           C  
ATOM    122  CB  PHE B  16      46.485  10.656  -2.675  1.00 95.37           C  
ATOM    123  O   PHE B  16      47.102  13.808  -2.908  1.00 95.37           O  
ATOM    124  CG  PHE B  16      46.987   9.292  -2.284  1.00 95.37           C  
ATOM    125  CD1 PHE B  16      47.118   8.286  -3.234  1.00 95.37           C  
ATOM    126  CD2 PHE B  16      47.328   9.016  -0.966  1.00 95.37           C  
ATOM    127  CE1 PHE B  16      47.583   7.023  -2.875  1.00 95.37           C  
ATOM    128  CE2 PHE B  16      47.792   7.756  -0.600  1.00 95.37           C  
ATOM    129  CZ  PHE B  16      47.918   6.761  -1.556  1.00 95.37           C  
ATOM    130  N   GLY B  17      46.276  13.139  -4.678  1.00 96.36           N  
ATOM    131  CA  GLY B  17      45.540  14.344  -5.023  1.00 96.36           C  
ATOM    132  C   GLY B  17      46.394  15.598  -4.980  1.00 96.36           C  
ATOM    133  O   GLY B  17      47.614  15.519  -4.824  1.00 96.36           O  
ATOM    134  N   ALA B  18      45.850  16.741  -5.256  1.00 97.23           N  
ATOM    135  CA  ALA B  18      46.522  18.037  -5.207  1.00 97.23           C  
ATOM    136  C   ALA B  18      46.689  18.513  -3.768  1.00 97.23           C  
ATOM    137  CB  ALA B  18      45.745  19.070  -6.020  1.00 97.23           C  
ATOM    138  O   ALA B  18      47.598  19.291  -3.466  1.00 97.23           O  
ATOM    139  N   LEU B  19      45.798  18.022  -2.853  1.00 97.81           N  
ATOM    140  CA  LEU B  19      45.847  18.282  -1.419  1.00 97.81           C  
ATOM    141  C   LEU B  19      45.660  16.992  -0.626  1.00 97.81           C  
ATOM    142  CB  LEU B  19      44.775  19.299  -1.021  1.00 97.81           C  
ATOM    143  O   LEU B  19      44.624  16.333  -0.741  1.00 97.81           O  
ATOM    144  CG  LEU B  19      44.692  19.651   0.465  1.00 97.81           C  
ATOM    145  CD1 LEU B  19      46.012  20.245   0.944  1.00 97.81           C  
ATOM    146  CD2 LEU B  19      43.540  20.617   0.723  1.00 97.81           C  
ATOM    147  N   ASP B  20      46.610  16.535   0.086  1.00 97.55           N  
ATOM    148  CA  ASP B  20      46.654  15.306   0.871  1.00 97.55           C  
ATOM    149  C   ASP B  20      46.860  15.607   2.354  1.00 97.55           C  
ATOM    150  CB  ASP B  20      47.765  14.384   0.363  1.00 97.55           C  
ATOM    151  O   ASP B  20      47.960  15.975   2.771  1.00 97.55           O  
ATOM    152  CG  ASP B  20      47.675  12.978   0.929  1.00 97.55           C  
ATOM    153  OD1 ASP B  20      48.538  12.134   0.606  1.00 97.55           O  
ATOM    154  OD2 ASP B  20      46.730  12.711   1.702  1.00 97.55           O  
ATOM    155  N   VAL B  21      45.851  15.552   3.123  1.00 97.60           N  
ATOM    156  CA  VAL B  21      45.847  16.003   4.511  1.00 97.60           C  
ATOM    157  C   VAL B  21      45.833  14.796   5.446  1.00 97.60           C  
ATOM    158  CB  VAL B  21      44.640  16.921   4.806  1.00 97.60           C  
ATOM    159  O   VAL B  21      44.983  13.912   5.315  1.00 97.60           O  
ATOM    160  CG1 VAL B  21      44.688  17.429   6.246  1.00 97.60           C  
ATOM    161  CG2 VAL B  21      44.607  18.090   3.824  1.00 97.60           C  
ATOM    162  N   ALA B  22      46.901  14.554   6.283  1.00 97.42           N  
ATOM    163  CA  ALA B  22      46.933  13.539   7.333  1.00 97.42           C  
ATOM    164  C   ALA B  22      46.236  14.035   8.597  1.00 97.42           C  
ATOM    165  CB  ALA B  22      48.373  13.141   7.645  1.00 97.42           C  
ATOM    166  O   ALA B  22      46.893  14.476   9.543  1.00 97.42           O  
ATOM    167  N   GLY B  23      44.988  14.043   8.586  1.00 96.38           N  
ATOM    168  CA  GLY B  23      44.141  14.527   9.664  1.00 96.38           C  
ATOM    169  C   GLY B  23      42.820  15.093   9.177  1.00 96.38           C  
ATOM    170  O   GLY B  23      42.535  15.071   7.978  1.00 96.38           O  
ATOM    171  N   ASP B  24      42.006  15.582  10.116  1.00 97.49           N  
ATOM    172  CA  ASP B  24      40.669  16.081   9.810  1.00 97.49           C  
ATOM    173  C   ASP B  24      40.731  17.481   9.203  1.00 97.49           C  
ATOM    174  CB  ASP B  24      39.800  16.093  11.070  1.00 97.49           C  
ATOM    175  O   ASP B  24      41.638  18.257   9.510  1.00 97.49           O  
ATOM    176  CG  ASP B  24      39.577  14.707  11.649  1.00 97.49           C  
ATOM    177  OD1 ASP B  24      39.307  14.590  12.864  1.00 97.49           O  
ATOM    178  OD2 ASP B  24      39.676  13.723  10.884  1.00 97.49           O  
ATOM    179  N   ILE B  25      39.816  17.788   8.329  1.00 98.14           N  
ATOM    180  CA  ILE B  25      39.722  19.072   7.644  1.00 98.14           C  
ATOM    181  C   ILE B  25      38.494  19.833   8.140  1.00 98.14           C  
ATOM    182  CB  ILE B  25      39.657  18.892   6.111  1.00 98.14           C  
ATOM    183  O   ILE B  25      37.397  19.274   8.211  1.00 98.14           O  
ATOM    184  CG1 ILE B  25      40.859  18.077   5.618  1.00 98.14           C  
ATOM    185  CG2 ILE B  25      39.592  20.251   5.409  1.00 98.14           C  
ATOM    186  CD1 ILE B  25      40.794  17.710   4.142  1.00 98.14           C  
ATOM    187  N   TYR B  26      38.675  21.009   8.543  1.00 97.47           N  
ATOM    188  CA  TYR B  26      37.602  21.864   9.037  1.00 97.47           C  
ATOM    189  C   TYR B  26      37.392  23.061   8.117  1.00 97.47           C  
ATOM    190  CB  TYR B  26      37.909  22.345  10.458  1.00 97.47           C  
ATOM    191  O   TYR B  26      38.356  23.628   7.596  1.00 97.47           O  
ATOM    192  CG  TYR B  26      37.769  21.269  11.507  1.00 97.47           C  
ATOM    193  CD1 TYR B  26      36.760  21.329  12.465  1.00 97.47           C  
ATOM    194  CD2 TYR B  26      38.647  20.190  11.542  1.00 97.47           C  
ATOM    195  CE1 TYR B  26      36.629  20.340  13.435  1.00 97.47           C  
ATOM    196  CE2 TYR B  26      38.525  19.196  12.507  1.00 97.47           C  
ATOM    197  OH  TYR B  26      37.389  18.297  14.405  1.00 97.47           O  
ATOM    198  CZ  TYR B  26      37.514  19.279  13.447  1.00 97.47           C  
ATOM    199  N   ALA B  27      36.194  23.440   7.893  1.00 97.70           N  
ATOM    200  CA  ALA B  27      35.789  24.684   7.244  1.00 97.70           C  
ATOM    201  C   ALA B  27      34.805  25.462   8.114  1.00 97.70           C  
ATOM    202  CB  ALA B  27      35.172  24.394   5.877  1.00 97.70           C  
ATOM    203  O   ALA B  27      33.800  24.911   8.570  1.00 97.70           O  
ATOM    204  N   ASN B  28      35.180  26.690   8.390  1.00 95.76           N  
ATOM    205  CA  ASN B  28      34.336  27.546   9.217  1.00 95.76           C  
ATOM    206  C   ASN B  28      34.021  26.894  10.560  1.00 95.76           C  
ATOM    207  CB  ASN B  28      33.041  27.896   8.480  1.00 95.76           C  
ATOM    208  O   ASN B  28      32.867  26.879  10.992  1.00 95.76           O  
ATOM    209  CG  ASN B  28      33.291  28.636   7.180  1.00 95.76           C  
ATOM    210  ND2 ASN B  28      32.637  28.195   6.112  1.00 95.76           N  
ATOM    211  OD1 ASN B  28      34.065  29.595   7.137  1.00 95.76           O  
ATOM    212  N   ASN B  29      34.971  26.221  11.127  1.00 95.70           N  
ATOM    213  CA  ASN B  29      34.991  25.697  12.489  1.00 95.70           C  
ATOM    214  C   ASN B  29      34.186  24.406  12.605  1.00 95.70           C  
ATOM    215  CB  ASN B  29      34.463  26.743  13.474  1.00 95.70           C  
ATOM    216  O   ASN B  29      33.828  23.990  13.709  1.00 95.70           O  
ATOM    217  CG  ASN B  29      35.368  27.955  13.580  1.00 95.70           C  
ATOM    218  ND2 ASN B  29      34.778  29.113  13.850  1.00 95.70           N  
ATOM    219  OD1 ASN B  29      36.586  27.851  13.419  1.00 95.70           O  
ATOM    220  N   SER B  30      33.902  23.820  11.450  1.00 96.23           N  
ATOM    221  CA  SER B  30      33.175  22.554  11.446  1.00 96.23           C  
ATOM    222  C   SER B  30      33.840  21.538  10.523  1.00 96.23           C  
ATOM    223  CB  SER B  30      31.723  22.771  11.017  1.00 96.23           C  
ATOM    224  O   SER B  30      34.388  21.903   9.481  1.00 96.23           O  
ATOM    225  OG  SER B  30      31.066  23.664  11.901  1.00 96.23           O  
ATOM    226  N   GLN B  31      33.852  20.271  10.964  1.00 97.04           N  
ATOM    227  CA  GLN B  31      34.405  19.233  10.101  1.00 97.04           C  
ATOM    228  C   GLN B  31      33.649  19.156   8.778  1.00 97.04           C  
ATOM    229  CB  GLN B  31      34.372  17.875  10.804  1.00 97.04           C  
ATOM    230  O   GLN B  31      32.420  19.247   8.753  1.00 97.04           O  
ATOM    231  CG  GLN B  31      35.412  17.727  11.906  1.00 97.04           C  
ATOM    232  CD  GLN B  31      35.530  16.303  12.416  1.00 97.04           C  
ATOM    233  NE2 GLN B  31      35.228  16.104  13.694  1.00 97.04           N  
ATOM    234  OE1 GLN B  31      35.888  15.389  11.666  1.00 97.04           O  
ATOM    235  N   ILE B  32      34.316  19.015   7.717  1.00 98.05           N  
ATOM    236  CA  ILE B  32      33.694  18.810   6.414  1.00 98.05           C  
ATOM    237  C   ILE B  32      33.304  17.342   6.253  1.00 98.05           C  
ATOM    238  CB  ILE B  32      34.631  19.245   5.265  1.00 98.05           C  
ATOM    239  O   ILE B  32      33.623  16.512   7.108  1.00 98.05           O  
ATOM    240  CG1 ILE B  32      35.873  18.347   5.220  1.00 98.05           C  
ATOM    241  CG2 ILE B  32      35.025  20.717   5.418  1.00 98.05           C  
ATOM    242  CD1 ILE B  32      36.658  18.442   3.919  1.00 98.05           C  
ATOM    243  N   GLN B  33      32.588  16.980   5.196  1.00 97.87           N  
ATOM    244  CA  GLN B  33      32.280  15.592   4.870  1.00 97.87           C  
ATOM    245  C   GLN B  33      33.500  14.877   4.297  1.00 97.87           C  
ATOM    246  CB  GLN B  33      31.116  15.518   3.880  1.00 97.87           C  
ATOM    247  O   GLN B  33      33.783  14.982   3.102  1.00 97.87           O  
ATOM    248  CG  GLN B  33      30.684  14.098   3.544  1.00 97.87           C  
ATOM    249  CD  GLN B  33      30.137  13.350   4.746  1.00 97.87           C  
ATOM    250  NE2 GLN B  33      30.630  12.136   4.963  1.00 97.87           N  
ATOM    251  OE1 GLN B  33      29.279  13.861   5.473  1.00 97.87           O  
ATOM    252  N   GLN B  34      34.251  14.260   5.134  1.00 96.94           N  
ATOM    253  CA  GLN B  34      35.539  13.690   4.755  1.00 96.94           C  
ATOM    254  C   GLN B  34      35.361  12.339   4.067  1.00 96.94           C  
ATOM    255  CB  GLN B  34      36.442  13.540   5.980  1.00 96.94           C  
ATOM    256  O   GLN B  34      36.199  11.932   3.260  1.00 96.94           O  
ATOM    257  CG  GLN B  34      36.859  14.866   6.602  1.00 96.94           C  
ATOM    258  CD  GLN B  34      37.864  14.696   7.727  1.00 96.94           C  
ATOM    259  NE2 GLN B  34      37.439  14.991   8.951  1.00 96.94           N  
ATOM    260  OE1 GLN B  34      39.012  14.303   7.497  1.00 96.94           O  
ATOM    261  N   TYR B  35      34.268  11.616   4.356  1.00 97.86           N  
ATOM    262  CA  TYR B  35      33.962  10.350   3.700  1.00 97.86           C  
ATOM    263  C   TYR B  35      33.248  10.581   2.374  1.00 97.86           C  
ATOM    264  CB  TYR B  35      33.101   9.467   4.609  1.00 97.86           C  
ATOM    265  O   TYR B  35      32.302  11.369   2.300  1.00 97.86           O  
ATOM    266  CG  TYR B  35      32.894   8.069   4.079  1.00 97.86           C  
ATOM    267  CD1 TYR B  35      31.783   7.757   3.299  1.00 97.86           C  
ATOM    268  CD2 TYR B  35      33.808   7.058   4.358  1.00 97.86           C  
ATOM    269  CE1 TYR B  35      31.587   6.469   2.810  1.00 97.86           C  
ATOM    270  CE2 TYR B  35      33.622   5.767   3.874  1.00 97.86           C  
ATOM    271  OH  TYR B  35      32.321   4.207   2.620  1.00 97.86           O  
ATOM    272  CZ  TYR B  35      32.510   5.483   3.102  1.00 97.86           C  
ATOM    273  N   GLN B  36      33.692  10.000   1.376  1.00 97.68           N  
ATOM    274  CA  GLN B  36      33.127  10.163   0.041  1.00 97.68           C  
ATOM    275  C   GLN B  36      31.884   9.296  -0.141  1.00 97.68           C  
ATOM    276  CB  GLN B  36      34.166   9.821  -1.028  1.00 97.68           C  
ATOM    277  O   GLN B  36      31.980   8.068  -0.195  1.00 97.68           O  
ATOM    278  CG  GLN B  36      33.718  10.144  -2.447  1.00 97.68           C  
ATOM    279  CD  GLN B  36      34.731   9.718  -3.494  1.00 97.68           C  
ATOM    280  NE2 GLN B  36      34.968  10.581  -4.476  1.00 97.68           N  
ATOM    281  OE1 GLN B  36      35.296   8.622  -3.420  1.00 97.68           O  
ATOM    282  N   LEU B  37      30.730   9.861  -0.251  1.00 97.90           N  
ATOM    283  CA  LEU B  37      29.459   9.156  -0.375  1.00 97.90           C  
ATOM    284  C   LEU B  37      29.128   8.886  -1.839  1.00 97.90           C  
ATOM    285  CB  LEU B  37      28.332   9.963   0.275  1.00 97.90           C  
ATOM    286  O   LEU B  37      28.380   7.956  -2.149  1.00 97.90           O  
ATOM    287  CG  LEU B  37      28.397  10.116   1.795  1.00 97.90           C  
ATOM    288  CD1 LEU B  37      27.467  11.233   2.256  1.00 97.90           C  
ATOM    289  CD2 LEU B  37      28.043   8.801   2.481  1.00 97.90           C  
ATOM    290  N   THR B  38      29.624   9.756  -2.750  1.00 97.57           N  
ATOM    291  CA  THR B  38      29.408   9.674  -4.190  1.00 97.57           C  
ATOM    292  C   THR B  38      30.729   9.798  -4.943  1.00 97.57           C  
ATOM    293  CB  THR B  38      28.434  10.766  -4.672  1.00 97.57           C  
ATOM    294  O   THR B  38      31.779  10.012  -4.334  1.00 97.57           O  
ATOM    295  CG2 THR B  38      27.192  10.824  -3.789  1.00 97.57           C  
ATOM    296  OG1 THR B  38      29.094  12.037  -4.633  1.00 97.57           O  
ATOM    297  N   SER B  39      30.689   9.621  -6.226  1.00 96.93           N  
ATOM    298  CA  SER B  39      31.858   9.973  -7.026  1.00 96.93           C  
ATOM    299  C   SER B  39      32.119  11.475  -6.994  1.00 96.93           C  
ATOM    300  CB  SER B  39      31.678   9.508  -8.472  1.00 96.93           C  
ATOM    301  O   SER B  39      31.298  12.242  -6.486  1.00 96.93           O  
ATOM    302  OG  SER B  39      30.630  10.224  -9.103  1.00 96.93           O  
ATOM    303  N   ASN B  40      33.220  11.938  -7.580  1.00 96.54           N  
ATOM    304  CA  ASN B  40      33.634  13.335  -7.496  1.00 96.54           C  
ATOM    305  C   ASN B  40      32.683  14.249  -8.263  1.00 96.54           C  
ATOM    306  CB  ASN B  40      35.064  13.503  -8.014  1.00 96.54           C  
ATOM    307  O   ASN B  40      32.630  15.453  -8.006  1.00 96.54           O  
ATOM    308  CG  ASN B  40      36.104  12.991  -7.036  1.00 96.54           C  
ATOM    309  ND2 ASN B  40      37.329  12.809  -7.515  1.00 96.54           N  
ATOM    310  OD1 ASN B  40      35.808  12.761  -5.861  1.00 96.54           O  
ATOM    311  N   ASN B  41      31.929  13.722  -9.171  1.00 94.88           N  
ATOM    312  CA  ASN B  41      30.986  14.539  -9.927  1.00 94.88           C  
ATOM    313  C   ASN B  41      29.561  14.380  -9.404  1.00 94.88           C  
ATOM    314  CB  ASN B  41      31.047  14.190 -11.416  1.00 94.88           C  
ATOM    315  O   ASN B  41      28.611  14.866 -10.020  1.00 94.88           O  
ATOM    316  CG  ASN B  41      30.513  12.803 -11.713  1.00 94.88           C  
ATOM    317  ND2 ASN B  41      30.368  12.485 -12.994  1.00 94.88           N  
ATOM    318  OD1 ASN B  41      30.233  12.023 -10.798  1.00 94.88           O  
ATOM    319  N   GLY B  42      29.351  13.582  -8.285  1.00 96.41           N  
ATOM    320  CA  GLY B  42      28.052  13.449  -7.646  1.00 96.41           C  
ATOM    321  C   GLY B  42      27.302  12.201  -8.072  1.00 96.41           C  
ATOM    322  O   GLY B  42      26.227  11.906  -7.546  1.00 96.41           O  
ATOM    323  N   GLY B  43      27.794  11.397  -9.057  1.00 95.90           N  
ATOM    324  CA  GLY B  43      27.212  10.128  -9.463  1.00 95.90           C  
ATOM    325  C   GLY B  43      27.511   8.997  -8.496  1.00 95.90           C  
ATOM    326  O   GLY B  43      28.162   9.207  -7.471  1.00 95.90           O  
ATOM    327  N   PRO B  44      26.989   7.839  -8.705  1.00 95.79           N  
ATOM    328  CA  PRO B  44      27.275   6.705  -7.823  1.00 95.79           C  
ATOM    329  C   PRO B  44      28.769   6.413  -7.703  1.00 95.79           C  
ATOM    330  CB  PRO B  44      26.543   5.541  -8.495  1.00 95.79           C  
ATOM    331  O   PRO B  44      29.536   6.716  -8.620  1.00 95.79           O  
ATOM    332  CG  PRO B  44      25.622   6.187  -9.479  1.00 95.79           C  
ATOM    333  CD  PRO B  44      26.154   7.552  -9.806  1.00 95.79           C  
ATOM    334  N   LYS B  45      29.166   5.868  -6.670  1.00 96.47           N  
ATOM    335  CA  LYS B  45      30.567   5.526  -6.443  1.00 96.47           C  
ATOM    336  C   LYS B  45      31.052   4.495  -7.458  1.00 96.47           C  
ATOM    337  CB  LYS B  45      30.767   4.998  -5.022  1.00 96.47           C  
ATOM    338  O   LYS B  45      32.246   4.425  -7.757  1.00 96.47           O  
ATOM    339  CG  LYS B  45      30.628   6.060  -3.941  1.00 96.47           C  
ATOM    340  CD  LYS B  45      30.824   5.471  -2.550  1.00 96.47           C  
ATOM    341  CE  LYS B  45      32.295   5.215  -2.252  1.00 96.47           C  
ATOM    342  NZ  LYS B  45      32.501   4.723  -0.857  1.00 96.47           N  
ATOM    343  N   GLY B  46      30.215   3.805  -8.001  1.00 93.48           N  
ATOM    344  CA  GLY B  46      30.494   2.785  -8.998  1.00 93.48           C  
ATOM    345  C   GLY B  46      29.410   1.728  -9.090  1.00 93.48           C  
ATOM    346  O   GLY B  46      28.417   1.785  -8.362  1.00 93.48           O  
ATOM    347  N   ASN B  47      29.500   0.833 -10.043  1.00 93.91           N  
ATOM    348  CA  ASN B  47      28.621  -0.324 -10.181  1.00 93.91           C  
ATOM    349  C   ASN B  47      29.019  -1.447  -9.227  1.00 93.91           C  
ATOM    350  CB  ASN B  47      28.622  -0.829 -11.625  1.00 93.91           C  
ATOM    351  O   ASN B  47      30.167  -1.892  -9.230  1.00 93.91           O  
ATOM    352  CG  ASN B  47      28.002   0.162 -12.591  1.00 93.91           C  
ATOM    353  ND2 ASN B  47      28.245  -0.036 -13.881  1.00 93.91           N  
ATOM    354  OD1 ASN B  47      27.311   1.098 -12.180  1.00 93.91           O  
ATOM    355  N   VAL B  48      28.114  -1.809  -8.352  1.00 94.06           N  
ATOM    356  CA  VAL B  48      28.391  -2.847  -7.365  1.00 94.06           C  
ATOM    357  C   VAL B  48      28.338  -4.220  -8.032  1.00 94.06           C  
ATOM    358  CB  VAL B  48      27.395  -2.789  -6.185  1.00 94.06           C  
ATOM    359  O   VAL B  48      27.386  -4.532  -8.750  1.00 94.06           O  
ATOM    360  CG1 VAL B  48      27.620  -3.960  -5.230  1.00 94.06           C  
ATOM    361  CG2 VAL B  48      27.524  -1.460  -5.444  1.00 94.06           C  
ATOM    362  N   ASP B  49      29.358  -4.966  -7.877  1.00 92.59           N  
ATOM    363  CA  ASP B  49      29.441  -6.284  -8.498  1.00 92.59           C  
ATOM    364  C   ASP B  49      28.578  -7.299  -7.751  1.00 92.59           C  
ATOM    365  CB  ASP B  49      30.893  -6.764  -8.546  1.00 92.59           C  
ATOM    366  O   ASP B  49      28.024  -8.217  -8.359  1.00 92.59           O  
ATOM    367  CG  ASP B  49      31.762  -5.931  -9.472  1.00 92.59           C  
ATOM    368  OD1 ASP B  49      32.991  -5.859  -9.255  1.00 92.59           O  
ATOM    369  OD2 ASP B  49      31.213  -5.338 -10.425  1.00 92.59           O  
ATOM    370  N   ASN B  50      28.460  -7.110  -6.449  1.00 95.50           N  
ATOM    371  CA  ASN B  50      27.698  -7.976  -5.556  1.00 95.50           C  
ATOM    372  C   ASN B  50      27.137  -7.202  -4.367  1.00 95.50           C  
ATOM    373  CB  ASN B  50      28.563  -9.141  -5.070  1.00 95.50           C  
ATOM    374  O   ASN B  50      27.885  -6.802  -3.473  1.00 95.50           O  
ATOM    375  CG  ASN B  50      27.770 -10.173  -4.292  1.00 95.50           C  
ATOM    376  ND2 ASN B  50      28.240 -11.415  -4.305  1.00 95.50           N  
ATOM    377  OD1 ASN B  50      26.744  -9.857  -3.685  1.00 95.50           O  
ATOM    378  N   ALA B  51      25.808  -7.025  -4.368  1.00 96.89           N  
ATOM    379  CA  ALA B  51      25.158  -6.244  -3.319  1.00 96.89           C  
ATOM    380  C   ALA B  51      25.283  -6.934  -1.964  1.00 96.89           C  
ATOM    381  CB  ALA B  51      23.688  -6.012  -3.662  1.00 96.89           C  
ATOM    382  O   ALA B  51      25.293  -6.273  -0.923  1.00 96.89           O  
ATOM    383  N   ASN B  52      25.466  -8.260  -1.938  1.00 95.71           N  
ATOM    384  CA  ASN B  52      25.540  -9.042  -0.708  1.00 95.71           C  
ATOM    385  C   ASN B  52      26.891  -8.874  -0.018  1.00 95.71           C  
ATOM    386  CB  ASN B  52      25.269 -10.520  -0.995  1.00 95.71           C  
ATOM    387  O   ASN B  52      27.014  -9.123   1.182  1.00 95.71           O  
ATOM    388  CG  ASN B  52      23.889 -10.760  -1.574  1.00 95.71           C  
ATOM    389  ND2 ASN B  52      23.783 -11.734  -2.470  1.00 95.71           N  
ATOM    390  OD1 ASN B  52      22.926 -10.075  -1.219  1.00 95.71           O  
ATOM    391  N   ASN B  53      27.863  -8.313  -0.723  1.00 94.73           N  
ATOM    392  CA  ASN B  53      29.209  -8.200  -0.171  1.00 94.73           C  
ATOM    393  C   ASN B  53      29.612  -6.741   0.028  1.00 94.73           C  
ATOM    394  CB  ASN B  53      30.221  -8.912  -1.071  1.00 94.73           C  
ATOM    395  O   ASN B  53      30.776  -6.447   0.309  1.00 94.73           O  
ATOM    396  CG  ASN B  53      30.126 -10.422  -0.975  1.00 94.73           C  
ATOM    397  ND2 ASN B  53      30.792 -11.118  -1.889  1.00 94.73           N  
ATOM    398  OD1 ASN B  53      29.459 -10.959  -0.086  1.00 94.73           O  
ATOM    399  N   LEU B  54      28.718  -5.983  -0.126  1.00 94.66           N  
ATOM    400  CA  LEU B  54      28.986  -4.558   0.034  1.00 94.66           C  
ATOM    401  C   LEU B  54      29.059  -4.181   1.510  1.00 94.66           C  
ATOM    402  CB  LEU B  54      27.907  -3.727  -0.664  1.00 94.66           C  
ATOM    403  O   LEU B  54      28.171  -4.532   2.289  1.00 94.66           O  
ATOM    404  CG  LEU B  54      28.135  -2.216  -0.704  1.00 94.66           C  
ATOM    405  CD1 LEU B  54      29.396  -1.891  -1.498  1.00 94.66           C  
ATOM    406  CD2 LEU B  54      26.923  -1.507  -1.301  1.00 94.66           C  
ATOM    407  N   TYR B  55      30.121  -3.506   1.968  1.00 89.69           N  
ATOM    408  CA  TYR B  55      30.216  -3.125   3.372  1.00 89.69           C  
ATOM    409  C   TYR B  55      30.477  -1.630   3.515  1.00 89.69           C  
ATOM    410  CB  TYR B  55      31.324  -3.917   4.071  1.00 89.69           C  
ATOM    411  O   TYR B  55      30.239  -1.051   4.577  1.00 89.69           O  
ATOM    412  CG  TYR B  55      32.716  -3.528   3.636  1.00 89.69           C  
ATOM    413  CD1 TYR B  55      33.317  -4.133   2.534  1.00 89.69           C  
ATOM    414  CD2 TYR B  55      33.433  -2.556   4.325  1.00 89.69           C  
ATOM    415  CE1 TYR B  55      34.600  -3.779   2.130  1.00 89.69           C  
ATOM    416  CE2 TYR B  55      34.717  -2.194   3.930  1.00 89.69           C  
ATOM    417  OH  TYR B  55      36.561  -2.455   2.437  1.00 89.69           O  
ATOM    418  CZ  TYR B  55      35.291  -2.810   2.833  1.00 89.69           C  
ATOM    419  N   GLU B  56      30.904  -1.000   2.362  1.00 93.16           N  
ATOM    420  CA  GLU B  56      31.174   0.434   2.419  1.00 93.16           C  
ATOM    421  C   GLU B  56      29.908   1.245   2.156  1.00 93.16           C  
ATOM    422  CB  GLU B  56      32.262   0.817   1.413  1.00 93.16           C  
ATOM    423  O   GLU B  56      29.204   1.005   1.173  1.00 93.16           O  
ATOM    424  CG  GLU B  56      33.604   0.149   1.675  1.00 93.16           C  
ATOM    425  CD  GLU B  56      34.643   0.449   0.606  1.00 93.16           C  
ATOM    426  OE1 GLU B  56      35.837   0.609   0.947  1.00 93.16           O  
ATOM    427  OE2 GLU B  56      34.259   0.526  -0.583  1.00 93.16           O  
ATOM    428  N   PRO B  57      29.623   2.264   3.086  1.00 96.13           N  
ATOM    429  CA  PRO B  57      28.467   3.138   2.865  1.00 96.13           C  
ATOM    430  C   PRO B  57      28.601   3.984   1.601  1.00 96.13           C  
ATOM    431  CB  PRO B  57      28.450   4.021   4.115  1.00 96.13           C  
ATOM    432  O   PRO B  57      29.716   4.316   1.190  1.00 96.13           O  
ATOM    433  CG  PRO B  57      29.261   3.273   5.123  1.00 96.13           C  
ATOM    434  CD  PRO B  57      30.304   2.472   4.397  1.00 96.13           C  
ATOM    435  N   GLY B  58      27.465   4.247   0.953  1.00 96.64           N  
ATOM    436  CA  GLY B  58      27.492   5.122  -0.208  1.00 96.64           C  
ATOM    437  C   GLY B  58      26.342   4.877  -1.167  1.00 96.64           C  
ATOM    438  O   GLY B  58      25.490   4.023  -0.917  1.00 96.64           O  
ATOM    439  N   GLN B  59      26.333   5.684  -2.185  1.00 97.08           N  
ATOM    440  CA  GLN B  59      25.385   5.537  -3.285  1.00 97.08           C  
ATOM    441  C   GLN B  59      26.013   4.784  -4.454  1.00 97.08           C  
ATOM    442  CB  GLN B  59      24.885   6.905  -3.749  1.00 97.08           C  
ATOM    443  O   GLN B  59      27.096   5.143  -4.921  1.00 97.08           O  
ATOM    444  CG  GLN B  59      24.241   7.732  -2.644  1.00 97.08           C  
ATOM    445  CD  GLN B  59      23.850   9.124  -3.104  1.00 97.08           C  
ATOM    446  NE2 GLN B  59      23.616  10.019  -2.151  1.00 97.08           N  
ATOM    447  OE1 GLN B  59      23.759   9.392  -4.306  1.00 97.08           O  
ATOM    448  N   TYR B  60      25.329   3.690  -4.866  1.00 96.63           N  
ATOM    449  CA  TYR B  60      25.891   2.816  -5.890  1.00 96.63           C  
ATOM    450  C   TYR B  60      24.879   2.553  -6.998  1.00 96.63           C  
ATOM    451  CB  TYR B  60      26.346   1.490  -5.273  1.00 96.63           C  
ATOM    452  O   TYR B  60      23.686   2.818  -6.833  1.00 96.63           O  
ATOM    453  CG  TYR B  60      27.384   1.649  -4.188  1.00 96.63           C  
ATOM    454  CD1 TYR B  60      28.743   1.653  -4.493  1.00 96.63           C  
ATOM    455  CD2 TYR B  60      27.007   1.795  -2.858  1.00 96.63           C  
ATOM    456  CE1 TYR B  60      29.703   1.798  -3.496  1.00 96.63           C  
ATOM    457  CE2 TYR B  60      27.958   1.940  -1.853  1.00 96.63           C  
ATOM    458  OH  TYR B  60      30.247   2.084  -1.191  1.00 96.63           O  
ATOM    459  CZ  TYR B  60      29.301   1.941  -2.182  1.00 96.63           C  
ATOM    460  N   CYS B  61      25.381   2.129  -8.098  1.00 95.23           N  
ATOM    461  CA  CYS B  61      24.571   1.521  -9.148  1.00 95.23           C  
ATOM    462  C   CYS B  61      24.579   0.001  -9.031  1.00 95.23           C  
ATOM    463  CB  CYS B  61      25.080   1.939 -10.527  1.00 95.23           C  
ATOM    464  O   CYS B  61      25.607  -0.595  -8.705  1.00 95.23           O  
ATOM    465  SG  CYS B  61      24.055   1.345 -11.891  1.00 95.23           S  
ATOM    466  N   LEU B  62      23.416  -0.618  -9.187  1.00 96.72           N  
ATOM    467  CA  LEU B  62      23.305  -2.072  -9.139  1.00 96.72           C  
ATOM    468  C   LEU B  62      22.737  -2.618 -10.445  1.00 96.72           C  
ATOM    469  CB  LEU B  62      22.422  -2.504  -7.965  1.00 96.72           C  
ATOM    470  O   LEU B  62      21.645  -2.225 -10.863  1.00 96.72           O  
ATOM    471  CG  LEU B  62      22.358  -4.006  -7.681  1.00 96.72           C  
ATOM    472  CD1 LEU B  62      23.718  -4.516  -7.219  1.00 96.72           C  
ATOM    473  CD2 LEU B  62      21.286  -4.308  -6.640  1.00 96.72           C  
ATOM    474  N   GLY B  63      23.478  -3.403 -11.133  1.00 95.19           N  
ATOM    475  CA  GLY B  63      23.066  -3.998 -12.395  1.00 95.19           C  
ATOM    476  C   GLY B  63      22.100  -5.155 -12.223  1.00 95.19           C  
ATOM    477  O   GLY B  63      22.036  -5.762 -11.152  1.00 95.19           O  
ATOM    478  N   PRO B  64      21.376  -5.597 -13.241  1.00 95.16           N  
ATOM    479  CA  PRO B  64      20.294  -6.582 -13.169  1.00 95.16           C  
ATOM    480  C   PRO B  64      20.796  -7.985 -12.836  1.00 95.16           C  
ATOM    481  CB  PRO B  64      19.684  -6.539 -14.572  1.00 95.16           C  
ATOM    482  O   PRO B  64      20.048  -8.797 -12.283  1.00 95.16           O  
ATOM    483  CG  PRO B  64      20.743  -5.928 -15.431  1.00 95.16           C  
ATOM    484  CD  PRO B  64      21.550  -4.979 -14.591  1.00 95.16           C  
ATOM    485  N   SER B  65      22.065  -8.219 -12.995  1.00 94.45           N  
ATOM    486  CA  SER B  65      22.569  -9.578 -12.827  1.00 94.45           C  
ATOM    487  C   SER B  65      23.439  -9.694 -11.580  1.00 94.45           C  
ATOM    488  CB  SER B  65      23.368 -10.010 -14.058  1.00 94.45           C  
ATOM    489  O   SER B  65      23.917 -10.782 -11.249  1.00 94.45           O  
ATOM    490  OG  SER B  65      24.462  -9.137 -14.279  1.00 94.45           O  
ATOM    491  N   ALA B  66      23.661  -8.506 -10.940  1.00 96.43           N  
ATOM    492  CA  ALA B  66      24.504  -8.513  -9.748  1.00 96.43           C  
ATOM    493  C   ALA B  66      23.876  -9.350  -8.637  1.00 96.43           C  
ATOM    494  CB  ALA B  66      24.749  -7.087  -9.261  1.00 96.43           C  
ATOM    495  O   ALA B  66      22.672  -9.262  -8.390  1.00 96.43           O  
ATOM    496  N   PRO B  67      24.619 -10.253  -8.051  1.00 95.93           N  
ATOM    497  CA  PRO B  67      24.108 -10.973  -6.882  1.00 95.93           C  
ATOM    498  C   PRO B  67      23.562 -10.037  -5.805  1.00 95.93           C  
ATOM    499  CB  PRO B  67      25.335 -11.734  -6.373  1.00 95.93           C  
ATOM    500  O   PRO B  67      24.169  -9.003  -5.515  1.00 95.93           O  
ATOM    501  CG  PRO B  67      26.204 -11.906  -7.577  1.00 95.93           C  
ATOM    502  CD  PRO B  67      26.093 -10.672  -8.426  1.00 95.93           C  
ATOM    503  N   GLY B  68      22.375 -10.382  -5.385  1.00 96.16           N  
ATOM    504  CA  GLY B  68      21.737  -9.549  -4.379  1.00 96.16           C  
ATOM    505  C   GLY B  68      20.713  -8.592  -4.959  1.00 96.16           C  
ATOM    506  O   GLY B  68      20.044  -7.867  -4.219  1.00 96.16           O  
ATOM    507  N   ASN B  69      20.663  -8.458  -6.245  1.00 97.13           N  
ATOM    508  CA  ASN B  69      19.614  -7.679  -6.893  1.00 97.13           C  
ATOM    509  C   ASN B  69      18.237  -8.300  -6.673  1.00 97.13           C  
ATOM    510  CB  ASN B  69      19.898  -7.535  -8.390  1.00 97.13           C  
ATOM    511  O   ASN B  69      18.016  -9.464  -7.012  1.00 97.13           O  
ATOM    512  CG  ASN B  69      19.001  -6.511  -9.059  1.00 97.13           C  
ATOM    513  ND2 ASN B  69      19.601  -5.613  -9.832  1.00 97.13           N  
ATOM    514  OD1 ASN B  69      17.781  -6.527  -8.882  1.00 97.13           O  
ATOM    515  N   PRO B  70      17.254  -7.629  -6.178  1.00 94.91           N  
ATOM    516  CA  PRO B  70      15.991  -8.227  -5.739  1.00 94.91           C  
ATOM    517  C   PRO B  70      15.000  -8.421  -6.884  1.00 94.91           C  
ATOM    518  CB  PRO B  70      15.457  -7.216  -4.721  1.00 94.91           C  
ATOM    519  O   PRO B  70      14.036  -9.179  -6.750  1.00 94.91           O  
ATOM    520  CG  PRO B  70      16.018  -5.901  -5.158  1.00 94.91           C  
ATOM    521  CD  PRO B  70      17.402  -6.127  -5.695  1.00 94.91           C  
ATOM    522  N   ASN B  71      15.229  -7.752  -8.066  1.00 95.15           N  
ATOM    523  CA  ASN B  71      14.151  -7.834  -9.045  1.00 95.15           C  
ATOM    524  C   ASN B  71      14.690  -7.868 -10.472  1.00 95.15           C  
ATOM    525  CB  ASN B  71      13.179  -6.664  -8.873  1.00 95.15           C  
ATOM    526  O   ASN B  71      13.937  -7.684 -11.430  1.00 95.15           O  
ATOM    527  CG  ASN B  71      13.803  -5.329  -9.232  1.00 95.15           C  
ATOM    528  ND2 ASN B  71      12.967  -4.315  -9.416  1.00 95.15           N  
ATOM    529  OD1 ASN B  71      15.026  -5.212  -9.343  1.00 95.15           O  
ATOM    530  N   GLY B  72      16.070  -7.996 -10.620  1.00 95.70           N  
ATOM    531  CA  GLY B  72      16.696  -8.162 -11.922  1.00 95.70           C  
ATOM    532  C   GLY B  72      16.617  -6.917 -12.785  1.00 95.70           C  
ATOM    533  O   GLY B  72      16.604  -7.007 -14.014  1.00 95.70           O  
ATOM    534  N   GLN B  73      16.434  -5.729 -12.265  1.00 95.77           N  
ATOM    535  CA  GLN B  73      16.417  -4.440 -12.948  1.00 95.77           C  
ATOM    536  C   GLN B  73      17.600  -3.576 -12.520  1.00 95.77           C  
ATOM    537  CB  GLN B  73      15.104  -3.705 -12.676  1.00 95.77           C  
ATOM    538  O   GLN B  73      18.131  -3.742 -11.420  1.00 95.77           O  
ATOM    539  CG  GLN B  73      13.868  -4.455 -13.154  1.00 95.77           C  
ATOM    540  CD  GLN B  73      13.788  -4.551 -14.666  1.00 95.77           C  
ATOM    541  NE2 GLN B  73      13.297  -5.681 -15.163  1.00 95.77           N  
ATOM    542  OE1 GLN B  73      14.162  -3.616 -15.381  1.00 95.77           O  
ATOM    543  N   TRP B  74      18.068  -2.621 -13.457  1.00 94.43           N  
ATOM    544  CA  TRP B  74      19.016  -1.602 -13.019  1.00 94.43           C  
ATOM    545  C   TRP B  74      18.381  -0.677 -11.985  1.00 94.43           C  
ATOM    546  CB  TRP B  74      19.518  -0.785 -14.212  1.00 94.43           C  
ATOM    547  O   TRP B  74      17.163  -0.487 -11.978  1.00 94.43           O  
ATOM    548  CG  TRP B  74      20.525  -1.502 -15.061  1.00 94.43           C  
ATOM    549  CD1 TRP B  74      20.276  -2.267 -16.166  1.00 94.43           C  
ATOM    550  CD2 TRP B  74      21.943  -1.525 -14.868  1.00 94.43           C  
ATOM    551  CE2 TRP B  74      22.491  -2.324 -15.896  1.00 94.43           C  
ATOM    552  CE3 TRP B  74      22.804  -0.946 -13.926  1.00 94.43           C  
ATOM    553  NE1 TRP B  74      21.454  -2.764 -16.673  1.00 94.43           N  
ATOM    554  CH2 TRP B  74      24.684  -1.980 -15.072  1.00 94.43           C  
ATOM    555  CZ2 TRP B  74      23.864  -2.558 -16.007  1.00 94.43           C  
ATOM    556  CZ3 TRP B  74      24.169  -1.181 -14.038  1.00 94.43           C  
ATOM    557  N   GLY B  75      19.277  -0.195 -11.186  1.00 96.11           N  
ATOM    558  CA  GLY B  75      18.743   0.771 -10.239  1.00 96.11           C  
ATOM    559  C   GLY B  75      19.797   1.335  -9.304  1.00 96.11           C  
ATOM    560  O   GLY B  75      20.984   1.036  -9.447  1.00 96.11           O  
ATOM    561  N   PHE B  76      19.431   2.282  -8.411  1.00 96.93           N  
ATOM    562  CA  PHE B  76      20.293   2.880  -7.397  1.00 96.93           C  
ATOM    563  C   PHE B  76      20.215   2.098  -6.091  1.00 96.93           C  
ATOM    564  CB  PHE B  76      19.908   4.343  -7.157  1.00 96.93           C  
ATOM    565  O   PHE B  76      19.122   1.792  -5.609  1.00 96.93           O  
ATOM    566  CG  PHE B  76      20.582   5.309  -8.093  1.00 96.93           C  
ATOM    567  CD1 PHE B  76      21.789   5.905  -7.748  1.00 96.93           C  
ATOM    568  CD2 PHE B  76      20.008   5.622  -9.318  1.00 96.93           C  
ATOM    569  CE1 PHE B  76      22.415   6.800  -8.612  1.00 96.93           C  
ATOM    570  CE2 PHE B  76      20.628   6.516 -10.187  1.00 96.93           C  
ATOM    571  CZ  PHE B  76      21.831   7.104  -9.832  1.00 96.93           C  
ATOM    572  N   LEU B  77      21.355   1.740  -5.602  1.00 97.46           N  
ATOM    573  CA  LEU B  77      21.479   1.054  -4.321  1.00 97.46           C  
ATOM    574  C   LEU B  77      22.117   1.964  -3.276  1.00 97.46           C  
ATOM    575  CB  LEU B  77      22.307  -0.224  -4.475  1.00 97.46           C  
ATOM    576  O   LEU B  77      23.162   2.568  -3.528  1.00 97.46           O  
ATOM    577  CG  LEU B  77      22.526  -1.048  -3.205  1.00 97.46           C  
ATOM    578  CD1 LEU B  77      21.241  -1.771  -2.815  1.00 97.46           C  
ATOM    579  CD2 LEU B  77      23.666  -2.041  -3.401  1.00 97.46           C  
ATOM    580  N   PHE B  78      21.529   2.129  -2.156  1.00 97.74           N  
ATOM    581  CA  PHE B  78      22.046   2.895  -1.028  1.00 97.74           C  
ATOM    582  C   PHE B  78      22.437   1.972   0.120  1.00 97.74           C  
ATOM    583  CB  PHE B  78      21.011   3.918  -0.551  1.00 97.74           C  
ATOM    584  O   PHE B  78      21.620   1.176   0.588  1.00 97.74           O  
ATOM    585  CG  PHE B  78      20.523   4.840  -1.636  1.00 97.74           C  
ATOM    586  CD1 PHE B  78      21.157   6.053  -1.874  1.00 97.74           C  
ATOM    587  CD2 PHE B  78      19.429   4.492  -2.418  1.00 97.74           C  
ATOM    588  CE1 PHE B  78      20.708   6.908  -2.878  1.00 97.74           C  
ATOM    589  CE2 PHE B  78      18.974   5.341  -3.423  1.00 97.74           C  
ATOM    590  CZ  PHE B  78      19.614   6.549  -3.651  1.00 97.74           C  
ATOM    591  N   HIS B  79      23.614   2.043   0.505  1.00 97.57           N  
ATOM    592  CA  HIS B  79      24.132   1.221   1.593  1.00 97.57           C  
ATOM    593  C   HIS B  79      24.474   2.071   2.812  1.00 97.57           C  
ATOM    594  CB  HIS B  79      25.366   0.441   1.134  1.00 97.57           C  
ATOM    595  O   HIS B  79      25.295   2.986   2.725  1.00 97.57           O  
ATOM    596  CG  HIS B  79      25.872  -0.533   2.150  1.00 97.57           C  
ATOM    597  CD2 HIS B  79      26.767  -0.386   3.155  1.00 97.57           C  
ATOM    598  ND1 HIS B  79      25.451  -1.845   2.197  1.00 97.57           N  
ATOM    599  CE1 HIS B  79      26.067  -2.463   3.191  1.00 97.57           C  
ATOM    600  NE2 HIS B  79      26.871  -1.600   3.788  1.00 97.57           N  
ATOM    601  N   TYR B  80      23.907   1.834   3.925  1.00 97.29           N  
ATOM    602  CA  TYR B  80      24.131   2.526   5.189  1.00 97.29           C  
ATOM    603  C   TYR B  80      24.666   1.569   6.247  1.00 97.29           C  
ATOM    604  CB  TYR B  80      22.836   3.179   5.681  1.00 97.29           C  
ATOM    605  O   TYR B  80      23.987   0.611   6.626  1.00 97.29           O  
ATOM    606  CG  TYR B  80      22.164   4.049   4.647  1.00 97.29           C  
ATOM    607  CD1 TYR B  80      22.629   5.334   4.380  1.00 97.29           C  
ATOM    608  CD2 TYR B  80      21.061   3.587   3.935  1.00 97.29           C  
ATOM    609  CE1 TYR B  80      22.011   6.140   3.429  1.00 97.29           C  
ATOM    610  CE2 TYR B  80      20.436   4.384   2.982  1.00 97.29           C  
ATOM    611  OH  TYR B  80      20.302   6.450   1.794  1.00 97.29           O  
ATOM    612  CZ  TYR B  80      20.917   5.657   2.736  1.00 97.29           C  
ATOM    613  N   SER B  81      25.796   1.819   6.668  1.00 95.09           N  
ATOM    614  CA  SER B  81      26.469   0.953   7.631  1.00 95.09           C  
ATOM    615  C   SER B  81      26.516   1.594   9.013  1.00 95.09           C  
ATOM    616  CB  SER B  81      27.888   0.630   7.161  1.00 95.09           C  
ATOM    617  O   SER B  81      26.893   2.760   9.150  1.00 95.09           O  
ATOM    618  OG  SER B  81      28.584  -0.119   8.142  1.00 95.09           O  
ATOM    619  N   TYR B  82      26.167   0.909  10.021  1.00 93.70           N  
ATOM    620  CA  TYR B  82      26.191   1.429  11.384  1.00 93.70           C  
ATOM    621  C   TYR B  82      27.620   1.691  11.842  1.00 93.70           C  
ATOM    622  CB  TYR B  82      25.505   0.453  12.344  1.00 93.70           C  
ATOM    623  O   TYR B  82      27.864   2.585  12.656  1.00 93.70           O  
ATOM    624  CG  TYR B  82      24.000   0.442  12.227  1.00 93.70           C  
ATOM    625  CD1 TYR B  82      23.222   1.371  12.915  1.00 93.70           C  
ATOM    626  CD2 TYR B  82      23.353  -0.496  11.430  1.00 93.70           C  
ATOM    627  CE1 TYR B  82      21.835   1.364  12.812  1.00 93.70           C  
ATOM    628  CE2 TYR B  82      21.967  -0.512  11.320  1.00 93.70           C  
ATOM    629  OH  TYR B  82      19.844   0.410  11.907  1.00 93.70           O  
ATOM    630  CZ  TYR B  82      21.217   0.421  12.013  1.00 93.70           C  
ATOM    631  N   ASN B  83      28.556   0.932  11.293  1.00 91.09           N  
ATOM    632  CA  ASN B  83      29.950   1.050  11.708  1.00 91.09           C  
ATOM    633  C   ASN B  83      30.811   1.669  10.611  1.00 91.09           C  
ATOM    634  CB  ASN B  83      30.507  -0.316  12.113  1.00 91.09           C  
ATOM    635  O   ASN B  83      32.029   1.479  10.591  1.00 91.09           O  
ATOM    636  CG  ASN B  83      29.846  -0.871  13.360  1.00 91.09           C  
ATOM    637  ND2 ASN B  83      29.538  -2.162  13.343  1.00 91.09           N  
ATOM    638  OD1 ASN B  83      29.613  -0.144  14.329  1.00 91.09           O  
ATOM    639  N   GLY B  84      30.221   2.281   9.673  1.00 92.09           N  
ATOM    640  CA  GLY B  84      30.945   2.961   8.611  1.00 92.09           C  
ATOM    641  C   GLY B  84      31.717   2.013   7.713  1.00 92.09           C  
ATOM    642  O   GLY B  84      31.241   0.919   7.400  1.00 92.09           O  
ATOM    643  N   ASN B  85      32.849   2.393   7.372  1.00 92.01           N  
ATOM    644  CA  ASN B  85      33.638   1.584   6.448  1.00 92.01           C  
ATOM    645  C   ASN B  85      34.590   0.651   7.192  1.00 92.01           C  
ATOM    646  CB  ASN B  85      34.418   2.479   5.483  1.00 92.01           C  
ATOM    647  O   ASN B  85      35.590   0.201   6.630  1.00 92.01           O  
ATOM    648  CG  ASN B  85      35.454   3.333   6.186  1.00 92.01           C  
ATOM    649  ND2 ASN B  85      36.336   3.954   5.411  1.00 92.01           N  
ATOM    650  OD1 ASN B  85      35.463   3.434   7.416  1.00 92.01           O  
ATOM    651  N   ASN B  86      34.375   0.393   8.387  1.00 82.97           N  
ATOM    652  CA  ASN B  86      35.209  -0.501   9.182  1.00 82.97           C  
ATOM    653  C   ASN B  86      35.291  -1.892   8.561  1.00 82.97           C  
ATOM    654  CB  ASN B  86      34.686  -0.589  10.617  1.00 82.97           C  
ATOM    655  O   ASN B  86      34.280  -2.437   8.113  1.00 82.97           O  
ATOM    656  CG  ASN B  86      35.004   0.649  11.432  1.00 82.97           C  
ATOM    657  ND2 ASN B  86      34.379   0.768  12.598  1.00 82.97           N  
ATOM    658  OD1 ASN B  86      35.804   1.491  11.017  1.00 82.97           O  
ATOM    659  N   THR B  87      36.355  -2.432   8.526  1.00 81.04           N  
ATOM    660  CA  THR B  87      36.590  -3.717   7.877  1.00 81.04           C  
ATOM    661  C   THR B  87      36.586  -4.849   8.901  1.00 81.04           C  
ATOM    662  CB  THR B  87      37.926  -3.720   7.111  1.00 81.04           C  
ATOM    663  O   THR B  87      36.377  -6.011   8.549  1.00 81.04           O  
ATOM    664  CG2 THR B  87      37.892  -2.738   5.944  1.00 81.04           C  
ATOM    665  OG1 THR B  87      38.983  -3.348   8.003  1.00 81.04           O  
ATOM    666  N   ASP B  88      36.700  -4.366  10.097  1.00 82.13           N  
ATOM    667  CA  ASP B  88      36.769  -5.373  11.151  1.00 82.13           C  
ATOM    668  C   ASP B  88      35.560  -5.279  12.080  1.00 82.13           C  
ATOM    669  CB  ASP B  88      38.062  -5.222  11.955  1.00 82.13           C  
ATOM    670  O   ASP B  88      34.909  -4.235  12.157  1.00 82.13           O  
ATOM    671  CG  ASP B  88      39.309  -5.469  11.123  1.00 82.13           C  
ATOM    672  OD1 ASP B  88      40.374  -4.893  11.435  1.00 82.13           O  
ATOM    673  OD2 ASP B  88      39.225  -6.244  10.146  1.00 82.13           O  
ATOM    674  N   GLY B  89      35.043  -6.170  12.302  1.00 85.23           N  
ATOM    675  CA  GLY B  89      33.973  -6.203  13.287  1.00 85.23           C  
ATOM    676  C   GLY B  89      32.603  -6.418  12.672  1.00 85.23           C  
ATOM    677  O   GLY B  89      32.481  -7.046  11.619  1.00 85.23           O  
ATOM    678  N   ILE B  90      31.605  -5.996  13.331  1.00 90.56           N  
ATOM    679  CA  ILE B  90      30.204  -6.184  12.970  1.00 90.56           C  
ATOM    680  C   ILE B  90      29.880  -5.369  11.720  1.00 90.56           C  
ATOM    681  CB  ILE B  90      29.264  -5.786  14.129  1.00 90.56           C  
ATOM    682  O   ILE B  90      30.275  -4.206  11.610  1.00 90.56           O  
ATOM    683  CG1 ILE B  90      29.506  -6.685  15.346  1.00 90.56           C  
ATOM    684  CG2 ILE B  90      27.800  -5.851  13.683  1.00 90.56           C  
ATOM    685  CD1 ILE B  90      29.078  -8.132  15.143  1.00 90.56           C  
ATOM    686  N   LYS B  91      29.179  -6.088  10.776  1.00 90.02           N  
ATOM    687  CA  LYS B  91      28.886  -5.496   9.474  1.00 90.02           C  
ATOM    688  C   LYS B  91      27.427  -5.060   9.383  1.00 90.02           C  
ATOM    689  CB  LYS B  91      29.210  -6.482   8.351  1.00 90.02           C  
ATOM    690  O   LYS B  91      26.892  -4.887   8.286  1.00 90.02           O  
ATOM    691  CG  LYS B  91      30.634  -7.016   8.387  1.00 90.02           C  
ATOM    692  CD  LYS B  91      31.651  -5.914   8.118  1.00 90.02           C  
ATOM    693  CE  LYS B  91      33.071  -6.462   8.070  1.00 90.02           C  
ATOM    694  NZ  LYS B  91      34.087  -5.367   8.063  1.00 90.02           N  
ATOM    695  N   GLU B  92      26.754  -4.727  10.471  1.00 92.59           N  
ATOM    696  CA  GLU B  92      25.348  -4.334  10.472  1.00 92.59           C  
ATOM    697  C   GLU B  92      25.116  -3.113   9.585  1.00 92.59           C  
ATOM    698  CB  GLU B  92      24.871  -4.046  11.898  1.00 92.59           C  
ATOM    699  O   GLU B  92      25.868  -2.139   9.651  1.00 92.59           O  
ATOM    700  CG  GLU B  92      23.365  -3.867  12.018  1.00 92.59           C  
ATOM    701  CD  GLU B  92      22.903  -3.606  13.443  1.00 92.59           C  
ATOM    702  OE1 GLU B  92      21.700  -3.789  13.734  1.00 92.59           O  
ATOM    703  OE2 GLU B  92      23.752  -3.214  14.274  1.00 92.59           O  
ATOM    704  N   ALA B  93      24.044  -3.289   8.674  1.00 95.15           N  
ATOM    705  CA  ALA B  93      23.752  -2.247   7.693  1.00 95.15           C  
ATOM    706  C   ALA B  93      22.317  -2.358   7.185  1.00 95.15           C  
ATOM    707  CB  ALA B  93      24.734  -2.323   6.526  1.00 95.15           C  
ATOM    708  O   ALA B  93      21.608  -3.312   7.513  1.00 95.15           O  
ATOM    709  N   ILE B  94      21.952  -1.340   6.537  1.00 96.09           N  
ATOM    710  CA  ILE B  94      20.720  -1.431   5.762  1.00 96.09           C  
ATOM    711  C   ILE B  94      20.995  -1.056   4.308  1.00 96.09           C  
ATOM    712  CB  ILE B  94      19.615  -0.525   6.349  1.00 96.09           C  
ATOM    713  O   ILE B  94      21.897  -0.263   4.025  1.00 96.09           O  
ATOM    714  CG1 ILE B  94      19.992   0.952   6.184  1.00 96.09           C  
ATOM    715  CG2 ILE B  94      19.363  -0.865   7.821  1.00 96.09           C  
ATOM    716  CD1 ILE B  94      18.854   1.918   6.483  1.00 96.09           C  
ATOM    717  N   GLN B  95      20.191  -1.680   3.394  1.00 97.57           N  
ATOM    718  CA  GLN B  95      20.220  -1.336   1.977  1.00 97.57           C  
ATOM    719  C   GLN B  95      18.827  -0.976   1.469  1.00 97.57           C  
ATOM    720  CB  GLN B  95      20.796  -2.490   1.155  1.00 97.57           C  
ATOM    721  O   GLN B  95      17.836  -1.587   1.874  1.00 97.57           O  
ATOM    722  CG  GLN B  95      22.280  -2.733   1.392  1.00 97.57           C  
ATOM    723  CD  GLN B  95      22.851  -3.808   0.486  1.00 97.57           C  
ATOM    724  NE2 GLN B  95      24.148  -3.722   0.208  1.00 97.57           N  
ATOM    725  OE1 GLN B  95      22.133  -4.708   0.040  1.00 97.57           O  
ATOM    726  N   THR B  96      18.768   0.065   0.726  1.00 97.16           N  
ATOM    727  CA  THR B  96      17.577   0.362  -0.062  1.00 97.16           C  
ATOM    728  C   THR B  96      17.902   0.366  -1.553  1.00 97.16           C  
ATOM    729  CB  THR B  96      16.968   1.719   0.336  1.00 97.16           C  
ATOM    730  O   THR B  96      19.003   0.751  -1.953  1.00 97.16           O  
ATOM    731  CG2 THR B  96      16.642   1.760   1.826  1.00 97.16           C  
ATOM    732  OG1 THR B  96      17.902   2.763   0.034  1.00 97.16           O  
ATOM    733  N   PHE B  97      16.999  -0.153  -2.324  1.00 97.45           N  
ATOM    734  CA  PHE B  97      17.200  -0.261  -3.764  1.00 97.45           C  
ATOM    735  C   PHE B  97      15.997   0.288  -4.521  1.00 97.45           C  
ATOM    736  CB  PHE B  97      17.453  -1.718  -4.165  1.00 97.45           C  
ATOM    737  O   PHE B  97      14.865  -0.144  -4.296  1.00 97.45           O  
ATOM    738  CG  PHE B  97      17.644  -1.916  -5.644  1.00 97.45           C  
ATOM    739  CD1 PHE B  97      16.726  -2.648  -6.387  1.00 97.45           C  
ATOM    740  CD2 PHE B  97      18.744  -1.369  -6.293  1.00 97.45           C  
ATOM    741  CE1 PHE B  97      16.901  -2.833  -7.756  1.00 97.45           C  
ATOM    742  CE2 PHE B  97      18.925  -1.549  -7.662  1.00 97.45           C  
ATOM    743  CZ  PHE B  97      18.003  -2.282  -8.391  1.00 97.45           C  
ATOM    744  N   TRP B  98      16.211   1.328  -5.303  1.00 96.43           N  
ATOM    745  CA  TRP B  98      15.218   1.859  -6.230  1.00 96.43           C  
ATOM    746  C   TRP B  98      15.511   1.410  -7.658  1.00 96.43           C  
ATOM    747  CB  TRP B  98      15.180   3.388  -6.160  1.00 96.43           C  
ATOM    748  O   TRP B  98      16.538   1.779  -8.233  1.00 96.43           O  
ATOM    749  CG  TRP B  98      14.704   3.926  -4.844  1.00 96.43           C  
ATOM    750  CD1 TRP B  98      15.475   4.283  -3.773  1.00 96.43           C  
ATOM    751  CD2 TRP B  98      13.347   4.162  -4.458  1.00 96.43           C  
ATOM    752  CE2 TRP B  98      13.369   4.665  -3.138  1.00 96.43           C  
ATOM    753  CE3 TRP B  98      12.113   3.999  -5.102  1.00 96.43           C  
ATOM    754  NE1 TRP B  98      14.678   4.729  -2.744  1.00 96.43           N  
ATOM    755  CH2 TRP B  98      11.009   4.836  -3.102  1.00 96.43           C  
ATOM    756  CZ2 TRP B  98      12.202   5.005  -2.449  1.00 96.43           C  
ATOM    757  CZ3 TRP B  98      10.953   4.338  -4.414  1.00 96.43           C  
ATOM    758  N   SER B  99      14.655   0.586  -8.256  1.00 95.41           N  
ATOM    759  CA  SER B  99      14.899   0.056  -9.594  1.00 95.41           C  
ATOM    760  C   SER B  99      14.349   0.989 -10.667  1.00 95.41           C  
ATOM    761  CB  SER B  99      14.274  -1.332  -9.743  1.00 95.41           C  
ATOM    762  O   SER B  99      13.478   1.816 -10.391  1.00 95.41           O  
ATOM    763  OG  SER B  99      12.859  -1.249  -9.731  1.00 95.41           O  
ATOM    764  N   ASN B 100      14.816   0.894 -11.778  1.00 92.03           N  
ATOM    765  CA  ASN B 100      14.465   1.767 -12.893  1.00 92.03           C  
ATOM    766  C   ASN B 100      12.999   1.609 -13.288  1.00 92.03           C  
ATOM    767  CB  ASN B 100      15.371   1.495 -14.095  1.00 92.03           C  
ATOM    768  O   ASN B 100      12.418   2.505 -13.903  1.00 92.03           O  
ATOM    769  CG  ASN B 100      16.778   2.025 -13.897  1.00 92.03           C  
ATOM    770  ND2 ASN B 100      17.673   1.690 -14.819  1.00 92.03           N  
ATOM    771  OD1 ASN B 100      17.058   2.729 -12.924  1.00 92.03           O  
ATOM    772  N   ASN B 101      12.405   0.442 -12.937  1.00 91.72           N  
ATOM    773  CA  ASN B 101      10.998   0.242 -13.266  1.00 91.72           C  
ATOM    774  C   ASN B 101      10.084   0.752 -12.156  1.00 91.72           C  
ATOM    775  CB  ASN B 101      10.717  -1.236 -13.548  1.00 91.72           C  
ATOM    776  O   ASN B 101       8.878   0.500 -12.173  1.00 91.72           O  
ATOM    777  CG  ASN B 101      10.973  -2.119 -12.343  1.00 91.72           C  
ATOM    778  ND2 ASN B 101      10.453  -3.340 -12.382  1.00 91.72           N  
ATOM    779  OD1 ASN B 101      11.633  -1.707 -11.385  1.00 91.72           O  
ATOM    780  N   GLY B 102      10.670   1.361 -11.150  1.00 93.59           N  
ATOM    781  CA  GLY B 102       9.877   2.083 -10.167  1.00 93.59           C  
ATOM    782  C   GLY B 102       9.622   1.284  -8.903  1.00 93.59           C  
ATOM    783  O   GLY B 102       8.799   1.673  -8.072  1.00 93.59           O  
ATOM    784  N   GLN B 103      10.240   0.134  -8.675  1.00 95.28           N  
ATOM    785  CA  GLN B 103      10.056  -0.685  -7.482  1.00 95.28           C  
ATOM    786  C   GLN B 103      11.062  -0.312  -6.397  1.00 95.28           C  
ATOM    787  CB  GLN B 103      10.182  -2.170  -7.826  1.00 95.28           C  
ATOM    788  O   GLN B 103      12.204   0.041  -6.697  1.00 95.28           O  
ATOM    789  CG  GLN B 103       9.126  -2.667  -8.803  1.00 95.28           C  
ATOM    790  CD  GLN B 103       9.366  -4.097  -9.250  1.00 95.28           C  
ATOM    791  NE2 GLN B 103       8.604  -5.030  -8.687  1.00 95.28           N  
ATOM    792  OE1 GLN B 103      10.228  -4.362 -10.094  1.00 95.28           O  
ATOM    793  N   MET B 104      10.653  -0.291  -5.155  1.00 95.52           N  
ATOM    794  CA  MET B 104      11.492   0.031  -4.003  1.00 95.52           C  
ATOM    795  C   MET B 104      11.638  -1.175  -3.082  1.00 95.52           C  
ATOM    796  CB  MET B 104      10.909   1.214  -3.228  1.00 95.52           C  
ATOM    797  O   MET B 104      10.652  -1.843  -2.765  1.00 95.52           O  
ATOM    798  CG  MET B 104      11.752   1.641  -2.037  1.00 95.52           C  
ATOM    799  SD  MET B 104      10.889   2.854  -0.964  1.00 95.52           S  
ATOM    800  CE  MET B 104      11.994   2.851   0.475  1.00 95.52           C  
ATOM    801  N   PHE B 105      12.838  -1.492  -2.696  1.00 96.57           N  
ATOM    802  CA  PHE B 105      13.131  -2.625  -1.827  1.00 96.57           C  
ATOM    803  C   PHE B 105      13.975  -2.189  -0.635  1.00 96.57           C  
ATOM    804  CB  PHE B 105      13.853  -3.729  -2.606  1.00 96.57           C  
ATOM    805  O   PHE B 105      14.745  -1.231  -0.731  1.00 96.57           O  
ATOM    806  CG  PHE B 105      13.068  -4.259  -3.776  1.00 96.57           C  
ATOM    807  CD1 PHE B 105      12.235  -5.362  -3.630  1.00 96.57           C  
ATOM    808  CD2 PHE B 105      13.164  -3.654  -5.022  1.00 96.57           C  
ATOM    809  CE1 PHE B 105      11.508  -5.854  -4.711  1.00 96.57           C  
ATOM    810  CE2 PHE B 105      12.440  -4.140  -6.107  1.00 96.57           C  
ATOM    811  CZ  PHE B 105      11.613  -5.241  -5.949  1.00 96.57           C  
ATOM    812  N   PHE B 106      13.855  -2.826   0.466  1.00 96.90           N  
ATOM    813  CA  PHE B 106      14.608  -2.596   1.693  1.00 96.90           C  
ATOM    814  C   PHE B 106      15.064  -3.916   2.304  1.00 96.90           C  
ATOM    815  CB  PHE B 106      13.764  -1.814   2.704  1.00 96.90           C  
ATOM    816  O   PHE B 106      14.341  -4.913   2.252  1.00 96.90           O  
ATOM    817  CG  PHE B 106      14.404  -1.686   4.060  1.00 96.90           C  
ATOM    818  CD1 PHE B 106      14.187  -2.646   5.040  1.00 96.90           C  
ATOM    819  CD2 PHE B 106      15.224  -0.604   4.354  1.00 96.90           C  
ATOM    820  CE1 PHE B 106      14.779  -2.530   6.296  1.00 96.90           C  
ATOM    821  CE2 PHE B 106      15.819  -0.481   5.606  1.00 96.90           C  
ATOM    822  CZ  PHE B 106      15.595  -1.444   6.576  1.00 96.90           C  
ATOM    823  N   ARG B 107      16.286  -4.003   2.773  1.00 96.44           N  
ATOM    824  CA  ARG B 107      16.701  -5.152   3.572  1.00 96.44           C  
ATOM    825  C   ARG B 107      17.690  -4.737   4.656  1.00 96.44           C  
ATOM    826  CB  ARG B 107      17.322  -6.230   2.681  1.00 96.44           C  
ATOM    827  O   ARG B 107      18.378  -3.723   4.520  1.00 96.44           O  
ATOM    828  CG  ARG B 107      18.635  -5.816   2.037  1.00 96.44           C  
ATOM    829  CD  ARG B 107      19.218  -6.930   1.178  1.00 96.44           C  
ATOM    830  NE  ARG B 107      20.517  -6.560   0.623  1.00 96.44           N  
ATOM    831  NH1 ARG B 107      20.823  -8.540  -0.526  1.00 96.44           N  
ATOM    832  NH2 ARG B 107      22.417  -6.896  -0.622  1.00 96.44           N  
ATOM    833  CZ  ARG B 107      21.249  -7.333  -0.173  1.00 96.44           C  
ATOM    834  N   HIS B 108      17.670  -5.511   5.706  1.00 95.35           N  
ATOM    835  CA  HIS B 108      18.539  -5.270   6.852  1.00 95.35           C  
ATOM    836  C   HIS B 108      19.608  -6.352   6.970  1.00 95.35           C  
ATOM    837  CB  HIS B 108      17.719  -5.200   8.142  1.00 95.35           C  
ATOM    838  O   HIS B 108      19.332  -7.531   6.738  1.00 95.35           O  
ATOM    839  CG  HIS B 108      18.552  -5.040   9.374  1.00 95.35           C  
ATOM    840  CD2 HIS B 108      19.213  -3.966   9.867  1.00 95.35           C  
ATOM    841  ND1 HIS B 108      18.779  -6.072  10.258  1.00 95.35           N  
ATOM    842  CE1 HIS B 108      19.546  -5.639  11.244  1.00 95.35           C  
ATOM    843  NE2 HIS B 108      19.823  -4.364  11.031  1.00 95.35           N  
ATOM    844  N   HIS B 109      20.835  -5.967   7.200  1.00 95.31           N  
ATOM    845  CA  HIS B 109      21.901  -6.893   7.564  1.00 95.31           C  
ATOM    846  C   HIS B 109      21.816  -7.278   9.038  1.00 95.31           C  
ATOM    847  CB  HIS B 109      23.270  -6.282   7.259  1.00 95.31           C  
ATOM    848  O   HIS B 109      21.699  -6.409   9.905  1.00 95.31           O  
ATOM    849  CG  HIS B 109      24.407  -7.238   7.434  1.00 95.31           C  
ATOM    850  CD2 HIS B 109      25.090  -7.981   6.531  1.00 95.31           C  
ATOM    851  ND1 HIS B 109      24.961  -7.519   8.664  1.00 95.31           N  
ATOM    852  CE1 HIS B 109      25.940  -8.395   8.509  1.00 95.31           C  
ATOM    853  NE2 HIS B 109      26.038  -8.692   7.225  1.00 95.31           N  
ATOM    854  N   ARG B 110      21.890  -8.514   9.420  1.00 91.94           N  
ATOM    855  CA  ARG B 110      21.799  -8.974  10.802  1.00 91.94           C  
ATOM    856  C   ARG B 110      23.021  -8.542  11.605  1.00 91.94           C  
ATOM    857  CB  ARG B 110      21.648 -10.496  10.854  1.00 91.94           C  
ATOM    858  O   ARG B 110      24.059  -8.204  11.032  1.00 91.94           O  
ATOM    859  CG  ARG B 110      20.359 -11.009  10.232  1.00 91.94           C  
ATOM    860  CD  ARG B 110      20.261 -12.526  10.309  1.00 91.94           C  
ATOM    861  NE  ARG B 110      19.145 -13.035   9.517  1.00 91.94           N  
ATOM    862  NH1 ARG B 110      20.444 -13.675   7.717  1.00 91.94           N  
ATOM    863  NH2 ARG B 110      18.175 -14.000   7.672  1.00 91.94           N  
ATOM    864  CZ  ARG B 110      19.257 -13.569   8.304  1.00 91.94           C  
ATOM    865  N   TRP B 111      22.868  -8.459  12.815  1.00 89.45           N  
ATOM    866  CA  TRP B 111      23.971  -8.126  13.710  1.00 89.45           C  
ATOM    867  C   TRP B 111      25.019  -9.233  13.719  1.00 89.45           C  
ATOM    868  CB  TRP B 111      23.456  -7.882  15.131  1.00 89.45           C  
ATOM    869  O   TRP B 111      24.944 -10.161  14.528  1.00 89.45           O  
ATOM    870  CG  TRP B 111      24.434  -7.175  16.021  1.00 89.45           C  
ATOM    871  CD1 TRP B 111      25.132  -6.035  15.736  1.00 89.45           C  
ATOM    872  CD2 TRP B 111      24.825  -7.567  17.340  1.00 89.45           C  
ATOM    873  CE2 TRP B 111      25.765  -6.616  17.796  1.00 89.45           C  
ATOM    874  CE3 TRP B 111      24.472  -8.629  18.182  1.00 89.45           C  
ATOM    875  NE1 TRP B 111      25.935  -5.693  16.800  1.00 89.45           N  
ATOM    876  CH2 TRP B 111      25.993  -7.747  19.863  1.00 89.45           C  
ATOM    877  CZ2 TRP B 111      26.357  -6.697  19.059  1.00 89.45           C  
ATOM    878  CZ3 TRP B 111      25.061  -8.708  19.439  1.00 89.45           C  
ATOM    879  N   SER B 112      26.038  -9.239  12.738  1.00 91.02           N  
ATOM    880  CA  SER B 112      27.020 -10.303  12.558  1.00 91.02           C  
ATOM    881  C   SER B 112      28.288  -9.778  11.895  1.00 91.02           C  
ATOM    882  CB  SER B 112      26.431 -11.440  11.722  1.00 91.02           C  
ATOM    883  O   SER B 112      28.275  -8.715  11.271  1.00 91.02           O  
ATOM    884  OG  SER B 112      27.459 -12.195  11.104  1.00 91.02           O  
ATOM    885  N   LYS B 113      29.321 -10.521  11.969  1.00 93.20           N  
ATOM    886  CA  LYS B 113      30.586 -10.190  11.318  1.00 93.20           C  
ATOM    887  C   LYS B 113      30.638 -10.751   9.900  1.00 93.20           C  
ATOM    888  CB  LYS B 113      31.765 -10.721  12.135  1.00 93.20           C  
ATOM    889  O   LYS B 113      31.568 -10.460   9.145  1.00 93.20           O  
ATOM    890  CG  LYS B 113      31.923 -10.060  13.496  1.00 93.20           C  
ATOM    891  CD  LYS B 113      33.138 -10.597  14.241  1.00 93.20           C  
ATOM    892  CE  LYS B 113      33.288  -9.948  15.610  1.00 93.20           C  
ATOM    893  NZ  LYS B 113      34.487 -10.461  16.338  1.00 93.20           N  
ATOM    894  N   ILE B 114      29.670 -11.553   9.557  1.00 93.91           N  
ATOM    895  CA  ILE B 114      29.598 -12.150   8.228  1.00 93.91           C  
ATOM    896  C   ILE B 114      29.043 -11.132   7.234  1.00 93.91           C  
ATOM    897  CB  ILE B 114      28.729 -13.427   8.228  1.00 93.91           C  
ATOM    898  O   ILE B 114      27.947 -10.601   7.427  1.00 93.91           O  
ATOM    899  CG1 ILE B 114      29.292 -14.456   9.215  1.00 93.91           C  
ATOM    900  CG2 ILE B 114      28.634 -14.016   6.817  1.00 93.91           C  
ATOM    901  CD1 ILE B 114      28.372 -15.643   9.464  1.00 93.91           C  
ATOM    902  N   ILE B 115      29.683 -10.829   6.162  1.00 91.24           N  
ATOM    903  CA  ILE B 115      29.360  -9.758   5.225  1.00 91.24           C  
ATOM    904  C   ILE B 115      28.046 -10.073   4.513  1.00 91.24           C  
ATOM    905  CB  ILE B 115      30.492  -9.550   4.193  1.00 91.24           C  
ATOM    906  O   ILE B 115      27.181  -9.205   4.381  1.00 91.24           O  
ATOM    907  CG1 ILE B 115      31.720  -8.927   4.867  1.00 91.24           C  
ATOM    908  CG2 ILE B 115      30.007  -8.683   3.028  1.00 91.24           C  
ATOM    909  CD1 ILE B 115      32.948  -8.854   3.969  1.00 91.24           C  
ATOM    910  N   ASP B 116      27.885 -11.340   4.097  1.00 93.78           N  
ATOM    911  CA  ASP B 116      26.700 -11.726   3.337  1.00 93.78           C  
ATOM    912  C   ASP B 116      25.619 -12.290   4.256  1.00 93.78           C  
ATOM    913  CB  ASP B 116      27.062 -12.750   2.260  1.00 93.78           C  
ATOM    914  O   ASP B 116      25.228 -13.452   4.124  1.00 93.78           O  
ATOM    915  CG  ASP B 116      25.897 -13.090   1.348  1.00 93.78           C  
ATOM    916  OD1 ASP B 116      26.006 -14.043   0.547  1.00 93.78           O  
ATOM    917  OD2 ASP B 116      24.860 -12.396   1.430  1.00 93.78           O  
ATOM    918  N   ASP B 117      25.232 -11.715   5.331  1.00 93.95           N  
ATOM    919  CA  ASP B 117      24.212 -12.128   6.289  1.00 93.95           C  
ATOM    920  C   ASP B 117      23.029 -11.162   6.282  1.00 93.95           C  
ATOM    921  CB  ASP B 117      24.804 -12.223   7.697  1.00 93.95           C  
ATOM    922  O   ASP B 117      22.899 -10.325   7.178  1.00 93.95           O  
ATOM    923  CG  ASP B 117      23.925 -13.002   8.659  1.00 93.95           C  
ATOM    924  OD1 ASP B 117      24.179 -12.967   9.883  1.00 93.95           O  
ATOM    925  OD2 ASP B 117      22.971 -13.659   8.190  1.00 93.95           O  
ATOM    926  N   TRP B 118      22.200 -11.266   5.250  1.00 95.36           N  
ATOM    927  CA  TRP B 118      21.111 -10.323   5.016  1.00 95.36           C  
ATOM    928  C   TRP B 118      19.760 -10.972   5.295  1.00 95.36           C  
ATOM    929  CB  TRP B 118      21.153  -9.800   3.577  1.00 95.36           C  
ATOM    930  O   TRP B 118      19.571 -12.163   5.036  1.00 95.36           O  
ATOM    931  CG  TRP B 118      22.359  -8.965   3.268  1.00 95.36           C  
ATOM    932  CD1 TRP B 118      23.537  -9.390   2.720  1.00 95.36           C  
ATOM    933  CD2 TRP B 118      22.506  -7.560   3.494  1.00 95.36           C  
ATOM    934  CE2 TRP B 118      23.800  -7.199   3.058  1.00 95.36           C  
ATOM    935  CE3 TRP B 118      21.667  -6.569   4.022  1.00 95.36           C  
ATOM    936  NE1 TRP B 118      24.408  -8.333   2.590  1.00 95.36           N  
ATOM    937  CH2 TRP B 118      23.435  -4.938   3.656  1.00 95.36           C  
ATOM    938  CZ2 TRP B 118      24.275  -5.888   3.135  1.00 95.36           C  
ATOM    939  CZ3 TRP B 118      22.142  -5.265   4.098  1.00 95.36           C  
ATOM    940  N   GLU B 119      18.813 -10.257   5.842  1.00 95.96           N  
ATOM    941  CA  GLU B 119      17.403 -10.625   5.763  1.00 95.96           C  
ATOM    942  C   GLU B 119      16.876 -10.491   4.337  1.00 95.96           C  
ATOM    943  CB  GLU B 119      16.568  -9.764   6.715  1.00 95.96           C  
ATOM    944  O   GLU B 119      17.439  -9.750   3.529  1.00 95.96           O  
ATOM    945  CG  GLU B 119      16.988  -9.876   8.174  1.00 95.96           C  
ATOM    946  CD  GLU B 119      16.476 -11.138   8.850  1.00 95.96           C  
ATOM    947  OE1 GLU B 119      16.828 -11.381  10.027  1.00 95.96           O  
ATOM    948  OE2 GLU B 119      15.718 -11.890   8.198  1.00 95.96           O  
ATOM    949  N   PRO B 120      15.800 -11.167   4.003  1.00 94.97           N  
ATOM    950  CA  PRO B 120      15.258 -11.040   2.649  1.00 94.97           C  
ATOM    951  C   PRO B 120      14.805  -9.618   2.325  1.00 94.97           C  
ATOM    952  CB  PRO B 120      14.070 -12.005   2.652  1.00 94.97           C  
ATOM    953  O   PRO B 120      14.470  -8.852   3.232  1.00 94.97           O  
ATOM    954  CG  PRO B 120      14.373 -12.979   3.744  1.00 94.97           C  
ATOM    955  CD  PRO B 120      15.137 -12.266   4.822  1.00 94.97           C  
ATOM    956  N   TRP B 121      14.788  -9.272   1.077  1.00 96.44           N  
ATOM    957  CA  TRP B 121      14.291  -7.976   0.627  1.00 96.44           C  
ATOM    958  C   TRP B 121      12.808  -7.820   0.945  1.00 96.44           C  
ATOM    959  CB  TRP B 121      14.525  -7.802  -0.876  1.00 96.44           C  
ATOM    960  O   TRP B 121      12.034  -8.770   0.805  1.00 96.44           O  
ATOM    961  CG  TRP B 121      15.963  -7.604  -1.251  1.00 96.44           C  
ATOM    962  CD1 TRP B 121      16.816  -8.539  -1.768  1.00 96.44           C  
ATOM    963  CD2 TRP B 121      16.717  -6.394  -1.132  1.00 96.44           C  
ATOM    964  CE2 TRP B 121      18.023  -6.669  -1.596  1.00 96.44           C  
ATOM    965  CE3 TRP B 121      16.416  -5.104  -0.677  1.00 96.44           C  
ATOM    966  NE1 TRP B 121      18.056  -7.983  -1.978  1.00 96.44           N  
ATOM    967  CH2 TRP B 121      18.705  -4.443  -1.170  1.00 96.44           C  
ATOM    968  CZ2 TRP B 121      19.026  -5.697  -1.620  1.00 96.44           C  
ATOM    969  CZ3 TRP B 121      17.416  -4.138  -0.701  1.00 96.44           C  
ATOM    970  N   ILE B 122      12.497  -6.726   1.465  1.00 96.35           N  
ATOM    971  CA  ILE B 122      11.095  -6.343   1.590  1.00 96.35           C  
ATOM    972  C   ILE B 122      10.698  -5.450   0.416  1.00 96.35           C  
ATOM    973  CB  ILE B 122      10.824  -5.621   2.928  1.00 96.35           C  
ATOM    974  O   ILE B 122      11.365  -4.452   0.133  1.00 96.35           O  
ATOM    975  CG1 ILE B 122      11.218  -6.517   4.108  1.00 96.35           C  
ATOM    976  CG2 ILE B 122       9.354  -5.200   3.027  1.00 96.35           C  
ATOM    977  CD1 ILE B 122      11.240  -5.799   5.450  1.00 96.35           C  
ATOM    978  N   ASP B 123       9.642  -5.777  -0.296  1.00 95.85           N  
ATOM    979  CA  ASP B 123       9.154  -5.025  -1.448  1.00 95.85           C  
ATOM    980  C   ASP B 123       8.163  -3.944  -1.018  1.00 95.85           C  
ATOM    981  CB  ASP B 123       8.500  -5.963  -2.464  1.00 95.85           C  
ATOM    982  O   ASP B 123       7.062  -4.252  -0.557  1.00 95.85           O  
ATOM    983  CG  ASP B 123       8.148  -5.272  -3.769  1.00 95.85           C  
ATOM    984  OD1 ASP B 123       7.857  -5.965  -4.768  1.00 95.85           O  
ATOM    985  OD2 ASP B 123       8.166  -4.022  -3.801  1.00 95.85           O  
ATOM    986  N   TYR B 124       8.494  -2.752  -1.240  1.00 94.94           N  
ATOM    987  CA  TYR B 124       7.651  -1.634  -0.831  1.00 94.94           C  
ATOM    988  C   TYR B 124       6.859  -1.088  -2.013  1.00 94.94           C  
ATOM    989  CB  TYR B 124       8.500  -0.520  -0.212  1.00 94.94           C  
ATOM    990  O   TYR B 124       6.136  -0.098  -1.879  1.00 94.94           O  
ATOM    991  CG  TYR B 124       8.756  -0.701   1.265  1.00 94.94           C  
ATOM    992  CD1 TYR B 124       8.055   0.045   2.210  1.00 94.94           C  
ATOM    993  CD2 TYR B 124       9.700  -1.617   1.717  1.00 94.94           C  
ATOM    994  CE1 TYR B 124       8.290  -0.117   3.571  1.00 94.94           C  
ATOM    995  CE2 TYR B 124       9.942  -1.787   3.076  1.00 94.94           C  
ATOM    996  OH  TYR B 124       9.469  -1.199   5.341  1.00 94.94           O  
ATOM    997  CZ  TYR B 124       9.233  -1.035   3.994  1.00 94.94           C  
ATOM    998  N   THR B 125       6.949  -1.694  -3.102  1.00 94.04           N  
ATOM    999  CA  THR B 125       6.269  -1.239  -4.310  1.00 94.04           C  
ATOM   1000  C   THR B 125       4.755  -1.251  -4.116  1.00 94.04           C  
ATOM   1001  CB  THR B 125       6.641  -2.111  -5.523  1.00 94.04           C  
ATOM   1002  O   THR B 125       4.190  -2.251  -3.668  1.00 94.04           O  
ATOM   1003  CG2 THR B 125       6.060  -1.537  -6.811  1.00 94.04           C  
ATOM   1004  OG1 THR B 125       8.068  -2.171  -5.641  1.00 94.04           O  
ATOM   1005  N   PRO B 126       4.066  -0.147  -4.341  1.00 90.34           N  
ATOM   1006  CA  PRO B 126       2.607  -0.115  -4.212  1.00 90.34           C  
ATOM   1007  C   PRO B 126       1.913  -1.138  -5.109  1.00 90.34           C  
ATOM   1008  CB  PRO B 126       2.247   1.312  -4.632  1.00 90.34           C  
ATOM   1009  O   PRO B 126       2.299  -1.309  -6.269  1.00 90.34           O  
ATOM   1010  CG  PRO B 126       3.515   2.088  -4.472  1.00 90.34           C  
ATOM   1011  CD  PRO B 126       4.674   1.160  -4.698  1.00 90.34           C  
ATOM   1012  N   LYS B 127       1.108  -1.831  -4.651  1.00 88.30           N  
ATOM   1013  CA  LYS B 127       0.369  -2.819  -5.432  1.00 88.30           C  
ATOM   1014  C   LYS B 127      -0.785  -2.169  -6.190  1.00 88.30           C  
ATOM   1015  CB  LYS B 127      -0.159  -3.933  -4.527  1.00 88.30           C  
ATOM   1016  O   LYS B 127      -1.494  -1.322  -5.643  1.00 88.30           O  
ATOM   1017  CG  LYS B 127       0.931  -4.762  -3.865  1.00 88.30           C  
ATOM   1018  CD  LYS B 127       0.347  -5.933  -3.085  1.00 88.30           C  
ATOM   1019  CE  LYS B 127       1.437  -6.762  -2.420  1.00 88.30           C  
ATOM   1020  NZ  LYS B 127       0.867  -7.887  -1.619  1.00 88.30           N  
ATOM   1021  N   LYS B 128      -0.830  -2.450  -7.333  1.00 86.92           N  
ATOM   1022  CA  LYS B 128      -1.948  -1.958  -8.134  1.00 86.92           C  
ATOM   1023  C   LYS B 128      -3.178  -2.845  -7.964  1.00 86.92           C  
ATOM   1024  CB  LYS B 128      -1.558  -1.882  -9.611  1.00 86.92           C  
ATOM   1025  O   LYS B 128      -3.066  -4.072  -7.930  1.00 86.92           O  
ATOM   1026  CG  LYS B 128      -0.485  -0.847  -9.916  1.00 86.92           C  
ATOM   1027  CD  LYS B 128      -0.182  -0.778 -11.407  1.00 86.92           C  
ATOM   1028  CE  LYS B 128       0.940   0.208 -11.705  1.00 86.92           C  
ATOM   1029  NZ  LYS B 128       1.272   0.245 -13.161  1.00 86.92           N  
ATOM   1030  N   GLU B 129      -4.323  -2.259  -7.784  1.00 85.15           N  
ATOM   1031  CA  GLU B 129      -5.569  -3.012  -7.684  1.00 85.15           C  
ATOM   1032  C   GLU B 129      -5.923  -3.673  -9.013  1.00 85.15           C  
ATOM   1033  CB  GLU B 129      -6.713  -2.101  -7.230  1.00 85.15           C  
ATOM   1034  O   GLU B 129      -5.813  -3.051 -10.071  1.00 85.15           O  
ATOM   1035  CG  GLU B 129      -6.631  -1.695  -5.766  1.00 85.15           C  
ATOM   1036  CD  GLU B 129      -7.842  -0.906  -5.294  1.00 85.15           C  
ATOM   1037  OE1 GLU B 129      -7.917  -0.573  -4.089  1.00 85.15           O  
ATOM   1038  OE2 GLU B 129      -8.723  -0.618  -6.135  1.00 85.15           O  
ATOM   1039  N   LYS B 130      -6.203  -4.818  -9.015  1.00 91.25           N  
ATOM   1040  CA  LYS B 130      -6.640  -5.528 -10.214  1.00 91.25           C  
ATOM   1041  C   LYS B 130      -8.068  -5.144 -10.589  1.00 91.25           C  
ATOM   1042  CB  LYS B 130      -6.540  -7.040 -10.009  1.00 91.25           C  
ATOM   1043  O   LYS B 130      -8.916  -4.954  -9.715  1.00 91.25           O  
ATOM   1044  CG  LYS B 130      -5.121  -7.542  -9.787  1.00 91.25           C  
ATOM   1045  CD  LYS B 130      -5.073  -9.062  -9.702  1.00 91.25           C  
ATOM   1046  CE  LYS B 130      -3.648  -9.568  -9.518  1.00 91.25           C  
ATOM   1047  NZ  LYS B 130      -3.600 -11.056  -9.398  1.00 91.25           N  
ATOM   1048  N   PRO B 131      -8.358  -5.020 -11.838  1.00 92.17           N  
ATOM   1049  CA  PRO B 131      -9.702  -4.619 -12.259  1.00 92.17           C  
ATOM   1050  C   PRO B 131     -10.741  -5.716 -12.037  1.00 92.17           C  
ATOM   1051  CB  PRO B 131      -9.532  -4.323 -13.751  1.00 92.17           C  
ATOM   1052  O   PRO B 131     -10.389  -6.895 -11.939  1.00 92.17           O  
ATOM   1053  CG  PRO B 131      -8.407  -5.205 -14.189  1.00 92.17           C  
ATOM   1054  CD  PRO B 131      -7.429  -5.328 -13.056  1.00 92.17           C  
ATOM   1055  N   VAL B 132     -11.954  -5.301 -11.885  1.00 96.04           N  
ATOM   1056  CA  VAL B 132     -13.067  -6.242 -11.820  1.00 96.04           C  
ATOM   1057  C   VAL B 132     -13.126  -7.064 -13.105  1.00 96.04           C  
ATOM   1058  CB  VAL B 132     -14.412  -5.516 -11.590  1.00 96.04           C  
ATOM   1059  O   VAL B 132     -12.977  -6.523 -14.203  1.00 96.04           O  
ATOM   1060  CG1 VAL B 132     -15.579  -6.498 -11.682  1.00 96.04           C  
ATOM   1061  CG2 VAL B 132     -14.410  -4.808 -10.236  1.00 96.04           C  
ATOM   1062  N   VAL B 133     -13.192  -8.365 -12.990  1.00 97.16           N  
ATOM   1063  CA  VAL B 133     -13.339  -9.256 -14.136  1.00 97.16           C  
ATOM   1064  C   VAL B 133     -14.773  -9.776 -14.206  1.00 97.16           C  
ATOM   1065  CB  VAL B 133     -12.346 -10.438 -14.066  1.00 97.16           C  
ATOM   1066  O   VAL B 133     -15.304 -10.287 -13.217  1.00 97.16           O  
ATOM   1067  CG1 VAL B 133     -12.523 -11.364 -15.269  1.00 97.16           C  
ATOM   1068  CG2 VAL B 133     -10.910  -9.924 -13.991  1.00 97.16           C  
ATOM   1069  N   LYS B 134     -15.466  -9.608 -15.338  1.00 95.93           N  
ATOM   1070  CA  LYS B 134     -16.839 -10.050 -15.559  1.00 95.93           C  
ATOM   1071  C   LYS B 134     -16.922 -11.025 -16.730  1.00 95.93           C  
ATOM   1072  CB  LYS B 134     -17.755  -8.851 -15.810  1.00 95.93           C  
ATOM   1073  O   LYS B 134     -16.315 -10.797 -17.779  1.00 95.93           O  
ATOM   1074  CG  LYS B 134     -17.782  -7.844 -14.670  1.00 95.93           C  
ATOM   1075  CD  LYS B 134     -18.663  -6.646 -15.003  1.00 95.93           C  
ATOM   1076  CE  LYS B 134     -18.517  -5.539 -13.968  1.00 95.93           C  
ATOM   1077  NZ  LYS B 134     -19.381  -4.364 -14.288  1.00 95.93           N  
ATOM   1078  N   LYS B 135     -17.556 -12.121 -16.586  1.00 96.25           N  
ATOM   1079  CA  LYS B 135     -17.793 -13.102 -17.641  1.00 96.25           C  
ATOM   1080  C   LYS B 135     -19.226 -13.624 -17.594  1.00 96.25           C  
ATOM   1081  CB  LYS B 135     -16.807 -14.265 -17.524  1.00 96.25           C  
ATOM   1082  O   LYS B 135     -19.842 -13.668 -16.527  1.00 96.25           O  
ATOM   1083  CG  LYS B 135     -15.348 -13.855 -17.654  1.00 96.25           C  
ATOM   1084  CD  LYS B 135     -14.418 -15.058 -17.561  1.00 96.25           C  
ATOM   1085  CE  LYS B 135     -12.959 -14.651 -17.711  1.00 96.25           C  
ATOM   1086  NZ  LYS B 135     -12.044 -15.829 -17.631  1.00 96.25           N  
ATOM   1087  N   GLU B 136     -19.761 -13.947 -18.697  1.00 96.76           N  
ATOM   1088  CA  GLU B 136     -20.997 -14.719 -18.769  1.00 96.76           C  
ATOM   1089  C   GLU B 136     -20.709 -16.210 -18.923  1.00 96.76           C  
ATOM   1090  CB  GLU B 136     -21.870 -14.230 -19.928  1.00 96.76           C  
ATOM   1091  O   GLU B 136     -19.874 -16.605 -19.739  1.00 96.76           O  
ATOM   1092  CG  GLU B 136     -23.233 -14.902 -19.998  1.00 96.76           C  
ATOM   1093  CD  GLU B 136     -24.103 -14.380 -21.131  1.00 96.76           C  
ATOM   1094  OE1 GLU B 136     -24.587 -15.194 -21.949  1.00 96.76           O  
ATOM   1095  OE2 GLU B 136     -24.301 -13.147 -21.200  1.00 96.76           O  
ATOM   1096  N   ILE B 137     -21.350 -17.086 -18.093  1.00 97.35           N  
ATOM   1097  CA  ILE B 137     -21.106 -18.522 -18.173  1.00 97.35           C  
ATOM   1098  C   ILE B 137     -22.437 -19.269 -18.234  1.00 97.35           C  
ATOM   1099  CB  ILE B 137     -20.268 -19.021 -16.975  1.00 97.35           C  
ATOM   1100  O   ILE B 137     -23.464 -18.759 -17.778  1.00 97.35           O  
ATOM   1101  CG1 ILE B 137     -21.031 -18.807 -15.663  1.00 97.35           C  
ATOM   1102  CG2 ILE B 137     -18.908 -18.317 -16.937  1.00 97.35           C  
ATOM   1103  CD1 ILE B 137     -20.404 -19.502 -14.461  1.00 97.35           C  
ATOM   1104  N   GLU B 138     -22.405 -20.407 -18.833  1.00 96.50           N  
ATOM   1105  CA  GLU B 138     -23.550 -21.311 -18.780  1.00 96.50           C  
ATOM   1106  C   GLU B 138     -23.483 -22.214 -17.551  1.00 96.50           C  
ATOM   1107  CB  GLU B 138     -23.626 -22.158 -20.052  1.00 96.50           C  
ATOM   1108  O   GLU B 138     -22.412 -22.710 -17.197  1.00 96.50           O  
ATOM   1109  CG  GLU B 138     -23.985 -21.364 -21.299  1.00 96.50           C  
ATOM   1110  CD  GLU B 138     -24.169 -22.234 -22.533  1.00 96.50           C  
ATOM   1111  OE1 GLU B 138     -24.450 -21.688 -23.624  1.00 96.50           O  
ATOM   1112  OE2 GLU B 138     -24.032 -23.471 -22.406  1.00 96.50           O  
ATOM   1113  N   ILE B 139     -24.728 -22.518 -16.920  1.00 95.97           N  
ATOM   1114  CA  ILE B 139     -24.716 -23.327 -15.706  1.00 95.97           C  
ATOM   1115  C   ILE B 139     -25.708 -24.480 -15.846  1.00 95.97           C  
ATOM   1116  CB  ILE B 139     -25.051 -22.480 -14.459  1.00 95.97           C  
ATOM   1117  O   ILE B 139     -26.311 -24.911 -14.860  1.00 95.97           O  
ATOM   1118  CG1 ILE B 139     -26.383 -21.747 -14.652  1.00 95.97           C  
ATOM   1119  CG2 ILE B 139     -23.921 -21.491 -14.158  1.00 95.97           C  
ATOM   1120  CD1 ILE B 139     -26.939 -21.126 -13.378  1.00 95.97           C  
ATOM   1121  N   GLY B 140     -25.863 -25.029 -17.076  1.00 95.43           N  
ATOM   1122  CA  GLY B 140     -26.676 -26.197 -17.374  1.00 95.43           C  
ATOM   1123  C   GLY B 140     -28.006 -25.850 -18.015  1.00 95.43           C  
ATOM   1124  O   GLY B 140     -28.692 -24.925 -17.574  1.00 95.43           O  
ATOM   1125  N   TRP B 141     -28.251 -26.518 -19.216  1.00 91.16           N  
ATOM   1126  CA  TRP B 141     -29.531 -26.437 -19.912  1.00 91.16           C  
ATOM   1127  C   TRP B 141     -29.758 -25.038 -20.474  1.00 91.16           C  
ATOM   1128  CB  TRP B 141     -30.679 -26.816 -18.973  1.00 91.16           C  
ATOM   1129  O   TRP B 141     -30.881 -24.527 -20.452  1.00 91.16           O  
ATOM   1130  CG  TRP B 141     -30.534 -28.172 -18.349  1.00 91.16           C  
ATOM   1131  CD1 TRP B 141     -30.235 -28.451 -17.045  1.00 91.16           C  
ATOM   1132  CD2 TRP B 141     -30.679 -29.434 -19.008  1.00 91.16           C  
ATOM   1133  CE2 TRP B 141     -30.453 -30.438 -18.040  1.00 91.16           C  
ATOM   1134  CE3 TRP B 141     -30.978 -29.814 -20.323  1.00 91.16           C  
ATOM   1135  NE1 TRP B 141     -30.184 -29.813 -16.852  1.00 91.16           N  
ATOM   1136  CH2 TRP B 141     -30.812 -32.144 -19.641  1.00 91.16           C  
ATOM   1137  CZ2 TRP B 141     -30.517 -31.799 -18.347  1.00 91.16           C  
ATOM   1138  CZ3 TRP B 141     -31.042 -31.169 -20.627  1.00 91.16           C  
ATOM   1139  N   PHE B 142     -28.742 -24.345 -20.886  1.00 93.83           N  
ATOM   1140  CA  PHE B 142     -28.724 -23.075 -21.602  1.00 93.83           C  
ATOM   1141  C   PHE B 142     -29.002 -21.915 -20.655  1.00 93.83           C  
ATOM   1142  CB  PHE B 142     -29.751 -23.083 -22.739  1.00 93.83           C  
ATOM   1143  O   PHE B 142     -29.183 -20.777 -21.094  1.00 93.83           O  
ATOM   1144  CG  PHE B 142     -29.498 -24.141 -23.778  1.00 93.83           C  
ATOM   1145  CD1 PHE B 142     -28.426 -24.031 -24.656  1.00 93.83           C  
ATOM   1146  CD2 PHE B 142     -30.333 -25.246 -23.878  1.00 93.83           C  
ATOM   1147  CE1 PHE B 142     -28.190 -25.009 -25.619  1.00 93.83           C  
ATOM   1148  CE2 PHE B 142     -30.103 -26.228 -24.838  1.00 93.83           C  
ATOM   1149  CZ  PHE B 142     -29.032 -26.107 -25.708  1.00 93.83           C  
ATOM   1150  N   LEU B 143     -29.065 -22.224 -19.409  1.00 94.29           N  
ATOM   1151  CA  LEU B 143     -29.161 -21.171 -18.403  1.00 94.29           C  
ATOM   1152  C   LEU B 143     -27.829 -20.444 -18.250  1.00 94.29           C  
ATOM   1153  CB  LEU B 143     -29.596 -21.754 -17.056  1.00 94.29           C  
ATOM   1154  O   LEU B 143     -26.776 -21.080 -18.167  1.00 94.29           O  
ATOM   1155  CG  LEU B 143     -31.087 -21.664 -16.729  1.00 94.29           C  
ATOM   1156  CD1 LEU B 143     -31.858 -22.754 -17.466  1.00 94.29           C  
ATOM   1157  CD2 LEU B 143     -31.311 -21.768 -15.224  1.00 94.29           C  
ATOM   1158  N   LYS B 144     -27.904 -19.148 -18.236  1.00 96.92           N  
ATOM   1159  CA  LYS B 144     -26.684 -18.349 -18.171  1.00 96.92           C  
ATOM   1160  C   LYS B 144     -26.634 -17.524 -16.888  1.00 96.92           C  
ATOM   1161  CB  LYS B 144     -26.577 -17.431 -19.389  1.00 96.92           C  
ATOM   1162  O   LYS B 144     -27.675 -17.187 -16.320  1.00 96.92           O  
ATOM   1163  CG  LYS B 144     -26.425 -18.170 -20.711  1.00 96.92           C  
ATOM   1164  CD  LYS B 144     -26.295 -17.203 -21.880  1.00 96.92           C  
ATOM   1165  CE  LYS B 144     -26.176 -17.942 -23.207  1.00 96.92           C  
ATOM   1166  NZ  LYS B 144     -26.106 -16.998 -24.362  1.00 96.92           N  
ATOM   1167  N   ALA B 145     -25.425 -17.284 -16.383  1.00 97.77           N  
ATOM   1168  CA  ALA B 145     -25.177 -16.442 -15.215  1.00 97.77           C  
ATOM   1169  C   ALA B 145     -24.007 -15.494 -15.462  1.00 97.77           C  
ATOM   1170  CB  ALA B 145     -24.908 -17.306 -13.985  1.00 97.77           C  
ATOM   1171  O   ALA B 145     -23.101 -15.804 -16.239  1.00 97.77           O  
ATOM   1172  N   ASN B 146     -24.106 -14.287 -14.943  1.00 98.28           N  
ATOM   1173  CA  ASN B 146     -22.930 -13.426 -14.875  1.00 98.28           C  
ATOM   1174  C   ASN B 146     -22.038 -13.788 -13.691  1.00 98.28           C  
ATOM   1175  CB  ASN B 146     -23.345 -11.956 -14.797  1.00 98.28           C  
ATOM   1176  O   ASN B 146     -22.528 -13.987 -12.577  1.00 98.28           O  
ATOM   1177  CG  ASN B 146     -23.988 -11.462 -16.079  1.00 98.28           C  
ATOM   1178  ND2 ASN B 146     -25.146 -10.824 -15.954  1.00 98.28           N  
ATOM   1179  OD1 ASN B 146     -23.449 -11.653 -17.172  1.00 98.28           O  
ATOM   1180  N   ILE B 147     -20.738 -13.957 -13.935  1.00 98.01           N  
ATOM   1181  CA  ILE B 147     -19.788 -14.209 -12.857  1.00 98.01           C  
ATOM   1182  C   ILE B 147     -18.768 -13.075 -12.793  1.00 98.01           C  
ATOM   1183  CB  ILE B 147     -19.071 -15.566 -13.041  1.00 98.01           C  
ATOM   1184  O   ILE B 147     -18.212 -12.673 -13.818  1.00 98.01           O  
ATOM   1185  CG1 ILE B 147     -18.319 -15.951 -11.762  1.00 98.01           C  
ATOM   1186  CG2 ILE B 147     -18.121 -15.515 -14.241  1.00 98.01           C  
ATOM   1187  CD1 ILE B 147     -17.859 -17.401 -11.727  1.00 98.01           C  
ATOM   1188  N   VAL B 148     -18.704 -12.455 -11.583  1.00 98.06           N  
ATOM   1189  CA  VAL B 148     -17.885 -11.263 -11.391  1.00 98.06           C  
ATOM   1190  C   VAL B 148     -16.889 -11.497 -10.258  1.00 98.06           C  
ATOM   1191  CB  VAL B 148     -18.753 -10.021 -11.090  1.00 98.06           C  
ATOM   1192  O   VAL B 148     -17.241 -12.064  -9.220  1.00 98.06           O  
ATOM   1193  CG1 VAL B 148     -17.886  -8.767 -10.993  1.00 98.06           C  
ATOM   1194  CG2 VAL B 148     -19.829  -9.849 -12.161  1.00 98.06           C  
ATOM   1195  N   ARG B 149     -15.589 -11.034 -10.510  1.00 98.00           N  
ATOM   1196  CA  ARG B 149     -14.580 -11.197  -9.468  1.00 98.00           C  
ATOM   1197  C   ARG B 149     -13.858  -9.883  -9.193  1.00 98.00           C  
ATOM   1198  CB  ARG B 149     -13.571 -12.278  -9.861  1.00 98.00           C  
ATOM   1199  O   ARG B 149     -13.479  -9.170 -10.125  1.00 98.00           O  
ATOM   1200  CG  ARG B 149     -12.477 -12.504  -8.829  1.00 98.00           C  
ATOM   1201  CD  ARG B 149     -11.627 -13.721  -9.166  1.00 98.00           C  
ATOM   1202  NE  ARG B 149     -10.574 -13.933  -8.177  1.00 98.00           N  
ATOM   1203  NH1 ARG B 149      -9.781 -15.880  -9.135  1.00 98.00           N  
ATOM   1204  NH2 ARG B 149      -8.803 -15.051  -7.235  1.00 98.00           N  
ATOM   1205  CZ  ARG B 149      -9.722 -14.954  -8.184  1.00 98.00           C  
ATOM   1206  N   LYS B 150     -13.749  -9.541  -7.994  1.00 97.68           N  
ATOM   1207  CA  LYS B 150     -12.873  -8.502  -7.460  1.00 97.68           C  
ATOM   1208  C   LYS B 150     -12.095  -9.009  -6.249  1.00 97.68           C  
ATOM   1209  CB  LYS B 150     -13.682  -7.261  -7.081  1.00 97.68           C  
ATOM   1210  O   LYS B 150     -12.689  -9.420  -5.250  1.00 97.68           O  
ATOM   1211  CG  LYS B 150     -12.839  -6.109  -6.554  1.00 97.68           C  
ATOM   1212  CD  LYS B 150     -11.915  -5.555  -7.630  1.00 97.68           C  
ATOM   1213  CE  LYS B 150     -11.141  -4.341  -7.134  1.00 97.68           C  
ATOM   1214  NZ  LYS B 150     -10.025  -3.979  -8.058  1.00 97.68           N  
ATOM   1215  N   SER B 151     -10.706  -8.985  -6.425  1.00 95.66           N  
ATOM   1216  CA  SER B 151      -9.851  -9.563  -5.393  1.00 95.66           C  
ATOM   1217  C   SER B 151     -10.256 -10.999  -5.079  1.00 95.66           C  
ATOM   1218  CB  SER B 151      -9.904  -8.719  -4.118  1.00 95.66           C  
ATOM   1219  O   SER B 151     -10.306 -11.845  -5.974  1.00 95.66           O  
ATOM   1220  OG  SER B 151      -9.447  -7.401  -4.368  1.00 95.66           O  
ATOM   1221  N   ASN B 152     -10.509 -11.409  -3.838  1.00 97.59           N  
ATOM   1222  CA  ASN B 152     -10.838 -12.779  -3.461  1.00 97.59           C  
ATOM   1223  C   ASN B 152     -12.346 -13.011  -3.452  1.00 97.59           C  
ATOM   1224  CB  ASN B 152     -10.241 -13.118  -2.094  1.00 97.59           C  
ATOM   1225  O   ASN B 152     -12.809 -14.106  -3.128  1.00 97.59           O  
ATOM   1226  CG  ASN B 152      -8.725 -13.160  -2.113  1.00 97.59           C  
ATOM   1227  ND2 ASN B 152      -8.168 -14.343  -2.340  1.00 97.59           N  
ATOM   1228  OD1 ASN B 152      -8.062 -12.137  -1.924  1.00 97.59           O  
ATOM   1229  N   VAL B 153     -13.211 -12.077  -3.870  1.00 98.37           N  
ATOM   1230  CA  VAL B 153     -14.663 -12.186  -3.772  1.00 98.37           C  
ATOM   1231  C   VAL B 153     -15.259 -12.411  -5.160  1.00 98.37           C  
ATOM   1232  CB  VAL B 153     -15.284 -10.929  -3.122  1.00 98.37           C  
ATOM   1233  O   VAL B 153     -14.912 -11.708  -6.112  1.00 98.37           O  
ATOM   1234  CG1 VAL B 153     -16.806 -11.046  -3.068  1.00 98.37           C  
ATOM   1235  CG2 VAL B 153     -14.711 -10.715  -1.722  1.00 98.37           C  
ATOM   1236  N   VAL B 154     -16.137 -13.400  -5.315  1.00 98.41           N  
ATOM   1237  CA  VAL B 154     -16.800 -13.740  -6.569  1.00 98.41           C  
ATOM   1238  C   VAL B 154     -18.315 -13.653  -6.393  1.00 98.41           C  
ATOM   1239  CB  VAL B 154     -16.401 -15.151  -7.058  1.00 98.41           C  
ATOM   1240  O   VAL B 154     -18.856 -14.110  -5.383  1.00 98.41           O  
ATOM   1241  CG1 VAL B 154     -17.205 -15.540  -8.298  1.00 98.41           C  
ATOM   1242  CG2 VAL B 154     -14.903 -15.210  -7.349  1.00 98.41           C  
ATOM   1243  N   THR B 155     -19.017 -13.002  -7.280  1.00 98.57           N  
ATOM   1244  CA  THR B 155     -20.474 -12.988  -7.351  1.00 98.57           C  
ATOM   1245  C   THR B 155     -20.962 -13.730  -8.591  1.00 98.57           C  
ATOM   1246  CB  THR B 155     -21.020 -11.548  -7.363  1.00 98.57           C  
ATOM   1247  O   THR B 155     -20.481 -13.482  -9.699  1.00 98.57           O  
ATOM   1248  CG2 THR B 155     -22.535 -11.535  -7.534  1.00 98.57           C  
ATOM   1249  OG1 THR B 155     -20.683 -10.905  -6.128  1.00 98.57           O  
ATOM   1250  N   LEU B 156     -21.840 -14.711  -8.462  1.00 98.54           N  
ATOM   1251  CA  LEU B 156     -22.526 -15.418  -9.538  1.00 98.54           C  
ATOM   1252  C   LEU B 156     -24.020 -15.113  -9.523  1.00 98.54           C  
ATOM   1253  CB  LEU B 156     -22.301 -16.928  -9.417  1.00 98.54           C  
ATOM   1254  O   LEU B 156     -24.711 -15.420  -8.549  1.00 98.54           O  
ATOM   1255  CG  LEU B 156     -22.823 -17.786 -10.570  1.00 98.54           C  
ATOM   1256  CD1 LEU B 156     -21.869 -18.944 -10.843  1.00 98.54           C  
ATOM   1257  CD2 LEU B 156     -24.224 -18.302 -10.261  1.00 98.54           C  
ATOM   1258  N   SER B 157     -24.492 -14.437 -10.574  1.00 98.55           N  
ATOM   1259  CA  SER B 157     -25.883 -13.998 -10.615  1.00 98.55           C  
ATOM   1260  C   SER B 157     -26.578 -14.483 -11.883  1.00 98.55           C  
ATOM   1261  CB  SER B 157     -25.968 -12.474 -10.529  1.00 98.55           C  
ATOM   1262  O   SER B 157     -26.099 -14.238 -12.993  1.00 98.55           O  
ATOM   1263  OG  SER B 157     -27.315 -12.051 -10.403  1.00 98.55           O  
ATOM   1264  N   LEU B 158     -27.723 -15.193 -11.743  1.00 98.14           N  
ATOM   1265  CA  LEU B 158     -28.454 -15.733 -12.884  1.00 98.14           C  
ATOM   1266  C   LEU B 158     -29.011 -14.609 -13.753  1.00 98.14           C  
ATOM   1267  CB  LEU B 158     -29.592 -16.641 -12.412  1.00 98.14           C  
ATOM   1268  O   LEU B 158     -29.460 -13.584 -13.236  1.00 98.14           O  
ATOM   1269  CG  LEU B 158     -29.183 -17.881 -11.615  1.00 98.14           C  
ATOM   1270  CD1 LEU B 158     -30.412 -18.711 -11.259  1.00 98.14           C  
ATOM   1271  CD2 LEU B 158     -28.178 -18.715 -12.402  1.00 98.14           C  
ATOM   1272  N   ILE B 159     -28.858 -14.719 -15.075  1.00 97.85           N  
ATOM   1273  CA  ILE B 159     -29.536 -13.831 -16.013  1.00 97.85           C  
ATOM   1274  C   ILE B 159     -31.001 -14.241 -16.144  1.00 97.85           C  
ATOM   1275  CB  ILE B 159     -28.850 -13.842 -17.398  1.00 97.85           C  
ATOM   1276  O   ILE B 159     -31.304 -15.377 -16.517  1.00 97.85           O  
ATOM   1277  CG1 ILE B 159     -27.395 -13.377 -17.277  1.00 97.85           C  
ATOM   1278  CG2 ILE B 159     -29.624 -12.969 -18.390  1.00 97.85           C  
ATOM   1279  CD1 ILE B 159     -26.589 -13.523 -18.560  1.00 97.85           C  
ATOM   1280  N   ARG B 160     -31.942 -13.399 -15.716  1.00 96.83           N  
ATOM   1281  CA  ARG B 160     -33.371 -13.687 -15.650  1.00 96.83           C  
ATOM   1282  C   ARG B 160     -33.921 -14.048 -17.026  1.00 96.83           C  
ATOM   1283  CB  ARG B 160     -34.135 -12.491 -15.078  1.00 96.83           C  
ATOM   1284  O   ARG B 160     -33.832 -13.252 -17.964  1.00 96.83           O  
ATOM   1285  CG  ARG B 160     -35.612 -12.761 -14.837  1.00 96.83           C  
ATOM   1286  CD  ARG B 160     -36.321 -11.544 -14.260  1.00 96.83           C  
ATOM   1287  NE  ARG B 160     -37.763 -11.753 -14.171  1.00 96.83           N  
ATOM   1288  NH1 ARG B 160     -38.189 -11.186 -16.370  1.00 96.83           N  
ATOM   1289  NH2 ARG B 160     -39.911 -11.796 -14.985  1.00 96.83           N  
ATOM   1290  CZ  ARG B 160     -38.618 -11.578 -15.175  1.00 96.83           C  
ATOM   1291  N   ASP B 161     -34.362 -15.192 -17.268  1.00 95.47           N  
ATOM   1292  CA  ASP B 161     -34.962 -15.695 -18.500  1.00 95.47           C  
ATOM   1293  C   ASP B 161     -35.769 -16.965 -18.240  1.00 95.47           C  
ATOM   1294  CB  ASP B 161     -33.883 -15.964 -19.552  1.00 95.47           C  
ATOM   1295  O   ASP B 161     -35.644 -17.579 -17.178  1.00 95.47           O  
ATOM   1296  CG  ASP B 161     -34.418 -15.930 -20.972  1.00 95.47           C  
ATOM   1297  OD1 ASP B 161     -33.641 -16.162 -21.923  1.00 95.47           O  
ATOM   1298  OD2 ASP B 161     -35.628 -15.665 -21.143  1.00 95.47           O  
ATOM   1299  N   VAL B 162     -36.558 -17.331 -19.191  1.00 95.70           N  
ATOM   1300  CA  VAL B 162     -37.383 -18.526 -19.056  1.00 95.70           C  
ATOM   1301  C   VAL B 162     -36.605 -19.749 -19.536  1.00 95.70           C  
ATOM   1302  CB  VAL B 162     -38.707 -18.394 -19.841  1.00 95.70           C  
ATOM   1303  O   VAL B 162     -36.008 -19.727 -20.615  1.00 95.70           O  
ATOM   1304  CG1 VAL B 162     -39.554 -19.657 -19.690  1.00 95.70           C  
ATOM   1305  CG2 VAL B 162     -39.485 -17.166 -19.373  1.00 95.70           C  
ATOM   1306  N   HIS B 163     -36.532 -20.740 -18.719  1.00 95.47           N  
ATOM   1307  CA  HIS B 163     -35.841 -21.979 -19.058  1.00 95.47           C  
ATOM   1308  C   HIS B 163     -36.591 -23.193 -18.519  1.00 95.47           C  
ATOM   1309  CB  HIS B 163     -34.412 -21.961 -18.515  1.00 95.47           C  
ATOM   1310  O   HIS B 163     -37.451 -23.060 -17.646  1.00 95.47           O  
ATOM   1311  CG  HIS B 163     -33.538 -20.933 -19.159  1.00 95.47           C  
ATOM   1312  CD2 HIS B 163     -33.178 -19.692 -18.754  1.00 95.47           C  
ATOM   1313  ND1 HIS B 163     -32.924 -21.135 -20.376  1.00 95.47           N  
ATOM   1314  CE1 HIS B 163     -32.222 -20.060 -20.693  1.00 95.47           C  
ATOM   1315  NE2 HIS B 163     -32.359 -19.170 -19.725  1.00 95.47           N  
ATOM   1316  N   THR B 164     -36.260 -24.343 -19.017  1.00 95.50           N  
ATOM   1317  CA  THR B 164     -36.717 -25.627 -18.498  1.00 95.50           C  
ATOM   1318  C   THR B 164     -35.532 -26.499 -18.092  1.00 95.50           C  
ATOM   1319  CB  THR B 164     -37.576 -26.374 -19.535  1.00 95.50           C  
ATOM   1320  O   THR B 164     -34.667 -26.803 -18.915  1.00 95.50           O  
ATOM   1321  CG2 THR B 164     -38.115 -27.682 -18.964  1.00 95.50           C  
ATOM   1322  OG1 THR B 164     -38.678 -25.544 -19.922  1.00 95.50           O  
ATOM   1323  N   VAL B 165     -35.542 -26.863 -16.898  1.00 95.54           N  
ATOM   1324  CA  VAL B 165     -34.508 -27.732 -16.345  1.00 95.54           C  
ATOM   1325  C   VAL B 165     -35.141 -29.017 -15.817  1.00 95.54           C  
ATOM   1326  CB  VAL B 165     -33.716 -27.027 -15.220  1.00 95.54           C  
ATOM   1327  O   VAL B 165     -36.130 -28.973 -15.082  1.00 95.54           O  
ATOM   1328  CG1 VAL B 165     -32.617 -27.939 -14.680  1.00 95.54           C  
ATOM   1329  CG2 VAL B 165     -33.124 -25.714 -15.728  1.00 95.54           C  
ATOM   1330  N   PRO B 166     -34.620 -30.091 -16.218  1.00 95.95           N  
ATOM   1331  CA  PRO B 166     -35.187 -31.352 -15.732  1.00 95.95           C  
ATOM   1332  C   PRO B 166     -35.095 -31.494 -14.215  1.00 95.95           C  
ATOM   1333  CB  PRO B 166     -34.336 -32.414 -16.433  1.00 95.95           C  
ATOM   1334  O   PRO B 166     -34.161 -30.976 -13.598  1.00 95.95           O  
ATOM   1335  CG  PRO B 166     -33.735 -31.709 -17.606  1.00 95.95           C  
ATOM   1336  CD  PRO B 166     -33.537 -30.265 -17.246  1.00 95.95           C  
ATOM   1337  N   PRO B 167     -36.124 -32.213 -13.627  1.00 96.00           N  
ATOM   1338  CA  PRO B 167     -36.065 -32.441 -12.181  1.00 96.00           C  
ATOM   1339  C   PRO B 167     -34.959 -33.414 -11.782  1.00 96.00           C  
ATOM   1340  CB  PRO B 167     -37.445 -33.021 -11.860  1.00 96.00           C  
ATOM   1341  O   PRO B 167     -34.570 -34.274 -12.577  1.00 96.00           O  
ATOM   1342  CG  PRO B 167     -37.874 -33.706 -13.118  1.00 96.00           C  
ATOM   1343  CD  PRO B 167     -37.338 -32.932 -14.288  1.00 96.00           C  
ATOM   1344  N   GLY B 168     -34.394 -33.247 -10.704  1.00 96.08           N  
ATOM   1345  CA  GLY B 168     -33.361 -34.113 -10.159  1.00 96.08           C  
ATOM   1346  C   GLY B 168     -32.741 -33.572  -8.884  1.00 96.08           C  
ATOM   1347  O   GLY B 168     -32.945 -32.408  -8.534  1.00 96.08           O  
ATOM   1348  N   GLU B 169     -32.177 -34.501  -8.116  1.00 96.68           N  
ATOM   1349  CA  GLU B 169     -31.482 -34.114  -6.892  1.00 96.68           C  
ATOM   1350  C   GLU B 169     -29.978 -34.337  -7.017  1.00 96.68           C  
ATOM   1351  CB  GLU B 169     -32.031 -34.891  -5.693  1.00 96.68           C  
ATOM   1352  O   GLU B 169     -29.524 -35.473  -7.170  1.00 96.68           O  
ATOM   1353  CG  GLU B 169     -31.453 -34.449  -4.357  1.00 96.68           C  
ATOM   1354  CD  GLU B 169     -31.774 -35.406  -3.219  1.00 96.68           C  
ATOM   1355  OE1 GLU B 169     -32.427 -34.984  -2.237  1.00 96.68           O  
ATOM   1356  OE2 GLU B 169     -31.367 -36.586  -3.309  1.00 96.68           O  
ATOM   1357  N   TYR B 170     -29.239 -33.291  -6.981  1.00 97.83           N  
ATOM   1358  CA  TYR B 170     -27.781 -33.312  -7.000  1.00 97.83           C  
ATOM   1359  C   TYR B 170     -27.261 -33.963  -8.276  1.00 97.83           C  
ATOM   1360  CB  TYR B 170     -27.237 -34.055  -5.776  1.00 97.83           C  
ATOM   1361  O   TYR B 170     -26.363 -34.807  -8.228  1.00 97.83           O  
ATOM   1362  CG  TYR B 170     -25.856 -33.610  -5.360  1.00 97.83           C  
ATOM   1363  CD1 TYR B 170     -24.766 -34.472  -5.460  1.00 97.83           C  
ATOM   1364  CD2 TYR B 170     -25.638 -32.329  -4.865  1.00 97.83           C  
ATOM   1365  CE1 TYR B 170     -23.492 -34.067  -5.076  1.00 97.83           C  
ATOM   1366  CE2 TYR B 170     -24.368 -31.914  -4.478  1.00 97.83           C  
ATOM   1367  OH  TYR B 170     -22.044 -32.382  -4.205  1.00 97.83           O  
ATOM   1368  CZ  TYR B 170     -23.303 -32.788  -4.587  1.00 97.83           C  
ATOM   1369  N   ARG B 171     -27.770 -33.602  -9.363  1.00 97.15           N  
ATOM   1370  CA  ARG B 171     -27.361 -34.112 -10.668  1.00 97.15           C  
ATOM   1371  C   ARG B 171     -26.173 -33.328 -11.214  1.00 97.15           C  
ATOM   1372  CB  ARG B 171     -28.527 -34.053 -11.658  1.00 97.15           C  
ATOM   1373  O   ARG B 171     -26.132 -32.100 -11.111  1.00 97.15           O  
ATOM   1374  CG  ARG B 171     -29.713 -34.919 -11.264  1.00 97.15           C  
ATOM   1375  CD  ARG B 171     -29.445 -36.395 -11.526  1.00 97.15           C  
ATOM   1376  NE  ARG B 171     -30.642 -37.205 -11.319  1.00 97.15           N  
ATOM   1377  NH1 ARG B 171     -29.680 -39.180 -12.035  1.00 97.15           N  
ATOM   1378  NH2 ARG B 171     -31.864 -39.149 -11.340  1.00 97.15           N  
ATOM   1379  CZ  ARG B 171     -30.726 -38.510 -11.565  1.00 97.15           C  
ATOM   1380  N   SER B 172     -25.352 -34.070 -11.805  1.00 97.38           N  
ATOM   1381  CA  SER B 172     -24.120 -33.470 -12.306  1.00 97.38           C  
ATOM   1382  C   SER B 172     -24.365 -32.705 -13.602  1.00 97.38           C  
ATOM   1383  CB  SER B 172     -23.053 -34.543 -12.532  1.00 97.38           C  
ATOM   1384  O   SER B 172     -25.234 -33.077 -14.394  1.00 97.38           O  
ATOM   1385  OG  SER B 172     -21.859 -33.967 -13.032  1.00 97.38           O  
ATOM   1386  N   LEU B 173     -23.668 -31.588 -13.758  1.00 97.19           N  
ATOM   1387  CA  LEU B 173     -23.674 -30.804 -14.988  1.00 97.19           C  
ATOM   1388  C   LEU B 173     -22.344 -30.934 -15.722  1.00 97.19           C  
ATOM   1389  CB  LEU B 173     -23.961 -29.331 -14.684  1.00 97.19           C  
ATOM   1390  O   LEU B 173     -21.302 -31.142 -15.096  1.00 97.19           O  
ATOM   1391  CG  LEU B 173     -25.360 -29.008 -14.157  1.00 97.19           C  
ATOM   1392  CD1 LEU B 173     -25.406 -27.583 -13.615  1.00 97.19           C  
ATOM   1393  CD2 LEU B 173     -26.403 -29.203 -15.252  1.00 97.19           C  
ATOM   1394  N   ASP B 174     -22.352 -30.810 -17.000  1.00 96.87           N  
ATOM   1395  CA  ASP B 174     -21.125 -30.815 -17.790  1.00 96.87           C  
ATOM   1396  C   ASP B 174     -20.377 -29.491 -17.651  1.00 96.87           C  
ATOM   1397  CB  ASP B 174     -21.435 -31.092 -19.263  1.00 96.87           C  
ATOM   1398  O   ASP B 174     -19.147 -29.454 -17.733  1.00 96.87           O  
ATOM   1399  CG  ASP B 174     -21.908 -32.513 -19.512  1.00 96.87           C  
ATOM   1400  OD1 ASP B 174     -22.609 -32.756 -20.518  1.00 96.87           O  
ATOM   1401  OD2 ASP B 174     -21.580 -33.399 -18.693  1.00 96.87           O  
ATOM   1402  N   GLU B 175     -21.175 -28.444 -17.383  1.00 97.15           N  
ATOM   1403  CA  GLU B 175     -20.586 -27.120 -17.207  1.00 97.15           C  
ATOM   1404  C   GLU B 175     -19.762 -27.048 -15.925  1.00 97.15           C  
ATOM   1405  CB  GLU B 175     -21.675 -26.044 -17.195  1.00 97.15           C  
ATOM   1406  O   GLU B 175     -20.079 -27.717 -14.939  1.00 97.15           O  
ATOM   1407  CG  GLU B 175     -22.412 -25.900 -18.518  1.00 97.15           C  
ATOM   1408  CD  GLU B 175     -23.531 -26.914 -18.695  1.00 97.15           C  
ATOM   1409  OE1 GLU B 175     -24.243 -26.858 -19.723  1.00 97.15           O  
ATOM   1410  OE2 GLU B 175     -23.697 -27.771 -17.798  1.00 97.15           O  
ATOM   1411  N   LYS B 176     -18.670 -26.227 -15.906  1.00 97.93           N  
ATOM   1412  CA  LYS B 176     -17.797 -26.047 -14.750  1.00 97.93           C  
ATOM   1413  C   LYS B 176     -17.624 -24.568 -14.416  1.00 97.93           C  
ATOM   1414  CB  LYS B 176     -16.433 -26.691 -15.002  1.00 97.93           C  
ATOM   1415  O   LYS B 176     -17.725 -23.712 -15.298  1.00 97.93           O  
ATOM   1416  CG  LYS B 176     -16.490 -28.194 -15.230  1.00 97.93           C  
ATOM   1417  CD  LYS B 176     -15.100 -28.816 -15.207  1.00 97.93           C  
ATOM   1418  CE  LYS B 176     -15.162 -30.332 -15.340  1.00 97.93           C  
ATOM   1419  NZ  LYS B 176     -13.918 -30.984 -14.834  1.00 97.93           N  
ATOM   1420  N   ILE B 177     -17.465 -24.292 -13.205  1.00 98.02           N  
ATOM   1421  CA  ILE B 177     -16.974 -22.962 -12.860  1.00 98.02           C  
ATOM   1422  C   ILE B 177     -15.532 -22.805 -13.335  1.00 98.02           C  
ATOM   1423  CB  ILE B 177     -17.069 -22.702 -11.340  1.00 98.02           C  
ATOM   1424  O   ILE B 177     -14.668 -23.619 -12.997  1.00 98.02           O  
ATOM   1425  CG1 ILE B 177     -18.503 -22.929 -10.847  1.00 98.02           C  
ATOM   1426  CG2 ILE B 177     -16.592 -21.286 -11.003  1.00 98.02           C  
ATOM   1427  CD1 ILE B 177     -19.517 -21.949 -11.423  1.00 98.02           C  
ATOM   1428  N   PRO B 178     -15.204 -21.812 -14.083  1.00 96.85           N  
ATOM   1429  CA  PRO B 178     -13.844 -21.672 -14.611  1.00 96.85           C  
ATOM   1430  C   PRO B 178     -12.806 -21.443 -13.514  1.00 96.85           C  
ATOM   1431  CB  PRO B 178     -13.947 -20.452 -15.530  1.00 96.85           C  
ATOM   1432  O   PRO B 178     -13.119 -20.855 -12.476  1.00 96.85           O  
ATOM   1433  CG  PRO B 178     -15.102 -19.668 -14.996  1.00 96.85           C  
ATOM   1434  CD  PRO B 178     -16.076 -20.622 -14.367  1.00 96.85           C  
ATOM   1435  N   TYR B 179     -11.535 -21.902 -13.720  1.00 97.12           N  
ATOM   1436  CA  TYR B 179     -10.439 -21.597 -12.807  1.00 97.12           C  
ATOM   1437  C   TYR B 179     -10.265 -20.091 -12.647  1.00 97.12           C  
ATOM   1438  CB  TYR B 179      -9.133 -22.223 -13.306  1.00 97.12           C  
ATOM   1439  O   TYR B 179     -10.323 -19.346 -13.627  1.00 97.12           O  
ATOM   1440  CG  TYR B 179      -7.963 -22.011 -12.376  1.00 97.12           C  
ATOM   1441  CD1 TYR B 179      -6.955 -21.102 -12.689  1.00 97.12           C  
ATOM   1442  CD2 TYR B 179      -7.864 -22.719 -11.183  1.00 97.12           C  
ATOM   1443  CE1 TYR B 179      -5.874 -20.905 -11.836  1.00 97.12           C  
ATOM   1444  CE2 TYR B 179      -6.788 -22.530 -10.323  1.00 97.12           C  
ATOM   1445  OH  TYR B 179      -4.732 -21.430  -9.808  1.00 97.12           O  
ATOM   1446  CZ  TYR B 179      -5.800 -21.622 -10.656  1.00 97.12           C  
ATOM   1447  N   GLY B 180     -10.012 -19.665 -11.504  1.00 97.55           N  
ATOM   1448  CA  GLY B 180      -9.934 -18.250 -11.180  1.00 97.55           C  
ATOM   1449  C   GLY B 180     -11.159 -17.738 -10.444  1.00 97.55           C  
ATOM   1450  O   GLY B 180     -11.125 -16.661  -9.845  1.00 97.55           O  
ATOM   1451  N   PHE B 181     -12.304 -18.613 -10.558  1.00 97.82           N  
ATOM   1452  CA  PHE B 181     -13.569 -18.171  -9.982  1.00 97.82           C  
ATOM   1453  C   PHE B 181     -14.132 -19.227  -9.039  1.00 97.82           C  
ATOM   1454  CB  PHE B 181     -14.584 -17.858 -11.086  1.00 97.82           C  
ATOM   1455  O   PHE B 181     -15.221 -19.057  -8.486  1.00 97.82           O  
ATOM   1456  CG  PHE B 181     -14.205 -16.680 -11.943  1.00 97.82           C  
ATOM   1457  CD1 PHE B 181     -14.659 -15.404 -11.635  1.00 97.82           C  
ATOM   1458  CD2 PHE B 181     -13.393 -16.850 -13.057  1.00 97.82           C  
ATOM   1459  CE1 PHE B 181     -14.309 -14.312 -12.427  1.00 97.82           C  
ATOM   1460  CE2 PHE B 181     -13.039 -15.764 -13.853  1.00 97.82           C  
ATOM   1461  CZ  PHE B 181     -13.500 -14.496 -13.536  1.00 97.82           C  
ATOM   1462  N   ARG B 182     -13.500 -20.366  -8.784  1.00 98.07           N  
ATOM   1463  CA  ARG B 182     -14.011 -21.492  -8.009  1.00 98.07           C  
ATOM   1464  C   ARG B 182     -14.073 -21.151  -6.524  1.00 98.07           C  
ATOM   1465  CB  ARG B 182     -13.141 -22.733  -8.226  1.00 98.07           C  
ATOM   1466  O   ARG B 182     -13.158 -20.525  -5.986  1.00 98.07           O  
ATOM   1467  CG  ARG B 182     -13.037 -23.166  -9.679  1.00 98.07           C  
ATOM   1468  CD  ARG B 182     -12.008 -24.272  -9.866  1.00 98.07           C  
ATOM   1469  NE  ARG B 182     -11.844 -24.624 -11.273  1.00 98.07           N  
ATOM   1470  NH1 ARG B 182     -10.154 -26.156 -10.907  1.00 98.07           N  
ATOM   1471  NH2 ARG B 182     -10.903 -25.755 -13.036  1.00 98.07           N  
ATOM   1472  CZ  ARG B 182     -10.967 -25.511 -11.736  1.00 98.07           C  
ATOM   1473  N   PRO B 183     -15.146 -21.484  -5.860  1.00 97.98           N  
ATOM   1474  CA  PRO B 183     -15.258 -21.206  -4.427  1.00 97.98           C  
ATOM   1475  C   PRO B 183     -14.268 -22.012  -3.590  1.00 97.98           C  
ATOM   1476  CB  PRO B 183     -16.700 -21.606  -4.102  1.00 97.98           C  
ATOM   1477  O   PRO B 183     -13.889 -23.122  -3.974  1.00 97.98           O  
ATOM   1478  CG  PRO B 183     -17.035 -22.668  -5.099  1.00 97.98           C  
ATOM   1479  CD  PRO B 183     -16.330 -22.353  -6.387  1.00 97.98           C  
ATOM   1480  N   CYS B 184     -13.920 -21.488  -2.439  1.00 97.05           N  
ATOM   1481  CA  CYS B 184     -12.939 -22.183  -1.613  1.00 97.05           C  
ATOM   1482  C   CYS B 184     -13.598 -23.288  -0.797  1.00 97.05           C  
ATOM   1483  CB  CYS B 184     -12.233 -21.200  -0.679  1.00 97.05           C  
ATOM   1484  O   CYS B 184     -12.917 -24.180  -0.288  1.00 97.05           O  
ATOM   1485  SG  CYS B 184     -13.337 -20.401   0.506  1.00 97.05           S  
ATOM   1486  N   VAL B 185     -14.912 -23.282  -0.638  1.00 97.79           N  
ATOM   1487  CA  VAL B 185     -15.716 -24.338  -0.032  1.00 97.79           C  
ATOM   1488  C   VAL B 185     -16.971 -24.577  -0.869  1.00 97.79           C  
ATOM   1489  CB  VAL B 185     -16.104 -23.993   1.423  1.00 97.79           C  
ATOM   1490  O   VAL B 185     -17.360 -23.727  -1.673  1.00 97.79           O  
ATOM   1491  CG1 VAL B 185     -14.858 -23.863   2.297  1.00 97.79           C  
ATOM   1492  CG2 VAL B 185     -16.926 -22.706   1.464  1.00 97.79           C  
ATOM   1493  N   GLN B 186     -17.737 -25.733  -0.703  1.00 97.73           N  
ATOM   1494  CA  GLN B 186     -18.987 -25.970  -1.419  1.00 97.73           C  
ATOM   1495  C   GLN B 186     -19.974 -24.828  -1.197  1.00 97.73           C  
ATOM   1496  CB  GLN B 186     -19.612 -27.296  -0.982  1.00 97.73           C  
ATOM   1497  O   GLN B 186     -20.220 -24.425  -0.058  1.00 97.73           O  
ATOM   1498  CG  GLN B 186     -20.835 -27.696  -1.796  1.00 97.73           C  
ATOM   1499  CD  GLN B 186     -21.485 -28.971  -1.291  1.00 97.73           C  
ATOM   1500  NE2 GLN B 186     -21.583 -29.971  -2.159  1.00 97.73           N  
ATOM   1501  OE1 GLN B 186     -21.895 -29.055  -0.129  1.00 97.73           O  
ATOM   1502  N   THR B 187     -20.409 -24.313  -2.267  1.00 98.42           N  
ATOM   1503  CA  THR B 187     -21.275 -23.139  -2.259  1.00 98.42           C  
ATOM   1504  C   THR B 187     -22.580 -23.424  -2.997  1.00 98.42           C  
ATOM   1505  CB  THR B 187     -20.576 -21.924  -2.897  1.00 98.42           C  
ATOM   1506  O   THR B 187     -22.579 -24.082  -4.040  1.00 98.42           O  
ATOM   1507  CG2 THR B 187     -21.513 -20.723  -2.964  1.00 98.42           C  
ATOM   1508  OG1 THR B 187     -19.426 -21.577  -2.116  1.00 98.42           O  
ATOM   1509  N   HIS B 188     -23.788 -22.927  -2.414  1.00 98.20           N  
ATOM   1510  CA  HIS B 188     -25.099 -23.256  -2.962  1.00 98.20           C  
ATOM   1511  C   HIS B 188     -25.826 -22.004  -3.441  1.00 98.20           C  
ATOM   1512  CB  HIS B 188     -25.947 -23.989  -1.920  1.00 98.20           C  
ATOM   1513  O   HIS B 188     -26.050 -21.074  -2.662  1.00 98.20           O  
ATOM   1514  CG  HIS B 188     -25.249 -25.152  -1.290  1.00 98.20           C  
ATOM   1515  CD2 HIS B 188     -24.722 -25.308  -0.052  1.00 98.20           C  
ATOM   1516  ND1 HIS B 188     -25.025 -26.337  -1.957  1.00 98.20           N  
ATOM   1517  CE1 HIS B 188     -24.390 -27.174  -1.154  1.00 98.20           C  
ATOM   1518  NE2 HIS B 188     -24.194 -26.575   0.008  1.00 98.20           N  
ATOM   1519  N   LEU B 189     -26.094 -21.874  -4.686  1.00 98.53           N  
ATOM   1520  CA  LEU B 189     -26.948 -20.827  -5.237  1.00 98.53           C  
ATOM   1521  C   LEU B 189     -28.412 -21.252  -5.216  1.00 98.53           C  
ATOM   1522  CB  LEU B 189     -26.523 -20.488  -6.668  1.00 98.53           C  
ATOM   1523  O   LEU B 189     -28.813 -22.149  -5.962  1.00 98.53           O  
ATOM   1524  CG  LEU B 189     -27.489 -19.618  -7.474  1.00 98.53           C  
ATOM   1525  CD1 LEU B 189     -27.621 -18.240  -6.834  1.00 98.53           C  
ATOM   1526  CD2 LEU B 189     -27.022 -19.499  -8.921  1.00 98.53           C  
ATOM   1527  N   VAL B 190     -29.203 -20.747  -4.294  1.00 98.33           N  
ATOM   1528  CA  VAL B 190     -30.637 -21.008  -4.229  1.00 98.33           C  
ATOM   1529  C   VAL B 190     -31.376 -20.078  -5.189  1.00 98.33           C  
ATOM   1530  CB  VAL B 190     -31.181 -20.832  -2.793  1.00 98.33           C  
ATOM   1531  O   VAL B 190     -31.323 -18.855  -5.043  1.00 98.33           O  
ATOM   1532  CG1 VAL B 190     -32.688 -21.074  -2.753  1.00 98.33           C  
ATOM   1533  CG2 VAL B 190     -30.459 -21.774  -1.831  1.00 98.33           C  
ATOM   1534  N   ALA B 191     -32.088 -20.688  -6.229  1.00 98.13           N  
ATOM   1535  CA  ALA B 191     -32.780 -19.902  -7.247  1.00 98.13           C  
ATOM   1536  C   ALA B 191     -34.293 -20.055  -7.124  1.00 98.13           C  
ATOM   1537  CB  ALA B 191     -32.319 -20.314  -8.643  1.00 98.13           C  
ATOM   1538  O   ALA B 191     -34.804 -21.173  -7.026  1.00 98.13           O  
ATOM   1539  N   ASN B 192     -34.943 -18.898  -7.072  1.00 97.88           N  
ATOM   1540  CA  ASN B 192     -36.401 -18.902  -7.126  1.00 97.88           C  
ATOM   1541  C   ASN B 192     -36.910 -19.233  -8.526  1.00 97.88           C  
ATOM   1542  CB  ASN B 192     -36.959 -17.555  -6.663  1.00 97.88           C  
ATOM   1543  O   ASN B 192     -36.391 -18.717  -9.518  1.00 97.88           O  
ATOM   1544  CG  ASN B 192     -38.471 -17.489  -6.747  1.00 97.88           C  
ATOM   1545  ND2 ASN B 192     -38.980 -16.589  -7.582  1.00 97.88           N  
ATOM   1546  OD1 ASN B 192     -39.177 -18.239  -6.068  1.00 97.88           O  
ATOM   1547  N   LYS B 193     -37.900 -20.159  -8.600  1.00 97.28           N  
ATOM   1548  CA  LYS B 193     -38.596 -20.463  -9.847  1.00 97.28           C  
ATOM   1549  C   LYS B 193     -40.010 -19.889  -9.842  1.00 97.28           C  
ATOM   1550  CB  LYS B 193     -38.645 -21.974 -10.081  1.00 97.28           C  
ATOM   1551  O   LYS B 193     -40.765 -20.092  -8.888  1.00 97.28           O  
ATOM   1552  CG  LYS B 193     -37.275 -22.626 -10.198  1.00 97.28           C  
ATOM   1553  CD  LYS B 193     -37.372 -24.145 -10.130  1.00 97.28           C  
ATOM   1554  CE  LYS B 193     -38.225 -24.703 -11.261  1.00 97.28           C  
ATOM   1555  NZ  LYS B 193     -38.781 -26.047 -10.924  1.00 97.28           N  
ATOM   1556  N   ASN B 194     -40.375 -19.061 -10.862  1.00 96.75           N  
ATOM   1557  CA  ASN B 194     -41.748 -18.574 -10.937  1.00 96.75           C  
ATOM   1558  C   ASN B 194     -42.273 -18.592 -12.369  1.00 96.75           C  
ATOM   1559  CB  ASN B 194     -41.850 -17.163 -10.352  1.00 96.75           C  
ATOM   1560  O   ASN B 194     -41.497 -18.484 -13.321  1.00 96.75           O  
ATOM   1561  CG  ASN B 194     -41.062 -16.142 -11.150  1.00 96.75           C  
ATOM   1562  ND2 ASN B 194     -41.769 -15.250 -11.832  1.00 96.75           N  
ATOM   1563  OD1 ASN B 194     -39.829 -16.156 -11.153  1.00 96.75           O  
ATOM   1564  N   SER B 195     -43.487 -18.918 -12.579  1.00 93.56           N  
ATOM   1565  CA  SER B 195     -44.276 -18.738 -13.793  1.00 93.56           C  
ATOM   1566  C   SER B 195     -45.354 -17.677 -13.599  1.00 93.56           C  
ATOM   1567  CB  SER B 195     -44.919 -20.059 -14.216  1.00 93.56           C  
ATOM   1568  O   SER B 195     -46.317 -17.891 -12.860  1.00 93.56           O  
ATOM   1569  OG  SER B 195     -45.612 -19.911 -15.444  1.00 93.56           O  
ATOM   1570  N   GLY B 196     -45.208 -16.486 -14.245  1.00 90.72           N  
ATOM   1571  CA  GLY B 196     -46.000 -15.339 -13.830  1.00 90.72           C  
ATOM   1572  C   GLY B 196     -45.721 -14.905 -12.404  1.00 90.72           C  
ATOM   1573  O   GLY B 196     -44.563 -14.723 -12.020  1.00 90.72           O  
ATOM   1574  N   TRP B 197     -46.644 -14.841 -11.704  1.00 92.83           N  
ATOM   1575  CA  TRP B 197     -46.413 -14.428 -10.324  1.00 92.83           C  
ATOM   1576  C   TRP B 197     -46.452 -15.628  -9.383  1.00 92.83           C  
ATOM   1577  CB  TRP B 197     -47.453 -13.391  -9.891  1.00 92.83           C  
ATOM   1578  O   TRP B 197     -46.235 -15.486  -8.178  1.00 92.83           O  
ATOM   1579  CG  TRP B 197     -48.872 -13.824 -10.107  1.00 92.83           C  
ATOM   1580  CD1 TRP B 197     -49.447 -14.207 -11.287  1.00 92.83           C  
ATOM   1581  CD2 TRP B 197     -49.898 -13.915  -9.114  1.00 92.83           C  
ATOM   1582  CE2 TRP B 197     -51.071 -14.360  -9.763  1.00 92.83           C  
ATOM   1583  CE3 TRP B 197     -49.939 -13.663  -7.736  1.00 92.83           C  
ATOM   1584  NE1 TRP B 197     -50.769 -14.531 -11.087  1.00 92.83           N  
ATOM   1585  CH2 TRP B 197     -52.286 -14.305  -7.733  1.00 92.83           C  
ATOM   1586  CZ2 TRP B 197     -52.273 -14.559  -9.080  1.00 92.83           C  
ATOM   1587  CZ3 TRP B 197     -51.137 -13.861  -7.058  1.00 92.83           C  
ATOM   1588  N   ILE B 198     -46.517 -16.793  -9.894  1.00 93.11           N  
ATOM   1589  CA  ILE B 198     -46.665 -18.001  -9.090  1.00 93.11           C  
ATOM   1590  C   ILE B 198     -45.289 -18.586  -8.781  1.00 93.11           C  
ATOM   1591  CB  ILE B 198     -47.545 -19.051  -9.805  1.00 93.11           C  
ATOM   1592  O   ILE B 198     -44.492 -18.830  -9.690  1.00 93.11           O  
ATOM   1593  CG1 ILE B 198     -48.949 -18.489 -10.056  1.00 93.11           C  
ATOM   1594  CG2 ILE B 198     -47.612 -20.345  -8.988  1.00 93.11           C  
ATOM   1595  CD1 ILE B 198     -49.834 -19.391 -10.906  1.00 93.11           C  
ATOM   1596  N   HIS B 199     -45.017 -18.736  -7.531  1.00 94.96           N  
ATOM   1597  CA  HIS B 199     -43.803 -19.392  -7.060  1.00 94.96           C  
ATOM   1598  C   HIS B 199     -43.867 -20.899  -7.289  1.00 94.96           C  
ATOM   1599  CB  HIS B 199     -43.575 -19.095  -5.577  1.00 94.96           C  
ATOM   1600  O   HIS B 199     -44.813 -21.558  -6.852  1.00 94.96           O  
ATOM   1601  CG  HIS B 199     -42.405 -19.821  -4.993  1.00 94.96           C  
ATOM   1602  CD2 HIS B 199     -42.342 -20.814  -4.075  1.00 94.96           C  
ATOM   1603  ND1 HIS B 199     -41.103 -19.541  -5.349  1.00 94.96           N  
ATOM   1604  CE1 HIS B 199     -40.288 -20.334  -4.673  1.00 94.96           C  
ATOM   1605  NE2 HIS B 199     -41.015 -21.116  -3.893  1.00 94.96           N  
ATOM   1606  N   ASN B 200     -42.859 -21.458  -7.990  1.00 94.58           N  
ATOM   1607  CA  ASN B 200     -42.872 -22.874  -8.344  1.00 94.58           C  
ATOM   1608  C   ASN B 200     -41.736 -23.632  -7.664  1.00 94.58           C  
ATOM   1609  CB  ASN B 200     -42.795 -23.048  -9.862  1.00 94.58           C  
ATOM   1610  O   ASN B 200     -41.206 -24.595  -8.222  1.00 94.58           O  
ATOM   1611  CG  ASN B 200     -44.047 -22.571 -10.570  1.00 94.58           C  
ATOM   1612  ND2 ASN B 200     -43.922 -22.268 -11.856  1.00 94.58           N  
ATOM   1613  OD1 ASN B 200     -45.118 -22.473  -9.965  1.00 94.58           O  
ATOM   1614  N   GLY B 201     -41.347 -23.270  -6.566  1.00 95.69           N  
ATOM   1615  CA  GLY B 201     -40.266 -23.905  -5.829  1.00 95.69           C  
ATOM   1616  C   GLY B 201     -38.921 -23.238  -6.050  1.00 95.69           C  
ATOM   1617  O   GLY B 201     -38.834 -22.215  -6.732  1.00 95.69           O  
ATOM   1618  N   CYS B 202     -37.960 -23.860  -5.428  1.00 97.23           N  
ATOM   1619  CA  CYS B 202     -36.589 -23.387  -5.583  1.00 97.23           C  
ATOM   1620  C   CYS B 202     -35.708 -24.462  -6.208  1.00 97.23           C  
ATOM   1621  CB  CYS B 202     -36.012 -22.963  -4.233  1.00 97.23           C  
ATOM   1622  O   CYS B 202     -35.848 -25.645  -5.893  1.00 97.23           O  
ATOM   1623  SG  CYS B 202     -36.848 -21.540  -3.499  1.00 97.23           S  
ATOM   1624  N   ALA B 203     -34.871 -24.040  -7.176  1.00 97.80           N  
ATOM   1625  CA  ALA B 203     -33.774 -24.872  -7.665  1.00 97.80           C  
ATOM   1626  C   ALA B 203     -32.449 -24.460  -7.029  1.00 97.80           C  
ATOM   1627  CB  ALA B 203     -33.679 -24.788  -9.186  1.00 97.80           C  
ATOM   1628  O   ALA B 203     -32.270 -23.302  -6.645  1.00 97.80           O  
ATOM   1629  N   VAL B 204     -31.602 -25.408  -6.883  1.00 98.01           N  
ATOM   1630  CA  VAL B 204     -30.321 -25.097  -6.256  1.00 98.01           C  
ATOM   1631  C   VAL B 204     -29.179 -25.579  -7.147  1.00 98.01           C  
ATOM   1632  CB  VAL B 204     -30.208 -25.732  -4.852  1.00 98.01           C  
ATOM   1633  O   VAL B 204     -29.205 -26.708  -7.644  1.00 98.01           O  
ATOM   1634  CG1 VAL B 204     -28.907 -25.309  -4.172  1.00 98.01           C  
ATOM   1635  CG2 VAL B 204     -31.412 -25.348  -3.995  1.00 98.01           C  
ATOM   1636  N   TRP B 205     -28.181 -24.742  -7.359  1.00 98.28           N  
ATOM   1637  CA  TRP B 205     -26.904 -25.123  -7.953  1.00 98.28           C  
ATOM   1638  C   TRP B 205     -25.821 -25.242  -6.886  1.00 98.28           C  
ATOM   1639  CB  TRP B 205     -26.480 -24.106  -9.017  1.00 98.28           C  
ATOM   1640  O   TRP B 205     -25.642 -24.334  -6.070  1.00 98.28           O  
ATOM   1641  CG  TRP B 205     -27.060 -24.368 -10.375  1.00 98.28           C  
ATOM   1642  CD1 TRP B 205     -26.414 -24.890 -11.460  1.00 98.28           C  
ATOM   1643  CD2 TRP B 205     -28.405 -24.116 -10.792  1.00 98.28           C  
ATOM   1644  CE2 TRP B 205     -28.504 -24.509 -12.145  1.00 98.28           C  
ATOM   1645  CE3 TRP B 205     -29.538 -23.595 -10.152  1.00 98.28           C  
ATOM   1646  NE1 TRP B 205     -27.277 -24.977 -12.528  1.00 98.28           N  
ATOM   1647  CH2 TRP B 205     -30.786 -23.885 -12.220  1.00 98.28           C  
ATOM   1648  CZ2 TRP B 205     -29.693 -24.398 -12.870  1.00 98.28           C  
ATOM   1649  CZ3 TRP B 205     -30.720 -23.485 -10.875  1.00 98.28           C  
ATOM   1650  N   HIS B 206     -25.241 -26.419  -6.820  1.00 98.31           N  
ATOM   1651  CA  HIS B 206     -24.167 -26.712  -5.878  1.00 98.31           C  
ATOM   1652  C   HIS B 206     -22.800 -26.584  -6.542  1.00 98.31           C  
ATOM   1653  CB  HIS B 206     -24.336 -28.115  -5.292  1.00 98.31           C  
ATOM   1654  O   HIS B 206     -22.485 -27.329  -7.472  1.00 98.31           O  
ATOM   1655  CG  HIS B 206     -25.731 -28.413  -4.842  1.00 98.31           C  
ATOM   1656  CD2 HIS B 206     -26.745 -29.065  -5.460  1.00 98.31           C  
ATOM   1657  ND1 HIS B 206     -26.217 -28.020  -3.614  1.00 98.31           N  
ATOM   1658  CE1 HIS B 206     -27.473 -28.418  -3.496  1.00 98.31           C  
ATOM   1659  NE2 HIS B 206     -27.817 -29.055  -4.603  1.00 98.31           N  
ATOM   1660  N   LEU B 207     -22.007 -25.589  -6.139  1.00 98.35           N  
ATOM   1661  CA  LEU B 207     -20.708 -25.279  -6.728  1.00 98.35           C  
ATOM   1662  C   LEU B 207     -19.576 -25.826  -5.865  1.00 98.35           C  
ATOM   1663  CB  LEU B 207     -20.547 -23.767  -6.905  1.00 98.35           C  
ATOM   1664  O   LEU B 207     -19.441 -25.450  -4.699  1.00 98.35           O  
ATOM   1665  CG  LEU B 207     -21.748 -23.020  -7.485  1.00 98.35           C  
ATOM   1666  CD1 LEU B 207     -21.471 -21.521  -7.525  1.00 98.35           C  
ATOM   1667  CD2 LEU B 207     -22.083 -23.545  -8.877  1.00 98.35           C  
ATOM   1668  N   GLU B 208     -18.750 -26.739  -6.472  1.00 97.73           N  
ATOM   1669  CA  GLU B 208     -17.672 -27.380  -5.725  1.00 97.73           C  
ATOM   1670  C   GLU B 208     -16.354 -26.634  -5.908  1.00 97.73           C  
ATOM   1671  CB  GLU B 208     -17.514 -28.841  -6.156  1.00 97.73           C  
ATOM   1672  O   GLU B 208     -16.160 -25.942  -6.910  1.00 97.73           O  
ATOM   1673  CG  GLU B 208     -18.760 -29.686  -5.933  1.00 97.73           C  
ATOM   1674  CD  GLU B 208     -19.091 -29.891  -4.464  1.00 97.73           C  
ATOM   1675  OE1 GLU B 208     -20.285 -30.062  -4.129  1.00 97.73           O  
ATOM   1676  OE2 GLU B 208     -18.149 -29.879  -3.641  1.00 97.73           O  
ATOM   1677  N   SER B 209     -15.376 -26.799  -4.969  1.00 97.89           N  
ATOM   1678  CA  SER B 209     -14.077 -26.136  -5.013  1.00 97.89           C  
ATOM   1679  C   SER B 209     -13.251 -26.616  -6.202  1.00 97.89           C  
ATOM   1680  CB  SER B 209     -13.306 -26.380  -3.715  1.00 97.89           C  
ATOM   1681  O   SER B 209     -12.303 -25.945  -6.617  1.00 97.89           O  
ATOM   1682  OG  SER B 209     -14.025 -25.877  -2.601  1.00 97.89           O  
ATOM   1683  N   SER B 210     -13.608 -27.713  -6.744  1.00 96.50           N  
ATOM   1684  CA  SER B 210     -12.939 -28.283  -7.909  1.00 96.50           C  
ATOM   1685  C   SER B 210     -13.414 -27.621  -9.198  1.00 96.50           C  
ATOM   1686  CB  SER B 210     -13.180 -29.791  -7.981  1.00 96.50           C  
ATOM   1687  O   SER B 210     -12.783 -27.768 -10.246  1.00 96.50           O  
ATOM   1688  OG  SER B 210     -14.554 -30.072  -8.189  1.00 96.50           O  
ATOM   1689  N   GLY B 211     -14.411 -26.899  -9.147  1.00 97.67           N  
ATOM   1690  CA  GLY B 211     -15.036 -26.301 -10.317  1.00 97.67           C  
ATOM   1691  C   GLY B 211     -16.250 -27.070 -10.803  1.00 97.67           C  
ATOM   1692  O   GLY B 211     -17.025 -26.565 -11.618  1.00 97.67           O  
ATOM   1693  N   ASP B 212     -16.501 -28.287 -10.286  1.00 98.12           N  
ATOM   1694  CA  ASP B 212     -17.664 -29.087 -10.655  1.00 98.12           C  
ATOM   1695  C   ASP B 212     -18.955 -28.445 -10.150  1.00 98.12           C  
ATOM   1696  CB  ASP B 212     -17.535 -30.509 -10.106  1.00 98.12           C  
ATOM   1697  O   ASP B 212     -18.966 -27.811  -9.093  1.00 98.12           O  
ATOM   1698  CG  ASP B 212     -16.420 -31.301 -10.767  1.00 98.12           C  
ATOM   1699  OD1 ASP B 212     -15.919 -32.272 -10.160  1.00 98.12           O  
ATOM   1700  OD2 ASP B 212     -16.038 -30.949 -11.904  1.00 98.12           O  
ATOM   1701  N   MET B 213     -20.113 -28.609 -11.020  1.00 97.86           N  
ATOM   1702  CA  MET B 213     -21.419 -28.069 -10.653  1.00 97.86           C  
ATOM   1703  C   MET B 213     -22.476 -29.167 -10.633  1.00 97.86           C  
ATOM   1704  CB  MET B 213     -21.835 -26.961 -11.623  1.00 97.86           C  
ATOM   1705  O   MET B 213     -22.458 -30.068 -11.474  1.00 97.86           O  
ATOM   1706  CG  MET B 213     -20.993 -25.700 -11.511  1.00 97.86           C  
ATOM   1707  SD  MET B 213     -21.597 -24.353 -12.601  1.00 97.86           S  
ATOM   1708  CE  MET B 213     -21.019 -24.960 -14.210  1.00 97.86           C  
ATOM   1709  N   PHE B 214     -23.295 -29.176  -9.640  1.00 97.85           N  
ATOM   1710  CA  PHE B 214     -24.467 -30.036  -9.522  1.00 97.85           C  
ATOM   1711  C   PHE B 214     -25.733 -29.204  -9.347  1.00 97.85           C  
ATOM   1712  CB  PHE B 214     -24.309 -31.005  -8.347  1.00 97.85           C  
ATOM   1713  O   PHE B 214     -25.663 -28.026  -8.991  1.00 97.85           O  
ATOM   1714  CG  PHE B 214     -23.043 -31.816  -8.395  1.00 97.85           C  
ATOM   1715  CD1 PHE B 214     -23.050 -33.113  -8.894  1.00 97.85           C  
ATOM   1716  CD2 PHE B 214     -21.844 -31.281  -7.941  1.00 97.85           C  
ATOM   1717  CE1 PHE B 214     -21.879 -33.866  -8.940  1.00 97.85           C  
ATOM   1718  CE2 PHE B 214     -20.670 -32.028  -7.984  1.00 97.85           C  
ATOM   1719  CZ  PHE B 214     -20.689 -33.320  -8.483  1.00 97.85           C  
ATOM   1720  N   TYR B 215     -26.905 -29.767  -9.671  1.00 98.07           N  
ATOM   1721  CA  TYR B 215     -28.132 -29.013  -9.446  1.00 98.07           C  
ATOM   1722  C   TYR B 215     -29.212 -29.898  -8.836  1.00 98.07           C  
ATOM   1723  CB  TYR B 215     -28.637 -28.403 -10.757  1.00 98.07           C  
ATOM   1724  O   TYR B 215     -29.176 -31.122  -8.982  1.00 98.07           O  
ATOM   1725  CG  TYR B 215     -29.331 -29.394 -11.660  1.00 98.07           C  
ATOM   1726  CD1 TYR B 215     -28.609 -30.153 -12.578  1.00 98.07           C  
ATOM   1727  CD2 TYR B 215     -30.709 -29.571 -11.598  1.00 98.07           C  
ATOM   1728  CE1 TYR B 215     -29.244 -31.066 -13.414  1.00 98.07           C  
ATOM   1729  CE2 TYR B 215     -31.354 -30.481 -12.429  1.00 98.07           C  
ATOM   1730  OH  TYR B 215     -31.249 -32.125 -14.156  1.00 98.07           O  
ATOM   1731  CZ  TYR B 215     -30.615 -31.223 -13.331  1.00 98.07           C  
ATOM   1732  N   SER B 216     -30.068 -29.414  -8.097  1.00 97.57           N  
ATOM   1733  CA  SER B 216     -31.326 -29.982  -7.623  1.00 97.57           C  
ATOM   1734  C   SER B 216     -32.514 -29.126  -8.049  1.00 97.57           C  
ATOM   1735  CB  SER B 216     -31.310 -30.125  -6.101  1.00 97.57           C  
ATOM   1736  O   SER B 216     -32.525 -27.914  -7.823  1.00 97.57           O  
ATOM   1737  OG  SER B 216     -30.233 -30.947  -5.684  1.00 97.57           O  
ATOM   1738  N   ASN B 217     -33.485 -29.726  -8.800  1.00 97.25           N  
ATOM   1739  CA  ASN B 217     -34.641 -29.029  -9.354  1.00 97.25           C  
ATOM   1740  C   ASN B 217     -35.925 -29.831  -9.157  1.00 97.25           C  
ATOM   1741  CB  ASN B 217     -34.426 -28.728 -10.838  1.00 97.25           C  
ATOM   1742  O   ASN B 217     -35.957 -31.034  -9.421  1.00 97.25           O  
ATOM   1743  CG  ASN B 217     -35.473 -27.787 -11.401  1.00 97.25           C  
ATOM   1744  ND2 ASN B 217     -35.849 -28.000 -12.656  1.00 97.25           N  
ATOM   1745  OD1 ASN B 217     -35.940 -26.875 -10.713  1.00 97.25           O  
ATOM   1746  N   PRO B 218     -36.954 -29.187  -8.516  1.00 95.02           N  
ATOM   1747  CA  PRO B 218     -38.140 -29.933  -8.090  1.00 95.02           C  
ATOM   1748  C   PRO B 218     -39.059 -30.296  -9.255  1.00 95.02           C  
ATOM   1749  CB  PRO B 218     -38.836 -28.969  -7.126  1.00 95.02           C  
ATOM   1750  O   PRO B 218     -39.850 -31.237  -9.152  1.00 95.02           O  
ATOM   1751  CG  PRO B 218     -38.360 -27.612  -7.533  1.00 95.02           C  
ATOM   1752  CD  PRO B 218     -36.945 -27.730  -8.022  1.00 95.02           C  
ATOM   1753  N   SER B 219     -38.967 -29.497 -10.486  1.00 94.41           N  
ATOM   1754  CA  SER B 219     -39.902 -29.749 -11.577  1.00 94.41           C  
ATOM   1755  C   SER B 219     -39.377 -29.189 -12.895  1.00 94.41           C  
ATOM   1756  CB  SER B 219     -41.270 -29.141 -11.264  1.00 94.41           C  
ATOM   1757  O   SER B 219     -38.519 -28.305 -12.902  1.00 94.41           O  
ATOM   1758  OG  SER B 219     -41.194 -27.726 -11.227  1.00 94.41           O  
ATOM   1759  N   ALA B 220     -39.800 -29.726 -13.983  1.00 93.24           N  
ATOM   1760  CA  ALA B 220     -39.352 -29.339 -15.318  1.00 93.24           C  
ATOM   1761  C   ALA B 220     -40.278 -28.288 -15.924  1.00 93.24           C  
ATOM   1762  CB  ALA B 220     -39.272 -30.562 -16.229  1.00 93.24           C  
ATOM   1763  O   ALA B 220     -40.285 -28.085 -17.141  1.00 93.24           O  
ATOM   1764  N   ASP B 221     -40.983 -27.567 -15.139  1.00 92.51           N  
ATOM   1765  CA  ASP B 221     -41.863 -26.520 -15.650  1.00 92.51           C  
ATOM   1766  C   ASP B 221     -41.058 -25.386 -16.280  1.00 92.51           C  
ATOM   1767  CB  ASP B 221     -42.754 -25.975 -14.532  1.00 92.51           C  
ATOM   1768  O   ASP B 221     -39.919 -25.130 -15.882  1.00 92.51           O  
ATOM   1769  CG  ASP B 221     -42.774 -26.865 -13.302  1.00 92.51           C  
ATOM   1770  OD1 ASP B 221     -42.526 -26.366 -12.183  1.00 92.51           O  
ATOM   1771  OD2 ASP B 221     -43.037 -28.078 -13.453  1.00 92.51           O  
ATOM   1772  N   ASN B 222     -41.591 -24.846 -17.419  1.00 94.38           N  
ATOM   1773  CA  ASN B 222     -41.041 -23.599 -17.941  1.00 94.38           C  
ATOM   1774  C   ASN B 222     -41.155 -22.467 -16.924  1.00 94.38           C  
ATOM   1775  CB  ASN B 222     -41.737 -23.211 -19.247  1.00 94.38           C  
ATOM   1776  O   ASN B 222     -42.260 -22.038 -16.588  1.00 94.38           O  
ATOM   1777  CG  ASN B 222     -40.912 -22.256 -20.087  1.00 94.38           C  
ATOM   1778  ND2 ASN B 222     -41.492 -21.773 -21.179  1.00 94.38           N  
ATOM   1779  OD1 ASN B 222     -39.762 -21.954 -19.757  1.00 94.38           O  
ATOM   1780  N   ALA B 223     -40.058 -22.097 -16.354  1.00 95.56           N  
ATOM   1781  CA  ALA B 223     -40.087 -21.129 -15.260  1.00 95.56           C  
ATOM   1782  C   ALA B 223     -38.955 -20.114 -15.394  1.00 95.56           C  
ATOM   1783  CB  ALA B 223     -40.001 -21.844 -13.914  1.00 95.56           C  
ATOM   1784  O   ALA B 223     -37.991 -20.344 -16.129  1.00 95.56           O  
ATOM   1785  N   ILE B 224     -39.133 -18.985 -14.796  1.00 96.68           N  
ATOM   1786  CA  ILE B 224     -38.074 -17.994 -14.646  1.00 96.68           C  
ATOM   1787  C   ILE B 224     -37.217 -18.334 -13.428  1.00 96.68           C  
ATOM   1788  CB  ILE B 224     -38.650 -16.566 -14.514  1.00 96.68           C  
ATOM   1789  O   ILE B 224     -37.742 -18.563 -12.336  1.00 96.68           O  
ATOM   1790  CG1 ILE B 224     -39.419 -16.181 -15.783  1.00 96.68           C  
ATOM   1791  CG2 ILE B 224     -37.534 -15.558 -14.223  1.00 96.68           C  
ATOM   1792  CD1 ILE B 224     -40.200 -14.880 -15.663  1.00 96.68           C  
ATOM   1793  N   TYR B 225     -35.931 -18.508 -13.664  1.00 97.34           N  
ATOM   1794  CA  TYR B 225     -34.976 -18.776 -12.595  1.00 97.34           C  
ATOM   1795  C   TYR B 225     -34.217 -17.511 -12.212  1.00 97.34           C  
ATOM   1796  CB  TYR B 225     -33.989 -19.869 -13.017  1.00 97.34           C  
ATOM   1797  O   TYR B 225     -33.619 -16.855 -13.068  1.00 97.34           O  
ATOM   1798  CG  TYR B 225     -34.641 -21.203 -13.289  1.00 97.34           C  
ATOM   1799  CD1 TYR B 225     -34.526 -22.254 -12.382  1.00 97.34           C  
ATOM   1800  CD2 TYR B 225     -35.372 -21.415 -14.453  1.00 97.34           C  
ATOM   1801  CE1 TYR B 225     -35.123 -23.486 -12.630  1.00 97.34           C  
ATOM   1802  CE2 TYR B 225     -35.974 -22.643 -14.710  1.00 97.34           C  
ATOM   1803  OH  TYR B 225     -36.438 -24.887 -14.044  1.00 97.34           O  
ATOM   1804  CZ  TYR B 225     -35.844 -23.670 -13.794  1.00 97.34           C  
ATOM   1805  N   THR B 226     -34.259 -17.079 -10.967  1.00 97.97           N  
ATOM   1806  CA  THR B 226     -33.528 -15.912 -10.486  1.00 97.97           C  
ATOM   1807  C   THR B 226     -32.850 -16.210  -9.151  1.00 97.97           C  
ATOM   1808  CB  THR B 226     -34.459 -14.695 -10.331  1.00 97.97           C  
ATOM   1809  O   THR B 226     -33.460 -16.802  -8.258  1.00 97.97           O  
ATOM   1810  CG2 THR B 226     -34.934 -14.189 -11.689  1.00 97.97           C  
ATOM   1811  OG1 THR B 226     -35.598 -15.069  -9.547  1.00 97.97           O  
ATOM   1812  N   GLY B 227     -31.614 -15.926  -8.929  1.00 98.35           N  
ATOM   1813  CA  GLY B 227     -30.814 -16.108  -7.728  1.00 98.35           C  
ATOM   1814  C   GLY B 227     -29.402 -15.569  -7.864  1.00 98.35           C  
ATOM   1815  O   GLY B 227     -28.873 -15.475  -8.974  1.00 98.35           O  
ATOM   1816  N   THR B 228     -28.792 -15.164  -6.856  1.00 98.61           N  
ATOM   1817  CA  THR B 228     -27.424 -14.664  -6.775  1.00 98.61           C  
ATOM   1818  C   THR B 228     -26.700 -15.262  -5.573  1.00 98.61           C  
ATOM   1819  CB  THR B 228     -27.396 -13.128  -6.683  1.00 98.61           C  
ATOM   1820  O   THR B 228     -27.274 -15.374  -4.488  1.00 98.61           O  
ATOM   1821  CG2 THR B 228     -25.965 -12.610  -6.571  1.00 98.61           C  
ATOM   1822  OG1 THR B 228     -28.002 -12.573  -7.857  1.00 98.61           O  
ATOM   1823  N   VAL B 229     -25.475 -15.723  -5.814  1.00 98.57           N  
ATOM   1824  CA  VAL B 229     -24.649 -16.168  -4.696  1.00 98.57           C  
ATOM   1825  C   VAL B 229     -23.276 -15.506  -4.772  1.00 98.57           C  
ATOM   1826  CB  VAL B 229     -24.499 -17.706  -4.679  1.00 98.57           C  
ATOM   1827  O   VAL B 229     -22.742 -15.293  -5.864  1.00 98.57           O  
ATOM   1828  CG1 VAL B 229     -23.697 -18.184  -5.888  1.00 98.57           C  
ATOM   1829  CG2 VAL B 229     -23.837 -18.162  -3.380  1.00 98.57           C  
ATOM   1830  N   THR B 230     -22.737 -15.016  -3.690  1.00 98.69           N  
ATOM   1831  CA  THR B 230     -21.387 -14.484  -3.548  1.00 98.69           C  
ATOM   1832  C   THR B 230     -20.560 -15.351  -2.603  1.00 98.69           C  
ATOM   1833  CB  THR B 230     -21.409 -13.034  -3.030  1.00 98.69           C  
ATOM   1834  O   THR B 230     -21.075 -15.853  -1.602  1.00 98.69           O  
ATOM   1835  CG2 THR B 230     -19.995 -12.484  -2.874  1.00 98.69           C  
ATOM   1836  OG1 THR B 230     -22.129 -12.212  -3.958  1.00 98.69           O  
ATOM   1837  N   TYR B 231     -19.327 -15.560  -2.942  1.00 98.32           N  
ATOM   1838  CA  TYR B 231     -18.491 -16.435  -2.128  1.00 98.32           C  
ATOM   1839  C   TYR B 231     -17.020 -16.057  -2.256  1.00 98.32           C  
ATOM   1840  CB  TYR B 231     -18.691 -17.898  -2.531  1.00 98.32           C  
ATOM   1841  O   TYR B 231     -16.646 -15.282  -3.140  1.00 98.32           O  
ATOM   1842  CG  TYR B 231     -18.493 -18.154  -4.006  1.00 98.32           C  
ATOM   1843  CD1 TYR B 231     -19.579 -18.204  -4.876  1.00 98.32           C  
ATOM   1844  CD2 TYR B 231     -17.220 -18.347  -4.531  1.00 98.32           C  
ATOM   1845  CE1 TYR B 231     -19.402 -18.442  -6.235  1.00 98.32           C  
ATOM   1846  CE2 TYR B 231     -17.030 -18.585  -5.888  1.00 98.32           C  
ATOM   1847  OH  TYR B 231     -17.944 -18.866  -8.076  1.00 98.32           O  
ATOM   1848  CZ  TYR B 231     -18.126 -18.630  -6.731  1.00 98.32           C  
ATOM   1849  N   ILE B 232     -16.134 -16.518  -1.424  1.00 98.46           N  
ATOM   1850  CA  ILE B 232     -14.698 -16.261  -1.395  1.00 98.46           C  
ATOM   1851  C   ILE B 232     -13.965 -17.335  -2.197  1.00 98.46           C  
ATOM   1852  CB  ILE B 232     -14.161 -16.214   0.053  1.00 98.46           C  
ATOM   1853  O   ILE B 232     -14.299 -18.519  -2.110  1.00 98.46           O  
ATOM   1854  CG1 ILE B 232     -14.762 -15.022   0.806  1.00 98.46           C  
ATOM   1855  CG2 ILE B 232     -12.631 -16.153   0.060  1.00 98.46           C  
ATOM   1856  CD1 ILE B 232     -14.545 -15.069   2.313  1.00 98.46           C  
ATOM   1857  N   THR B 233     -12.966 -16.923  -3.035  1.00 98.04           N  
ATOM   1858  CA  THR B 233     -12.130 -17.833  -3.810  1.00 98.04           C  
ATOM   1859  C   THR B 233     -10.662 -17.681  -3.422  1.00 98.04           C  
ATOM   1860  CB  THR B 233     -12.292 -17.589  -5.322  1.00 98.04           C  
ATOM   1861  O   THR B 233     -10.237 -16.610  -2.983  1.00 98.04           O  
ATOM   1862  CG2 THR B 233     -11.810 -16.195  -5.709  1.00 98.04           C  
ATOM   1863  OG1 THR B 233     -11.527 -18.563  -6.041  1.00 98.04           O  
ATOM   1864  N   GLU B 234      -9.962 -18.707  -3.472  1.00 97.29           N  
ATOM   1865  CA  GLU B 234      -8.517 -18.668  -3.263  1.00 97.29           C  
ATOM   1866  C   GLU B 234      -7.765 -18.930  -4.564  1.00 97.29           C  
ATOM   1867  CB  GLU B 234      -8.100 -19.686  -2.199  1.00 97.29           C  
ATOM   1868  O   GLU B 234      -6.534 -19.002  -4.572  1.00 97.29           O  
ATOM   1869  CG  GLU B 234      -8.634 -19.376  -0.808  1.00 97.29           C  
ATOM   1870  CD  GLU B 234      -8.174 -20.369   0.247  1.00 97.29           C  
ATOM   1871  OE1 GLU B 234      -7.138 -20.120   0.904  1.00 97.29           O  
ATOM   1872  OE2 GLU B 234      -8.854 -21.406   0.416  1.00 97.29           O  
ATOM   1873  N   ASP B 235      -8.535 -19.088  -5.659  1.00 97.43           N  
ATOM   1874  CA  ASP B 235      -7.916 -19.288  -6.966  1.00 97.43           C  
ATOM   1875  C   ASP B 235      -7.036 -18.099  -7.345  1.00 97.43           C  
ATOM   1876  CB  ASP B 235      -8.984 -19.515  -8.037  1.00 97.43           C  
ATOM   1877  O   ASP B 235      -7.282 -16.974  -6.905  1.00 97.43           O  
ATOM   1878  CG  ASP B 235      -9.551 -20.924  -8.021  1.00 97.43           C  
ATOM   1879  OD1 ASP B 235     -10.445 -21.232  -8.838  1.00 97.43           O  
ATOM   1880  OD2 ASP B 235      -9.100 -21.734  -7.181  1.00 97.43           O  
ATOM   1881  N   GLU B 236      -5.981 -18.262  -8.073  1.00 96.17           N  
ATOM   1882  CA  GLU B 236      -5.216 -17.166  -8.659  1.00 96.17           C  
ATOM   1883  C   GLU B 236      -6.113 -16.243  -9.479  1.00 96.17           C  
ATOM   1884  CB  GLU B 236      -4.082 -17.709  -9.532  1.00 96.17           C  
ATOM   1885  O   GLU B 236      -7.037 -16.704 -10.152  1.00 96.17           O  
ATOM   1886  CG  GLU B 236      -2.951 -18.351  -8.742  1.00 96.17           C  
ATOM   1887  CD  GLU B 236      -1.797 -18.817  -9.616  1.00 96.17           C  
ATOM   1888  OE1 GLU B 236      -0.782 -19.306  -9.071  1.00 96.17           O  
ATOM   1889  OE2 GLU B 236      -1.909 -18.690 -10.856  1.00 96.17           O  
ATOM   1890  N   TYR B 237      -5.916 -15.027  -9.384  1.00 95.11           N  
ATOM   1891  CA  TYR B 237      -6.719 -14.039 -10.097  1.00 95.11           C  
ATOM   1892  C   TYR B 237      -6.607 -14.231 -11.605  1.00 95.11           C  
ATOM   1893  CB  TYR B 237      -6.285 -12.619  -9.718  1.00 95.11           C  
ATOM   1894  O   TYR B 237      -5.508 -14.403 -12.135  1.00 95.11           O  
ATOM   1895  CG  TYR B 237      -7.351 -11.577  -9.952  1.00 95.11           C  
ATOM   1896  CD1 TYR B 237      -7.349 -10.796 -11.106  1.00 95.11           C  
ATOM   1897  CD2 TYR B 237      -8.362 -11.369  -9.019  1.00 95.11           C  
ATOM   1898  CE1 TYR B 237      -8.328  -9.833 -11.324  1.00 95.11           C  
ATOM   1899  CE2 TYR B 237      -9.346 -10.408  -9.227  1.00 95.11           C  
ATOM   1900  OH  TYR B 237     -10.292  -8.694 -10.593  1.00 95.11           O  
ATOM   1901  CZ  TYR B 237      -9.321  -9.646 -10.381  1.00 95.11           C  
ATOM   1902  N   PRO B 238      -7.708 -14.261 -12.297  1.00 91.67           N  
ATOM   1903  CA  PRO B 238      -7.667 -14.523 -13.738  1.00 91.67           C  
ATOM   1904  C   PRO B 238      -6.999 -13.396 -14.523  1.00 91.67           C  
ATOM   1905  CB  PRO B 238      -9.144 -14.650 -14.116  1.00 91.67           C  
ATOM   1906  O   PRO B 238      -7.084 -12.230 -14.131  1.00 91.67           O  
ATOM   1907  CG  PRO B 238      -9.876 -13.887 -13.060  1.00 91.67           C  
ATOM   1908  CD  PRO B 238      -9.072 -13.935 -11.793  1.00 91.67           C  
ATOM   1909  N   ASN B 239      -6.039 -13.505 -15.257  1.00 73.67           N  
ATOM   1910  CA  ASN B 239      -5.385 -12.527 -16.120  1.00 73.67           C  
ATOM   1911  C   ASN B 239      -6.318 -12.042 -17.226  1.00 73.67           C  
ATOM   1912  CB  ASN B 239      -4.107 -13.113 -16.723  1.00 73.67           C  
ATOM   1913  O   ASN B 239      -7.125 -12.814 -17.747  1.00 73.67           O  
ATOM   1914  CG  ASN B 239      -3.035 -13.371 -15.682  1.00 73.67           C  
ATOM   1915  ND2 ASN B 239      -2.197 -14.371 -15.929  1.00 73.67           N  
ATOM   1916  OD1 ASN B 239      -2.961 -12.677 -14.665  1.00 73.67           O  
ATOM   1917  N   ASN B 240      -6.521 -11.071 -17.145  1.00 51.23           N  
ATOM   1918  CA  ASN B 240      -7.336 -10.577 -18.250  1.00 51.23           C  
ATOM   1919  C   ASN B 240      -6.781 -11.025 -19.600  1.00 51.23           C  
ATOM   1920  CB  ASN B 240      -7.441  -9.051 -18.199  1.00 51.23           C  
ATOM   1921  O   ASN B 240      -5.569 -11.000 -19.816  1.00 51.23           O  
ATOM   1922  CG  ASN B 240      -8.590  -8.574 -17.333  1.00 51.23           C  
ATOM   1923  ND2 ASN B 240      -8.576  -7.294 -16.982  1.00 51.23           N  
ATOM   1924  OD1 ASN B 240      -9.483  -9.350 -16.982  1.00 51.23           O  
TER    1925      ASN B 240                                                      
ATOM   1926  N   LEU C   1      51.729  26.743  -5.491  1.00 89.29           N  
ATOM   1927  CA  LEU C   1      50.934  27.347  -4.428  1.00 89.29           C  
ATOM   1928  C   LEU C   1      50.795  28.851  -4.640  1.00 89.29           C  
ATOM   1929  CB  LEU C   1      51.565  27.069  -3.061  1.00 89.29           C  
ATOM   1930  O   LEU C   1      51.747  29.513  -5.058  1.00 89.29           O  
ATOM   1931  CG  LEU C   1      51.644  25.602  -2.637  1.00 89.29           C  
ATOM   1932  CD1 LEU C   1      52.473  25.462  -1.365  1.00 89.29           C  
ATOM   1933  CD2 LEU C   1      50.246  25.027  -2.435  1.00 89.29           C  
ATOM   1934  N   SER C   2      49.483  29.406  -4.513  1.00 94.02           N  
ATOM   1935  CA  SER C   2      49.215  30.840  -4.538  1.00 94.02           C  
ATOM   1936  C   SER C   2      48.484  31.288  -3.277  1.00 94.02           C  
ATOM   1937  CB  SER C   2      48.394  31.211  -5.773  1.00 94.02           C  
ATOM   1938  O   SER C   2      47.687  30.534  -2.714  1.00 94.02           O  
ATOM   1939  OG  SER C   2      47.087  30.669  -5.689  1.00 94.02           O  
ATOM   1940  N   TYR C   3      49.066  32.362  -2.752  1.00 90.39           N  
ATOM   1941  CA  TYR C   3      48.430  32.882  -1.546  1.00 90.39           C  
ATOM   1942  C   TYR C   3      48.161  34.376  -1.673  1.00 90.39           C  
ATOM   1943  CB  TYR C   3      49.304  32.611  -0.318  1.00 90.39           C  
ATOM   1944  O   TYR C   3      48.912  35.095  -2.337  1.00 90.39           O  
ATOM   1945  CG  TYR C   3      50.613  33.363  -0.327  1.00 90.39           C  
ATOM   1946  CD1 TYR C   3      51.761  32.795  -0.874  1.00 90.39           C  
ATOM   1947  CD2 TYR C   3      50.704  34.642   0.212  1.00 90.39           C  
ATOM   1948  CE1 TYR C   3      52.970  33.484  -0.883  1.00 90.39           C  
ATOM   1949  CE2 TYR C   3      51.908  35.340   0.209  1.00 90.39           C  
ATOM   1950  OH  TYR C   3      54.227  35.440  -0.346  1.00 90.39           O  
ATOM   1951  CZ  TYR C   3      53.033  34.753  -0.340  1.00 90.39           C  
ATOM   1952  N   ASP C   4      46.847  34.801  -1.213  1.00 93.80           N  
ATOM   1953  CA  ASP C   4      46.502  36.216  -1.113  1.00 93.80           C  
ATOM   1954  C   ASP C   4      45.748  36.507   0.182  1.00 93.80           C  
ATOM   1955  CB  ASP C   4      45.664  36.650  -2.318  1.00 93.80           C  
ATOM   1956  O   ASP C   4      45.674  35.654   1.069  1.00 93.80           O  
ATOM   1957  CG  ASP C   4      44.318  35.952  -2.387  1.00 93.80           C  
ATOM   1958  OD1 ASP C   4      43.732  35.864  -3.488  1.00 93.80           O  
ATOM   1959  OD2 ASP C   4      43.837  35.488  -1.331  1.00 93.80           O  
ATOM   1960  N   ARG C   5      45.262  37.591   0.257  1.00 93.65           N  
ATOM   1961  CA  ARG C   5      44.634  38.018   1.504  1.00 93.65           C  
ATOM   1962  C   ARG C   5      43.380  37.200   1.793  1.00 93.65           C  
ATOM   1963  CB  ARG C   5      44.288  39.508   1.449  1.00 93.65           C  
ATOM   1964  O   ARG C   5      42.941  37.112   2.941  1.00 93.65           O  
ATOM   1965  CG  ARG C   5      43.241  39.859   0.404  1.00 93.65           C  
ATOM   1966  CD  ARG C   5      42.897  41.342   0.426  1.00 93.65           C  
ATOM   1967  NE  ARG C   5      41.777  41.648  -0.459  1.00 93.65           N  
ATOM   1968  NH1 ARG C   5      41.660  43.881   0.123  1.00 93.65           N  
ATOM   1969  NH2 ARG C   5      40.200  43.016  -1.418  1.00 93.65           N  
ATOM   1970  CZ  ARG C   5      41.215  42.848  -0.582  1.00 93.65           C  
ATOM   1971  N   ASP C   6      42.897  36.628   0.804  1.00 92.64           N  
ATOM   1972  CA  ASP C   6      41.624  35.929   0.951  1.00 92.64           C  
ATOM   1973  C   ASP C   6      41.838  34.428   1.126  1.00 92.64           C  
ATOM   1974  CB  ASP C   6      40.723  36.195  -0.257  1.00 92.64           C  
ATOM   1975  O   ASP C   6      40.901  33.694   1.448  1.00 92.64           O  
ATOM   1976  CG  ASP C   6      40.314  37.652  -0.383  1.00 92.64           C  
ATOM   1977  OD1 ASP C   6      40.339  38.197  -1.507  1.00 92.64           O  
ATOM   1978  OD2 ASP C   6      39.966  38.261   0.652  1.00 92.64           O  
ATOM   1979  N   GLY C   7      42.942  33.915   0.883  1.00 94.90           N  
ATOM   1980  CA  GLY C   7      43.070  32.482   1.097  1.00 94.90           C  
ATOM   1981  C   GLY C   7      44.200  31.859   0.300  1.00 94.90           C  
ATOM   1982  O   GLY C   7      45.177  32.533  -0.034  1.00 94.90           O  
ATOM   1983  N   LEU C   8      44.258  30.660   0.009  1.00 94.92           N  
ATOM   1984  CA  LEU C   8      45.321  29.864  -0.595  1.00 94.92           C  
ATOM   1985  C   LEU C   8      44.806  29.105  -1.813  1.00 94.92           C  
ATOM   1986  CB  LEU C   8      45.899  28.881   0.426  1.00 94.92           C  
ATOM   1987  O   LEU C   8      43.691  28.578  -1.797  1.00 94.92           O  
ATOM   1988  CG  LEU C   8      46.999  27.946  -0.080  1.00 94.92           C  
ATOM   1989  CD1 LEU C   8      48.255  28.741  -0.421  1.00 94.92           C  
ATOM   1990  CD2 LEU C   8      47.306  26.870   0.955  1.00 94.92           C  
ATOM   1991  N   GLY C   9      45.399  29.124  -2.937  1.00 96.52           N  
ATOM   1992  CA  GLY C   9      45.178  28.284  -4.103  1.00 96.52           C  
ATOM   1993  C   GLY C   9      46.199  27.170  -4.238  1.00 96.52           C  
ATOM   1994  O   GLY C   9      47.395  27.389  -4.035  1.00 96.52           O  
ATOM   1995  N   ILE C  10      45.960  25.991  -4.514  1.00 96.75           N  
ATOM   1996  CA  ILE C  10      46.841  24.851  -4.743  1.00 96.75           C  
ATOM   1997  C   ILE C  10      46.695  24.367  -6.184  1.00 96.75           C  
ATOM   1998  CB  ILE C  10      46.543  23.699  -3.758  1.00 96.75           C  
ATOM   1999  O   ILE C  10      45.609  23.956  -6.600  1.00 96.75           O  
ATOM   2000  CG1 ILE C  10      46.693  24.182  -2.310  1.00 96.75           C  
ATOM   2001  CG2 ILE C  10      47.458  22.502  -4.033  1.00 96.75           C  
ATOM   2002  CD1 ILE C  10      46.317  23.138  -1.268  1.00 96.75           C  
ATOM   2003  N   GLY C  11      47.757  24.493  -6.895  1.00 95.17           N  
ATOM   2004  CA  GLY C  11      47.762  24.083  -8.290  1.00 95.17           C  
ATOM   2005  C   GLY C  11      47.153  25.117  -9.218  1.00 95.17           C  
ATOM   2006  O   GLY C  11      46.985  24.864 -10.413  1.00 95.17           O  
ATOM   2007  N   LYS C  12      46.827  26.331  -8.534  1.00 96.18           N  
ATOM   2008  CA  LYS C  12      46.218  27.417  -9.297  1.00 96.18           C  
ATOM   2009  C   LYS C  12      46.191  28.710  -8.486  1.00 96.18           C  
ATOM   2010  CB  LYS C  12      44.800  27.041  -9.730  1.00 96.18           C  
ATOM   2011  O   LYS C  12      46.497  28.706  -7.291  1.00 96.18           O  
ATOM   2012  CG  LYS C  12      43.822  26.883  -8.575  1.00 96.18           C  
ATOM   2013  CD  LYS C  12      42.442  26.463  -9.065  1.00 96.18           C  
ATOM   2014  CE  LYS C  12      41.738  27.598  -9.796  1.00 96.18           C  
ATOM   2015  NZ  LYS C  12      40.320  27.254 -10.118  1.00 96.18           N  
ATOM   2016  N   ILE C  13      46.024  29.753  -9.235  1.00 96.28           N  
ATOM   2017  CA  ILE C  13      45.744  31.006  -8.541  1.00 96.28           C  
ATOM   2018  C   ILE C  13      44.344  30.957  -7.934  1.00 96.28           C  
ATOM   2019  CB  ILE C  13      45.875  32.219  -9.489  1.00 96.28           C  
ATOM   2020  O   ILE C  13      43.387  30.545  -8.595  1.00 96.28           O  
ATOM   2021  CG1 ILE C  13      47.319  32.354  -9.986  1.00 96.28           C  
ATOM   2022  CG2 ILE C  13      45.415  33.502  -8.791  1.00 96.28           C  
ATOM   2023  CD1 ILE C  13      47.508  33.421 -11.055  1.00 96.28           C  
ATOM   2024  N   ARG C  14      44.355  31.355  -6.653  1.00 95.99           N  
ATOM   2025  CA  ARG C  14      43.082  31.269  -5.945  1.00 95.99           C  
ATOM   2026  C   ARG C  14      42.028  32.154  -6.604  1.00 95.99           C  
ATOM   2027  CB  ARG C  14      43.255  31.665  -4.477  1.00 95.99           C  
ATOM   2028  O   ARG C  14      42.217  33.365  -6.728  1.00 95.99           O  
ATOM   2029  CG  ARG C  14      42.006  31.464  -3.634  1.00 95.99           C  
ATOM   2030  CD  ARG C  14      42.079  32.237  -2.324  1.00 95.99           C  
ATOM   2031  NE  ARG C  14      42.081  33.680  -2.549  1.00 95.99           N  
ATOM   2032  NH1 ARG C  14      39.819  33.821  -2.998  1.00 95.99           N  
ATOM   2033  NH2 ARG C  14      41.122  35.706  -3.046  1.00 95.99           N  
ATOM   2034  CZ  ARG C  14      41.007  34.399  -2.864  1.00 95.99           C  
ATOM   2035  N   GLU C  15      40.872  31.667  -6.944  1.00 96.55           N  
ATOM   2036  CA  GLU C  15      39.775  32.388  -7.581  1.00 96.55           C  
ATOM   2037  C   GLU C  15      38.510  32.332  -6.730  1.00 96.55           C  
ATOM   2038  CB  GLU C  15      39.497  31.821  -8.975  1.00 96.55           C  
ATOM   2039  O   GLU C  15      37.677  33.240  -6.786  1.00 96.55           O  
ATOM   2040  CG  GLU C  15      40.658  31.976  -9.946  1.00 96.55           C  
ATOM   2041  CD  GLU C  15      40.444  31.243 -11.260  1.00 96.55           C  
ATOM   2042  OE1 GLU C  15      40.190  31.906 -12.291  1.00 96.55           O  
ATOM   2043  OE2 GLU C  15      40.531  29.995 -11.259  1.00 96.55           O  
ATOM   2044  N   PHE C  16      38.436  31.288  -5.899  1.00 95.24           N  
ATOM   2045  CA  PHE C  16      37.203  31.057  -5.156  1.00 95.24           C  
ATOM   2046  C   PHE C  16      37.505  30.664  -3.715  1.00 95.24           C  
ATOM   2047  CB  PHE C  16      36.362  29.969  -5.832  1.00 95.24           C  
ATOM   2048  O   PHE C  16      38.517  30.017  -3.441  1.00 95.24           O  
ATOM   2049  CG  PHE C  16      36.075  30.238  -7.284  1.00 95.24           C  
ATOM   2050  CD1 PHE C  16      35.128  31.185  -7.656  1.00 95.24           C  
ATOM   2051  CD2 PHE C  16      36.751  29.544  -8.279  1.00 95.24           C  
ATOM   2052  CE1 PHE C  16      34.860  31.437  -8.999  1.00 95.24           C  
ATOM   2053  CE2 PHE C  16      36.489  29.790  -9.623  1.00 95.24           C  
ATOM   2054  CZ  PHE C  16      35.542  30.736  -9.981  1.00 95.24           C  
ATOM   2055  N   GLY C  17      36.750  30.894  -2.785  1.00 96.30           N  
ATOM   2056  CA  GLY C  17      36.812  30.465  -1.397  1.00 96.30           C  
ATOM   2057  C   GLY C  17      38.139  30.779  -0.733  1.00 96.30           C  
ATOM   2058  O   GLY C  17      38.976  31.479  -1.308  1.00 96.30           O  
ATOM   2059  N   ALA C  18      38.329  30.420   0.494  1.00 97.22           N  
ATOM   2060  CA  ALA C  18      39.563  30.607   1.253  1.00 97.22           C  
ATOM   2061  C   ALA C  18      40.614  29.576   0.852  1.00 97.22           C  
ATOM   2062  CB  ALA C  18      39.283  30.522   2.752  1.00 97.22           C  
ATOM   2063  O   ALA C  18      41.815  29.819   0.991  1.00 97.22           O  
ATOM   2064  N   LEU C  19      40.158  28.403   0.331  1.00 97.76           N  
ATOM   2065  CA  LEU C  19      41.000  27.334  -0.194  1.00 97.76           C  
ATOM   2066  C   LEU C  19      40.481  26.846  -1.542  1.00 97.76           C  
ATOM   2067  CB  LEU C  19      41.062  26.167   0.795  1.00 97.76           C  
ATOM   2068  O   LEU C  19      39.350  26.365  -1.640  1.00 97.76           O  
ATOM   2069  CG  LEU C  19      41.890  24.955   0.363  1.00 97.76           C  
ATOM   2070  CD1 LEU C  19      43.342  25.361   0.130  1.00 97.76           C  
ATOM   2071  CD2 LEU C  19      41.800  23.846   1.405  1.00 97.76           C  
ATOM   2072  N   ASP C  20      41.166  27.023  -2.588  1.00 97.51           N  
ATOM   2073  CA  ASP C  20      40.833  26.679  -3.967  1.00 97.51           C  
ATOM   2074  C   ASP C  20      41.825  25.667  -4.536  1.00 97.51           C  
ATOM   2075  CB  ASP C  20      40.802  27.935  -4.841  1.00 97.51           C  
ATOM   2076  O   ASP C  20      42.966  26.016  -4.846  1.00 97.51           O  
ATOM   2077  CG  ASP C  20      40.171  27.695  -6.202  1.00 97.51           C  
ATOM   2078  OD1 ASP C  20      40.083  28.645  -7.009  1.00 97.51           O  
ATOM   2079  OD2 ASP C  20      39.756  26.547  -6.467  1.00 97.51           O  
ATOM   2080  N   VAL C  21      41.474  24.446  -4.611  1.00 97.56           N  
ATOM   2081  CA  VAL C  21      42.368  23.341  -4.943  1.00 97.56           C  
ATOM   2082  C   VAL C  21      42.074  22.845  -6.357  1.00 97.56           C  
ATOM   2083  CB  VAL C  21      42.234  22.180  -3.932  1.00 97.56           C  
ATOM   2084  O   VAL C  21      40.928  22.532  -6.686  1.00 97.56           O  
ATOM   2085  CG1 VAL C  21      43.224  21.063  -4.259  1.00 97.56           C  
ATOM   2086  CG2 VAL C  21      42.447  22.686  -2.507  1.00 97.56           C  
ATOM   2087  N   ALA C  22      43.018  22.952  -7.332  1.00 97.43           N  
ATOM   2088  CA  ALA C  22      42.916  22.379  -8.672  1.00 97.43           C  
ATOM   2089  C   ALA C  22      43.301  20.902  -8.667  1.00 97.43           C  
ATOM   2090  CB  ALA C  22      43.796  23.152  -9.650  1.00 97.43           C  
ATOM   2091  O   ALA C  22      44.410  20.542  -9.071  1.00 97.43           O  
ATOM   2092  N   GLY C  23      42.496  20.126  -8.194  1.00 96.27           N  
ATOM   2093  CA  GLY C  23      42.696  18.693  -8.057  1.00 96.27           C  
ATOM   2094  C   GLY C  23      41.923  18.090  -6.899  1.00 96.27           C  
ATOM   2095  O   GLY C  23      41.165  18.788  -6.222  1.00 96.27           O  
ATOM   2096  N   ASP C  24      42.100  16.774  -6.688  1.00 97.42           N  
ATOM   2097  CA  ASP C  24      41.365  16.035  -5.666  1.00 97.42           C  
ATOM   2098  C   ASP C  24      41.950  16.288  -4.278  1.00 97.42           C  
ATOM   2099  CB  ASP C  24      41.375  14.537  -5.975  1.00 97.42           C  
ATOM   2100  O   ASP C  24      43.152  16.527  -4.139  1.00 97.42           O  
ATOM   2101  CG  ASP C  24      40.676  14.196  -7.280  1.00 97.42           C  
ATOM   2102  OD1 ASP C  24      40.968  13.133  -7.869  1.00 97.42           O  
ATOM   2103  OD2 ASP C  24      39.828  15.000  -7.724  1.00 97.42           O  
ATOM   2104  N   ILE C  25      41.120  16.274  -3.276  1.00 98.12           N  
ATOM   2105  CA  ILE C  25      41.500  16.500  -1.885  1.00 98.12           C  
ATOM   2106  C   ILE C  25      41.350  15.204  -1.092  1.00 98.12           C  
ATOM   2107  CB  ILE C  25      40.653  17.622  -1.244  1.00 98.12           C  
ATOM   2108  O   ILE C  25      40.320  14.531  -1.179  1.00 98.12           O  
ATOM   2109  CG1 ILE C  25      40.755  18.908  -2.073  1.00 98.12           C  
ATOM   2110  CG2 ILE C  25      41.090  17.868   0.203  1.00 98.12           C  
ATOM   2111  CD1 ILE C  25      39.834  20.024  -1.600  1.00 98.12           C  
ATOM   2112  N   TYR C  26      42.345  14.838  -0.430  1.00 97.35           N  
ATOM   2113  CA  TYR C  26      42.351  13.628   0.385  1.00 97.35           C  
ATOM   2114  C   TYR C  26      42.496  13.967   1.864  1.00 97.35           C  
ATOM   2115  CB  TYR C  26      43.485  12.694  -0.050  1.00 97.35           C  
ATOM   2116  O   TYR C  26      43.238  14.882   2.228  1.00 97.35           O  
ATOM   2117  CG  TYR C  26      43.231  12.003  -1.368  1.00 97.35           C  
ATOM   2118  CD1 TYR C  26      43.031  10.626  -1.427  1.00 97.35           C  
ATOM   2119  CD2 TYR C  26      43.191  12.726  -2.555  1.00 97.35           C  
ATOM   2120  CE1 TYR C  26      42.798   9.985  -2.640  1.00 97.35           C  
ATOM   2121  CE2 TYR C  26      42.959  12.096  -3.773  1.00 97.35           C  
ATOM   2122  OH  TYR C  26      42.534  10.098  -5.008  1.00 97.35           O  
ATOM   2123  CZ  TYR C  26      42.764  10.727  -3.805  1.00 97.35           C  
ATOM   2124  N   ALA C  27      41.797  13.276   2.699  1.00 97.68           N  
ATOM   2125  CA  ALA C  27      41.958  13.280   4.151  1.00 97.68           C  
ATOM   2126  C   ALA C  27      42.161  11.865   4.684  1.00 97.68           C  
ATOM   2127  CB  ALA C  27      40.748  13.929   4.819  1.00 97.68           C  
ATOM   2128  O   ALA C  27      41.380  10.961   4.378  1.00 97.68           O  
ATOM   2129  N   ASN C  28      43.260  11.703   5.379  1.00 95.75           N  
ATOM   2130  CA  ASN C  28      43.580  10.398   5.947  1.00 95.75           C  
ATOM   2131  C   ASN C  28      43.607   9.311   4.876  1.00 95.75           C  
ATOM   2132  CB  ASN C  28      42.584  10.032   7.050  1.00 95.75           C  
ATOM   2133  O   ASN C  28      43.029   8.238   5.059  1.00 95.75           O  
ATOM   2134  CG  ASN C  28      42.588  11.027   8.194  1.00 95.75           C  
ATOM   2135  ND2 ASN C  28      41.403  11.468   8.600  1.00 95.75           N  
ATOM   2136  OD1 ASN C  28      43.647  11.396   8.708  1.00 95.75           O  
ATOM   2137  N   ASN C  29      44.109   9.629   3.716  1.00 95.64           N  
ATOM   2138  CA  ASN C  29      44.439   8.727   2.618  1.00 95.64           C  
ATOM   2139  C   ASN C  29      43.196   8.328   1.827  1.00 95.64           C  
ATOM   2140  CB  ASN C  29      45.157   7.482   3.143  1.00 95.64           C  
ATOM   2141  O   ASN C  29      43.219   7.348   1.080  1.00 95.64           O  
ATOM   2142  CG  ASN C  29      46.527   7.794   3.713  1.00 95.64           C  
ATOM   2143  ND2 ASN C  29      46.958   7.003   4.687  1.00 95.64           N  
ATOM   2144  OD1 ASN C  29      47.191   8.740   3.281  1.00 95.64           O  
ATOM   2145  N   SER C  30      42.135   9.088   2.062  1.00 96.12           N  
ATOM   2146  CA  SER C  30      40.905   8.828   1.322  1.00 96.12           C  
ATOM   2147  C   SER C  30      40.330  10.114   0.736  1.00 96.12           C  
ATOM   2148  CB  SER C  30      39.866   8.161   2.224  1.00 96.12           C  
ATOM   2149  O   SER C  30      40.429  11.179   1.347  1.00 96.12           O  
ATOM   2150  OG  SER C  30      40.357   6.932   2.732  1.00 96.12           O  
ATOM   2151  N   GLN C  31      39.794  10.003  -0.498  1.00 96.92           N  
ATOM   2152  CA  GLN C  31      39.163  11.173  -1.100  1.00 96.92           C  
ATOM   2153  C   GLN C  31      38.000  11.671  -0.247  1.00 96.92           C  
ATOM   2154  CB  GLN C  31      38.678  10.853  -2.515  1.00 96.92           C  
ATOM   2155  O   GLN C  31      37.211  10.874   0.263  1.00 96.92           O  
ATOM   2156  CG  GLN C  31      39.798  10.756  -3.542  1.00 96.92           C  
ATOM   2157  CD  GLN C  31      39.282  10.679  -4.967  1.00 96.92           C  
ATOM   2158  NE2 GLN C  31      39.634   9.606  -5.667  1.00 96.92           N  
ATOM   2159  OE1 GLN C  31      38.572  11.575  -5.434  1.00 96.92           O  
ATOM   2160  N   ILE C  32      37.880  12.911  -0.059  1.00 98.05           N  
ATOM   2161  CA  ILE C  32      36.747  13.501   0.646  1.00 98.05           C  
ATOM   2162  C   ILE C  32      35.555  13.617  -0.300  1.00 98.05           C  
ATOM   2163  CB  ILE C  32      37.105  14.886   1.231  1.00 98.05           C  
ATOM   2164  O   ILE C  32      35.673  13.337  -1.496  1.00 98.05           O  
ATOM   2165  CG1 ILE C  32      37.388  15.885   0.103  1.00 98.05           C  
ATOM   2166  CG2 ILE C  32      38.301  14.779   2.181  1.00 98.05           C  
ATOM   2167  CD1 ILE C  32      37.376  17.341   0.548  1.00 98.05           C  
ATOM   2168  N   GLN C  33      34.381  13.987   0.198  1.00 97.81           N  
ATOM   2169  CA  GLN C  33      33.211  14.265  -0.628  1.00 97.81           C  
ATOM   2170  C   GLN C  33      33.345  15.609  -1.338  1.00 97.81           C  
ATOM   2171  CB  GLN C  33      31.937  14.242   0.218  1.00 97.81           C  
ATOM   2172  O   GLN C  33      33.042  16.655  -0.759  1.00 97.81           O  
ATOM   2173  CG  GLN C  33      30.661  14.448  -0.586  1.00 97.81           C  
ATOM   2174  CD  GLN C  33      30.409  13.334  -1.584  1.00 97.81           C  
ATOM   2175  NE2 GLN C  33      30.119  13.705  -2.826  1.00 97.81           N  
ATOM   2176  OE1 GLN C  33      30.475  12.149  -1.241  1.00 97.81           O  
ATOM   2177  N   GLN C  34      33.896  15.594  -2.526  1.00 96.92           N  
ATOM   2178  CA  GLN C  34      34.240  16.819  -3.242  1.00 96.92           C  
ATOM   2179  C   GLN C  34      33.008  17.437  -3.897  1.00 96.92           C  
ATOM   2180  CB  GLN C  34      35.312  16.541  -4.297  1.00 96.92           C  
ATOM   2181  O   GLN C  34      32.944  18.653  -4.088  1.00 96.92           O  
ATOM   2182  CG  GLN C  34      36.660  16.141  -3.714  1.00 96.92           C  
ATOM   2183  CD  GLN C  34      37.741  16.011  -4.770  1.00 96.92           C  
ATOM   2184  NE2 GLN C  34      38.203  14.786  -4.998  1.00 96.92           N  
ATOM   2185  OE1 GLN C  34      38.158  17.003  -5.376  1.00 96.92           O  
ATOM   2186  N   TYR C  35      31.993  16.632  -4.235  1.00 97.83           N  
ATOM   2187  CA  TYR C  35      30.743  17.129  -4.801  1.00 97.83           C  
ATOM   2188  C   TYR C  35      29.796  17.598  -3.703  1.00 97.83           C  
ATOM   2189  CB  TYR C  35      30.067  16.045  -5.646  1.00 97.83           C  
ATOM   2190  O   TYR C  35      29.597  16.900  -2.706  1.00 97.83           O  
ATOM   2191  CG  TYR C  35      28.877  16.541  -6.430  1.00 97.83           C  
ATOM   2192  CD1 TYR C  35      27.588  16.450  -5.910  1.00 97.83           C  
ATOM   2193  CD2 TYR C  35      29.038  17.102  -7.693  1.00 97.83           C  
ATOM   2194  CE1 TYR C  35      26.487  16.904  -6.630  1.00 97.83           C  
ATOM   2195  CE2 TYR C  35      27.945  17.559  -8.422  1.00 97.83           C  
ATOM   2196  OH  TYR C  35      25.591  17.908  -8.600  1.00 97.83           O  
ATOM   2197  CZ  TYR C  35      26.676  17.457  -7.882  1.00 97.83           C  
ATOM   2198  N   GLN C  36      29.279  18.716  -3.814  1.00 97.66           N  
ATOM   2199  CA  GLN C  36      28.388  19.302  -2.818  1.00 97.66           C  
ATOM   2200  C   GLN C  36      26.966  18.772  -2.973  1.00 97.66           C  
ATOM   2201  CB  GLN C  36      28.394  20.828  -2.924  1.00 97.66           C  
ATOM   2202  O   GLN C  36      26.283  19.087  -3.950  1.00 97.66           O  
ATOM   2203  CG  GLN C  36      27.637  21.525  -1.802  1.00 97.66           C  
ATOM   2204  CD  GLN C  36      27.578  23.031  -1.980  1.00 97.66           C  
ATOM   2205  NE2 GLN C  36      27.835  23.766  -0.904  1.00 97.66           N  
ATOM   2206  OE1 GLN C  36      27.305  23.529  -3.077  1.00 97.66           O  
ATOM   2207  N   LEU C  37      26.479  18.013  -2.062  1.00 97.86           N  
ATOM   2208  CA  LEU C  37      25.158  17.396  -2.108  1.00 97.86           C  
ATOM   2209  C   LEU C  37      24.110  18.306  -1.476  1.00 97.86           C  
ATOM   2210  CB  LEU C  37      25.174  16.042  -1.393  1.00 97.86           C  
ATOM   2211  O   LEU C  37      22.923  18.208  -1.795  1.00 97.86           O  
ATOM   2212  CG  LEU C  37      26.000  14.937  -2.053  1.00 97.86           C  
ATOM   2213  CD1 LEU C  37      26.239  13.796  -1.070  1.00 97.86           C  
ATOM   2214  CD2 LEU C  37      25.305  14.428  -3.312  1.00 97.86           C  
ATOM   2215  N   THR C  38      24.530  19.146  -0.507  1.00 97.53           N  
ATOM   2216  CA  THR C  38      23.681  20.081   0.223  1.00 97.53           C  
ATOM   2217  C   THR C  38      24.298  21.476   0.233  1.00 97.53           C  
ATOM   2218  CB  THR C  38      23.447  19.609   1.670  1.00 97.53           C  
ATOM   2219  O   THR C  38      25.406  21.675  -0.268  1.00 97.53           O  
ATOM   2220  CG2 THR C  38      23.046  18.138   1.712  1.00 97.53           C  
ATOM   2221  OG1 THR C  38      24.652  19.786   2.425  1.00 97.53           O  
ATOM   2222  N   SER C  39      23.575  22.433   0.739  1.00 96.87           N  
ATOM   2223  CA  SER C  39      24.199  23.726   1.005  1.00 96.87           C  
ATOM   2224  C   SER C  39      25.262  23.613   2.092  1.00 96.87           C  
ATOM   2225  CB  SER C  39      23.145  24.755   1.415  1.00 96.87           C  
ATOM   2226  O   SER C  39      25.390  22.570   2.737  1.00 96.87           O  
ATOM   2227  OG  SER C  39      22.560  24.409   2.658  1.00 96.87           O  
ATOM   2228  N   ASN C  40      26.007  24.691   2.359  1.00 96.47           N  
ATOM   2229  CA  ASN C  40      27.137  24.659   3.280  1.00 96.47           C  
ATOM   2230  C   ASN C  40      26.680  24.455   4.722  1.00 96.47           C  
ATOM   2231  CB  ASN C  40      27.963  25.942   3.162  1.00 96.47           C  
ATOM   2232  O   ASN C  40      27.465  24.033   5.573  1.00 96.47           O  
ATOM   2233  CG  ASN C  40      28.814  25.975   1.907  1.00 96.47           C  
ATOM   2234  ND2 ASN C  40      29.318  27.154   1.564  1.00 96.47           N  
ATOM   2235  OD1 ASN C  40      29.015  24.949   1.252  1.00 96.47           O  
ATOM   2236  N   ASN C  41      25.446  24.720   5.015  1.00 94.80           N  
ATOM   2237  CA  ASN C  41      24.940  24.525   6.369  1.00 94.80           C  
ATOM   2238  C   ASN C  41      24.134  23.234   6.486  1.00 94.80           C  
ATOM   2239  CB  ASN C  41      24.092  25.722   6.803  1.00 94.80           C  
ATOM   2240  O   ASN C  41      23.501  22.984   7.513  1.00 94.80           O  
ATOM   2241  CG  ASN C  41      22.791  25.826   6.031  1.00 94.80           C  
ATOM   2242  ND2 ASN C  41      21.915  26.725   6.464  1.00 94.80           N  
ATOM   2243  OD1 ASN C  41      22.575  25.104   5.054  1.00 94.80           O  
ATOM   2244  N   GLY C  42      24.047  22.418   5.370  1.00 96.24           N  
ATOM   2245  CA  GLY C  42      23.394  21.119   5.405  1.00 96.24           C  
ATOM   2246  C   GLY C  42      21.968  21.154   4.890  1.00 96.24           C  
ATOM   2247  O   GLY C  42      21.321  20.112   4.765  1.00 96.24           O  
ATOM   2248  N   GLY C  43      21.371  22.327   4.578  1.00 95.79           N  
ATOM   2249  CA  GLY C  43      20.052  22.460   3.980  1.00 95.79           C  
ATOM   2250  C   GLY C  43      20.035  22.142   2.497  1.00 95.79           C  
ATOM   2251  O   GLY C  43      21.065  21.789   1.920  1.00 95.79           O  
ATOM   2252  N   PRO C  44      18.905  22.141   1.873  1.00 95.66           N  
ATOM   2253  CA  PRO C  44      18.837  21.876   0.434  1.00 95.66           C  
ATOM   2254  C   PRO C  44      19.711  22.825  -0.382  1.00 95.66           C  
ATOM   2255  CB  PRO C  44      17.356  22.080   0.108  1.00 95.66           C  
ATOM   2256  O   PRO C  44      19.975  23.951   0.048  1.00 95.66           O  
ATOM   2257  CG  PRO C  44      16.668  22.073   1.434  1.00 95.66           C  
ATOM   2258  CD  PRO C  44      17.669  22.438   2.493  1.00 95.66           C  
ATOM   2259  N   LYS C  45      20.130  22.405  -1.481  1.00 96.37           N  
ATOM   2260  CA  LYS C  45      20.968  23.219  -2.358  1.00 96.37           C  
ATOM   2261  C   LYS C  45      20.216  24.454  -2.845  1.00 96.37           C  
ATOM   2262  CB  LYS C  45      21.452  22.396  -3.553  1.00 96.37           C  
ATOM   2263  O   LYS C  45      20.830  25.471  -3.175  1.00 96.37           O  
ATOM   2264  CG  LYS C  45      22.475  21.328  -3.194  1.00 96.37           C  
ATOM   2265  CD  LYS C  45      22.898  20.525  -4.418  1.00 96.37           C  
ATOM   2266  CE  LYS C  45      23.866  21.308  -5.294  1.00 96.37           C  
ATOM   2267  NZ  LYS C  45      24.356  20.492  -6.445  1.00 96.37           N  
ATOM   2268  N   GLY C  46      19.013  24.424  -2.822  1.00 93.47           N  
ATOM   2269  CA  GLY C  46      18.140  25.509  -3.239  1.00 93.47           C  
ATOM   2270  C   GLY C  46      16.758  25.038  -3.651  1.00 93.47           C  
ATOM   2271  O   GLY C  46      16.465  23.842  -3.606  1.00 93.47           O  
ATOM   2272  N   ASN C  47      15.850  25.965  -3.917  1.00 93.81           N  
ATOM   2273  CA  ASN C  47      14.524  25.680  -4.456  1.00 93.81           C  
ATOM   2274  C   ASN C  47      14.574  25.426  -5.960  1.00 93.81           C  
ATOM   2275  CB  ASN C  47      13.559  26.825  -4.143  1.00 93.81           C  
ATOM   2276  O   ASN C  47      15.082  26.255  -6.717  1.00 93.81           O  
ATOM   2277  CG  ASN C  47      13.280  26.964  -2.659  1.00 93.81           C  
ATOM   2278  ND2 ASN C  47      12.747  28.113  -2.261  1.00 93.81           N  
ATOM   2279  OD1 ASN C  47      13.543  26.047  -1.877  1.00 93.81           O  
ATOM   2280  N   VAL C  48      14.159  24.249  -6.353  1.00 94.05           N  
ATOM   2281  CA  VAL C  48      14.192  23.879  -7.764  1.00 94.05           C  
ATOM   2282  C   VAL C  48      13.051  24.572  -8.507  1.00 94.05           C  
ATOM   2283  CB  VAL C  48      14.098  22.349  -7.953  1.00 94.05           C  
ATOM   2284  O   VAL C  48      11.901  24.537  -8.062  1.00 94.05           O  
ATOM   2285  CG1 VAL C  48      14.004  21.992  -9.435  1.00 94.05           C  
ATOM   2286  CG2 VAL C  48      15.298  21.658  -7.308  1.00 94.05           C  
ATOM   2287  N   ASP C  49      13.382  25.251  -9.546  1.00 92.69           N  
ATOM   2288  CA  ASP C  49      12.385  25.990 -10.314  1.00 92.69           C  
ATOM   2289  C   ASP C  49      11.548  25.049 -11.177  1.00 92.69           C  
ATOM   2290  CB  ASP C  49      13.058  27.048 -11.190  1.00 92.69           C  
ATOM   2291  O   ASP C  49      10.360  25.293 -11.399  1.00 92.69           O  
ATOM   2292  CG  ASP C  49      13.716  28.155 -10.384  1.00 92.69           C  
ATOM   2293  OD1 ASP C  49      14.693  28.764 -10.869  1.00 92.69           O  
ATOM   2294  OD2 ASP C  49      13.254  28.418  -9.253  1.00 92.69           O  
ATOM   2295  N   ASN C  50      12.179  23.986 -11.630  1.00 95.48           N  
ATOM   2296  CA  ASN C  50      11.566  22.977 -12.486  1.00 95.48           C  
ATOM   2297  C   ASN C  50      12.187  21.601 -12.265  1.00 95.48           C  
ATOM   2298  CB  ASN C  50      11.679  23.380 -13.958  1.00 95.48           C  
ATOM   2299  O   ASN C  50      13.329  21.360 -12.660  1.00 95.48           O  
ATOM   2300  CG  ASN C  50      10.893  22.465 -14.876  1.00 95.48           C  
ATOM   2301  ND2 ASN C  50      10.476  22.991 -16.022  1.00 95.48           N  
ATOM   2302  OD1 ASN C  50      10.662  21.296 -14.558  1.00 95.48           O  
ATOM   2303  N   ALA C  51      11.394  20.713 -11.649  1.00 96.82           N  
ATOM   2304  CA  ALA C  51      11.895  19.381 -11.320  1.00 96.82           C  
ATOM   2305  C   ALA C  51      12.194  18.580 -12.584  1.00 96.82           C  
ATOM   2306  CB  ALA C  51      10.889  18.635 -10.447  1.00 96.82           C  
ATOM   2307  O   ALA C  51      13.062  17.703 -12.580  1.00 96.82           O  
ATOM   2308  N   ASN C  52      11.553  18.911 -13.716  1.00 95.63           N  
ATOM   2309  CA  ASN C  52      11.707  18.185 -14.972  1.00 95.63           C  
ATOM   2310  C   ASN C  52      13.024  18.529 -15.661  1.00 95.63           C  
ATOM   2311  CB  ASN C  52      10.529  18.470 -15.906  1.00 95.63           C  
ATOM   2312  O   ASN C  52      13.513  17.765 -16.494  1.00 95.63           O  
ATOM   2313  CG  ASN C  52       9.200  18.039 -15.318  1.00 95.63           C  
ATOM   2314  ND2 ASN C  52       8.151  18.802 -15.600  1.00 95.63           N  
ATOM   2315  OD1 ASN C  52       9.117  17.028 -14.615  1.00 95.63           O  
ATOM   2316  N   ASN C  53      13.682  19.581 -15.210  1.00 94.66           N  
ATOM   2317  CA  ASN C  53      14.901  20.034 -15.872  1.00 94.66           C  
ATOM   2318  C   ASN C  53      16.115  19.911 -14.956  1.00 94.66           C  
ATOM   2319  CB  ASN C  53      14.745  21.477 -16.356  1.00 94.66           C  
ATOM   2320  O   ASN C  53      17.191  20.421 -15.272  1.00 94.66           O  
ATOM   2321  CG  ASN C  53      13.839  21.592 -17.566  1.00 94.66           C  
ATOM   2322  ND2 ASN C  53      13.450  22.817 -17.901  1.00 94.66           N  
ATOM   2323  OD1 ASN C  53      13.491  20.589 -18.194  1.00 94.66           O  
ATOM   2324  N   LEU C  54      15.903  19.296 -13.976  1.00 94.46           N  
ATOM   2325  CA  LEU C  54      16.991  19.119 -13.020  1.00 94.46           C  
ATOM   2326  C   LEU C  54      17.942  18.018 -13.477  1.00 94.46           C  
ATOM   2327  CB  LEU C  54      16.436  18.788 -11.633  1.00 94.46           C  
ATOM   2328  O   LEU C  54      17.504  16.919 -13.825  1.00 94.46           O  
ATOM   2329  CG  LEU C  54      17.455  18.720 -10.494  1.00 94.46           C  
ATOM   2330  CD1 LEU C  54      18.116  20.079 -10.292  1.00 94.46           C  
ATOM   2331  CD2 LEU C  54      16.788  18.248  -9.206  1.00 94.46           C  
ATOM   2332  N   TYR C  55      19.260  18.273 -13.535  1.00 89.43           N  
ATOM   2333  CA  TYR C  55      20.196  17.240 -13.965  1.00 89.43           C  
ATOM   2334  C   TYR C  55      21.307  17.049 -12.939  1.00 89.43           C  
ATOM   2335  CB  TYR C  55      20.798  17.594 -15.328  1.00 89.43           C  
ATOM   2336  O   TYR C  55      21.974  16.012 -12.924  1.00 89.43           O  
ATOM   2337  CG  TYR C  55      21.746  18.768 -15.286  1.00 89.43           C  
ATOM   2338  CD1 TYR C  55      21.277  20.072 -15.431  1.00 89.43           C  
ATOM   2339  CD2 TYR C  55      23.111  18.577 -15.102  1.00 89.43           C  
ATOM   2340  CE1 TYR C  55      22.146  21.157 -15.395  1.00 89.43           C  
ATOM   2341  CE2 TYR C  55      23.989  19.655 -15.064  1.00 89.43           C  
ATOM   2342  OH  TYR C  55      24.363  22.010 -15.174  1.00 89.43           O  
ATOM   2343  CZ  TYR C  55      23.498  20.939 -15.211  1.00 89.43           C  
ATOM   2344  N   GLU C  56      21.419  18.063 -12.018  1.00 93.10           N  
ATOM   2345  CA  GLU C  56      22.461  17.952 -11.002  1.00 93.10           C  
ATOM   2346  C   GLU C  56      21.966  17.178  -9.785  1.00 93.10           C  
ATOM   2347  CB  GLU C  56      22.951  19.340 -10.580  1.00 93.10           C  
ATOM   2348  O   GLU C  56      20.904  17.484  -9.237  1.00 93.10           O  
ATOM   2349  CG  GLU C  56      23.579  20.141 -11.711  1.00 93.10           C  
ATOM   2350  CD  GLU C  56      23.944  21.561 -11.310  1.00 93.10           C  
ATOM   2351  OE1 GLU C  56      24.955  22.095 -11.819  1.00 93.10           O  
ATOM   2352  OE2 GLU C  56      23.212  22.145 -10.479  1.00 93.10           O  
ATOM   2353  N   PRO C  57      22.810  16.131  -9.343  1.00 96.05           N  
ATOM   2354  CA  PRO C  57      22.447  15.389  -8.134  1.00 96.05           C  
ATOM   2355  C   PRO C  57      22.453  16.263  -6.882  1.00 96.05           C  
ATOM   2356  CB  PRO C  57      23.524  14.305  -8.048  1.00 96.05           C  
ATOM   2357  O   PRO C  57      23.201  17.241  -6.811  1.00 96.05           O  
ATOM   2358  CG  PRO C  57      24.089  14.219  -9.429  1.00 96.05           C  
ATOM   2359  CD  PRO C  57      23.985  15.572 -10.072  1.00 96.05           C  
ATOM   2360  N   GLY C  58      21.550  15.934  -5.942  1.00 96.62           N  
ATOM   2361  CA  GLY C  58      21.552  16.656  -4.680  1.00 96.62           C  
ATOM   2362  C   GLY C  58      20.200  16.658  -3.991  1.00 96.62           C  
ATOM   2363  O   GLY C  58      19.242  16.063  -4.490  1.00 96.62           O  
ATOM   2364  N   GLN C  59      20.197  17.273  -2.846  1.00 97.04           N  
ATOM   2365  CA  GLN C  59      18.975  17.492  -2.080  1.00 97.04           C  
ATOM   2366  C   GLN C  59      18.418  18.892  -2.321  1.00 97.04           C  
ATOM   2367  CB  GLN C  59      19.231  17.279  -0.587  1.00 97.04           C  
ATOM   2368  O   GLN C  59      19.139  19.884  -2.191  1.00 97.04           O  
ATOM   2369  CG  GLN C  59      19.793  15.904  -0.250  1.00 97.04           C  
ATOM   2370  CD  GLN C  59      20.135  15.754   1.221  1.00 97.04           C  
ATOM   2371  NE2 GLN C  59      20.947  14.753   1.542  1.00 97.04           N  
ATOM   2372  OE1 GLN C  59      19.673  16.533   2.061  1.00 97.04           O  
ATOM   2373  N   TYR C  60      17.136  18.932  -2.748  1.00 96.59           N  
ATOM   2374  CA  TYR C  60      16.527  20.202  -3.130  1.00 96.59           C  
ATOM   2375  C   TYR C  60      15.187  20.397  -2.430  1.00 96.59           C  
ATOM   2376  CB  TYR C  60      16.339  20.273  -4.648  1.00 96.59           C  
ATOM   2377  O   TYR C  60      14.629  19.450  -1.870  1.00 96.59           O  
ATOM   2378  CG  TYR C  60      17.623  20.121  -5.427  1.00 96.59           C  
ATOM   2379  CD1 TYR C  60      18.399  21.231  -5.751  1.00 96.59           C  
ATOM   2380  CD2 TYR C  60      18.061  18.868  -5.842  1.00 96.59           C  
ATOM   2381  CE1 TYR C  60      19.582  21.096  -6.470  1.00 96.59           C  
ATOM   2382  CE2 TYR C  60      19.242  18.721  -6.562  1.00 96.59           C  
ATOM   2383  OH  TYR C  60      21.165  19.700  -7.583  1.00 96.59           O  
ATOM   2384  CZ  TYR C  60      19.995  19.839  -6.870  1.00 96.59           C  
ATOM   2385  N   CYS C  61      14.756  21.620  -2.388  1.00 95.23           N  
ATOM   2386  CA  CYS C  61      13.376  21.961  -2.064  1.00 95.23           C  
ATOM   2387  C   CYS C  61      12.546  22.140  -3.329  1.00 95.23           C  
ATOM   2388  CB  CYS C  61      13.322  23.236  -1.222  1.00 95.23           C  
ATOM   2389  O   CYS C  61      13.035  22.675  -4.326  1.00 95.23           O  
ATOM   2390  SG  CYS C  61      11.666  23.645  -0.626  1.00 95.23           S  
ATOM   2391  N   LEU C  62      11.333  21.609  -3.326  1.00 96.65           N  
ATOM   2392  CA  LEU C  62      10.430  21.751  -4.464  1.00 96.65           C  
ATOM   2393  C   LEU C  62       9.133  22.435  -4.046  1.00 96.65           C  
ATOM   2394  CB  LEU C  62      10.125  20.383  -5.080  1.00 96.65           C  
ATOM   2395  O   LEU C  62       8.440  21.962  -3.142  1.00 96.65           O  
ATOM   2396  CG  LEU C  62       9.336  20.391  -6.390  1.00 96.65           C  
ATOM   2397  CD1 LEU C  62      10.163  21.024  -7.504  1.00 96.65           C  
ATOM   2398  CD2 LEU C  62       8.914  18.975  -6.769  1.00 96.65           C  
ATOM   2399  N   GLY C  63       8.852  23.561  -4.590  1.00 95.12           N  
ATOM   2400  CA  GLY C  63       7.651  24.323  -4.288  1.00 95.12           C  
ATOM   2401  C   GLY C  63       6.405  23.760  -4.945  1.00 95.12           C  
ATOM   2402  O   GLY C  63       6.495  23.032  -5.936  1.00 95.12           O  
ATOM   2403  N   PRO C  64       5.200  24.110  -4.527  1.00 95.04           N  
ATOM   2404  CA  PRO C  64       3.932  23.516  -4.958  1.00 95.04           C  
ATOM   2405  C   PRO C  64       3.596  23.833  -6.413  1.00 95.04           C  
ATOM   2406  CB  PRO C  64       2.908  24.146  -4.011  1.00 95.04           C  
ATOM   2407  O   PRO C  64       2.875  23.073  -7.064  1.00 95.04           O  
ATOM   2408  CG  PRO C  64       3.582  25.369  -3.478  1.00 95.04           C  
ATOM   2409  CD  PRO C  64       5.061  25.115  -3.429  1.00 95.04           C  
ATOM   2410  N   SER C  65       4.249  24.822  -6.969  1.00 94.29           N  
ATOM   2411  CA  SER C  65       3.865  25.257  -8.308  1.00 94.29           C  
ATOM   2412  C   SER C  65       4.949  24.926  -9.329  1.00 94.29           C  
ATOM   2413  CB  SER C  65       3.582  26.760  -8.322  1.00 94.29           C  
ATOM   2414  O   SER C  65       4.784  25.184 -10.523  1.00 94.29           O  
ATOM   2415  OG  SER C  65       4.724  27.491  -7.909  1.00 94.29           O  
ATOM   2416  N   ALA C  66       6.075  24.401  -8.788  1.00 96.36           N  
ATOM   2417  CA  ALA C  66       7.181  24.076  -9.686  1.00 96.36           C  
ATOM   2418  C   ALA C  66       6.780  22.990 -10.680  1.00 96.36           C  
ATOM   2419  CB  ALA C  66       8.404  23.636  -8.886  1.00 96.36           C  
ATOM   2420  O   ALA C  66       6.141  22.003 -10.306  1.00 96.36           O  
ATOM   2421  N   PRO C  67       7.019  23.192 -11.943  1.00 95.92           N  
ATOM   2422  CA  PRO C  67       6.789  22.120 -12.914  1.00 95.92           C  
ATOM   2423  C   PRO C  67       7.464  20.809 -12.517  1.00 95.92           C  
ATOM   2424  CB  PRO C  67       7.396  22.678 -14.205  1.00 95.92           C  
ATOM   2425  O   PRO C  67       8.609  20.814 -12.060  1.00 95.92           O  
ATOM   2426  CG  PRO C  67       7.324  24.163 -14.050  1.00 95.92           C  
ATOM   2427  CD  PRO C  67       7.584  24.506 -12.612  1.00 95.92           C  
ATOM   2428  N   GLY C  68       6.665  19.790 -12.589  1.00 96.08           N  
ATOM   2429  CA  GLY C  68       7.186  18.488 -12.204  1.00 96.08           C  
ATOM   2430  C   GLY C  68       6.797  18.082 -10.795  1.00 96.08           C  
ATOM   2431  O   GLY C  68       7.110  16.974 -10.353  1.00 96.08           O  
ATOM   2432  N   ASN C  69       6.258  18.978 -10.024  1.00 97.08           N  
ATOM   2433  CA  ASN C  69       5.718  18.638  -8.712  1.00 97.08           C  
ATOM   2434  C   ASN C  69       4.535  17.680  -8.825  1.00 97.08           C  
ATOM   2435  CB  ASN C  69       5.307  19.903  -7.956  1.00 97.08           C  
ATOM   2436  O   ASN C  69       3.549  17.981  -9.500  1.00 97.08           O  
ATOM   2437  CG  ASN C  69       5.003  19.638  -6.495  1.00 97.08           C  
ATOM   2438  ND2 ASN C  69       5.580  20.446  -5.613  1.00 97.08           N  
ATOM   2439  OD1 ASN C  69       4.257  18.714  -6.161  1.00 97.08           O  
ATOM   2440  N   PRO C  70       4.487  16.548  -8.192  1.00 94.80           N  
ATOM   2441  CA  PRO C  70       3.495  15.498  -8.437  1.00 94.80           C  
ATOM   2442  C   PRO C  70       2.194  15.726  -7.671  1.00 94.80           C  
ATOM   2443  CB  PRO C  70       4.199  14.228  -7.953  1.00 94.80           C  
ATOM   2444  O   PRO C  70       1.167  15.126  -7.999  1.00 94.80           O  
ATOM   2445  CG  PRO C  70       5.146  14.695  -6.896  1.00 94.80           C  
ATOM   2446  CD  PRO C  70       5.691  16.035  -7.301  1.00 94.80           C  
ATOM   2447  N   ASN C  71       2.202  16.631  -6.629  1.00 95.09           N  
ATOM   2448  CA  ASN C  71       0.983  16.658  -5.827  1.00 95.09           C  
ATOM   2449  C   ASN C  71       0.664  18.069  -5.339  1.00 95.09           C  
ATOM   2450  CB  ASN C  71       1.100  15.699  -4.640  1.00 95.09           C  
ATOM   2451  O   ASN C  71      -0.175  18.249  -4.455  1.00 95.09           O  
ATOM   2452  CG  ASN C  71       2.131  16.151  -3.624  1.00 95.09           C  
ATOM   2453  ND2 ASN C  71       2.079  15.573  -2.430  1.00 95.09           N  
ATOM   2454  OD1 ASN C  71       2.966  17.013  -3.909  1.00 95.09           O  
ATOM   2455  N   GLY C  72       1.453  19.094  -5.862  1.00 95.58           N  
ATOM   2456  CA  GLY C  72       1.172  20.491  -5.570  1.00 95.58           C  
ATOM   2457  C   GLY C  72       1.453  20.867  -4.128  1.00 95.58           C  
ATOM   2458  O   GLY C  72       0.833  21.786  -3.588  1.00 95.58           O  
ATOM   2459  N   GLN C  73       2.257  20.159  -3.388  1.00 95.62           N  
ATOM   2460  CA  GLN C  73       2.688  20.436  -2.022  1.00 95.62           C  
ATOM   2461  C   GLN C  73       4.181  20.747  -1.969  1.00 95.62           C  
ATOM   2462  CB  GLN C  73       2.364  19.255  -1.106  1.00 95.62           C  
ATOM   2463  O   GLN C  73       4.942  20.311  -2.835  1.00 95.62           O  
ATOM   2464  CG  GLN C  73       0.880  18.925  -1.030  1.00 95.62           C  
ATOM   2465  CD  GLN C  73       0.074  20.005  -0.333  1.00 95.62           C  
ATOM   2466  NE2 GLN C  73      -1.143  20.238  -0.812  1.00 95.62           N  
ATOM   2467  OE1 GLN C  73       0.541  20.623   0.629  1.00 95.62           O  
ATOM   2468  N   TRP C  74       4.621  21.585  -0.905  1.00 94.18           N  
ATOM   2469  CA  TRP C  74       6.052  21.712  -0.653  1.00 94.18           C  
ATOM   2470  C   TRP C  74       6.647  20.379  -0.210  1.00 94.18           C  
ATOM   2471  CB  TRP C  74       6.318  22.782   0.409  1.00 94.18           C  
ATOM   2472  O   TRP C  74       5.949  19.540   0.364  1.00 94.18           O  
ATOM   2473  CG  TRP C  74       6.190  24.187  -0.097  1.00 94.18           C  
ATOM   2474  CD1 TRP C  74       5.074  24.976  -0.064  1.00 94.18           C  
ATOM   2475  CD2 TRP C  74       7.215  24.969  -0.717  1.00 94.18           C  
ATOM   2476  CE2 TRP C  74       6.650  26.224  -1.035  1.00 94.18           C  
ATOM   2477  CE3 TRP C  74       8.559  24.730  -1.035  1.00 94.18           C  
ATOM   2478  NE1 TRP C  74       5.344  26.202  -0.626  1.00 94.18           N  
ATOM   2479  CH2 TRP C  74       8.696  26.977  -1.956  1.00 94.18           C  
ATOM   2480  CZ2 TRP C  74       7.384  27.238  -1.656  1.00 94.18           C  
ATOM   2481  CZ3 TRP C  74       9.287  25.740  -1.653  1.00 94.18           C  
ATOM   2482  N   GLY C  75       7.898  20.297  -0.544  1.00 95.93           N  
ATOM   2483  CA  GLY C  75       8.542  19.086  -0.061  1.00 95.93           C  
ATOM   2484  C   GLY C  75      10.005  18.992  -0.451  1.00 95.93           C  
ATOM   2485  O   GLY C  75      10.558  19.926  -1.035  1.00 95.93           O  
ATOM   2486  N   PHE C  76      10.722  17.931  -0.017  1.00 96.83           N  
ATOM   2487  CA  PHE C  76      12.113  17.647  -0.351  1.00 96.83           C  
ATOM   2488  C   PHE C  76      12.203  16.770  -1.594  1.00 96.83           C  
ATOM   2489  CB  PHE C  76      12.821  16.966   0.825  1.00 96.83           C  
ATOM   2490  O   PHE C  76      11.514  15.753  -1.693  1.00 96.83           O  
ATOM   2491  CG  PHE C  76      13.418  17.930   1.814  1.00 96.83           C  
ATOM   2492  CD1 PHE C  76      14.737  18.347   1.690  1.00 96.83           C  
ATOM   2493  CD2 PHE C  76      12.659  18.419   2.869  1.00 96.83           C  
ATOM   2494  CE1 PHE C  76      15.293  19.239   2.604  1.00 96.83           C  
ATOM   2495  CE2 PHE C  76      13.207  19.311   3.787  1.00 96.83           C  
ATOM   2496  CZ  PHE C  76      14.524  19.719   3.653  1.00 96.83           C  
ATOM   2497  N   LEU C  77      12.992  17.219  -2.518  1.00 97.44           N  
ATOM   2498  CA  LEU C  77      13.261  16.476  -3.744  1.00 97.44           C  
ATOM   2499  C   LEU C  77      14.700  15.969  -3.768  1.00 97.44           C  
ATOM   2500  CB  LEU C  77      12.996  17.351  -4.972  1.00 97.44           C  
ATOM   2501  O   LEU C  77      15.637  16.737  -3.539  1.00 97.44           O  
ATOM   2502  CG  LEU C  77      13.245  16.702  -6.334  1.00 97.44           C  
ATOM   2503  CD1 LEU C  77      12.143  15.697  -6.652  1.00 97.44           C  
ATOM   2504  CD2 LEU C  77      13.337  17.765  -7.424  1.00 97.44           C  
ATOM   2505  N   PHE C  78      14.907  14.721  -3.980  1.00 97.64           N  
ATOM   2506  CA  PHE C  78      16.218  14.099  -4.116  1.00 97.64           C  
ATOM   2507  C   PHE C  78      16.464  13.664  -5.556  1.00 97.64           C  
ATOM   2508  CB  PHE C  78      16.345  12.896  -3.176  1.00 97.64           C  
ATOM   2509  O   PHE C  78      15.665  12.922  -6.131  1.00 97.64           O  
ATOM   2510  CG  PHE C  78      16.073  13.223  -1.733  1.00 97.64           C  
ATOM   2511  CD1 PHE C  78      17.105  13.607  -0.885  1.00 97.64           C  
ATOM   2512  CD2 PHE C  78      14.783  13.147  -1.223  1.00 97.64           C  
ATOM   2513  CE1 PHE C  78      16.856  13.910   0.451  1.00 97.64           C  
ATOM   2514  CE2 PHE C  78      14.526  13.449   0.112  1.00 97.64           C  
ATOM   2515  CZ  PHE C  78      15.564  13.829   0.947  1.00 97.64           C  
ATOM   2516  N   HIS C  79      17.484  14.139  -6.097  1.00 97.56           N  
ATOM   2517  CA  HIS C  79      17.845  13.815  -7.472  1.00 97.56           C  
ATOM   2518  C   HIS C  79      19.128  12.993  -7.527  1.00 97.56           C  
ATOM   2519  CB  HIS C  79      18.005  15.093  -8.298  1.00 97.56           C  
ATOM   2520  O   HIS C  79      20.174  13.433  -7.044  1.00 97.56           O  
ATOM   2521  CG  HIS C  79      18.234  14.841  -9.755  1.00 97.56           C  
ATOM   2522  CD2 HIS C  79      19.377  14.658 -10.457  1.00 97.56           C  
ATOM   2523  ND1 HIS C  79      17.203  14.756 -10.666  1.00 97.56           N  
ATOM   2524  CE1 HIS C  79      17.705  14.531 -11.869  1.00 97.56           C  
ATOM   2525  NE2 HIS C  79      19.021  14.467 -11.769  1.00 97.56           N  
ATOM   2526  N   TYR C  80      19.117  11.843  -8.083  1.00 97.21           N  
ATOM   2527  CA  TYR C  80      20.251  10.939  -8.243  1.00 97.21           C  
ATOM   2528  C   TYR C  80      20.530  10.669  -9.717  1.00 97.21           C  
ATOM   2529  CB  TYR C  80      19.992   9.618  -7.511  1.00 97.21           C  
ATOM   2530  O   TYR C  80      19.688  10.109 -10.422  1.00 97.21           O  
ATOM   2531  CG  TYR C  80      19.587   9.793  -6.068  1.00 97.21           C  
ATOM   2532  CD1 TYR C  80      20.534  10.077  -5.087  1.00 97.21           C  
ATOM   2533  CD2 TYR C  80      18.256   9.674  -5.682  1.00 97.21           C  
ATOM   2534  CE1 TYR C  80      20.165  10.237  -3.755  1.00 97.21           C  
ATOM   2535  CE2 TYR C  80      17.875   9.833  -4.353  1.00 97.21           C  
ATOM   2536  OH  TYR C  80      18.465  10.272  -2.082  1.00 97.21           O  
ATOM   2537  CZ  TYR C  80      18.836  10.114  -3.399  1.00 97.21           C  
ATOM   2538  N   SER C  81      21.630  11.064 -10.127  1.00 95.00           N  
ATOM   2539  CA  SER C  81      22.012  10.937 -11.530  1.00 95.00           C  
ATOM   2540  C   SER C  81      23.053   9.839 -11.722  1.00 95.00           C  
ATOM   2541  CB  SER C  81      22.556  12.264 -12.060  1.00 95.00           C  
ATOM   2542  O   SER C  81      24.051   9.788 -11.000  1.00 95.00           O  
ATOM   2543  OG  SER C  81      23.037  12.118 -13.385  1.00 95.00           O  
ATOM   2544  N   TYR C  82      22.879   8.979 -12.635  1.00 93.57           N  
ATOM   2545  CA  TYR C  82      23.825   7.902 -12.906  1.00 93.57           C  
ATOM   2546  C   TYR C  82      25.143   8.455 -13.435  1.00 93.57           C  
ATOM   2547  CB  TYR C  82      23.235   6.909 -13.912  1.00 93.57           C  
ATOM   2548  O   TYR C  82      26.203   7.861 -13.221  1.00 93.57           O  
ATOM   2549  CG  TYR C  82      22.173   6.010 -13.325  1.00 93.57           C  
ATOM   2550  CD1 TYR C  82      22.517   4.841 -12.650  1.00 93.57           C  
ATOM   2551  CD2 TYR C  82      20.825   6.328 -13.446  1.00 93.57           C  
ATOM   2552  CE1 TYR C  82      21.542   4.009 -12.110  1.00 93.57           C  
ATOM   2553  CE2 TYR C  82      19.841   5.503 -12.910  1.00 93.57           C  
ATOM   2554  OH  TYR C  82      19.239   3.529 -11.712  1.00 93.57           O  
ATOM   2555  CZ  TYR C  82      20.209   4.348 -12.244  1.00 93.57           C  
ATOM   2556  N   ASN C  83      25.077   9.605 -14.106  1.00 90.68           N  
ATOM   2557  CA  ASN C  83      26.267  10.191 -14.713  1.00 90.68           C  
ATOM   2558  C   ASN C  83      26.702  11.459 -13.983  1.00 90.68           C  
ATOM   2559  CB  ASN C  83      26.024  10.489 -16.194  1.00 90.68           C  
ATOM   2560  O   ASN C  83      27.399  12.300 -14.552  1.00 90.68           O  
ATOM   2561  CG  ASN C  83      25.826   9.231 -17.017  1.00 90.68           C  
ATOM   2562  ND2 ASN C  83      24.850   9.260 -17.918  1.00 90.68           N  
ATOM   2563  OD1 ASN C  83      26.542   8.242 -16.844  1.00 90.68           O  
ATOM   2564  N   GLY C  84      26.226  11.665 -12.819  1.00 91.77           N  
ATOM   2565  CA  GLY C  84      26.620  12.809 -12.012  1.00 91.77           C  
ATOM   2566  C   GLY C  84      26.160  14.134 -12.590  1.00 91.77           C  
ATOM   2567  O   GLY C  84      25.054  14.232 -13.127  1.00 91.77           O  
ATOM   2568  N   ASN C  85      26.985  15.061 -12.519  1.00 91.97           N  
ATOM   2569  CA  ASN C  85      26.609  16.393 -12.981  1.00 91.97           C  
ATOM   2570  C   ASN C  85      27.034  16.625 -14.428  1.00 91.97           C  
ATOM   2571  CB  ASN C  85      27.211  17.466 -12.072  1.00 91.97           C  
ATOM   2572  O   ASN C  85      27.165  17.770 -14.865  1.00 91.97           O  
ATOM   2573  CG  ASN C  85      28.726  17.486 -12.116  1.00 91.97           C  
ATOM   2574  ND2 ASN C  85      29.322  18.527 -11.546  1.00 91.97           N  
ATOM   2575  OD1 ASN C  85      29.356  16.574 -12.659  1.00 91.97           O  
ATOM   2576  N   ASN C  86      27.295  15.637 -15.154  1.00 82.18           N  
ATOM   2577  CA  ASN C  86      27.694  15.751 -16.553  1.00 82.18           C  
ATOM   2578  C   ASN C  86      26.634  16.471 -17.382  1.00 82.18           C  
ATOM   2579  CB  ASN C  86      27.981  14.368 -17.143  1.00 82.18           C  
ATOM   2580  O   ASN C  86      25.439  16.209 -17.232  1.00 82.18           O  
ATOM   2581  CG  ASN C  86      29.294  13.787 -16.658  1.00 82.18           C  
ATOM   2582  ND2 ASN C  86      29.497  12.497 -16.898  1.00 82.18           N  
ATOM   2583  OD1 ASN C  86      30.120  14.492 -16.072  1.00 82.18           O  
ATOM   2584  N   THR C  87      26.990  17.304 -18.167  1.00 80.48           N  
ATOM   2585  CA  THR C  87      26.083  18.136 -18.949  1.00 80.48           C  
ATOM   2586  C   THR C  87      25.903  17.567 -20.353  1.00 80.48           C  
ATOM   2587  CB  THR C  87      26.593  19.586 -19.041  1.00 80.48           C  
ATOM   2588  O   THR C  87      24.917  17.870 -21.030  1.00 80.48           O  
ATOM   2589  CG2 THR C  87      26.595  20.256 -17.671  1.00 80.48           C  
ATOM   2590  OG1 THR C  87      27.929  19.584 -19.561  1.00 80.48           O  
ATOM   2591  N   ASP C  88      26.838  16.696 -20.591  1.00 81.15           N  
ATOM   2592  CA  ASP C  88      26.791  16.135 -21.937  1.00 81.15           C  
ATOM   2593  C   ASP C  88      26.472  14.642 -21.899  1.00 81.15           C  
ATOM   2594  CB  ASP C  88      28.116  16.371 -22.664  1.00 81.15           C  
ATOM   2595  O   ASP C  88      26.691  13.981 -20.882  1.00 81.15           O  
ATOM   2596  CG  ASP C  88      28.420  17.843 -22.881  1.00 81.15           C  
ATOM   2597  OD1 ASP C  88      29.611  18.221 -22.922  1.00 81.15           O  
ATOM   2598  OD2 ASP C  88      27.459  18.633 -23.008  1.00 81.15           O  
ATOM   2599  N   GLY C  89      25.691  14.282 -22.522  1.00 84.21           N  
ATOM   2600  CA  GLY C  89      25.412  12.862 -22.660  1.00 84.21           C  
ATOM   2601  C   GLY C  89      24.088  12.451 -22.044  1.00 84.21           C  
ATOM   2602  O   GLY C  89      23.152  13.251 -21.981  1.00 84.21           O  
ATOM   2603  N   ILE C  90      23.987  11.242 -21.684  1.00 90.16           N  
ATOM   2604  CA  ILE C  90      22.777  10.621 -21.157  1.00 90.16           C  
ATOM   2605  C   ILE C  90      22.461  11.195 -19.778  1.00 90.16           C  
ATOM   2606  CB  ILE C  90      22.919   9.084 -21.078  1.00 90.16           C  
ATOM   2607  O   ILE C  90      23.354  11.341 -18.940  1.00 90.16           O  
ATOM   2608  CG1 ILE C  90      23.122   8.494 -22.478  1.00 90.16           C  
ATOM   2609  CG2 ILE C  90      21.697   8.464 -20.394  1.00 90.16           C  
ATOM   2610  CD1 ILE C  90      21.895   8.592 -23.375  1.00 90.16           C  
ATOM   2611  N   LYS C  91      21.141  11.566 -19.620  1.00 89.86           N  
ATOM   2612  CA  LYS C  91      20.696  12.241 -18.404  1.00 89.86           C  
ATOM   2613  C   LYS C  91      19.932  11.284 -17.492  1.00 89.86           C  
ATOM   2614  CB  LYS C  91      19.822  13.447 -18.749  1.00 89.86           C  
ATOM   2615  O   LYS C  91      19.171  11.719 -16.626  1.00 89.86           O  
ATOM   2616  CG  LYS C  91      20.483  14.442 -19.691  1.00 89.86           C  
ATOM   2617  CD  LYS C  91      21.684  15.115 -19.040  1.00 89.86           C  
ATOM   2618  CE  LYS C  91      22.295  16.171 -19.951  1.00 89.86           C  
ATOM   2619  NZ  LYS C  91      23.611  16.654 -19.435  1.00 89.86           N  
ATOM   2620  N   GLU C  92      20.176   9.980 -17.532  1.00 92.29           N  
ATOM   2621  CA  GLU C  92      19.466   8.996 -16.720  1.00 92.29           C  
ATOM   2622  C   GLU C  92      19.617   9.297 -15.232  1.00 92.29           C  
ATOM   2623  CB  GLU C  92      19.968   7.583 -17.025  1.00 92.29           C  
ATOM   2624  O   GLU C  92      20.721   9.577 -14.759  1.00 92.29           O  
ATOM   2625  CG  GLU C  92      19.121   6.481 -16.404  1.00 92.29           C  
ATOM   2626  CD  GLU C  92      19.620   5.083 -16.734  1.00 92.29           C  
ATOM   2627  OE1 GLU C  92      18.841   4.113 -16.596  1.00 92.29           O  
ATOM   2628  OE2 GLU C  92      20.799   4.957 -17.132  1.00 92.29           O  
ATOM   2629  N   ALA C  93      18.385   9.308 -14.542  1.00 95.07           N  
ATOM   2630  CA  ALA C  93      18.349   9.665 -13.126  1.00 95.07           C  
ATOM   2631  C   ALA C  93      17.094   9.117 -12.453  1.00 95.07           C  
ATOM   2632  CB  ALA C  93      18.420  11.181 -12.958  1.00 95.07           C  
ATOM   2633  O   ALA C  93      16.213   8.568 -13.121  1.00 95.07           O  
ATOM   2634  N   ILE C  94      17.148   9.184 -11.200  1.00 95.90           N  
ATOM   2635  CA  ILE C  94      15.916   8.961 -10.451  1.00 95.90           C  
ATOM   2636  C   ILE C  94      15.652  10.148  -9.528  1.00 95.90           C  
ATOM   2637  CB  ILE C  94      15.980   7.651  -9.635  1.00 95.90           C  
ATOM   2638  O   ILE C  94      16.587  10.816  -9.082  1.00 95.90           O  
ATOM   2639  CG1 ILE C  94      17.022   7.768  -8.517  1.00 95.90           C  
ATOM   2640  CG2 ILE C  94      16.287   6.460 -10.548  1.00 95.90           C  
ATOM   2641  CD1 ILE C  94      16.963   6.641  -7.495  1.00 95.90           C  
ATOM   2642  N   GLN C  95      14.324  10.400  -9.288  1.00 97.53           N  
ATOM   2643  CA  GLN C  95      13.894  11.406  -8.322  1.00 97.53           C  
ATOM   2644  C   GLN C  95      12.941  10.808  -7.291  1.00 97.53           C  
ATOM   2645  CB  GLN C  95      13.226  12.583  -9.034  1.00 97.53           C  
ATOM   2646  O   GLN C  95      12.105   9.966  -7.626  1.00 97.53           O  
ATOM   2647  CG  GLN C  95      14.183  13.417  -9.875  1.00 97.53           C  
ATOM   2648  CD  GLN C  95      13.518  14.637 -10.485  1.00 97.53           C  
ATOM   2649  NE2 GLN C  95      14.307  15.674 -10.746  1.00 97.53           N  
ATOM   2650  OE1 GLN C  95      12.306  14.647 -10.721  1.00 97.53           O  
ATOM   2651  N   THR C  96      13.168  11.141  -6.079  1.00 97.09           N  
ATOM   2652  CA  THR C  96      12.186  10.892  -5.029  1.00 97.09           C  
ATOM   2653  C   THR C  96      11.722  12.203  -4.401  1.00 97.09           C  
ATOM   2654  CB  THR C  96      12.759   9.970  -3.936  1.00 97.09           C  
ATOM   2655  O   THR C  96      12.500  13.151  -4.282  1.00 97.09           O  
ATOM   2656  CG2 THR C  96      13.249   8.653  -4.528  1.00 97.09           C  
ATOM   2657  OG1 THR C  96      13.856  10.629  -3.290  1.00 97.09           O  
ATOM   2658  N   PHE C  97      10.468  12.268  -4.116  1.00 97.44           N  
ATOM   2659  CA  PHE C  97       9.878  13.479  -3.557  1.00 97.44           C  
ATOM   2660  C   PHE C  97       9.050  13.156  -2.319  1.00 97.44           C  
ATOM   2661  CB  PHE C  97       9.009  14.186  -4.601  1.00 97.44           C  
ATOM   2662  O   PHE C  97       8.147  12.319  -2.371  1.00 97.44           O  
ATOM   2663  CG  PHE C  97       8.339  15.433  -4.090  1.00 97.44           C  
ATOM   2664  CD1 PHE C  97       6.956  15.497  -3.969  1.00 97.44           C  
ATOM   2665  CD2 PHE C  97       9.093  16.542  -3.729  1.00 97.44           C  
ATOM   2666  CE1 PHE C  97       6.334  16.650  -3.496  1.00 97.44           C  
ATOM   2667  CE2 PHE C  97       8.479  17.698  -3.256  1.00 97.44           C  
ATOM   2668  CZ  PHE C  97       7.099  17.750  -3.141  1.00 97.44           C  
ATOM   2669  N   TRP C  98       9.430  13.699  -1.180  1.00 96.31           N  
ATOM   2670  CA  TRP C  98       8.656  13.636   0.055  1.00 96.31           C  
ATOM   2671  C   TRP C  98       7.937  14.955   0.315  1.00 96.31           C  
ATOM   2672  CB  TRP C  98       9.562  13.292   1.241  1.00 96.31           C  
ATOM   2673  O   TRP C  98       8.577  15.987   0.531  1.00 96.31           O  
ATOM   2674  CG  TRP C  98      10.169  11.923   1.166  1.00 96.31           C  
ATOM   2675  CD1 TRP C  98      11.365  11.581   0.599  1.00 96.31           C  
ATOM   2676  CD2 TRP C  98       9.604  10.710   1.674  1.00 96.31           C  
ATOM   2677  CE2 TRP C  98      10.513   9.670   1.379  1.00 96.31           C  
ATOM   2678  CE3 TRP C  98       8.416  10.401   2.350  1.00 96.31           C  
ATOM   2679  NE1 TRP C  98      11.578  10.227   0.724  1.00 96.31           N  
ATOM   2680  CH2 TRP C  98       9.102   8.068   2.399  1.00 96.31           C  
ATOM   2681  CZ2 TRP C  98      10.271   8.342   1.739  1.00 96.31           C  
ATOM   2682  CZ3 TRP C  98       8.177   9.079   2.707  1.00 96.31           C  
ATOM   2683  N   SER C  99       6.610  14.992   0.267  1.00 95.13           N  
ATOM   2684  CA  SER C  99       5.849  16.227   0.421  1.00 95.13           C  
ATOM   2685  C   SER C  99       5.530  16.501   1.887  1.00 95.13           C  
ATOM   2686  CB  SER C  99       4.553  16.163  -0.388  1.00 95.13           C  
ATOM   2687  O   SER C  99       5.563  15.588   2.716  1.00 95.13           O  
ATOM   2688  OG  SER C  99       3.655  15.221   0.174  1.00 95.13           O  
ATOM   2689  N   ASN C 100       5.259  17.638   2.208  1.00 91.17           N  
ATOM   2690  CA  ASN C 100       5.017  18.086   3.575  1.00 91.17           C  
ATOM   2691  C   ASN C 100       3.762  17.445   4.160  1.00 91.17           C  
ATOM   2692  CB  ASN C 100       4.909  19.611   3.629  1.00 91.17           C  
ATOM   2693  O   ASN C 100       3.604  17.380   5.381  1.00 91.17           O  
ATOM   2694  CG  ASN C 100       6.249  20.298   3.454  1.00 91.17           C  
ATOM   2695  ND2 ASN C 100       6.225  21.618   3.315  1.00 91.17           N  
ATOM   2696  OD1 ASN C 100       7.297  19.647   3.442  1.00 91.17           O  
ATOM   2697  N   ASN C 101       2.864  16.983   3.276  1.00 91.34           N  
ATOM   2698  CA  ASN C 101       1.657  16.333   3.777  1.00 91.34           C  
ATOM   2699  C   ASN C 101       1.862  14.831   3.955  1.00 91.34           C  
ATOM   2700  CB  ASN C 101       0.476  16.601   2.841  1.00 91.34           C  
ATOM   2701  O   ASN C 101       0.903  14.093   4.185  1.00 91.34           O  
ATOM   2702  CG  ASN C 101       0.691  16.033   1.452  1.00 91.34           C  
ATOM   2703  ND2 ASN C 101      -0.387  15.919   0.685  1.00 91.34           N  
ATOM   2704  OD1 ASN C 101       1.816  15.698   1.072  1.00 91.34           O  
ATOM   2705  N   GLY C 102       3.074  14.377   3.733  1.00 93.32           N  
ATOM   2706  CA  GLY C 102       3.424  13.013   4.098  1.00 93.32           C  
ATOM   2707  C   GLY C 102       3.367  12.050   2.927  1.00 93.32           C  
ATOM   2708  O   GLY C 102       3.436  10.833   3.114  1.00 93.32           O  
ATOM   2709  N   GLN C 103       3.204  12.474   1.683  1.00 95.25           N  
ATOM   2710  CA  GLN C 103       3.148  11.614   0.507  1.00 95.25           C  
ATOM   2711  C   GLN C 103       4.535  11.413  -0.096  1.00 95.25           C  
ATOM   2712  CB  GLN C 103       2.200  12.199  -0.542  1.00 95.25           C  
ATOM   2713  O   GLN C 103       5.361  12.328  -0.084  1.00 95.25           O  
ATOM   2714  CG  GLN C 103       0.755  12.307  -0.073  1.00 95.25           C  
ATOM   2715  CD  GLN C 103      -0.132  13.031  -1.068  1.00 95.25           C  
ATOM   2716  NE2 GLN C 103      -0.952  12.276  -1.791  1.00 95.25           N  
ATOM   2717  OE1 GLN C 103      -0.082  14.260  -1.186  1.00 95.25           O  
ATOM   2718  N   MET C 104       4.848  10.225  -0.549  1.00 95.35           N  
ATOM   2719  CA  MET C 104       6.125   9.873  -1.163  1.00 95.35           C  
ATOM   2720  C   MET C 104       5.938   9.490  -2.627  1.00 95.35           C  
ATOM   2721  CB  MET C 104       6.790   8.725  -0.403  1.00 95.35           C  
ATOM   2722  O   MET C 104       5.037   8.719  -2.961  1.00 95.35           O  
ATOM   2723  CG  MET C 104       8.148   8.326  -0.959  1.00 95.35           C  
ATOM   2724  SD  MET C 104       8.781   6.771  -0.221  1.00 95.35           S  
ATOM   2725  CE  MET C 104      10.168   6.426  -1.340  1.00 95.35           C  
ATOM   2726  N   PHE C 105       6.733  10.056  -3.496  1.00 96.57           N  
ATOM   2727  CA  PHE C 105       6.664   9.796  -4.929  1.00 96.57           C  
ATOM   2728  C   PHE C 105       8.031   9.400  -5.473  1.00 96.57           C  
ATOM   2729  CB  PHE C 105       6.139  11.026  -5.675  1.00 96.57           C  
ATOM   2730  O   PHE C 105       9.062   9.821  -4.945  1.00 96.57           O  
ATOM   2731  CG  PHE C 105       4.763  11.457  -5.243  1.00 96.57           C  
ATOM   2732  CD1 PHE C 105       3.633  10.985  -5.900  1.00 96.57           C  
ATOM   2733  CD2 PHE C 105       4.599  12.333  -4.178  1.00 96.57           C  
ATOM   2734  CE1 PHE C 105       2.359  11.382  -5.502  1.00 96.57           C  
ATOM   2735  CE2 PHE C 105       3.329  12.734  -3.774  1.00 96.57           C  
ATOM   2736  CZ  PHE C 105       2.210  12.258  -4.438  1.00 96.57           C  
ATOM   2737  N   PHE C 106       8.077   8.613  -6.483  1.00 96.80           N  
ATOM   2738  CA  PHE C 106       9.279   8.164  -7.174  1.00 96.80           C  
ATOM   2739  C   PHE C 106       9.091   8.229  -8.685  1.00 96.80           C  
ATOM   2740  CB  PHE C 106       9.643   6.738  -6.751  1.00 96.80           C  
ATOM   2741  O   PHE C 106       8.001   7.958  -9.193  1.00 96.80           O  
ATOM   2742  CG  PHE C 106      10.771   6.138  -7.546  1.00 96.80           C  
ATOM   2743  CD1 PHE C 106      10.517   5.420  -8.708  1.00 96.80           C  
ATOM   2744  CD2 PHE C 106      12.088   6.293  -7.131  1.00 96.80           C  
ATOM   2745  CE1 PHE C 106      11.559   4.863  -9.446  1.00 96.80           C  
ATOM   2746  CE2 PHE C 106      13.135   5.740  -7.864  1.00 96.80           C  
ATOM   2747  CZ  PHE C 106      12.868   5.025  -9.020  1.00 96.80           C  
ATOM   2748  N   ARG C 107      10.079   8.703  -9.412  1.00 96.40           N  
ATOM   2749  CA  ARG C 107      10.048   8.575 -10.865  1.00 96.40           C  
ATOM   2750  C   ARG C 107      11.450   8.358 -11.426  1.00 96.40           C  
ATOM   2751  CB  ARG C 107       9.416   9.815 -11.501  1.00 96.40           C  
ATOM   2752  O   ARG C 107      12.441   8.740 -10.800  1.00 96.40           O  
ATOM   2753  CG  ARG C 107      10.233  11.084 -11.322  1.00 96.40           C  
ATOM   2754  CD  ARG C 107       9.569  12.281 -11.988  1.00 96.40           C  
ATOM   2755  NE  ARG C 107      10.393  13.482 -11.884  1.00 96.40           N  
ATOM   2756  NH1 ARG C 107       8.901  14.853 -12.993  1.00 96.40           N  
ATOM   2757  NH2 ARG C 107      10.883  15.701 -12.214  1.00 96.40           N  
ATOM   2758  CZ  ARG C 107      10.057  14.676 -12.364  1.00 96.40           C  
ATOM   2759  N   HIS C 108      11.454   7.684 -12.560  1.00 95.32           N  
ATOM   2760  CA  HIS C 108      12.703   7.370 -13.246  1.00 95.32           C  
ATOM   2761  C   HIS C 108      12.833   8.162 -14.542  1.00 95.32           C  
ATOM   2762  CB  HIS C 108      12.792   5.871 -13.535  1.00 95.32           C  
ATOM   2763  O   HIS C 108      11.850   8.347 -15.263  1.00 95.32           O  
ATOM   2764  CG  HIS C 108      14.005   5.482 -14.319  1.00 95.32           C  
ATOM   2765  CD2 HIS C 108      15.304   5.374 -13.953  1.00 95.32           C  
ATOM   2766  ND1 HIS C 108      13.952   5.152 -15.656  1.00 95.32           N  
ATOM   2767  CE1 HIS C 108      15.169   4.857 -16.079  1.00 95.32           C  
ATOM   2768  NE2 HIS C 108      16.008   4.984 -15.065  1.00 95.32           N  
ATOM   2769  N   HIS C 109      13.996   8.739 -14.790  1.00 95.29           N  
ATOM   2770  CA  HIS C 109      14.331   9.319 -16.085  1.00 95.29           C  
ATOM   2771  C   HIS C 109      14.712   8.238 -17.091  1.00 95.29           C  
ATOM   2772  CB  HIS C 109      15.472  10.328 -15.941  1.00 95.29           C  
ATOM   2773  O   HIS C 109      15.528   7.364 -16.791  1.00 95.29           O  
ATOM   2774  CG  HIS C 109      15.750  11.102 -17.191  1.00 95.29           C  
ATOM   2775  CD2 HIS C 109      15.363  12.341 -17.573  1.00 95.29           C  
ATOM   2776  ND1 HIS C 109      16.513  10.599 -18.223  1.00 95.29           N  
ATOM   2777  CE1 HIS C 109      16.583  11.501 -19.188  1.00 95.29           C  
ATOM   2778  NE2 HIS C 109      15.894  12.567 -18.819  1.00 95.29           N  
ATOM   2779  N   ARG C 110      14.203   8.228 -18.282  1.00 91.95           N  
ATOM   2780  CA  ARG C 110      14.499   7.226 -19.301  1.00 91.95           C  
ATOM   2781  C   ARG C 110      15.937   7.352 -19.792  1.00 91.95           C  
ATOM   2782  CB  ARG C 110      13.530   7.354 -20.479  1.00 91.95           C  
ATOM   2783  O   ARG C 110      16.575   8.389 -19.601  1.00 91.95           O  
ATOM   2784  CG  ARG C 110      12.082   7.063 -20.120  1.00 91.95           C  
ATOM   2785  CD  ARG C 110      11.159   7.227 -21.320  1.00 91.95           C  
ATOM   2786  NE  ARG C 110       9.753   7.171 -20.931  1.00 91.95           N  
ATOM   2787  NH1 ARG C 110       9.440   9.460 -20.961  1.00 91.95           N  
ATOM   2788  NH2 ARG C 110       7.703   8.068 -20.412  1.00 91.95           N  
ATOM   2789  CZ  ARG C 110       8.969   8.233 -20.769  1.00 91.95           C  
ATOM   2790  N   TRP C 111      16.432   6.341 -20.284  1.00 89.21           N  
ATOM   2791  CA  TRP C 111      17.775   6.338 -20.854  1.00 89.21           C  
ATOM   2792  C   TRP C 111      17.836   7.204 -22.108  1.00 89.21           C  
ATOM   2793  CB  TRP C 111      18.218   4.910 -21.182  1.00 89.21           C  
ATOM   2794  O   TRP C 111      17.626   6.713 -23.219  1.00 89.21           O  
ATOM   2795  CG  TRP C 111      19.693   4.765 -21.403  1.00 89.21           C  
ATOM   2796  CD1 TRP C 111      20.697   5.268 -20.622  1.00 89.21           C  
ATOM   2797  CD2 TRP C 111      20.332   4.072 -22.480  1.00 89.21           C  
ATOM   2798  CE2 TRP C 111      21.726   4.196 -22.288  1.00 89.21           C  
ATOM   2799  CE3 TRP C 111      19.860   3.357 -23.589  1.00 89.21           C  
ATOM   2800  NE1 TRP C 111      21.921   4.930 -21.150  1.00 89.21           N  
ATOM   2801  CH2 TRP C 111      22.165   2.936 -24.243  1.00 89.21           C  
ATOM   2802  CZ2 TRP C 111      22.653   3.630 -23.167  1.00 89.21           C  
ATOM   2803  CZ3 TRP C 111      20.785   2.795 -24.462  1.00 89.21           C  
ATOM   2804  N   SER C 112      18.057   8.597 -21.978  1.00 90.97           N  
ATOM   2805  CA  SER C 112      18.010   9.551 -23.081  1.00 90.97           C  
ATOM   2806  C   SER C 112      18.866  10.779 -22.787  1.00 90.97           C  
ATOM   2807  CB  SER C 112      16.569   9.979 -23.359  1.00 90.97           C  
ATOM   2808  O   SER C 112      19.199  11.048 -21.631  1.00 90.97           O  
ATOM   2809  OG  SER C 112      16.393  11.359 -23.091  1.00 90.97           O  
ATOM   2810  N   LYS C 113      19.175  11.525 -23.789  1.00 93.02           N  
ATOM   2811  CA  LYS C 113      19.918  12.774 -23.654  1.00 93.02           C  
ATOM   2812  C   LYS C 113      18.977  13.951 -23.414  1.00 93.02           C  
ATOM   2813  CB  LYS C 113      20.769  13.030 -24.899  1.00 93.02           C  
ATOM   2814  O   LYS C 113      19.426  15.067 -23.144  1.00 93.02           O  
ATOM   2815  CG  LYS C 113      21.880  12.012 -25.109  1.00 93.02           C  
ATOM   2816  CD  LYS C 113      22.716  12.342 -26.339  1.00 93.02           C  
ATOM   2817  CE  LYS C 113      23.818  11.314 -26.560  1.00 93.02           C  
ATOM   2818  NZ  LYS C 113      24.656  11.648 -27.750  1.00 93.02           N  
ATOM   2819  N   ILE C 114      17.695  13.710 -23.521  1.00 93.83           N  
ATOM   2820  CA  ILE C 114      16.690  14.746 -23.309  1.00 93.83           C  
ATOM   2821  C   ILE C 114      16.463  14.946 -21.812  1.00 93.83           C  
ATOM   2822  CB  ILE C 114      15.359  14.395 -24.011  1.00 93.83           C  
ATOM   2823  O   ILE C 114      16.124  14.000 -21.097  1.00 93.83           O  
ATOM   2824  CG1 ILE C 114      15.582  14.208 -25.516  1.00 93.83           C  
ATOM   2825  CG2 ILE C 114      14.306  15.475 -23.743  1.00 93.83           C  
ATOM   2826  CD1 ILE C 114      14.384  13.624 -26.251  1.00 93.83           C  
ATOM   2827  N   ILE C 115      16.601  16.109 -21.269  1.00 91.30           N  
ATOM   2828  CA  ILE C 115      16.587  16.410 -19.842  1.00 91.30           C  
ATOM   2829  C   ILE C 115      15.198  16.136 -19.270  1.00 91.30           C  
ATOM   2830  CB  ILE C 115      17.000  17.874 -19.569  1.00 91.30           C  
ATOM   2831  O   ILE C 115      15.068  15.533 -18.201  1.00 91.30           O  
ATOM   2832  CG1 ILE C 115      18.494  18.069 -19.851  1.00 91.30           C  
ATOM   2833  CG2 ILE C 115      16.657  18.272 -18.130  1.00 91.30           C  
ATOM   2834  CD1 ILE C 115      18.949  19.521 -19.799  1.00 91.30           C  
ATOM   2835  N   ASP C 116      14.154  16.552 -20.008  1.00 93.73           N  
ATOM   2836  CA  ASP C 116      12.786  16.402 -19.520  1.00 93.73           C  
ATOM   2837  C   ASP C 116      12.153  15.115 -20.044  1.00 93.73           C  
ATOM   2838  CB  ASP C 116      11.937  17.609 -19.925  1.00 93.73           C  
ATOM   2839  O   ASP C 116      11.165  15.158 -20.779  1.00 93.73           O  
ATOM   2840  CG  ASP C 116      10.540  17.578 -19.329  1.00 93.73           C  
ATOM   2841  OD1 ASP C 116       9.693  18.411 -19.717  1.00 93.73           O  
ATOM   2842  OD2 ASP C 116      10.285  16.714 -18.462  1.00 93.73           O  
ATOM   2843  N   ASP C 117      12.718  13.974 -19.977  1.00 93.84           N  
ATOM   2844  CA  ASP C 117      12.230  12.671 -20.418  1.00 93.84           C  
ATOM   2845  C   ASP C 117      11.999  11.739 -19.231  1.00 93.84           C  
ATOM   2846  CB  ASP C 117      13.213  12.035 -21.403  1.00 93.84           C  
ATOM   2847  O   ASP C 117      12.816  10.856 -18.961  1.00 93.84           O  
ATOM   2848  CG  ASP C 117      12.605  10.887 -22.190  1.00 93.84           C  
ATOM   2849  OD1 ASP C 117      13.352  10.149 -22.868  1.00 93.84           O  
ATOM   2850  OD2 ASP C 117      11.367  10.720 -22.133  1.00 93.84           O  
ATOM   2851  N   TRP C 118      10.910  11.982 -18.502  1.00 95.30           N  
ATOM   2852  CA  TRP C 118      10.628  11.284 -17.252  1.00 95.30           C  
ATOM   2853  C   TRP C 118       9.472  10.304 -17.425  1.00 95.30           C  
ATOM   2854  CB  TRP C 118      10.304  12.283 -16.138  1.00 95.30           C  
ATOM   2855  O   TRP C 118       8.530  10.572 -18.176  1.00 95.30           O  
ATOM   2856  CG  TRP C 118      11.460  13.154 -15.747  1.00 95.30           C  
ATOM   2857  CD1 TRP C 118      11.750  14.402 -16.224  1.00 95.30           C  
ATOM   2858  CD2 TRP C 118      12.485  12.839 -14.800  1.00 95.30           C  
ATOM   2859  CE2 TRP C 118      13.364  13.944 -14.752  1.00 95.30           C  
ATOM   2860  CE3 TRP C 118      12.746  11.729 -13.985  1.00 95.30           C  
ATOM   2861  NE1 TRP C 118      12.893  14.883 -15.630  1.00 95.30           N  
ATOM   2862  CH2 TRP C 118      14.718  12.871 -13.134  1.00 95.30           C  
ATOM   2863  CZ2 TRP C 118      14.486  13.970 -13.920  1.00 95.30           C  
ATOM   2864  CZ3 TRP C 118      13.863  11.757 -13.158  1.00 95.30           C  
ATOM   2865  N   GLU C 119       9.503   9.151 -16.796  1.00 95.94           N  
ATOM   2866  CA  GLU C 119       8.308   8.349 -16.548  1.00 95.94           C  
ATOM   2867  C   GLU C 119       7.380   9.035 -15.550  1.00 95.94           C  
ATOM   2868  CB  GLU C 119       8.691   6.957 -16.039  1.00 95.94           C  
ATOM   2869  O   GLU C 119       7.819   9.874 -14.761  1.00 95.94           O  
ATOM   2870  CG  GLU C 119       9.587   6.179 -16.991  1.00 95.94           C  
ATOM   2871  CD  GLU C 119       8.824   5.521 -18.130  1.00 95.94           C  
ATOM   2872  OE1 GLU C 119       9.460   4.872 -18.992  1.00 95.94           O  
ATOM   2873  OE2 GLU C 119       7.580   5.655 -18.161  1.00 95.94           O  
ATOM   2874  N   PRO C 120       6.116   8.693 -15.534  1.00 94.93           N  
ATOM   2875  CA  PRO C 120       5.207   9.313 -14.568  1.00 94.93           C  
ATOM   2876  C   PRO C 120       5.590   9.014 -13.121  1.00 94.93           C  
ATOM   2877  CB  PRO C 120       3.850   8.694 -14.913  1.00 94.93           C  
ATOM   2878  O   PRO C 120       6.231   7.997 -12.846  1.00 94.93           O  
ATOM   2879  CG  PRO C 120       3.981   8.253 -16.335  1.00 94.93           C  
ATOM   2880  CD  PRO C 120       5.405   7.840 -16.577  1.00 94.93           C  
ATOM   2881  N   TRP C 121       5.220   9.862 -12.221  1.00 96.32           N  
ATOM   2882  CA  TRP C 121       5.440   9.647 -10.795  1.00 96.32           C  
ATOM   2883  C   TRP C 121       4.686   8.415 -10.307  1.00 96.32           C  
ATOM   2884  CB  TRP C 121       5.007  10.877  -9.992  1.00 96.32           C  
ATOM   2885  O   TRP C 121       3.548   8.173 -10.716  1.00 96.32           O  
ATOM   2886  CG  TRP C 121       5.909  12.063 -10.161  1.00 96.32           C  
ATOM   2887  CD1 TRP C 121       5.691  13.159 -10.949  1.00 96.32           C  
ATOM   2888  CD2 TRP C 121       7.176  12.269  -9.528  1.00 96.32           C  
ATOM   2889  CE2 TRP C 121       7.671  13.512  -9.979  1.00 96.32           C  
ATOM   2890  CE3 TRP C 121       7.941  11.521  -8.623  1.00 96.32           C  
ATOM   2891  NE1 TRP C 121       6.747  14.034 -10.844  1.00 96.32           N  
ATOM   2892  CH2 TRP C 121       9.627  13.275  -8.668  1.00 96.32           C  
ATOM   2893  CZ2 TRP C 121       8.899  14.026  -9.554  1.00 96.32           C  
ATOM   2894  CZ3 TRP C 121       9.163  12.034  -8.201  1.00 96.32           C  
ATOM   2895  N   ILE C 122       5.354   7.640  -9.591  1.00 96.23           N  
ATOM   2896  CA  ILE C 122       4.699   6.564  -8.855  1.00 96.23           C  
ATOM   2897  C   ILE C 122       4.415   7.016  -7.424  1.00 96.23           C  
ATOM   2898  CB  ILE C 122       5.557   5.279  -8.851  1.00 96.23           C  
ATOM   2899  O   ILE C 122       5.313   7.495  -6.728  1.00 96.23           O  
ATOM   2900  CG1 ILE C 122       5.836   4.819 -10.287  1.00 96.23           C  
ATOM   2901  CG2 ILE C 122       4.869   4.173  -8.045  1.00 96.23           C  
ATOM   2902  CD1 ILE C 122       6.887   3.723 -10.392  1.00 96.23           C  
ATOM   2903  N   ASP C 123       3.193   6.904  -6.952  1.00 95.81           N  
ATOM   2904  CA  ASP C 123       2.776   7.303  -5.611  1.00 95.81           C  
ATOM   2905  C   ASP C 123       2.946   6.155  -4.619  1.00 95.81           C  
ATOM   2906  CB  ASP C 123       1.322   7.778  -5.621  1.00 95.81           C  
ATOM   2907  O   ASP C 123       2.244   5.145  -4.703  1.00 95.81           O  
ATOM   2908  CG  ASP C 123       0.889   8.390  -4.300  1.00 95.81           C  
ATOM   2909  OD1 ASP C 123      -0.175   9.045  -4.251  1.00 95.81           O  
ATOM   2910  OD2 ASP C 123       1.619   8.217  -3.301  1.00 95.81           O  
ATOM   2911  N   TYR C 124       3.753   6.341  -3.678  1.00 94.92           N  
ATOM   2912  CA  TYR C 124       4.035   5.299  -2.697  1.00 94.92           C  
ATOM   2913  C   TYR C 124       3.281   5.556  -1.397  1.00 94.92           C  
ATOM   2914  CB  TYR C 124       5.539   5.213  -2.420  1.00 94.92           C  
ATOM   2915  O   TYR C 124       3.441   4.817  -0.423  1.00 94.92           O  
ATOM   2916  CG  TYR C 124       6.285   4.329  -3.390  1.00 94.92           C  
ATOM   2917  CD1 TYR C 124       6.687   3.046  -3.025  1.00 94.92           C  
ATOM   2918  CD2 TYR C 124       6.590   4.775  -4.671  1.00 94.92           C  
ATOM   2919  CE1 TYR C 124       7.376   2.228  -3.914  1.00 94.92           C  
ATOM   2920  CE2 TYR C 124       7.279   3.966  -5.569  1.00 94.92           C  
ATOM   2921  OH  TYR C 124       8.349   1.891  -6.067  1.00 94.92           O  
ATOM   2922  CZ  TYR C 124       7.667   2.696  -5.182  1.00 94.92           C  
ATOM   2923  N   THR C 125       2.485   6.516  -1.370  1.00 93.98           N  
ATOM   2924  CA  THR C 125       1.742   6.883  -0.170  1.00 93.98           C  
ATOM   2925  C   THR C 125       0.820   5.748   0.264  1.00 93.98           C  
ATOM   2926  CB  THR C 125       0.916   8.163  -0.395  1.00 93.98           C  
ATOM   2927  O   THR C 125       0.063   5.211  -0.549  1.00 93.98           O  
ATOM   2928  CG2 THR C 125       0.270   8.636   0.904  1.00 93.98           C  
ATOM   2929  OG1 THR C 125       1.773   9.197  -0.893  1.00 93.98           O  
ATOM   2930  N   PRO C 126       0.909   5.287   1.503  1.00 90.42           N  
ATOM   2931  CA  PRO C 126       0.018   4.229   1.985  1.00 90.42           C  
ATOM   2932  C   PRO C 126      -1.459   4.601   1.862  1.00 90.42           C  
ATOM   2933  CB  PRO C 126       0.421   4.070   3.453  1.00 90.42           C  
ATOM   2934  O   PRO C 126      -1.840   5.735   2.160  1.00 90.42           O  
ATOM   2935  CG  PRO C 126       1.794   4.653   3.537  1.00 90.42           C  
ATOM   2936  CD  PRO C 126       1.916   5.739   2.507  1.00 90.42           C  
ATOM   2937  N   LYS C 127      -2.193   3.838   1.374  1.00 88.32           N  
ATOM   2938  CA  LYS C 127      -3.625   4.087   1.239  1.00 88.32           C  
ATOM   2939  C   LYS C 127      -4.364   3.763   2.534  1.00 88.32           C  
ATOM   2940  CB  LYS C 127      -4.206   3.267   0.085  1.00 88.32           C  
ATOM   2941  O   LYS C 127      -4.084   2.751   3.179  1.00 88.32           O  
ATOM   2942  CG  LYS C 127      -3.656   3.647  -1.282  1.00 88.32           C  
ATOM   2943  CD  LYS C 127      -4.362   2.888  -2.398  1.00 88.32           C  
ATOM   2944  CE  LYS C 127      -3.810   3.264  -3.767  1.00 88.32           C  
ATOM   2945  NZ  LYS C 127      -4.469   2.490  -4.861  1.00 88.32           N  
ATOM   2946  N   LYS C 128      -5.093   4.633   2.902  1.00 86.90           N  
ATOM   2947  CA  LYS C 128      -5.921   4.395   4.081  1.00 86.90           C  
ATOM   2948  C   LYS C 128      -7.182   3.615   3.720  1.00 86.90           C  
ATOM   2949  CB  LYS C 128      -6.296   5.718   4.750  1.00 86.90           C  
ATOM   2950  O   LYS C 128      -7.808   3.880   2.692  1.00 86.90           O  
ATOM   2951  CG  LYS C 128      -5.114   6.466   5.349  1.00 86.90           C  
ATOM   2952  CD  LYS C 128      -5.558   7.746   6.045  1.00 86.90           C  
ATOM   2953  CE  LYS C 128      -4.370   8.533   6.582  1.00 86.90           C  
ATOM   2954  NZ  LYS C 128      -4.797   9.811   7.226  1.00 86.90           N  
ATOM   2955  N   GLU C 129      -7.510   2.625   4.497  1.00 85.26           N  
ATOM   2956  CA  GLU C 129      -8.737   1.864   4.282  1.00 85.26           C  
ATOM   2957  C   GLU C 129      -9.971   2.721   4.547  1.00 85.26           C  
ATOM   2958  CB  GLU C 129      -8.760   0.619   5.172  1.00 85.26           C  
ATOM   2959  O   GLU C 129     -10.019   3.463   5.530  1.00 85.26           O  
ATOM   2960  CG  GLU C 129      -7.790  -0.469   4.733  1.00 85.26           C  
ATOM   2961  CD  GLU C 129      -7.919  -1.750   5.542  1.00 85.26           C  
ATOM   2962  OE1 GLU C 129      -7.222  -2.740   5.225  1.00 85.26           O  
ATOM   2963  OE2 GLU C 129      -8.724  -1.763   6.499  1.00 85.26           O  
ATOM   2964  N   LYS C 130     -10.827   2.722   3.737  1.00 91.05           N  
ATOM   2965  CA  LYS C 130     -12.086   3.436   3.928  1.00 91.05           C  
ATOM   2966  C   LYS C 130     -12.987   2.706   4.921  1.00 91.05           C  
ATOM   2967  CB  LYS C 130     -12.812   3.610   2.593  1.00 91.05           C  
ATOM   2968  O   LYS C 130     -13.033   1.475   4.937  1.00 91.05           O  
ATOM   2969  CG  LYS C 130     -12.061   4.471   1.588  1.00 91.05           C  
ATOM   2970  CD  LYS C 130     -12.880   4.698   0.324  1.00 91.05           C  
ATOM   2971  CE  LYS C 130     -12.144   5.589  -0.668  1.00 91.05           C  
ATOM   2972  NZ  LYS C 130     -12.927   5.784  -1.925  1.00 91.05           N  
ATOM   2973  N   PRO C 131     -13.695   3.416   5.749  1.00 92.01           N  
ATOM   2974  CA  PRO C 131     -14.552   2.773   6.748  1.00 92.01           C  
ATOM   2975  C   PRO C 131     -15.782   2.110   6.132  1.00 92.01           C  
ATOM   2976  CB  PRO C 131     -14.957   3.931   7.663  1.00 92.01           C  
ATOM   2977  O   PRO C 131     -16.191   2.468   5.025  1.00 92.01           O  
ATOM   2978  CG  PRO C 131     -14.929   5.140   6.784  1.00 92.01           C  
ATOM   2979  CD  PRO C 131     -13.822   4.976   5.783  1.00 92.01           C  
ATOM   2980  N   VAL C 132     -16.272   1.126   6.812  1.00 95.98           N  
ATOM   2981  CA  VAL C 132     -17.532   0.501   6.424  1.00 95.98           C  
ATOM   2982  C   VAL C 132     -18.649   1.543   6.429  1.00 95.98           C  
ATOM   2983  CB  VAL C 132     -17.895  -0.674   7.359  1.00 95.98           C  
ATOM   2984  O   VAL C 132     -18.741   2.359   7.349  1.00 95.98           O  
ATOM   2985  CG1 VAL C 132     -19.288  -1.211   7.035  1.00 95.98           C  
ATOM   2986  CG2 VAL C 132     -16.852  -1.784   7.250  1.00 95.98           C  
ATOM   2987  N   VAL C 133     -19.396   1.630   5.368  1.00 97.15           N  
ATOM   2988  CA  VAL C 133     -20.546   2.524   5.280  1.00 97.15           C  
ATOM   2989  C   VAL C 133     -21.837   1.720   5.408  1.00 97.15           C  
ATOM   2990  CB  VAL C 133     -20.544   3.321   3.956  1.00 97.15           C  
ATOM   2991  O   VAL C 133     -22.031   0.727   4.703  1.00 97.15           O  
ATOM   2992  CG1 VAL C 133     -21.759   4.245   3.880  1.00 97.15           C  
ATOM   2993  CG2 VAL C 133     -19.251   4.122   3.818  1.00 97.15           C  
ATOM   2994  N   LYS C 134     -22.732   2.075   6.334  1.00 95.91           N  
ATOM   2995  CA  LYS C 134     -24.007   1.408   6.578  1.00 95.91           C  
ATOM   2996  C   LYS C 134     -25.175   2.376   6.413  1.00 95.91           C  
ATOM   2997  CB  LYS C 134     -24.031   0.792   7.978  1.00 95.91           C  
ATOM   2998  O   LYS C 134     -25.124   3.508   6.899  1.00 95.91           O  
ATOM   2999  CG  LYS C 134     -22.934  -0.234   8.222  1.00 95.91           C  
ATOM   3000  CD  LYS C 134     -22.976  -0.769   9.648  1.00 95.91           C  
ATOM   3001  CE  LYS C 134     -21.754  -1.622   9.962  1.00 95.91           C  
ATOM   3002  NZ  LYS C 134     -21.793  -2.152  11.358  1.00 95.91           N  
ATOM   3003  N   LYS C 135     -26.180   2.029   5.703  1.00 96.26           N  
ATOM   3004  CA  LYS C 135     -27.400   2.812   5.528  1.00 96.26           C  
ATOM   3005  C   LYS C 135     -28.638   1.923   5.594  1.00 96.26           C  
ATOM   3006  CB  LYS C 135     -27.367   3.567   4.198  1.00 96.26           C  
ATOM   3007  O   LYS C 135     -28.580   0.742   5.247  1.00 96.26           O  
ATOM   3008  CG  LYS C 135     -26.228   4.568   4.082  1.00 96.26           C  
ATOM   3009  CD  LYS C 135     -26.273   5.317   2.756  1.00 96.26           C  
ATOM   3010  CE  LYS C 135     -25.148   6.337   2.649  1.00 96.26           C  
ATOM   3011  NZ  LYS C 135     -25.195   7.081   1.355  1.00 96.26           N  
ATOM   3012  N   GLU C 136     -29.696   2.441   6.068  1.00 96.69           N  
ATOM   3013  CA  GLU C 136     -31.005   1.810   5.925  1.00 96.69           C  
ATOM   3014  C   GLU C 136     -31.754   2.361   4.715  1.00 96.69           C  
ATOM   3015  CB  GLU C 136     -31.838   2.007   7.194  1.00 96.69           C  
ATOM   3016  O   GLU C 136     -31.807   3.576   4.511  1.00 96.69           O  
ATOM   3017  CG  GLU C 136     -33.171   1.272   7.175  1.00 96.69           C  
ATOM   3018  CD  GLU C 136     -33.971   1.447   8.456  1.00 96.69           C  
ATOM   3019  OE1 GLU C 136     -35.145   1.876   8.384  1.00 96.69           O  
ATOM   3020  OE2 GLU C 136     -33.419   1.154   9.540  1.00 96.69           O  
ATOM   3021  N   ILE C 137     -32.310   1.464   3.827  1.00 97.33           N  
ATOM   3022  CA  ILE C 137     -33.022   1.922   2.639  1.00 97.33           C  
ATOM   3023  C   ILE C 137     -34.374   1.217   2.544  1.00 97.33           C  
ATOM   3024  CB  ILE C 137     -32.198   1.675   1.355  1.00 97.33           C  
ATOM   3025  O   ILE C 137     -34.551   0.125   3.089  1.00 97.33           O  
ATOM   3026  CG1 ILE C 137     -31.974   0.173   1.145  1.00 97.33           C  
ATOM   3027  CG2 ILE C 137     -30.864   2.425   1.418  1.00 97.33           C  
ATOM   3028  CD1 ILE C 137     -31.406  -0.182  -0.222  1.00 97.33           C  
ATOM   3029  N   GLU C 138     -35.299   1.866   1.936  1.00 96.46           N  
ATOM   3030  CA  GLU C 138     -36.566   1.227   1.596  1.00 96.46           C  
ATOM   3031  C   GLU C 138     -36.483   0.520   0.246  1.00 96.46           C  
ATOM   3032  CB  GLU C 138     -37.701   2.254   1.584  1.00 96.46           C  
ATOM   3033  O   GLU C 138     -35.896   1.047  -0.701  1.00 96.46           O  
ATOM   3034  CG  GLU C 138     -38.053   2.798   2.961  1.00 96.46           C  
ATOM   3035  CD  GLU C 138     -39.261   3.721   2.950  1.00 96.46           C  
ATOM   3036  OE1 GLU C 138     -39.635   4.243   4.025  1.00 96.46           O  
ATOM   3037  OE2 GLU C 138     -39.838   3.924   1.859  1.00 96.46           O  
ATOM   3038  N   ILE C 139     -37.189  -0.713   0.120  1.00 95.98           N  
ATOM   3039  CA  ILE C 139     -37.093  -1.460  -1.129  1.00 95.98           C  
ATOM   3040  C   ILE C 139     -38.492  -1.815  -1.627  1.00 95.98           C  
ATOM   3041  CB  ILE C 139     -36.244  -2.740  -0.958  1.00 95.98           C  
ATOM   3042  O   ILE C 139     -38.689  -2.860  -2.252  1.00 95.98           O  
ATOM   3043  CG1 ILE C 139     -36.796  -3.598   0.186  1.00 95.98           C  
ATOM   3044  CG2 ILE C 139     -34.774  -2.385  -0.717  1.00 95.98           C  
ATOM   3045  CD1 ILE C 139     -36.218  -5.006   0.238  1.00 95.98           C  
ATOM   3046  N   GLY C 140     -39.497  -0.922  -1.386  1.00 95.40           N  
ATOM   3047  CA  GLY C 140     -40.859  -1.042  -1.881  1.00 95.40           C  
ATOM   3048  C   GLY C 140     -41.840  -1.506  -0.820  1.00 95.40           C  
ATOM   3049  O   GLY C 140     -41.552  -2.438  -0.067  1.00 95.40           O  
ATOM   3050  N   TRP C 141     -42.951  -0.669  -0.673  1.00 91.21           N  
ATOM   3051  CA  TRP C 141     -44.080  -1.014   0.185  1.00 91.21           C  
ATOM   3052  C   TRP C 141     -43.675  -0.987   1.655  1.00 91.21           C  
ATOM   3053  CB  TRP C 141     -44.630  -2.396  -0.180  1.00 91.21           C  
ATOM   3054  O   TRP C 141     -44.116  -1.827   2.443  1.00 91.21           O  
ATOM   3055  CG  TRP C 141     -45.039  -2.528  -1.616  1.00 91.21           C  
ATOM   3056  CD1 TRP C 141     -44.394  -3.233  -2.595  1.00 91.21           C  
ATOM   3057  CD2 TRP C 141     -46.184  -1.936  -2.237  1.00 91.21           C  
ATOM   3058  CE2 TRP C 141     -46.171  -2.324  -3.595  1.00 91.21           C  
ATOM   3059  CE3 TRP C 141     -47.221  -1.114  -1.775  1.00 91.21           C  
ATOM   3060  NE1 TRP C 141     -45.070  -3.114  -3.787  1.00 91.21           N  
ATOM   3061  CH2 TRP C 141     -48.160  -1.113  -4.019  1.00 91.21           C  
ATOM   3062  CZ2 TRP C 141     -47.157  -1.917  -4.497  1.00 91.21           C  
ATOM   3063  CZ3 TRP C 141     -48.201  -0.710  -2.675  1.00 91.21           C  
ATOM   3064  N   PHE C 142     -42.784  -0.132   2.058  1.00 93.80           N  
ATOM   3065  CA  PHE C 142     -42.365   0.192   3.417  1.00 93.80           C  
ATOM   3066  C   PHE C 142     -41.433  -0.881   3.966  1.00 93.80           C  
ATOM   3067  CB  PHE C 142     -43.582   0.350   4.333  1.00 93.80           C  
ATOM   3068  O   PHE C 142     -41.097  -0.871   5.152  1.00 93.80           O  
ATOM   3069  CG  PHE C 142     -44.515   1.455   3.919  1.00 93.80           C  
ATOM   3070  CD1 PHE C 142     -44.141   2.786   4.052  1.00 93.80           C  
ATOM   3071  CD2 PHE C 142     -45.768   1.162   3.395  1.00 93.80           C  
ATOM   3072  CE1 PHE C 142     -45.003   3.812   3.669  1.00 93.80           C  
ATOM   3073  CE2 PHE C 142     -46.634   2.181   3.010  1.00 93.80           C  
ATOM   3074  CZ  PHE C 142     -46.250   3.505   3.149  1.00 93.80           C  
ATOM   3075  N   LEU C 143     -41.067  -1.782   3.117  1.00 94.25           N  
ATOM   3076  CA  LEU C 143     -40.050  -2.761   3.487  1.00 94.25           C  
ATOM   3077  C   LEU C 143     -38.666  -2.122   3.516  1.00 94.25           C  
ATOM   3078  CB  LEU C 143     -40.060  -3.940   2.511  1.00 94.25           C  
ATOM   3079  O   LEU C 143     -38.294  -1.395   2.592  1.00 94.25           O  
ATOM   3080  CG  LEU C 143     -39.411  -5.234   3.005  1.00 94.25           C  
ATOM   3081  CD1 LEU C 143     -40.248  -5.857   4.117  1.00 94.25           C  
ATOM   3082  CD2 LEU C 143     -39.230  -6.215   1.852  1.00 94.25           C  
ATOM   3083  N   LYS C 144     -37.953  -2.396   4.568  1.00 96.91           N  
ATOM   3084  CA  LYS C 144     -36.643  -1.773   4.739  1.00 96.91           C  
ATOM   3085  C   LYS C 144     -35.533  -2.821   4.740  1.00 96.91           C  
ATOM   3086  CB  LYS C 144     -36.599  -0.961   6.034  1.00 96.91           C  
ATOM   3087  O   LYS C 144     -35.766  -3.979   5.092  1.00 96.91           O  
ATOM   3088  CG  LYS C 144     -37.543   0.232   6.049  1.00 96.91           C  
ATOM   3089  CD  LYS C 144     -37.433   1.016   7.351  1.00 96.91           C  
ATOM   3090  CE  LYS C 144     -38.404   2.188   7.382  1.00 96.91           C  
ATOM   3091  NZ  LYS C 144     -38.340   2.925   8.680  1.00 96.91           N  
ATOM   3092  N   ALA C 145     -34.349  -2.439   4.252  1.00 97.76           N  
ATOM   3093  CA  ALA C 145     -33.149  -3.273   4.254  1.00 97.76           C  
ATOM   3094  C   ALA C 145     -31.931  -2.480   4.722  1.00 97.76           C  
ATOM   3095  CB  ALA C 145     -32.902  -3.852   2.864  1.00 97.76           C  
ATOM   3096  O   ALA C 145     -31.870  -1.261   4.544  1.00 97.76           O  
ATOM   3097  N   ASN C 146     -31.056  -3.126   5.459  1.00 98.28           N  
ATOM   3098  CA  ASN C 146     -29.739  -2.546   5.699  1.00 98.28           C  
ATOM   3099  C   ASN C 146     -28.804  -2.769   4.514  1.00 98.28           C  
ATOM   3100  CB  ASN C 146     -29.123  -3.122   6.976  1.00 98.28           C  
ATOM   3101  O   ASN C 146     -28.728  -3.875   3.976  1.00 98.28           O  
ATOM   3102  CG  ASN C 146     -29.858  -2.685   8.228  1.00 98.28           C  
ATOM   3103  ND2 ASN C 146     -30.202  -3.644   9.079  1.00 98.28           N  
ATOM   3104  OD1 ASN C 146     -30.117  -1.495   8.427  1.00 98.28           O  
ATOM   3105  N   ILE C 147     -28.144  -1.716   4.049  1.00 98.01           N  
ATOM   3106  CA  ILE C 147     -27.158  -1.840   2.981  1.00 98.01           C  
ATOM   3107  C   ILE C 147     -25.786  -1.404   3.492  1.00 98.01           C  
ATOM   3108  CB  ILE C 147     -27.558  -1.007   1.743  1.00 98.01           C  
ATOM   3109  O   ILE C 147     -25.659  -0.357   4.131  1.00 98.01           O  
ATOM   3110  CG1 ILE C 147     -26.691  -1.391   0.538  1.00 98.01           C  
ATOM   3111  CG2 ILE C 147     -27.448   0.491   2.041  1.00 98.01           C  
ATOM   3112  CD1 ILE C 147     -27.217  -0.874  -0.794  1.00 98.01           C  
ATOM   3113  N   VAL C 148     -24.821  -2.342   3.353  1.00 98.03           N  
ATOM   3114  CA  VAL C 148     -23.489  -2.142   3.915  1.00 98.03           C  
ATOM   3115  C   VAL C 148     -22.439  -2.276   2.815  1.00 98.03           C  
ATOM   3116  CB  VAL C 148     -23.198  -3.144   5.055  1.00 98.03           C  
ATOM   3117  O   VAL C 148     -22.524  -3.172   1.972  1.00 98.03           O  
ATOM   3118  CG1 VAL C 148     -21.842  -2.853   5.696  1.00 98.03           C  
ATOM   3119  CG2 VAL C 148     -24.309  -3.097   6.103  1.00 98.03           C  
ATOM   3120  N   ARG C 149     -21.419  -1.322   2.853  1.00 98.00           N  
ATOM   3121  CA  ARG C 149     -20.360  -1.394   1.851  1.00 98.00           C  
ATOM   3122  C   ARG C 149     -18.983  -1.343   2.505  1.00 98.00           C  
ATOM   3123  CB  ARG C 149     -20.501  -0.258   0.836  1.00 98.00           C  
ATOM   3124  O   ARG C 149     -18.745  -0.530   3.400  1.00 98.00           O  
ATOM   3125  CG  ARG C 149     -19.430  -0.259  -0.242  1.00 98.00           C  
ATOM   3126  CD  ARG C 149     -19.733   0.752  -1.340  1.00 98.00           C  
ATOM   3127  NE  ARG C 149     -18.698   0.756  -2.370  1.00 98.00           N  
ATOM   3128  NH1 ARG C 149     -19.754   2.309  -3.716  1.00 98.00           N  
ATOM   3129  NH2 ARG C 149     -17.736   1.422  -4.346  1.00 98.00           N  
ATOM   3130  CZ  ARG C 149     -18.732   1.496  -3.475  1.00 98.00           C  
ATOM   3131  N   LYS C 150     -18.158  -2.203   2.140  1.00 97.65           N  
ATOM   3132  CA  LYS C 150     -16.720  -2.196   2.391  1.00 97.65           C  
ATOM   3133  C   LYS C 150     -15.938  -2.490   1.114  1.00 97.65           C  
ATOM   3134  CB  LYS C 150     -16.359  -3.215   3.473  1.00 97.65           C  
ATOM   3135  O   LYS C 150     -16.112  -3.546   0.503  1.00 97.65           O  
ATOM   3136  CG  LYS C 150     -14.879  -3.247   3.824  1.00 97.65           C  
ATOM   3137  CD  LYS C 150     -14.429  -1.942   4.468  1.00 97.65           C  
ATOM   3138  CE  LYS C 150     -12.972  -2.007   4.908  1.00 97.65           C  
ATOM   3139  NZ  LYS C 150     -12.433  -0.654   5.239  1.00 97.65           N  
ATOM   3140  N   SER C 151     -15.077  -1.458   0.723  1.00 95.65           N  
ATOM   3141  CA  SER C 151     -14.368  -1.558  -0.549  1.00 95.65           C  
ATOM   3142  C   SER C 151     -15.334  -1.808  -1.702  1.00 95.65           C  
ATOM   3143  CB  SER C 151     -13.326  -2.676  -0.496  1.00 95.65           C  
ATOM   3144  O   SER C 151     -16.277  -1.040  -1.906  1.00 95.65           O  
ATOM   3145  OG  SER C 151     -12.365  -2.420   0.514  1.00 95.65           O  
ATOM   3146  N   ASN C 152     -15.161  -2.829  -2.558  1.00 97.57           N  
ATOM   3147  CA  ASN C 152     -16.011  -3.087  -3.716  1.00 97.57           C  
ATOM   3148  C   ASN C 152     -17.146  -4.047  -3.375  1.00 97.57           C  
ATOM   3149  CB  ASN C 152     -15.181  -3.636  -4.878  1.00 97.57           C  
ATOM   3150  O   ASN C 152     -17.945  -4.403  -4.243  1.00 97.57           O  
ATOM   3151  CG  ASN C 152     -14.209  -2.615  -5.436  1.00 97.57           C  
ATOM   3152  ND2 ASN C 152     -14.628  -1.904  -6.476  1.00 97.57           N  
ATOM   3153  OD1 ASN C 152     -13.090  -2.468  -4.937  1.00 97.57           O  
ATOM   3154  N   VAL C 153     -17.368  -4.453  -2.118  1.00 98.38           N  
ATOM   3155  CA  VAL C 153     -18.354  -5.461  -1.742  1.00 98.38           C  
ATOM   3156  C   VAL C 153     -19.526  -4.795  -1.025  1.00 98.38           C  
ATOM   3157  CB  VAL C 153     -17.734  -6.556  -0.846  1.00 98.38           C  
ATOM   3158  O   VAL C 153     -19.327  -3.983  -0.119  1.00 98.38           O  
ATOM   3159  CG1 VAL C 153     -18.792  -7.577  -0.430  1.00 98.38           C  
ATOM   3160  CG2 VAL C 153     -16.578  -7.245  -1.569  1.00 98.38           C  
ATOM   3161  N   VAL C 154     -20.756  -5.094  -1.419  1.00 98.43           N  
ATOM   3162  CA  VAL C 154     -21.980  -4.555  -0.835  1.00 98.43           C  
ATOM   3163  C   VAL C 154     -22.855  -5.696  -0.323  1.00 98.43           C  
ATOM   3164  CB  VAL C 154     -22.764  -3.697  -1.853  1.00 98.43           C  
ATOM   3165  O   VAL C 154     -23.018  -6.714  -1.000  1.00 98.43           O  
ATOM   3166  CG1 VAL C 154     -24.102  -3.251  -1.266  1.00 98.43           C  
ATOM   3167  CG2 VAL C 154     -21.936  -2.487  -2.282  1.00 98.43           C  
ATOM   3168  N   THR C 155     -23.350  -5.620   0.880  1.00 98.58           N  
ATOM   3169  CA  THR C 155     -24.345  -6.529   1.437  1.00 98.58           C  
ATOM   3170  C   THR C 155     -25.679  -5.814   1.636  1.00 98.58           C  
ATOM   3171  CB  THR C 155     -23.873  -7.122   2.777  1.00 98.58           C  
ATOM   3172  O   THR C 155     -25.726  -4.727   2.216  1.00 98.58           O  
ATOM   3173  CG2 THR C 155     -24.954  -7.996   3.403  1.00 98.58           C  
ATOM   3174  OG1 THR C 155     -22.701  -7.916   2.554  1.00 98.58           O  
ATOM   3175  N   LEU C 156     -26.782  -6.330   1.101  1.00 98.56           N  
ATOM   3176  CA  LEU C 156     -28.150  -5.872   1.314  1.00 98.56           C  
ATOM   3177  C   LEU C 156     -28.961  -6.916   2.073  1.00 98.56           C  
ATOM   3178  CB  LEU C 156     -28.825  -5.559  -0.025  1.00 98.56           C  
ATOM   3179  O   LEU C 156     -29.151  -8.034   1.589  1.00 98.56           O  
ATOM   3180  CG  LEU C 156     -30.209  -4.912   0.049  1.00 98.56           C  
ATOM   3181  CD1 LEU C 156     -30.395  -3.926  -1.100  1.00 98.56           C  
ATOM   3182  CD2 LEU C 156     -31.299  -5.978   0.027  1.00 98.56           C  
ATOM   3183  N   SER C 157     -29.367  -6.563   3.297  1.00 98.56           N  
ATOM   3184  CA  SER C 157     -30.056  -7.522   4.154  1.00 98.56           C  
ATOM   3185  C   SER C 157     -31.391  -6.969   4.642  1.00 98.56           C  
ATOM   3186  CB  SER C 157     -29.182  -7.896   5.352  1.00 98.56           C  
ATOM   3187  O   SER C 157     -31.444  -5.881   5.219  1.00 98.56           O  
ATOM   3188  OG  SER C 157     -29.774  -8.944   6.099  1.00 98.56           O  
ATOM   3189  N   LEU C 158     -32.501  -7.709   4.401  1.00 98.15           N  
ATOM   3190  CA  LEU C 158     -33.833  -7.264   4.798  1.00 98.15           C  
ATOM   3191  C   LEU C 158     -33.949  -7.185   6.317  1.00 98.15           C  
ATOM   3192  CB  LEU C 158     -34.902  -8.208   4.241  1.00 98.15           C  
ATOM   3193  O   LEU C 158     -33.409  -8.034   7.030  1.00 98.15           O  
ATOM   3194  CG  LEU C 158     -34.985  -8.315   2.718  1.00 98.15           C  
ATOM   3195  CD1 LEU C 158     -36.124  -9.245   2.313  1.00 98.15           C  
ATOM   3196  CD2 LEU C 158     -35.167  -6.935   2.094  1.00 98.15           C  
ATOM   3197  N   ILE C 159     -34.527  -6.093   6.845  1.00 97.86           N  
ATOM   3198  CA  ILE C 159     -34.893  -6.004   8.254  1.00 97.86           C  
ATOM   3199  C   ILE C 159     -36.165  -6.811   8.509  1.00 97.86           C  
ATOM   3200  CB  ILE C 159     -35.093  -4.536   8.695  1.00 97.86           C  
ATOM   3201  O   ILE C 159     -37.205  -6.551   7.899  1.00 97.86           O  
ATOM   3202  CG1 ILE C 159     -33.801  -3.737   8.490  1.00 97.86           C  
ATOM   3203  CG2 ILE C 159     -35.553  -4.468  10.154  1.00 97.86           C  
ATOM   3204  CD1 ILE C 159     -33.955  -2.240   8.722  1.00 97.86           C  
ATOM   3205  N   ARG C 160     -36.096  -7.885   9.294  1.00 96.89           N  
ATOM   3206  CA  ARG C 160     -37.181  -8.831   9.534  1.00 96.89           C  
ATOM   3207  C   ARG C 160     -38.397  -8.129  10.128  1.00 96.89           C  
ATOM   3208  CB  ARG C 160     -36.719  -9.955  10.464  1.00 96.89           C  
ATOM   3209  O   ARG C 160     -38.311  -7.524  11.198  1.00 96.89           O  
ATOM   3210  CG  ARG C 160     -37.742 -11.065  10.645  1.00 96.89           C  
ATOM   3211  CD  ARG C 160     -37.227 -12.162  11.566  1.00 96.89           C  
ATOM   3212  NE  ARG C 160     -38.261 -13.152  11.854  1.00 96.89           N  
ATOM   3213  NH1 ARG C 160     -39.246 -11.933  13.551  1.00 96.89           N  
ATOM   3214  NH2 ARG C 160     -40.088 -13.984  12.969  1.00 96.89           N  
ATOM   3215  CZ  ARG C 160     -39.196 -13.021  12.791  1.00 96.89           C  
ATOM   3216  N   ASP C 161     -39.477  -8.044   9.495  1.00 95.50           N  
ATOM   3217  CA  ASP C 161     -40.741  -7.452   9.922  1.00 95.50           C  
ATOM   3218  C   ASP C 161     -41.901  -7.960   9.069  1.00 95.50           C  
ATOM   3219  CB  ASP C 161     -40.669  -5.925   9.856  1.00 95.50           C  
ATOM   3220  O   ASP C 161     -41.687  -8.539   8.002  1.00 95.50           O  
ATOM   3221  CG  ASP C 161     -41.657  -5.244  10.786  1.00 95.50           C  
ATOM   3222  OD1 ASP C 161     -41.716  -3.995  10.805  1.00 95.50           O  
ATOM   3223  OD2 ASP C 161     -42.382  -5.962  11.509  1.00 95.50           O  
ATOM   3224  N   VAL C 162     -43.075  -7.736   9.530  1.00 95.71           N  
ATOM   3225  CA  VAL C 162     -44.262  -8.178   8.805  1.00 95.71           C  
ATOM   3226  C   VAL C 162     -44.683  -7.106   7.802  1.00 95.71           C  
ATOM   3227  CB  VAL C 162     -45.429  -8.496   9.766  1.00 95.71           C  
ATOM   3228  O   VAL C 162     -44.772  -5.925   8.146  1.00 95.71           O  
ATOM   3229  CG1 VAL C 162     -46.659  -8.960   8.987  1.00 95.71           C  
ATOM   3230  CG2 VAL C 162     -45.007  -9.555  10.784  1.00 95.71           C  
ATOM   3231  N   HIS C 163     -44.836  -7.489   6.584  1.00 95.48           N  
ATOM   3232  CA  HIS C 163     -45.259  -6.576   5.528  1.00 95.48           C  
ATOM   3233  C   HIS C 163     -46.215  -7.262   4.558  1.00 95.48           C  
ATOM   3234  CB  HIS C 163     -44.045  -6.032   4.772  1.00 95.48           C  
ATOM   3235  O   HIS C 163     -46.300  -8.491   4.528  1.00 95.48           O  
ATOM   3236  CG  HIS C 163     -43.179  -5.134   5.596  1.00 95.48           C  
ATOM   3237  CD2 HIS C 163     -42.028  -5.378   6.266  1.00 95.48           C  
ATOM   3238  ND1 HIS C 163     -43.472  -3.804   5.805  1.00 95.48           N  
ATOM   3239  CE1 HIS C 163     -42.535  -3.267   6.569  1.00 95.48           C  
ATOM   3240  NE2 HIS C 163     -41.647  -4.202   6.862  1.00 95.48           N  
ATOM   3241  N   THR C 164     -46.910  -6.481   3.789  1.00 95.38           N  
ATOM   3242  CA  THR C 164     -47.725  -6.945   2.672  1.00 95.38           C  
ATOM   3243  C   THR C 164     -47.261  -6.312   1.363  1.00 95.38           C  
ATOM   3244  CB  THR C 164     -49.215  -6.629   2.898  1.00 95.38           C  
ATOM   3245  O   THR C 164     -47.244  -5.087   1.232  1.00 95.38           O  
ATOM   3246  CG2 THR C 164     -50.073  -7.183   1.765  1.00 95.38           C  
ATOM   3247  OG1 THR C 164     -49.640  -7.215   4.134  1.00 95.38           O  
ATOM   3248  N   VAL C 165     -46.926  -7.134   0.461  1.00 95.53           N  
ATOM   3249  CA  VAL C 165     -46.494  -6.708  -0.866  1.00 95.53           C  
ATOM   3250  C   VAL C 165     -47.422  -7.299  -1.925  1.00 95.53           C  
ATOM   3251  CB  VAL C 165     -45.033  -7.122  -1.148  1.00 95.53           C  
ATOM   3252  O   VAL C 165     -47.711  -8.498  -1.907  1.00 95.53           O  
ATOM   3253  CG1 VAL C 165     -44.590  -6.637  -2.527  1.00 95.53           C  
ATOM   3254  CG2 VAL C 165     -44.106  -6.577  -0.063  1.00 95.53           C  
ATOM   3255  N   PRO C 166     -47.896  -6.489  -2.743  1.00 95.94           N  
ATOM   3256  CA  PRO C 166     -48.785  -7.010  -3.783  1.00 95.94           C  
ATOM   3257  C   PRO C 166     -48.103  -8.039  -4.682  1.00 95.94           C  
ATOM   3258  CB  PRO C 166     -49.169  -5.759  -4.578  1.00 95.94           C  
ATOM   3259  O   PRO C 166     -46.892  -7.963  -4.905  1.00 95.94           O  
ATOM   3260  CG  PRO C 166     -48.903  -4.619  -3.648  1.00 95.94           C  
ATOM   3261  CD  PRO C 166     -47.759  -4.994  -2.750  1.00 95.94           C  
ATOM   3262  N   PRO C 167     -48.928  -9.017  -5.197  1.00 96.01           N  
ATOM   3263  CA  PRO C 167     -48.352  -9.999  -6.119  1.00 96.01           C  
ATOM   3264  C   PRO C 167     -47.999  -9.396  -7.477  1.00 96.01           C  
ATOM   3265  CB  PRO C 167     -49.462 -11.045  -6.259  1.00 96.01           C  
ATOM   3266  O   PRO C 167     -48.613  -8.412  -7.898  1.00 96.01           O  
ATOM   3267  CG  PRO C 167     -50.730 -10.290  -6.023  1.00 96.01           C  
ATOM   3268  CD  PRO C 167     -50.463  -9.213  -5.011  1.00 96.01           C  
ATOM   3269  N   GLY C 168     -47.024  -9.829  -8.067  1.00 96.02           N  
ATOM   3270  CA  GLY C 168     -46.588  -9.398  -9.386  1.00 96.02           C  
ATOM   3271  C   GLY C 168     -45.270 -10.018  -9.811  1.00 96.02           C  
ATOM   3272  O   GLY C 168     -44.560 -10.604  -8.991  1.00 96.02           O  
ATOM   3273  N   GLU C 169     -45.089 -10.063 -11.135  1.00 96.57           N  
ATOM   3274  CA  GLU C 169     -43.836 -10.573 -11.683  1.00 96.57           C  
ATOM   3275  C   GLU C 169     -43.020  -9.457 -12.329  1.00 96.57           C  
ATOM   3276  CB  GLU C 169     -44.107 -11.683 -12.702  1.00 96.57           C  
ATOM   3277  O   GLU C 169     -43.448  -8.861 -13.319  1.00 96.57           O  
ATOM   3278  CG  GLU C 169     -42.849 -12.372 -13.210  1.00 96.57           C  
ATOM   3279  CD  GLU C 169     -43.086 -13.212 -14.456  1.00 96.57           C  
ATOM   3280  OE1 GLU C 169     -42.823 -12.722 -15.577  1.00 96.57           O  
ATOM   3281  OE2 GLU C 169     -43.539 -14.369 -14.308  1.00 96.57           O  
ATOM   3282  N   TYR C 170     -41.902  -9.171 -11.756  1.00 97.78           N  
ATOM   3283  CA  TYR C 170     -40.952  -8.195 -12.276  1.00 97.78           C  
ATOM   3284  C   TYR C 170     -41.577  -6.807 -12.342  1.00 97.78           C  
ATOM   3285  CB  TYR C 170     -40.458  -8.612 -13.665  1.00 97.78           C  
ATOM   3286  O   TYR C 170     -41.460  -6.114 -13.356  1.00 97.78           O  
ATOM   3287  CG  TYR C 170     -39.090  -8.074 -14.009  1.00 97.78           C  
ATOM   3288  CD1 TYR C 170     -38.924  -7.144 -15.034  1.00 97.78           C  
ATOM   3289  CD2 TYR C 170     -37.963  -8.494 -13.313  1.00 97.78           C  
ATOM   3290  CE1 TYR C 170     -37.665  -6.648 -15.356  1.00 97.78           C  
ATOM   3291  CE2 TYR C 170     -36.699  -8.004 -13.627  1.00 97.78           C  
ATOM   3292  OH  TYR C 170     -35.313  -6.594 -14.963  1.00 97.78           O  
ATOM   3293  CZ  TYR C 170     -36.561  -7.082 -14.648  1.00 97.78           C  
ATOM   3294  N   ARG C 171     -42.202  -6.402 -11.328  1.00 97.14           N  
ATOM   3295  CA  ARG C 171     -42.834  -5.090 -11.229  1.00 97.14           C  
ATOM   3296  C   ARG C 171     -41.839  -4.037 -10.753  1.00 97.14           C  
ATOM   3297  CB  ARG C 171     -44.035  -5.142 -10.282  1.00 97.14           C  
ATOM   3298  O   ARG C 171     -41.043  -4.292  -9.848  1.00 97.14           O  
ATOM   3299  CG  ARG C 171     -45.150  -6.063 -10.750  1.00 97.14           C  
ATOM   3300  CD  ARG C 171     -45.955  -5.442 -11.884  1.00 97.14           C  
ATOM   3301  NE  ARG C 171     -47.132  -6.242 -12.210  1.00 97.14           N  
ATOM   3302  NH1 ARG C 171     -47.989  -4.735 -13.737  1.00 97.14           N  
ATOM   3303  NH2 ARG C 171     -49.100  -6.693 -13.304  1.00 97.14           N  
ATOM   3304  CZ  ARG C 171     -48.071  -5.888 -13.083  1.00 97.14           C  
ATOM   3305  N   SER C 172     -41.999  -2.948 -11.353  1.00 97.34           N  
ATOM   3306  CA  SER C 172     -41.062  -1.868 -11.062  1.00 97.34           C  
ATOM   3307  C   SER C 172     -41.379  -1.208  -9.724  1.00 97.34           C  
ATOM   3308  CB  SER C 172     -41.087  -0.821 -12.176  1.00 97.34           C  
ATOM   3309  O   SER C 172     -42.542  -1.130  -9.325  1.00 97.34           O  
ATOM   3310  OG  SER C 172     -40.175   0.229 -11.900  1.00 97.34           O  
ATOM   3311  N   LEU C 173     -40.330  -0.808  -9.008  1.00 97.15           N  
ATOM   3312  CA  LEU C 173     -40.444  -0.041  -7.772  1.00 97.15           C  
ATOM   3313  C   LEU C 173     -39.974   1.395  -7.977  1.00 97.15           C  
ATOM   3314  CB  LEU C 173     -39.633  -0.701  -6.654  1.00 97.15           C  
ATOM   3315  O   LEU C 173     -39.111   1.656  -8.819  1.00 97.15           O  
ATOM   3316  CG  LEU C 173     -40.128  -2.066  -6.172  1.00 97.15           C  
ATOM   3317  CD1 LEU C 173     -39.075  -2.731  -5.293  1.00 97.15           C  
ATOM   3318  CD2 LEU C 173     -41.446  -1.920  -5.418  1.00 97.15           C  
ATOM   3319  N   ASP C 174     -40.503   2.312  -7.236  1.00 96.81           N  
ATOM   3320  CA  ASP C 174     -40.055   3.701  -7.280  1.00 96.81           C  
ATOM   3321  C   ASP C 174     -38.720   3.870  -6.558  1.00 96.81           C  
ATOM   3322  CB  ASP C 174     -41.108   4.624  -6.663  1.00 96.81           C  
ATOM   3323  O   ASP C 174     -37.919   4.735  -6.917  1.00 96.81           O  
ATOM   3324  CG  ASP C 174     -42.368   4.732  -7.503  1.00 96.81           C  
ATOM   3325  OD1 ASP C 174     -43.446   5.036  -6.950  1.00 96.81           O  
ATOM   3326  OD2 ASP C 174     -42.282   4.507  -8.730  1.00 96.81           O  
ATOM   3327  N   GLU C 175     -38.513   2.969  -5.590  1.00 97.12           N  
ATOM   3328  CA  GLU C 175     -37.266   3.008  -4.832  1.00 97.12           C  
ATOM   3329  C   GLU C 175     -36.080   2.595  -5.699  1.00 97.12           C  
ATOM   3330  CB  GLU C 175     -37.358   2.103  -3.601  1.00 97.12           C  
ATOM   3331  O   GLU C 175     -36.225   1.777  -6.610  1.00 97.12           O  
ATOM   3332  CG  GLU C 175     -38.378   2.567  -2.571  1.00 97.12           C  
ATOM   3333  CD  GLU C 175     -39.799   2.139  -2.900  1.00 97.12           C  
ATOM   3334  OE1 GLU C 175     -40.721   2.431  -2.104  1.00 97.12           O  
ATOM   3335  OE2 GLU C 175     -39.993   1.506  -3.962  1.00 97.12           O  
ATOM   3336  N   LYS C 176     -34.865   3.164  -5.432  1.00 97.89           N  
ATOM   3337  CA  LYS C 176     -33.642   2.859  -6.170  1.00 97.89           C  
ATOM   3338  C   LYS C 176     -32.509   2.477  -5.222  1.00 97.89           C  
ATOM   3339  CB  LYS C 176     -33.225   4.051  -7.032  1.00 97.89           C  
ATOM   3340  O   LYS C 176     -32.484   2.911  -4.069  1.00 97.89           O  
ATOM   3341  CG  LYS C 176     -34.247   4.439  -8.090  1.00 97.89           C  
ATOM   3342  CD  LYS C 176     -33.673   5.442  -9.082  1.00 97.89           C  
ATOM   3343  CE  LYS C 176     -34.668   5.769 -10.187  1.00 97.89           C  
ATOM   3344  NZ  LYS C 176     -33.983   6.037 -11.487  1.00 97.89           N  
ATOM   3345  N   ILE C 177     -31.675   1.643  -5.670  1.00 98.01           N  
ATOM   3346  CA  ILE C 177     -30.410   1.489  -4.959  1.00 98.01           C  
ATOM   3347  C   ILE C 177     -29.579   2.762  -5.103  1.00 98.01           C  
ATOM   3348  CB  ILE C 177     -29.616   0.269  -5.477  1.00 98.01           C  
ATOM   3349  O   ILE C 177     -29.322   3.221  -6.219  1.00 98.01           O  
ATOM   3350  CG1 ILE C 177     -30.472  -1.000  -5.395  1.00 98.01           C  
ATOM   3351  CG2 ILE C 177     -28.311   0.102  -4.692  1.00 98.01           C  
ATOM   3352  CD1 ILE C 177     -30.836  -1.410  -3.974  1.00 98.01           C  
ATOM   3353  N   PRO C 178     -29.139   3.374  -4.051  1.00 96.79           N  
ATOM   3354  CA  PRO C 178     -28.398   4.633  -4.153  1.00 96.79           C  
ATOM   3355  C   PRO C 178     -27.063   4.475  -4.878  1.00 96.79           C  
ATOM   3356  CB  PRO C 178     -28.183   5.036  -2.692  1.00 96.79           C  
ATOM   3357  O   PRO C 178     -26.444   3.411  -4.813  1.00 96.79           O  
ATOM   3358  CG  PRO C 178     -28.249   3.752  -1.929  1.00 96.79           C  
ATOM   3359  CD  PRO C 178     -29.159   2.808  -2.661  1.00 96.79           C  
ATOM   3360  N   TYR C 179     -26.584   5.530  -5.581  1.00 97.07           N  
ATOM   3361  CA  TYR C 179     -25.252   5.533  -6.177  1.00 97.07           C  
ATOM   3362  C   TYR C 179     -24.183   5.271  -5.124  1.00 97.07           C  
ATOM   3363  CB  TYR C 179     -24.980   6.867  -6.877  1.00 97.07           C  
ATOM   3364  O   TYR C 179     -24.240   5.820  -4.021  1.00 97.07           O  
ATOM   3365  CG  TYR C 179     -23.647   6.921  -7.585  1.00 97.07           C  
ATOM   3366  CD1 TYR C 179     -22.588   7.659  -7.061  1.00 97.07           C  
ATOM   3367  CD2 TYR C 179     -23.445   6.234  -8.777  1.00 97.07           C  
ATOM   3368  CE1 TYR C 179     -21.359   7.712  -7.711  1.00 97.07           C  
ATOM   3369  CE2 TYR C 179     -22.220   6.281  -9.435  1.00 97.07           C  
ATOM   3370  OH  TYR C 179     -19.970   7.070  -9.541  1.00 97.07           O  
ATOM   3371  CZ  TYR C 179     -21.185   7.021  -8.895  1.00 97.07           C  
ATOM   3372  N   GLY C 180     -23.219   4.541  -5.449  1.00 97.53           N  
ATOM   3373  CA  GLY C 180     -22.188   4.112  -4.516  1.00 97.53           C  
ATOM   3374  C   GLY C 180     -22.364   2.679  -4.050  1.00 97.53           C  
ATOM   3375  O   GLY C 180     -21.435   2.080  -3.505  1.00 97.53           O  
ATOM   3376  N   PHE C 181     -23.695   2.154  -4.285  1.00 97.81           N  
ATOM   3377  CA  PHE C 181     -24.010   0.824  -3.777  1.00 97.81           C  
ATOM   3378  C   PHE C 181     -24.570  -0.059  -4.886  1.00 97.81           C  
ATOM   3379  CB  PHE C 181     -25.011   0.912  -2.621  1.00 97.81           C  
ATOM   3380  O   PHE C 181     -24.946  -1.207  -4.642  1.00 97.81           O  
ATOM   3381  CG  PHE C 181     -24.464   1.592  -1.395  1.00 97.81           C  
ATOM   3382  CD1 PHE C 181     -23.874   0.852  -0.378  1.00 97.81           C  
ATOM   3383  CD2 PHE C 181     -24.540   2.972  -1.260  1.00 97.81           C  
ATOM   3384  CE1 PHE C 181     -23.366   1.479   0.758  1.00 97.81           C  
ATOM   3385  CE2 PHE C 181     -24.035   3.606  -0.128  1.00 97.81           C  
ATOM   3386  CZ  PHE C 181     -23.449   2.857   0.880  1.00 97.81           C  
ATOM   3387  N   ARG C 182     -24.700   0.355  -6.139  1.00 98.07           N  
ATOM   3388  CA  ARG C 182     -25.340  -0.361  -7.238  1.00 98.07           C  
ATOM   3389  C   ARG C 182     -24.494  -1.549  -7.683  1.00 98.07           C  
ATOM   3390  CB  ARG C 182     -25.587   0.578  -8.420  1.00 98.07           C  
ATOM   3391  O   ARG C 182     -23.269  -1.446  -7.775  1.00 98.07           O  
ATOM   3392  CG  ARG C 182     -26.447   1.785  -8.079  1.00 98.07           C  
ATOM   3393  CD  ARG C 182     -26.497   2.784  -9.226  1.00 98.07           C  
ATOM   3394  NE  ARG C 182     -27.240   3.987  -8.861  1.00 98.07           N  
ATOM   3395  NH1 ARG C 182     -26.839   5.089 -10.852  1.00 98.07           N  
ATOM   3396  NH2 ARG C 182     -28.082   6.095  -9.210  1.00 98.07           N  
ATOM   3397  CZ  ARG C 182     -27.385   5.054  -9.642  1.00 98.07           C  
ATOM   3398  N   PRO C 183     -25.097  -2.687  -7.903  1.00 97.95           N  
ATOM   3399  CA  PRO C 183     -24.344  -3.858  -8.358  1.00 97.95           C  
ATOM   3400  C   PRO C 183     -23.774  -3.683  -9.763  1.00 97.95           C  
ATOM   3401  CB  PRO C 183     -25.384  -4.981  -8.326  1.00 97.95           C  
ATOM   3402  O   PRO C 183     -24.355  -2.970 -10.585  1.00 97.95           O  
ATOM   3403  CG  PRO C 183     -26.693  -4.295  -8.551  1.00 97.95           C  
ATOM   3404  CD  PRO C 183     -26.637  -2.938  -7.909  1.00 97.95           C  
ATOM   3405  N   CYS C 184     -22.699  -4.380 -10.046  1.00 97.04           N  
ATOM   3406  CA  CYS C 184     -22.075  -4.222 -11.355  1.00 97.04           C  
ATOM   3407  C   CYS C 184     -22.784  -5.071 -12.404  1.00 97.04           C  
ATOM   3408  CB  CYS C 184     -20.596  -4.604 -11.292  1.00 97.04           C  
ATOM   3409  O   CYS C 184     -22.622  -4.844 -13.604  1.00 97.04           O  
ATOM   3410  SG  CYS C 184     -20.308  -6.334 -10.862  1.00 97.04           S  
ATOM   3411  N   VAL C 185     -23.567  -6.060 -12.015  1.00 97.75           N  
ATOM   3412  CA  VAL C 185     -24.436  -6.860 -12.873  1.00 97.75           C  
ATOM   3413  C   VAL C 185     -25.798  -7.038 -12.207  1.00 97.75           C  
ATOM   3414  CB  VAL C 185     -23.811  -8.238 -13.186  1.00 97.75           C  
ATOM   3415  O   VAL C 185     -25.935  -6.842 -10.997  1.00 97.75           O  
ATOM   3416  CG1 VAL C 185     -22.502  -8.076 -13.955  1.00 97.75           C  
ATOM   3417  CG2 VAL C 185     -23.583  -9.025 -11.896  1.00 97.75           C  
ATOM   3418  N   GLN C 186     -26.906  -7.485 -12.934  1.00 97.70           N  
ATOM   3419  CA  GLN C 186     -28.208  -7.751 -12.332  1.00 97.70           C  
ATOM   3420  C   GLN C 186     -28.089  -8.749 -11.184  1.00 97.70           C  
ATOM   3421  CB  GLN C 186     -29.189  -8.274 -13.383  1.00 97.70           C  
ATOM   3422  O   GLN C 186     -27.479  -9.810 -11.336  1.00 97.70           O  
ATOM   3423  CG  GLN C 186     -30.617  -8.418 -12.873  1.00 97.70           C  
ATOM   3424  CD  GLN C 186     -31.554  -9.004 -13.912  1.00 97.70           C  
ATOM   3425  NE2 GLN C 186     -32.616  -8.273 -14.232  1.00 97.70           N  
ATOM   3426  OE1 GLN C 186     -31.325 -10.105 -14.423  1.00 97.70           O  
ATOM   3427  N   THR C 187     -28.586  -8.324 -10.087  1.00 98.42           N  
ATOM   3428  CA  THR C 187     -28.472  -9.095  -8.854  1.00 98.42           C  
ATOM   3429  C   THR C 187     -29.850  -9.369  -8.258  1.00 98.42           C  
ATOM   3430  CB  THR C 187     -27.598  -8.365  -7.818  1.00 98.42           C  
ATOM   3431  O   THR C 187     -30.718  -8.493  -8.259  1.00 98.42           O  
ATOM   3432  CG2 THR C 187     -27.545  -9.136  -6.503  1.00 98.42           C  
ATOM   3433  OG1 THR C 187     -26.268  -8.231  -8.334  1.00 98.42           O  
ATOM   3434  N   HIS C 188     -30.087 -10.686  -7.744  1.00 98.19           N  
ATOM   3435  CA  HIS C 188     -31.405 -11.096  -7.272  1.00 98.19           C  
ATOM   3436  C   HIS C 188     -31.376 -11.435  -5.785  1.00 98.19           C  
ATOM   3437  CB  HIS C 188     -31.913 -12.295  -8.074  1.00 98.19           C  
ATOM   3438  O   HIS C 188     -30.618 -12.309  -5.358  1.00 98.19           O  
ATOM   3439  CG  HIS C 188     -31.838 -12.102  -9.555  1.00 98.19           C  
ATOM   3440  CD2 HIS C 188     -31.010 -12.641 -10.481  1.00 98.19           C  
ATOM   3441  ND1 HIS C 188     -32.688 -11.261 -10.240  1.00 98.19           N  
ATOM   3442  CE1 HIS C 188     -32.385 -11.291 -11.527  1.00 98.19           C  
ATOM   3443  NE2 HIS C 188     -31.370 -12.121 -11.700  1.00 98.19           N  
ATOM   3444  N   LEU C 189     -32.063 -10.705  -4.965  1.00 98.52           N  
ATOM   3445  CA  LEU C 189     -32.270 -11.038  -3.560  1.00 98.52           C  
ATOM   3446  C   LEU C 189     -33.482 -11.948  -3.390  1.00 98.52           C  
ATOM   3447  CB  LEU C 189     -32.451  -9.766  -2.728  1.00 98.52           C  
ATOM   3448  O   LEU C 189     -34.620 -11.515  -3.586  1.00 98.52           O  
ATOM   3449  CG  LEU C 189     -32.955  -9.958  -1.296  1.00 98.52           C  
ATOM   3450  CD1 LEU C 189     -31.938 -10.746  -0.478  1.00 98.52           C  
ATOM   3451  CD2 LEU C 189     -33.244  -8.610  -0.646  1.00 98.52           C  
ATOM   3452  N   VAL C 190     -33.276 -13.236  -3.175  1.00 98.32           N  
ATOM   3453  CA  VAL C 190     -34.352 -14.185  -2.907  1.00 98.32           C  
ATOM   3454  C   VAL C 190     -34.744 -14.120  -1.433  1.00 98.32           C  
ATOM   3455  CB  VAL C 190     -33.944 -15.626  -3.287  1.00 98.32           C  
ATOM   3456  O   VAL C 190     -33.926 -14.398  -0.554  1.00 98.32           O  
ATOM   3457  CG1 VAL C 190     -35.068 -16.609  -2.963  1.00 98.32           C  
ATOM   3458  CG2 VAL C 190     -33.574 -15.703  -4.768  1.00 98.32           C  
ATOM   3459  N   ALA C 191     -36.057 -13.721  -1.150  1.00 98.13           N  
ATOM   3460  CA  ALA C 191     -36.530 -13.563   0.223  1.00 98.13           C  
ATOM   3461  C   ALA C 191     -37.566 -14.628   0.572  1.00 98.13           C  
ATOM   3462  CB  ALA C 191     -37.117 -12.168   0.426  1.00 98.13           C  
ATOM   3463  O   ALA C 191     -38.514 -14.852  -0.184  1.00 98.13           O  
ATOM   3464  N   ASN C 192     -37.297 -15.286   1.692  1.00 97.89           N  
ATOM   3465  CA  ASN C 192     -38.291 -16.211   2.227  1.00 97.89           C  
ATOM   3466  C   ASN C 192     -39.473 -15.468   2.843  1.00 97.89           C  
ATOM   3467  CB  ASN C 192     -37.656 -17.146   3.257  1.00 97.89           C  
ATOM   3468  O   ASN C 192     -39.287 -14.489   3.569  1.00 97.89           O  
ATOM   3469  CG  ASN C 192     -38.662 -18.084   3.894  1.00 97.89           C  
ATOM   3470  ND2 ASN C 192     -38.870 -17.935   5.197  1.00 97.89           N  
ATOM   3471  OD1 ASN C 192     -39.247 -18.936   3.221  1.00 97.89           O  
ATOM   3472  N   LYS C 193     -40.703 -15.906   2.494  1.00 97.31           N  
ATOM   3473  CA  LYS C 193     -41.922 -15.402   3.118  1.00 97.31           C  
ATOM   3474  C   LYS C 193     -42.524 -16.437   4.064  1.00 97.31           C  
ATOM   3475  CB  LYS C 193     -42.946 -15.006   2.054  1.00 97.31           C  
ATOM   3476  O   LYS C 193     -42.698 -17.599   3.692  1.00 97.31           O  
ATOM   3477  CG  LYS C 193     -42.472 -13.905   1.117  1.00 97.31           C  
ATOM   3478  CD  LYS C 193     -43.393 -13.760  -0.087  1.00 97.31           C  
ATOM   3479  CE  LYS C 193     -44.811 -13.398   0.332  1.00 97.31           C  
ATOM   3480  NZ  LYS C 193     -45.812 -13.779  -0.709  1.00 97.31           N  
ATOM   3481  N   ASN C 194     -42.757 -16.074   5.355  1.00 96.78           N  
ATOM   3482  CA  ASN C 194     -43.422 -17.007   6.258  1.00 96.78           C  
ATOM   3483  C   ASN C 194     -44.452 -16.302   7.135  1.00 96.78           C  
ATOM   3484  CB  ASN C 194     -42.395 -17.737   7.126  1.00 96.78           C  
ATOM   3485  O   ASN C 194     -44.319 -15.110   7.420  1.00 96.78           O  
ATOM   3486  CG  ASN C 194     -41.656 -16.805   8.066  1.00 96.78           C  
ATOM   3487  ND2 ASN C 194     -41.933 -16.925   9.359  1.00 96.78           N  
ATOM   3488  OD1 ASN C 194     -40.845 -15.982   7.633  1.00 96.78           O  
ATOM   3489  N   SER C 195     -45.552 -16.900   7.421  1.00 93.46           N  
ATOM   3490  CA  SER C 195     -46.541 -16.561   8.438  1.00 93.46           C  
ATOM   3491  C   SER C 195     -46.561 -17.598   9.557  1.00 93.46           C  
ATOM   3492  CB  SER C 195     -47.933 -16.445   7.815  1.00 93.46           C  
ATOM   3493  O   SER C 195     -46.995 -18.734   9.350  1.00 93.46           O  
ATOM   3494  OG  SER C 195     -48.883 -16.028   8.781  1.00 93.46           O  
ATOM   3495  N   GLY C 196     -46.066 -17.246  10.774  1.00 90.49           N  
ATOM   3496  CA  GLY C 196     -45.739 -18.271  11.753  1.00 90.49           C  
ATOM   3497  C   GLY C 196     -44.630 -19.199  11.295  1.00 90.49           C  
ATOM   3498  O   GLY C 196     -43.574 -18.743  10.851  1.00 90.49           O  
ATOM   3499  N   TRP C 197     -44.876 -20.306  11.310  1.00 92.63           N  
ATOM   3500  CA  TRP C 197     -43.836 -21.232  10.875  1.00 92.63           C  
ATOM   3501  C   TRP C 197     -44.115 -21.742   9.466  1.00 92.63           C  
ATOM   3502  CB  TRP C 197     -43.725 -22.411  11.846  1.00 92.63           C  
ATOM   3503  O   TRP C 197     -43.324 -22.505   8.907  1.00 92.63           O  
ATOM   3504  CG  TRP C 197     -45.025 -23.113  12.102  1.00 92.63           C  
ATOM   3505  CD1 TRP C 197     -46.222 -22.538  12.424  1.00 92.63           C  
ATOM   3506  CD2 TRP C 197     -45.255 -24.524  12.062  1.00 92.63           C  
ATOM   3507  CE2 TRP C 197     -46.618 -24.734  12.370  1.00 92.63           C  
ATOM   3508  CE3 TRP C 197     -44.442 -25.633  11.795  1.00 92.63           C  
ATOM   3509  NE1 TRP C 197     -47.185 -23.507  12.586  1.00 92.63           N  
ATOM   3510  CH2 TRP C 197     -46.366 -27.077  12.152  1.00 92.63           C  
ATOM   3511  CZ2 TRP C 197     -47.185 -26.010  12.417  1.00 92.63           C  
ATOM   3512  CZ3 TRP C 197     -45.008 -26.902  11.843  1.00 92.63           C  
ATOM   3513  N   ILE C 198     -45.074 -21.216   8.819  1.00 93.02           N  
ATOM   3514  CA  ILE C 198     -45.497 -21.700   7.510  1.00 93.02           C  
ATOM   3515  C   ILE C 198     -44.778 -20.918   6.413  1.00 93.02           C  
ATOM   3516  CB  ILE C 198     -47.028 -21.587   7.333  1.00 93.02           C  
ATOM   3517  O   ILE C 198     -44.812 -19.685   6.397  1.00 93.02           O  
ATOM   3518  CG1 ILE C 198     -47.751 -22.428   8.391  1.00 93.02           C  
ATOM   3519  CG2 ILE C 198     -47.441 -22.010   5.921  1.00 93.02           C  
ATOM   3520  CD1 ILE C 198     -49.262 -22.238   8.407  1.00 93.02           C  
ATOM   3521  N   HIS C 199     -44.104 -21.637   5.571  1.00 94.86           N  
ATOM   3522  CA  HIS C 199     -43.462 -21.068   4.392  1.00 94.86           C  
ATOM   3523  C   HIS C 199     -44.491 -20.691   3.331  1.00 94.86           C  
ATOM   3524  CB  HIS C 199     -42.444 -22.051   3.810  1.00 94.86           C  
ATOM   3525  O   HIS C 199     -45.298 -21.527   2.919  1.00 94.86           O  
ATOM   3526  CG  HIS C 199     -41.818 -21.581   2.535  1.00 94.86           C  
ATOM   3527  CD2 HIS C 199     -41.921 -22.049   1.269  1.00 94.86           C  
ATOM   3528  ND1 HIS C 199     -40.963 -20.501   2.480  1.00 94.86           N  
ATOM   3529  CE1 HIS C 199     -40.568 -20.324   1.230  1.00 94.86           C  
ATOM   3530  NE2 HIS C 199     -41.134 -21.250   0.476  1.00 94.86           N  
ATOM   3531  N   ASN C 200     -44.477 -19.414   2.899  1.00 94.45           N  
ATOM   3532  CA  ASN C 200     -45.478 -18.926   1.957  1.00 94.45           C  
ATOM   3533  C   ASN C 200     -44.850 -18.540   0.621  1.00 94.45           C  
ATOM   3534  CB  ASN C 200     -46.238 -17.737   2.549  1.00 94.45           C  
ATOM   3535  O   ASN C 200     -45.314 -17.612  -0.043  1.00 94.45           O  
ATOM   3536  CG  ASN C 200     -47.111 -18.129   3.725  1.00 94.45           C  
ATOM   3537  ND2 ASN C 200     -47.434 -17.160   4.573  1.00 94.45           N  
ATOM   3538  OD1 ASN C 200     -47.490 -19.294   3.872  1.00 94.45           O  
ATOM   3539  N   GLY C 201     -43.873 -19.152   0.220  1.00 95.63           N  
ATOM   3540  CA  GLY C 201     -43.183 -18.870  -1.028  1.00 95.63           C  
ATOM   3541  C   GLY C 201     -42.002 -17.932  -0.859  1.00 95.63           C  
ATOM   3542  O   GLY C 201     -41.663 -17.548   0.262  1.00 95.63           O  
ATOM   3543  N   CYS C 202     -41.431 -17.652  -2.015  1.00 97.20           N  
ATOM   3544  CA  CYS C 202     -40.316 -16.712  -2.043  1.00 97.20           C  
ATOM   3545  C   CYS C 202     -40.654 -15.490  -2.889  1.00 97.20           C  
ATOM   3546  CB  CYS C 202     -39.058 -17.388  -2.586  1.00 97.20           C  
ATOM   3547  O   CYS C 202     -41.293 -15.612  -3.935  1.00 97.20           O  
ATOM   3548  SG  CYS C 202     -38.438 -18.723  -1.539  1.00 97.20           S  
ATOM   3549  N   ALA C 203     -40.306 -14.294  -2.354  1.00 97.84           N  
ATOM   3550  CA  ALA C 203     -40.291 -13.071  -3.154  1.00 97.84           C  
ATOM   3551  C   ALA C 203     -38.875 -12.730  -3.607  1.00 97.84           C  
ATOM   3552  CB  ALA C 203     -40.887 -11.910  -2.361  1.00 97.84           C  
ATOM   3553  O   ALA C 203     -37.900 -13.086  -2.941  1.00 97.84           O  
ATOM   3554  N   VAL C 204     -38.802 -12.135  -4.738  1.00 98.00           N  
ATOM   3555  CA  VAL C 204     -37.478 -11.803  -5.251  1.00 98.00           C  
ATOM   3556  C   VAL C 204     -37.414 -10.316  -5.595  1.00 98.00           C  
ATOM   3557  CB  VAL C 204     -37.121 -12.653  -6.491  1.00 98.00           C  
ATOM   3558  O   VAL C 204     -38.321  -9.782  -6.238  1.00 98.00           O  
ATOM   3559  CG1 VAL C 204     -35.691 -12.367  -6.949  1.00 98.00           C  
ATOM   3560  CG2 VAL C 204     -37.301 -14.139  -6.189  1.00 98.00           C  
ATOM   3561  N   TRP C 205     -36.366  -9.634  -5.166  1.00 98.29           N  
ATOM   3562  CA  TRP C 205     -36.017  -8.292  -5.622  1.00 98.29           C  
ATOM   3563  C   TRP C 205     -34.871  -8.339  -6.627  1.00 98.29           C  
ATOM   3564  CB  TRP C 205     -35.636  -7.403  -4.435  1.00 98.29           C  
ATOM   3565  O   TRP C 205     -33.841  -8.969  -6.374  1.00 98.29           O  
ATOM   3566  CG  TRP C 205     -36.805  -6.742  -3.769  1.00 98.29           C  
ATOM   3567  CD1 TRP C 205     -37.182  -5.432  -3.875  1.00 98.29           C  
ATOM   3568  CD2 TRP C 205     -37.749  -7.360  -2.889  1.00 98.29           C  
ATOM   3569  CE2 TRP C 205     -38.672  -6.365  -2.499  1.00 98.29           C  
ATOM   3570  CE3 TRP C 205     -37.904  -8.661  -2.392  1.00 98.29           C  
ATOM   3571  NE1 TRP C 205     -38.304  -5.199  -3.114  1.00 98.29           N  
ATOM   3572  CH2 TRP C 205     -39.864  -7.912  -1.162  1.00 98.29           C  
ATOM   3573  CZ2 TRP C 205     -39.736  -6.631  -1.634  1.00 98.29           C  
ATOM   3574  CZ3 TRP C 205     -38.963  -8.924  -1.531  1.00 98.29           C  
ATOM   3575  N   HIS C 206     -35.147  -7.815  -7.799  1.00 98.31           N  
ATOM   3576  CA  HIS C 206     -34.169  -7.751  -8.880  1.00 98.31           C  
ATOM   3577  C   HIS C 206     -33.494  -6.385  -8.931  1.00 98.31           C  
ATOM   3578  CB  HIS C 206     -34.834  -8.058 -10.223  1.00 98.31           C  
ATOM   3579  O   HIS C 206     -34.152  -5.371  -9.174  1.00 98.31           O  
ATOM   3580  CG  HIS C 206     -35.720  -9.263 -10.192  1.00 98.31           C  
ATOM   3581  CD2 HIS C 206     -37.061  -9.376 -10.041  1.00 98.31           C  
ATOM   3582  ND1 HIS C 206     -35.236 -10.546 -10.323  1.00 98.31           N  
ATOM   3583  CE1 HIS C 206     -36.244 -11.400 -10.256  1.00 98.31           C  
ATOM   3584  NE2 HIS C 206     -37.363 -10.715 -10.085  1.00 98.31           N  
ATOM   3585  N   LEU C 207     -32.193  -6.316  -8.616  1.00 98.35           N  
ATOM   3586  CA  LEU C 207     -31.421  -5.081  -8.534  1.00 98.35           C  
ATOM   3587  C   LEU C 207     -30.588  -4.876  -9.794  1.00 98.35           C  
ATOM   3588  CB  LEU C 207     -30.511  -5.098  -7.303  1.00 98.35           C  
ATOM   3589  O   LEU C 207     -29.749  -5.714 -10.132  1.00 98.35           O  
ATOM   3590  CG  LEU C 207     -31.142  -5.591  -6.000  1.00 98.35           C  
ATOM   3591  CD1 LEU C 207     -30.099  -5.631  -4.888  1.00 98.35           C  
ATOM   3592  CD2 LEU C 207     -32.318  -4.704  -5.606  1.00 98.35           C  
ATOM   3593  N   GLU C 208     -30.849  -3.732 -10.497  1.00 97.70           N  
ATOM   3594  CA  GLU C 208     -30.159  -3.462 -11.755  1.00 97.70           C  
ATOM   3595  C   GLU C 208     -28.935  -2.579 -11.534  1.00 97.70           C  
ATOM   3596  CB  GLU C 208     -31.109  -2.803 -12.758  1.00 97.70           C  
ATOM   3597  O   GLU C 208     -28.869  -1.833 -10.555  1.00 97.70           O  
ATOM   3598  CG  GLU C 208     -32.321  -3.654 -13.109  1.00 97.70           C  
ATOM   3599  CD  GLU C 208     -31.966  -4.914 -13.882  1.00 97.70           C  
ATOM   3600  OE1 GLU C 208     -32.685  -5.930 -13.749  1.00 97.70           O  
ATOM   3601  OE2 GLU C 208     -30.960  -4.885 -14.626  1.00 97.70           O  
ATOM   3602  N   SER C 209     -27.943  -2.594 -12.479  1.00 97.89           N  
ATOM   3603  CA  SER C 209     -26.711  -1.817 -12.386  1.00 97.89           C  
ATOM   3604  C   SER C 209     -26.994  -0.321 -12.466  1.00 97.89           C  
ATOM   3605  CB  SER C 209     -25.738  -2.220 -13.494  1.00 97.89           C  
ATOM   3606  O   SER C 209     -26.163   0.496 -12.063  1.00 97.89           O  
ATOM   3607  OG  SER C 209     -25.402  -3.593 -13.394  1.00 97.89           O  
ATOM   3608  N   SER C 210     -28.133   0.021 -12.947  1.00 96.46           N  
ATOM   3609  CA  SER C 210     -28.561   1.411 -13.056  1.00 96.46           C  
ATOM   3610  C   SER C 210     -29.089   1.933 -11.723  1.00 96.46           C  
ATOM   3611  CB  SER C 210     -29.637   1.559 -14.133  1.00 96.46           C  
ATOM   3612  O   SER C 210     -29.239   3.142 -11.540  1.00 96.46           O  
ATOM   3613  OG  SER C 210     -30.810   0.849 -13.773  1.00 96.46           O  
ATOM   3614  N   GLY C 211     -29.293   1.113 -10.819  1.00 97.66           N  
ATOM   3615  CA  GLY C 211     -29.904   1.459  -9.546  1.00 97.66           C  
ATOM   3616  C   GLY C 211     -31.386   1.142  -9.489  1.00 97.66           C  
ATOM   3617  O   GLY C 211     -31.985   1.139  -8.412  1.00 97.66           O  
ATOM   3618  N   ASP C 212     -32.024   0.799 -10.625  1.00 98.09           N  
ATOM   3619  CA  ASP C 212     -33.437   0.436 -10.671  1.00 98.09           C  
ATOM   3620  C   ASP C 212     -33.685  -0.893  -9.960  1.00 98.09           C  
ATOM   3621  CB  ASP C 212     -33.924   0.356 -12.119  1.00 98.09           C  
ATOM   3622  O   ASP C 212     -32.830  -1.781  -9.976  1.00 98.09           O  
ATOM   3623  CG  ASP C 212     -33.958   1.709 -12.808  1.00 98.09           C  
ATOM   3624  OD1 ASP C 212     -33.918   1.759 -14.056  1.00 98.09           O  
ATOM   3625  OD2 ASP C 212     -34.024   2.735 -12.096  1.00 98.09           O  
ATOM   3626  N   MET C 213     -34.951  -0.981  -9.257  1.00 97.86           N  
ATOM   3627  CA  MET C 213     -35.334  -2.201  -8.552  1.00 97.86           C  
ATOM   3628  C   MET C 213     -36.671  -2.728  -9.063  1.00 97.86           C  
ATOM   3629  CB  MET C 213     -35.412  -1.950  -7.045  1.00 97.86           C  
ATOM   3630  O   MET C 213     -37.574  -1.948  -9.371  1.00 97.86           O  
ATOM   3631  CG  MET C 213     -34.063  -1.685  -6.397  1.00 97.86           C  
ATOM   3632  SD  MET C 213     -34.182  -1.509  -4.574  1.00 97.86           S  
ATOM   3633  CE  MET C 213     -34.899   0.154  -4.459  1.00 97.86           C  
ATOM   3634  N   PHE C 214     -36.760  -4.004  -9.264  1.00 97.84           N  
ATOM   3635  CA  PHE C 214     -37.989  -4.717  -9.592  1.00 97.84           C  
ATOM   3636  C   PHE C 214     -38.263  -5.819  -8.575  1.00 97.84           C  
ATOM   3637  CB  PHE C 214     -37.907  -5.312 -11.001  1.00 97.84           C  
ATOM   3638  O   PHE C 214     -37.364  -6.228  -7.838  1.00 97.84           O  
ATOM   3639  CG  PHE C 214     -37.560  -4.306 -12.066  1.00 97.84           C  
ATOM   3640  CD1 PHE C 214     -38.555  -3.726 -12.844  1.00 97.84           C  
ATOM   3641  CD2 PHE C 214     -36.239  -3.941 -12.288  1.00 97.84           C  
ATOM   3642  CE1 PHE C 214     -38.236  -2.795 -13.830  1.00 97.84           C  
ATOM   3643  CE2 PHE C 214     -35.913  -3.011 -13.271  1.00 97.84           C  
ATOM   3644  CZ  PHE C 214     -36.913  -2.440 -14.042  1.00 97.84           C  
ATOM   3645  N   TYR C 215     -39.524  -6.254  -8.454  1.00 98.06           N  
ATOM   3646  CA  TYR C 215     -39.794  -7.355  -7.537  1.00 98.06           C  
ATOM   3647  C   TYR C 215     -40.746  -8.366  -8.163  1.00 98.06           C  
ATOM   3648  CB  TYR C 215     -40.380  -6.829  -6.223  1.00 98.06           C  
ATOM   3649  O   TYR C 215     -41.508  -8.030  -9.073  1.00 98.06           O  
ATOM   3650  CG  TYR C 215     -41.841  -6.459  -6.316  1.00 98.06           C  
ATOM   3651  CD1 TYR C 215     -42.232  -5.184  -6.717  1.00 98.06           C  
ATOM   3652  CD2 TYR C 215     -42.832  -7.383  -6.003  1.00 98.06           C  
ATOM   3653  CE1 TYR C 215     -43.577  -4.838  -6.802  1.00 98.06           C  
ATOM   3654  CE2 TYR C 215     -44.179  -7.048  -6.084  1.00 98.06           C  
ATOM   3655  OH  TYR C 215     -45.874  -5.438  -6.567  1.00 98.06           O  
ATOM   3656  CZ  TYR C 215     -44.542  -5.775  -6.485  1.00 98.06           C  
ATOM   3657  N   SER C 216     -40.687  -9.553  -7.854  1.00 97.56           N  
ATOM   3658  CA  SER C 216     -41.634 -10.637  -8.100  1.00 97.56           C  
ATOM   3659  C   SER C 216     -42.122 -11.251  -6.792  1.00 97.56           C  
ATOM   3660  CB  SER C 216     -40.997 -11.718  -8.974  1.00 97.56           C  
ATOM   3661  O   SER C 216     -41.317 -11.623  -5.936  1.00 97.56           O  
ATOM   3662  OG  SER C 216     -40.568 -11.176 -10.212  1.00 97.56           O  
ATOM   3663  N   ASN C 217     -43.466 -11.236  -6.552  1.00 97.27           N  
ATOM   3664  CA  ASN C 217     -44.086 -11.707  -5.318  1.00 97.27           C  
ATOM   3665  C   ASN C 217     -45.316 -12.565  -5.601  1.00 97.27           C  
ATOM   3666  CB  ASN C 217     -44.457 -10.527  -4.419  1.00 97.27           C  
ATOM   3667  O   ASN C 217     -46.164 -12.193  -6.415  1.00 97.27           O  
ATOM   3668  CG  ASN C 217     -44.871 -10.960  -3.026  1.00 97.27           C  
ATOM   3669  ND2 ASN C 217     -45.835 -10.255  -2.447  1.00 97.27           N  
ATOM   3670  OD1 ASN C 217     -44.327 -11.921  -2.475  1.00 97.27           O  
ATOM   3671  N   PRO C 218     -45.331 -13.824  -5.056  1.00 95.08           N  
ATOM   3672  CA  PRO C 218     -46.359 -14.793  -5.442  1.00 95.08           C  
ATOM   3673  C   PRO C 218     -47.722 -14.483  -4.829  1.00 95.08           C  
ATOM   3674  CB  PRO C 218     -45.810 -16.120  -4.911  1.00 95.08           C  
ATOM   3675  O   PRO C 218     -48.752 -14.919  -5.352  1.00 95.08           O  
ATOM   3676  CG  PRO C 218     -44.888 -15.734  -3.800  1.00 95.08           C  
ATOM   3677  CD  PRO C 218     -44.241 -14.424  -4.149  1.00 95.08           C  
ATOM   3678  N   SER C 219     -47.764 -13.647  -3.611  1.00 94.39           N  
ATOM   3679  CA  SER C 219     -49.040 -13.421  -2.939  1.00 94.39           C  
ATOM   3680  C   SER C 219     -48.976 -12.201  -2.026  1.00 94.39           C  
ATOM   3681  CB  SER C 219     -49.446 -14.653  -2.130  1.00 94.39           C  
ATOM   3682  O   SER C 219     -47.890 -11.777  -1.624  1.00 94.39           O  
ATOM   3683  OG  SER C 219     -48.559 -14.856  -1.043  1.00 94.39           O  
ATOM   3684  N   ALA C 220     -50.077 -11.594  -1.755  1.00 93.26           N  
ATOM   3685  CA  ALA C 220     -50.174 -10.385  -0.940  1.00 93.26           C  
ATOM   3686  C   ALA C 220     -50.450 -10.729   0.521  1.00 93.26           C  
ATOM   3687  CB  ALA C 220     -51.265  -9.465  -1.482  1.00 93.26           C  
ATOM   3688  O   ALA C 220     -50.884  -9.873   1.295  1.00 93.26           O  
ATOM   3689  N   ASP C 221     -50.151 -11.901   0.933  1.00 92.42           N  
ATOM   3690  CA  ASP C 221     -50.358 -12.286   2.326  1.00 92.42           C  
ATOM   3691  C   ASP C 221     -49.446 -11.490   3.257  1.00 92.42           C  
ATOM   3692  CB  ASP C 221     -50.118 -13.786   2.509  1.00 92.42           C  
ATOM   3693  O   ASP C 221     -48.353 -11.081   2.863  1.00 92.42           O  
ATOM   3694  CG  ASP C 221     -51.036 -14.643   1.656  1.00 92.42           C  
ATOM   3695  OD1 ASP C 221     -50.564 -15.632   1.055  1.00 92.42           O  
ATOM   3696  OD2 ASP C 221     -52.243 -14.324   1.581  1.00 92.42           O  
ATOM   3697  N   ASN C 222     -50.019 -11.097   4.437  1.00 94.28           N  
ATOM   3698  CA  ASN C 222     -49.164 -10.562   5.491  1.00 94.28           C  
ATOM   3699  C   ASN C 222     -48.106 -11.573   5.922  1.00 94.28           C  
ATOM   3700  CB  ASN C 222     -50.003 -10.125   6.694  1.00 94.28           C  
ATOM   3701  O   ASN C 222     -48.435 -12.623   6.477  1.00 94.28           O  
ATOM   3702  CG  ASN C 222     -49.284  -9.121   7.573  1.00 94.28           C  
ATOM   3703  ND2 ASN C 222     -49.867  -8.819   8.727  1.00 94.28           N  
ATOM   3704  OD1 ASN C 222     -48.214  -8.620   7.218  1.00 94.28           O  
ATOM   3705  N   ALA C 223     -46.888 -11.330   5.559  1.00 95.57           N  
ATOM   3706  CA  ALA C 223     -45.833 -12.312   5.797  1.00 95.57           C  
ATOM   3707  C   ALA C 223     -44.550 -11.634   6.270  1.00 95.57           C  
ATOM   3708  CB  ALA C 223     -45.567 -13.124   4.532  1.00 95.57           C  
ATOM   3709  O   ALA C 223     -44.388 -10.422   6.116  1.00 95.57           O  
ATOM   3710  N   ILE C 224     -43.728 -12.368   6.933  1.00 96.73           N  
ATOM   3711  CA  ILE C 224     -42.373 -11.944   7.270  1.00 96.73           C  
ATOM   3712  C   ILE C 224     -41.440 -12.211   6.091  1.00 96.73           C  
ATOM   3713  CB  ILE C 224     -41.856 -12.662   8.537  1.00 96.73           C  
ATOM   3714  O   ILE C 224     -41.416 -13.319   5.549  1.00 96.73           O  
ATOM   3715  CG1 ILE C 224     -42.714 -12.288   9.751  1.00 96.73           C  
ATOM   3716  CG2 ILE C 224     -40.382 -12.325   8.784  1.00 96.73           C  
ATOM   3717  CD1 ILE C 224     -42.398 -13.094  11.004  1.00 96.73           C  
ATOM   3718  N   TYR C 225     -40.791 -11.172   5.625  1.00 97.37           N  
ATOM   3719  CA  TYR C 225     -39.816 -11.278   4.546  1.00 97.37           C  
ATOM   3720  C   TYR C 225     -38.394 -11.269   5.093  1.00 97.37           C  
ATOM   3721  CB  TYR C 225     -39.997 -10.135   3.543  1.00 97.37           C  
ATOM   3722  O   TYR C 225     -38.011 -10.356   5.828  1.00 97.37           O  
ATOM   3723  CG  TYR C 225     -41.336 -10.144   2.847  1.00 97.37           C  
ATOM   3724  CD1 TYR C 225     -41.451 -10.552   1.520  1.00 97.37           C  
ATOM   3725  CD2 TYR C 225     -42.489  -9.744   3.514  1.00 97.37           C  
ATOM   3726  CE1 TYR C 225     -42.683 -10.560   0.874  1.00 97.37           C  
ATOM   3727  CE2 TYR C 225     -43.726  -9.748   2.878  1.00 97.37           C  
ATOM   3728  OH  TYR C 225     -45.035 -10.164   0.925  1.00 97.37           O  
ATOM   3729  CZ  TYR C 225     -43.813 -10.158   1.560  1.00 97.37           C  
ATOM   3730  N   THR C 226     -37.590 -12.272   4.832  1.00 98.01           N  
ATOM   3731  CA  THR C 226     -36.197 -12.336   5.261  1.00 98.01           C  
ATOM   3732  C   THR C 226     -35.302 -12.816   4.122  1.00 98.01           C  
ATOM   3733  CB  THR C 226     -36.028 -13.265   6.477  1.00 98.01           C  
ATOM   3734  O   THR C 226     -35.638 -13.775   3.424  1.00 98.01           O  
ATOM   3735  CG2 THR C 226     -36.680 -12.668   7.720  1.00 98.01           C  
ATOM   3736  OG1 THR C 226     -36.638 -14.530   6.192  1.00 98.01           O  
ATOM   3737  N   GLY C 227     -34.204 -12.226   3.808  1.00 98.34           N  
ATOM   3738  CA  GLY C 227     -33.220 -12.546   2.787  1.00 98.34           C  
ATOM   3739  C   GLY C 227     -32.031 -11.604   2.787  1.00 98.34           C  
ATOM   3740  O   GLY C 227     -32.142 -10.456   3.224  1.00 98.34           O  
ATOM   3741  N   THR C 228     -30.926 -12.001   2.395  1.00 98.61           N  
ATOM   3742  CA  THR C 228     -29.686 -11.242   2.274  1.00 98.61           C  
ATOM   3743  C   THR C 228     -28.991 -11.547   0.951  1.00 98.61           C  
ATOM   3744  CB  THR C 228     -28.729 -11.546   3.442  1.00 98.61           C  
ATOM   3745  O   THR C 228     -28.926 -12.704   0.530  1.00 98.61           O  
ATOM   3746  CG2 THR C 228     -27.424 -10.770   3.300  1.00 98.61           C  
ATOM   3747  OG1 THR C 228     -29.359 -11.180   4.676  1.00 98.61           O  
ATOM   3748  N   VAL C 229     -28.560 -10.495   0.279  1.00 98.57           N  
ATOM   3749  CA  VAL C 229     -27.753 -10.698  -0.919  1.00 98.57           C  
ATOM   3750  C   VAL C 229     -26.490  -9.843  -0.843  1.00 98.57           C  
ATOM   3751  CB  VAL C 229     -28.546 -10.363  -2.202  1.00 98.57           C  
ATOM   3752  O   VAL C 229     -26.519  -8.728  -0.317  1.00 98.57           O  
ATOM   3753  CG1 VAL C 229     -28.860  -8.870  -2.269  1.00 98.57           C  
ATOM   3754  CG2 VAL C 229     -27.768 -10.804  -3.441  1.00 98.57           C  
ATOM   3755  N   THR C 230     -25.347 -10.352  -1.188  1.00 98.68           N  
ATOM   3756  CA  THR C 230     -24.074  -9.651  -1.314  1.00 98.68           C  
ATOM   3757  C   THR C 230     -23.596  -9.654  -2.764  1.00 98.68           C  
ATOM   3758  CB  THR C 230     -22.996 -10.284  -0.415  1.00 98.68           C  
ATOM   3759  O   THR C 230     -23.775 -10.641  -3.480  1.00 98.68           O  
ATOM   3760  CG2 THR C 230     -21.664  -9.555  -0.555  1.00 98.68           C  
ATOM   3761  OG1 THR C 230     -23.423 -10.218   0.951  1.00 98.68           O  
ATOM   3762  N   TYR C 231     -23.049  -8.573  -3.197  1.00 98.33           N  
ATOM   3763  CA  TYR C 231     -22.622  -8.475  -4.589  1.00 98.33           C  
ATOM   3764  C   TYR C 231     -21.484  -7.473  -4.740  1.00 98.33           C  
ATOM   3765  CB  TYR C 231     -23.797  -8.069  -5.484  1.00 98.33           C  
ATOM   3766  O   TYR C 231     -21.195  -6.708  -3.818  1.00 98.33           O  
ATOM   3767  CG  TYR C 231     -24.504  -6.816  -5.026  1.00 98.33           C  
ATOM   3768  CD1 TYR C 231     -25.665  -6.889  -4.259  1.00 98.33           C  
ATOM   3769  CD2 TYR C 231     -24.015  -5.558  -5.361  1.00 98.33           C  
ATOM   3770  CE1 TYR C 231     -26.321  -5.738  -3.837  1.00 98.33           C  
ATOM   3771  CE2 TYR C 231     -24.664  -4.400  -4.945  1.00 98.33           C  
ATOM   3772  OH  TYR C 231     -26.460  -3.357  -3.768  1.00 98.33           O  
ATOM   3773  CZ  TYR C 231     -25.814  -4.500  -4.184  1.00 98.33           C  
ATOM   3774  N   ILE C 232     -20.779  -7.418  -5.833  1.00 98.45           N  
ATOM   3775  CA  ILE C 232     -19.661  -6.534  -6.147  1.00 98.45           C  
ATOM   3776  C   ILE C 232     -20.175  -5.283  -6.854  1.00 98.45           C  
ATOM   3777  CB  ILE C 232     -18.604  -7.248  -7.020  1.00 98.45           C  
ATOM   3778  O   ILE C 232     -21.050  -5.366  -7.719  1.00 98.45           O  
ATOM   3779  CG1 ILE C 232     -17.954  -8.396  -6.240  1.00 98.45           C  
ATOM   3780  CG2 ILE C 232     -17.549  -6.253  -7.512  1.00 98.45           C  
ATOM   3781  CD1 ILE C 232     -17.139  -9.348  -7.105  1.00 98.45           C  
ATOM   3782  N   THR C 233     -19.659  -4.075  -6.455  1.00 98.02           N  
ATOM   3783  CA  THR C 233     -19.995  -2.802  -7.083  1.00 98.02           C  
ATOM   3784  C   THR C 233     -18.751  -2.147  -7.676  1.00 98.02           C  
ATOM   3785  CB  THR C 233     -20.656  -1.841  -6.077  1.00 98.02           C  
ATOM   3786  O   THR C 233     -17.637  -2.374  -7.200  1.00 98.02           O  
ATOM   3787  CG2 THR C 233     -19.694  -1.477  -4.951  1.00 98.02           C  
ATOM   3788  OG1 THR C 233     -21.050  -0.644  -6.759  1.00 98.02           O  
ATOM   3789  N   GLU C 234     -18.924  -1.477  -8.715  1.00 97.25           N  
ATOM   3790  CA  GLU C 234     -17.844  -0.687  -9.300  1.00 97.25           C  
ATOM   3791  C   GLU C 234     -18.097   0.807  -9.126  1.00 97.25           C  
ATOM   3792  CB  GLU C 234     -17.676  -1.022 -10.785  1.00 97.25           C  
ATOM   3793  O   GLU C 234     -17.322   1.634  -9.610  1.00 97.25           O  
ATOM   3794  CG  GLU C 234     -17.211  -2.448 -11.044  1.00 97.25           C  
ATOM   3795  CD  GLU C 234     -17.014  -2.755 -12.520  1.00 97.25           C  
ATOM   3796  OE1 GLU C 234     -15.883  -2.585 -13.030  1.00 97.25           O  
ATOM   3797  OE2 GLU C 234     -17.998  -3.168 -13.173  1.00 97.25           O  
ATOM   3798  N   ASP C 235     -19.215   1.134  -8.431  1.00 97.38           N  
ATOM   3799  CA  ASP C 235     -19.522   2.535  -8.158  1.00 97.38           C  
ATOM   3800  C   ASP C 235     -18.416   3.190  -7.335  1.00 97.38           C  
ATOM   3801  CB  ASP C 235     -20.863   2.658  -7.431  1.00 97.38           C  
ATOM   3802  O   ASP C 235     -17.715   2.514  -6.579  1.00 97.38           O  
ATOM   3803  CG  ASP C 235     -22.057   2.512  -8.358  1.00 97.38           C  
ATOM   3804  OD1 ASP C 235     -23.210   2.573  -7.881  1.00 97.38           O  
ATOM   3805  OD2 ASP C 235     -21.841   2.330  -9.576  1.00 97.38           O  
ATOM   3806  N   GLU C 236     -18.140   4.444  -7.468  1.00 96.05           N  
ATOM   3807  CA  GLU C 236     -17.259   5.192  -6.576  1.00 96.05           C  
ATOM   3808  C   GLU C 236     -17.696   5.048  -5.121  1.00 96.05           C  
ATOM   3809  CB  GLU C 236     -17.224   6.671  -6.971  1.00 96.05           C  
ATOM   3810  O   GLU C 236     -18.893   5.012  -4.827  1.00 96.05           O  
ATOM   3811  CG  GLU C 236     -16.479   6.943  -8.270  1.00 96.05           C  
ATOM   3812  CD  GLU C 236     -16.381   8.422  -8.607  1.00 96.05           C  
ATOM   3813  OE1 GLU C 236     -15.736   8.772  -9.621  1.00 96.05           O  
ATOM   3814  OE2 GLU C 236     -16.954   9.238  -7.851  1.00 96.05           O  
ATOM   3815  N   TYR C 237     -16.798   4.891  -4.275  1.00 95.03           N  
ATOM   3816  CA  TYR C 237     -17.083   4.723  -2.854  1.00 95.03           C  
ATOM   3817  C   TYR C 237     -17.816   5.937  -2.298  1.00 95.03           C  
ATOM   3818  CB  TYR C 237     -15.788   4.491  -2.070  1.00 95.03           C  
ATOM   3819  O   TYR C 237     -17.427   7.078  -2.557  1.00 95.03           O  
ATOM   3820  CG  TYR C 237     -15.994   3.777  -0.756  1.00 95.03           C  
ATOM   3821  CD1 TYR C 237     -16.074   4.487   0.440  1.00 95.03           C  
ATOM   3822  CD2 TYR C 237     -16.109   2.392  -0.707  1.00 95.03           C  
ATOM   3823  CE1 TYR C 237     -16.262   3.834   1.654  1.00 95.03           C  
ATOM   3824  CE2 TYR C 237     -16.297   1.728   0.501  1.00 95.03           C  
ATOM   3825  OH  TYR C 237     -16.559   1.805   2.872  1.00 95.03           O  
ATOM   3826  CZ  TYR C 237     -16.373   2.457   1.674  1.00 95.03           C  
ATOM   3827  N   PRO C 238     -18.894   5.741  -1.590  1.00 91.48           N  
ATOM   3828  CA  PRO C 238     -19.683   6.873  -1.099  1.00 91.48           C  
ATOM   3829  C   PRO C 238     -18.943   7.696  -0.047  1.00 91.48           C  
ATOM   3830  CB  PRO C 238     -20.922   6.206  -0.498  1.00 91.48           C  
ATOM   3831  O   PRO C 238     -18.141   7.151   0.716  1.00 91.48           O  
ATOM   3832  CG  PRO C 238     -20.482   4.819  -0.156  1.00 91.48           C  
ATOM   3833  CD  PRO C 238     -19.389   4.418  -1.105  1.00 91.48           C  
ATOM   3834  N   ASN C 239     -18.702   8.888  -0.107  1.00 73.08           N  
ATOM   3835  CA  ASN C 239     -18.094   9.783   0.872  1.00 73.08           C  
ATOM   3836  C   ASN C 239     -18.954   9.908   2.127  1.00 73.08           C  
ATOM   3837  CB  ASN C 239     -17.849  11.163   0.257  1.00 73.08           C  
ATOM   3838  O   ASN C 239     -20.183   9.897   2.046  1.00 73.08           O  
ATOM   3839  CG  ASN C 239     -16.813  11.133  -0.850  1.00 73.08           C  
ATOM   3840  ND2 ASN C 239     -16.950  12.034  -1.815  1.00 73.08           N  
ATOM   3841  OD1 ASN C 239     -15.898  10.305  -0.838  1.00 73.08           O  
ATOM   3842  N   ASN C 240     -18.501   9.553   2.944  1.00 51.08           N  
ATOM   3843  CA  ASN C 240     -19.278   9.748   4.164  1.00 51.08           C  
ATOM   3844  C   ASN C 240     -19.770  11.187   4.291  1.00 51.08           C  
ATOM   3845  CB  ASN C 240     -18.454   9.359   5.393  1.00 51.08           C  
ATOM   3846  O   ASN C 240     -19.033  12.129   3.994  1.00 51.08           O  
ATOM   3847  CG  ASN C 240     -18.548   7.880   5.714  1.00 51.08           C  
ATOM   3848  ND2 ASN C 240     -17.641   7.397   6.555  1.00 51.08           N  
ATOM   3849  OD1 ASN C 240     -19.429   7.178   5.211  1.00 51.08           O  
TER    3850      ASN C 240                                                      
ATOM   3851  N   LEU D   1      47.982  32.750   6.465  1.00 89.14           N  
ATOM   3852  CA  LEU D   1      48.300  31.344   6.689  1.00 89.14           C  
ATOM   3853  C   LEU D   1      48.994  31.151   8.033  1.00 89.14           C  
ATOM   3854  CB  LEU D   1      49.186  30.808   5.562  1.00 89.14           C  
ATOM   3855  O   LEU D   1      49.822  31.974   8.432  1.00 89.14           O  
ATOM   3856  CG  LEU D   1      48.567  30.790   4.163  1.00 89.14           C  
ATOM   3857  CD1 LEU D   1      49.623  30.438   3.121  1.00 89.14           C  
ATOM   3858  CD2 LEU D   1      47.403  29.807   4.106  1.00 89.14           C  
ATOM   3859  N   SER D   2      48.510  30.102   8.858  1.00 94.03           N  
ATOM   3860  CA  SER D   2      49.166  29.699  10.098  1.00 94.03           C  
ATOM   3861  C   SER D   2      49.526  28.217  10.076  1.00 94.03           C  
ATOM   3862  CB  SER D   2      48.270  29.997  11.301  1.00 94.03           C  
ATOM   3863  O   SER D   2      48.816  27.410   9.472  1.00 94.03           O  
ATOM   3864  OG  SER D   2      47.122  29.167  11.291  1.00 94.03           O  
ATOM   3865  N   TYR D   3      50.785  28.027  10.477  1.00 90.44           N  
ATOM   3866  CA  TYR D   3      51.234  26.640  10.504  1.00 90.44           C  
ATOM   3867  C   TYR D   3      51.872  26.298  11.845  1.00 90.44           C  
ATOM   3868  CB  TYR D   3      52.229  26.375   9.370  1.00 90.44           C  
ATOM   3869  O   TYR D   3      52.501  27.151  12.475  1.00 90.44           O  
ATOM   3870  CG  TYR D   3      53.544  27.096   9.536  1.00 90.44           C  
ATOM   3871  CD1 TYR D   3      53.748  28.353   8.970  1.00 90.44           C  
ATOM   3872  CD2 TYR D   3      54.586  26.523  10.257  1.00 90.44           C  
ATOM   3873  CE1 TYR D   3      54.959  29.021   9.119  1.00 90.44           C  
ATOM   3874  CE2 TYR D   3      55.801  27.182  10.412  1.00 90.44           C  
ATOM   3875  OH  TYR D   3      57.179  29.086   9.991  1.00 90.44           O  
ATOM   3876  CZ  TYR D   3      55.978  28.429   9.840  1.00 90.44           C  
ATOM   3877  N   ASP D   4      51.451  25.025  12.415  1.00 93.84           N  
ATOM   3878  CA  ASP D   4      52.099  24.485  13.606  1.00 93.84           C  
ATOM   3879  C   ASP D   4      52.358  22.987  13.460  1.00 93.84           C  
ATOM   3880  CB  ASP D   4      51.246  24.753  14.848  1.00 93.84           C  
ATOM   3881  O   ASP D   4      52.210  22.430  12.370  1.00 93.84           O  
ATOM   3882  CG  ASP D   4      49.906  24.040  14.812  1.00 93.84           C  
ATOM   3883  OD1 ASP D   4      48.960  24.484  15.498  1.00 93.84           O  
ATOM   3884  OD2 ASP D   4      49.795  23.023  14.094  1.00 93.84           O  
ATOM   3885  N   ARG D   5      52.704  22.421  14.443  1.00 93.73           N  
ATOM   3886  CA  ARG D   5      53.105  21.018  14.383  1.00 93.73           C  
ATOM   3887  C   ARG D   5      51.917  20.124  14.041  1.00 93.73           C  
ATOM   3888  CB  ARG D   5      53.726  20.579  15.710  1.00 93.73           C  
ATOM   3889  O   ARG D   5      52.096  19.005  13.558  1.00 93.73           O  
ATOM   3890  CG  ARG D   5      52.759  20.609  16.883  1.00 93.73           C  
ATOM   3891  CD  ARG D   5      53.415  20.121  18.167  1.00 93.73           C  
ATOM   3892  NE  ARG D   5      52.446  19.989  19.251  1.00 93.73           N  
ATOM   3893  NH1 ARG D   5      53.950  19.106  20.766  1.00 93.73           N  
ATOM   3894  NH2 ARG D   5      51.764  19.434  21.373  1.00 93.73           N  
ATOM   3895  CZ  ARG D   5      52.722  19.510  20.461  1.00 93.73           C  
ATOM   3896  N   ASP D   6      50.802  20.645  14.272  1.00 92.68           N  
ATOM   3897  CA  ASP D   6      49.608  19.823  14.101  1.00 92.68           C  
ATOM   3898  C   ASP D   6      48.949  20.088  12.749  1.00 92.68           C  
ATOM   3899  CB  ASP D   6      48.611  20.084  15.232  1.00 92.68           C  
ATOM   3900  O   ASP D   6      48.040  19.361  12.342  1.00 92.68           O  
ATOM   3901  CG  ASP D   6      49.133  19.657  16.592  1.00 92.68           C  
ATOM   3902  OD1 ASP D   6      48.958  20.409  17.576  1.00 92.68           O  
ATOM   3903  OD2 ASP D   6      49.727  18.561  16.681  1.00 92.68           O  
ATOM   3904  N   GLY D   7      49.272  21.068  12.076  1.00 94.90           N  
ATOM   3905  CA  GLY D   7      48.613  21.233  10.791  1.00 94.90           C  
ATOM   3906  C   GLY D   7      48.634  22.665  10.289  1.00 94.90           C  
ATOM   3907  O   GLY D   7      49.524  23.440  10.646  1.00 94.90           O  
ATOM   3908  N   LEU D   8      47.844  23.128   9.455  1.00 94.87           N  
ATOM   3909  CA  LEU D   8      47.808  24.401   8.744  1.00 94.87           C  
ATOM   3910  C   LEU D   8      46.463  25.093   8.935  1.00 94.87           C  
ATOM   3911  CB  LEU D   8      48.080  24.190   7.252  1.00 94.87           C  
ATOM   3912  O   LEU D   8      45.416  24.443   8.905  1.00 94.87           O  
ATOM   3913  CG  LEU D   8      48.030  25.439   6.371  1.00 94.87           C  
ATOM   3914  CD1 LEU D   8      49.181  26.378   6.716  1.00 94.87           C  
ATOM   3915  CD2 LEU D   8      48.071  25.055   4.896  1.00 94.87           C  
ATOM   3916  N   GLY D   9      46.360  26.305   9.296  1.00 96.50           N  
ATOM   3917  CA  GLY D   9      45.187  27.165   9.292  1.00 96.50           C  
ATOM   3918  C   GLY D   9      45.150  28.119   8.114  1.00 96.50           C  
ATOM   3919  O   GLY D   9      46.170  28.712   7.757  1.00 96.50           O  
ATOM   3920  N   ILE D  10      44.168  28.364   7.401  1.00 96.76           N  
ATOM   3921  CA  ILE D  10      43.980  29.301   6.298  1.00 96.76           C  
ATOM   3922  C   ILE D  10      42.941  30.351   6.685  1.00 96.76           C  
ATOM   3923  CB  ILE D  10      43.551  28.573   5.005  1.00 96.76           C  
ATOM   3924  O   ILE D  10      41.783  30.019   6.950  1.00 96.76           O  
ATOM   3925  CG1 ILE D  10      44.595  27.521   4.613  1.00 96.76           C  
ATOM   3926  CG2 ILE D  10      43.331  29.576   3.869  1.00 96.76           C  
ATOM   3927  CD1 ILE D  10      44.207  26.686   3.400  1.00 96.76           C  
ATOM   3928  N   GLY D  11      43.397  31.555   6.758  1.00 95.04           N  
ATOM   3929  CA  GLY D  11      42.521  32.657   7.124  1.00 95.04           C  
ATOM   3930  C   GLY D  11      42.295  32.767   8.620  1.00 95.04           C  
ATOM   3931  O   GLY D  11      41.481  33.575   9.072  1.00 95.04           O  
ATOM   3932  N   LYS D  12      43.112  31.850   9.362  1.00 96.18           N  
ATOM   3933  CA  LYS D  12      42.993  31.829  10.817  1.00 96.18           C  
ATOM   3934  C   LYS D  12      44.108  31.000  11.448  1.00 96.18           C  
ATOM   3935  CB  LYS D  12      41.629  31.279  11.237  1.00 96.18           C  
ATOM   3936  O   LYS D  12      44.857  30.319  10.744  1.00 96.18           O  
ATOM   3937  CG  LYS D  12      41.419  29.813  10.886  1.00 96.18           C  
ATOM   3938  CD  LYS D  12      40.029  29.336  11.289  1.00 96.18           C  
ATOM   3939  CE  LYS D  12      39.895  29.217  12.801  1.00 96.18           C  
ATOM   3940  NZ  LYS D  12      38.601  28.582  13.194  1.00 96.18           N  
ATOM   3941  N   ILE D  13      44.268  31.268  12.692  1.00 96.37           N  
ATOM   3942  CA  ILE D  13      45.139  30.367  13.439  1.00 96.37           C  
ATOM   3943  C   ILE D  13      44.459  29.010  13.602  1.00 96.37           C  
ATOM   3944  CB  ILE D  13      45.506  30.952  14.821  1.00 96.37           C  
ATOM   3945  O   ILE D  13      43.279  28.938  13.954  1.00 96.37           O  
ATOM   3946  CG1 ILE D  13      46.322  32.240  14.656  1.00 96.37           C  
ATOM   3947  CG2 ILE D  13      46.272  29.923  15.657  1.00 96.37           C  
ATOM   3948  CD1 ILE D  13      46.585  32.978  15.962  1.00 96.37           C  
ATOM   3949  N   ARG D  14      45.272  27.997  13.277  1.00 96.01           N  
ATOM   3950  CA  ARG D  14      44.700  26.655  13.311  1.00 96.01           C  
ATOM   3951  C   ARG D  14      44.220  26.299  14.715  1.00 96.01           C  
ATOM   3952  CB  ARG D  14      45.722  25.623  12.829  1.00 96.01           C  
ATOM   3953  O   ARG D  14      45.004  26.314  15.666  1.00 96.01           O  
ATOM   3954  CG  ARG D  14      45.161  24.215  12.699  1.00 96.01           C  
ATOM   3955  CD  ARG D  14      46.267  23.170  12.646  1.00 96.01           C  
ATOM   3956  NE  ARG D  14      47.012  23.110  13.900  1.00 96.01           N  
ATOM   3957  NH1 ARG D  14      45.383  21.944  15.051  1.00 96.01           N  
ATOM   3958  NH2 ARG D  14      47.336  22.531  16.099  1.00 96.01           N  
ATOM   3959  CZ  ARG D  14      46.575  22.529  15.014  1.00 96.01           C  
ATOM   3960  N   GLU D  15      43.019  25.867  14.923  1.00 96.56           N  
ATOM   3961  CA  GLU D  15      42.423  25.495  16.202  1.00 96.56           C  
ATOM   3962  C   GLU D  15      41.938  24.048  16.185  1.00 96.56           C  
ATOM   3963  CB  GLU D  15      41.265  26.434  16.549  1.00 96.56           C  
ATOM   3964  O   GLU D  15      41.909  23.385  17.224  1.00 96.56           O  
ATOM   3965  CG  GLU D  15      41.686  27.883  16.746  1.00 96.56           C  
ATOM   3966  CD  GLU D  15      40.510  28.833  16.909  1.00 96.56           C  
ATOM   3967  OE1 GLU D  15      40.269  29.312  18.040  1.00 96.56           O  
ATOM   3968  OE2 GLU D  15      39.824  29.100  15.897  1.00 96.56           O  
ATOM   3969  N   PHE D  16      41.645  23.563  14.957  1.00 95.30           N  
ATOM   3970  CA  PHE D  16      41.026  22.247  14.845  1.00 95.30           C  
ATOM   3971  C   PHE D  16      41.649  21.451  13.705  1.00 95.30           C  
ATOM   3972  CB  PHE D  16      39.515  22.379  14.629  1.00 95.30           C  
ATOM   3973  O   PHE D  16      42.062  22.023  12.694  1.00 95.30           O  
ATOM   3974  CG  PHE D  16      38.823  23.209  15.675  1.00 95.30           C  
ATOM   3975  CD1 PHE D  16      38.595  22.701  16.948  1.00 95.30           C  
ATOM   3976  CD2 PHE D  16      38.399  24.500  15.385  1.00 95.30           C  
ATOM   3977  CE1 PHE D  16      37.954  23.468  17.919  1.00 95.30           C  
ATOM   3978  CE2 PHE D  16      37.757  25.272  16.350  1.00 95.30           C  
ATOM   3979  CZ  PHE D  16      37.535  24.754  17.616  1.00 95.30           C  
ATOM   3980  N   GLY D  17      41.708  20.247  13.694  1.00 96.25           N  
ATOM   3981  CA  GLY D  17      42.128  19.340  12.638  1.00 96.25           C  
ATOM   3982  C   GLY D  17      43.502  19.665  12.083  1.00 96.25           C  
ATOM   3983  O   GLY D  17      44.211  20.515  12.625  1.00 96.25           O  
ATOM   3984  N   ALA D  18      43.978  18.930  11.122  1.00 97.16           N  
ATOM   3985  CA  ALA D  18      45.257  19.147  10.449  1.00 97.16           C  
ATOM   3986  C   ALA D  18      45.168  20.307   9.462  1.00 97.16           C  
ATOM   3987  CB  ALA D  18      45.702  17.875   9.731  1.00 97.16           C  
ATOM   3988  O   ALA D  18      46.174  20.954   9.163  1.00 97.16           O  
ATOM   3989  N   LEU D  19      43.945  20.586   8.949  1.00 97.73           N  
ATOM   3990  CA  LEU D  19      43.636  21.705   8.065  1.00 97.73           C  
ATOM   3991  C   LEU D  19      42.388  22.442   8.539  1.00 97.73           C  
ATOM   3992  CB  LEU D  19      43.439  21.215   6.628  1.00 97.73           C  
ATOM   3993  O   LEU D  19      41.304  21.857   8.606  1.00 97.73           O  
ATOM   3994  CG  LEU D  19      43.080  22.280   5.592  1.00 97.73           C  
ATOM   3995  CD1 LEU D  19      44.180  23.333   5.510  1.00 97.73           C  
ATOM   3996  CD2 LEU D  19      42.842  21.641   4.228  1.00 97.73           C  
ATOM   3997  N   ASP D  20      42.461  23.633   8.968  1.00 97.51           N  
ATOM   3998  CA  ASP D  20      41.407  24.489   9.504  1.00 97.51           C  
ATOM   3999  C   ASP D  20      41.211  25.729   8.635  1.00 97.51           C  
ATOM   4000  CB  ASP D  20      41.730  24.900  10.942  1.00 97.51           C  
ATOM   4001  O   ASP D  20      42.035  26.645   8.657  1.00 97.51           O  
ATOM   4002  CG  ASP D  20      40.546  25.526  11.660  1.00 97.51           C  
ATOM   4003  OD1 ASP D  20      40.687  25.924  12.836  1.00 97.51           O  
ATOM   4004  OD2 ASP D  20      39.462  25.619  11.044  1.00 97.51           O  
ATOM   4005  N   VAL D  21      40.235  25.756   7.827  1.00 97.55           N  
ATOM   4006  CA  VAL D  21      40.027  26.774   6.802  1.00 97.55           C  
ATOM   4007  C   VAL D  21      38.896  27.708   7.224  1.00 97.55           C  
ATOM   4008  CB  VAL D  21      39.711  26.140   5.429  1.00 97.55           C  
ATOM   4009  O   VAL D  21      37.799  27.254   7.557  1.00 97.55           O  
ATOM   4010  CG1 VAL D  21      39.556  27.219   4.359  1.00 97.55           C  
ATOM   4011  CG2 VAL D  21      40.804  25.147   5.036  1.00 97.55           C  
ATOM   4012  N   ALA D  22      39.143  29.045   7.465  1.00 97.36           N  
ATOM   4013  CA  ALA D  22      38.126  30.065   7.701  1.00 97.36           C  
ATOM   4014  C   ALA D  22      37.539  30.569   6.386  1.00 97.36           C  
ATOM   4015  CB  ALA D  22      38.713  31.228   8.498  1.00 97.36           C  
ATOM   4016  O   ALA D  22      37.936  31.624   5.885  1.00 97.36           O  
ATOM   4017  N   GLY D  23      36.710  29.827   5.832  1.00 96.21           N  
ATOM   4018  CA  GLY D  23      36.081  30.099   4.550  1.00 96.21           C  
ATOM   4019  C   GLY D  23      35.740  28.842   3.773  1.00 96.21           C  
ATOM   4020  O   GLY D  23      35.949  27.729   4.260  1.00 96.21           O  
ATOM   4021  N   ASP D  24      35.192  29.022   2.567  1.00 97.38           N  
ATOM   4022  CA  ASP D  24      34.734  27.912   1.737  1.00 97.38           C  
ATOM   4023  C   ASP D  24      35.907  27.230   1.036  1.00 97.38           C  
ATOM   4024  CB  ASP D  24      33.715  28.398   0.705  1.00 97.38           C  
ATOM   4025  O   ASP D  24      36.912  27.874   0.728  1.00 97.38           O  
ATOM   4026  CG  ASP D  24      32.457  28.967   1.337  1.00 97.38           C  
ATOM   4027  OD1 ASP D  24      31.763  29.781   0.689  1.00 97.38           O  
ATOM   4028  OD2 ASP D  24      32.157  28.600   2.494  1.00 97.38           O  
ATOM   4029  N   ILE D  25      35.803  25.949   0.815  1.00 98.10           N  
ATOM   4030  CA  ILE D  25      36.826  25.136   0.167  1.00 98.10           C  
ATOM   4031  C   ILE D  25      36.328  24.674  -1.201  1.00 98.10           C  
ATOM   4032  CB  ILE D  25      37.214  23.918   1.035  1.00 98.10           C  
ATOM   4033  O   ILE D  25      35.205  24.180  -1.326  1.00 98.10           O  
ATOM   4034  CG1 ILE D  25      37.658  24.376   2.429  1.00 98.10           C  
ATOM   4035  CG2 ILE D  25      38.312  23.097   0.353  1.00 98.10           C  
ATOM   4036  CD1 ILE D  25      37.912  23.235   3.404  1.00 98.10           C  
ATOM   4037  N   TYR D  26      37.073  24.891  -2.161  1.00 97.37           N  
ATOM   4038  CA  TYR D  26      36.739  24.502  -3.527  1.00 97.37           C  
ATOM   4039  C   TYR D  26      37.712  23.451  -4.048  1.00 97.37           C  
ATOM   4040  CB  TYR D  26      36.747  25.724  -4.451  1.00 97.37           C  
ATOM   4041  O   TYR D  26      38.911  23.514  -3.770  1.00 97.37           O  
ATOM   4042  CG  TYR D  26      35.569  26.646  -4.247  1.00 97.37           C  
ATOM   4043  CD1 TYR D  26      34.600  26.800  -5.236  1.00 97.37           C  
ATOM   4044  CD2 TYR D  26      35.424  27.367  -3.066  1.00 97.37           C  
ATOM   4045  CE1 TYR D  26      33.514  27.650  -5.053  1.00 97.37           C  
ATOM   4046  CE2 TYR D  26      34.343  28.220  -2.873  1.00 97.37           C  
ATOM   4047  OH  TYR D  26      32.322  29.198  -3.684  1.00 97.37           O  
ATOM   4048  CZ  TYR D  26      33.394  28.355  -3.870  1.00 97.37           C  
ATOM   4049  N   ALA D  27      37.234  22.496  -4.766  1.00 97.66           N  
ATOM   4050  CA  ALA D  27      38.008  21.530  -5.542  1.00 97.66           C  
ATOM   4051  C   ALA D  27      37.559  21.512  -7.000  1.00 97.66           C  
ATOM   4052  CB  ALA D  27      37.883  20.136  -4.932  1.00 97.66           C  
ATOM   4053  O   ALA D  27      36.367  21.379  -7.287  1.00 97.66           O  
ATOM   4054  N   ASN D  28      38.501  21.736  -7.860  1.00 95.71           N  
ATOM   4055  CA  ASN D  28      38.209  21.752  -9.289  1.00 95.71           C  
ATOM   4056  C   ASN D  28      37.100  22.745  -9.624  1.00 95.71           C  
ATOM   4057  CB  ASN D  28      37.832  20.351  -9.775  1.00 95.71           C  
ATOM   4058  O   ASN D  28      36.166  22.416 -10.358  1.00 95.71           O  
ATOM   4059  CG  ASN D  28      38.938  19.338  -9.554  1.00 95.71           C  
ATOM   4060  ND2 ASN D  28      38.587  18.192  -8.983  1.00 95.71           N  
ATOM   4061  OD1 ASN D  28      40.099  19.585  -9.893  1.00 95.71           O  
ATOM   4062  N   ASN D  29      37.102  23.871  -8.975  1.00 95.57           N  
ATOM   4063  CA  ASN D  29      36.291  25.050  -9.258  1.00 95.57           C  
ATOM   4064  C   ASN D  29      34.865  24.888  -8.739  1.00 95.57           C  
ATOM   4065  CB  ASN D  29      36.279  25.346 -10.759  1.00 95.57           C  
ATOM   4066  O   ASN D  29      33.965  25.626  -9.142  1.00 95.57           O  
ATOM   4067  CG  ASN D  29      37.639  25.765 -11.282  1.00 95.57           C  
ATOM   4068  ND2 ASN D  29      37.904  25.467 -12.549  1.00 95.57           N  
ATOM   4069  OD1 ASN D  29      38.445  26.350 -10.554  1.00 95.57           O  
ATOM   4070  N   SER D  30      34.704  23.894  -7.874  1.00 96.06           N  
ATOM   4071  CA  SER D  30      33.390  23.680  -7.276  1.00 96.06           C  
ATOM   4072  C   SER D  30      33.491  23.520  -5.763  1.00 96.06           C  
ATOM   4073  CB  SER D  30      32.719  22.448  -7.884  1.00 96.06           C  
ATOM   4074  O   SER D  30      34.458  22.947  -5.257  1.00 96.06           O  
ATOM   4075  OG  SER D  30      32.554  22.603  -9.283  1.00 96.06           O  
ATOM   4076  N   GLN D  31      32.514  24.097  -5.051  1.00 96.86           N  
ATOM   4077  CA  GLN D  31      32.502  23.936  -3.601  1.00 96.86           C  
ATOM   4078  C   GLN D  31      32.396  22.464  -3.212  1.00 96.86           C  
ATOM   4079  CB  GLN D  31      31.349  24.728  -2.982  1.00 96.86           C  
ATOM   4080  O   GLN D  31      31.630  21.711  -3.816  1.00 96.86           O  
ATOM   4081  CG  GLN D  31      31.503  24.969  -1.486  1.00 96.86           C  
ATOM   4082  CD  GLN D  31      30.565  26.043  -0.966  1.00 96.86           C  
ATOM   4083  NE2 GLN D  31      30.812  26.506   0.254  1.00 96.86           N  
ATOM   4084  OE1 GLN D  31      29.626  26.453  -1.656  1.00 96.86           O  
ATOM   4085  N   ILE D  32      33.127  22.047  -2.279  1.00 98.03           N  
ATOM   4086  CA  ILE D  32      33.041  20.684  -1.768  1.00 98.03           C  
ATOM   4087  C   ILE D  32      31.883  20.576  -0.779  1.00 98.03           C  
ATOM   4088  CB  ILE D  32      34.363  20.249  -1.095  1.00 98.03           C  
ATOM   4089  O   ILE D  32      31.255  21.580  -0.436  1.00 98.03           O  
ATOM   4090  CG1 ILE D  32      34.626  21.090   0.159  1.00 98.03           C  
ATOM   4091  CG2 ILE D  32      35.530  20.354  -2.080  1.00 98.03           C  
ATOM   4092  CD1 ILE D  32      35.679  20.503   1.089  1.00 98.03           C  
ATOM   4093  N   GLN D  33      31.541  19.375  -0.334  1.00 97.83           N  
ATOM   4094  CA  GLN D  33      30.548  19.166   0.714  1.00 97.83           C  
ATOM   4095  C   GLN D  33      31.104  19.545   2.083  1.00 97.83           C  
ATOM   4096  CB  GLN D  33      30.076  17.711   0.724  1.00 97.83           C  
ATOM   4097  O   GLN D  33      31.780  18.741   2.729  1.00 97.83           O  
ATOM   4098  CG  GLN D  33      28.982  17.426   1.745  1.00 97.83           C  
ATOM   4099  CD  GLN D  33      27.699  18.183   1.457  1.00 97.83           C  
ATOM   4100  NE2 GLN D  33      27.167  18.854   2.473  1.00 97.83           N  
ATOM   4101  OE1 GLN D  33      27.191  18.165   0.332  1.00 97.83           O  
ATOM   4102  N   GLN D  34      30.929  20.775   2.469  1.00 96.88           N  
ATOM   4103  CA  GLN D  34      31.547  21.319   3.673  1.00 96.88           C  
ATOM   4104  C   GLN D  34      30.786  20.889   4.924  1.00 96.88           C  
ATOM   4105  CB  GLN D  34      31.616  22.845   3.600  1.00 96.88           C  
ATOM   4106  O   GLN D  34      31.369  20.779   6.005  1.00 96.88           O  
ATOM   4107  CG  GLN D  34      32.555  23.367   2.521  1.00 96.88           C  
ATOM   4108  CD  GLN D  34      32.736  24.873   2.578  1.00 96.88           C  
ATOM   4109  NE2 GLN D  34      32.187  25.573   1.591  1.00 96.88           N  
ATOM   4110  OE1 GLN D  34      33.362  25.401   3.501  1.00 96.88           O  
ATOM   4111  N   TYR D  35      29.473  20.614   4.813  1.00 97.82           N  
ATOM   4112  CA  TYR D  35      28.670  20.131   5.931  1.00 97.82           C  
ATOM   4113  C   TYR D  35      28.812  18.622   6.093  1.00 97.82           C  
ATOM   4114  CB  TYR D  35      27.196  20.497   5.732  1.00 97.82           C  
ATOM   4115  O   TYR D  35      28.718  17.875   5.116  1.00 97.82           O  
ATOM   4116  CG  TYR D  35      26.332  20.213   6.936  1.00 97.82           C  
ATOM   4117  CD1 TYR D  35      25.665  18.996   7.068  1.00 97.82           C  
ATOM   4118  CD2 TYR D  35      26.178  21.159   7.944  1.00 97.82           C  
ATOM   4119  CE1 TYR D  35      24.866  18.730   8.175  1.00 97.82           C  
ATOM   4120  CE2 TYR D  35      25.382  20.904   9.055  1.00 97.82           C  
ATOM   4121  OH  TYR D  35      23.941  19.431  10.260  1.00 97.82           O  
ATOM   4122  CZ  TYR D  35      24.731  19.689   9.162  1.00 97.82           C  
ATOM   4123  N   GLN D  36      29.087  18.192   7.216  1.00 97.65           N  
ATOM   4124  CA  GLN D  36      29.289  16.775   7.502  1.00 97.65           C  
ATOM   4125  C   GLN D  36      27.956  16.051   7.665  1.00 97.65           C  
ATOM   4126  CB  GLN D  36      30.140  16.597   8.760  1.00 97.65           C  
ATOM   4127  O   GLN D  36      27.236  16.276   8.640  1.00 97.65           O  
ATOM   4128  CG  GLN D  36      30.566  15.158   9.016  1.00 97.65           C  
ATOM   4129  CD  GLN D  36      31.345  14.997  10.308  1.00 97.65           C  
ATOM   4130  NE2 GLN D  36      32.445  14.255  10.249  1.00 97.65           N  
ATOM   4131  OE1 GLN D  36      30.961  15.536  11.351  1.00 97.65           O  
ATOM   4132  N   LEU D  37      27.601  15.178   6.776  1.00 97.84           N  
ATOM   4133  CA  LEU D  37      26.333  14.456   6.777  1.00 97.84           C  
ATOM   4134  C   LEU D  37      26.454  13.149   7.553  1.00 97.84           C  
ATOM   4135  CB  LEU D  37      25.877  14.172   5.344  1.00 97.84           C  
ATOM   4136  O   LEU D  37      25.456  12.625   8.053  1.00 97.84           O  
ATOM   4137  CG  LEU D  37      25.483  15.388   4.504  1.00 97.84           C  
ATOM   4138  CD1 LEU D  37      25.428  15.016   3.026  1.00 97.84           C  
ATOM   4139  CD2 LEU D  37      24.143  15.948   4.969  1.00 97.84           C  
ATOM   4140  N   THR D  38      27.669  12.576   7.593  1.00 97.51           N  
ATOM   4141  CA  THR D  38      27.982  11.322   8.270  1.00 97.51           C  
ATOM   4142  C   THR D  38      29.214  11.478   9.156  1.00 97.51           C  
ATOM   4143  CB  THR D  38      28.214  10.184   7.258  1.00 97.51           C  
ATOM   4144  O   THR D  38      29.843  12.539   9.172  1.00 97.51           O  
ATOM   4145  CG2 THR D  38      27.104  10.141   6.214  1.00 97.51           C  
ATOM   4146  OG1 THR D  38      29.469  10.390   6.597  1.00 97.51           O  
ATOM   4147  N   SER D  39      29.530  10.476   9.923  1.00 96.88           N  
ATOM   4148  CA  SER D  39      30.828  10.467  10.590  1.00 96.88           C  
ATOM   4149  C   SER D  39      31.967  10.384   9.580  1.00 96.88           C  
ATOM   4150  CB  SER D  39      30.918   9.297  11.571  1.00 96.88           C  
ATOM   4151  O   SER D  39      31.735  10.162   8.390  1.00 96.88           O  
ATOM   4152  OG  SER D  39      30.890   8.059  10.882  1.00 96.88           O  
ATOM   4153  N   ASN D  40      33.225  10.502  10.036  1.00 96.54           N  
ATOM   4154  CA  ASN D  40      34.380  10.571   9.146  1.00 96.54           C  
ATOM   4155  C   ASN D  40      34.618   9.244   8.433  1.00 96.54           C  
ATOM   4156  CB  ASN D  40      35.631  10.990   9.921  1.00 96.54           C  
ATOM   4157  O   ASN D  40      35.276   9.203   7.392  1.00 96.54           O  
ATOM   4158  CG  ASN D  40      35.631  12.463  10.278  1.00 96.54           C  
ATOM   4159  ND2 ASN D  40      36.513  12.852  11.191  1.00 96.54           N  
ATOM   4160  OD1 ASN D  40      34.846  13.246   9.737  1.00 96.54           O  
ATOM   4161  N   ASN D  41      34.087   8.178   8.935  1.00 94.85           N  
ATOM   4162  CA  ASN D  41      34.257   6.880   8.289  1.00 94.85           C  
ATOM   4163  C   ASN D  41      33.016   6.482   7.495  1.00 94.85           C  
ATOM   4164  CB  ASN D  41      34.592   5.805   9.325  1.00 94.85           C  
ATOM   4165  O   ASN D  41      32.918   5.353   7.012  1.00 94.85           O  
ATOM   4166  CG  ASN D  41      33.430   5.502  10.249  1.00 94.85           C  
ATOM   4167  ND2 ASN D  41      33.577   4.466  11.067  1.00 94.85           N  
ATOM   4168  OD1 ASN D  41      32.408   6.192  10.228  1.00 94.85           O  
ATOM   4169  N   GLY D  42      31.961   7.367   7.427  1.00 96.25           N  
ATOM   4170  CA  GLY D  42      30.781   7.131   6.611  1.00 96.25           C  
ATOM   4171  C   GLY D  42      29.612   6.571   7.399  1.00 96.25           C  
ATOM   4172  O   GLY D  42      28.512   6.417   6.864  1.00 96.25           O  
ATOM   4173  N   GLY D  43      29.756   6.225   8.705  1.00 95.83           N  
ATOM   4174  CA  GLY D  43      28.679   5.778   9.574  1.00 95.83           C  
ATOM   4175  C   GLY D  43      27.800   6.912  10.067  1.00 95.83           C  
ATOM   4176  O   GLY D  43      28.012   8.071   9.704  1.00 95.83           O  
ATOM   4177  N   PRO D  44      26.764   6.630  10.785  1.00 95.58           N  
ATOM   4178  CA  PRO D  44      25.903   7.689  11.318  1.00 95.58           C  
ATOM   4179  C   PRO D  44      26.671   8.707  12.157  1.00 95.58           C  
ATOM   4180  CB  PRO D  44      24.893   6.923  12.177  1.00 95.58           C  
ATOM   4181  O   PRO D  44      27.706   8.376  12.742  1.00 95.58           O  
ATOM   4182  CG  PRO D  44      25.031   5.498  11.750  1.00 95.58           C  
ATOM   4183  CD  PRO D  44      26.401   5.306  11.164  1.00 95.58           C  
ATOM   4184  N   LYS D  45      26.210   9.851  12.219  1.00 96.30           N  
ATOM   4185  CA  LYS D  45      26.845  10.912  12.995  1.00 96.30           C  
ATOM   4186  C   LYS D  45      26.852  10.575  14.483  1.00 96.30           C  
ATOM   4187  CB  LYS D  45      26.134  12.246  12.764  1.00 96.30           C  
ATOM   4188  O   LYS D  45      27.710  11.051  15.229  1.00 96.30           O  
ATOM   4189  CG  LYS D  45      26.352  12.831  11.376  1.00 96.30           C  
ATOM   4190  CD  LYS D  45      25.598  14.143  11.198  1.00 96.30           C  
ATOM   4191  CE  LYS D  45      26.298  15.292  11.910  1.00 96.30           C  
ATOM   4192  NZ  LYS D  45      25.609  16.595  11.670  1.00 96.30           N  
ATOM   4193  N   GLY D  46      26.017   9.773  14.883  1.00 93.22           N  
ATOM   4194  CA  GLY D  46      25.883   9.330  16.262  1.00 93.22           C  
ATOM   4195  C   GLY D  46      24.497   8.806  16.588  1.00 93.22           C  
ATOM   4196  O   GLY D  46      23.618   8.782  15.724  1.00 93.22           O  
ATOM   4197  N   ASN D  47      24.311   8.266  17.782  1.00 93.60           N  
ATOM   4198  CA  ASN D  47      23.014   7.842  18.297  1.00 93.60           C  
ATOM   4199  C   ASN D  47      22.207   9.025  18.826  1.00 93.60           C  
ATOM   4200  CB  ASN D  47      23.189   6.787  19.392  1.00 93.60           C  
ATOM   4201  O   ASN D  47      22.687   9.779  19.674  1.00 93.60           O  
ATOM   4202  CG  ASN D  47      23.761   5.487  18.863  1.00 93.60           C  
ATOM   4203  ND2 ASN D  47      24.267   4.652  19.764  1.00 93.60           N  
ATOM   4204  OD1 ASN D  47      23.749   5.234  17.656  1.00 93.60           O  
ATOM   4205  N   VAL D  48      21.058   9.229  18.239  1.00 93.72           N  
ATOM   4206  CA  VAL D  48      20.211  10.349  18.636  1.00 93.72           C  
ATOM   4207  C   VAL D  48      19.518  10.029  19.959  1.00 93.72           C  
ATOM   4208  CB  VAL D  48      19.161  10.680  17.552  1.00 93.72           C  
ATOM   4209  O   VAL D  48      18.929   8.957  20.116  1.00 93.72           O  
ATOM   4210  CG1 VAL D  48      18.212  11.775  18.035  1.00 93.72           C  
ATOM   4211  CG2 VAL D  48      19.850  11.100  16.254  1.00 93.72           C  
ATOM   4212  N   ASP D  49      19.661  10.893  20.889  1.00 92.29           N  
ATOM   4213  CA  ASP D  49      19.074  10.681  22.208  1.00 92.29           C  
ATOM   4214  C   ASP D  49      17.568  10.927  22.186  1.00 92.29           C  
ATOM   4215  CB  ASP D  49      19.740  11.588  23.245  1.00 92.29           C  
ATOM   4216  O   ASP D  49      16.815  10.270  22.908  1.00 92.29           O  
ATOM   4217  CG  ASP D  49      21.196  11.235  23.494  1.00 92.29           C  
ATOM   4218  OD1 ASP D  49      21.982  12.126  23.881  1.00 92.29           O  
ATOM   4219  OD2 ASP D  49      21.561  10.055  23.299  1.00 92.29           O  
ATOM   4220  N   ASN D  50      17.145  11.850  21.351  1.00 95.36           N  
ATOM   4221  CA  ASN D  50      15.751  12.249  21.192  1.00 95.36           C  
ATOM   4222  C   ASN D  50      15.462  12.725  19.771  1.00 95.36           C  
ATOM   4223  CB  ASN D  50      15.386  13.340  22.202  1.00 95.36           C  
ATOM   4224  O   ASN D  50      15.908  13.802  19.370  1.00 95.36           O  
ATOM   4225  CG  ASN D  50      13.903  13.657  22.208  1.00 95.36           C  
ATOM   4226  ND2 ASN D  50      13.405  14.138  23.341  1.00 95.36           N  
ATOM   4227  OD1 ASN D  50      13.212  13.471  21.204  1.00 95.36           O  
ATOM   4228  N   ALA D  51      14.703  11.913  19.038  1.00 96.79           N  
ATOM   4229  CA  ALA D  51      14.408  12.224  17.642  1.00 96.79           C  
ATOM   4230  C   ALA D  51      13.559  13.487  17.530  1.00 96.79           C  
ATOM   4231  CB  ALA D  51      13.699  11.049  16.974  1.00 96.79           C  
ATOM   4232  O   ALA D  51      13.624  14.199  16.525  1.00 96.79           O  
ATOM   4233  N   ASN D  52      12.803  13.846  18.577  1.00 95.63           N  
ATOM   4234  CA  ASN D  52      11.903  14.994  18.570  1.00 95.63           C  
ATOM   4235  C   ASN D  52      12.667  16.306  18.721  1.00 95.63           C  
ATOM   4236  CB  ASN D  52      10.854  14.861  19.676  1.00 95.63           C  
ATOM   4237  O   ASN D  52      12.159  17.370  18.364  1.00 95.63           O  
ATOM   4238  CG  ASN D  52       9.985  13.629  19.511  1.00 95.63           C  
ATOM   4239  ND2 ASN D  52       9.604  13.019  20.627  1.00 95.63           N  
ATOM   4240  OD1 ASN D  52       9.659  13.230  18.390  1.00 95.63           O  
ATOM   4241  N   ASN D  53      13.921  16.224  19.101  1.00 94.59           N  
ATOM   4242  CA  ASN D  53      14.695  17.433  19.358  1.00 94.59           C  
ATOM   4243  C   ASN D  53      15.852  17.578  18.374  1.00 94.59           C  
ATOM   4244  CB  ASN D  53      15.217  17.441  20.796  1.00 94.59           C  
ATOM   4245  O   ASN D  53      16.722  18.432  18.553  1.00 94.59           O  
ATOM   4246  CG  ASN D  53      14.125  17.713  21.812  1.00 94.59           C  
ATOM   4247  ND2 ASN D  53      14.429  17.486  23.085  1.00 94.59           N  
ATOM   4248  OD1 ASN D  53      13.017  18.123  21.456  1.00 94.59           O  
ATOM   4249  N   LEU D  54      15.802  16.808  17.482  1.00 94.39           N  
ATOM   4250  CA  LEU D  54      16.862  16.849  16.481  1.00 94.39           C  
ATOM   4251  C   LEU D  54      16.641  17.996  15.501  1.00 94.39           C  
ATOM   4252  CB  LEU D  54      16.934  15.521  15.722  1.00 94.39           C  
ATOM   4253  O   LEU D  54      15.544  18.153  14.959  1.00 94.39           O  
ATOM   4254  CG  LEU D  54      18.099  15.361  14.744  1.00 94.39           C  
ATOM   4255  CD1 LEU D  54      19.428  15.413  15.491  1.00 94.39           C  
ATOM   4256  CD2 LEU D  54      17.968  14.056  13.965  1.00 94.39           C  
ATOM   4257  N   TYR D  55      17.645  18.856  15.263  1.00 89.36           N  
ATOM   4258  CA  TYR D  55      17.467  19.963  14.330  1.00 89.36           C  
ATOM   4259  C   TYR D  55      18.569  19.971  13.276  1.00 89.36           C  
ATOM   4260  CB  TYR D  55      17.451  21.299  15.078  1.00 89.36           C  
ATOM   4261  O   TYR D  55      18.416  20.577  12.214  1.00 89.36           O  
ATOM   4262  CG  TYR D  55      18.790  21.687  15.657  1.00 89.36           C  
ATOM   4263  CD1 TYR D  55      19.172  21.261  16.927  1.00 89.36           C  
ATOM   4264  CD2 TYR D  55      19.676  22.480  14.935  1.00 89.36           C  
ATOM   4265  CE1 TYR D  55      20.404  21.618  17.465  1.00 89.36           C  
ATOM   4266  CE2 TYR D  55      20.911  22.843  15.464  1.00 89.36           C  
ATOM   4267  OH  TYR D  55      22.486  22.763  17.255  1.00 89.36           O  
ATOM   4268  CZ  TYR D  55      21.265  22.407  16.727  1.00 89.36           C  
ATOM   4269  N   GLU D  56      19.672  19.194  13.574  1.00 93.01           N  
ATOM   4270  CA  GLU D  56      20.770  19.150  12.613  1.00 93.01           C  
ATOM   4271  C   GLU D  56      20.547  18.061  11.568  1.00 93.01           C  
ATOM   4272  CB  GLU D  56      22.103  18.925  13.331  1.00 93.01           C  
ATOM   4273  O   GLU D  56      20.267  16.911  11.913  1.00 93.01           O  
ATOM   4274  CG  GLU D  56      22.473  20.034  14.305  1.00 93.01           C  
ATOM   4275  CD  GLU D  56      23.740  19.743  15.094  1.00 93.01           C  
ATOM   4276  OE1 GLU D  56      24.508  20.690  15.379  1.00 93.01           O  
ATOM   4277  OE2 GLU D  56      23.967  18.559  15.428  1.00 93.01           O  
ATOM   4278  N   PRO D  57      20.703  18.458  10.220  1.00 96.07           N  
ATOM   4279  CA  PRO D  57      20.579  17.457   9.158  1.00 96.07           C  
ATOM   4280  C   PRO D  57      21.670  16.390   9.222  1.00 96.07           C  
ATOM   4281  CB  PRO D  57      20.702  18.286   7.876  1.00 96.07           C  
ATOM   4282  O   PRO D  57      22.777  16.661   9.694  1.00 96.07           O  
ATOM   4283  CG  PRO D  57      20.394  19.687   8.296  1.00 96.07           C  
ATOM   4284  CD  PRO D  57      20.826  19.863   9.724  1.00 96.07           C  
ATOM   4285  N   GLY D  58      21.308  15.163   8.819  1.00 96.57           N  
ATOM   4286  CA  GLY D  58      22.310  14.111   8.762  1.00 96.57           C  
ATOM   4287  C   GLY D  58      21.722  12.719   8.900  1.00 96.57           C  
ATOM   4288  O   GLY D  58      20.505  12.563   9.017  1.00 96.57           O  
ATOM   4289  N   GLN D  59      22.615  11.772   8.817  1.00 97.03           N  
ATOM   4290  CA  GLN D  59      22.278  10.372   9.048  1.00 97.03           C  
ATOM   4291  C   GLN D  59      22.617   9.952  10.475  1.00 97.03           C  
ATOM   4292  CB  GLN D  59      23.007   9.472   8.048  1.00 97.03           C  
ATOM   4293  O   GLN D  59      23.738  10.166  10.941  1.00 97.03           O  
ATOM   4294  CG  GLN D  59      22.734   9.822   6.592  1.00 97.03           C  
ATOM   4295  CD  GLN D  59      23.553   8.989   5.624  1.00 97.03           C  
ATOM   4296  NE2 GLN D  59      23.645   9.446   4.380  1.00 97.03           N  
ATOM   4297  OE1 GLN D  59      24.100   7.945   5.992  1.00 97.03           O  
ATOM   4298  N   TYR D  60      21.578   9.412  11.176  1.00 96.53           N  
ATOM   4299  CA  TYR D  60      21.743   9.081  12.587  1.00 96.53           C  
ATOM   4300  C   TYR D  60      21.287   7.655  12.871  1.00 96.53           C  
ATOM   4301  CB  TYR D  60      20.960  10.063  13.464  1.00 96.53           C  
ATOM   4302  O   TYR D  60      20.612   7.037  12.044  1.00 96.53           O  
ATOM   4303  CG  TYR D  60      21.377  11.503  13.284  1.00 96.53           C  
ATOM   4304  CD1 TYR D  60      22.396  12.056  14.056  1.00 96.53           C  
ATOM   4305  CD2 TYR D  60      20.752  12.313  12.342  1.00 96.53           C  
ATOM   4306  CE1 TYR D  60      22.781  13.382  13.895  1.00 96.53           C  
ATOM   4307  CE2 TYR D  60      21.129  13.641  12.172  1.00 96.53           C  
ATOM   4308  OH  TYR D  60      22.522  15.480  12.788  1.00 96.53           O  
ATOM   4309  CZ  TYR D  60      22.144  14.166  12.952  1.00 96.53           C  
ATOM   4310  N   CYS D  61      21.732   7.142  13.967  1.00 95.08           N  
ATOM   4311  CA  CYS D  61      21.165   5.939  14.566  1.00 95.08           C  
ATOM   4312  C   CYS D  61      20.138   6.294  15.635  1.00 95.08           C  
ATOM   4313  CB  CYS D  61      22.267   5.072  15.173  1.00 95.08           C  
ATOM   4314  O   CYS D  61      20.323   7.254  16.385  1.00 95.08           O  
ATOM   4315  SG  CYS D  61      21.682   3.480  15.795  1.00 95.08           S  
ATOM   4316  N   LEU D  62      18.999   5.600  15.629  1.00 96.55           N  
ATOM   4317  CA  LEU D  62      17.958   5.822  16.627  1.00 96.55           C  
ATOM   4318  C   LEU D  62      17.687   4.549  17.422  1.00 96.55           C  
ATOM   4319  CB  LEU D  62      16.668   6.304  15.958  1.00 96.55           C  
ATOM   4320  O   LEU D  62      17.360   3.509  16.844  1.00 96.55           O  
ATOM   4321  CG  LEU D  62      15.540   6.739  16.895  1.00 96.55           C  
ATOM   4322  CD1 LEU D  62      15.948   7.986  17.673  1.00 96.55           C  
ATOM   4323  CD2 LEU D  62      14.257   6.988  16.109  1.00 96.55           C  
ATOM   4324  N   GLY D  63      17.923   4.577  18.684  1.00 95.05           N  
ATOM   4325  CA  GLY D  63      17.709   3.439  19.564  1.00 95.05           C  
ATOM   4326  C   GLY D  63      16.246   3.199  19.884  1.00 95.05           C  
ATOM   4327  O   GLY D  63      15.421   4.108  19.762  1.00 95.05           O  
ATOM   4328  N   PRO D  64      15.845   2.042  20.373  1.00 95.02           N  
ATOM   4329  CA  PRO D  64      14.454   1.625  20.565  1.00 95.02           C  
ATOM   4330  C   PRO D  64      13.747   2.420  21.660  1.00 95.02           C  
ATOM   4331  CB  PRO D  64      14.579   0.150  20.955  1.00 95.02           C  
ATOM   4332  O   PRO D  64      12.520   2.551  21.638  1.00 95.02           O  
ATOM   4333  CG  PRO D  64      15.991  -0.004  21.420  1.00 95.02           C  
ATOM   4334  CD  PRO D  64      16.848   0.980  20.678  1.00 95.02           C  
ATOM   4335  N   SER D  65      14.492   3.090  22.495  1.00 94.21           N  
ATOM   4336  CA  SER D  65      13.875   3.750  23.641  1.00 94.21           C  
ATOM   4337  C   SER D  65      13.938   5.268  23.505  1.00 94.21           C  
ATOM   4338  CB  SER D  65      14.555   3.318  24.940  1.00 94.21           C  
ATOM   4339  O   SER D  65      13.433   5.995  24.363  1.00 94.21           O  
ATOM   4340  OG  SER D  65      15.938   3.628  24.911  1.00 94.21           O  
ATOM   4341  N   ALA D  66      14.638   5.695  22.418  1.00 96.33           N  
ATOM   4342  CA  ALA D  66      14.775   7.135  22.216  1.00 96.33           C  
ATOM   4343  C   ALA D  66      13.415   7.790  21.996  1.00 96.33           C  
ATOM   4344  CB  ALA D  66      15.698   7.422  21.034  1.00 96.33           C  
ATOM   4345  O   ALA D  66      12.577   7.263  21.260  1.00 96.33           O  
ATOM   4346  N   PRO D  67      13.109   8.836  22.702  1.00 95.90           N  
ATOM   4347  CA  PRO D  67      11.881   9.582  22.421  1.00 95.90           C  
ATOM   4348  C   PRO D  67      11.740   9.953  20.946  1.00 95.90           C  
ATOM   4349  CB  PRO D  67      12.024  10.836  23.288  1.00 95.90           C  
ATOM   4350  O   PRO D  67      12.715  10.369  20.315  1.00 95.90           O  
ATOM   4351  CG  PRO D  67      12.920  10.423  24.410  1.00 95.90           C  
ATOM   4352  CD  PRO D  67      13.953   9.475  23.872  1.00 95.90           C  
ATOM   4353  N   GLY D  68      10.576   9.652  20.466  1.00 96.03           N  
ATOM   4354  CA  GLY D  68      10.332   9.931  19.060  1.00 96.03           C  
ATOM   4355  C   GLY D  68      10.480   8.709  18.175  1.00 96.03           C  
ATOM   4356  O   GLY D  68      10.237   8.776  16.968  1.00 96.03           O  
ATOM   4357  N   ASN D  69      11.008   7.640  18.692  1.00 97.05           N  
ATOM   4358  CA  ASN D  69      11.049   6.378  17.960  1.00 97.05           C  
ATOM   4359  C   ASN D  69       9.646   5.847  17.679  1.00 97.05           C  
ATOM   4360  CB  ASN D  69      11.866   5.338  18.729  1.00 97.05           C  
ATOM   4361  O   ASN D  69       8.856   5.647  18.604  1.00 97.05           O  
ATOM   4362  CG  ASN D  69      12.177   4.109  17.898  1.00 97.05           C  
ATOM   4363  ND2 ASN D  69      13.440   3.698  17.897  1.00 97.05           N  
ATOM   4364  OD1 ASN D  69      11.291   3.534  17.261  1.00 97.05           O  
ATOM   4365  N   PRO D  70       9.243   5.543  16.478  1.00 94.73           N  
ATOM   4366  CA  PRO D  70       7.852   5.250  16.122  1.00 94.73           C  
ATOM   4367  C   PRO D  70       7.472   3.794  16.381  1.00 94.73           C  
ATOM   4368  CB  PRO D  70       7.796   5.572  14.627  1.00 94.73           C  
ATOM   4369  O   PRO D  70       6.285   3.461  16.431  1.00 94.73           O  
ATOM   4370  CG  PRO D  70       9.187   5.337  14.133  1.00 94.73           C  
ATOM   4371  CD  PRO D  70      10.151   5.767  15.200  1.00 94.73           C  
ATOM   4372  N   ASN D  71       8.488   2.885  16.573  1.00 95.10           N  
ATOM   4373  CA  ASN D  71       8.063   1.490  16.625  1.00 95.10           C  
ATOM   4374  C   ASN D  71       8.902   0.684  17.613  1.00 95.10           C  
ATOM   4375  CB  ASN D  71       8.126   0.857  15.234  1.00 95.10           C  
ATOM   4376  O   ASN D  71       8.855  -0.547  17.614  1.00 95.10           O  
ATOM   4377  CG  ASN D  71       9.546   0.709  14.724  1.00 95.10           C  
ATOM   4378  ND2 ASN D  71       9.723  -0.104  13.689  1.00 95.10           N  
ATOM   4379  OD1 ASN D  71      10.477   1.320  15.256  1.00 95.10           O  
ATOM   4380  N   GLY D  72       9.793   1.406  18.406  1.00 95.52           N  
ATOM   4381  CA  GLY D  72      10.560   0.771  19.466  1.00 95.52           C  
ATOM   4382  C   GLY D  72      11.630  -0.170  18.946  1.00 95.52           C  
ATOM   4383  O   GLY D  72      11.997  -1.135  19.620  1.00 95.52           O  
ATOM   4384  N   GLN D  73      12.102  -0.069  17.734  1.00 95.59           N  
ATOM   4385  CA  GLN D  73      13.178  -0.838  17.119  1.00 95.59           C  
ATOM   4386  C   GLN D  73      14.378   0.049  16.803  1.00 95.59           C  
ATOM   4387  CB  GLN D  73      12.685  -1.528  15.846  1.00 95.59           C  
ATOM   4388  O   GLN D  73      14.231   1.259  16.619  1.00 95.59           O  
ATOM   4389  CG  GLN D  73      11.538  -2.502  16.079  1.00 95.59           C  
ATOM   4390  CD  GLN D  73      11.955  -3.720  16.880  1.00 95.59           C  
ATOM   4391  NE2 GLN D  73      11.064  -4.195  17.744  1.00 95.59           N  
ATOM   4392  OE1 GLN D  73      13.068  -4.232  16.723  1.00 95.59           O  
ATOM   4393  N   TRP D  74      15.652  -0.587  16.772  1.00 94.20           N  
ATOM   4394  CA  TRP D  74      16.796   0.145  16.239  1.00 94.20           C  
ATOM   4395  C   TRP D  74      16.612   0.437  14.754  1.00 94.20           C  
ATOM   4396  CB  TRP D  74      18.090  -0.642  16.461  1.00 94.20           C  
ATOM   4397  O   TRP D  74      15.916  -0.301  14.051  1.00 94.20           O  
ATOM   4398  CG  TRP D  74      18.588  -0.610  17.875  1.00 94.20           C  
ATOM   4399  CD1 TRP D  74      18.311  -1.509  18.867  1.00 94.20           C  
ATOM   4400  CD2 TRP D  74      19.446   0.377  18.456  1.00 94.20           C  
ATOM   4401  CE2 TRP D  74      19.650   0.012  19.805  1.00 94.20           C  
ATOM   4402  CE3 TRP D  74      20.065   1.535  17.965  1.00 94.20           C  
ATOM   4403  NE1 TRP D  74      18.947  -1.141  20.030  1.00 94.20           N  
ATOM   4404  CH2 TRP D  74      21.040   1.893  20.165  1.00 94.20           C  
ATOM   4405  CZ2 TRP D  74      20.447   0.765  20.670  1.00 94.20           C  
ATOM   4406  CZ3 TRP D  74      20.858   2.283  18.828  1.00 94.20           C  
ATOM   4407  N   GLY D  75      17.241   1.516  14.408  1.00 95.98           N  
ATOM   4408  CA  GLY D  75      17.181   1.790  12.981  1.00 95.98           C  
ATOM   4409  C   GLY D  75      17.922   3.053  12.585  1.00 95.98           C  
ATOM   4410  O   GLY D  75      18.566   3.689  13.422  1.00 95.98           O  
ATOM   4411  N   PHE D  76      17.975   3.378  11.274  1.00 96.86           N  
ATOM   4412  CA  PHE D  76      18.579   4.587  10.727  1.00 96.86           C  
ATOM   4413  C   PHE D  76      17.551   5.707  10.624  1.00 96.86           C  
ATOM   4414  CB  PHE D  76      19.191   4.308   9.350  1.00 96.86           C  
ATOM   4415  O   PHE D  76      16.448   5.499  10.115  1.00 96.86           O  
ATOM   4416  CG  PHE D  76      20.609   3.806   9.406  1.00 96.86           C  
ATOM   4417  CD1 PHE D  76      21.678   4.691   9.331  1.00 96.86           C  
ATOM   4418  CD2 PHE D  76      20.872   2.449   9.535  1.00 96.86           C  
ATOM   4419  CE1 PHE D  76      22.991   4.229   9.383  1.00 96.86           C  
ATOM   4420  CE2 PHE D  76      22.182   1.980   9.587  1.00 96.86           C  
ATOM   4421  CZ  PHE D  76      23.240   2.871   9.510  1.00 96.86           C  
ATOM   4422  N   LEU D  77      17.906   6.830  11.171  1.00 97.38           N  
ATOM   4423  CA  LEU D  77      17.086   8.034  11.097  1.00 97.38           C  
ATOM   4424  C   LEU D  77      17.737   9.081  10.199  1.00 97.38           C  
ATOM   4425  CB  LEU D  77      16.858   8.615  12.495  1.00 97.38           C  
ATOM   4426  O   LEU D  77      18.917   9.398  10.363  1.00 97.38           O  
ATOM   4427  CG  LEU D  77      16.017   9.890  12.571  1.00 97.38           C  
ATOM   4428  CD1 LEU D  77      14.547   9.572  12.318  1.00 97.38           C  
ATOM   4429  CD2 LEU D  77      16.197  10.570  13.923  1.00 97.38           C  
ATOM   4430  N   PHE D  78      17.050   9.581   9.243  1.00 97.62           N  
ATOM   4431  CA  PHE D  78      17.498  10.646   8.353  1.00 97.62           C  
ATOM   4432  C   PHE D  78      16.748  11.942   8.640  1.00 97.62           C  
ATOM   4433  CB  PHE D  78      17.305  10.241   6.888  1.00 97.62           C  
ATOM   4434  O   PHE D  78      15.516  11.969   8.621  1.00 97.62           O  
ATOM   4435  CG  PHE D  78      17.975   8.943   6.524  1.00 97.62           C  
ATOM   4436  CD1 PHE D  78      19.277   8.929   6.040  1.00 97.62           C  
ATOM   4437  CD2 PHE D  78      17.302   7.737   6.666  1.00 97.62           C  
ATOM   4438  CE1 PHE D  78      19.900   7.730   5.702  1.00 97.62           C  
ATOM   4439  CE2 PHE D  78      17.917   6.534   6.331  1.00 97.62           C  
ATOM   4440  CZ  PHE D  78      19.216   6.533   5.848  1.00 97.62           C  
ATOM   4441  N   HIS D  79      17.456  12.930   8.921  1.00 97.51           N  
ATOM   4442  CA  HIS D  79      16.878  14.234   9.224  1.00 97.51           C  
ATOM   4443  C   HIS D  79      17.227  15.255   8.147  1.00 97.51           C  
ATOM   4444  CB  HIS D  79      17.356  14.728  10.591  1.00 97.51           C  
ATOM   4445  O   HIS D  79      18.404  15.507   7.882  1.00 97.51           O  
ATOM   4446  CG  HIS D  79      16.697  15.994  11.035  1.00 97.51           C  
ATOM   4447  CD2 HIS D  79      17.035  17.290  10.837  1.00 97.51           C  
ATOM   4448  ND1 HIS D  79      15.541  16.008  11.786  1.00 97.51           N  
ATOM   4449  CE1 HIS D  79      15.195  17.261  12.029  1.00 97.51           C  
ATOM   4450  NE2 HIS D  79      16.085  18.059  11.464  1.00 97.51           N  
ATOM   4451  N   TYR D  80      16.289  15.852   7.520  1.00 97.21           N  
ATOM   4452  CA  TYR D  80      16.440  16.870   6.486  1.00 97.21           C  
ATOM   4453  C   TYR D  80      15.793  18.181   6.912  1.00 97.21           C  
ATOM   4454  CB  TYR D  80      15.828  16.390   5.166  1.00 97.21           C  
ATOM   4455  O   TYR D  80      14.580  18.240   7.131  1.00 97.21           O  
ATOM   4456  CG  TYR D  80      16.319  15.032   4.728  1.00 97.21           C  
ATOM   4457  CD1 TYR D  80      17.564  14.882   4.120  1.00 97.21           C  
ATOM   4458  CD2 TYR D  80      15.540  13.896   4.919  1.00 97.21           C  
ATOM   4459  CE1 TYR D  80      18.020  13.633   3.713  1.00 97.21           C  
ATOM   4460  CE2 TYR D  80      15.986  12.642   4.515  1.00 97.21           C  
ATOM   4461  OH  TYR D  80      17.672  11.281   3.513  1.00 97.21           O  
ATOM   4462  CZ  TYR D  80      17.225  12.520   3.914  1.00 97.21           C  
ATOM   4463  N   SER D  81      16.568  19.139   7.028  1.00 94.87           N  
ATOM   4464  CA  SER D  81      16.105  20.443   7.492  1.00 94.87           C  
ATOM   4465  C   SER D  81      16.075  21.456   6.353  1.00 94.87           C  
ATOM   4466  CB  SER D  81      16.998  20.960   8.621  1.00 94.87           C  
ATOM   4467  O   SER D  81      17.048  21.590   5.608  1.00 94.87           O  
ATOM   4468  OG  SER D  81      16.620  22.271   9.002  1.00 94.87           O  
ATOM   4469  N   TYR D  82      15.037  22.157   6.182  1.00 93.40           N  
ATOM   4470  CA  TYR D  82      14.915  23.159   5.129  1.00 93.40           C  
ATOM   4471  C   TYR D  82      15.878  24.317   5.365  1.00 93.40           C  
ATOM   4472  CB  TYR D  82      13.478  23.682   5.048  1.00 93.40           C  
ATOM   4473  O   TYR D  82      16.349  24.944   4.413  1.00 93.40           O  
ATOM   4474  CG  TYR D  82      12.513  22.709   4.416  1.00 93.40           C  
ATOM   4475  CD1 TYR D  82      12.371  22.639   3.032  1.00 93.40           C  
ATOM   4476  CD2 TYR D  82      11.740  21.860   5.201  1.00 93.40           C  
ATOM   4477  CE1 TYR D  82      11.481  21.745   2.445  1.00 93.40           C  
ATOM   4478  CE2 TYR D  82      10.847  20.962   4.625  1.00 93.40           C  
ATOM   4479  OH  TYR D  82       9.843  20.025   2.673  1.00 93.40           O  
ATOM   4480  CZ  TYR D  82      10.725  20.912   3.248  1.00 93.40           C  
ATOM   4481  N   ASN D  83      16.187  24.571   6.635  1.00 90.61           N  
ATOM   4482  CA  ASN D  83      17.048  25.698   6.980  1.00 90.61           C  
ATOM   4483  C   ASN D  83      18.418  25.229   7.462  1.00 90.61           C  
ATOM   4484  CB  ASN D  83      16.382  26.575   8.043  1.00 90.61           C  
ATOM   4485  O   ASN D  83      19.119  25.964   8.159  1.00 90.61           O  
ATOM   4486  CG  ASN D  83      15.130  27.261   7.533  1.00 90.61           C  
ATOM   4487  ND2 ASN D  83      14.081  27.259   8.347  1.00 90.61           N  
ATOM   4488  OD1 ASN D  83      15.106  27.787   6.418  1.00 90.61           O  
ATOM   4489  N   GLY D  84      18.748  24.026   7.219  1.00 91.65           N  
ATOM   4490  CA  GLY D  84      20.052  23.496   7.582  1.00 91.65           C  
ATOM   4491  C   GLY D  84      20.260  23.396   9.081  1.00 91.65           C  
ATOM   4492  O   GLY D  84      19.334  23.054   9.820  1.00 91.65           O  
ATOM   4493  N   ASN D  85      21.404  23.732   9.490  1.00 91.74           N  
ATOM   4494  CA  ASN D  85      21.723  23.599  10.907  1.00 91.74           C  
ATOM   4495  C   ASN D  85      21.484  24.904  11.661  1.00 91.74           C  
ATOM   4496  CB  ASN D  85      23.170  23.136  11.090  1.00 91.74           C  
ATOM   4497  O   ASN D  85      22.045  25.115  12.737  1.00 91.74           O  
ATOM   4498  CG  ASN D  85      24.176  24.154  10.590  1.00 91.74           C  
ATOM   4499  ND2 ASN D  85      25.445  23.946  10.921  1.00 91.74           N  
ATOM   4500  OD1 ASN D  85      23.816  25.119   9.911  1.00 91.74           O  
ATOM   4501  N   ASN D  86      20.742  25.771  11.139  1.00 82.42           N  
ATOM   4502  CA  ASN D  86      20.433  27.041  11.787  1.00 82.42           C  
ATOM   4503  C   ASN D  86      19.768  26.831  13.144  1.00 82.42           C  
ATOM   4504  CB  ASN D  86      19.541  27.900  10.887  1.00 82.42           C  
ATOM   4505  O   ASN D  86      18.888  25.980  13.284  1.00 82.42           O  
ATOM   4506  CG  ASN D  86      20.300  28.508   9.724  1.00 82.42           C  
ATOM   4507  ND2 ASN D  86      19.568  29.052   8.758  1.00 82.42           N  
ATOM   4508  OD1 ASN D  86      21.533  28.489   9.692  1.00 82.42           O  
ATOM   4509  N   THR D  87      20.136  27.520  14.067  1.00 80.65           N  
ATOM   4510  CA  THR D  87      19.661  27.357  15.436  1.00 80.65           C  
ATOM   4511  C   THR D  87      18.562  28.368  15.751  1.00 80.65           C  
ATOM   4512  CB  THR D  87      20.810  27.512  16.449  1.00 80.65           C  
ATOM   4513  O   THR D  87      17.770  28.165  16.673  1.00 80.65           O  
ATOM   4514  CG2 THR D  87      21.835  26.394  16.293  1.00 80.65           C  
ATOM   4515  OG1 THR D  87      21.459  28.773  16.237  1.00 80.65           O  
ATOM   4516  N   ASP D  88      18.560  29.295  14.845  1.00 80.99           N  
ATOM   4517  CA  ASP D  88      17.583  30.352  15.090  1.00 80.99           C  
ATOM   4518  C   ASP D  88      16.508  30.368  14.006  1.00 80.99           C  
ATOM   4519  CB  ASP D  88      18.274  31.715  15.166  1.00 80.99           C  
ATOM   4520  O   ASP D  88      16.732  29.882  12.895  1.00 80.99           O  
ATOM   4521  CG  ASP D  88      19.237  31.827  16.335  1.00 80.99           C  
ATOM   4522  OD1 ASP D  88      20.223  32.590  16.242  1.00 80.99           O  
ATOM   4523  OD2 ASP D  88      19.010  31.144  17.357  1.00 80.99           O  
ATOM   4524  N   GLY D  89      15.499  30.357  14.307  1.00 84.01           N  
ATOM   4525  CA  GLY D  89      14.413  30.520  13.354  1.00 84.01           C  
ATOM   4526  C   GLY D  89      13.572  29.269  13.188  1.00 84.01           C  
ATOM   4527  O   GLY D  89      13.453  28.466  14.116  1.00 84.01           O  
ATOM   4528  N   ILE D  90      12.948  29.151  12.091  1.00 89.93           N  
ATOM   4529  CA  ILE D  90      12.016  28.078  11.763  1.00 89.93           C  
ATOM   4530  C   ILE D  90      12.773  26.758  11.636  1.00 89.93           C  
ATOM   4531  CB  ILE D  90      11.243  28.380  10.460  1.00 89.93           C  
ATOM   4532  O   ILE D  90      13.838  26.703  11.017  1.00 89.93           O  
ATOM   4533  CG1 ILE D  90      10.394  29.645  10.624  1.00 89.93           C  
ATOM   4534  CG2 ILE D  90      10.373  27.184  10.060  1.00 89.93           C  
ATOM   4535  CD1 ILE D  90       9.225  29.486  11.586  1.00 89.93           C  
ATOM   4536  N   LYS D  91      12.177  25.734  12.320  1.00 89.67           N  
ATOM   4537  CA  LYS D  91      12.831  24.431  12.400  1.00 89.67           C  
ATOM   4538  C   LYS D  91      12.175  23.428  11.455  1.00 89.67           C  
ATOM   4539  CB  LYS D  91      12.797  23.900  13.834  1.00 89.67           C  
ATOM   4540  O   LYS D  91      12.314  22.216  11.634  1.00 89.67           O  
ATOM   4541  CG  LYS D  91      13.385  24.856  14.861  1.00 89.67           C  
ATOM   4542  CD  LYS D  91      14.881  25.053  14.650  1.00 89.67           C  
ATOM   4543  CE  LYS D  91      15.488  25.935  15.733  1.00 89.67           C  
ATOM   4544  NZ  LYS D  91      16.886  26.340  15.399  1.00 89.67           N  
ATOM   4545  N   GLU D  92      11.559  23.826  10.358  1.00 92.08           N  
ATOM   4546  CA  GLU D  92      10.882  22.936   9.421  1.00 92.08           C  
ATOM   4547  C   GLU D  92      11.840  21.885   8.866  1.00 92.08           C  
ATOM   4548  CB  GLU D  92      10.258  23.736   8.274  1.00 92.08           C  
ATOM   4549  O   GLU D  92      12.959  22.210   8.462  1.00 92.08           O  
ATOM   4550  CG  GLU D  92       9.329  22.918   7.388  1.00 92.08           C  
ATOM   4551  CD  GLU D  92       8.696  23.732   6.270  1.00 92.08           C  
ATOM   4552  OE1 GLU D  92       7.666  23.294   5.709  1.00 92.08           O  
ATOM   4553  OE2 GLU D  92       9.235  24.815   5.953  1.00 92.08           O  
ATOM   4554  N   ALA D  93      11.331  20.566   8.967  1.00 94.94           N  
ATOM   4555  CA  ALA D  93      12.169  19.439   8.565  1.00 94.94           C  
ATOM   4556  C   ALA D  93      11.320  18.214   8.238  1.00 94.94           C  
ATOM   4557  CB  ALA D  93      13.177  19.107   9.662  1.00 94.94           C  
ATOM   4558  O   ALA D  93      10.103  18.222   8.440  1.00 94.94           O  
ATOM   4559  N   ILE D  94      11.979  17.310   7.650  1.00 95.82           N  
ATOM   4560  CA  ILE D  94      11.372  15.989   7.537  1.00 95.82           C  
ATOM   4561  C   ILE D  94      12.317  14.936   8.113  1.00 95.82           C  
ATOM   4562  CB  ILE D  94      11.024  15.650   6.070  1.00 95.82           C  
ATOM   4563  O   ILE D  94      13.538  15.108   8.086  1.00 95.82           O  
ATOM   4564  CG1 ILE D  94      12.303  15.491   5.240  1.00 95.82           C  
ATOM   4565  CG2 ILE D  94      10.112  16.724   5.470  1.00 95.82           C  
ATOM   4566  CD1 ILE D  94      12.074  14.893   3.859  1.00 95.82           C  
ATOM   4567  N   GLN D  95      11.694  13.847   8.656  1.00 97.50           N  
ATOM   4568  CA  GLN D  95      12.440  12.684   9.125  1.00 97.50           C  
ATOM   4569  C   GLN D  95      11.926  11.402   8.477  1.00 97.50           C  
ATOM   4570  CB  GLN D  95      12.359  12.571  10.648  1.00 97.50           C  
ATOM   4571  O   GLN D  95      10.721  11.243   8.275  1.00 97.50           O  
ATOM   4572  CG  GLN D  95      13.108  13.672  11.388  1.00 97.50           C  
ATOM   4573  CD  GLN D  95      13.099  13.479  12.892  1.00 97.50           C  
ATOM   4574  NE2 GLN D  95      14.123  13.998  13.563  1.00 97.50           N  
ATOM   4575  OE1 GLN D  95      12.180  12.869  13.448  1.00 97.50           O  
ATOM   4576  N   THR D  96      12.833  10.597   8.054  1.00 97.07           N  
ATOM   4577  CA  THR D  96      12.513   9.223   7.683  1.00 97.07           C  
ATOM   4578  C   THR D  96      13.260   8.234   8.573  1.00 97.07           C  
ATOM   4579  CB  THR D  96      12.855   8.949   6.207  1.00 97.07           C  
ATOM   4580  O   THR D  96      14.393   8.494   8.985  1.00 97.07           O  
ATOM   4581  CG2 THR D  96      12.143   9.934   5.285  1.00 97.07           C  
ATOM   4582  OG1 THR D  96      14.270   9.073   6.019  1.00 97.07           O  
ATOM   4583  N   PHE D  97      12.593   7.195   8.935  1.00 97.39           N  
ATOM   4584  CA  PHE D  97      13.168   6.192   9.824  1.00 97.39           C  
ATOM   4585  C   PHE D  97      12.995   4.793   9.245  1.00 97.39           C  
ATOM   4586  CB  PHE D  97      12.523   6.269  11.212  1.00 97.39           C  
ATOM   4587  O   PHE D  97      11.876   4.378   8.934  1.00 97.39           O  
ATOM   4588  CG  PHE D  97      13.046   5.243  12.181  1.00 97.39           C  
ATOM   4589  CD1 PHE D  97      12.216   4.240  12.668  1.00 97.39           C  
ATOM   4590  CD2 PHE D  97      14.367   5.282  12.607  1.00 97.39           C  
ATOM   4591  CE1 PHE D  97      12.697   3.289  13.565  1.00 97.39           C  
ATOM   4592  CE2 PHE D  97      14.855   4.336  13.503  1.00 97.39           C  
ATOM   4593  CZ  PHE D  97      14.018   3.341  13.982  1.00 97.39           C  
ATOM   4594  N   TRP D  98      14.096   4.118   8.969  1.00 96.35           N  
ATOM   4595  CA  TRP D  98      14.111   2.711   8.582  1.00 96.35           C  
ATOM   4596  C   TRP D  98      14.521   1.828   9.755  1.00 96.35           C  
ATOM   4597  CB  TRP D  98      15.060   2.487   7.401  1.00 96.35           C  
ATOM   4598  O   TRP D  98      15.655   1.909  10.235  1.00 96.35           O  
ATOM   4599  CG  TRP D  98      14.621   3.153   6.132  1.00 96.35           C  
ATOM   4600  CD1 TRP D  98      14.969   4.400   5.692  1.00 96.35           C  
ATOM   4601  CD2 TRP D  98      13.746   2.608   5.140  1.00 96.35           C  
ATOM   4602  CE2 TRP D  98      13.608   3.580   4.124  1.00 96.35           C  
ATOM   4603  CE3 TRP D  98      13.065   1.390   5.011  1.00 96.35           C  
ATOM   4604  NE1 TRP D  98      14.364   4.662   4.485  1.00 96.35           N  
ATOM   4605  CH2 TRP D  98      12.160   2.171   2.891  1.00 96.35           C  
ATOM   4606  CZ2 TRP D  98      12.816   3.370   2.993  1.00 96.35           C  
ATOM   4607  CZ3 TRP D  98      12.277   1.184   3.884  1.00 96.35           C  
ATOM   4608  N   SER D  99      13.624   0.992  10.273  1.00 95.21           N  
ATOM   4609  CA  SER D  99      13.914   0.167  11.441  1.00 95.21           C  
ATOM   4610  C   SER D  99      14.541  -1.163  11.037  1.00 95.21           C  
ATOM   4611  CB  SER D  99      12.640  -0.086  12.249  1.00 95.21           C  
ATOM   4612  O   SER D  99      14.403  -1.598   9.892  1.00 95.21           O  
ATOM   4613  OG  SER D  99      11.752  -0.931  11.537  1.00 95.21           O  
ATOM   4614  N   ASN D 100      15.185  -1.757  11.873  1.00 91.63           N  
ATOM   4615  CA  ASN D 100      15.918  -2.994  11.624  1.00 91.63           C  
ATOM   4616  C   ASN D 100      14.977  -4.140  11.261  1.00 91.63           C  
ATOM   4617  CB  ASN D 100      16.768  -3.369  12.840  1.00 91.63           C  
ATOM   4618  O   ASN D 100      15.395  -5.118  10.639  1.00 91.63           O  
ATOM   4619  CG  ASN D 100      17.983  -2.477  13.000  1.00 91.63           C  
ATOM   4620  ND2 ASN D 100      18.681  -2.621  14.120  1.00 91.63           N  
ATOM   4621  OD1 ASN D 100      18.291  -1.664  12.125  1.00 91.63           O  
ATOM   4622  N   ASN D 101      13.696  -4.003  11.680  1.00 91.46           N  
ATOM   4623  CA  ASN D 101      12.745  -5.058  11.347  1.00 91.46           C  
ATOM   4624  C   ASN D 101      12.074  -4.804  10.000  1.00 91.46           C  
ATOM   4625  CB  ASN D 101      11.690  -5.197  12.447  1.00 91.46           C  
ATOM   4626  O   ASN D 101      11.110  -5.484   9.643  1.00 91.46           O  
ATOM   4627  CG  ASN D 101      10.853  -3.944  12.615  1.00 91.46           C  
ATOM   4628  ND2 ASN D 101       9.723  -4.074  13.299  1.00 91.46           N  
ATOM   4629  OD1 ASN D 101      11.219  -2.869  12.133  1.00 91.46           O  
ATOM   4630  N   GLY D 102      12.500  -3.764   9.321  1.00 93.42           N  
ATOM   4631  CA  GLY D 102      12.093  -3.576   7.938  1.00 93.42           C  
ATOM   4632  C   GLY D 102      10.951  -2.590   7.780  1.00 93.42           C  
ATOM   4633  O   GLY D 102      10.368  -2.476   6.700  1.00 93.42           O  
ATOM   4634  N   GLN D 103      10.522  -1.857   8.800  1.00 95.14           N  
ATOM   4635  CA  GLN D 103       9.440  -0.881   8.725  1.00 95.14           C  
ATOM   4636  C   GLN D 103       9.973   0.505   8.372  1.00 95.14           C  
ATOM   4637  CB  GLN D 103       8.672  -0.828  10.046  1.00 95.14           C  
ATOM   4638  O   GLN D 103      11.062   0.886   8.806  1.00 95.14           O  
ATOM   4639  CG  GLN D 103       7.984  -2.137  10.411  1.00 95.14           C  
ATOM   4640  CD  GLN D 103       7.368  -2.110  11.797  1.00 95.14           C  
ATOM   4641  NE2 GLN D 103       6.047  -1.985  11.857  1.00 95.14           N  
ATOM   4642  OE1 GLN D 103       8.074  -2.201  12.806  1.00 95.14           O  
ATOM   4643  N   MET D 104       9.278   1.237   7.529  1.00 95.34           N  
ATOM   4644  CA  MET D 104       9.642   2.586   7.105  1.00 95.34           C  
ATOM   4645  C   MET D 104       8.622   3.606   7.600  1.00 95.34           C  
ATOM   4646  CB  MET D 104       9.758   2.659   5.582  1.00 95.34           C  
ATOM   4647  O   MET D 104       7.414   3.395   7.472  1.00 95.34           O  
ATOM   4648  CG  MET D 104      10.172   4.026   5.063  1.00 95.34           C  
ATOM   4649  SD  MET D 104      10.022   4.161   3.239  1.00 95.34           S  
ATOM   4650  CE  MET D 104      10.249   5.949   3.031  1.00 95.34           C  
ATOM   4651  N   PHE D 105       9.083   4.676   8.210  1.00 96.50           N  
ATOM   4652  CA  PHE D 105       8.228   5.730   8.743  1.00 96.50           C  
ATOM   4653  C   PHE D 105       8.657   7.094   8.214  1.00 96.50           C  
ATOM   4654  CB  PHE D 105       8.261   5.727  10.274  1.00 96.50           C  
ATOM   4655  O   PHE D 105       9.834   7.309   7.919  1.00 96.50           O  
ATOM   4656  CG  PHE D 105       7.792   4.436  10.889  1.00 96.50           C  
ATOM   4657  CD1 PHE D 105       6.459   4.261  11.240  1.00 96.50           C  
ATOM   4658  CD2 PHE D 105       8.684   3.396  11.115  1.00 96.50           C  
ATOM   4659  CE1 PHE D 105       6.022   3.067  11.809  1.00 96.50           C  
ATOM   4660  CE2 PHE D 105       8.255   2.200  11.683  1.00 96.50           C  
ATOM   4661  CZ  PHE D 105       6.924   2.038  12.030  1.00 96.50           C  
ATOM   4662  N   PHE D 106       7.760   8.001   8.071  1.00 96.80           N  
ATOM   4663  CA  PHE D 106       7.981   9.373   7.629  1.00 96.80           C  
ATOM   4664  C   PHE D 106       7.202  10.353   8.498  1.00 96.80           C  
ATOM   4665  CB  PHE D 106       7.578   9.538   6.161  1.00 96.80           C  
ATOM   4666  O   PHE D 106       6.082  10.060   8.922  1.00 96.80           O  
ATOM   4667  CG  PHE D 106       7.615  10.963   5.678  1.00 96.80           C  
ATOM   4668  CD1 PHE D 106       6.493  11.776   5.781  1.00 96.80           C  
ATOM   4669  CD2 PHE D 106       8.773  11.490   5.121  1.00 96.80           C  
ATOM   4670  CE1 PHE D 106       6.524  13.095   5.335  1.00 96.80           C  
ATOM   4671  CE2 PHE D 106       8.812  12.807   4.673  1.00 96.80           C  
ATOM   4672  CZ  PHE D 106       7.686  13.608   4.780  1.00 96.80           C  
ATOM   4673  N   ARG D 107       7.801  11.448   8.885  1.00 96.26           N  
ATOM   4674  CA  ARG D 107       7.040  12.520   9.518  1.00 96.26           C  
ATOM   4675  C   ARG D 107       7.589  13.888   9.125  1.00 96.26           C  
ATOM   4676  CB  ARG D 107       7.057  12.366  11.040  1.00 96.26           C  
ATOM   4677  O   ARG D 107       8.760  14.011   8.763  1.00 96.26           O  
ATOM   4678  CG  ARG D 107       8.433  12.549  11.662  1.00 96.26           C  
ATOM   4679  CD  ARG D 107       8.392  12.398  13.176  1.00 96.26           C  
ATOM   4680  NE  ARG D 107       9.697  12.654  13.779  1.00 96.26           N  
ATOM   4681  NH1 ARG D 107       9.006  12.247  15.946  1.00 96.26           N  
ATOM   4682  NH2 ARG D 107      11.182  12.830  15.522  1.00 96.26           N  
ATOM   4683  CZ  ARG D 107       9.959  12.576  15.081  1.00 96.26           C  
ATOM   4684  N   HIS D 108       6.681  14.837   9.153  1.00 95.08           N  
ATOM   4685  CA  HIS D 108       7.012  16.214   8.803  1.00 95.08           C  
ATOM   4686  C   HIS D 108       6.973  17.119  10.030  1.00 95.08           C  
ATOM   4687  CB  HIS D 108       6.055  16.739   7.732  1.00 95.08           C  
ATOM   4688  O   HIS D 108       6.093  16.978  10.882  1.00 95.08           O  
ATOM   4689  CG  HIS D 108       6.274  18.177   7.384  1.00 95.08           C  
ATOM   4690  CD2 HIS D 108       7.244  18.778   6.655  1.00 95.08           C  
ATOM   4691  ND1 HIS D 108       5.431  19.182   7.808  1.00 95.08           N  
ATOM   4692  CE1 HIS D 108       5.875  20.342   7.352  1.00 95.08           C  
ATOM   4693  NE2 HIS D 108       6.973  20.124   6.650  1.00 95.08           N  
ATOM   4694  N   HIS D 109       7.969  17.959  10.205  1.00 95.06           N  
ATOM   4695  CA  HIS D 109       7.943  19.031  11.193  1.00 95.06           C  
ATOM   4696  C   HIS D 109       7.113  20.213  10.702  1.00 95.06           C  
ATOM   4697  CB  HIS D 109       9.364  19.489  11.524  1.00 95.06           C  
ATOM   4698  O   HIS D 109       7.299  20.683   9.577  1.00 95.06           O  
ATOM   4699  CG  HIS D 109       9.433  20.459  12.661  1.00 95.06           C  
ATOM   4700  CD2 HIS D 109       9.705  20.272  13.974  1.00 95.06           C  
ATOM   4701  ND1 HIS D 109       9.201  21.808  12.503  1.00 95.06           N  
ATOM   4702  CE1 HIS D 109       9.329  22.411  13.673  1.00 95.06           C  
ATOM   4703  NE2 HIS D 109       9.634  21.501  14.582  1.00 95.06           N  
ATOM   4704  N   ARG D 110       6.220  20.759  11.459  1.00 91.68           N  
ATOM   4705  CA  ARG D 110       5.362  21.872  11.065  1.00 91.68           C  
ATOM   4706  C   ARG D 110       6.169  23.155  10.903  1.00 91.68           C  
ATOM   4707  CB  ARG D 110       4.246  22.081  12.091  1.00 91.68           C  
ATOM   4708  O   ARG D 110       7.290  23.257  11.405  1.00 91.68           O  
ATOM   4709  CG  ARG D 110       3.280  20.912  12.198  1.00 91.68           C  
ATOM   4710  CD  ARG D 110       2.193  21.171  13.232  1.00 91.68           C  
ATOM   4711  NE  ARG D 110       1.400  19.972  13.492  1.00 91.68           N  
ATOM   4712  NH1 ARG D 110       2.538  19.387  15.416  1.00 91.68           N  
ATOM   4713  NH2 ARG D 110       0.803  18.090  14.665  1.00 91.68           N  
ATOM   4714  CZ  ARG D 110       1.582  19.153  14.524  1.00 91.68           C  
ATOM   4715  N   TRP D 111       5.680  24.005  10.166  1.00 88.80           N  
ATOM   4716  CA  TRP D 111       6.309  25.308   9.975  1.00 88.80           C  
ATOM   4717  C   TRP D 111       6.280  26.121  11.264  1.00 88.80           C  
ATOM   4718  CB  TRP D 111       5.612  26.082   8.853  1.00 88.80           C  
ATOM   4719  O   TRP D 111       5.337  26.878  11.508  1.00 88.80           O  
ATOM   4720  CG  TRP D 111       6.404  27.243   8.330  1.00 88.80           C  
ATOM   4721  CD1 TRP D 111       7.722  27.243   7.965  1.00 88.80           C  
ATOM   4722  CD2 TRP D 111       5.929  28.575   8.119  1.00 88.80           C  
ATOM   4723  CE2 TRP D 111       7.013  29.333   7.623  1.00 88.80           C  
ATOM   4724  CE3 TRP D 111       4.689  29.204   8.300  1.00 88.80           C  
ATOM   4725  NE1 TRP D 111       8.094  28.497   7.539  1.00 88.80           N  
ATOM   4726  CH2 TRP D 111       5.671  31.278   7.493  1.00 88.80           C  
ATOM   4727  CZ2 TRP D 111       6.894  30.688   7.306  1.00 88.80           C  
ATOM   4728  CZ3 TRP D 111       4.573  30.552   7.984  1.00 88.80           C  
ATOM   4729  N   SER D 112       7.296  25.930  12.229  1.00 90.57           N  
ATOM   4730  CA  SER D 112       7.316  26.547  13.550  1.00 90.57           C  
ATOM   4731  C   SER D 112       8.741  26.685  14.075  1.00 90.57           C  
ATOM   4732  CB  SER D 112       6.477  25.732  14.536  1.00 90.57           C  
ATOM   4733  O   SER D 112       9.653  26.008  13.595  1.00 90.57           O  
ATOM   4734  OG  SER D 112       7.237  24.667  15.081  1.00 90.57           O  
ATOM   4735  N   LYS D 113       8.931  27.486  15.060  1.00 92.77           N  
ATOM   4736  CA  LYS D 113      10.221  27.662  15.720  1.00 92.77           C  
ATOM   4737  C   LYS D 113      10.391  26.670  16.868  1.00 92.77           C  
ATOM   4738  CB  LYS D 113      10.369  29.093  16.239  1.00 92.77           C  
ATOM   4739  O   LYS D 113      11.469  26.577  17.460  1.00 92.77           O  
ATOM   4740  CG  LYS D 113      10.423  30.146  15.141  1.00 92.77           C  
ATOM   4741  CD  LYS D 113      10.617  31.543  15.717  1.00 92.77           C  
ATOM   4742  CE  LYS D 113      10.657  32.600  14.620  1.00 92.77           C  
ATOM   4743  NZ  LYS D 113      10.870  33.969  15.178  1.00 92.77           N  
ATOM   4744  N   ILE D 114       9.346  25.965  17.181  1.00 93.68           N  
ATOM   4745  CA  ILE D 114       9.379  24.975  18.252  1.00 93.68           C  
ATOM   4746  C   ILE D 114      10.031  23.690  17.746  1.00 93.68           C  
ATOM   4747  CB  ILE D 114       7.963  24.680  18.794  1.00 93.68           C  
ATOM   4748  O   ILE D 114       9.580  23.105  16.759  1.00 93.68           O  
ATOM   4749  CG1 ILE D 114       7.311  25.968  19.312  1.00 93.68           C  
ATOM   4750  CG2 ILE D 114       8.015  23.613  19.891  1.00 93.68           C  
ATOM   4751  CD1 ILE D 114       5.830  25.824  19.637  1.00 93.68           C  
ATOM   4752  N   ILE D 115      11.044  23.179  18.356  1.00 91.06           N  
ATOM   4753  CA  ILE D 115      11.864  22.067  17.888  1.00 91.06           C  
ATOM   4754  C   ILE D 115      11.036  20.784  17.877  1.00 91.06           C  
ATOM   4755  CB  ILE D 115      13.124  21.884  18.764  1.00 91.06           C  
ATOM   4756  O   ILE D 115      11.073  20.021  16.908  1.00 91.06           O  
ATOM   4757  CG1 ILE D 115      14.110  23.034  18.527  1.00 91.06           C  
ATOM   4758  CG2 ILE D 115      13.783  20.530  18.486  1.00 91.06           C  
ATOM   4759  CD1 ILE D 115      15.296  23.038  19.481  1.00 91.06           C  
ATOM   4760  N   ASP D 116      10.261  20.573  18.939  1.00 93.58           N  
ATOM   4761  CA  ASP D 116       9.484  19.344  19.059  1.00 93.58           C  
ATOM   4762  C   ASP D 116       8.066  19.536  18.524  1.00 93.58           C  
ATOM   4763  CB  ASP D 116       9.437  18.879  20.516  1.00 93.58           C  
ATOM   4764  O   ASP D 116       7.094  19.428  19.274  1.00 93.58           O  
ATOM   4765  CG  ASP D 116       8.766  17.527  20.686  1.00 93.58           C  
ATOM   4766  OD1 ASP D 116       8.505  17.116  21.837  1.00 93.58           O  
ATOM   4767  OD2 ASP D 116       8.497  16.866  19.660  1.00 93.58           O  
ATOM   4768  N   ASP D 117       7.804  20.041  17.390  1.00 93.73           N  
ATOM   4769  CA  ASP D 117       6.513  20.269  16.748  1.00 93.73           C  
ATOM   4770  C   ASP D 117       6.360  19.401  15.501  1.00 93.73           C  
ATOM   4771  CB  ASP D 117       6.347  21.746  16.385  1.00 93.73           C  
ATOM   4772  O   ASP D 117       6.505  19.889  14.378  1.00 93.73           O  
ATOM   4773  CG  ASP D 117       4.909  22.122  16.074  1.00 93.73           C  
ATOM   4774  OD1 ASP D 117       4.669  23.229  15.545  1.00 93.73           O  
ATOM   4775  OD2 ASP D 117       4.008  21.306  16.364  1.00 93.73           O  
ATOM   4776  N   TRP D 118       6.108  18.123  15.711  1.00 95.22           N  
ATOM   4777  CA  TRP D 118       6.083  17.136  14.636  1.00 95.22           C  
ATOM   4778  C   TRP D 118       4.657  16.672  14.356  1.00 95.22           C  
ATOM   4779  CB  TRP D 118       6.963  15.934  14.990  1.00 95.22           C  
ATOM   4780  O   TRP D 118       3.841  16.563  15.274  1.00 95.22           O  
ATOM   4781  CG  TRP D 118       8.425  16.256  15.084  1.00 95.22           C  
ATOM   4782  CD1 TRP D 118       9.126  16.579  16.212  1.00 95.22           C  
ATOM   4783  CD2 TRP D 118       9.363  16.292  14.004  1.00 95.22           C  
ATOM   4784  CE2 TRP D 118      10.617  16.643  14.552  1.00 95.22           C  
ATOM   4785  CE3 TRP D 118       9.265  16.059  12.626  1.00 95.22           C  
ATOM   4786  NE1 TRP D 118      10.445  16.812  15.899  1.00 95.22           N  
ATOM   4787  CH2 TRP D 118      11.642  16.535  12.421  1.00 95.22           C  
ATOM   4788  CZ2 TRP D 118      11.766  16.767  13.767  1.00 95.22           C  
ATOM   4789  CZ3 TRP D 118      10.410  16.184  11.846  1.00 95.22           C  
ATOM   4790  N   GLU D 119       4.296  16.416  13.112  1.00 95.86           N  
ATOM   4791  CA  GLU D 119       3.142  15.588  12.776  1.00 95.86           C  
ATOM   4792  C   GLU D 119       3.381  14.128  13.150  1.00 95.86           C  
ATOM   4793  CB  GLU D 119       2.814  15.702  11.285  1.00 95.86           C  
ATOM   4794  O   GLU D 119       4.529  13.693  13.270  1.00 95.86           O  
ATOM   4795  CG  GLU D 119       2.515  17.122  10.828  1.00 95.86           C  
ATOM   4796  CD  GLU D 119       1.098  17.570  11.149  1.00 95.86           C  
ATOM   4797  OE1 GLU D 119       0.748  18.735  10.852  1.00 95.86           O  
ATOM   4798  OE2 GLU D 119       0.332  16.750  11.702  1.00 95.86           O  
ATOM   4799  N   PRO D 120       2.348  13.353  13.322  1.00 94.90           N  
ATOM   4800  CA  PRO D 120       2.548  11.940  13.654  1.00 94.90           C  
ATOM   4801  C   PRO D 120       3.292  11.177  12.560  1.00 94.90           C  
ATOM   4802  CB  PRO D 120       1.120  11.411  13.814  1.00 94.90           C  
ATOM   4803  O   PRO D 120       3.245  11.565  11.390  1.00 94.90           O  
ATOM   4804  CG  PRO D 120       0.298  12.618  14.128  1.00 94.90           C  
ATOM   4805  CD  PRO D 120       0.895  13.800  13.419  1.00 94.90           C  
ATOM   4806  N   TRP D 121       3.946  10.138  12.920  1.00 96.28           N  
ATOM   4807  CA  TRP D 121       4.624   9.270  11.963  1.00 96.28           C  
ATOM   4808  C   TRP D 121       3.623   8.625  11.011  1.00 96.28           C  
ATOM   4809  CB  TRP D 121       5.426   8.188  12.691  1.00 96.28           C  
ATOM   4810  O   TRP D 121       2.533   8.221  11.425  1.00 96.28           O  
ATOM   4811  CG  TRP D 121       6.644   8.705  13.396  1.00 96.28           C  
ATOM   4812  CD1 TRP D 121       6.779   8.954  14.733  1.00 96.28           C  
ATOM   4813  CD2 TRP D 121       7.900   9.039  12.797  1.00 96.28           C  
ATOM   4814  CE2 TRP D 121       8.751   9.485  13.832  1.00 96.28           C  
ATOM   4815  CE3 TRP D 121       8.389   9.005  11.484  1.00 96.28           C  
ATOM   4816  NE1 TRP D 121       8.043   9.423  15.003  1.00 96.28           N  
ATOM   4817  CH2 TRP D 121      10.519   9.850  12.301  1.00 96.28           C  
ATOM   4818  CZ2 TRP D 121      10.066   9.893  13.595  1.00 96.28           C  
ATOM   4819  CZ3 TRP D 121       9.697   9.412  11.250  1.00 96.28           C  
ATOM   4820  N   ILE D 122       3.948   8.661   9.809  1.00 96.25           N  
ATOM   4821  CA  ILE D 122       3.220   7.871   8.822  1.00 96.25           C  
ATOM   4822  C   ILE D 122       3.955   6.557   8.569  1.00 96.25           C  
ATOM   4823  CB  ILE D 122       3.038   8.647   7.499  1.00 96.25           C  
ATOM   4824  O   ILE D 122       5.155   6.554   8.285  1.00 96.25           O  
ATOM   4825  CG1 ILE D 122       2.294   9.964   7.749  1.00 96.25           C  
ATOM   4826  CG2 ILE D 122       2.301   7.789   6.466  1.00 96.25           C  
ATOM   4827  CD1 ILE D 122       2.311  10.920   6.564  1.00 96.25           C  
ATOM   4828  N   ASP D 123       3.284   5.436   8.680  1.00 95.74           N  
ATOM   4829  CA  ASP D 123       3.859   4.110   8.477  1.00 95.74           C  
ATOM   4830  C   ASP D 123       3.757   3.685   7.013  1.00 95.74           C  
ATOM   4831  CB  ASP D 123       3.165   3.081   9.372  1.00 95.74           C  
ATOM   4832  O   ASP D 123       2.658   3.462   6.501  1.00 95.74           O  
ATOM   4833  CG  ASP D 123       3.844   1.723   9.351  1.00 95.74           C  
ATOM   4834  OD1 ASP D 123       3.546   0.878  10.223  1.00 95.74           O  
ATOM   4835  OD2 ASP D 123       4.687   1.496   8.457  1.00 95.74           O  
ATOM   4836  N   TYR D 124       4.845   3.491   6.401  1.00 94.91           N  
ATOM   4837  CA  TYR D 124       4.873   3.129   4.988  1.00 94.91           C  
ATOM   4838  C   TYR D 124       5.120   1.636   4.812  1.00 94.91           C  
ATOM   4839  CB  TYR D 124       5.951   3.928   4.249  1.00 94.91           C  
ATOM   4840  O   TYR D 124       5.245   1.150   3.685  1.00 94.91           O  
ATOM   4841  CG  TYR D 124       5.480   5.277   3.762  1.00 94.91           C  
ATOM   4842  CD1 TYR D 124       5.164   5.483   2.421  1.00 94.91           C  
ATOM   4843  CD2 TYR D 124       5.352   6.347   4.640  1.00 94.91           C  
ATOM   4844  CE1 TYR D 124       4.732   6.725   1.966  1.00 94.91           C  
ATOM   4845  CE2 TYR D 124       4.921   7.593   4.197  1.00 94.91           C  
ATOM   4846  OH  TYR D 124       4.186   9.003   2.416  1.00 94.91           O  
ATOM   4847  CZ  TYR D 124       4.613   7.772   2.861  1.00 94.91           C  
ATOM   4848  N   THR D 125       5.161   0.934   5.838  1.00 93.97           N  
ATOM   4849  CA  THR D 125       5.431  -0.499   5.795  1.00 93.97           C  
ATOM   4850  C   THR D 125       4.347  -1.230   5.009  1.00 93.97           C  
ATOM   4851  CB  THR D 125       5.530  -1.091   7.213  1.00 93.97           C  
ATOM   4852  O   THR D 125       3.155  -1.035   5.256  1.00 93.97           O  
ATOM   4853  CG2 THR D 125       5.968  -2.551   7.169  1.00 93.97           C  
ATOM   4854  OG1 THR D 125       6.484  -0.340   7.974  1.00 93.97           O  
ATOM   4855  N   PRO D 126       4.700  -2.004   3.996  1.00 90.43           N  
ATOM   4856  CA  PRO D 126       3.704  -2.763   3.237  1.00 90.43           C  
ATOM   4857  C   PRO D 126       2.882  -3.703   4.117  1.00 90.43           C  
ATOM   4858  CB  PRO D 126       4.550  -3.554   2.236  1.00 90.43           C  
ATOM   4859  O   PRO D 126       3.431  -4.364   5.001  1.00 90.43           O  
ATOM   4860  CG  PRO D 126       5.848  -2.815   2.166  1.00 90.43           C  
ATOM   4861  CD  PRO D 126       6.096  -2.161   3.495  1.00 90.43           C  
ATOM   4862  N   LYS D 127       1.713  -3.698   4.016  1.00 88.24           N  
ATOM   4863  CA  LYS D 127       0.842  -4.577   4.790  1.00 88.24           C  
ATOM   4864  C   LYS D 127       0.758  -5.963   4.157  1.00 88.24           C  
ATOM   4865  CB  LYS D 127      -0.557  -3.973   4.915  1.00 88.24           C  
ATOM   4866  O   LYS D 127       0.653  -6.088   2.935  1.00 88.24           O  
ATOM   4867  CG  LYS D 127      -0.601  -2.670   5.700  1.00 88.24           C  
ATOM   4868  CD  LYS D 127      -2.032  -2.193   5.911  1.00 88.24           C  
ATOM   4869  CE  LYS D 127      -2.077  -0.891   6.700  1.00 88.24           C  
ATOM   4870  NZ  LYS D 127      -3.475  -0.396   6.874  1.00 88.24           N  
ATOM   4871  N   LYS D 128       0.945  -6.855   4.915  1.00 86.56           N  
ATOM   4872  CA  LYS D 128       0.797  -8.227   4.438  1.00 86.56           C  
ATOM   4873  C   LYS D 128      -0.666  -8.662   4.461  1.00 86.56           C  
ATOM   4874  CB  LYS D 128       1.641  -9.183   5.282  1.00 86.56           C  
ATOM   4875  O   LYS D 128      -1.392  -8.366   5.412  1.00 86.56           O  
ATOM   4876  CG  LYS D 128       3.141  -8.967   5.149  1.00 86.56           C  
ATOM   4877  CD  LYS D 128       3.928  -9.980   5.970  1.00 86.56           C  
ATOM   4878  CE  LYS D 128       5.426  -9.720   5.895  1.00 86.56           C  
ATOM   4879  NZ  LYS D 128       6.199 -10.683   6.735  1.00 86.56           N  
ATOM   4880  N   GLU D 129      -1.133  -9.283   3.415  1.00 84.63           N  
ATOM   4881  CA  GLU D 129      -2.496  -9.805   3.364  1.00 84.63           C  
ATOM   4882  C   GLU D 129      -2.680 -10.962   4.342  1.00 84.63           C  
ATOM   4883  CB  GLU D 129      -2.847 -10.255   1.944  1.00 84.63           C  
ATOM   4884  O   GLU D 129      -1.822 -11.842   4.440  1.00 84.63           O  
ATOM   4885  CG  GLU D 129      -3.063  -9.105   0.971  1.00 84.63           C  
ATOM   4886  CD  GLU D 129      -3.547  -9.560  -0.397  1.00 84.63           C  
ATOM   4887  OE1 GLU D 129      -3.824  -8.696  -1.261  1.00 84.63           O  
ATOM   4888  OE2 GLU D 129      -3.652 -10.789  -0.606  1.00 84.63           O  
ATOM   4889  N   LYS D 130      -3.618 -10.937   5.056  1.00 90.91           N  
ATOM   4890  CA  LYS D 130      -3.940 -12.033   5.966  1.00 90.91           C  
ATOM   4891  C   LYS D 130      -4.508 -13.228   5.206  1.00 90.91           C  
ATOM   4892  CB  LYS D 130      -4.933 -11.570   7.033  1.00 90.91           C  
ATOM   4893  O   LYS D 130      -5.253 -13.059   4.239  1.00 90.91           O  
ATOM   4894  CG  LYS D 130      -4.392 -10.485   7.953  1.00 90.91           C  
ATOM   4895  CD  LYS D 130      -5.381 -10.149   9.062  1.00 90.91           C  
ATOM   4896  CE  LYS D 130      -4.826  -9.089  10.004  1.00 90.91           C  
ATOM   4897  NZ  LYS D 130      -5.806  -8.731  11.073  1.00 90.91           N  
ATOM   4898  N   PRO D 131      -4.180 -14.416   5.602  1.00 91.91           N  
ATOM   4899  CA  PRO D 131      -4.662 -15.602   4.890  1.00 91.91           C  
ATOM   4900  C   PRO D 131      -6.153 -15.852   5.104  1.00 91.91           C  
ATOM   4901  CB  PRO D 131      -3.827 -16.737   5.489  1.00 91.91           C  
ATOM   4902  O   PRO D 131      -6.729 -15.375   6.086  1.00 91.91           O  
ATOM   4903  CG  PRO D 131      -3.503 -16.282   6.875  1.00 91.91           C  
ATOM   4904  CD  PRO D 131      -3.334 -14.790   6.861  1.00 91.91           C  
ATOM   4905  N   VAL D 132      -6.736 -16.503   4.159  1.00 95.96           N  
ATOM   4906  CA  VAL D 132      -8.119 -16.947   4.298  1.00 95.96           C  
ATOM   4907  C   VAL D 132      -8.247 -17.865   5.511  1.00 95.96           C  
ATOM   4908  CB  VAL D 132      -8.613 -17.672   3.026  1.00 95.96           C  
ATOM   4909  O   VAL D 132      -7.402 -18.735   5.731  1.00 95.96           O  
ATOM   4910  CG1 VAL D 132      -9.999 -18.272   3.251  1.00 95.96           C  
ATOM   4911  CG2 VAL D 132      -8.628 -16.713   1.837  1.00 95.96           C  
ATOM   4912  N   VAL D 133      -9.195 -17.600   6.369  1.00 97.13           N  
ATOM   4913  CA  VAL D 133      -9.477 -18.446   7.524  1.00 97.13           C  
ATOM   4914  C   VAL D 133     -10.748 -19.254   7.275  1.00 97.13           C  
ATOM   4915  CB  VAL D 133      -9.620 -17.612   8.817  1.00 97.13           C  
ATOM   4916  O   VAL D 133     -11.784 -18.695   6.907  1.00 97.13           O  
ATOM   4917  CG1 VAL D 133      -9.923 -18.516  10.011  1.00 97.13           C  
ATOM   4918  CG2 VAL D 133      -8.353 -16.796   9.068  1.00 97.13           C  
ATOM   4919  N   LYS D 134     -10.699 -20.582   7.398  1.00 95.88           N  
ATOM   4920  CA  LYS D 134     -11.826 -21.488   7.194  1.00 95.88           C  
ATOM   4921  C   LYS D 134     -12.113 -22.302   8.453  1.00 95.88           C  
ATOM   4922  CB  LYS D 134     -11.554 -22.425   6.015  1.00 95.88           C  
ATOM   4923  O   LYS D 134     -11.191 -22.813   9.092  1.00 95.88           O  
ATOM   4924  CG  LYS D 134     -11.317 -21.706   4.695  1.00 95.88           C  
ATOM   4925  CD  LYS D 134     -11.001 -22.687   3.574  1.00 95.88           C  
ATOM   4926  CE  LYS D 134     -10.543 -21.967   2.313  1.00 95.88           C  
ATOM   4927  NZ  LYS D 134     -10.235 -22.925   1.209  1.00 95.88           N  
ATOM   4928  N   LYS D 135     -13.317 -22.378   8.883  1.00 96.23           N  
ATOM   4929  CA  LYS D 135     -13.752 -23.188  10.017  1.00 96.23           C  
ATOM   4930  C   LYS D 135     -15.065 -23.902   9.712  1.00 96.23           C  
ATOM   4931  CB  LYS D 135     -13.905 -22.322  11.268  1.00 96.23           C  
ATOM   4932  O   LYS D 135     -15.875 -23.412   8.922  1.00 96.23           O  
ATOM   4933  CG  LYS D 135     -12.617 -21.648  11.716  1.00 96.23           C  
ATOM   4934  CD  LYS D 135     -12.824 -20.835  12.988  1.00 96.23           C  
ATOM   4935  CE  LYS D 135     -11.530 -20.177  13.449  1.00 96.23           C  
ATOM   4936  NZ  LYS D 135     -11.727 -19.386  14.700  1.00 96.23           N  
ATOM   4937  N   GLU D 136     -15.240 -25.034  10.253  1.00 96.73           N
[truncated: 68,041 more chars]
