# Supplementary material for: A structural discovery journey of streptococcal phages adhesion devices by AlphaFold2
Source: Front Mol Biosci. 2022 Aug 19;9:960325. doi: 10.3389/fmolb.2022.960325 (PMC9437275; doi:10.3389/fmolb.2022.960325)
Supplement: Supplementary file 2 [file DataSheet3.ZIP › PDBs/RBPs/TP778L_RBP_mono.pdb]

MODEL     1                                                                     
ATOM      1  N   LEU A   1     -55.470  10.110  58.429  1.00 85.08           N  
ATOM      2  CA  LEU A   1     -56.453   9.390  59.231  1.00 85.08           C  
ATOM      3  C   LEU A   1     -57.711   9.101  58.419  1.00 85.08           C  
ATOM      4  CB  LEU A   1     -56.813  10.191  60.485  1.00 85.08           C  
ATOM      5  O   LEU A   1     -58.266  10.002  57.786  1.00 85.08           O  
ATOM      6  CG  LEU A   1     -57.907   9.601  61.376  1.00 85.08           C  
ATOM      7  CD1 LEU A   1     -57.386   8.368  62.108  1.00 85.08           C  
ATOM      8  CD2 LEU A   1     -58.411  10.644  62.367  1.00 85.08           C  
ATOM      9  N   ALA A   2     -58.037   7.853  58.175  1.00 92.89           N  
ATOM     10  CA  ALA A   2     -59.228   7.440  57.437  1.00 92.89           C  
ATOM     11  C   ALA A   2     -60.201   6.689  58.342  1.00 92.89           C  
ATOM     12  CB  ALA A   2     -58.839   6.572  56.243  1.00 92.89           C  
ATOM     13  O   ALA A   2     -59.782   5.967  59.250  1.00 92.89           O  
ATOM     14  N   GLU A   3     -61.476   6.930  58.148  1.00 95.41           N  
ATOM     15  CA  GLU A   3     -62.530   6.346  58.972  1.00 95.41           C  
ATOM     16  C   GLU A   3     -63.447   5.451  58.143  1.00 95.41           C  
ATOM     17  CB  GLU A   3     -63.346   7.444  59.659  1.00 95.41           C  
ATOM     18  O   GLU A   3     -63.798   5.791  57.012  1.00 95.41           O  
ATOM     19  CG  GLU A   3     -64.460   6.915  60.551  1.00 95.41           C  
ATOM     20  CD  GLU A   3     -65.286   8.017  61.196  1.00 95.41           C  
ATOM     21  OE1 GLU A   3     -66.389   7.725  61.711  1.00 95.41           O  
ATOM     22  OE2 GLU A   3     -64.827   9.181  61.184  1.00 95.41           O  
ATOM     23  N   PHE A   4     -63.801   4.253  58.773  1.00 96.55           N  
ATOM     24  CA  PHE A   4     -64.657   3.294  58.084  1.00 96.55           C  
ATOM     25  C   PHE A   4     -65.749   2.778  59.012  1.00 96.55           C  
ATOM     26  CB  PHE A   4     -63.829   2.123  57.546  1.00 96.55           C  
ATOM     27  O   PHE A   4     -65.512   2.570  60.204  1.00 96.55           O  
ATOM     28  CG  PHE A   4     -62.661   2.545  56.695  1.00 96.55           C  
ATOM     29  CD1 PHE A   4     -62.802   2.692  55.320  1.00 96.55           C  
ATOM     30  CD2 PHE A   4     -61.422   2.795  57.270  1.00 96.55           C  
ATOM     31  CE1 PHE A   4     -61.723   3.083  54.531  1.00 96.55           C  
ATOM     32  CE2 PHE A   4     -60.340   3.186  56.488  1.00 96.55           C  
ATOM     33  CZ  PHE A   4     -60.492   3.328  55.118  1.00 96.55           C  
ATOM     34  N   TRP A   5     -66.982   2.534  58.462  1.00 96.60           N  
ATOM     35  CA  TRP A   5     -68.113   2.179  59.313  1.00 96.60           C  
ATOM     36  C   TRP A   5     -68.699   0.831  58.906  1.00 96.60           C  
ATOM     37  CB  TRP A   5     -69.195   3.260  59.250  1.00 96.60           C  
ATOM     38  O   TRP A   5     -68.692   0.476  57.724  1.00 96.60           O  
ATOM     39  CG  TRP A   5     -68.788   4.565  59.866  1.00 96.60           C  
ATOM     40  CD1 TRP A   5     -68.119   5.591  59.257  1.00 96.60           C  
ATOM     41  CD2 TRP A   5     -69.021   4.982  61.214  1.00 96.60           C  
ATOM     42  CE2 TRP A   5     -68.466   6.274  61.354  1.00 96.60           C  
ATOM     43  CE3 TRP A   5     -69.647   4.389  62.319  1.00 96.60           C  
ATOM     44  NE1 TRP A   5     -67.923   6.621  60.147  1.00 96.60           N  
ATOM     45  CH2 TRP A   5     -69.136   6.380  63.622  1.00 96.60           C  
ATOM     46  CZ2 TRP A   5     -68.519   6.983  62.557  1.00 96.60           C  
ATOM     47  CZ3 TRP A   5     -69.698   5.097  63.515  1.00 96.60           C  
ATOM     48  N   SER A   6     -69.204   0.062  59.860  1.00 96.76           N  
ATOM     49  CA  SER A   6     -69.903  -1.196  59.620  1.00 96.76           C  
ATOM     50  C   SER A   6     -71.371  -0.957  59.284  1.00 96.76           C  
ATOM     51  CB  SER A   6     -69.793  -2.112  60.840  1.00 96.76           C  
ATOM     52  O   SER A   6     -71.830   0.187  59.259  1.00 96.76           O  
ATOM     53  OG  SER A   6     -70.555  -1.604  61.921  1.00 96.76           O  
ATOM     54  N   ASN A   7     -72.005  -2.063  58.953  1.00 94.69           N  
ATOM     55  CA  ASN A   7     -73.464  -2.069  58.939  1.00 94.69           C  
ATOM     56  C   ASN A   7     -74.039  -1.743  60.314  1.00 94.69           C  
ATOM     57  CB  ASN A   7     -73.991  -3.419  58.449  1.00 94.69           C  
ATOM     58  O   ASN A   7     -73.303  -1.678  61.300  1.00 94.69           O  
ATOM     59  CG  ASN A   7     -73.498  -4.579  59.291  1.00 94.69           C  
ATOM     60  ND2 ASN A   7     -74.426  -5.295  59.915  1.00 94.69           N  
ATOM     61  OD1 ASN A   7     -72.293  -4.829  59.382  1.00 94.69           O  
ATOM     62  N   ASN A   8     -75.295  -1.364  60.376  1.00 94.50           N  
ATOM     63  CA  ASN A   8     -76.032  -0.991  61.579  1.00 94.50           C  
ATOM     64  C   ASN A   8     -76.905  -2.139  62.079  1.00 94.50           C  
ATOM     65  CB  ASN A   8     -76.886   0.252  61.322  1.00 94.50           C  
ATOM     66  O   ASN A   8     -77.592  -2.791  61.291  1.00 94.50           O  
ATOM     67  CG  ASN A   8     -77.624   0.720  62.561  1.00 94.50           C  
ATOM     68  ND2 ASN A   8     -77.194   1.848  63.116  1.00 94.50           N  
ATOM     69  OD1 ASN A   8     -78.571   0.074  63.016  1.00 94.50           O  
ATOM     70  N   ASP A   9     -76.763  -2.435  63.347  1.00 93.35           N  
ATOM     71  CA  ASP A   9     -77.643  -3.386  64.019  1.00 93.35           C  
ATOM     72  C   ASP A   9     -78.304  -2.754  65.241  1.00 93.35           C  
ATOM     73  CB  ASP A   9     -76.865  -4.638  64.431  1.00 93.35           C  
ATOM     74  O   ASP A   9     -77.707  -2.698  66.318  1.00 93.35           O  
ATOM     75  CG  ASP A   9     -77.748  -5.708  65.049  1.00 93.35           C  
ATOM     76  OD1 ASP A   9     -78.970  -5.717  64.787  1.00 93.35           O  
ATOM     77  OD2 ASP A   9     -77.217  -6.547  65.808  1.00 93.35           O  
ATOM     78  N   ARG A  10     -79.594  -2.363  65.069  1.00 91.36           N  
ATOM     79  CA  ARG A  10     -80.443  -1.822  66.126  1.00 91.36           C  
ATOM     80  C   ARG A  10     -79.755  -0.665  66.843  1.00 91.36           C  
ATOM     81  CB  ARG A  10     -80.814  -2.915  67.130  1.00 91.36           C  
ATOM     82  O   ARG A  10     -79.871  -0.527  68.062  1.00 91.36           O  
ATOM     83  CG  ARG A  10     -81.693  -4.012  66.551  1.00 91.36           C  
ATOM     84  CD  ARG A  10     -81.893  -5.154  67.537  1.00 91.36           C  
ATOM     85  NE  ARG A  10     -80.679  -5.951  67.692  1.00 91.36           N  
ATOM     86  NH1 ARG A  10     -81.550  -7.336  69.323  1.00 91.36           N  
ATOM     87  NH2 ARG A  10     -79.395  -7.626  68.597  1.00 91.36           N  
ATOM     88  CZ  ARG A  10     -80.544  -6.969  68.537  1.00 91.36           C  
ATOM     89  N   GLY A  11     -78.901   0.056  66.156  1.00 91.64           N  
ATOM     90  CA  GLY A  11     -78.265   1.250  66.689  1.00 91.64           C  
ATOM     91  C   GLY A  11     -76.815   1.030  67.078  1.00 91.64           C  
ATOM     92  O   GLY A  11     -76.142   1.957  67.533  1.00 91.64           O  
ATOM     93  N   TYR A  12     -76.310  -0.252  66.868  1.00 95.69           N  
ATOM     94  CA  TYR A  12     -74.902  -0.561  67.095  1.00 95.69           C  
ATOM     95  C   TYR A  12     -74.112  -0.490  65.794  1.00 95.69           C  
ATOM     96  CB  TYR A  12     -74.751  -1.950  67.722  1.00 95.69           C  
ATOM     97  O   TYR A  12     -74.549  -1.013  64.766  1.00 95.69           O  
ATOM     98  CG  TYR A  12     -75.399  -2.077  69.079  1.00 95.69           C  
ATOM     99  CD1 TYR A  12     -74.876  -1.415  70.187  1.00 95.69           C  
ATOM    100  CD2 TYR A  12     -76.535  -2.860  69.257  1.00 95.69           C  
ATOM    101  CE1 TYR A  12     -75.469  -1.530  71.441  1.00 95.69           C  
ATOM    102  CE2 TYR A  12     -77.136  -2.983  70.505  1.00 95.69           C  
ATOM    103  OH  TYR A  12     -77.188  -2.433  72.827  1.00 95.69           O  
ATOM    104  CZ  TYR A  12     -76.597  -2.315  71.589  1.00 95.69           C  
ATOM    105  N   ARG A  13     -72.922   0.037  65.867  1.00 97.05           N  
ATOM    106  CA  ARG A  13     -71.975   0.059  64.757  1.00 97.05           C  
ATOM    107  C   ARG A  13     -70.539  -0.051  65.258  1.00 97.05           C  
ATOM    108  CB  ARG A  13     -72.146   1.335  63.930  1.00 97.05           C  
ATOM    109  O   ARG A  13     -70.245   0.316  66.398  1.00 97.05           O  
ATOM    110  CG  ARG A  13     -73.497   1.448  63.243  1.00 97.05           C  
ATOM    111  CD  ARG A  13     -73.615   2.735  62.438  1.00 97.05           C  
ATOM    112  NE  ARG A  13     -72.874   2.655  61.183  1.00 97.05           N  
ATOM    113  NH1 ARG A  13     -73.468   4.767  60.459  1.00 97.05           N  
ATOM    114  NH2 ARG A  13     -72.117   3.444  59.163  1.00 97.05           N  
ATOM    115  CZ  ARG A  13     -72.821   3.622  60.271  1.00 97.05           C  
ATOM    116  N   ILE A  14     -69.687  -0.638  64.441  1.00 97.56           N  
ATOM    117  CA  ILE A  14     -68.265  -0.483  64.729  1.00 97.56           C  
ATOM    118  C   ILE A  14     -67.664   0.573  63.805  1.00 97.56           C  
ATOM    119  CB  ILE A  14     -67.509  -1.822  64.578  1.00 97.56           C  
ATOM    120  O   ILE A  14     -68.108   0.736  62.666  1.00 97.56           O  
ATOM    121  CG1 ILE A  14     -67.689  -2.380  63.161  1.00 97.56           C  
ATOM    122  CG2 ILE A  14     -67.981  -2.831  65.628  1.00 97.56           C  
ATOM    123  CD1 ILE A  14     -66.852  -3.618  62.873  1.00 97.56           C  
ATOM    124  N   ARG A  15     -66.791   1.248  64.407  1.00 97.56           N  
ATOM    125  CA  ARG A  15     -66.034   2.294  63.727  1.00 97.56           C  
ATOM    126  C   ARG A  15     -64.539   1.997  63.760  1.00 97.56           C  
ATOM    127  CB  ARG A  15     -66.312   3.658  64.360  1.00 97.56           C  
ATOM    128  O   ARG A  15     -63.977   1.729  64.824  1.00 97.56           O  
ATOM    129  CG  ARG A  15     -65.713   4.827  63.595  1.00 97.56           C  
ATOM    130  CD  ARG A  15     -66.116   6.164  64.200  1.00 97.56           C  
ATOM    131  NE  ARG A  15     -65.348   6.464  65.405  1.00 97.56           N  
ATOM    132  NH1 ARG A  15     -66.379   8.492  65.807  1.00 97.56           N  
ATOM    133  NH2 ARG A  15     -64.740   7.735  67.219  1.00 97.56           N  
ATOM    134  CZ  ARG A  15     -65.491   7.563  66.141  1.00 97.56           C  
ATOM    135  N   LEU A  16     -63.902   1.976  62.501  1.00 97.74           N  
ATOM    136  CA  LEU A  16     -62.471   1.716  62.391  1.00 97.74           C  
ATOM    137  C   LEU A  16     -61.728   2.957  61.908  1.00 97.74           C  
ATOM    138  CB  LEU A  16     -62.210   0.547  61.436  1.00 97.74           C  
ATOM    139  O   LEU A  16     -62.087   3.541  60.883  1.00 97.74           O  
ATOM    140  CG  LEU A  16     -60.744   0.231  61.137  1.00 97.74           C  
ATOM    141  CD1 LEU A  16     -60.034  -0.238  62.403  1.00 97.74           C  
ATOM    142  CD2 LEU A  16     -60.637  -0.821  60.037  1.00 97.74           C  
ATOM    143  N   TRP A  17     -60.725   3.413  62.711  1.00 97.42           N  
ATOM    144  CA  TRP A  17     -59.773   4.442  62.305  1.00 97.42           C  
ATOM    145  C   TRP A  17     -58.436   3.823  61.914  1.00 97.42           C  
ATOM    146  CB  TRP A  17     -59.569   5.461  63.429  1.00 97.42           C  
ATOM    147  O   TRP A  17     -57.896   2.986  62.641  1.00 97.42           O  
ATOM    148  CG  TRP A  17     -60.797   6.254  63.763  1.00 97.42           C  
ATOM    149  CD1 TRP A  17     -61.215   7.413  63.172  1.00 97.42           C  
ATOM    150  CD2 TRP A  17     -61.764   5.946  64.772  1.00 97.42           C  
ATOM    151  CE2 TRP A  17     -62.744   6.963  64.736  1.00 97.42           C  
ATOM    152  CE3 TRP A  17     -61.898   4.908  65.703  1.00 97.42           C  
ATOM    153  NE1 TRP A  17     -62.386   7.845  63.752  1.00 97.42           N  
ATOM    154  CH2 TRP A  17     -63.950   5.944  66.499  1.00 97.42           C  
ATOM    155  CZ2 TRP A  17     -63.843   6.972  65.597  1.00 97.42           C  
ATOM    156  CZ3 TRP A  17     -62.993   4.918  66.559  1.00 97.42           C  
ATOM    157  N   ILE A  18     -58.001   4.107  60.687  1.00 97.05           N  
ATOM    158  CA  ILE A  18     -56.656   3.740  60.257  1.00 97.05           C  
ATOM    159  C   ILE A  18     -55.834   5.001  60.001  1.00 97.05           C  
ATOM    160  CB  ILE A  18     -56.689   2.856  58.989  1.00 97.05           C  
ATOM    161  O   ILE A  18     -56.244   5.871  59.229  1.00 97.05           O  
ATOM    162  CG1 ILE A  18     -57.539   1.604  59.234  1.00 97.05           C  
ATOM    163  CG2 ILE A  18     -55.269   2.479  58.557  1.00 97.05           C  
ATOM    164  CD1 ILE A  18     -57.625   0.671  58.034  1.00 97.05           C  
ATOM    165  N   ASP A  19     -54.761   5.082  60.705  1.00 95.37           N  
ATOM    166  CA  ASP A  19     -53.883   6.244  60.601  1.00 95.37           C  
ATOM    167  C   ASP A  19     -52.428   5.818  60.422  1.00 95.37           C  
ATOM    168  CB  ASP A  19     -54.023   7.134  61.837  1.00 95.37           C  
ATOM    169  O   ASP A  19     -51.943   4.934  61.131  1.00 95.37           O  
ATOM    170  CG  ASP A  19     -53.151   8.376  61.775  1.00 95.37           C  
ATOM    171  OD1 ASP A  19     -53.018   8.974  60.685  1.00 95.37           O  
ATOM    172  OD2 ASP A  19     -52.590   8.759  62.824  1.00 95.37           O  
ATOM    173  N   GLN A  20     -51.767   6.284  59.268  1.00 95.86           N  
ATOM    174  CA  GLN A  20     -50.316   6.156  59.183  1.00 95.86           C  
ATOM    175  C   GLN A  20     -49.621   7.103  60.157  1.00 95.86           C  
ATOM    176  CB  GLN A  20     -49.835   6.425  57.756  1.00 95.86           C  
ATOM    177  O   GLN A  20     -49.651   8.322  59.973  1.00 95.86           O  
ATOM    178  CG  GLN A  20     -48.333   6.257  57.571  1.00 95.86           C  
ATOM    179  CD  GLN A  20     -47.877   6.570  56.158  1.00 95.86           C  
ATOM    180  NE2 GLN A  20     -46.594   6.358  55.888  1.00 95.86           N  
ATOM    181  OE1 GLN A  20     -48.673   6.999  55.316  1.00 95.86           O  
ATOM    182  N   VAL A  21     -48.919   6.588  61.166  1.00 94.62           N  
ATOM    183  CA  VAL A  21     -48.394   7.343  62.298  1.00 94.62           C  
ATOM    184  C   VAL A  21     -46.997   7.864  61.969  1.00 94.62           C  
ATOM    185  CB  VAL A  21     -48.354   6.486  63.583  1.00 94.62           C  
ATOM    186  O   VAL A  21     -46.648   8.992  62.327  1.00 94.62           O  
ATOM    187  CG1 VAL A  21     -47.996   7.345  64.794  1.00 94.62           C  
ATOM    188  CG2 VAL A  21     -49.694   5.785  63.798  1.00 94.62           C  
ATOM    189  N   SER A  22     -46.227   7.089  61.407  1.00 93.88           N  
ATOM    190  CA  SER A  22     -44.867   7.454  61.023  1.00 93.88           C  
ATOM    191  C   SER A  22     -44.340   6.542  59.920  1.00 93.88           C  
ATOM    192  CB  SER A  22     -43.934   7.395  62.233  1.00 93.88           C  
ATOM    193  O   SER A  22     -44.963   5.531  59.593  1.00 93.88           O  
ATOM    194  OG  SER A  22     -43.820   6.067  62.716  1.00 93.88           O  
ATOM    195  N   GLN A  23     -43.211   7.007  59.244  1.00 92.25           N  
ATOM    196  CA  GLN A  23     -42.486   6.234  58.240  1.00 92.25           C  
ATOM    197  C   GLN A  23     -41.029   6.033  58.647  1.00 92.25           C  
ATOM    198  CB  GLN A  23     -42.560   6.923  56.876  1.00 92.25           C  
ATOM    199  O   GLN A  23     -40.450   6.874  59.338  1.00 92.25           O  
ATOM    200  CG  GLN A  23     -43.969   7.005  56.305  1.00 92.25           C  
ATOM    201  CD  GLN A  23     -44.026   7.761  54.990  1.00 92.25           C  
ATOM    202  NE2 GLN A  23     -44.442   7.076  53.930  1.00 92.25           N  
ATOM    203  OE1 GLN A  23     -43.701   8.950  54.928  1.00 92.25           O  
ATOM    204  N   ASP A  24     -40.553   4.811  58.337  1.00 89.92           N  
ATOM    205  CA  ASP A  24     -39.120   4.540  58.403  1.00 89.92           C  
ATOM    206  C   ASP A  24     -38.532   4.351  57.006  1.00 89.92           C  
ATOM    207  CB  ASP A  24     -38.847   3.303  59.261  1.00 89.92           C  
ATOM    208  O   ASP A  24     -38.711   3.298  56.390  1.00 89.92           O  
ATOM    209  CG  ASP A  24     -37.375   3.120  59.586  1.00 89.92           C  
ATOM    210  OD1 ASP A  24     -36.517   3.456  58.740  1.00 89.92           O  
ATOM    211  OD2 ASP A  24     -37.069   2.633  60.696  1.00 89.92           O  
ATOM    212  N   LYS A  25     -37.852   5.438  56.476  1.00 84.87           N  
ATOM    213  CA  LYS A  25     -37.359   5.458  55.103  1.00 84.87           C  
ATOM    214  C   LYS A  25     -36.304   4.378  54.881  1.00 84.87           C  
ATOM    215  CB  LYS A  25     -36.781   6.832  54.760  1.00 84.87           C  
ATOM    216  O   LYS A  25     -36.274   3.739  53.828  1.00 84.87           O  
ATOM    217  CG  LYS A  25     -37.816   7.948  54.726  1.00 84.87           C  
ATOM    218  CD  LYS A  25     -37.179   9.291  54.396  1.00 84.87           C  
ATOM    219  CE  LYS A  25     -38.197  10.422  54.452  1.00 84.87           C  
ATOM    220  NZ  LYS A  25     -37.560  11.753  54.219  1.00 84.87           N  
ATOM    221  N   VAL A  26     -35.517   4.095  55.933  1.00 83.30           N  
ATOM    222  CA  VAL A  26     -34.424   3.134  55.833  1.00 83.30           C  
ATOM    223  C   VAL A  26     -34.985   1.715  55.776  1.00 83.30           C  
ATOM    224  CB  VAL A  26     -33.439   3.270  57.016  1.00 83.30           C  
ATOM    225  O   VAL A  26     -34.599   0.922  54.914  1.00 83.30           O  
ATOM    226  CG1 VAL A  26     -32.371   2.180  56.958  1.00 83.30           C  
ATOM    227  CG2 VAL A  26     -32.794   4.655  57.016  1.00 83.30           C  
ATOM    228  N   ALA A  27     -35.889   1.383  56.642  1.00 86.97           N  
ATOM    229  CA  ALA A  27     -36.443   0.034  56.730  1.00 86.97           C  
ATOM    230  C   ALA A  27     -37.550  -0.172  55.699  1.00 86.97           C  
ATOM    231  CB  ALA A  27     -36.974  -0.233  58.136  1.00 86.97           C  
ATOM    232  O   ALA A  27     -38.033  -1.291  55.514  1.00 86.97           O  
ATOM    233  N   ASN A  28     -37.934   0.921  54.948  1.00 90.35           N  
ATOM    234  CA  ASN A  28     -38.996   0.900  53.948  1.00 90.35           C  
ATOM    235  C   ASN A  28     -40.303   0.366  54.528  1.00 90.35           C  
ATOM    236  CB  ASN A  28     -38.575   0.068  52.735  1.00 90.35           C  
ATOM    237  O   ASN A  28     -40.936  -0.511  53.938  1.00 90.35           O  
ATOM    238  CG  ASN A  28     -39.448   0.320  51.522  1.00 90.35           C  
ATOM    239  ND2 ASN A  28     -39.559  -0.678  50.653  1.00 90.35           N  
ATOM    240  OD1 ASN A  28     -40.019   1.403  51.366  1.00 90.35           O  
ATOM    241  N   THR A  29     -40.701   0.973  55.765  1.00 94.13           N  
ATOM    242  CA  THR A  29     -41.913   0.544  56.454  1.00 94.13           C  
ATOM    243  C   THR A  29     -42.694   1.747  56.976  1.00 94.13           C  
ATOM    244  CB  THR A  29     -41.585  -0.404  57.623  1.00 94.13           C  
ATOM    245  O   THR A  29     -42.149   2.848  57.083  1.00 94.13           O  
ATOM    246  CG2 THR A  29     -40.809  -1.625  57.139  1.00 94.13           C  
ATOM    247  OG1 THR A  29     -40.795   0.297  58.592  1.00 94.13           O  
ATOM    248  N   SER A  30     -44.005   1.610  57.216  1.00 96.50           N  
ATOM    249  CA  SER A  30     -44.859   2.584  57.888  1.00 96.50           C  
ATOM    250  C   SER A  30     -45.482   1.996  59.149  1.00 96.50           C  
ATOM    251  CB  SER A  30     -45.959   3.074  56.946  1.00 96.50           C  
ATOM    252  O   SER A  30     -45.774   0.799  59.204  1.00 96.50           O  
ATOM    253  OG  SER A  30     -45.404   3.769  55.842  1.00 96.50           O  
ATOM    254  N   GLN A  31     -45.496   2.823  60.208  1.00 96.73           N  
ATOM    255  CA  GLN A  31     -46.284   2.464  61.383  1.00 96.73           C  
ATOM    256  C   GLN A  31     -47.746   2.866  61.208  1.00 96.73           C  
ATOM    257  CB  GLN A  31     -45.705   3.118  62.638  1.00 96.73           C  
ATOM    258  O   GLN A  31     -48.049   4.039  60.980  1.00 96.73           O  
ATOM    259  CG  GLN A  31     -44.282   2.681  62.959  1.00 96.73           C  
ATOM    260  CD  GLN A  31     -44.184   1.207  63.304  1.00 96.73           C  
ATOM    261  NE2 GLN A  31     -43.131   0.555  62.824  1.00 96.73           N  
ATOM    262  OE1 GLN A  31     -45.048   0.659  63.996  1.00 96.73           O  
ATOM    263  N   VAL A  32     -48.588   1.870  61.199  1.00 96.87           N  
ATOM    264  CA  VAL A  32     -50.005   2.101  60.937  1.00 96.87           C  
ATOM    265  C   VAL A  32     -50.824   1.757  62.179  1.00 96.87           C  
ATOM    266  CB  VAL A  32     -50.500   1.278  59.727  1.00 96.87           C  
ATOM    267  O   VAL A  32     -50.711   0.654  62.719  1.00 96.87           O  
ATOM    268  CG1 VAL A  32     -51.979   1.552  59.457  1.00 96.87           C  
ATOM    269  CG2 VAL A  32     -49.661   1.591  58.490  1.00 96.87           C  
ATOM    270  N   ARG A  33     -51.543   2.750  62.685  1.00 96.98           N  
ATOM    271  CA  ARG A  33     -52.378   2.575  63.869  1.00 96.98           C  
ATOM    272  C   ARG A  33     -53.804   2.197  63.483  1.00 96.98           C  
ATOM    273  CB  ARG A  33     -52.385   3.850  64.716  1.00 96.98           C  
ATOM    274  O   ARG A  33     -54.431   2.873  62.664  1.00 96.98           O  
ATOM    275  CG  ARG A  33     -53.099   3.700  66.049  1.00 96.98           C  
ATOM    276  CD  ARG A  33     -53.042   4.982  66.867  1.00 96.98           C  
ATOM    277  NE  ARG A  33     -53.703   4.827  68.160  1.00 96.98           N  
ATOM    278  NH1 ARG A  33     -53.462   7.039  68.781  1.00 96.98           N  
ATOM    279  NH2 ARG A  33     -54.502   5.556  70.186  1.00 96.98           N  
ATOM    280  CZ  ARG A  33     -53.888   5.808  69.039  1.00 96.98           C  
ATOM    281  N   PHE A  34     -54.284   1.040  64.035  1.00 97.30           N  
ATOM    282  CA  PHE A  34     -55.661   0.583  63.891  1.00 97.30           C  
ATOM    283  C   PHE A  34     -56.446   0.818  65.176  1.00 97.30           C  
ATOM    284  CB  PHE A  34     -55.699  -0.902  63.516  1.00 97.30           C  
ATOM    285  O   PHE A  34     -56.027   0.388  66.253  1.00 97.30           O  
ATOM    286  CG  PHE A  34     -55.135  -1.199  62.153  1.00 97.30           C  
ATOM    287  CD1 PHE A  34     -55.952  -1.182  61.029  1.00 97.30           C  
ATOM    288  CD2 PHE A  34     -53.788  -1.495  61.995  1.00 97.30           C  
ATOM    289  CE1 PHE A  34     -55.433  -1.456  59.766  1.00 97.30           C  
ATOM    290  CE2 PHE A  34     -53.262  -1.770  60.736  1.00 97.30           C  
ATOM    291  CZ  PHE A  34     -54.086  -1.751  59.623  1.00 97.30           C  
ATOM    292  N   GLN A  35     -57.623   1.521  65.052  1.00 97.26           N  
ATOM    293  CA  GLN A  35     -58.510   1.727  66.193  1.00 97.26           C  
ATOM    294  C   GLN A  35     -59.932   1.279  65.871  1.00 97.26           C  
ATOM    295  CB  GLN A  35     -58.505   3.195  66.620  1.00 97.26           C  
ATOM    296  O   GLN A  35     -60.557   1.797  64.942  1.00 97.26           O  
ATOM    297  CG  GLN A  35     -57.136   3.707  67.047  1.00 97.26           C  
ATOM    298  CD  GLN A  35     -57.112   5.208  67.264  1.00 97.26           C  
ATOM    299  NE2 GLN A  35     -57.069   5.624  68.525  1.00 97.26           N  
ATOM    300  OE1 GLN A  35     -57.132   5.988  66.307  1.00 97.26           O  
ATOM    301  N   LEU A  36     -60.337   0.304  66.649  1.00 97.79           N  
ATOM    302  CA  LEU A  36     -61.690  -0.208  66.465  1.00 97.79           C  
ATOM    303  C   LEU A  36     -62.546   0.062  67.698  1.00 97.79           C  
ATOM    304  CB  LEU A  36     -61.660  -1.709  66.169  1.00 97.79           C  
ATOM    305  O   LEU A  36     -62.128  -0.222  68.823  1.00 97.79           O  
ATOM    306  CG  LEU A  36     -62.995  -2.354  65.794  1.00 97.79           C  
ATOM    307  CD1 LEU A  36     -63.476  -1.831  64.444  1.00 97.79           C  
ATOM    308  CD2 LEU A  36     -62.868  -3.873  65.770  1.00 97.79           C  
ATOM    309  N   ALA A  37     -63.699   0.645  67.472  1.00 97.40           N  
ATOM    310  CA  ALA A  37     -64.591   0.960  68.585  1.00 97.40           C  
ATOM    311  C   ALA A  37     -66.015   0.496  68.294  1.00 97.40           C  
ATOM    312  CB  ALA A  37     -64.571   2.459  68.874  1.00 97.40           C  
ATOM    313  O   ALA A  37     -66.446   0.481  67.139  1.00 97.40           O  
ATOM    314  N   LEU A  38     -66.693   0.047  69.317  1.00 96.86           N  
ATOM    315  CA  LEU A  38     -68.120  -0.254  69.284  1.00 96.86           C  
ATOM    316  C   LEU A  38     -68.940   0.947  69.745  1.00 96.86           C  
ATOM    317  CB  LEU A  38     -68.433  -1.468  70.163  1.00 96.86           C  
ATOM    318  O   LEU A  38     -68.674   1.515  70.806  1.00 96.86           O  
ATOM    319  CG  LEU A  38     -69.904  -1.874  70.259  1.00 96.86           C  
ATOM    320  CD1 LEU A  38     -70.413  -2.347  68.901  1.00 96.86           C  
ATOM    321  CD2 LEU A  38     -70.092  -2.960  71.314  1.00 96.86           C  
ATOM    322  N   LEU A  39     -69.956   1.253  68.931  1.00 96.69           N  
ATOM    323  CA  LEU A  39     -70.778   2.420  69.231  1.00 96.69           C  
ATOM    324  C   LEU A  39     -72.255   2.043  69.292  1.00 96.69           C  
ATOM    325  CB  LEU A  39     -70.561   3.513  68.181  1.00 96.69           C  
ATOM    326  O   LEU A  39     -72.701   1.144  68.577  1.00 96.69           O  
ATOM    327  CG  LEU A  39     -69.137   4.055  68.050  1.00 96.69           C  
ATOM    328  CD1 LEU A  39     -68.323   3.181  67.102  1.00 96.69           C  
ATOM    329  CD2 LEU A  39     -69.157   5.501  67.568  1.00 96.69           C  
ATOM    330  N   ASN A  40     -72.927   2.825  70.220  1.00 94.89           N  
ATOM    331  CA  ASN A  40     -74.377   2.669  70.270  1.00 94.89           C  
ATOM    332  C   ASN A  40     -75.091   4.009  70.111  1.00 94.89           C  
ATOM    333  CB  ASN A  40     -74.800   1.995  71.577  1.00 94.89           C  
ATOM    334  O   ASN A  40     -74.455   5.064  70.146  1.00 94.89           O  
ATOM    335  CG  ASN A  40     -74.728   2.931  72.767  1.00 94.89           C  
ATOM    336  ND2 ASN A  40     -75.609   2.723  73.739  1.00 94.89           N  
ATOM    337  OD1 ASN A  40     -73.888   3.833  72.813  1.00 94.89           O  
ATOM    338  N   THR A  41     -76.274   3.945  69.643  1.00 92.56           N  
ATOM    339  CA  THR A  41     -77.138   5.120  69.673  1.00 92.56           C  
ATOM    340  C   THR A  41     -78.096   5.056  70.859  1.00 92.56           C  
ATOM    341  CB  THR A  41     -77.943   5.255  68.367  1.00 92.56           C  
ATOM    342  O   THR A  41     -77.697   5.301  72.000  1.00 92.56           O  
ATOM    343  CG2 THR A  41     -77.023   5.516  67.179  1.00 92.56           C  
ATOM    344  OG1 THR A  41     -78.673   4.044  68.135  1.00 92.56           O  
ATOM    345  N   THR A  42     -79.163   4.398  70.829  1.00 90.89           N  
ATOM    346  CA  THR A  42     -80.124   4.448  71.926  1.00 90.89           C  
ATOM    347  C   THR A  42     -80.268   3.079  72.583  1.00 90.89           C  
ATOM    348  CB  THR A  42     -81.502   4.934  71.439  1.00 90.89           C  
ATOM    349  O   THR A  42     -80.974   2.935  73.583  1.00 90.89           O  
ATOM    350  CG2 THR A  42     -81.443   6.387  70.980  1.00 90.89           C  
ATOM    351  OG1 THR A  42     -81.931   4.116  70.343  1.00 90.89           O  
ATOM    352  N   THR A  43     -79.647   1.985  72.122  1.00 88.97           N  
ATOM    353  CA  THR A  43     -79.728   0.629  72.655  1.00 88.97           C  
ATOM    354  C   THR A  43     -78.481   0.292  73.469  1.00 88.97           C  
ATOM    355  CB  THR A  43     -79.901  -0.404  71.526  1.00 88.97           C  
ATOM    356  O   THR A  43     -77.390   0.786  73.176  1.00 88.97           O  
ATOM    357  CG2 THR A  43     -81.233  -0.215  70.807  1.00 88.97           C  
ATOM    358  OG1 THR A  43     -78.835  -0.255  70.581  1.00 88.97           O  
ATOM    359  N   THR A  44     -78.669  -0.402  74.665  1.00 92.47           N  
ATOM    360  CA  THR A  44     -77.586  -0.700  75.596  1.00 92.47           C  
ATOM    361  C   THR A  44     -77.526  -2.195  75.895  1.00 92.47           C  
ATOM    362  CB  THR A  44     -77.750   0.083  76.912  1.00 92.47           C  
ATOM    363  O   THR A  44     -78.514  -2.910  75.712  1.00 92.47           O  
ATOM    364  CG2 THR A  44     -77.833   1.584  76.653  1.00 92.47           C  
ATOM    365  OG1 THR A  44     -78.950  -0.344  77.569  1.00 92.47           O  
ATOM    366  N   PHE A  45     -76.329  -2.733  76.220  1.00 93.29           N  
ATOM    367  CA  PHE A  45     -76.177  -4.122  76.635  1.00 93.29           C  
ATOM    368  C   PHE A  45     -74.981  -4.281  77.567  1.00 93.29           C  
ATOM    369  CB  PHE A  45     -76.016  -5.035  75.416  1.00 93.29           C  
ATOM    370  O   PHE A  45     -74.112  -3.408  77.624  1.00 93.29           O  
ATOM    371  CG  PHE A  45     -74.623  -5.049  74.847  1.00 93.29           C  
ATOM    372  CD1 PHE A  45     -74.206  -4.056  73.969  1.00 93.29           C  
ATOM    373  CD2 PHE A  45     -73.731  -6.056  75.190  1.00 93.29           C  
ATOM    374  CE1 PHE A  45     -72.918  -4.066  73.440  1.00 93.29           C  
ATOM    375  CE2 PHE A  45     -72.441  -6.073  74.666  1.00 93.29           C  
ATOM    376  CZ  PHE A  45     -72.037  -5.078  73.790  1.00 93.29           C  
ATOM    377  N   ALA A  46     -74.981  -5.229  78.486  1.00 91.70           N  
ATOM    378  CA  ALA A  46     -73.868  -5.556  79.373  1.00 91.70           C  
ATOM    379  C   ALA A  46     -73.802  -7.057  79.640  1.00 91.70           C  
ATOM    380  CB  ALA A  46     -73.993  -4.790  80.688  1.00 91.70           C  
ATOM    381  O   ALA A  46     -74.803  -7.763  79.497  1.00 91.70           O  
ATOM    382  N   GLN A  47     -72.618  -7.587  79.796  1.00 86.93           N  
ATOM    383  CA  GLN A  47     -72.317  -8.908  80.336  1.00 86.93           C  
ATOM    384  C   GLN A  47     -72.447  -9.984  79.262  1.00 86.93           C  
ATOM    385  CB  GLN A  47     -73.237  -9.230  81.515  1.00 86.93           C  
ATOM    386  O   GLN A  47     -72.714 -11.148  79.570  1.00 86.93           O  
ATOM    387  CG  GLN A  47     -73.030  -8.324  82.721  1.00 86.93           C  
ATOM    388  CD  GLN A  47     -73.928  -8.688  83.889  1.00 86.93           C  
ATOM    389  NE2 GLN A  47     -73.394  -8.587  85.101  1.00 86.93           N  
ATOM    390  OE1 GLN A  47     -75.092  -9.056  83.703  1.00 86.93           O  
ATOM    391  N   TYR A  48     -72.345  -9.607  77.902  1.00 91.66           N  
ATOM    392  CA  TYR A  48     -72.254 -10.556  76.797  1.00 91.66           C  
ATOM    393  C   TYR A  48     -70.805 -10.758  76.371  1.00 91.66           C  
ATOM    394  CB  TYR A  48     -73.086 -10.075  75.605  1.00 91.66           C  
ATOM    395  O   TYR A  48     -70.046  -9.793  76.250  1.00 91.66           O  
ATOM    396  CG  TYR A  48     -74.568 -10.312  75.764  1.00 91.66           C  
ATOM    397  CD1 TYR A  48     -75.228 -11.266  74.993  1.00 91.66           C  
ATOM    398  CD2 TYR A  48     -75.312  -9.581  76.684  1.00 91.66           C  
ATOM    399  CE1 TYR A  48     -76.594 -11.487  75.135  1.00 91.66           C  
ATOM    400  CE2 TYR A  48     -76.679  -9.793  76.835  1.00 91.66           C  
ATOM    401  OH  TYR A  48     -78.662 -10.961  76.202  1.00 91.66           O  
ATOM    402  CZ  TYR A  48     -77.309 -10.747  76.057  1.00 91.66           C  
ATOM    403  N   GLN A  49     -70.503 -12.007  76.251  1.00 93.41           N  
ATOM    404  CA  GLN A  49     -69.194 -12.308  75.679  1.00 93.41           C  
ATOM    405  C   GLN A  49     -69.153 -11.970  74.192  1.00 93.41           C  
ATOM    406  CB  GLN A  49     -68.841 -13.781  75.892  1.00 93.41           C  
ATOM    407  O   GLN A  49     -69.978 -12.456  73.416  1.00 93.41           O  
ATOM    408  CG  GLN A  49     -68.376 -14.103  77.306  1.00 93.41           C  
ATOM    409  CD  GLN A  49     -67.060 -13.434  77.658  1.00 93.41           C  
ATOM    410  NE2 GLN A  49     -66.907 -13.056  78.923  1.00 93.41           N  
ATOM    411  OE1 GLN A  49     -66.188 -13.260  76.801  1.00 93.41           O  
ATOM    412  N   CYS A  50     -68.246 -11.174  73.779  1.00 94.99           N  
ATOM    413  CA  CYS A  50     -68.102 -10.735  72.395  1.00 94.99           C  
ATOM    414  C   CYS A  50     -66.653 -10.843  71.937  1.00 94.99           C  
ATOM    415  CB  CYS A  50     -68.591  -9.296  72.236  1.00 94.99           C  
ATOM    416  O   CYS A  50     -65.745 -10.973  72.760  1.00 94.99           O  
ATOM    417  SG  CYS A  50     -70.290  -9.039  72.793  1.00 94.99           S  
ATOM    418  N   ASN A  51     -66.486 -10.895  70.641  1.00 96.40           N  
ATOM    419  CA  ASN A  51     -65.150 -10.826  70.058  1.00 96.40           C  
ATOM    420  C   ASN A  51     -65.121  -9.920  68.831  1.00 96.40           C  
ATOM    421  CB  ASN A  51     -64.649 -12.226  69.697  1.00 96.40           C  
ATOM    422  O   ASN A  51     -66.149  -9.709  68.185  1.00 96.40           O  
ATOM    423  CG  ASN A  51     -65.486 -12.885  68.618  1.00 96.40           C  
ATOM    424  ND2 ASN A  51     -66.350 -13.810  69.020  1.00 96.40           N  
ATOM    425  OD1 ASN A  51     -65.356 -12.567  67.433  1.00 96.40           O  
ATOM    426  N   ALA A  52     -64.014  -9.319  68.611  1.00 97.13           N  
ATOM    427  CA  ALA A  52     -63.774  -8.452  67.460  1.00 97.13           C  
ATOM    428  C   ALA A  52     -62.379  -8.679  66.884  1.00 97.13           C  
ATOM    429  CB  ALA A  52     -63.954  -6.987  67.850  1.00 97.13           C  
ATOM    430  O   ALA A  52     -61.477  -9.138  67.588  1.00 97.13           O  
ATOM    431  N   TYR A  53     -62.246  -8.472  65.594  1.00 97.47           N  
ATOM    432  CA  TYR A  53     -60.916  -8.531  64.999  1.00 97.47           C  
ATOM    433  C   TYR A  53     -60.790  -7.542  63.847  1.00 97.47           C  
ATOM    434  CB  TYR A  53     -60.609  -9.948  64.506  1.00 97.47           C  
ATOM    435  O   TYR A  53     -61.795  -7.108  63.279  1.00 97.47           O  
ATOM    436  CG  TYR A  53     -61.514 -10.412  63.390  1.00 97.47           C  
ATOM    437  CD1 TYR A  53     -62.663 -11.152  63.661  1.00 97.47           C  
ATOM    438  CD2 TYR A  53     -61.221 -10.113  62.064  1.00 97.47           C  
ATOM    439  CE1 TYR A  53     -63.499 -11.583  62.636  1.00 97.47           C  
ATOM    440  CE2 TYR A  53     -62.050 -10.539  61.031  1.00 97.47           C  
ATOM    441  OH  TYR A  53     -64.009 -11.696  60.308  1.00 97.47           O  
ATOM    442  CZ  TYR A  53     -63.185 -11.272  61.327  1.00 97.47           C  
ATOM    443  N   ILE A  54     -59.609  -7.178  63.591  1.00 97.95           N  
ATOM    444  CA  ILE A  54     -59.188  -6.493  62.374  1.00 97.95           C  
ATOM    445  C   ILE A  54     -58.247  -7.393  61.576  1.00 97.95           C  
ATOM    446  CB  ILE A  54     -58.500  -5.147  62.692  1.00 97.95           C  
ATOM    447  O   ILE A  54     -57.272  -7.919  62.118  1.00 97.95           O  
ATOM    448  CG1 ILE A  54     -59.437  -4.247  63.506  1.00 97.95           C  
ATOM    449  CG2 ILE A  54     -58.055  -4.450  61.402  1.00 97.95           C  
ATOM    450  CD1 ILE A  54     -58.743  -3.060  64.159  1.00 97.95           C  
ATOM    451  N   GLU A  55     -58.562  -7.623  60.321  1.00 96.37           N  
ATOM    452  CA  GLU A  55     -57.703  -8.390  59.424  1.00 96.37           C  
ATOM    453  C   GLU A  55     -57.090  -7.498  58.349  1.00 96.37           C  
ATOM    454  CB  GLU A  55     -58.488  -9.533  58.775  1.00 96.37           C  
ATOM    455  O   GLU A  55     -57.787  -6.686  57.737  1.00 96.37           O  
ATOM    456  CG  GLU A  55     -57.613 -10.549  58.055  1.00 96.37           C  
ATOM    457  CD  GLU A  55     -58.359 -11.817  57.671  1.00 96.37           C  
ATOM    458  OE1 GLU A  55     -57.702 -12.824  57.321  1.00 96.37           O  
ATOM    459  OE2 GLU A  55     -59.609 -11.803  57.719  1.00 96.37           O  
ATOM    460  N   PHE A  56     -55.807  -7.639  58.210  1.00 94.97           N  
ATOM    461  CA  PHE A  56     -55.066  -6.887  57.205  1.00 94.97           C  
ATOM    462  C   PHE A  56     -53.818  -7.646  56.771  1.00 94.97           C  
ATOM    463  CB  PHE A  56     -54.680  -5.505  57.743  1.00 94.97           C  
ATOM    464  O   PHE A  56     -53.214  -8.366  57.570  1.00 94.97           O  
ATOM    465  CG  PHE A  56     -53.817  -5.553  58.975  1.00 94.97           C  
ATOM    466  CD1 PHE A  56     -54.388  -5.656  60.237  1.00 94.97           C  
ATOM    467  CD2 PHE A  56     -52.433  -5.494  58.870  1.00 94.97           C  
ATOM    468  CE1 PHE A  56     -53.592  -5.701  61.379  1.00 94.97           C  
ATOM    469  CE2 PHE A  56     -51.631  -5.538  60.007  1.00 94.97           C  
ATOM    470  CZ  PHE A  56     -52.212  -5.640  61.260  1.00 94.97           C  
ATOM    471  N   GLU A  57     -53.580  -7.738  55.572  1.00 88.47           N  
ATOM    472  CA  GLU A  57     -52.379  -8.339  55.000  1.00 88.47           C  
ATOM    473  C   GLU A  57     -52.147  -9.743  55.551  1.00 88.47           C  
ATOM    474  CB  GLU A  57     -51.155  -7.459  55.271  1.00 88.47           C  
ATOM    475  O   GLU A  57     -51.024 -10.093  55.921  1.00 88.47           O  
ATOM    476  CG  GLU A  57     -51.191  -6.118  54.551  1.00 88.47           C  
ATOM    477  CD  GLU A  57     -51.002  -6.239  53.047  1.00 88.47           C  
ATOM    478  OE1 GLU A  57     -51.901  -5.813  52.287  1.00 88.47           O  
ATOM    479  OE2 GLU A  57     -49.948  -6.766  52.626  1.00 88.47           O  
ATOM    480  N   GLY A  58     -53.130 -10.439  55.716  1.00 87.48           N  
ATOM    481  CA  GLY A  58     -52.975 -11.809  56.178  1.00 87.48           C  
ATOM    482  C   GLY A  58     -52.747 -11.912  57.674  1.00 87.48           C  
ATOM    483  O   GLY A  58     -52.525 -13.004  58.200  1.00 87.48           O  
ATOM    484  N   GLN A  59     -52.741 -10.724  58.380  1.00 92.55           N  
ATOM    485  CA  GLN A  59     -52.592 -10.676  59.831  1.00 92.55           C  
ATOM    486  C   GLN A  59     -53.910 -10.307  60.507  1.00 92.55           C  
ATOM    487  CB  GLN A  59     -51.502  -9.678  60.227  1.00 92.55           C  
ATOM    488  O   GLN A  59     -54.802  -9.740  59.872  1.00 92.55           O  
ATOM    489  CG  GLN A  59     -50.125 -10.023  59.678  1.00 92.55           C  
ATOM    490  CD  GLN A  59     -49.043  -9.083  60.173  1.00 92.55           C  
ATOM    491  NE2 GLN A  59     -47.786  -9.460  59.963  1.00 92.55           N  
ATOM    492  OE1 GLN A  59     -49.334  -8.024  60.740  1.00 92.55           O  
ATOM    493  N   ARG A  60     -53.968 -10.712  61.817  1.00 95.40           N  
ATOM    494  CA  ARG A  60     -55.211 -10.445  62.533  1.00 95.40           C  
ATOM    495  C   ARG A  60     -54.934  -9.834  63.903  1.00 95.40           C  
ATOM    496  CB  ARG A  60     -56.030 -11.728  62.689  1.00 95.40           C  
ATOM    497  O   ARG A  60     -54.083 -10.326  64.647  1.00 95.40           O  
ATOM    498  CG  ARG A  60     -57.462 -11.495  63.141  1.00 95.40           C  
ATOM    499  CD  ARG A  60     -58.263 -12.789  63.170  1.00 95.40           C  
ATOM    500  NE  ARG A  60     -59.019 -12.982  61.936  1.00 95.40           N  
ATOM    501  NH1 ARG A  60     -59.951 -14.996  62.578  1.00 95.40           N  
ATOM    502  NH2 ARG A  60     -60.446 -14.101  60.527  1.00 95.40           N  
ATOM    503  CZ  ARG A  60     -59.804 -14.026  61.683  1.00 95.40           C  
ATOM    504  N   LEU A  61     -55.596  -8.674  64.215  1.00 96.97           N  
ATOM    505  CA  LEU A  61     -55.662  -8.118  65.562  1.00 96.97           C  
ATOM    506  C   LEU A  61     -56.953  -8.532  66.259  1.00 96.97           C  
ATOM    507  CB  LEU A  61     -55.559  -6.591  65.518  1.00 96.97           C  
ATOM    508  O   LEU A  61     -58.047  -8.197  65.799  1.00 96.97           O  
ATOM    509  CG  LEU A  61     -54.355  -6.014  64.772  1.00 96.97           C  
ATOM    510  CD1 LEU A  61     -54.439  -4.491  64.729  1.00 96.97           C  
ATOM    511  CD2 LEU A  61     -53.054  -6.464  65.428  1.00 96.97           C  
ATOM    512  N   ASN A  62     -56.830  -9.262  67.325  1.00 97.32           N  
ATOM    513  CA  ASN A  62     -57.997  -9.864  67.961  1.00 97.32           C  
ATOM    514  C   ASN A  62     -58.368  -9.139  69.252  1.00 97.32           C  
ATOM    515  CB  ASN A  62     -57.752 -11.349  68.238  1.00 97.32           C  
ATOM    516  O   ASN A  62     -57.498  -8.608  69.943  1.00 97.32           O  
ATOM    517  CG  ASN A  62     -57.641 -12.169  66.968  1.00 97.32           C  
ATOM    518  ND2 ASN A  62     -56.467 -12.742  66.733  1.00 97.32           N  
ATOM    519  OD1 ASN A  62     -58.603 -12.286  66.204  1.00 97.32           O  
ATOM    520  N   TRP A  63     -59.626  -9.006  69.493  1.00 97.02           N  
ATOM    521  CA  TRP A  63     -60.163  -8.543  70.769  1.00 97.02           C  
ATOM    522  C   TRP A  63     -61.242  -9.490  71.282  1.00 97.02           C  
ATOM    523  CB  TRP A  63     -60.731  -7.128  70.631  1.00 97.02           C  
ATOM    524  O   TRP A  63     -62.066  -9.981  70.507  1.00 97.02           O  
ATOM    525  CG  TRP A  63     -61.296  -6.572  71.904  1.00 97.02           C  
ATOM    526  CD1 TRP A  63     -60.631  -5.844  72.852  1.00 97.02           C  
ATOM    527  CD2 TRP A  63     -62.642  -6.703  72.371  1.00 97.02           C  
ATOM    528  CE2 TRP A  63     -62.723  -6.029  73.609  1.00 97.02           C  
ATOM    529  CE3 TRP A  63     -63.789  -7.325  71.861  1.00 97.02           C  
ATOM    530  NE1 TRP A  63     -61.483  -5.514  73.880  1.00 97.02           N  
ATOM    531  CH2 TRP A  63     -65.015  -6.577  73.824  1.00 97.02           C  
ATOM    532  CZ2 TRP A  63     -63.908  -5.960  74.346  1.00 97.02           C  
ATOM    533  CZ3 TRP A  63     -64.967  -7.256  72.595  1.00 97.02           C  
ATOM    534  N   SER A  64     -61.285  -9.925  72.475  1.00 94.94           N  
ATOM    535  CA  SER A  64     -62.371 -10.643  73.134  1.00 94.94           C  
ATOM    536  C   SER A  64     -62.671 -10.052  74.508  1.00 94.94           C  
ATOM    537  CB  SER A  64     -62.028 -12.127  73.272  1.00 94.94           C  
ATOM    538  O   SER A  64     -61.756  -9.652  75.230  1.00 94.94           O  
ATOM    539  OG  SER A  64     -60.865 -12.302  74.063  1.00 94.94           O  
ATOM    540  N   GLY A  65     -63.942  -9.868  74.776  1.00 93.19           N  
ATOM    541  CA  GLY A  65     -64.344  -9.340  76.070  1.00 93.19           C  
ATOM    542  C   GLY A  65     -65.849  -9.214  76.221  1.00 93.19           C  
ATOM    543  O   GLY A  65     -66.606  -9.738  75.402  1.00 93.19           O  
ATOM    544  N   SER A  66     -66.294  -8.713  77.354  1.00 93.17           N  
ATOM    545  CA  SER A  66     -67.698  -8.456  77.657  1.00 93.17           C  
ATOM    546  C   SER A  66     -67.957  -6.967  77.858  1.00 93.17           C  
ATOM    547  CB  SER A  66     -68.128  -9.230  78.904  1.00 93.17           C  
ATOM    548  O   SER A  66     -68.063  -6.498  78.993  1.00 93.17           O  
ATOM    549  OG  SER A  66     -67.961 -10.624  78.713  1.00 93.17           O  
ATOM    550  N   PRO A  67     -68.075  -6.182  76.704  1.00 91.32           N  
ATOM    551  CA  PRO A  67     -68.244  -4.731  76.817  1.00 91.32           C  
ATOM    552  C   PRO A  67     -69.561  -4.340  77.485  1.00 91.32           C  
ATOM    553  CB  PRO A  67     -68.210  -4.258  75.361  1.00 91.32           C  
ATOM    554  O   PRO A  67     -70.577  -5.014  77.297  1.00 91.32           O  
ATOM    555  CG  PRO A  67     -68.670  -5.437  74.566  1.00 91.32           C  
ATOM    556  CD  PRO A  67     -68.268  -6.689  75.292  1.00 91.32           C  
ATOM    557  N   ASN A  68     -69.515  -3.375  78.387  1.00 91.19           N  
ATOM    558  CA  ASN A  68     -70.699  -2.817  79.032  1.00 91.19           C  
ATOM    559  C   ASN A  68     -71.071  -1.460  78.442  1.00 91.19           C  
ATOM    560  CB  ASN A  68     -70.481  -2.697  80.542  1.00 91.19           C  
ATOM    561  O   ASN A  68     -70.396  -0.461  78.696  1.00 91.19           O  
ATOM    562  CG  ASN A  68     -70.390  -4.047  81.227  1.00 91.19           C  
ATOM    563  ND2 ASN A  68     -69.380  -4.216  82.072  1.00 91.19           N  
ATOM    564  OD1 ASN A  68     -71.220  -4.930  80.998  1.00 91.19           O  
ATOM    565  N   MET A  69     -72.184  -1.421  77.658  1.00 91.07           N  
ATOM    566  CA  MET A  69     -72.732  -0.189  77.098  1.00 91.07           C  
ATOM    567  C   MET A  69     -74.037   0.190  77.789  1.00 91.07           C  
ATOM    568  CB  MET A  69     -72.962  -0.339  75.593  1.00 91.07           C  
ATOM    569  O   MET A  69     -75.117  -0.212  77.351  1.00 91.07           O  
ATOM    570  CG  MET A  69     -71.680  -0.467  74.787  1.00 91.07           C  
ATOM    571  SD  MET A  69     -71.962  -0.282  72.983  1.00 91.07           S  
ATOM    572  CE  MET A  69     -72.060   1.526  72.858  1.00 91.07           C  
ATOM    573  N   LEU A  70     -73.895   0.958  78.922  1.00 91.06           N  
ATOM    574  CA  LEU A  70     -74.996   1.187  79.852  1.00 91.06           C  
ATOM    575  C   LEU A  70     -75.629   2.555  79.618  1.00 91.06           C  
ATOM    576  CB  LEU A  70     -74.507   1.079  81.299  1.00 91.06           C  
ATOM    577  O   LEU A  70     -76.679   2.863  80.186  1.00 91.06           O  
ATOM    578  CG  LEU A  70     -73.920  -0.270  81.717  1.00 91.06           C  
ATOM    579  CD1 LEU A  70     -73.383  -0.195  83.143  1.00 91.06           C  
ATOM    580  CD2 LEU A  70     -74.967  -1.371  81.591  1.00 91.06           C  
ATOM    581  N   GLY A  71     -75.220   3.372  78.661  1.00 91.32           N  
ATOM    582  CA  GLY A  71     -75.781   4.661  78.287  1.00 91.32           C  
ATOM    583  C   GLY A  71     -75.948   4.826  76.788  1.00 91.32           C  
ATOM    584  O   GLY A  71     -75.441   4.017  76.009  1.00 91.32           O  
ATOM    585  N   TRP A  72     -76.799   5.923  76.438  1.00 92.52           N  
ATOM    586  CA  TRP A  72     -76.974   6.260  75.029  1.00 92.52           C  
ATOM    587  C   TRP A  72     -75.723   6.930  74.471  1.00 92.52           C  
ATOM    588  CB  TRP A  72     -78.186   7.176  74.841  1.00 92.52           C  
ATOM    589  O   TRP A  72     -74.997   7.609  75.200  1.00 92.52           O  
ATOM    590  CG  TRP A  72     -79.492   6.543  75.218  1.00 92.52           C  
ATOM    591  CD1 TRP A  72     -79.697   5.250  75.613  1.00 92.52           C  
ATOM    592  CD2 TRP A  72     -80.776   7.175  75.230  1.00 92.52           C  
ATOM    593  CE2 TRP A  72     -81.715   6.205  75.644  1.00 92.52           C  
ATOM    594  CE3 TRP A  72     -81.223   8.469  74.931  1.00 92.52           C  
ATOM    595  NE1 TRP A  72     -81.032   5.041  75.872  1.00 92.52           N  
ATOM    596  CH2 TRP A  72     -83.488   7.763  75.469  1.00 92.52           C  
ATOM    597  CZ2 TRP A  72     -83.077   6.490  75.767  1.00 92.52           C  
ATOM    598  CZ3 TRP A  72     -82.579   8.750  75.054  1.00 92.52           C  
ATOM    599  N   TYR A  73     -75.312   6.563  73.191  1.00 94.09           N  
ATOM    600  CA  TYR A  73     -74.254   7.216  72.428  1.00 94.09           C  
ATOM    601  C   TYR A  73     -72.889   6.957  73.056  1.00 94.09           C  
ATOM    602  CB  TYR A  73     -74.508   8.724  72.336  1.00 94.09           C  
ATOM    603  O   TYR A  73     -72.053   7.860  73.133  1.00 94.09           O  
ATOM    604  CG  TYR A  73     -75.833   9.078  71.705  1.00 94.09           C  
ATOM    605  CD1 TYR A  73     -76.035   8.935  70.334  1.00 94.09           C  
ATOM    606  CD2 TYR A  73     -76.885   9.557  72.478  1.00 94.09           C  
ATOM    607  CE1 TYR A  73     -77.253   9.262  69.748  1.00 94.09           C  
ATOM    608  CE2 TYR A  73     -78.108   9.888  71.903  1.00 94.09           C  
ATOM    609  OH  TYR A  73     -79.491  10.062  69.965  1.00 94.09           O  
ATOM    610  CZ  TYR A  73     -78.282   9.736  70.540  1.00 94.09           C  
ATOM    611  N   GLN A  74     -72.796   5.682  73.541  1.00 94.80           N  
ATOM    612  CA  GLN A  74     -71.508   5.304  74.114  1.00 94.80           C  
ATOM    613  C   GLN A  74     -70.565   4.768  73.041  1.00 94.80           C  
ATOM    614  CB  GLN A  74     -71.696   4.262  75.217  1.00 94.80           C  
ATOM    615  O   GLN A  74     -71.013   4.224  72.030  1.00 94.80           O  
ATOM    616  CG  GLN A  74     -72.293   4.824  76.500  1.00 94.80           C  
ATOM    617  CD  GLN A  74     -72.140   3.884  77.681  1.00 94.80           C  
ATOM    618  NE2 GLN A  74     -71.568   4.387  78.769  1.00 94.80           N  
ATOM    619  OE1 GLN A  74     -72.533   2.715  77.615  1.00 94.80           O  
ATOM    620  N   THR A  75     -69.247   5.012  73.277  1.00 95.31           N  
ATOM    621  CA  THR A  75     -68.158   4.466  72.474  1.00 95.31           C  
ATOM    622  C   THR A  75     -67.216   3.631  73.337  1.00 95.31           C  
ATOM    623  CB  THR A  75     -67.362   5.585  71.777  1.00 95.31           C  
ATOM    624  O   THR A  75     -66.666   4.126  74.324  1.00 95.31           O  
ATOM    625  CG2 THR A  75     -66.232   5.011  70.929  1.00 95.31           C  
ATOM    626  OG1 THR A  75     -68.244   6.335  70.933  1.00 95.31           O  
ATOM    627  N   ILE A  76     -67.107   2.439  72.969  1.00 94.73           N  
ATOM    628  CA  ILE A  76     -66.193   1.549  73.677  1.00 94.73           C  
ATOM    629  C   ILE A  76     -65.040   1.155  72.757  1.00 94.73           C  
ATOM    630  CB  ILE A  76     -66.920   0.289  74.196  1.00 94.73           C  
ATOM    631  O   ILE A  76     -65.250   0.487  71.741  1.00 94.73           O  
ATOM    632  CG1 ILE A  76     -67.995   0.676  75.219  1.00 94.73           C  
ATOM    633  CG2 ILE A  76     -65.920  -0.701  74.800  1.00 94.73           C  
ATOM    634  CD1 ILE A  76     -68.807  -0.503  75.739  1.00 94.73           C  
ATOM    635  N   PRO A  77     -63.801   1.505  73.131  1.00 95.64           N  
ATOM    636  CA  PRO A  77     -62.646   1.068  72.343  1.00 95.64           C  
ATOM    637  C   PRO A  77     -62.391  -0.433  72.454  1.00 95.64           C  
ATOM    638  CB  PRO A  77     -61.486   1.865  72.946  1.00 95.64           C  
ATOM    639  O   PRO A  77     -62.375  -0.981  73.560  1.00 95.64           O  
ATOM    640  CG  PRO A  77     -61.955   2.247  74.313  1.00 95.64           C  
ATOM    641  CD  PRO A  77     -63.457   2.243  74.321  1.00 95.64           C  
ATOM    642  N   LEU A  78     -62.267  -1.059  71.343  1.00 96.41           N  
ATOM    643  CA  LEU A  78     -62.035  -2.499  71.335  1.00 96.41           C  
ATOM    644  C   LEU A  78     -60.582  -2.814  70.996  1.00 96.41           C  
ATOM    645  CB  LEU A  78     -62.966  -3.187  70.333  1.00 96.41           C  
ATOM    646  O   LEU A  78     -59.923  -3.572  71.712  1.00 96.41           O  
ATOM    647  CG  LEU A  78     -64.466  -3.001  70.563  1.00 96.41           C  
ATOM    648  CD1 LEU A  78     -65.259  -3.620  69.417  1.00 96.41           C  
ATOM    649  CD2 LEU A  78     -64.882  -3.610  71.898  1.00 96.41           C  
ATOM    650  N   ILE A  79     -60.059  -2.303  69.902  1.00 97.61           N  
ATOM    651  CA  ILE A  79     -58.693  -2.514  69.437  1.00 97.61           C  
ATOM    652  C   ILE A  79     -58.017  -1.166  69.193  1.00 97.61           C  
ATOM    653  CB  ILE A  79     -58.658  -3.371  68.152  1.00 97.61           C  
ATOM    654  O   ILE A  79     -58.597  -0.279  68.563  1.00 97.61           O  
ATOM    655  CG1 ILE A  79     -59.245  -4.761  68.422  1.00 97.61           C  
ATOM    656  CG2 ILE A  79     -57.230  -3.475  67.610  1.00 97.61           C  
ATOM    657  CD1 ILE A  79     -59.429  -5.609  67.170  1.00 97.61           C  
ATOM    658  N   ASP A  80     -56.825  -1.045  69.740  1.00 96.79           N  
ATOM    659  CA  ASP A  80     -55.954   0.104  69.512  1.00 96.79           C  
ATOM    660  C   ASP A  80     -54.487  -0.318  69.475  1.00 96.79           C  
ATOM    661  CB  ASP A  80     -56.169   1.163  70.595  1.00 96.79           C  
ATOM    662  O   ASP A  80     -53.841  -0.432  70.519  1.00 96.79           O  
ATOM    663  CG  ASP A  80     -55.473   2.477  70.286  1.00 96.79           C  
ATOM    664  OD1 ASP A  80     -54.659   2.528  69.338  1.00 96.79           O  
ATOM    665  OD2 ASP A  80     -55.738   3.470  70.997  1.00 96.79           O  
ATOM    666  N   GLN A  81     -54.155  -0.662  68.205  1.00 97.10           N  
ATOM    667  CA  GLN A  81     -52.795  -1.169  68.051  1.00 97.10           C  
ATOM    668  C   GLN A  81     -52.100  -0.524  66.855  1.00 97.10           C  
ATOM    669  CB  GLN A  81     -52.803  -2.690  67.895  1.00 97.10           C  
ATOM    670  O   GLN A  81     -52.749  -0.172  65.868  1.00 97.10           O  
ATOM    671  CG  GLN A  81     -53.257  -3.434  69.144  1.00 97.10           C  
ATOM    672  CD  GLN A  81     -53.067  -4.935  69.035  1.00 97.10           C  
ATOM    673  NE2 GLN A  81     -54.023  -5.693  69.562  1.00 97.10           N  
ATOM    674  OE1 GLN A  81     -52.070  -5.410  68.481  1.00 97.10           O  
ATOM    675  N   THR A  82     -50.835  -0.337  66.983  1.00 96.53           N  
ATOM    676  CA  THR A  82     -49.961   0.114  65.906  1.00 96.53           C  
ATOM    677  C   THR A  82     -49.104  -1.036  65.387  1.00 96.53           C  
ATOM    678  CB  THR A  82     -49.052   1.267  66.369  1.00 96.53           C  
ATOM    679  O   THR A  82     -48.485  -1.759  66.171  1.00 96.53           O  
ATOM    680  CG2 THR A  82     -48.161   1.757  65.232  1.00 96.53           C  
ATOM    681  OG1 THR A  82     -49.865   2.355  66.826  1.00 96.53           O  
ATOM    682  N   VAL A  83     -49.151  -1.210  64.054  1.00 95.58           N  
ATOM    683  CA  VAL A  83     -48.385  -2.290  63.441  1.00 95.58           C  
ATOM    684  C   VAL A  83     -47.448  -1.721  62.378  1.00 95.58           C  
ATOM    685  CB  VAL A  83     -49.311  -3.359  62.818  1.00 95.58           C  
ATOM    686  O   VAL A  83     -47.669  -0.617  61.874  1.00 95.58           O  
ATOM    687  CG1 VAL A  83     -50.200  -3.993  63.886  1.00 95.58           C  
ATOM    688  CG2 VAL A  83     -50.160  -2.747  61.706  1.00 95.58           C  
ATOM    689  N   THR A  84     -46.472  -2.478  62.069  1.00 95.83           N  
ATOM    690  CA  THR A  84     -45.527  -2.142  61.010  1.00 95.83           C  
ATOM    691  C   THR A  84     -45.951  -2.772  59.686  1.00 95.83           C  
ATOM    692  CB  THR A  84     -44.102  -2.603  61.367  1.00 95.83           C  
ATOM    693  O   THR A  84     -46.148  -3.986  59.605  1.00 95.83           O  
ATOM    694  CG2 THR A  84     -43.116  -2.253  60.256  1.00 95.83           C  
ATOM    695  OG1 THR A  84     -43.687  -1.959  62.578  1.00 95.83           O  
ATOM    696  N   ILE A  85     -46.093  -1.938  58.621  1.00 95.52           N  
ATOM    697  CA  ILE A  85     -46.450  -2.406  57.286  1.00 95.52           C  
ATOM    698  C   ILE A  85     -45.309  -2.112  56.314  1.00 95.52           C  
ATOM    699  CB  ILE A  85     -47.759  -1.753  56.788  1.00 95.52           C  
ATOM    700  O   ILE A  85     -44.797  -0.991  56.269  1.00 95.52           O  
ATOM    701  CG1 ILE A  85     -48.929  -2.142  57.699  1.00 95.52           C  
ATOM    702  CG2 ILE A  85     -48.041  -2.146  55.335  1.00 95.52           C  
ATOM    703  CD1 ILE A  85     -50.284  -1.648  57.210  1.00 95.52           C  
ATOM    704  N   ASN A  86     -44.903  -3.145  55.556  1.00 93.85           N  
ATOM    705  CA  ASN A  86     -43.822  -3.034  54.582  1.00 93.85           C  
ATOM    706  C   ASN A  86     -44.311  -2.432  53.268  1.00 93.85           C  
ATOM    707  CB  ASN A  86     -43.181  -4.401  54.334  1.00 93.85           C  
ATOM    708  O   ASN A  86     -45.435  -2.700  52.838  1.00 93.85           O  
ATOM    709  CG  ASN A  86     -42.494  -4.956  55.566  1.00 93.85           C  
ATOM    710  ND2 ASN A  86     -42.704  -6.240  55.833  1.00 93.85           N  
ATOM    711  OD1 ASN A  86     -41.782  -4.237  56.272  1.00 93.85           O  
ATOM    712  N   HIS A  87     -43.504  -1.480  52.664  1.00 93.32           N  
ATOM    713  CA  HIS A  87     -43.718  -1.000  51.304  1.00 93.32           C  
ATOM    714  C   HIS A  87     -43.052  -1.919  50.285  1.00 93.32           C  
ATOM    715  CB  HIS A  87     -43.190   0.427  51.149  1.00 93.32           C  
ATOM    716  O   HIS A  87     -42.207  -2.742  50.644  1.00 93.32           O  
ATOM    717  CG  HIS A  87     -43.961   1.441  51.932  1.00 93.32           C  
ATOM    718  CD2 HIS A  87     -44.066   1.641  53.267  1.00 93.32           C  
ATOM    719  ND1 HIS A  87     -44.749   2.400  51.335  1.00 93.32           N  
ATOM    720  CE1 HIS A  87     -45.306   3.150  52.272  1.00 93.32           C  
ATOM    721  NE2 HIS A  87     -44.908   2.709  53.453  1.00 93.32           N  
ATOM    722  N   ASP A  88     -43.468  -1.807  49.017  1.00 91.28           N  
ATOM    723  CA  ASP A  88     -42.775  -2.519  47.947  1.00 91.28           C  
ATOM    724  C   ASP A  88     -41.432  -1.863  47.632  1.00 91.28           C  
ATOM    725  CB  ASP A  88     -43.643  -2.572  46.688  1.00 91.28           C  
ATOM    726  O   ASP A  88     -41.004  -0.944  48.334  1.00 91.28           O  
ATOM    727  CG  ASP A  88     -43.912  -1.201  46.094  1.00 91.28           C  
ATOM    728  OD1 ASP A  88     -43.183  -0.240  46.423  1.00 91.28           O  
ATOM    729  OD2 ASP A  88     -44.864  -1.079  45.293  1.00 91.28           O  
ATOM    730  N   SER A  89     -40.621  -2.422  46.661  1.00 83.95           N  
ATOM    731  CA  SER A  89     -39.260  -1.989  46.360  1.00 83.95           C  
ATOM    732  C   SER A  89     -39.235  -0.546  45.869  1.00 83.95           C  
ATOM    733  CB  SER A  89     -38.626  -2.904  45.311  1.00 83.95           C  
ATOM    734  O   SER A  89     -38.190   0.108  45.901  1.00 83.95           O  
ATOM    735  OG  SER A  89     -39.381  -2.892  44.111  1.00 83.95           O  
ATOM    736  N   GLU A  90     -40.423  -0.033  45.495  1.00 83.69           N  
ATOM    737  CA  GLU A  90     -40.497   1.335  44.991  1.00 83.69           C  
ATOM    738  C   GLU A  90     -41.013   2.291  46.063  1.00 83.69           C  
ATOM    739  CB  GLU A  90     -41.391   1.404  43.751  1.00 83.69           C  
ATOM    740  O   GLU A  90     -41.301   3.455  45.777  1.00 83.69           O  
ATOM    741  CG  GLU A  90     -40.843   0.638  42.555  1.00 83.69           C  
ATOM    742  CD  GLU A  90     -41.721   0.749  41.319  1.00 83.69           C  
ATOM    743  OE1 GLU A  90     -41.391   0.128  40.282  1.00 83.69           O  
ATOM    744  OE2 GLU A  90     -42.747   1.462  41.386  1.00 83.69           O  
ATOM    745  N   GLY A  91     -41.215   1.737  47.268  1.00 89.31           N  
ATOM    746  CA  GLY A  91     -41.658   2.543  48.394  1.00 89.31           C  
ATOM    747  C   GLY A  91     -43.149   2.822  48.378  1.00 89.31           C  
ATOM    748  O   GLY A  91     -43.606   3.818  48.943  1.00 89.31           O  
ATOM    749  N   LYS A  92     -43.889   2.027  47.630  1.00 93.02           N  
ATOM    750  CA  LYS A  92     -45.335   2.199  47.515  1.00 93.02           C  
ATOM    751  C   LYS A  92     -46.081   1.077  48.230  1.00 93.02           C  
ATOM    752  CB  LYS A  92     -45.753   2.252  46.045  1.00 93.02           C  
ATOM    753  O   LYS A  92     -45.581  -0.046  48.326  1.00 93.02           O  
ATOM    754  CG  LYS A  92     -45.114   3.388  45.259  1.00 93.02           C  
ATOM    755  CD  LYS A  92     -45.648   3.452  43.834  1.00 93.02           C  
ATOM    756  CE  LYS A  92     -45.054   4.626  43.066  1.00 93.02           C  
ATOM    757  NZ  LYS A  92     -45.655   4.758  41.706  1.00 93.02           N  
ATOM    758  N   LYS A  93     -47.316   1.381  48.834  1.00 95.22           N  
ATOM    759  CA  LYS A  93     -48.101   0.345  49.499  1.00 95.22           C  
ATOM    760  C   LYS A  93     -49.574   0.737  49.578  1.00 95.22           C  
ATOM    761  CB  LYS A  93     -47.555   0.075  50.902  1.00 95.22           C  
ATOM    762  O   LYS A  93     -49.905   1.842  50.015  1.00 95.22           O  
ATOM    763  CG  LYS A  93     -48.291  -1.026  51.651  1.00 95.22           C  
ATOM    764  CD  LYS A  93     -47.987  -2.399  51.066  1.00 95.22           C  
ATOM    765  CE  LYS A  93     -48.529  -3.516  51.948  1.00 95.22           C  
ATOM    766  NZ  LYS A  93     -48.170  -4.865  51.417  1.00 95.22           N  
ATOM    767  N   THR A  94     -50.361  -0.200  49.088  1.00 95.29           N  
ATOM    768  CA  THR A  94     -51.803  -0.225  49.302  1.00 95.29           C  
ATOM    769  C   THR A  94     -52.248  -1.584  49.834  1.00 95.29           C  
ATOM    770  CB  THR A  94     -52.566   0.095  48.003  1.00 95.29           C  
ATOM    771  O   THR A  94     -51.891  -2.623  49.274  1.00 95.29           O  
ATOM    772  CG2 THR A  94     -54.074   0.066  48.228  1.00 95.29           C  
ATOM    773  OG1 THR A  94     -52.188   1.399  47.543  1.00 95.29           O  
ATOM    774  N   PHE A  95     -52.908  -1.572  50.959  1.00 94.59           N  
ATOM    775  CA  PHE A  95     -53.304  -2.868  51.496  1.00 94.59           C  
ATOM    776  C   PHE A  95     -54.794  -2.890  51.815  1.00 94.59           C  
ATOM    777  CB  PHE A  95     -52.493  -3.202  52.752  1.00 94.59           C  
ATOM    778  O   PHE A  95     -55.391  -1.846  52.089  1.00 94.59           O  
ATOM    779  CG  PHE A  95     -52.698  -2.230  53.883  1.00 94.59           C  
ATOM    780  CD1 PHE A  95     -51.901  -1.097  53.997  1.00 94.59           C  
ATOM    781  CD2 PHE A  95     -53.688  -2.449  54.831  1.00 94.59           C  
ATOM    782  CE1 PHE A  95     -52.089  -0.196  55.043  1.00 94.59           C  
ATOM    783  CE2 PHE A  95     -53.881  -1.553  55.879  1.00 94.59           C  
ATOM    784  CZ  PHE A  95     -53.080  -0.428  55.983  1.00 94.59           C  
ATOM    785  N   SER A  96     -55.337  -4.094  51.672  1.00 94.79           N  
ATOM    786  CA  SER A  96     -56.741  -4.315  52.001  1.00 94.79           C  
ATOM    787  C   SER A  96     -56.915  -4.669  53.474  1.00 94.79           C  
ATOM    788  CB  SER A  96     -57.327  -5.426  51.128  1.00 94.79           C  
ATOM    789  O   SER A  96     -56.007  -5.222  54.096  1.00 94.79           O  
ATOM    790  OG  SER A  96     -57.201  -5.105  49.753  1.00 94.79           O  
ATOM    791  N   PHE A  97     -58.116  -4.319  54.048  1.00 95.84           N  
ATOM    792  CA  PHE A  97     -58.410  -4.614  55.445  1.00 95.84           C  
ATOM    793  C   PHE A  97     -59.894  -4.902  55.637  1.00 95.84           C  
ATOM    794  CB  PHE A  97     -57.980  -3.450  56.344  1.00 95.84           C  
ATOM    795  O   PHE A  97     -60.708  -4.603  54.761  1.00 95.84           O  
ATOM    796  CG  PHE A  97     -58.709  -2.164  56.060  1.00 95.84           C  
ATOM    797  CD1 PHE A  97     -58.204  -1.250  55.143  1.00 95.84           C  
ATOM    798  CD2 PHE A  97     -59.898  -1.868  56.713  1.00 95.84           C  
ATOM    799  CE1 PHE A  97     -58.876  -0.059  54.879  1.00 95.84           C  
ATOM    800  CE2 PHE A  97     -60.576  -0.679  56.454  1.00 95.84           C  
ATOM    801  CZ  PHE A  97     -60.062   0.224  55.538  1.00 95.84           C  
ATOM    802  N   SER A  98     -60.199  -5.567  56.710  1.00 96.50           N  
ATOM    803  CA  SER A  98     -61.568  -5.777  57.171  1.00 96.50           C  
ATOM    804  C   SER A  98     -61.638  -5.812  58.694  1.00 96.50           C  
ATOM    805  CB  SER A  98     -62.134  -7.075  56.596  1.00 96.50           C  
ATOM    806  O   SER A  98     -60.625  -6.024  59.363  1.00 96.50           O  
ATOM    807  OG  SER A  98     -61.410  -8.196  57.074  1.00 96.50           O  
ATOM    808  N   ALA A  99     -62.812  -5.484  59.230  1.00 97.52           N  
ATOM    809  CA  ALA A  99     -63.057  -5.562  60.668  1.00 97.52           C  
ATOM    810  C   ALA A  99     -64.418  -6.188  60.960  1.00 97.52           C  
ATOM    811  CB  ALA A  99     -62.966  -4.175  61.299  1.00 97.52           C  
ATOM    812  O   ALA A  99     -65.364  -6.021  60.186  1.00 97.52           O  
ATOM    813  N   GLN A 100     -64.410  -6.993  62.011  1.00 97.51           N  
ATOM    814  CA  GLN A 100     -65.664  -7.650  62.366  1.00 97.51           C  
ATOM    815  C   GLN A 100     -65.870  -7.661  63.878  1.00 97.51           C  
ATOM    816  CB  GLN A 100     -65.696  -9.078  61.821  1.00 97.51           C  
ATOM    817  O   GLN A 100     -64.914  -7.826  64.639  1.00 97.51           O  
ATOM    818  CG  GLN A 100     -67.049  -9.761  61.965  1.00 97.51           C  
ATOM    819  CD  GLN A 100     -67.101 -11.113  61.278  1.00 97.51           C  
ATOM    820  NE2 GLN A 100     -67.678 -11.149  60.082  1.00 97.51           N  
ATOM    821  OE1 GLN A 100     -66.624 -12.117  61.818  1.00 97.51           O  
ATOM    822  N   PHE A 101     -67.040  -7.395  64.264  1.00 97.51           N  
ATOM    823  CA  PHE A 101     -67.508  -7.559  65.636  1.00 97.51           C  
ATOM    824  C   PHE A 101     -68.593  -8.626  65.714  1.00 97.51           C  
ATOM    825  CB  PHE A 101     -68.036  -6.231  66.188  1.00 97.51           C  
ATOM    826  O   PHE A 101     -69.566  -8.585  64.958  1.00 97.51           O  
ATOM    827  CG  PHE A 101     -68.528  -6.317  67.607  1.00 97.51           C  
ATOM    828  CD1 PHE A 101     -69.830  -6.717  67.883  1.00 97.51           C  
ATOM    829  CD2 PHE A 101     -67.689  -5.996  68.666  1.00 97.51           C  
ATOM    830  CE1 PHE A 101     -70.289  -6.798  69.196  1.00 97.51           C  
ATOM    831  CE2 PHE A 101     -68.140  -6.074  69.981  1.00 97.51           C  
ATOM    832  CZ  PHE A 101     -69.441  -6.474  70.243  1.00 97.51           C  
ATOM    833  N   ASN A 102     -68.335  -9.620  66.615  1.00 95.20           N  
ATOM    834  CA  ASN A 102     -69.300 -10.706  66.746  1.00 95.20           C  
ATOM    835  C   ASN A 102     -69.924 -10.737  68.138  1.00 95.20           C  
ATOM    836  CB  ASN A 102     -68.642 -12.051  66.429  1.00 95.20           C  
ATOM    837  O   ASN A 102     -69.249 -11.056  69.119  1.00 95.20           O  
ATOM    838  CG  ASN A 102     -68.138 -12.132  65.002  1.00 95.20           C  
ATOM    839  ND2 ASN A 102     -66.833 -12.315  64.843  1.00 95.20           N  
ATOM    840  OD1 ASN A 102     -68.916 -12.031  64.049  1.00 95.20           O  
ATOM    841  N   GLY A 103     -71.218 -10.394  68.138  1.00 91.82           N  
ATOM    842  CA  GLY A 103     -72.012 -10.630  69.333  1.00 91.82           C  
ATOM    843  C   GLY A 103     -72.954 -11.811  69.201  1.00 91.82           C  
ATOM    844  O   GLY A 103     -73.061 -12.410  68.128  1.00 91.82           O  
ATOM    845  N   SER A 104     -73.453 -12.322  70.380  1.00 85.55           N  
ATOM    846  CA  SER A 104     -74.271 -13.529  70.437  1.00 85.55           C  
ATOM    847  C   SER A 104     -75.727 -13.227  70.101  1.00 85.55           C  
ATOM    848  CB  SER A 104     -74.181 -14.173  71.821  1.00 85.55           C  
ATOM    849  O   SER A 104     -76.544 -14.141  69.978  1.00 85.55           O  
ATOM    850  OG  SER A 104     -74.441 -13.220  72.837  1.00 85.55           O  
ATOM    851  N   GLY A 105     -76.059 -11.951  69.758  1.00 77.53           N  
ATOM    852  CA  GLY A 105     -77.474 -11.646  69.613  1.00 77.53           C  
ATOM    853  C   GLY A 105     -78.210 -11.587  70.938  1.00 77.53           C  
ATOM    854  O   GLY A 105     -77.588 -11.612  72.001  1.00 77.53           O  
ATOM    855  N   GLY A 106     -79.520 -11.134  71.115  1.00 86.16           N  
ATOM    856  CA  GLY A 106     -80.234 -10.669  72.293  1.00 86.16           C  
ATOM    857  C   GLY A 106     -80.179  -9.164  72.470  1.00 86.16           C  
ATOM    858  O   GLY A 106     -80.631  -8.415  71.602  1.00 86.16           O  
ATOM    859  N   TRP A 107     -79.568  -8.756  73.607  1.00 89.57           N  
ATOM    860  CA  TRP A 107     -79.415  -7.325  73.844  1.00 89.57           C  
ATOM    861  C   TRP A 107     -78.097  -6.816  73.270  1.00 89.57           C  
ATOM    862  CB  TRP A 107     -79.487  -7.017  75.342  1.00 89.57           C  
ATOM    863  O   TRP A 107     -77.915  -5.609  73.093  1.00 89.57           O  
ATOM    864  CG  TRP A 107     -80.832  -7.276  75.953  1.00 89.57           C  
ATOM    865  CD1 TRP A 107     -81.204  -8.363  76.693  1.00 89.57           C  
ATOM    866  CD2 TRP A 107     -81.984  -6.432  75.871  1.00 89.57           C  
ATOM    867  CE2 TRP A 107     -83.021  -7.070  76.587  1.00 89.57           C  
ATOM    868  CE3 TRP A 107     -82.240  -5.196  75.262  1.00 89.57           C  
ATOM    869  NE1 TRP A 107     -82.520  -8.245  77.078  1.00 89.57           N  
ATOM    870  CH2 TRP A 107     -84.520  -5.303  76.104  1.00 89.57           C  
ATOM    871  CZ2 TRP A 107     -84.296  -6.512  76.709  1.00 89.57           C  
ATOM    872  CZ3 TRP A 107     -83.510  -4.643  75.386  1.00 89.57           C  
ATOM    873  N   SER A 108     -77.096  -7.735  72.867  1.00 91.35           N  
ATOM    874  CA  SER A 108     -75.855  -7.384  72.185  1.00 91.35           C  
ATOM    875  C   SER A 108     -76.042  -7.363  70.672  1.00 91.35           C  
ATOM    876  CB  SER A 108     -74.743  -8.366  72.556  1.00 91.35           C  
ATOM    877  O   SER A 108     -76.945  -8.016  70.144  1.00 91.35           O  
ATOM    878  OG  SER A 108     -74.919  -9.602  71.885  1.00 91.35           O  
ATOM    879  N   PRO A 109     -75.326  -6.598  69.923  1.00 91.83           N  
ATOM    880  CA  PRO A 109     -75.447  -6.602  68.464  1.00 91.83           C  
ATOM    881  C   PRO A 109     -75.072  -7.946  67.844  1.00 91.83           C  
ATOM    882  CB  PRO A 109     -74.470  -5.508  68.026  1.00 91.83           C  
ATOM    883  O   PRO A 109     -74.275  -8.694  68.417  1.00 91.83           O  
ATOM    884  CG  PRO A 109     -73.471  -5.422  69.136  1.00 91.83           C  
ATOM    885  CD  PRO A 109     -74.133  -5.866  70.408  1.00 91.83           C  
ATOM    886  N   ARG A 110     -75.841  -8.208  66.664  1.00 93.60           N  
ATOM    887  CA  ARG A 110     -75.348  -9.290  65.818  1.00 93.60           C  
ATOM    888  C   ARG A 110     -74.055  -8.891  65.115  1.00 93.60           C  
ATOM    889  CB  ARG A 110     -76.405  -9.688  64.784  1.00 93.60           C  
ATOM    890  O   ARG A 110     -73.426  -7.896  65.481  1.00 93.60           O  
ATOM    891  CG  ARG A 110     -77.652 -10.313  65.388  1.00 93.60           C  
ATOM    892  CD  ARG A 110     -78.638 -10.754  64.315  1.00 93.60           C  
ATOM    893  NE  ARG A 110     -79.751 -11.510  64.883  1.00 93.60           N  
ATOM    894  NH1 ARG A 110     -81.347  -9.905  64.422  1.00 93.60           N  
ATOM    895  NH2 ARG A 110     -81.946 -11.858  65.462  1.00 93.60           N  
ATOM    896  CZ  ARG A 110     -81.012 -11.089  64.921  1.00 93.60           C  
ATOM    897  N   THR A 111     -73.615  -9.655  64.160  1.00 95.55           N  
ATOM    898  CA  THR A 111     -72.337  -9.433  63.492  1.00 95.55           C  
ATOM    899  C   THR A 111     -72.318  -8.073  62.800  1.00 95.55           C  
ATOM    900  CB  THR A 111     -72.046 -10.540  62.462  1.00 95.55           C  
ATOM    901  O   THR A 111     -73.262  -7.717  62.092  1.00 95.55           O  
ATOM    902  CG2 THR A 111     -70.733 -10.280  61.731  1.00 95.55           C  
ATOM    903  OG1 THR A 111     -71.963 -11.802  63.136  1.00 95.55           O  
ATOM    904  N   LEU A 112     -71.389  -7.301  63.062  1.00 97.31           N  
ATOM    905  CA  LEU A 112     -71.062  -6.055  62.377  1.00 97.31           C  
ATOM    906  C   LEU A 112     -69.771  -6.197  61.577  1.00 97.31           C  
ATOM    907  CB  LEU A 112     -70.929  -4.908  63.382  1.00 97.31           C  
ATOM    908  O   LEU A 112     -68.763  -6.680  62.099  1.00 97.31           O  
ATOM    909  CG  LEU A 112     -72.137  -4.656  64.286  1.00 97.31           C  
ATOM    910  CD1 LEU A 112     -71.771  -3.683  65.401  1.00 97.31           C  
ATOM    911  CD2 LEU A 112     -73.313  -4.127  63.472  1.00 97.31           C  
ATOM    912  N   THR A 113     -69.935  -5.713  60.286  1.00 97.33           N  
ATOM    913  CA  THR A 113     -68.816  -5.993  59.394  1.00 97.33           C  
ATOM    914  C   THR A 113     -68.385  -4.729  58.654  1.00 97.33           C  
ATOM    915  CB  THR A 113     -69.174  -7.091  58.375  1.00 97.33           C  
ATOM    916  O   THR A 113     -69.227  -3.965  58.177  1.00 97.33           O  
ATOM    917  CG2 THR A 113     -67.983  -7.420  57.480  1.00 97.33           C  
ATOM    918  OG1 THR A 113     -69.572  -8.274  59.077  1.00 97.33           O  
ATOM    919  N   ILE A 114     -67.086  -4.496  58.600  1.00 97.44           N  
ATOM    920  CA  ILE A 114     -66.407  -3.585  57.684  1.00 97.44           C  
ATOM    921  C   ILE A 114     -65.600  -4.385  56.665  1.00 97.44           C  
ATOM    922  CB  ILE A 114     -65.488  -2.602  58.444  1.00 97.44           C  
ATOM    923  O   ILE A 114     -64.659  -5.094  57.027  1.00 97.44           O  
ATOM    924  CG1 ILE A 114     -66.298  -1.791  59.461  1.00 97.44           C  
ATOM    925  CG2 ILE A 114     -64.758  -1.679  57.464  1.00 97.44           C  
ATOM    926  CD1 ILE A 114     -65.449  -0.907  60.365  1.00 97.44           C  
ATOM    927  N   SER A 115     -65.984  -4.399  55.345  1.00 93.59           N  
ATOM    928  CA  SER A 115     -65.273  -5.171  54.331  1.00 93.59           C  
ATOM    929  C   SER A 115     -65.204  -4.414  53.009  1.00 93.59           C  
ATOM    930  CB  SER A 115     -65.948  -6.526  54.118  1.00 93.59           C  
ATOM    931  O   SER A 115     -65.911  -3.423  52.817  1.00 93.59           O  
ATOM    932  OG  SER A 115     -67.247  -6.361  53.575  1.00 93.59           O  
ATOM    933  N   GLY A 116     -64.282  -4.781  52.109  1.00 90.56           N  
ATOM    934  CA  GLY A 116     -64.123  -4.296  50.747  1.00 90.56           C  
ATOM    935  C   GLY A 116     -63.424  -2.952  50.670  1.00 90.56           C  
ATOM    936  O   GLY A 116     -63.667  -2.172  49.747  1.00 90.56           O  
ATOM    937  N   ASN A 117     -62.628  -2.631  51.723  1.00 94.44           N  
ATOM    938  CA  ASN A 117     -61.939  -1.345  51.729  1.00 94.44           C  
ATOM    939  C   ASN A 117     -60.428  -1.518  51.609  1.00 94.44           C  
ATOM    940  CB  ASN A 117     -62.285  -0.556  52.994  1.00 94.44           C  
ATOM    941  O   ASN A 117     -59.909  -2.620  51.792  1.00 94.44           O  
ATOM    942  CG  ASN A 117     -63.752  -0.179  53.064  1.00 94.44           C  
ATOM    943  ND2 ASN A 117     -64.505  -0.883  53.902  1.00 94.44           N  
ATOM    944  OD1 ASN A 117     -64.205   0.736  52.372  1.00 94.44           O  
ATOM    945  N   SER A 118     -59.718  -0.469  51.176  1.00 94.13           N  
ATOM    946  CA  SER A 118     -58.261  -0.418  51.113  1.00 94.13           C  
ATOM    947  C   SER A 118     -57.730   0.894  51.680  1.00 94.13           C  
ATOM    948  CB  SER A 118     -57.780  -0.591  49.672  1.00 94.13           C  
ATOM    949  O   SER A 118     -58.479   1.861  51.830  1.00 94.13           O  
ATOM    950  OG  SER A 118     -58.252   0.465  48.853  1.00 94.13           O  
ATOM    951  N   PHE A 119     -56.536   0.842  52.028  1.00 94.92           N  
ATOM    952  CA  PHE A 119     -55.836   2.006  52.560  1.00 94.92           C  
ATOM    953  C   PHE A 119     -54.469   2.162  51.904  1.00 94.92           C  
ATOM    954  CB  PHE A 119     -55.678   1.892  54.080  1.00 94.92           C  
ATOM    955  O   PHE A 119     -53.680   1.216  51.868  1.00 94.92           O  
ATOM    956  CG  PHE A 119     -55.176   3.150  54.734  1.00 94.92           C  
ATOM    957  CD1 PHE A 119     -53.851   3.257  55.140  1.00 94.92           C  
ATOM    958  CD2 PHE A 119     -56.028   4.226  54.943  1.00 94.92           C  
ATOM    959  CE1 PHE A 119     -53.383   4.421  55.746  1.00 94.92           C  
ATOM    960  CE2 PHE A 119     -55.568   5.392  55.548  1.00 94.92           C  
ATOM    961  CZ  PHE A 119     -54.245   5.487  55.950  1.00 94.92           C  
ATOM    962  N   THR A 120     -54.248   3.383  51.283  1.00 95.52           N  
ATOM    963  CA  THR A 120     -52.986   3.680  50.615  1.00 95.52           C  
ATOM    964  C   THR A 120     -52.068   4.488  51.529  1.00 95.52           C  
ATOM    965  CB  THR A 120     -53.217   4.453  49.303  1.00 95.52           C  
ATOM    966  O   THR A 120     -52.443   5.563  52.000  1.00 95.52           O  
ATOM    967  CG2 THR A 120     -51.898   4.730  48.589  1.00 95.52           C  
ATOM    968  OG1 THR A 120     -54.060   3.678  48.442  1.00 95.52           O  
ATOM    969  N   LEU A 121     -50.882   3.946  51.732  1.00 95.43           N  
ATOM    970  CA  LEU A 121     -49.887   4.626  52.554  1.00 95.43           C  
ATOM    971  C   LEU A 121     -49.148   5.688  51.746  1.00 95.43           C  
ATOM    972  CB  LEU A 121     -48.887   3.619  53.130  1.00 95.43           C  
ATOM    973  O   LEU A 121     -49.126   5.632  50.514  1.00 95.43           O  
ATOM    974  CG  LEU A 121     -49.470   2.518  54.017  1.00 95.43           C  
ATOM    975  CD1 LEU A 121     -48.366   1.575  54.485  1.00 95.43           C  
ATOM    976  CD2 LEU A 121     -50.204   3.123  55.208  1.00 95.43           C  
ATOM    977  N   THR A 122     -48.596   6.730  52.425  1.00 93.86           N  
ATOM    978  CA  THR A 122     -47.749   7.727  51.779  1.00 93.86           C  
ATOM    979  C   THR A 122     -46.501   7.076  51.190  1.00 93.86           C  
ATOM    980  CB  THR A 122     -47.336   8.834  52.767  1.00 93.86           C  
ATOM    981  O   THR A 122     -45.884   6.217  51.825  1.00 93.86           O  
ATOM    982  CG2 THR A 122     -46.579   9.951  52.056  1.00 93.86           C  
ATOM    983  OG1 THR A 122     -48.510   9.382  53.380  1.00 93.86           O  
ATOM    984  N   ASP A 123     -46.089   7.365  49.924  1.00 91.73           N  
ATOM    985  CA  ASP A 123     -44.918   6.817  49.246  1.00 91.73           C  
ATOM    986  C   ASP A 123     -43.637   7.152  50.005  1.00 91.73           C  
ATOM    987  CB  ASP A 123     -44.833   7.345  47.812  1.00 91.73           C  
ATOM    988  O   ASP A 123     -43.510   8.240  50.571  1.00 91.73           O  
ATOM    989  CG  ASP A 123     -45.967   6.851  46.930  1.00 91.73           C  
ATOM    990  OD1 ASP A 123     -46.757   5.992  47.377  1.00 91.73           O  
ATOM    991  OD2 ASP A 123     -46.069   7.324  45.777  1.00 91.73           O  
ATOM    992  N   ILE A 124     -42.732   6.199  50.082  1.00 88.17           N  
ATOM    993  CA  ILE A 124     -41.388   6.406  50.609  1.00 88.17           C  
ATOM    994  C   ILE A 124     -40.398   6.551  49.455  1.00 88.17           C  
ATOM    995  CB  ILE A 124     -40.961   5.249  51.540  1.00 88.17           C  
ATOM    996  O   ILE A 124     -40.261   5.645  48.630  1.00 88.17           O  
ATOM    997  CG1 ILE A 124     -41.940   5.118  52.712  1.00 88.17           C  
ATOM    998  CG2 ILE A 124     -39.530   5.459  52.042  1.00 88.17           C  
ATOM    999  CD1 ILE A 124     -41.668   3.922  53.615  1.00 88.17           C  
ATOM   1000  N   PRO A 125     -39.881   7.868  49.310  1.00 83.59           N  
ATOM   1001  CA  PRO A 125     -38.867   8.040  48.268  1.00 83.59           C  
ATOM   1002  C   PRO A 125     -37.756   6.995  48.346  1.00 83.59           C  
ATOM   1003  CB  PRO A 125     -38.317   9.443  48.539  1.00 83.59           C  
ATOM   1004  O   PRO A 125     -37.291   6.665  49.440  1.00 83.59           O  
ATOM   1005  CG  PRO A 125     -39.349  10.097  49.400  1.00 83.59           C  
ATOM   1006  CD  PRO A 125     -40.122   9.027  50.116  1.00 83.59           C  
ATOM   1007  N   ARG A 126     -37.398   6.370  47.282  1.00 85.20           N  
ATOM   1008  CA  ARG A 126     -36.380   5.325  47.229  1.00 85.20           C  
ATOM   1009  C   ARG A 126     -35.083   5.855  46.627  1.00 85.20           C  
ATOM   1010  CB  ARG A 126     -36.881   4.126  46.421  1.00 85.20           C  
ATOM   1011  O   ARG A 126     -34.726   7.017  46.832  1.00 85.20           O  
ATOM   1012  CG  ARG A 126     -38.115   3.460  47.010  1.00 85.20           C  
ATOM   1013  CD  ARG A 126     -37.856   2.933  48.414  1.00 85.20           C  
ATOM   1014  NE  ARG A 126     -36.987   1.759  48.398  1.00 85.20           N  
ATOM   1015  NH1 ARG A 126     -36.114   2.120  50.506  1.00 85.20           N  
ATOM   1016  NH2 ARG A 126     -35.432   0.313  49.271  1.00 85.20           N  
ATOM   1017  CZ  ARG A 126     -36.180   1.400  49.392  1.00 85.20           C  
ATOM   1018  N   LEU A 127     -34.320   4.906  45.904  1.00 88.05           N  
ATOM   1019  CA  LEU A 127     -32.944   5.159  45.492  1.00 88.05           C  
ATOM   1020  C   LEU A 127     -32.894   6.183  44.363  1.00 88.05           C  
ATOM   1021  CB  LEU A 127     -32.269   3.859  45.048  1.00 88.05           C  
ATOM   1022  O   LEU A 127     -33.737   6.162  43.463  1.00 88.05           O  
ATOM   1023  CG  LEU A 127     -32.033   2.811  46.137  1.00 88.05           C  
ATOM   1024  CD1 LEU A 127     -31.608   1.485  45.515  1.00 88.05           C  
ATOM   1025  CD2 LEU A 127     -30.987   3.300  47.133  1.00 88.05           C  
ATOM   1026  N   SER A 128     -31.985   7.205  44.505  1.00 93.26           N  
ATOM   1027  CA  SER A 128     -31.701   8.147  43.428  1.00 93.26           C  
ATOM   1028  C   SER A 128     -31.013   7.456  42.256  1.00 93.26           C  
ATOM   1029  CB  SER A 128     -30.829   9.296  43.937  1.00 93.26           C  
ATOM   1030  O   SER A 128     -30.289   6.476  42.444  1.00 93.26           O  
ATOM   1031  OG  SER A 128     -31.493  10.015  44.963  1.00 93.26           O  
ATOM   1032  N   SER A 129     -31.389   7.860  41.019  1.00 94.12           N  
ATOM   1033  CA  SER A 129     -30.763   7.297  39.827  1.00 94.12           C  
ATOM   1034  C   SER A 129     -29.555   8.120  39.395  1.00 94.12           C  
ATOM   1035  CB  SER A 129     -31.771   7.215  38.680  1.00 94.12           C  
ATOM   1036  O   SER A 129     -29.394   9.267  39.820  1.00 94.12           O  
ATOM   1037  OG  SER A 129     -32.245   8.505  38.334  1.00 94.12           O  
ATOM   1038  N   VAL A 130     -28.600   7.495  38.589  1.00 97.15           N  
ATOM   1039  CA  VAL A 130     -27.365   8.141  38.155  1.00 97.15           C  
ATOM   1040  C   VAL A 130     -27.210   7.998  36.643  1.00 97.15           C  
ATOM   1041  CB  VAL A 130     -26.132   7.550  38.875  1.00 97.15           C  
ATOM   1042  O   VAL A 130     -27.596   6.978  36.067  1.00 97.15           O  
ATOM   1043  CG1 VAL A 130     -26.019   6.050  38.609  1.00 97.15           C  
ATOM   1044  CG2 VAL A 130     -24.860   8.272  38.434  1.00 97.15           C  
ATOM   1045  N   SER A 131     -26.715   9.051  36.072  1.00 97.35           N  
ATOM   1046  CA  SER A 131     -26.368   9.047  34.655  1.00 97.35           C  
ATOM   1047  C   SER A 131     -25.075   9.815  34.400  1.00 97.35           C  
ATOM   1048  CB  SER A 131     -27.501   9.649  33.823  1.00 97.35           C  
ATOM   1049  O   SER A 131     -24.745  10.747  35.137  1.00 97.35           O  
ATOM   1050  OG  SER A 131     -27.695  11.014  34.151  1.00 97.35           O  
ATOM   1051  N   VAL A 132     -24.346   9.430  33.479  1.00 97.30           N  
ATOM   1052  CA  VAL A 132     -23.105  10.077  33.066  1.00 97.30           C  
ATOM   1053  C   VAL A 132     -22.908   9.902  31.561  1.00 97.30           C  
ATOM   1054  CB  VAL A 132     -21.888   9.512  33.832  1.00 97.30           C  
ATOM   1055  O   VAL A 132     -23.122   8.814  31.023  1.00 97.30           O  
ATOM   1056  CG1 VAL A 132     -21.754   8.008  33.600  1.00 97.30           C  
ATOM   1057  CG2 VAL A 132     -20.611  10.237  33.413  1.00 97.30           C  
ATOM   1058  N   ASP A 133     -22.565  10.956  30.814  1.00 95.32           N  
ATOM   1059  CA  ASP A 133     -22.278  10.904  29.383  1.00 95.32           C  
ATOM   1060  C   ASP A 133     -20.864  10.387  29.125  1.00 95.32           C  
ATOM   1061  CB  ASP A 133     -22.456  12.285  28.749  1.00 95.32           C  
ATOM   1062  O   ASP A 133     -20.042  10.327  30.042  1.00 95.32           O  
ATOM   1063  CG  ASP A 133     -23.900  12.755  28.750  1.00 95.32           C  
ATOM   1064  OD1 ASP A 133     -24.818  11.907  28.785  1.00 95.32           O  
ATOM   1065  OD2 ASP A 133     -24.122  13.985  28.714  1.00 95.32           O  
ATOM   1066  N   ALA A 134     -20.655  10.007  27.852  1.00 96.66           N  
ATOM   1067  CA  ALA A 134     -19.300   9.626  27.462  1.00 96.66           C  
ATOM   1068  C   ALA A 134     -18.321  10.773  27.692  1.00 96.66           C  
ATOM   1069  CB  ALA A 134     -19.270   9.189  26.000  1.00 96.66           C  
ATOM   1070  O   ALA A 134     -18.687  11.945  27.570  1.00 96.66           O  
ATOM   1071  N   GLY A 135     -17.090  10.428  28.121  1.00 96.47           N  
ATOM   1072  CA  GLY A 135     -16.064  11.426  28.380  1.00 96.47           C  
ATOM   1073  C   GLY A 135     -14.732  11.093  27.735  1.00 96.47           C  
ATOM   1074  O   GLY A 135     -14.607  10.079  27.044  1.00 96.47           O  
ATOM   1075  N   THR A 136     -13.817  12.036  27.842  1.00 97.76           N  
ATOM   1076  CA  THR A 136     -12.446  11.891  27.367  1.00 97.76           C  
ATOM   1077  C   THR A 136     -11.469  11.853  28.539  1.00 97.76           C  
ATOM   1078  CB  THR A 136     -12.062  13.037  26.413  1.00 97.76           C  
ATOM   1079  O   THR A 136     -11.549  12.681  29.449  1.00 97.76           O  
ATOM   1080  CG2 THR A 136     -10.647  12.853  25.874  1.00 97.76           C  
ATOM   1081  OG1 THR A 136     -12.980  13.064  25.313  1.00 97.76           O  
ATOM   1082  N   ILE A 137     -10.627  10.857  28.626  1.00 97.82           N  
ATOM   1083  CA  ILE A 137      -9.596  10.752  29.653  1.00 97.82           C  
ATOM   1084  C   ILE A 137      -8.812  12.060  29.732  1.00 97.82           C  
ATOM   1085  CB  ILE A 137      -8.641   9.570  29.377  1.00 97.82           C  
ATOM   1086  O   ILE A 137      -8.370  12.589  28.709  1.00 97.82           O  
ATOM   1087  CG1 ILE A 137      -9.375   8.236  29.562  1.00 97.82           C  
ATOM   1088  CG2 ILE A 137      -7.409   9.648  30.284  1.00 97.82           C  
ATOM   1089  CD1 ILE A 137      -8.572   7.021  29.119  1.00 97.82           C  
ATOM   1090  N   GLY A 138      -8.687  12.591  30.969  1.00 96.48           N  
ATOM   1091  CA  GLY A 138      -7.982  13.842  31.195  1.00 96.48           C  
ATOM   1092  C   GLY A 138      -8.893  15.054  31.167  1.00 96.48           C  
ATOM   1093  O   GLY A 138      -8.443  16.181  31.388  1.00 96.48           O  
ATOM   1094  N   SER A 139     -10.218  14.800  30.811  1.00 96.76           N  
ATOM   1095  CA  SER A 139     -11.197  15.880  30.753  1.00 96.76           C  
ATOM   1096  C   SER A 139     -12.315  15.668  31.769  1.00 96.76           C  
ATOM   1097  CB  SER A 139     -11.790  15.992  29.348  1.00 96.76           C  
ATOM   1098  O   SER A 139     -12.558  14.541  32.206  1.00 96.76           O  
ATOM   1099  OG  SER A 139     -10.776  16.260  28.394  1.00 96.76           O  
ATOM   1100  N   PRO A 140     -12.954  16.843  32.186  1.00 97.08           N  
ATOM   1101  CA  PRO A 140     -14.052  16.720  33.147  1.00 97.08           C  
ATOM   1102  C   PRO A 140     -15.298  16.079  32.540  1.00 97.08           C  
ATOM   1103  CB  PRO A 140     -14.327  18.169  33.556  1.00 97.08           C  
ATOM   1104  O   PRO A 140     -15.561  16.242  31.346  1.00 97.08           O  
ATOM   1105  CG  PRO A 140     -13.827  18.990  32.412  1.00 97.08           C  
ATOM   1106  CD  PRO A 140     -12.692  18.255  31.757  1.00 97.08           C  
ATOM   1107  N   VAL A 141     -16.004  15.248  33.369  1.00 97.01           N  
ATOM   1108  CA  VAL A 141     -17.324  14.712  33.053  1.00 97.01           C  
ATOM   1109  C   VAL A 141     -18.303  15.054  34.174  1.00 97.01           C  
ATOM   1110  CB  VAL A 141     -17.278  13.183  32.833  1.00 97.01           C  
ATOM   1111  O   VAL A 141     -17.917  15.124  35.343  1.00 97.01           O  
ATOM   1112  CG1 VAL A 141     -16.895  12.463  34.124  1.00 97.01           C  
ATOM   1113  CG2 VAL A 141     -18.624  12.679  32.315  1.00 97.01           C  
ATOM   1114  N   THR A 142     -19.565  15.300  33.720  1.00 97.83           N  
ATOM   1115  CA  THR A 142     -20.598  15.597  34.707  1.00 97.83           C  
ATOM   1116  C   THR A 142     -21.400  14.343  35.044  1.00 97.83           C  
ATOM   1117  CB  THR A 142     -21.550  16.699  34.205  1.00 97.83           C  
ATOM   1118  O   THR A 142     -21.897  13.658  34.148  1.00 97.83           O  
ATOM   1119  CG2 THR A 142     -22.609  17.029  35.251  1.00 97.83           C  
ATOM   1120  OG1 THR A 142     -20.793  17.881  33.918  1.00 97.83           O  
ATOM   1121  N   ILE A 143     -21.514  14.034  36.286  1.00 98.32           N  
ATOM   1122  CA  ILE A 143     -22.325  12.943  36.815  1.00 98.32           C  
ATOM   1123  C   ILE A 143     -23.612  13.502  37.418  1.00 98.32           C  
ATOM   1124  CB  ILE A 143     -21.550  12.123  37.871  1.00 98.32           C  
ATOM   1125  O   ILE A 143     -23.570  14.280  38.373  1.00 98.32           O  
ATOM   1126  CG1 ILE A 143     -20.270  11.541  37.261  1.00 98.32           C  
ATOM   1127  CG2 ILE A 143     -22.434  11.015  38.449  1.00 98.32           C  
ATOM   1128  CD1 ILE A 143     -19.098  11.472  38.230  1.00 98.32           C  
ATOM   1129  N   ASN A 144     -24.750  13.046  36.795  1.00 98.07           N  
ATOM   1130  CA  ASN A 144     -26.050  13.567  37.204  1.00 98.07           C  
ATOM   1131  C   ASN A 144     -26.796  12.578  38.095  1.00 98.07           C  
ATOM   1132  CB  ASN A 144     -26.896  13.921  35.979  1.00 98.07           C  
ATOM   1133  O   ASN A 144     -26.799  11.375  37.827  1.00 98.07           O  
ATOM   1134  CG  ASN A 144     -26.266  15.005  35.127  1.00 98.07           C  
ATOM   1135  ND2 ASN A 144     -25.781  14.627  33.950  1.00 98.07           N  
ATOM   1136  OD1 ASN A 144     -26.214  16.172  35.524  1.00 98.07           O  
ATOM   1137  N   ILE A 145     -27.346  13.096  39.155  1.00 98.01           N  
ATOM   1138  CA  ILE A 145     -28.154  12.322  40.090  1.00 98.01           C  
ATOM   1139  C   ILE A 145     -29.595  12.829  40.069  1.00 98.01           C  
ATOM   1140  CB  ILE A 145     -27.583  12.391  41.524  1.00 98.01           C  
ATOM   1141  O   ILE A 145     -29.842  14.023  40.256  1.00 98.01           O  
ATOM   1142  CG1 ILE A 145     -26.131  11.899  41.544  1.00 98.01           C  
ATOM   1143  CG2 ILE A 145     -28.450  11.580  42.491  1.00 98.01           C  
ATOM   1144  CD1 ILE A 145     -25.376  12.249  42.819  1.00 98.01           C  
ATOM   1145  N   ASN A 146     -30.506  11.938  39.644  1.00 95.45           N  
ATOM   1146  CA  ASN A 146     -31.926  12.242  39.786  1.00 95.45           C  
ATOM   1147  C   ASN A 146     -32.421  11.959  41.201  1.00 95.45           C  
ATOM   1148  CB  ASN A 146     -32.749  11.450  38.767  1.00 95.45           C  
ATOM   1149  O   ASN A 146     -32.833  10.839  41.507  1.00 95.45           O  
ATOM   1150  CG  ASN A 146     -34.214  11.840  38.770  1.00 95.45           C  
ATOM   1151  ND2 ASN A 146     -35.081  10.890  38.439  1.00 95.45           N  
ATOM   1152  OD1 ASN A 146     -34.563  12.986  39.065  1.00 95.45           O  
ATOM   1153  N   ARG A 147     -32.223  12.968  41.976  1.00 94.10           N  
ATOM   1154  CA  ARG A 147     -32.470  12.888  43.412  1.00 94.10           C  
ATOM   1155  C   ARG A 147     -33.947  12.648  43.701  1.00 94.10           C  
ATOM   1156  CB  ARG A 147     -32.000  14.166  44.110  1.00 94.10           C  
ATOM   1157  O   ARG A 147     -34.810  13.364  43.188  1.00 94.10           O  
ATOM   1158  CG  ARG A 147     -32.065  14.099  45.628  1.00 94.10           C  
ATOM   1159  CD  ARG A 147     -31.524  15.367  46.272  1.00 94.10           C  
ATOM   1160  NE  ARG A 147     -31.863  15.438  47.691  1.00 94.10           N  
ATOM   1161  NH1 ARG A 147     -31.060  17.584  47.988  1.00 94.10           N  
ATOM   1162  NH2 ARG A 147     -31.985  16.447  49.751  1.00 94.10           N  
ATOM   1163  CZ  ARG A 147     -31.635  16.489  48.473  1.00 94.10           C  
ATOM   1164  N   GLN A 148     -34.335  11.640  44.526  1.00 90.90           N  
ATOM   1165  CA  GLN A 148     -35.719  11.238  44.756  1.00 90.90           C  
ATOM   1166  C   GLN A 148     -36.313  11.974  45.954  1.00 90.90           C  
ATOM   1167  CB  GLN A 148     -35.811   9.727  44.969  1.00 90.90           C  
ATOM   1168  O   GLN A 148     -37.535  12.055  46.095  1.00 90.90           O  
ATOM   1169  CG  GLN A 148     -35.511   8.910  43.720  1.00 90.90           C  
ATOM   1170  CD  GLN A 148     -36.504   9.164  42.600  1.00 90.90           C  
ATOM   1171  NE2 GLN A 148     -35.993   9.494  41.419  1.00 90.90           N  
ATOM   1172  OE1 GLN A 148     -37.719   9.062  42.795  1.00 90.90           O  
ATOM   1173  N   SER A 149     -35.453  12.514  46.796  1.00 90.25           N  
ATOM   1174  CA  SER A 149     -35.846  13.329  47.941  1.00 90.25           C  
ATOM   1175  C   SER A 149     -34.805  14.403  48.240  1.00 90.25           C  
ATOM   1176  CB  SER A 149     -36.055  12.452  49.176  1.00 90.25           C  
ATOM   1177  O   SER A 149     -33.602  14.151  48.146  1.00 90.25           O  
ATOM   1178  OG  SER A 149     -36.286  13.249  50.326  1.00 90.25           O  
ATOM   1179  N   SER A 150     -35.268  15.578  48.706  1.00 90.35           N  
ATOM   1180  CA  SER A 150     -34.376  16.696  48.993  1.00 90.35           C  
ATOM   1181  C   SER A 150     -33.494  16.404  50.202  1.00 90.35           C  
ATOM   1182  CB  SER A 150     -35.179  17.975  49.234  1.00 90.35           C  
ATOM   1183  O   SER A 150     -32.454  17.039  50.387  1.00 90.35           O  
ATOM   1184  OG  SER A 150     -36.110  17.793  50.288  1.00 90.35           O  
ATOM   1185  N   SER A 151     -33.887  15.469  50.991  1.00 90.03           N  
ATOM   1186  CA  SER A 151     -33.137  15.117  52.193  1.00 90.03           C  
ATOM   1187  C   SER A 151     -32.021  14.126  51.877  1.00 90.03           C  
ATOM   1188  CB  SER A 151     -34.068  14.529  53.254  1.00 90.03           C  
ATOM   1189  O   SER A 151     -31.135  13.899  52.703  1.00 90.03           O  
ATOM   1190  OG  SER A 151     -34.659  13.326  52.794  1.00 90.03           O  
ATOM   1191  N   PHE A 152     -32.078  13.481  50.753  1.00 93.96           N  
ATOM   1192  CA  PHE A 152     -31.075  12.485  50.395  1.00 93.96           C  
ATOM   1193  C   PHE A 152     -29.749  13.152  50.049  1.00 93.96           C  
ATOM   1194  CB  PHE A 152     -31.557  11.634  49.217  1.00 93.96           C  
ATOM   1195  O   PHE A 152     -29.727  14.208  49.413  1.00 93.96           O  
ATOM   1196  CG  PHE A 152     -32.664  10.677  49.571  1.00 93.96           C  
ATOM   1197  CD1 PHE A 152     -33.109  10.563  50.883  1.00 93.96           C  
ATOM   1198  CD2 PHE A 152     -33.258   9.891  48.593  1.00 93.96           C  
ATOM   1199  CE1 PHE A 152     -34.133   9.678  51.214  1.00 93.96           C  
ATOM   1200  CE2 PHE A 152     -34.282   9.005  48.916  1.00 93.96           C  
ATOM   1201  CZ  PHE A 152     -34.717   8.899  50.228  1.00 93.96           C  
ATOM   1202  N   LYS A 153     -28.680  12.520  50.555  1.00 96.25           N  
ATOM   1203  CA  LYS A 153     -27.312  12.828  50.148  1.00 96.25           C  
ATOM   1204  C   LYS A 153     -26.653  11.623  49.482  1.00 96.25           C  
ATOM   1205  CB  LYS A 153     -26.483  13.281  51.350  1.00 96.25           C  
ATOM   1206  O   LYS A 153     -27.056  10.481  49.713  1.00 96.25           O  
ATOM   1207  CG  LYS A 153     -26.990  14.557  52.005  1.00 96.25           C  
ATOM   1208  CD  LYS A 153     -26.796  15.766  51.099  1.00 96.25           C  
ATOM   1209  CE  LYS A 153     -27.204  17.058  51.794  1.00 96.25           C  
ATOM   1210  NZ  LYS A 153     -27.011  18.247  50.911  1.00 96.25           N  
ATOM   1211  N   HIS A 154     -25.594  11.920  48.555  1.00 97.84           N  
ATOM   1212  CA  HIS A 154     -25.033  10.820  47.781  1.00 97.84           C  
ATOM   1213  C   HIS A 154     -23.509  10.822  47.846  1.00 97.84           C  
ATOM   1214  CB  HIS A 154     -25.496  10.897  46.325  1.00 97.84           C  
ATOM   1215  O   HIS A 154     -22.890  11.881  47.971  1.00 97.84           O  
ATOM   1216  CG  HIS A 154     -26.970  11.103  46.175  1.00 97.84           C  
ATOM   1217  CD2 HIS A 154     -27.961  10.239  45.853  1.00 97.84           C  
ATOM   1218  ND1 HIS A 154     -27.573  12.328  46.363  1.00 97.84           N  
ATOM   1219  CE1 HIS A 154     -28.874  12.207  46.162  1.00 97.84           C  
ATOM   1220  NE2 HIS A 154     -29.136  10.949  45.851  1.00 97.84           N  
ATOM   1221  N   THR A 155     -23.001   9.608  47.928  1.00 98.26           N  
ATOM   1222  CA  THR A 155     -21.587   9.366  47.665  1.00 98.26           C  
ATOM   1223  C   THR A 155     -21.389   8.776  46.271  1.00 98.26           C  
ATOM   1224  CB  THR A 155     -20.976   8.422  48.716  1.00 98.26           C  
ATOM   1225  O   THR A 155     -22.010   7.769  45.924  1.00 98.26           O  
ATOM   1226  CG2 THR A 155     -19.508   8.139  48.416  1.00 98.26           C  
ATOM   1227  OG1 THR A 155     -21.080   9.027  50.011  1.00 98.26           O  
ATOM   1228  N   VAL A 156     -20.539   9.470  45.437  1.00 98.36           N  
ATOM   1229  CA  VAL A 156     -20.249   9.023  44.079  1.00 98.36           C  
ATOM   1230  C   VAL A 156     -18.888   8.331  44.042  1.00 98.36           C  
ATOM   1231  CB  VAL A 156     -20.276  10.198  43.076  1.00 98.36           C  
ATOM   1232  O   VAL A 156     -17.886   8.894  44.490  1.00 98.36           O  
ATOM   1233  CG1 VAL A 156     -20.133   9.688  41.643  1.00 98.36           C  
ATOM   1234  CG2 VAL A 156     -21.565  11.003  43.234  1.00 98.36           C  
ATOM   1235  N   ARG A 157     -18.820   7.093  43.529  1.00 98.24           N  
ATOM   1236  CA  ARG A 157     -17.610   6.283  43.443  1.00 98.24           C  
ATOM   1237  C   ARG A 157     -17.421   5.728  42.036  1.00 98.24           C  
ATOM   1238  CB  ARG A 157     -17.657   5.137  44.456  1.00 98.24           C  
ATOM   1239  O   ARG A 157     -18.348   5.750  41.224  1.00 98.24           O  
ATOM   1240  CG  ARG A 157     -17.800   5.596  45.899  1.00 98.24           C  
ATOM   1241  CD  ARG A 157     -17.855   4.418  46.862  1.00 98.24           C  
ATOM   1242  NE  ARG A 157     -19.072   3.632  46.683  1.00 98.24           N  
ATOM   1243  NH1 ARG A 157     -18.036   1.904  45.553  1.00 98.24           N  
ATOM   1244  NH2 ARG A 157     -20.291   1.825  45.958  1.00 98.24           N  
ATOM   1245  CZ  ARG A 157     -19.130   2.455  46.065  1.00 98.24           C  
ATOM   1246  N   TYR A 158     -16.223   5.355  41.691  1.00 98.08           N  
ATOM   1247  CA  TYR A 158     -15.942   4.798  40.373  1.00 98.08           C  
ATOM   1248  C   TYR A 158     -15.221   3.460  40.488  1.00 98.08           C  
ATOM   1249  CB  TYR A 158     -15.102   5.774  39.544  1.00 98.08           C  
ATOM   1250  O   TYR A 158     -14.608   3.165  41.517  1.00 98.08           O  
ATOM   1251  CG  TYR A 158     -13.669   5.885  40.005  1.00 98.08           C  
ATOM   1252  CD1 TYR A 158     -13.290   6.847  40.939  1.00 98.08           C  
ATOM   1253  CD2 TYR A 158     -12.692   5.030  39.508  1.00 98.08           C  
ATOM   1254  CE1 TYR A 158     -11.971   6.954  41.366  1.00 98.08           C  
ATOM   1255  CE2 TYR A 158     -11.369   5.129  39.928  1.00 98.08           C  
ATOM   1256  OH  TYR A 158      -9.711   6.194  41.275  1.00 98.08           O  
ATOM   1257  CZ  TYR A 158     -11.019   6.092  40.856  1.00 98.08           C  
ATOM   1258  N   ALA A 159     -15.405   2.655  39.548  1.00 98.02           N  
ATOM   1259  CA  ALA A 159     -14.625   1.453  39.268  1.00 98.02           C  
ATOM   1260  C   ALA A 159     -14.144   1.436  37.820  1.00 98.02           C  
ATOM   1261  CB  ALA A 159     -15.449   0.202  39.566  1.00 98.02           C  
ATOM   1262  O   ALA A 159     -14.944   1.574  36.892  1.00 98.02           O  
ATOM   1263  N   TRP A 160     -12.871   1.378  37.606  1.00 97.70           N  
ATOM   1264  CA  TRP A 160     -12.201   1.314  36.311  1.00 97.70           C  
ATOM   1265  C   TRP A 160     -11.086   0.273  36.326  1.00 97.70           C  
ATOM   1266  CB  TRP A 160     -11.633   2.684  35.930  1.00 97.70           C  
ATOM   1267  O   TRP A 160     -10.049   0.476  36.961  1.00 97.70           O  
ATOM   1268  CG  TRP A 160     -10.957   2.712  34.593  1.00 97.70           C  
ATOM   1269  CD1 TRP A 160      -9.666   2.357  34.315  1.00 97.70           C  
ATOM   1270  CD2 TRP A 160     -11.536   3.123  33.351  1.00 97.70           C  
ATOM   1271  CE2 TRP A 160     -10.539   2.990  32.360  1.00 97.70           C  
ATOM   1272  CE3 TRP A 160     -12.804   3.590  32.979  1.00 97.70           C  
ATOM   1273  NE1 TRP A 160      -9.409   2.522  32.973  1.00 97.70           N  
ATOM   1274  CH2 TRP A 160     -12.020   3.764  30.683  1.00 97.70           C  
ATOM   1275  CZ2 TRP A 160     -10.771   3.309  31.020  1.00 97.70           C  
ATOM   1276  CZ3 TRP A 160     -13.033   3.907  31.645  1.00 97.70           C  
ATOM   1277  N   ALA A 161     -11.317  -0.848  35.561  1.00 95.20           N  
ATOM   1278  CA  ALA A 161     -10.388  -1.973  35.630  1.00 95.20           C  
ATOM   1279  C   ALA A 161     -10.147  -2.397  37.076  1.00 95.20           C  
ATOM   1280  CB  ALA A 161      -9.066  -1.613  34.957  1.00 95.20           C  
ATOM   1281  O   ALA A 161     -11.072  -2.835  37.764  1.00 95.20           O  
ATOM   1282  N   ASN A 162      -8.882  -2.350  37.598  1.00 93.43           N  
ATOM   1283  CA  ASN A 162      -8.594  -2.765  38.966  1.00 93.43           C  
ATOM   1284  C   ASN A 162      -8.538  -1.570  39.915  1.00 93.43           C  
ATOM   1285  CB  ASN A 162      -7.282  -3.551  39.025  1.00 93.43           C  
ATOM   1286  O   ASN A 162      -8.171  -1.716  41.082  1.00 93.43           O  
ATOM   1287  CG  ASN A 162      -6.104  -2.760  38.492  1.00 93.43           C  
ATOM   1288  ND2 ASN A 162      -4.898  -3.155  38.886  1.00 93.43           N  
ATOM   1289  OD1 ASN A 162      -6.275  -1.802  37.734  1.00 93.43           O  
ATOM   1290  N   LYS A 163      -8.992  -0.382  39.403  1.00 96.57           N  
ATOM   1291  CA  LYS A 163      -8.977   0.845  40.193  1.00 96.57           C  
ATOM   1292  C   LYS A 163     -10.382   1.214  40.663  1.00 96.57           C  
ATOM   1293  CB  LYS A 163      -8.375   1.997  39.387  1.00 96.57           C  
ATOM   1294  O   LYS A 163     -11.365   0.939  39.973  1.00 96.57           O  
ATOM   1295  CG  LYS A 163      -6.959   1.735  38.895  1.00 96.57           C  
ATOM   1296  CD  LYS A 163      -6.491   2.821  37.935  1.00 96.57           C  
ATOM   1297  CE  LYS A 163      -5.105   2.519  37.382  1.00 96.57           C  
ATOM   1298  NZ  LYS A 163      -4.935   3.046  35.995  1.00 96.57           N  
ATOM   1299  N   SER A 164     -10.433   1.717  41.884  1.00 97.18           N  
ATOM   1300  CA  SER A 164     -11.692   2.212  42.432  1.00 97.18           C  
ATOM   1301  C   SER A 164     -11.454   3.330  43.441  1.00 97.18           C  
ATOM   1302  CB  SER A 164     -12.473   1.075  43.093  1.00 97.18           C  
ATOM   1303  O   SER A 164     -10.340   3.493  43.943  1.00 97.18           O  
ATOM   1304  OG  SER A 164     -11.762   0.557  44.204  1.00 97.18           O  
ATOM   1305  N   GLY A 165     -12.444   4.262  43.571  1.00 97.04           N  
ATOM   1306  CA  GLY A 165     -12.316   5.366  44.509  1.00 97.04           C  
ATOM   1307  C   GLY A 165     -13.583   6.192  44.634  1.00 97.04           C  
ATOM   1308  O   GLY A 165     -14.581   5.912  43.966  1.00 97.04           O  
ATOM   1309  N   THR A 166     -13.503   7.096  45.603  1.00 98.06           N  
ATOM   1310  CA  THR A 166     -14.593   8.039  45.831  1.00 98.06           C  
ATOM   1311  C   THR A 166     -14.349   9.342  45.075  1.00 98.06           C  
ATOM   1312  CB  THR A 166     -14.768   8.338  47.332  1.00 98.06           C  
ATOM   1313  O   THR A 166     -13.280   9.945  45.197  1.00 98.06           O  
ATOM   1314  CG2 THR A 166     -15.888   9.347  47.565  1.00 98.06           C  
ATOM   1315  OG1 THR A 166     -15.084   7.122  48.022  1.00 98.06           O  
ATOM   1316  N   ILE A 167     -15.347   9.732  44.216  1.00 97.97           N  
ATOM   1317  CA  ILE A 167     -15.268  10.968  43.445  1.00 97.97           C  
ATOM   1318  C   ILE A 167     -15.712  12.145  44.310  1.00 97.97           C  
ATOM   1319  CB  ILE A 167     -16.127  10.890  42.163  1.00 97.97           C  
ATOM   1320  O   ILE A 167     -15.031  13.172  44.369  1.00 97.97           O  
ATOM   1321  CG1 ILE A 167     -15.587   9.807  41.223  1.00 97.97           C  
ATOM   1322  CG2 ILE A 167     -16.173  12.251  41.462  1.00 97.97           C  
ATOM   1323  CD1 ILE A 167     -16.542   9.430  40.099  1.00 97.97           C  
ATOM   1324  N   ALA A 168     -16.831  12.015  44.971  1.00 97.81           N  
ATOM   1325  CA  ALA A 168     -17.382  13.079  45.806  1.00 97.81           C  
ATOM   1326  C   ALA A 168     -18.350  12.517  46.843  1.00 97.81           C  
ATOM   1327  CB  ALA A 168     -18.082  14.125  44.941  1.00 97.81           C  
ATOM   1328  O   ALA A 168     -18.961  11.468  46.626  1.00 97.81           O  
ATOM   1329  N   SER A 169     -18.434  13.127  48.024  1.00 97.10           N  
ATOM   1330  CA  SER A 169     -19.378  12.796  49.085  1.00 97.10           C  
ATOM   1331  C   SER A 169     -20.320  13.962  49.371  1.00 97.10           C  
ATOM   1332  CB  SER A 169     -18.634  12.406  50.363  1.00 97.10           C  
ATOM   1333  O   SER A 169     -20.004  15.112  49.059  1.00 97.10           O  
ATOM   1334  OG  SER A 169     -17.822  11.266  50.144  1.00 97.10           O  
ATOM   1335  N   ASN A 170     -21.465  13.698  49.898  1.00 96.34           N  
ATOM   1336  CA  ASN A 170     -22.461  14.698  50.270  1.00 96.34           C  
ATOM   1337  C   ASN A 170     -22.945  15.485  49.056  1.00 96.34           C  
ATOM   1338  CB  ASN A 170     -21.899  15.648  51.330  1.00 96.34           C  
ATOM   1339  O   ASN A 170     -23.026  16.714  49.100  1.00 96.34           O  
ATOM   1340  CG  ASN A 170     -21.750  14.987  52.686  1.00 96.34           C  
ATOM   1341  ND2 ASN A 170     -20.679  15.323  53.395  1.00 96.34           N  
ATOM   1342  OD1 ASN A 170     -22.591  14.181  53.093  1.00 96.34           O  
ATOM   1343  N   VAL A 171     -23.303  14.729  47.941  1.00 97.20           N  
ATOM   1344  CA  VAL A 171     -23.731  15.307  46.671  1.00 97.20           C  
ATOM   1345  C   VAL A 171     -25.256  15.362  46.615  1.00 97.20           C  
ATOM   1346  CB  VAL A 171     -23.181  14.506  45.470  1.00 97.20           C  
ATOM   1347  O   VAL A 171     -25.931  14.396  46.977  1.00 97.20           O  
ATOM   1348  CG1 VAL A 171     -23.621  15.140  44.151  1.00 97.20           C  
ATOM   1349  CG2 VAL A 171     -21.658  14.416  45.541  1.00 97.20           C  
ATOM   1350  N   ASP A 172     -25.808  16.602  46.091  1.00 96.38           N  
ATOM   1351  CA  ASP A 172     -27.253  16.771  45.963  1.00 96.38           C  
ATOM   1352  C   ASP A 172     -27.755  16.219  44.631  1.00 96.38           C  
ATOM   1353  CB  ASP A 172     -27.634  18.246  46.099  1.00 96.38           C  
ATOM   1354  O   ASP A 172     -28.392  15.164  44.590  1.00 96.38           O  
ATOM   1355  CG  ASP A 172     -27.416  18.789  47.501  1.00 96.38           C  
ATOM   1356  OD1 ASP A 172     -27.413  17.997  48.468  1.00 96.38           O  
ATOM   1357  OD2 ASP A 172     -27.248  20.019  47.640  1.00 96.38           O  
ATOM   1358  N   THR A 173     -27.284  16.860  43.541  1.00 97.01           N  
ATOM   1359  CA  THR A 173     -27.923  16.459  42.293  1.00 97.01           C  
ATOM   1360  C   THR A 173     -26.880  16.179  41.215  1.00 97.01           C  
ATOM   1361  CB  THR A 173     -28.902  17.538  41.795  1.00 97.01           C  
ATOM   1362  O   THR A 173     -27.166  15.500  40.227  1.00 97.01           O  
ATOM   1363  CG2 THR A 173     -30.112  17.651  42.717  1.00 97.01           C  
ATOM   1364  OG1 THR A 173     -28.228  18.802  41.752  1.00 97.01           O  
ATOM   1365  N   SER A 174     -25.613  16.664  41.341  1.00 97.52           N  
ATOM   1366  CA  SER A 174     -24.575  16.421  40.345  1.00 97.52           C  
ATOM   1367  C   SER A 174     -23.190  16.734  40.902  1.00 97.52           C  
ATOM   1368  CB  SER A 174     -24.829  17.256  39.090  1.00 97.52           C  
ATOM   1369  O   SER A 174     -23.063  17.450  41.898  1.00 97.52           O  
ATOM   1370  OG  SER A 174     -24.653  18.636  39.360  1.00 97.52           O  
ATOM   1371  N   THR A 175     -22.167  16.215  40.314  1.00 97.94           N  
ATOM   1372  CA  THR A 175     -20.758  16.492  40.568  1.00 97.94           C  
ATOM   1373  C   THR A 175     -19.936  16.333  39.293  1.00 97.94           C  
ATOM   1374  CB  THR A 175     -20.196  15.566  41.663  1.00 97.94           C  
ATOM   1375  O   THR A 175     -20.355  15.644  38.360  1.00 97.94           O  
ATOM   1376  CG2 THR A 175     -20.100  14.126  41.170  1.00 97.94           C  
ATOM   1377  OG1 THR A 175     -18.889  16.019  42.038  1.00 97.94           O  
ATOM   1378  N   THR A 176     -18.854  17.089  39.242  1.00 97.32           N  
ATOM   1379  CA  THR A 176     -17.913  16.999  38.131  1.00 97.32           C  
ATOM   1380  C   THR A 176     -16.648  16.258  38.554  1.00 97.32           C  
ATOM   1381  CB  THR A 176     -17.540  18.395  37.600  1.00 97.32           C  
ATOM   1382  O   THR A 176     -16.200  16.383  39.696  1.00 97.32           O  
ATOM   1383  CG2 THR A 176     -16.677  18.294  36.347  1.00 97.32           C  
ATOM   1384  OG1 THR A 176     -18.738  19.115  37.285  1.00 97.32           O  
ATOM   1385  N   TRP A 177     -16.150  15.403  37.629  1.00 97.38           N  
ATOM   1386  CA  TRP A 177     -14.971  14.581  37.878  1.00 97.38           C  
ATOM   1387  C   TRP A 177     -14.064  14.544  36.653  1.00 97.38           C  
ATOM   1388  CB  TRP A 177     -15.379  13.158  38.269  1.00 97.38           C  
ATOM   1389  O   TRP A 177     -14.533  14.331  35.532  1.00 97.38           O  
ATOM   1390  CG  TRP A 177     -14.222  12.240  38.523  1.00 97.38           C  
ATOM   1391  CD1 TRP A 177     -13.181  12.444  39.386  1.00 97.38           C  
ATOM   1392  CD2 TRP A 177     -13.985  10.972  37.902  1.00 97.38           C  
ATOM   1393  CE2 TRP A 177     -12.781  10.463  38.437  1.00 97.38           C  
ATOM   1394  CE3 TRP A 177     -14.675  10.217  36.945  1.00 97.38           C  
ATOM   1395  NE1 TRP A 177     -12.311  11.380  39.339  1.00 97.38           N  
ATOM   1396  CH2 TRP A 177     -12.947   8.512  37.108  1.00 97.38           C  
ATOM   1397  CZ2 TRP A 177     -12.252   9.231  38.046  1.00 97.38           C  
ATOM   1398  CZ3 TRP A 177     -14.147   8.991  36.557  1.00 97.38           C  
ATOM   1399  N   THR A 178     -12.773  14.902  36.878  1.00 97.50           N  
ATOM   1400  CA  THR A 178     -11.793  14.733  35.811  1.00 97.50           C  
ATOM   1401  C   THR A 178     -11.274  13.299  35.775  1.00 97.50           C  
ATOM   1402  CB  THR A 178     -10.611  15.706  35.979  1.00 97.50           C  
ATOM   1403  O   THR A 178     -10.657  12.832  36.735  1.00 97.50           O  
ATOM   1404  CG2 THR A 178      -9.586  15.524  34.864  1.00 97.50           C  
ATOM   1405  OG1 THR A 178     -11.099  17.053  35.949  1.00 97.50           O  
ATOM   1406  N   ILE A 179     -11.486  12.638  34.641  1.00 97.45           N  
ATOM   1407  CA  ILE A 179     -11.028  11.263  34.475  1.00 97.45           C  
ATOM   1408  C   ILE A 179      -9.502  11.223  34.485  1.00 97.45           C  
ATOM   1409  CB  ILE A 179     -11.572  10.640  33.170  1.00 97.45           C  
ATOM   1410  O   ILE A 179      -8.851  11.899  33.684  1.00 97.45           O  
ATOM   1411  CG1 ILE A 179     -13.102  10.741  33.128  1.00 97.45           C  
ATOM   1412  CG2 ILE A 179     -11.115   9.185  33.035  1.00 97.45           C  
ATOM   1413  CD1 ILE A 179     -13.710  10.361  31.785  1.00 97.45           C  
ATOM   1414  N   PRO A 180      -8.844  10.467  35.407  1.00 96.76           N  
ATOM   1415  CA  PRO A 180      -7.384  10.428  35.517  1.00 96.76           C  
ATOM   1416  C   PRO A 180      -6.708   9.951  34.234  1.00 96.76           C  
ATOM   1417  CB  PRO A 180      -7.143   9.438  36.661  1.00 96.76           C  
ATOM   1418  O   PRO A 180      -7.223   9.059  33.555  1.00 96.76           O  
ATOM   1419  CG  PRO A 180      -8.381   9.511  37.495  1.00 96.76           C  
ATOM   1420  CD  PRO A 180      -9.558   9.721  36.586  1.00 96.76           C  
ATOM   1421  N   LEU A 181      -5.585  10.584  33.897  1.00 96.55           N  
ATOM   1422  CA  LEU A 181      -4.842  10.281  32.678  1.00 96.55           C  
ATOM   1423  C   LEU A 181      -4.354   8.836  32.684  1.00 96.55           C  
ATOM   1424  CB  LEU A 181      -3.654  11.233  32.524  1.00 96.55           C  
ATOM   1425  O   LEU A 181      -4.327   8.181  31.640  1.00 96.55           O  
ATOM   1426  CG  LEU A 181      -3.983  12.666  32.101  1.00 96.55           C  
ATOM   1427  CD1 LEU A 181      -2.752  13.556  32.240  1.00 96.55           C  
ATOM   1428  CD2 LEU A 181      -4.509  12.693  30.670  1.00 96.55           C  
ATOM   1429  N   ASP A 182      -3.976   8.316  33.868  1.00 95.79           N  
ATOM   1430  CA  ASP A 182      -3.370   6.991  33.954  1.00 95.79           C  
ATOM   1431  C   ASP A 182      -4.399   5.897  33.677  1.00 95.79           C  
ATOM   1432  CB  ASP A 182      -2.735   6.780  35.330  1.00 95.79           C  
ATOM   1433  O   ASP A 182      -4.044   4.725  33.537  1.00 95.79           O  
ATOM   1434  CG  ASP A 182      -3.748   6.812  36.462  1.00 95.79           C  
ATOM   1435  OD1 ASP A 182      -4.851   7.370  36.277  1.00 95.79           O  
ATOM   1436  OD2 ASP A 182      -3.439   6.277  37.548  1.00 95.79           O  
ATOM   1437  N   PHE A 183      -5.642   6.226  33.559  1.00 97.00           N  
ATOM   1438  CA  PHE A 183      -6.648   5.256  33.141  1.00 97.00           C  
ATOM   1439  C   PHE A 183      -6.348   4.734  31.741  1.00 97.00           C  
ATOM   1440  CB  PHE A 183      -8.047   5.880  33.179  1.00 97.00           C  
ATOM   1441  O   PHE A 183      -6.680   3.593  31.414  1.00 97.00           O  
ATOM   1442  CG  PHE A 183      -8.681   5.865  34.544  1.00 97.00           C  
ATOM   1443  CD1 PHE A 183      -7.899   5.767  35.688  1.00 97.00           C  
ATOM   1444  CD2 PHE A 183     -10.060   5.949  34.682  1.00 97.00           C  
ATOM   1445  CE1 PHE A 183      -8.483   5.752  36.953  1.00 97.00           C  
ATOM   1446  CE2 PHE A 183     -10.651   5.935  35.943  1.00 97.00           C  
ATOM   1447  CZ  PHE A 183      -9.861   5.836  37.076  1.00 97.00           C  
ATOM   1448  N   ALA A 184      -5.684   5.552  30.954  1.00 97.03           N  
ATOM   1449  CA  ALA A 184      -5.323   5.170  29.592  1.00 97.03           C  
ATOM   1450  C   ALA A 184      -4.412   3.946  29.588  1.00 97.03           C  
ATOM   1451  CB  ALA A 184      -4.646   6.335  28.875  1.00 97.03           C  
ATOM   1452  O   ALA A 184      -4.415   3.164  28.634  1.00 97.03           O  
ATOM   1453  N   ASN A 185      -3.609   3.742  30.678  1.00 96.51           N  
ATOM   1454  CA  ASN A 185      -2.709   2.598  30.782  1.00 96.51           C  
ATOM   1455  C   ASN A 185      -3.476   1.278  30.769  1.00 96.51           C  
ATOM   1456  CB  ASN A 185      -1.853   2.702  32.046  1.00 96.51           C  
ATOM   1457  O   ASN A 185      -2.906   0.228  30.468  1.00 96.51           O  
ATOM   1458  CG  ASN A 185      -0.835   3.823  31.971  1.00 96.51           C  
ATOM   1459  ND2 ASN A 185      -0.713   4.586  33.050  1.00 96.51           N  
ATOM   1460  OD1 ASN A 185      -0.164   4.002  30.951  1.00 96.51           O  
ATOM   1461  N   ASP A 186      -4.757   1.297  31.069  1.00 96.66           N  
ATOM   1462  CA  ASP A 186      -5.554   0.083  31.224  1.00 96.66           C  
ATOM   1463  C   ASP A 186      -6.215  -0.311  29.906  1.00 96.66           C  
ATOM   1464  CB  ASP A 186      -6.615   0.273  32.309  1.00 96.66           C  
ATOM   1465  O   ASP A 186      -6.826  -1.378  29.806  1.00 96.66           O  
ATOM   1466  CG  ASP A 186      -6.020   0.516  33.685  1.00 96.66           C  
ATOM   1467  OD1 ASP A 186      -5.033  -0.158  34.050  1.00 96.66           O  
ATOM   1468  OD2 ASP A 186      -6.546   1.387  34.412  1.00 96.66           O  
ATOM   1469  N   ILE A 187      -6.093   0.485  28.943  1.00 96.28           N  
ATOM   1470  CA  ILE A 187      -6.625   0.178  27.619  1.00 96.28           C  
ATOM   1471  C   ILE A 187      -5.562   0.453  26.559  1.00 96.28           C  
ATOM   1472  CB  ILE A 187      -7.904   0.992  27.321  1.00 96.28           C  
ATOM   1473  O   ILE A 187      -5.793   1.226  25.626  1.00 96.28           O  
ATOM   1474  CG1 ILE A 187      -7.679   2.475  27.642  1.00 96.28           C  
ATOM   1475  CG2 ILE A 187      -9.094   0.436  28.107  1.00 96.28           C  
ATOM   1476  CD1 ILE A 187      -8.819   3.383  27.202  1.00 96.28           C  
ATOM   1477  N   PRO A 188      -4.454  -0.295  26.596  1.00 96.31           N  
ATOM   1478  CA  PRO A 188      -3.287  -0.031  25.751  1.00 96.31           C  
ATOM   1479  C   PRO A 188      -3.544  -0.341  24.278  1.00 96.31           C  
ATOM   1480  CB  PRO A 188      -2.217  -0.962  26.327  1.00 96.31           C  
ATOM   1481  O   PRO A 188      -2.831   0.161  23.405  1.00 96.31           O  
ATOM   1482  CG  PRO A 188      -2.983  -2.064  26.985  1.00 96.31           C  
ATOM   1483  CD  PRO A 188      -4.234  -1.485  27.582  1.00 96.31           C  
ATOM   1484  N   ASN A 189      -4.555  -1.048  23.954  1.00 96.53           N  
ATOM   1485  CA  ASN A 189      -4.791  -1.498  22.586  1.00 96.53           C  
ATOM   1486  C   ASN A 189      -6.097  -0.939  22.029  1.00 96.53           C  
ATOM   1487  CB  ASN A 189      -4.795  -3.027  22.518  1.00 96.53           C  
ATOM   1488  O   ASN A 189      -6.573  -1.386  20.984  1.00 96.53           O  
ATOM   1489  CG  ASN A 189      -3.505  -3.638  23.028  1.00 96.53           C  
ATOM   1490  ND2 ASN A 189      -3.623  -4.594  23.942  1.00 96.53           N  
ATOM   1491  OD1 ASN A 189      -2.412  -3.254  22.606  1.00 96.53           O  
ATOM   1492  N   SER A 190      -6.802  -0.070  22.749  1.00 95.88           N  
ATOM   1493  CA  SER A 190      -8.085   0.500  22.350  1.00 95.88           C  
ATOM   1494  C   SER A 190      -8.133   1.999  22.627  1.00 95.88           C  
ATOM   1495  CB  SER A 190      -9.232  -0.199  23.080  1.00 95.88           C  
ATOM   1496  O   SER A 190      -7.458   2.491  23.534  1.00 95.88           O  
ATOM   1497  OG  SER A 190     -10.484   0.309  22.652  1.00 95.88           O  
ATOM   1498  N   GLU A 191      -8.939   2.759  21.849  1.00 95.07           N  
ATOM   1499  CA  GLU A 191      -9.104   4.200  22.015  1.00 95.07           C  
ATOM   1500  C   GLU A 191     -10.240   4.517  22.984  1.00 95.07           C  
ATOM   1501  CB  GLU A 191      -9.362   4.871  20.664  1.00 95.07           C  
ATOM   1502  O   GLU A 191     -10.456   5.679  23.336  1.00 95.07           O  
ATOM   1503  CG  GLU A 191      -8.176   4.813  19.712  1.00 95.07           C  
ATOM   1504  CD  GLU A 191      -8.482   5.386  18.337  1.00 95.07           C  
ATOM   1505  OE1 GLU A 191      -7.534   5.621  17.553  1.00 95.07           O  
ATOM   1506  OE2 GLU A 191      -9.678   5.602  18.042  1.00 95.07           O  
ATOM   1507  N   THR A 192     -10.926   3.429  23.407  1.00 96.55           N  
ATOM   1508  CA  THR A 192     -12.033   3.619  24.337  1.00 96.55           C  
ATOM   1509  C   THR A 192     -12.041   2.523  25.399  1.00 96.55           C  
ATOM   1510  CB  THR A 192     -13.385   3.634  23.601  1.00 96.55           C  
ATOM   1511  O   THR A 192     -11.590   1.404  25.146  1.00 96.55           O  
ATOM   1512  CG2 THR A 192     -13.451   4.778  22.594  1.00 96.55           C  
ATOM   1513  OG1 THR A 192     -13.559   2.392  22.908  1.00 96.55           O  
ATOM   1514  N   GLY A 193     -12.418   2.898  26.588  1.00 96.09           N  
ATOM   1515  CA  GLY A 193     -12.613   1.975  27.694  1.00 96.09           C  
ATOM   1516  C   GLY A 193     -13.884   2.243  28.479  1.00 96.09           C  
ATOM   1517  O   GLY A 193     -14.520   3.284  28.301  1.00 96.09           O  
ATOM   1518  N   THR A 194     -14.266   1.202  29.285  1.00 97.29           N  
ATOM   1519  CA  THR A 194     -15.493   1.337  30.064  1.00 97.29           C  
ATOM   1520  C   THR A 194     -15.203   1.209  31.556  1.00 97.29           C  
ATOM   1521  CB  THR A 194     -16.537   0.285  29.648  1.00 97.29           C  
ATOM   1522  O   THR A 194     -14.262   0.518  31.954  1.00 97.29           O  
ATOM   1523  CG2 THR A 194     -16.940   0.456  28.187  1.00 97.29           C  
ATOM   1524  OG1 THR A 194     -15.985  -1.025  29.829  1.00 97.29           O  
ATOM   1525  N   GLY A 195     -15.912   2.005  32.363  1.00 96.91           N  
ATOM   1526  CA  GLY A 195     -15.960   1.942  33.815  1.00 96.91           C  
ATOM   1527  C   GLY A 195     -17.364   2.075  34.372  1.00 96.91           C  
ATOM   1528  O   GLY A 195     -18.342   2.026  33.623  1.00 96.91           O  
ATOM   1529  N   THR A 196     -17.405   1.964  35.669  1.00 98.10           N  
ATOM   1530  CA  THR A 196     -18.706   2.047  36.324  1.00 98.10           C  
ATOM   1531  C   THR A 196     -18.725   3.177  37.349  1.00 98.10           C  
ATOM   1532  CB  THR A 196     -19.069   0.719  37.014  1.00 98.10           C  
ATOM   1533  O   THR A 196     -17.758   3.366  38.091  1.00 98.10           O  
ATOM   1534  CG2 THR A 196     -20.497   0.749  37.548  1.00 98.10           C  
ATOM   1535  OG1 THR A 196     -18.946  -0.353  36.070  1.00 98.10           O  
ATOM   1536  N   ILE A 197     -19.787   3.988  37.268  1.00 98.38           N  
ATOM   1537  CA  ILE A 197     -20.056   5.001  38.283  1.00 98.38           C  
ATOM   1538  C   ILE A 197     -21.137   4.500  39.238  1.00 98.38           C  
ATOM   1539  CB  ILE A 197     -20.484   6.341  37.644  1.00 98.38           C  
ATOM   1540  O   ILE A 197     -22.197   4.044  38.801  1.00 98.38           O  
ATOM   1541  CG1 ILE A 197     -19.383   6.866  36.715  1.00 98.38           C  
ATOM   1542  CG2 ILE A 197     -20.824   7.371  38.726  1.00 98.38           C  
ATOM   1543  CD1 ILE A 197     -18.074   7.185  37.424  1.00 98.38           C  
ATOM   1544  N   TYR A 198     -20.775   4.522  40.566  1.00 98.09           N  
ATOM   1545  CA  TYR A 198     -21.714   4.121  41.608  1.00 98.09           C  
ATOM   1546  C   TYR A 198     -22.226   5.334  42.377  1.00 98.09           C  
ATOM   1547  CB  TYR A 198     -21.056   3.131  42.573  1.00 98.09           C  
ATOM   1548  O   TYR A 198     -21.457   6.243  42.697  1.00 98.09           O  
ATOM   1549  CG  TYR A 198     -20.612   1.847  41.915  1.00 98.09           C  
ATOM   1550  CD1 TYR A 198     -21.505   0.795  41.722  1.00 98.09           C  
ATOM   1551  CD2 TYR A 198     -19.299   1.682  41.488  1.00 98.09           C  
ATOM   1552  CE1 TYR A 198     -21.100  -0.391  41.118  1.00 98.09           C  
ATOM   1553  CE2 TYR A 198     -18.883   0.500  40.883  1.00 98.09           C  
ATOM   1554  OH  TYR A 198     -19.382  -1.700  40.104  1.00 98.09           O  
ATOM   1555  CZ  TYR A 198     -19.789  -0.528  40.702  1.00 98.09           C  
ATOM   1556  N   VAL A 199     -23.544   5.311  42.662  1.00 97.89           N  
ATOM   1557  CA  VAL A 199     -24.125   6.335  43.525  1.00 97.89           C  
ATOM   1558  C   VAL A 199     -24.792   5.676  44.731  1.00 97.89           C  
ATOM   1559  CB  VAL A 199     -25.146   7.208  42.762  1.00 97.89           C  
ATOM   1560  O   VAL A 199     -25.763   4.931  44.581  1.00 97.89           O  
ATOM   1561  CG1 VAL A 199     -25.941   8.081  43.731  1.00 97.89           C  
ATOM   1562  CG2 VAL A 199     -24.436   8.071  41.720  1.00 97.89           C  
ATOM   1563  N   ASP A 200     -24.207   5.865  45.905  1.00 96.88           N  
ATOM   1564  CA  ASP A 200     -24.780   5.448  47.181  1.00 96.88           C  
ATOM   1565  C   ASP A 200     -25.739   6.505  47.724  1.00 96.88           C  
ATOM   1566  CB  ASP A 200     -23.673   5.169  48.201  1.00 96.88           C  
ATOM   1567  O   ASP A 200     -25.356   7.662  47.908  1.00 96.88           O  
ATOM   1568  CG  ASP A 200     -22.682   4.120  47.727  1.00 96.88           C  
ATOM   1569  OD1 ASP A 200     -23.079   3.197  46.984  1.00 96.88           O  
ATOM   1570  OD2 ASP A 200     -21.494   4.216  48.104  1.00 96.88           O  
ATOM   1571  N   THR A 201     -27.021   6.156  47.947  1.00 95.69           N  
ATOM   1572  CA  THR A 201     -28.036   7.079  48.443  1.00 95.69           C  
ATOM   1573  C   THR A 201     -28.179   6.963  49.957  1.00 95.69           C  
ATOM   1574  CB  THR A 201     -29.400   6.821  47.775  1.00 95.69           C  
ATOM   1575  O   THR A 201     -28.348   5.863  50.488  1.00 95.69           O  
ATOM   1576  CG2 THR A 201     -30.437   7.843  48.229  1.00 95.69           C  
ATOM   1577  OG1 THR A 201     -29.252   6.906  46.352  1.00 95.69           O  
ATOM   1578  N   TYR A 202     -28.046   8.110  50.667  1.00 93.99           N  
ATOM   1579  CA  TYR A 202     -28.158   8.162  52.121  1.00 93.99           C  
ATOM   1580  C   TYR A 202     -29.414   8.912  52.545  1.00 93.99           C  
ATOM   1581  CB  TYR A 202     -26.921   8.827  52.732  1.00 93.99           C  
ATOM   1582  O   TYR A 202     -29.724   9.975  52.001  1.00 93.99           O  
ATOM   1583  CG  TYR A 202     -25.656   8.020  52.573  1.00 93.99           C  
ATOM   1584  CD1 TYR A 202     -25.150   7.265  53.629  1.00 93.99           C  
ATOM   1585  CD2 TYR A 202     -24.963   8.010  51.367  1.00 93.99           C  
ATOM   1586  CE1 TYR A 202     -23.983   6.521  53.488  1.00 93.99           C  
ATOM   1587  CE2 TYR A 202     -23.795   7.269  51.215  1.00 93.99           C  
ATOM   1588  OH  TYR A 202     -22.159   5.794  52.133  1.00 93.99           O  
ATOM   1589  CZ  TYR A 202     -23.315   6.529  52.279  1.00 93.99           C  
ATOM   1590  N   SER A 203     -30.127   8.284  53.378  1.00 90.64           N  
ATOM   1591  CA  SER A 203     -31.241   8.928  54.068  1.00 90.64           C  
ATOM   1592  C   SER A 203     -30.935   9.123  55.549  1.00 90.64           C  
ATOM   1593  CB  SER A 203     -32.519   8.104  53.907  1.00 90.64           C  
ATOM   1594  O   SER A 203     -30.707   8.152  56.275  1.00 90.64           O  
ATOM   1595  OG  SER A 203     -33.599   8.712  54.596  1.00 90.64           O  
ATOM   1596  N   GLU A 204     -30.840  10.325  55.990  1.00 86.99           N  
ATOM   1597  CA  GLU A 204     -30.534  10.680  57.373  1.00 86.99           C  
ATOM   1598  C   GLU A 204     -29.247  10.008  57.843  1.00 86.99           C  
ATOM   1599  CB  GLU A 204     -31.694  10.298  58.296  1.00 86.99           C  
ATOM   1600  O   GLU A 204     -29.196   9.452  58.942  1.00 86.99           O  
ATOM   1601  CG  GLU A 204     -33.006  10.987  57.951  1.00 86.99           C  
ATOM   1602  CD  GLU A 204     -34.153  10.585  58.865  1.00 86.99           C  
ATOM   1603  OE1 GLU A 204     -35.232  11.217  58.799  1.00 86.99           O  
ATOM   1604  OE2 GLU A 204     -33.971   9.631  59.654  1.00 86.99           O  
ATOM   1605  N   GLY A 205     -28.287   9.926  57.008  1.00 87.79           N  
ATOM   1606  CA  GLY A 205     -26.952   9.463  57.354  1.00 87.79           C  
ATOM   1607  C   GLY A 205     -26.780   7.965  57.192  1.00 87.79           C  
ATOM   1608  O   GLY A 205     -25.681   7.437  57.379  1.00 87.79           O  
ATOM   1609  N   THR A 206     -27.778   7.266  56.814  1.00 90.44           N  
ATOM   1610  CA  THR A 206     -27.705   5.821  56.629  1.00 90.44           C  
ATOM   1611  C   THR A 206     -27.856   5.456  55.155  1.00 90.44           C  
ATOM   1612  CB  THR A 206     -28.787   5.097  57.452  1.00 90.44           C  
ATOM   1613  O   THR A 206     -28.744   5.970  54.470  1.00 90.44           O  
ATOM   1614  CG2 THR A 206     -28.643   3.583  57.338  1.00 90.44           C  
ATOM   1615  OG1 THR A 206     -28.663   5.475  58.829  1.00 90.44           O  
ATOM   1616  N   MET A 207     -26.972   4.628  54.679  1.00 91.74           N  
ATOM   1617  CA  MET A 207     -27.034   4.185  53.290  1.00 91.74           C  
ATOM   1618  C   MET A 207     -28.246   3.289  53.058  1.00 91.74           C  
ATOM   1619  CB  MET A 207     -25.753   3.442  52.905  1.00 91.74           C  
ATOM   1620  O   MET A 207     -28.402   2.263  53.723  1.00 91.74           O  
ATOM   1621  CG  MET A 207     -25.701   3.028  51.443  1.00 91.74           C  
ATOM   1622  SD  MET A 207     -24.182   2.083  51.034  1.00 91.74           S  
ATOM   1623  CE  MET A 207     -24.887   0.426  50.810  1.00 91.74           C  
ATOM   1624  N   ILE A 208     -29.169   3.700  52.078  1.00 90.35           N  
ATOM   1625  CA  ILE A 208     -30.398   2.952  51.836  1.00 90.35           C  
ATOM   1626  C   ILE A 208     -30.263   2.140  50.550  1.00 90.35           C  
ATOM   1627  CB  ILE A 208     -31.623   3.890  51.752  1.00 90.35           C  
ATOM   1628  O   ILE A 208     -31.090   1.268  50.270  1.00 90.35           O  
ATOM   1629  CG1 ILE A 208     -31.408   4.954  50.669  1.00 90.35           C  
ATOM   1630  CG2 ILE A 208     -31.900   4.540  53.111  1.00 90.35           C  
ATOM   1631  CD1 ILE A 208     -32.631   5.820  50.401  1.00 90.35           C  
ATOM   1632  N   GLY A 209     -29.140   2.421  49.741  1.00 90.92           N  
ATOM   1633  CA  GLY A 209     -28.938   1.601  48.558  1.00 90.92           C  
ATOM   1634  C   GLY A 209     -27.966   2.213  47.566  1.00 90.92           C  
ATOM   1635  O   GLY A 209     -27.521   3.349  47.746  1.00 90.92           O  
ATOM   1636  N   THR A 210     -27.589   1.463  46.484  1.00 94.90           N  
ATOM   1637  CA  THR A 210     -26.618   1.857  45.469  1.00 94.90           C  
ATOM   1638  C   THR A 210     -27.185   1.648  44.068  1.00 94.90           C  
ATOM   1639  CB  THR A 210     -25.304   1.068  45.617  1.00 94.90           C  
ATOM   1640  O   THR A 210     -27.804   0.619  43.790  1.00 94.90           O  
ATOM   1641  CG2 THR A 210     -24.293   1.479  44.552  1.00 94.90           C  
ATOM   1642  OG1 THR A 210     -24.745   1.319  46.912  1.00 94.90           O  
ATOM   1643  N   GLN A 211     -27.004   2.664  43.237  1.00 95.73           N  
ATOM   1644  CA  GLN A 211     -27.264   2.564  41.805  1.00 95.73           C  
ATOM   1645  C   GLN A 211     -25.989   2.789  40.998  1.00 95.73           C  
ATOM   1646  CB  GLN A 211     -28.337   3.568  41.382  1.00 95.73           C  
ATOM   1647  O   GLN A 211     -24.995   3.293  41.525  1.00 95.73           O  
ATOM   1648  CG  GLN A 211     -29.744   3.188  41.824  1.00 95.73           C  
ATOM   1649  CD  GLN A 211     -30.347   2.083  40.976  1.00 95.73           C  
ATOM   1650  NE2 GLN A 211     -30.979   2.462  39.871  1.00 95.73           N  
ATOM   1651  OE1 GLN A 211     -30.244   0.899  41.311  1.00 95.73           O  
ATOM   1652  N   SER A 212     -26.006   2.356  39.693  1.00 97.22           N  
ATOM   1653  CA  SER A 212     -24.794   2.481  38.890  1.00 97.22           C  
ATOM   1654  C   SER A 212     -25.118   2.904  37.461  1.00 97.22           C  
ATOM   1655  CB  SER A 212     -24.021   1.161  38.876  1.00 97.22           C  
ATOM   1656  O   SER A 212     -26.261   2.783  37.017  1.00 97.22           O  
ATOM   1657  OG  SER A 212     -24.784   0.138  38.261  1.00 97.22           O  
ATOM   1658  N   ALA A 213     -24.172   3.560  36.813  1.00 97.64           N  
ATOM   1659  CA  ALA A 213     -24.162   3.916  35.396  1.00 97.64           C  
ATOM   1660  C   ALA A 213     -22.816   3.585  34.758  1.00 97.64           C  
ATOM   1661  CB  ALA A 213     -24.483   5.397  35.217  1.00 97.64           C  
ATOM   1662  O   ALA A 213     -21.781   3.610  35.429  1.00 97.64           O  
ATOM   1663  N   THR A 214     -22.866   3.189  33.504  1.00 97.96           N  
ATOM   1664  CA  THR A 214     -21.645   2.880  32.767  1.00 97.96           C  
ATOM   1665  C   THR A 214     -20.949   4.160  32.312  1.00 97.96           C  
ATOM   1666  CB  THR A 214     -21.941   1.992  31.544  1.00 97.96           C  
ATOM   1667  O   THR A 214     -21.591   5.063  31.771  1.00 97.96           O  
ATOM   1668  CG2 THR A 214     -20.664   1.680  30.770  1.00 97.96           C  
ATOM   1669  OG1 THR A 214     -22.531   0.763  31.986  1.00 97.96           O  
ATOM   1670  N   LEU A 215     -19.648   4.306  32.608  1.00 97.72           N  
ATOM   1671  CA  LEU A 215     -18.799   5.365  32.075  1.00 97.72           C  
ATOM   1672  C   LEU A 215     -18.018   4.876  30.860  1.00 97.72           C  
ATOM   1673  CB  LEU A 215     -17.831   5.868  33.150  1.00 97.72           C  
ATOM   1674  O   LEU A 215     -17.296   3.880  30.941  1.00 97.72           O  
ATOM   1675  CG  LEU A 215     -16.735   6.826  32.681  1.00 97.72           C  
ATOM   1676  CD1 LEU A 215     -17.337   8.174  32.299  1.00 97.72           C  
ATOM   1677  CD2 LEU A 215     -15.674   6.996  33.763  1.00 97.72           C  
ATOM   1678  N   THR A 216     -18.195   5.480  29.733  1.00 97.77           N  
ATOM   1679  CA  THR A 216     -17.381   5.278  28.540  1.00 97.77           C  
ATOM   1680  C   THR A 216     -16.422   6.447  28.334  1.00 97.77           C  
ATOM   1681  CB  THR A 216     -18.260   5.105  27.287  1.00 97.77           C  
ATOM   1682  O   THR A 216     -16.848   7.602  28.270  1.00 97.77           O  
ATOM   1683  CG2 THR A 216     -17.410   4.810  26.055  1.00 97.77           C  
ATOM   1684  OG1 THR A 216     -19.172   4.020  27.496  1.00 97.77           O  
ATOM   1685  N   ALA A 217     -15.098   6.152  28.282  1.00 97.77           N  
ATOM   1686  CA  ALA A 217     -14.094   7.202  28.133  1.00 97.77           C  
ATOM   1687  C   ALA A 217     -13.170   6.915  26.953  1.00 97.77           C  
ATOM   1688  CB  ALA A 217     -13.281   7.346  29.418  1.00 97.77           C  
ATOM   1689  O   ALA A 217     -12.704   5.786  26.782  1.00 97.77           O  
ATOM   1690  N   SER A 218     -12.857   7.989  26.174  1.00 97.62           N  
ATOM   1691  CA  SER A 218     -11.934   7.893  25.048  1.00 97.62           C  
ATOM   1692  C   SER A 218     -10.557   8.435  25.413  1.00 97.62           C  
ATOM   1693  CB  SER A 218     -12.484   8.649  23.837  1.00 97.62           C  
ATOM   1694  O   SER A 218     -10.440   9.335  26.247  1.00 97.62           O  
ATOM   1695  OG  SER A 218     -12.685  10.017  24.148  1.00 97.62           O  
ATOM   1696  N   VAL A 219      -9.523   7.784  24.863  1.00 97.18           N  
ATOM   1697  CA  VAL A 219      -8.167   8.309  24.980  1.00 97.18           C  
ATOM   1698  C   VAL A 219      -8.023   9.565  24.123  1.00 97.18           C  
ATOM   1699  CB  VAL A 219      -7.113   7.258  24.566  1.00 97.18           C  
ATOM   1700  O   VAL A 219      -8.379   9.563  22.943  1.00 97.18           O  
ATOM   1701  CG1 VAL A 219      -5.702   7.827  24.698  1.00 97.18           C  
ATOM   1702  CG2 VAL A 219      -7.264   5.992  25.407  1.00 97.18           C  
ATOM   1703  N   PRO A 220      -7.534  10.725  24.690  1.00 95.99           N  
ATOM   1704  CA  PRO A 220      -7.397  11.947  23.894  1.00 95.99           C  
ATOM   1705  C   PRO A 220      -6.434  11.782  22.720  1.00 95.99           C  
ATOM   1706  CB  PRO A 220      -6.859  12.966  24.902  1.00 95.99           C  
ATOM   1707  O   PRO A 220      -5.458  11.034  22.819  1.00 95.99           O  
ATOM   1708  CG  PRO A 220      -6.235  12.142  25.982  1.00 95.99           C  
ATOM   1709  CD  PRO A 220      -6.914  10.802  26.012  1.00 95.99           C  
ATOM   1710  N   VAL A 221      -6.624  12.507  21.664  1.00 93.05           N  
ATOM   1711  CA  VAL A 221      -5.841  12.442  20.434  1.00 93.05           C  
ATOM   1712  C   VAL A 221      -4.407  12.891  20.711  1.00 93.05           C  
ATOM   1713  CB  VAL A 221      -6.464  13.308  19.317  1.00 93.05           C  
ATOM   1714  O   VAL A 221      -3.494  12.579  19.943  1.00 93.05           O  
ATOM   1715  CG1 VAL A 221      -7.799  12.722  18.861  1.00 93.05           C  
ATOM   1716  CG2 VAL A 221      -6.645  14.747  19.796  1.00 93.05           C  
ATOM   1717  N   SER A 222      -4.238  13.669  21.733  1.00 93.89           N  
ATOM   1718  CA  SER A 222      -2.925  14.197  22.088  1.00 93.89           C  
ATOM   1719  C   SER A 222      -2.015  13.098  22.626  1.00 93.89           C  
ATOM   1720  CB  SER A 222      -3.057  15.313  23.124  1.00 93.89           C  
ATOM   1721  O   SER A 222      -0.793  13.259  22.663  1.00 93.89           O  
ATOM   1722  OG  SER A 222      -3.694  14.837  24.298  1.00 93.89           O  
ATOM   1723  N   MET A 223      -2.552  11.978  23.084  1.00 95.57           N  
ATOM   1724  CA  MET A 223      -1.757  10.867  23.598  1.00 95.57           C  
ATOM   1725  C   MET A 223      -1.282   9.967  22.462  1.00 95.57           C  
ATOM   1726  CB  MET A 223      -2.562  10.051  24.610  1.00 95.57           C  
ATOM   1727  O   MET A 223      -1.871   8.914  22.211  1.00 95.57           O  
ATOM   1728  CG  MET A 223      -2.805  10.773  25.926  1.00 95.57           C  
ATOM   1729  SD  MET A 223      -3.599   9.697  27.182  1.00 95.57           S  
ATOM   1730  CE  MET A 223      -3.824  10.891  28.530  1.00 95.57           C  
ATOM   1731  N   LYS A 224      -0.268  10.355  21.764  1.00 96.15           N  
ATOM   1732  CA  LYS A 224       0.321   9.712  20.593  1.00 96.15           C  
ATOM   1733  C   LYS A 224       1.695   9.131  20.918  1.00 96.15           C  
ATOM   1734  CB  LYS A 224       0.432  10.703  19.434  1.00 96.15           C  
ATOM   1735  O   LYS A 224       2.354   9.573  21.861  1.00 96.15           O  
ATOM   1736  CG  LYS A 224      -0.886  11.364  19.057  1.00 96.15           C  
ATOM   1737  CD  LYS A 224      -0.696  12.402  17.959  1.00 96.15           C  
ATOM   1738  CE  LYS A 224      -2.016  13.054  17.570  1.00 96.15           C  
ATOM   1739  NZ  LYS A 224      -1.829  14.103  16.523  1.00 96.15           N  
ATOM   1740  N   PRO A 225       2.080   8.102  20.179  1.00 97.88           N  
ATOM   1741  CA  PRO A 225       3.469   7.657  20.307  1.00 97.88           C  
ATOM   1742  C   PRO A 225       4.473   8.726  19.881  1.00 97.88           C  
ATOM   1743  CB  PRO A 225       3.538   6.442  19.379  1.00 97.88           C  
ATOM   1744  O   PRO A 225       4.110   9.672  19.176  1.00 97.88           O  
ATOM   1745  CG  PRO A 225       2.531   6.720  18.310  1.00 97.88           C  
ATOM   1746  CD  PRO A 225       1.366   7.438  18.929  1.00 97.88           C  
ATOM   1747  N   THR A 226       5.765   8.540  20.457  1.00 97.50           N  
ATOM   1748  CA  THR A 226       6.831   9.476  20.119  1.00 97.50           C  
ATOM   1749  C   THR A 226       8.093   8.729  19.699  1.00 97.50           C  
ATOM   1750  CB  THR A 226       7.152  10.408  21.303  1.00 97.50           C  
ATOM   1751  O   THR A 226       8.237   7.537  19.976  1.00 97.50           O  
ATOM   1752  CG2 THR A 226       5.923  11.206  21.724  1.00 97.50           C  
ATOM   1753  OG1 THR A 226       7.602   9.622  22.413  1.00 97.50           O  
ATOM   1754  N   PHE A 227       8.931   9.430  18.987  1.00 97.99           N  
ATOM   1755  CA  PHE A 227      10.279   8.979  18.664  1.00 97.99           C  
ATOM   1756  C   PHE A 227      11.226  10.164  18.519  1.00 97.99           C  
ATOM   1757  CB  PHE A 227      10.275   8.149  17.376  1.00 97.99           C  
ATOM   1758  O   PHE A 227      10.783  11.303  18.356  1.00 97.99           O  
ATOM   1759  CG  PHE A 227      10.055   8.964  16.130  1.00 97.99           C  
ATOM   1760  CD1 PHE A 227       8.901   9.723  15.974  1.00 97.99           C  
ATOM   1761  CD2 PHE A 227      11.001   8.970  15.114  1.00 97.99           C  
ATOM   1762  CE1 PHE A 227       8.694  10.478  14.822  1.00 97.99           C  
ATOM   1763  CE2 PHE A 227      10.802   9.722  13.960  1.00 97.99           C  
ATOM   1764  CZ  PHE A 227       9.647  10.474  13.815  1.00 97.99           C  
ATOM   1765  N   THR A 228      12.549   9.939  18.774  1.00 96.64           N  
ATOM   1766  CA  THR A 228      13.516  11.030  18.823  1.00 96.64           C  
ATOM   1767  C   THR A 228      13.919  11.459  17.415  1.00 96.64           C  
ATOM   1768  CB  THR A 228      14.771  10.629  19.619  1.00 96.64           C  
ATOM   1769  O   THR A 228      14.229  12.629  17.181  1.00 96.64           O  
ATOM   1770  CG2 THR A 228      14.449  10.448  21.099  1.00 96.64           C  
ATOM   1771  OG1 THR A 228      15.287   9.398  19.099  1.00 96.64           O  
ATOM   1772  N   GLY A 229      13.927  10.543  16.405  1.00 96.16           N  
ATOM   1773  CA  GLY A 229      14.304  10.792  15.022  1.00 96.16           C  
ATOM   1774  C   GLY A 229      14.734   9.537  14.286  1.00 96.16           C  
ATOM   1775  O   GLY A 229      14.473   8.423  14.743  1.00 96.16           O  
ATOM   1776  N   VAL A 230      15.338   9.823  13.080  1.00 97.49           N  
ATOM   1777  CA  VAL A 230      15.841   8.714  12.278  1.00 97.49           C  
ATOM   1778  C   VAL A 230      17.308   8.953  11.926  1.00 97.49           C  
ATOM   1779  CB  VAL A 230      15.009   8.521  10.990  1.00 97.49           C  
ATOM   1780  O   VAL A 230      17.744  10.100  11.804  1.00 97.49           O  
ATOM   1781  CG1 VAL A 230      13.568   8.145  11.329  1.00 97.49           C  
ATOM   1782  CG2 VAL A 230      15.048   9.787  10.136  1.00 97.49           C  
ATOM   1783  N   SER A 231      18.067   7.829  11.922  1.00 96.32           N  
ATOM   1784  CA  SER A 231      19.414   7.815  11.361  1.00 96.32           C  
ATOM   1785  C   SER A 231      19.439   7.132   9.998  1.00 96.32           C  
ATOM   1786  CB  SER A 231      20.384   7.109  12.311  1.00 96.32           C  
ATOM   1787  O   SER A 231      18.822   6.081   9.813  1.00 96.32           O  
ATOM   1788  OG  SER A 231      20.415   7.758  13.571  1.00 96.32           O  
ATOM   1789  N   LEU A 232      20.146   7.793   9.055  1.00 97.19           N  
ATOM   1790  CA  LEU A 232      20.205   7.280   7.691  1.00 97.19           C  
ATOM   1791  C   LEU A 232      21.589   6.717   7.382  1.00 97.19           C  
ATOM   1792  CB  LEU A 232      19.854   8.381   6.688  1.00 97.19           C  
ATOM   1793  O   LEU A 232      22.595   7.216   7.892  1.00 97.19           O  
ATOM   1794  CG  LEU A 232      18.558   9.150   6.951  1.00 97.19           C  
ATOM   1795  CD1 LEU A 232      18.358  10.230   5.893  1.00 97.19           C  
ATOM   1796  CD2 LEU A 232      17.368   8.198   6.982  1.00 97.19           C  
ATOM   1797  N   SER A 233      21.583   5.688   6.682  1.00 95.77           N  
ATOM   1798  CA  SER A 233      22.796   5.079   6.147  1.00 95.77           C  
ATOM   1799  C   SER A 233      22.563   4.518   4.748  1.00 95.77           C  
ATOM   1800  CB  SER A 233      23.292   3.969   7.074  1.00 95.77           C  
ATOM   1801  O   SER A 233      21.436   4.531   4.248  1.00 95.77           O  
ATOM   1802  OG  SER A 233      22.331   2.932   7.178  1.00 95.77           O  
ATOM   1803  N   ASP A 234      23.708   4.168   4.096  1.00 96.04           N  
ATOM   1804  CA  ASP A 234      23.623   3.583   2.762  1.00 96.04           C  
ATOM   1805  C   ASP A 234      23.755   2.063   2.819  1.00 96.04           C  
ATOM   1806  CB  ASP A 234      24.702   4.170   1.849  1.00 96.04           C  
ATOM   1807  O   ASP A 234      24.764   1.539   3.295  1.00 96.04           O  
ATOM   1808  CG  ASP A 234      24.406   3.967   0.374  1.00 96.04           C  
ATOM   1809  OD1 ASP A 234      23.750   2.965   0.016  1.00 96.04           O  
ATOM   1810  OD2 ASP A 234      24.835   4.814  -0.438  1.00 96.04           O  
ATOM   1811  N   SER A 235      22.769   1.382   2.273  1.00 95.27           N  
ATOM   1812  CA  SER A 235      22.806  -0.076   2.278  1.00 95.27           C  
ATOM   1813  C   SER A 235      23.771  -0.609   1.223  1.00 95.27           C  
ATOM   1814  CB  SER A 235      21.409  -0.649   2.037  1.00 95.27           C  
ATOM   1815  O   SER A 235      24.173  -1.773   1.274  1.00 95.27           O  
ATOM   1816  OG  SER A 235      20.924  -0.273   0.760  1.00 95.27           O  
ATOM   1817  N   ASN A 236      24.084   0.244   0.265  1.00 94.86           N  
ATOM   1818  CA  ASN A 236      25.111  -0.097  -0.713  1.00 94.86           C  
ATOM   1819  C   ASN A 236      26.509   0.235  -0.197  1.00 94.86           C  
ATOM   1820  CB  ASN A 236      24.850   0.620  -2.039  1.00 94.86           C  
ATOM   1821  O   ASN A 236      26.879   1.407  -0.107  1.00 94.86           O  
ATOM   1822  CG  ASN A 236      25.808   0.191  -3.133  1.00 94.86           C  
ATOM   1823  ND2 ASN A 236      25.274  -0.064  -4.322  1.00 94.86           N  
ATOM   1824  OD1 ASN A 236      27.017   0.090  -2.912  1.00 94.86           O  
ATOM   1825  N   THR A 237      27.354  -0.793   0.067  1.00 93.67           N  
ATOM   1826  CA  THR A 237      28.638  -0.643   0.742  1.00 93.67           C  
ATOM   1827  C   THR A 237      29.612   0.157  -0.119  1.00 93.67           C  
ATOM   1828  CB  THR A 237      29.254  -2.013   1.082  1.00 93.67           C  
ATOM   1829  O   THR A 237      30.364   0.989   0.394  1.00 93.67           O  
ATOM   1830  CG2 THR A 237      28.521  -2.672   2.245  1.00 93.67           C  
ATOM   1831  OG1 THR A 237      29.170  -2.866  -0.067  1.00 93.67           O  
ATOM   1832  N   ALA A 238      29.582  -0.056  -1.476  1.00 93.70           N  
ATOM   1833  CA  ALA A 238      30.467   0.669  -2.384  1.00 93.70           C  
ATOM   1834  C   ALA A 238      30.185   2.168  -2.344  1.00 93.70           C  
ATOM   1835  CB  ALA A 238      30.316   0.140  -3.808  1.00 93.70           C  
ATOM   1836  O   ALA A 238      31.109   2.977  -2.236  1.00 93.70           O  
ATOM   1837  N   ALA A 239      28.919   2.503  -2.409  1.00 94.90           N  
ATOM   1838  CA  ALA A 239      28.523   3.908  -2.347  1.00 94.90           C  
ATOM   1839  C   ALA A 239      28.826   4.503  -0.975  1.00 94.90           C  
ATOM   1840  CB  ALA A 239      27.039   4.058  -2.673  1.00 94.90           C  
ATOM   1841  O   ALA A 239      29.300   5.637  -0.875  1.00 94.90           O  
ATOM   1842  N   ARG A 240      28.600   3.729   0.053  1.00 94.30           N  
ATOM   1843  CA  ARG A 240      28.854   4.159   1.424  1.00 94.30           C  
ATOM   1844  C   ARG A 240      30.330   4.479   1.633  1.00 94.30           C  
ATOM   1845  CB  ARG A 240      28.406   3.083   2.416  1.00 94.30           C  
ATOM   1846  O   ARG A 240      30.671   5.429   2.341  1.00 94.30           O  
ATOM   1847  CG  ARG A 240      28.504   3.509   3.873  1.00 94.30           C  
ATOM   1848  CD  ARG A 240      28.013   2.418   4.814  1.00 94.30           C  
ATOM   1849  NE  ARG A 240      28.237   1.086   4.258  1.00 94.30           N  
ATOM   1850  NH1 ARG A 240      27.109  -0.030   5.937  1.00 94.30           N  
ATOM   1851  NH2 ARG A 240      28.062  -1.204   4.214  1.00 94.30           N  
ATOM   1852  CZ  ARG A 240      27.802  -0.046   4.805  1.00 94.30           C  
ATOM   1853  N   ASN A 241      31.193   3.714   1.017  1.00 93.36           N  
ATOM   1854  CA  ASN A 241      32.633   3.896   1.165  1.00 93.36           C  
ATOM   1855  C   ASN A 241      33.118   5.145   0.434  1.00 93.36           C  
ATOM   1856  CB  ASN A 241      33.385   2.662   0.662  1.00 93.36           C  
ATOM   1857  O   ASN A 241      34.112   5.756   0.832  1.00 93.36           O  
ATOM   1858  CG  ASN A 241      33.264   1.481   1.605  1.00 93.36           C  
ATOM   1859  ND2 ASN A 241      33.483   0.280   1.082  1.00 93.36           N  
ATOM   1860  OD1 ASN A 241      32.976   1.646   2.793  1.00 93.36           O  
ATOM   1861  N   VAL A 242      32.354   5.512  -0.641  1.00 93.57           N  
ATOM   1862  CA  VAL A 242      32.751   6.676  -1.427  1.00 93.57           C  
ATOM   1863  C   VAL A 242      32.231   7.949  -0.764  1.00 93.57           C  
ATOM   1864  CB  VAL A 242      32.234   6.582  -2.880  1.00 93.57           C  
ATOM   1865  O   VAL A 242      32.980   8.913  -0.584  1.00 93.57           O  
ATOM   1866  CG1 VAL A 242      32.434   7.909  -3.611  1.00 93.57           C  
ATOM   1867  CG2 VAL A 242      32.938   5.448  -3.624  1.00 93.57           C  
ATOM   1868  N   VAL A 243      30.961   7.909  -0.346  1.00 92.52           N  
ATOM   1869  CA  VAL A 243      30.354   9.052   0.327  1.00 92.52           C  
ATOM   1870  C   VAL A 243      30.058   8.697   1.783  1.00 92.52           C  
ATOM   1871  CB  VAL A 243      29.060   9.508  -0.384  1.00 92.52           C  
ATOM   1872  O   VAL A 243      29.144   7.918   2.065  1.00 92.52           O  
ATOM   1873  CG1 VAL A 243      28.412  10.669   0.367  1.00 92.52           C  
ATOM   1874  CG2 VAL A 243      29.357   9.902  -1.829  1.00 92.52           C  
ATOM   1875  N   GLN A 244      30.990   9.028   2.731  1.00 89.50           N  
ATOM   1876  CA  GLN A 244      30.855   8.739   4.155  1.00 89.50           C  
ATOM   1877  C   GLN A 244      30.172   9.890   4.888  1.00 89.50           C  
ATOM   1878  CB  GLN A 244      32.224   8.458   4.778  1.00 89.50           C  
ATOM   1879  O   GLN A 244      30.792  10.560   5.717  1.00 89.50           O  
ATOM   1880  CG  GLN A 244      32.913   7.222   4.217  1.00 89.50           C  
ATOM   1881  CD  GLN A 244      34.268   6.967   4.851  1.00 89.50           C  
ATOM   1882  NE2 GLN A 244      35.104   6.190   4.170  1.00 89.50           N  
ATOM   1883  OE1 GLN A 244      34.561   7.464   5.943  1.00 89.50           O  
ATOM   1884  N   ASN A 245      28.986  10.185   4.456  1.00 88.57           N  
ATOM   1885  CA  ASN A 245      28.133  11.231   5.010  1.00 88.57           C  
ATOM   1886  C   ASN A 245      26.708  10.734   5.232  1.00 88.57           C  
ATOM   1887  CB  ASN A 245      28.131  12.461   4.100  1.00 88.57           C  
ATOM   1888  O   ASN A 245      26.092  10.177   4.321  1.00 88.57           O  
ATOM   1889  CG  ASN A 245      27.334  13.614   4.678  1.00 88.57           C  
ATOM   1890  ND2 ASN A 245      28.032  14.607   5.216  1.00 88.57           N  
ATOM   1891  OD1 ASN A 245      26.101  13.612   4.643  1.00 88.57           O  
ATOM   1892  N   ALA A 246      26.150  10.919   6.444  1.00 84.63           N  
ATOM   1893  CA  ALA A 246      24.909  10.302   6.907  1.00 84.63           C  
ATOM   1894  C   ALA A 246      23.710  10.822   6.120  1.00 84.63           C  
ATOM   1895  CB  ALA A 246      24.713  10.558   8.400  1.00 84.63           C  
ATOM   1896  O   ALA A 246      22.717  10.111   5.949  1.00 84.63           O  
ATOM   1897  N   ASN A 247      23.910  11.939   5.356  1.00 93.55           N  
ATOM   1898  CA  ASN A 247      22.737  12.510   4.701  1.00 93.55           C  
ATOM   1899  C   ASN A 247      23.001  12.789   3.224  1.00 93.55           C  
ATOM   1900  CB  ASN A 247      22.295  13.790   5.413  1.00 93.55           C  
ATOM   1901  O   ASN A 247      22.315  13.609   2.612  1.00 93.55           O  
ATOM   1902  CG  ASN A 247      21.786  13.531   6.818  1.00 93.55           C  
ATOM   1903  ND2 ASN A 247      21.657  14.591   7.607  1.00 93.55           N  
ATOM   1904  OD1 ASN A 247      21.513  12.387   7.191  1.00 93.55           O  
ATOM   1905  N   THR A 248      24.019  12.245   2.711  1.00 96.51           N  
ATOM   1906  CA  THR A 248      24.351  12.402   1.300  1.00 96.51           C  
ATOM   1907  C   THR A 248      24.421  11.045   0.606  1.00 96.51           C  
ATOM   1908  CB  THR A 248      25.689  13.143   1.119  1.00 96.51           C  
ATOM   1909  O   THR A 248      25.080  10.125   1.095  1.00 96.51           O  
ATOM   1910  CG2 THR A 248      25.985  13.392  -0.356  1.00 96.51           C  
ATOM   1911  OG1 THR A 248      25.628  14.401   1.803  1.00 96.51           O  
ATOM   1912  N   PHE A 249      23.741  10.963  -0.513  1.00 97.43           N  
ATOM   1913  CA  PHE A 249      23.647   9.701  -1.237  1.00 97.43           C  
ATOM   1914  C   PHE A 249      23.855   9.917  -2.732  1.00 97.43           C  
ATOM   1915  CB  PHE A 249      22.289   9.037  -0.988  1.00 97.43           C  
ATOM   1916  O   PHE A 249      23.898  11.056  -3.199  1.00 97.43           O  
ATOM   1917  CG  PHE A 249      22.013   8.746   0.463  1.00 97.43           C  
ATOM   1918  CD1 PHE A 249      22.426   7.550   1.037  1.00 97.43           C  
ATOM   1919  CD2 PHE A 249      21.340   9.669   1.253  1.00 97.43           C  
ATOM   1920  CE1 PHE A 249      22.172   7.278   2.380  1.00 97.43           C  
ATOM   1921  CE2 PHE A 249      21.083   9.405   2.595  1.00 97.43           C  
ATOM   1922  CZ  PHE A 249      21.499   8.208   3.156  1.00 97.43           C  
ATOM   1923  N   ILE A 250      24.040   8.790  -3.504  1.00 97.74           N  
ATOM   1924  CA  ILE A 250      24.435   8.869  -4.907  1.00 97.74           C  
ATOM   1925  C   ILE A 250      23.322   8.307  -5.788  1.00 97.74           C  
ATOM   1926  CB  ILE A 250      25.757   8.114  -5.165  1.00 97.74           C  
ATOM   1927  O   ILE A 250      22.833   7.200  -5.550  1.00 97.74           O  
ATOM   1928  CG1 ILE A 250      26.848   8.603  -4.206  1.00 97.74           C  
ATOM   1929  CG2 ILE A 250      26.196   8.276  -6.623  1.00 97.74           C  
ATOM   1930  CD1 ILE A 250      28.086   7.717  -4.171  1.00 97.74           C  
ATOM   1931  N   GLN A 251      22.968   9.058  -6.734  1.00 97.71           N  
ATOM   1932  CA  GLN A 251      21.936   8.674  -7.692  1.00 97.71           C  
ATOM   1933  C   GLN A 251      22.239   7.312  -8.309  1.00 97.71           C  
ATOM   1934  CB  GLN A 251      21.803   9.730  -8.790  1.00 97.71           C  
ATOM   1935  O   GLN A 251      23.379   7.035  -8.687  1.00 97.71           O  
ATOM   1936  CG  GLN A 251      20.736   9.407  -9.828  1.00 97.71           C  
ATOM   1937  CD  GLN A 251      20.683  10.425 -10.951  1.00 97.71           C  
ATOM   1938  NE2 GLN A 251      19.596  10.408 -11.716  1.00 97.71           N  
ATOM   1939  OE1 GLN A 251      21.610  11.220 -11.131  1.00 97.71           O  
ATOM   1940  N   ILE A 252      21.326   6.431  -8.383  1.00 95.97           N  
ATOM   1941  CA  ILE A 252      21.294   5.130  -9.043  1.00 95.97           C  
ATOM   1942  C   ILE A 252      22.277   4.181  -8.360  1.00 95.97           C  
ATOM   1943  CB  ILE A 252      21.623   5.251 -10.547  1.00 95.97           C  
ATOM   1944  O   ILE A 252      22.344   2.998  -8.700  1.00 95.97           O  
ATOM   1945  CG1 ILE A 252      23.024   5.843 -10.742  1.00 95.97           C  
ATOM   1946  CG2 ILE A 252      20.567   6.097 -11.265  1.00 95.97           C  
ATOM   1947  CD1 ILE A 252      23.535   5.766 -12.174  1.00 95.97           C  
ATOM   1948  N   MET A 253      23.127   4.667  -7.405  1.00 95.42           N  
ATOM   1949  CA  MET A 253      24.094   3.811  -6.723  1.00 95.42           C  
ATOM   1950  C   MET A 253      23.651   3.523  -5.292  1.00 95.42           C  
ATOM   1951  CB  MET A 253      25.479   4.460  -6.720  1.00 95.42           C  
ATOM   1952  O   MET A 253      23.711   2.379  -4.838  1.00 95.42           O  
ATOM   1953  CG  MET A 253      26.055   4.679  -8.110  1.00 95.42           C  
ATOM   1954  SD  MET A 253      26.311   3.107  -9.021  1.00 95.42           S  
ATOM   1955  CE  MET A 253      27.098   3.737 -10.530  1.00 95.42           C  
ATOM   1956  N   SER A 254      23.149   4.616  -4.580  1.00 96.82           N  
ATOM   1957  CA  SER A 254      22.824   4.537  -3.160  1.00 96.82           C  
ATOM   1958  C   SER A 254      21.417   3.989  -2.945  1.00 96.82           C  
ATOM   1959  CB  SER A 254      22.949   5.913  -2.504  1.00 96.82           C  
ATOM   1960  O   SER A 254      20.556   4.113  -3.818  1.00 96.82           O  
ATOM   1961  OG  SER A 254      24.301   6.341  -2.486  1.00 96.82           O  
ATOM   1962  N   ASN A 255      21.217   3.303  -1.830  1.00 96.39           N  
ATOM   1963  CA  ASN A 255      19.951   2.837  -1.274  1.00 96.39           C  
ATOM   1964  C   ASN A 255      19.831   3.175   0.209  1.00 96.39           C  
ATOM   1965  CB  ASN A 255      19.792   1.330  -1.490  1.00 96.39           C  
ATOM   1966  O   ASN A 255      20.436   2.511   1.052  1.00 96.39           O  
ATOM   1967  CG  ASN A 255      18.357   0.866  -1.339  1.00 96.39           C  
ATOM   1968  ND2 ASN A 255      18.127  -0.426  -1.537  1.00 96.39           N  
ATOM   1969  OD1 ASN A 255      17.461   1.664  -1.048  1.00 96.39           O  
ATOM   1970  N   ILE A 256      19.013   4.130   0.491  1.00 97.37           N  
ATOM   1971  CA  ILE A 256      18.928   4.702   1.831  1.00 97.37           C  
ATOM   1972  C   ILE A 256      18.316   3.683   2.789  1.00 97.37           C  
ATOM   1973  CB  ILE A 256      18.102   6.007   1.836  1.00 97.37           C  
ATOM   1974  O   ILE A 256      17.230   3.156   2.534  1.00 97.37           O  
ATOM   1975  CG1 ILE A 256      18.736   7.044   0.902  1.00 97.37           C  
ATOM   1976  CG2 ILE A 256      17.974   6.559   3.259  1.00 97.37           C  
ATOM   1977  CD1 ILE A 256      17.917   8.318   0.745  1.00 97.37           C  
ATOM   1978  N   LYS A 257      19.014   3.387   3.876  1.00 96.74           N  
ATOM   1979  CA  LYS A 257      18.529   2.597   5.004  1.00 96.74           C  
ATOM   1980  C   LYS A 257      18.135   3.494   6.174  1.00 96.74           C  
ATOM   1981  CB  LYS A 257      19.590   1.590   5.450  1.00 96.74           C  
ATOM   1982  O   LYS A 257      18.898   4.379   6.569  1.00 96.74           O  
ATOM   1983  CG  LYS A 257      19.139   0.675   6.579  1.00 96.74           C  
ATOM   1984  CD  LYS A 257      20.236  -0.306   6.975  1.00 96.74           C  
ATOM   1985  CE  LYS A 257      19.815  -1.168   8.158  1.00 96.74           C  
ATOM   1986  NZ  LYS A 257      20.882  -2.141   8.541  1.00 96.74           N  
ATOM   1987  N   VAL A 258      16.892   3.187   6.773  1.00 97.86           N  
ATOM   1988  CA  VAL A 258      16.336   4.059   7.802  1.00 97.86           C  
ATOM   1989  C   VAL A 258      16.302   3.323   9.140  1.00 97.86           C  
ATOM   1990  CB  VAL A 258      14.919   4.548   7.427  1.00 97.86           C  
ATOM   1991  O   VAL A 258      15.725   2.238   9.244  1.00 97.86           O  
ATOM   1992  CG1 VAL A 258      14.406   5.554   8.455  1.00 97.86           C  
ATOM   1993  CG2 VAL A 258      14.920   5.162   6.028  1.00 97.86           C  
ATOM   1994  N   SER A 259      16.923   3.951  10.176  1.00 97.31           N  
ATOM   1995  CA  SER A 259      16.872   3.460  11.549  1.00 97.31           C  
ATOM   1996  C   SER A 259      16.132   4.435  12.459  1.00 97.31           C  
ATOM   1997  CB  SER A 259      18.284   3.221  12.086  1.00 97.31           C  
ATOM   1998  O   SER A 259      16.539   5.590  12.600  1.00 97.31           O  
ATOM   1999  OG  SER A 259      18.916   2.162  11.386  1.00 97.31           O  
ATOM   2000  N   PHE A 260      15.034   3.959  13.102  1.00 97.88           N  
ATOM   2001  CA  PHE A 260      14.229   4.768  14.009  1.00 97.88           C  
ATOM   2002  C   PHE A 260      14.816   4.752  15.415  1.00 97.88           C  
ATOM   2003  CB  PHE A 260      12.782   4.266  14.038  1.00 97.88           C  
ATOM   2004  O   PHE A 260      15.195   3.695  15.923  1.00 97.88           O  
ATOM   2005  CG  PHE A 260      11.999   4.595  12.796  1.00 97.88           C  
ATOM   2006  CD1 PHE A 260      11.057   5.616  12.802  1.00 97.88           C  
ATOM   2007  CD2 PHE A 260      12.207   3.884  11.621  1.00 97.88           C  
ATOM   2008  CE1 PHE A 260      10.331   5.923  11.653  1.00 97.88           C  
ATOM   2009  CE2 PHE A 260      11.486   4.186  10.469  1.00 97.88           C  
ATOM   2010  CZ  PHE A 260      10.548   5.205  10.488  1.00 97.88           C  
ATOM   2011  N   ASN A 261      14.879   5.925  16.036  1.00 96.99           N  
ATOM   2012  CA  ASN A 261      15.500   6.057  17.350  1.00 96.99           C  
ATOM   2013  C   ASN A 261      14.496   6.526  18.400  1.00 96.99           C  
ATOM   2014  CB  ASN A 261      16.691   7.016  17.288  1.00 96.99           C  
ATOM   2015  O   ASN A 261      13.689   7.420  18.137  1.00 96.99           O  
ATOM   2016  CG  ASN A 261      17.688   6.639  16.210  1.00 96.99           C  
ATOM   2017  ND2 ASN A 261      18.043   7.603  15.368  1.00 96.99           N  
ATOM   2018  OD1 ASN A 261      18.135   5.492  16.134  1.00 96.99           O  
ATOM   2019  N   GLY A 262      14.543   5.835  19.585  1.00 96.61           N  
ATOM   2020  CA  GLY A 262      13.831   6.305  20.763  1.00 96.61           C  
ATOM   2021  C   GLY A 262      12.324   6.191  20.633  1.00 96.61           C  
ATOM   2022  O   GLY A 262      11.586   7.041  21.135  1.00 96.61           O  
ATOM   2023  N   ALA A 263      11.794   5.214  19.852  1.00 97.05           N  
ATOM   2024  CA  ALA A 263      10.348   5.054  19.714  1.00 97.05           C  
ATOM   2025  C   ALA A 263       9.727   4.544  21.011  1.00 97.05           C  
ATOM   2026  CB  ALA A 263      10.026   4.103  18.564  1.00 97.05           C  
ATOM   2027  O   ALA A 263      10.229   3.595  21.617  1.00 97.05           O  
ATOM   2028  N   SER A 264       8.657   5.197  21.430  1.00 96.92           N  
ATOM   2029  CA  SER A 264       7.963   4.804  22.652  1.00 96.92           C  
ATOM   2030  C   SER A 264       6.472   5.112  22.564  1.00 96.92           C  
ATOM   2031  CB  SER A 264       8.568   5.514  23.864  1.00 96.92           C  
ATOM   2032  O   SER A 264       6.075   6.127  21.989  1.00 96.92           O  
ATOM   2033  OG  SER A 264       7.923   5.106  25.059  1.00 96.92           O  
ATOM   2034  N   GLY A 265       5.655   4.206  23.120  1.00 96.44           N  
ATOM   2035  CA  GLY A 265       4.225   4.448  23.228  1.00 96.44           C  
ATOM   2036  C   GLY A 265       3.869   5.447  24.313  1.00 96.44           C  
ATOM   2037  O   GLY A 265       4.735   5.872  25.081  1.00 96.44           O  
ATOM   2038  N   SER A 266       2.685   5.939  24.325  1.00 96.02           N  
ATOM   2039  CA  SER A 266       2.140   6.848  25.328  1.00 96.02           C  
ATOM   2040  C   SER A 266       1.129   6.140  26.224  1.00 96.02           C  
ATOM   2041  CB  SER A 266       1.483   8.055  24.658  1.00 96.02           C  
ATOM   2042  O   SER A 266       0.192   5.507  25.732  1.00 96.02           O  
ATOM   2043  OG  SER A 266       1.015   8.976  25.628  1.00 96.02           O  
ATOM   2044  N   TYR A 267       1.316   6.234  27.598  1.00 95.63           N  
ATOM   2045  CA  TYR A 267       0.403   5.731  28.619  1.00 95.63           C  
ATOM   2046  C   TYR A 267       0.020   4.283  28.342  1.00 95.63           C  
ATOM   2047  CB  TYR A 267      -0.857   6.600  28.688  1.00 95.63           C  
ATOM   2048  O   TYR A 267      -1.165   3.953  28.255  1.00 95.63           O  
ATOM   2049  CG  TYR A 267      -0.640   7.932  29.365  1.00 95.63           C  
ATOM   2050  CD1 TYR A 267      -0.821   8.074  30.739  1.00 95.63           C  
ATOM   2051  CD2 TYR A 267      -0.255   9.049  28.632  1.00 95.63           C  
ATOM   2052  CE1 TYR A 267      -0.624   9.300  31.367  1.00 95.63           C  
ATOM   2053  CE2 TYR A 267      -0.055  10.280  29.250  1.00 95.63           C  
ATOM   2054  OH  TYR A 267      -0.045  11.610  31.231  1.00 95.63           O  
ATOM   2055  CZ  TYR A 267      -0.241  10.395  30.615  1.00 95.63           C  
ATOM   2056  N   GLY A 268       0.904   3.334  28.294  1.00 93.72           N  
ATOM   2057  CA  GLY A 268       0.690   1.896  28.243  1.00 93.72           C  
ATOM   2058  C   GLY A 268       0.647   1.348  26.829  1.00 93.72           C  
ATOM   2059  O   GLY A 268       0.685   0.133  26.627  1.00 93.72           O  
ATOM   2060  N   SER A 269       0.541   2.352  25.784  1.00 97.20           N  
ATOM   2061  CA  SER A 269       0.575   1.850  24.414  1.00 97.20           C  
ATOM   2062  C   SER A 269       1.983   1.414  24.020  1.00 97.20           C  
ATOM   2063  CB  SER A 269       0.072   2.916  23.440  1.00 97.20           C  
ATOM   2064  O   SER A 269       2.962   1.815  24.653  1.00 97.20           O  
ATOM   2065  OG  SER A 269       0.992   3.990  23.349  1.00 97.20           O  
ATOM   2066  N   THR A 270       2.103   0.461  23.066  1.00 97.48           N  
ATOM   2067  CA  THR A 270       3.382  -0.018  22.555  1.00 97.48           C  
ATOM   2068  C   THR A 270       3.504   0.256  21.059  1.00 97.48           C  
ATOM   2069  CB  THR A 270       3.560  -1.525  22.819  1.00 97.48           C  
ATOM   2070  O   THR A 270       2.500   0.289  20.344  1.00 97.48           O  
ATOM   2071  CG2 THR A 270       3.641  -1.815  24.314  1.00 97.48           C  
ATOM   2072  OG1 THR A 270       2.446  -2.236  22.265  1.00 97.48           O  
ATOM   2073  N   ILE A 271       4.698   0.436  20.581  1.00 97.91           N  
ATOM   2074  CA  ILE A 271       4.956   0.702  19.171  1.00 97.91           C  
ATOM   2075  C   ILE A 271       4.646  -0.544  18.345  1.00 97.91           C  
ATOM   2076  CB  ILE A 271       6.417   1.149  18.939  1.00 97.91           C  
ATOM   2077  O   ILE A 271       5.138  -1.634  18.646  1.00 97.91           O  
ATOM   2078  CG1 ILE A 271       6.702   2.455  19.690  1.00 97.91           C  
ATOM   2079  CG2 ILE A 271       6.702   1.306  17.442  1.00 97.91           C  
ATOM   2080  CD1 ILE A 271       5.773   3.601  19.315  1.00 97.91           C  
ATOM   2081  N   THR A 272       3.880  -0.402  17.270  1.00 97.41           N  
ATOM   2082  CA  THR A 272       3.498  -1.543  16.446  1.00 97.41           C  
ATOM   2083  C   THR A 272       3.930  -1.333  14.998  1.00 97.41           C  
ATOM   2084  CB  THR A 272       1.979  -1.789  16.501  1.00 97.41           C  
ATOM   2085  O   THR A 272       3.942  -2.277  14.204  1.00 97.41           O  
ATOM   2086  CG2 THR A 272       1.539  -2.206  17.900  1.00 97.41           C  
ATOM   2087  OG1 THR A 272       1.293  -0.584  16.136  1.00 97.41           O  
ATOM   2088  N   GLY A 273       4.308  -0.097  14.645  1.00 97.36           N  
ATOM   2089  CA  GLY A 273       4.656   0.110  13.248  1.00 97.36           C  
ATOM   2090  C   GLY A 273       5.582   1.292  13.032  1.00 97.36           C  
ATOM   2091  O   GLY A 273       5.643   2.199  13.865  1.00 97.36           O  
ATOM   2092  N   TYR A 274       6.354   1.170  11.926  1.00 98.36           N  
ATOM   2093  CA  TYR A 274       7.259   2.199  11.427  1.00 98.36           C  
ATOM   2094  C   TYR A 274       6.913   2.581   9.993  1.00 98.36           C  
ATOM   2095  CB  TYR A 274       8.712   1.719  11.503  1.00 98.36           C  
ATOM   2096  O   TYR A 274       6.379   1.765   9.238  1.00 98.36           O  
ATOM   2097  CG  TYR A 274       9.158   1.354  12.898  1.00 98.36           C  
ATOM   2098  CD1 TYR A 274       9.723   2.307  13.742  1.00 98.36           C  
ATOM   2099  CD2 TYR A 274       9.017   0.055  13.374  1.00 98.36           C  
ATOM   2100  CE1 TYR A 274      10.138   1.974  15.027  1.00 98.36           C  
ATOM   2101  CE2 TYR A 274       9.428  -0.290  14.657  1.00 98.36           C  
ATOM   2102  OH  TYR A 274      10.394   0.341  16.747  1.00 98.36           O  
ATOM   2103  CZ  TYR A 274       9.986   0.676  15.476  1.00 98.36           C  
ATOM   2104  N   HIS A 275       7.170   3.852   9.784  1.00 98.41           N  
ATOM   2105  CA  HIS A 275       6.963   4.318   8.418  1.00 98.41           C  
ATOM   2106  C   HIS A 275       7.935   5.439   8.065  1.00 98.41           C  
ATOM   2107  CB  HIS A 275       5.522   4.795   8.228  1.00 98.41           C  
ATOM   2108  O   HIS A 275       8.068   6.411   8.812  1.00 98.41           O  
ATOM   2109  CG  HIS A 275       5.230   5.286   6.846  1.00 98.41           C  
ATOM   2110  CD2 HIS A 275       5.102   6.543   6.357  1.00 98.41           C  
ATOM   2111  ND1 HIS A 275       5.029   4.436   5.780  1.00 98.41           N  
ATOM   2112  CE1 HIS A 275       4.791   5.150   4.693  1.00 98.41           C  
ATOM   2113  NE2 HIS A 275       4.830   6.431   5.016  1.00 98.41           N  
ATOM   2114  N   ALA A 276       8.650   5.216   6.968  1.00 98.48           N  
ATOM   2115  CA  ALA A 276       9.495   6.248   6.373  1.00 98.48           C  
ATOM   2116  C   ALA A 276       9.265   6.344   4.868  1.00 98.48           C  
ATOM   2117  CB  ALA A 276      10.966   5.965   6.667  1.00 98.48           C  
ATOM   2118  O   ALA A 276       8.951   5.345   4.216  1.00 98.48           O  
ATOM   2119  N   GLU A 277       9.417   7.590   4.377  1.00 98.11           N  
ATOM   2120  CA  GLU A 277       9.211   7.835   2.953  1.00 98.11           C  
ATOM   2121  C   GLU A 277      10.115   8.956   2.449  1.00 98.11           C  
ATOM   2122  CB  GLU A 277       7.745   8.174   2.672  1.00 98.11           C  
ATOM   2123  O   GLU A 277      10.558   9.801   3.230  1.00 98.11           O  
ATOM   2124  CG  GLU A 277       7.300   9.507   3.255  1.00 98.11           C  
ATOM   2125  CD  GLU A 277       5.850   9.843   2.946  1.00 98.11           C  
ATOM   2126  OE1 GLU A 277       5.235  10.630   3.701  1.00 98.11           O  
ATOM   2127  OE2 GLU A 277       5.324   9.314   1.941  1.00 98.11           O  
ATOM   2128  N   ILE A 278      10.338   8.781   1.140  1.00 98.27           N  
ATOM   2129  CA  ILE A 278      10.819   9.967   0.439  1.00 98.27           C  
ATOM   2130  C   ILE A 278       9.632  10.782  -0.071  1.00 98.27           C  
ATOM   2131  CB  ILE A 278      11.754   9.591  -0.732  1.00 98.27           C  
ATOM   2132  O   ILE A 278       8.897  10.333  -0.954  1.00 98.27           O  
ATOM   2133  CG1 ILE A 278      12.937   8.758  -0.225  1.00 98.27           C  
ATOM   2134  CG2 ILE A 278      12.240  10.848  -1.460  1.00 98.27           C  
ATOM   2135  CD1 ILE A 278      13.861   8.260  -1.327  1.00 98.27           C  
ATOM   2136  N   VAL A 279       9.476  11.949   0.371  1.00 97.92           N  
ATOM   2137  CA  VAL A 279       8.292  12.761   0.111  1.00 97.92           C  
ATOM   2138  C   VAL A 279       8.147  12.998  -1.391  1.00 97.92           C  
ATOM   2139  CB  VAL A 279       8.354  14.111   0.860  1.00 97.92           C  
ATOM   2140  O   VAL A 279       9.079  13.475  -2.043  1.00 97.92           O  
ATOM   2141  CG1 VAL A 279       7.157  14.987   0.494  1.00 97.92           C  
ATOM   2142  CG2 VAL A 279       8.410  13.881   2.369  1.00 97.92           C  
ATOM   2143  N   GLY A 280       7.034  12.544  -1.968  1.00 96.38           N  
ATOM   2144  CA  GLY A 280       6.669  12.838  -3.345  1.00 96.38           C  
ATOM   2145  C   GLY A 280       7.309  11.894  -4.346  1.00 96.38           C  
ATOM   2146  O   GLY A 280       7.247  12.129  -5.555  1.00 96.38           O  
ATOM   2147  N   LYS A 281       7.997  10.744  -3.826  1.00 95.99           N  
ATOM   2148  CA  LYS A 281       8.748   9.912  -4.761  1.00 95.99           C  
ATOM   2149  C   LYS A 281       8.243   8.472  -4.743  1.00 95.99           C  
ATOM   2150  CB  LYS A 281      10.241   9.947  -4.433  1.00 95.99           C  
ATOM   2151  O   LYS A 281       8.851   7.587  -5.349  1.00 95.99           O  
ATOM   2152  CG  LYS A 281      10.867  11.329  -4.549  1.00 95.99           C  
ATOM   2153  CD  LYS A 281      10.858  11.828  -5.988  1.00 95.99           C  
ATOM   2154  CE  LYS A 281      11.584  13.160  -6.124  1.00 95.99           C  
ATOM   2155  NZ  LYS A 281      11.533  13.678  -7.523  1.00 95.99           N  
ATOM   2156  N   ASN A 282       7.125   8.177  -4.016  1.00 95.00           N  
ATOM   2157  CA  ASN A 282       6.548   6.839  -3.933  1.00 95.00           C  
ATOM   2158  C   ASN A 282       7.585   5.807  -3.501  1.00 95.00           C  
ATOM   2159  CB  ASN A 282       5.925   6.439  -5.272  1.00 95.00           C  
ATOM   2160  O   ASN A 282       7.633   4.703  -4.047  1.00 95.00           O  
ATOM   2161  CG  ASN A 282       4.971   5.268  -5.145  1.00 95.00           C  
ATOM   2162  ND2 ASN A 282       4.844   4.488  -6.213  1.00 95.00           N  
ATOM   2163  OD1 ASN A 282       4.352   5.066  -4.097  1.00 95.00           O  
ATOM   2164  N   GLN A 283       8.426   6.082  -2.711  1.00 97.82           N  
ATOM   2165  CA  GLN A 283       9.435   5.234  -2.086  1.00 97.82           C  
ATOM   2166  C   GLN A 283       9.281   5.222  -0.568  1.00 97.82           C  
ATOM   2167  CB  GLN A 283      10.841   5.702  -2.467  1.00 97.82           C  
ATOM   2168  O   GLN A 283       9.433   6.257   0.085  1.00 97.82           O  
ATOM   2169  CG  GLN A 283      11.137   5.609  -3.958  1.00 97.82           C  
ATOM   2170  CD  GLN A 283      12.469   6.232  -4.331  1.00 97.82           C  
ATOM   2171  NE2 GLN A 283      13.465   5.392  -4.591  1.00 97.82           N  
ATOM   2172  OE1 GLN A 283      12.602   7.459  -4.387  1.00 97.82           O  
ATOM   2173  N   THR A 284       9.003   3.980  -0.030  1.00 98.01           N  
ATOM   2174  CA  THR A 284       8.663   3.900   1.386  1.00 98.01           C  
ATOM   2175  C   THR A 284       9.224   2.623   2.005  1.00 98.01           C  
ATOM   2176  CB  THR A 284       7.139   3.950   1.599  1.00 98.01           C  
ATOM   2177  O   THR A 284       9.628   1.705   1.289  1.00 98.01           O  
ATOM   2178  CG2 THR A 284       6.532   5.184   0.939  1.00 98.01           C  
ATOM   2179  OG1 THR A 284       6.544   2.777   1.030  1.00 98.01           O  
ATOM   2180  N   THR A 285       9.278   2.656   3.330  1.00 98.09           N  
ATOM   2181  CA  THR A 285       9.536   1.461   4.125  1.00 98.09           C  
ATOM   2182  C   THR A 285       8.703   1.472   5.404  1.00 98.09           C  
ATOM   2183  CB  THR A 285      11.029   1.339   4.483  1.00 98.09           C  
ATOM   2184  O   THR A 285       8.402   2.538   5.946  1.00 98.09           O  
ATOM   2185  CG2 THR A 285      11.470   2.478   5.396  1.00 98.09           C  
ATOM   2186  OG1 THR A 285      11.254   0.091   5.150  1.00 98.09           O  
ATOM   2187  N   ASP A 286       8.305   0.298   5.827  1.00 97.69           N  
ATOM   2188  CA  ASP A 286       7.483   0.164   7.026  1.00 97.69           C  
ATOM   2189  C   ASP A 286       8.216  -0.624   8.109  1.00 97.69           C  
ATOM   2190  CB  ASP A 286       6.152  -0.513   6.693  1.00 97.69           C  
ATOM   2191  O   ASP A 286       7.591  -1.152   9.031  1.00 97.69           O  
ATOM   2192  CG  ASP A 286       5.268   0.330   5.791  1.00 97.69           C  
ATOM   2193  OD1 ASP A 286       5.192   1.562   5.990  1.00 97.69           O  
ATOM   2194  OD2 ASP A 286       4.638  -0.243   4.876  1.00 97.69           O  
ATOM   2195  N   PHE A 287       9.479  -0.710   7.928  1.00 95.70           N  
ATOM   2196  CA  PHE A 287      10.282  -1.485   8.866  1.00 95.70           C  
ATOM   2197  C   PHE A 287      11.400  -0.632   9.454  1.00 95.70           C  
ATOM   2198  CB  PHE A 287      10.871  -2.721   8.178  1.00 95.70           C  
ATOM   2199  O   PHE A 287      11.981   0.204   8.760  1.00 95.70           O  
ATOM   2200  CG  PHE A 287       9.833  -3.669   7.642  1.00 95.70           C  
ATOM   2201  CD1 PHE A 287       9.281  -4.650   8.456  1.00 95.70           C  
ATOM   2202  CD2 PHE A 287       9.409  -3.579   6.322  1.00 95.70           C  
ATOM   2203  CE1 PHE A 287       8.319  -5.529   7.962  1.00 95.70           C  
ATOM   2204  CE2 PHE A 287       8.449  -4.454   5.822  1.00 95.70           C  
ATOM   2205  CZ  PHE A 287       7.906  -5.429   6.643  1.00 95.70           C  
ATOM   2206  N   ASN A 288      11.642  -0.867  10.763  1.00 96.71           N  
ATOM   2207  CA  ASN A 288      12.874  -0.348  11.348  1.00 96.71           C  
ATOM   2208  C   ASN A 288      14.104  -1.043  10.772  1.00 96.71           C  
ATOM   2209  CB  ASN A 288      12.847  -0.494  12.872  1.00 96.71           C  
ATOM   2210  O   ASN A 288      14.250  -2.260  10.895  1.00 96.71           O  
ATOM   2211  CG  ASN A 288      13.985   0.244  13.548  1.00 96.71           C  
ATOM   2212  ND2 ASN A 288      14.311  -0.160  14.770  1.00 96.71           N  
ATOM   2213  OD1 ASN A 288      14.567   1.171  12.978  1.00 96.71           O  
ATOM   2214  N   GLY A 289      14.934  -0.189  10.072  1.00 96.07           N  
ATOM   2215  CA  GLY A 289      16.084  -0.754   9.383  1.00 96.07           C  
ATOM   2216  C   GLY A 289      15.813  -1.060   7.922  1.00 96.07           C  
ATOM   2217  O   GLY A 289      16.623  -1.710   7.258  1.00 96.07           O  
ATOM   2218  N   GLY A 290      14.640  -0.607   7.440  1.00 97.12           N  
ATOM   2219  CA  GLY A 290      14.261  -0.832   6.054  1.00 97.12           C  
ATOM   2220  C   GLY A 290      14.908   0.147   5.092  1.00 97.12           C  
ATOM   2221  O   GLY A 290      15.440   1.177   5.511  1.00 97.12           O  
ATOM   2222  N   THR A 291      14.885  -0.185   3.719  1.00 97.43           N  
ATOM   2223  CA  THR A 291      15.472   0.657   2.682  1.00 97.43           C  
ATOM   2224  C   THR A 291      14.384   1.353   1.870  1.00 97.43           C  
ATOM   2225  CB  THR A 291      16.374  -0.163   1.740  1.00 97.43           C  
ATOM   2226  O   THR A 291      13.245   0.882   1.816  1.00 97.43           O  
ATOM   2227  CG2 THR A 291      17.485  -0.864   2.515  1.00 97.43           C  
ATOM   2228  OG1 THR A 291      15.581  -1.148   1.067  1.00 97.43           O  
ATOM   2229  N   LEU A 292      14.712   2.467   1.153  1.00 97.60           N  
ATOM   2230  CA  LEU A 292      13.743   3.321   0.474  1.00 97.60           C  
ATOM   2231  C   LEU A 292      13.814   3.128  -1.037  1.00 97.60           C  
ATOM   2232  CB  LEU A 292      13.985   4.791   0.825  1.00 97.60           C  
ATOM   2233  O   LEU A 292      13.101   3.800  -1.787  1.00 97.60           O  
ATOM   2234  CG  LEU A 292      13.686   5.203   2.267  1.00 97.60           C  
ATOM   2235  CD1 LEU A 292      14.098   6.652   2.501  1.00 97.60           C  
ATOM   2236  CD2 LEU A 292      12.208   5.004   2.585  1.00 97.60           C  
ATOM   2237  N   GLY A 293      14.753   2.188  -1.491  1.00 96.31           N  
ATOM   2238  CA  GLY A 293      14.847   1.899  -2.913  1.00 96.31           C  
ATOM   2239  C   GLY A 293      15.816   2.809  -3.644  1.00 96.31           C  
ATOM   2240  O   GLY A 293      16.273   3.811  -3.089  1.00 96.31           O  
ATOM   2241  N   ILE A 294      16.054   2.393  -4.924  1.00 96.43           N  
ATOM   2242  CA  ILE A 294      17.020   3.094  -5.761  1.00 96.43           C  
ATOM   2243  C   ILE A 294      16.442   4.437  -6.203  1.00 96.43           C  
ATOM   2244  CB  ILE A 294      17.417   2.251  -6.993  1.00 96.43           C  
ATOM   2245  O   ILE A 294      15.256   4.534  -6.526  1.00 96.43           O  
ATOM   2246  CG1 ILE A 294      18.159   0.983  -6.556  1.00 96.43           C  
ATOM   2247  CG2 ILE A 294      18.269   3.077  -7.962  1.00 96.43           C  
ATOM   2248  CD1 ILE A 294      19.512   1.249  -5.910  1.00 96.43           C  
ATOM   2249  N   MET A 295      17.333   5.464  -6.205  1.00 97.17           N  
ATOM   2250  CA  MET A 295      16.932   6.811  -6.601  1.00 97.17           C  
ATOM   2251  C   MET A 295      17.472   7.153  -7.986  1.00 97.17           C  
ATOM   2252  CB  MET A 295      17.420   7.840  -5.581  1.00 97.17           C  
ATOM   2253  O   MET A 295      18.685   7.249  -8.178  1.00 97.17           O  
ATOM   2254  CG  MET A 295      16.848   7.640  -4.186  1.00 97.17           C  
ATOM   2255  SD  MET A 295      17.791   8.550  -2.902  1.00 97.17           S  
ATOM   2256  CE  MET A 295      19.308   7.556  -2.855  1.00 97.17           C  
ATOM   2257  N   ASN A 296      16.526   7.345  -8.992  1.00 95.16           N  
ATOM   2258  CA  ASN A 296      16.941   7.719 -10.340  1.00 95.16           C  
ATOM   2259  C   ASN A 296      16.838   9.226 -10.560  1.00 95.16           C  
ATOM   2260  CB  ASN A 296      16.110   6.972 -11.385  1.00 95.16           C  
ATOM   2261  O   ASN A 296      16.616   9.680 -11.683  1.00 95.16           O  
ATOM   2262  CG  ASN A 296      14.641   7.342 -11.336  1.00 95.16           C  
ATOM   2263  ND2 ASN A 296      13.872   6.845 -12.298  1.00 95.16           N  
ATOM   2264  OD1 ASN A 296      14.201   8.070 -10.442  1.00 95.16           O  
ATOM   2265  N   TYR A 297      16.868   9.984  -9.482  1.00 96.35           N  
ATOM   2266  CA  TYR A 297      16.854  11.442  -9.449  1.00 96.35           C  
ATOM   2267  C   TYR A 297      17.962  11.978  -8.551  1.00 96.35           C  
ATOM   2268  CB  TYR A 297      15.495  11.956  -8.963  1.00 96.35           C  
ATOM   2269  O   TYR A 297      18.622  11.213  -7.844  1.00 96.35           O  
ATOM   2270  CG  TYR A 297      14.965  11.223  -7.755  1.00 96.35           C  
ATOM   2271  CD1 TYR A 297      14.066  10.169  -7.894  1.00 96.35           C  
ATOM   2272  CD2 TYR A 297      15.363  11.583  -6.472  1.00 96.35           C  
ATOM   2273  CE1 TYR A 297      13.573   9.491  -6.783  1.00 96.35           C  
ATOM   2274  CE2 TYR A 297      14.877  10.913  -5.353  1.00 96.35           C  
ATOM   2275  OH  TYR A 297      13.501   9.203  -4.416  1.00 96.35           O  
ATOM   2276  CZ  TYR A 297      13.985   9.870  -5.519  1.00 96.35           C  
ATOM   2277  N   ASN A 298      18.300  13.335  -8.660  1.00 96.98           N  
ATOM   2278  CA  ASN A 298      19.326  13.986  -7.852  1.00 96.98           C  
ATOM   2279  C   ASN A 298      18.843  15.327  -7.307  1.00 96.98           C  
ATOM   2280  CB  ASN A 298      20.609  14.174  -8.664  1.00 96.98           C  
ATOM   2281  O   ASN A 298      17.773  15.806  -7.684  1.00 96.98           O  
ATOM   2282  CG  ASN A 298      20.397  15.019  -9.905  1.00 96.98           C  
ATOM   2283  ND2 ASN A 298      20.358  14.371 -11.063  1.00 96.98           N  
ATOM   2284  OD1 ASN A 298      20.270  16.243  -9.823  1.00 96.98           O  
ATOM   2285  N   GLY A 299      19.562  15.830  -6.324  1.00 96.59           N  
ATOM   2286  CA  GLY A 299      19.183  17.060  -5.646  1.00 96.59           C  
ATOM   2287  C   GLY A 299      18.806  16.848  -4.192  1.00 96.59           C  
ATOM   2288  O   GLY A 299      19.194  15.848  -3.584  1.00 96.59           O  
ATOM   2289  N   THR A 300      18.165  17.827  -3.659  1.00 97.18           N  
ATOM   2290  CA  THR A 300      17.736  17.781  -2.265  1.00 97.18           C  
ATOM   2291  C   THR A 300      16.363  17.125  -2.144  1.00 97.18           C  
ATOM   2292  CB  THR A 300      17.690  19.191  -1.648  1.00 97.18           C  
ATOM   2293  O   THR A 300      15.437  17.470  -2.882  1.00 97.18           O  
ATOM   2294  CG2 THR A 300      17.290  19.135  -0.177  1.00 97.18           C  
ATOM   2295  OG1 THR A 300      18.985  19.795  -1.757  1.00 97.18           O  
ATOM   2296  N   ILE A 301      16.290  16.085  -1.240  1.00 97.51           N  
ATOM   2297  CA  ILE A 301      15.033  15.400  -0.961  1.00 97.51           C  
ATOM   2298  C   ILE A 301      14.773  15.391   0.543  1.00 97.51           C  
ATOM   2299  CB  ILE A 301      15.042  13.956  -1.513  1.00 97.51           C  
ATOM   2300  O   ILE A 301      15.669  15.690   1.336  1.00 97.51           O  
ATOM   2301  CG1 ILE A 301      16.137  13.130  -0.829  1.00 97.51           C  
ATOM   2302  CG2 ILE A 301      15.227  13.960  -3.033  1.00 97.51           C  
ATOM   2303  CD1 ILE A 301      16.039  11.634  -1.090  1.00 97.51           C  
ATOM   2304  N   THR A 302      13.459  15.072   0.913  1.00 98.07           N  
ATOM   2305  CA  THR A 302      13.040  14.990   2.308  1.00 98.07           C  
ATOM   2306  C   THR A 302      12.608  13.569   2.660  1.00 98.07           C  
ATOM   2307  CB  THR A 302      11.888  15.968   2.605  1.00 98.07           C  
ATOM   2308  O   THR A 302      11.748  12.992   1.990  1.00 98.07           O  
ATOM   2309  CG2 THR A 302      11.451  15.877   4.063  1.00 98.07           C  
ATOM   2310  OG1 THR A 302      12.322  17.305   2.330  1.00 98.07           O  
ATOM   2311  N   VAL A 303      13.328  13.033   3.707  1.00 98.16           N  
ATOM   2312  CA  VAL A 303      12.876  11.777   4.294  1.00 98.16           C  
ATOM   2313  C   VAL A 303      11.991  12.061   5.506  1.00 98.16           C  
ATOM   2314  CB  VAL A 303      14.066  10.880   4.703  1.00 98.16           C  
ATOM   2315  O   VAL A 303      12.419  12.724   6.453  1.00 98.16           O  
ATOM   2316  CG1 VAL A 303      13.575   9.626   5.425  1.00 98.16           C  
ATOM   2317  CG2 VAL A 303      14.895  10.503   3.476  1.00 98.16           C  
ATOM   2318  N   ARG A 304      10.744  11.584   5.425  1.00 98.35           N  
ATOM   2319  CA  ARG A 304       9.761  11.769   6.487  1.00 98.35           C  
ATOM   2320  C   ARG A 304       9.457  10.449   7.187  1.00 98.35           C  
ATOM   2321  CB  ARG A 304       8.471  12.374   5.927  1.00 98.35           C  
ATOM   2322  O   ARG A 304       9.177   9.443   6.532  1.00 98.35           O  
ATOM   2323  CG  ARG A 304       7.352  12.492   6.949  1.00 98.35           C  
ATOM   2324  CD  ARG A 304       6.178  13.296   6.409  1.00 98.35           C  
ATOM   2325  NE  ARG A 304       6.536  14.695   6.194  1.00 98.35           N  
ATOM   2326  NH1 ARG A 304       4.485  15.302   5.322  1.00 98.35           N  
ATOM   2327  NH2 ARG A 304       6.153  16.860   5.531  1.00 98.35           N  
ATOM   2328  CZ  ARG A 304       5.724  15.616   5.683  1.00 98.35           C  
ATOM   2329  N   ALA A 305       9.527  10.485   8.493  1.00 98.45           N  
ATOM   2330  CA  ALA A 305       9.349   9.253   9.256  1.00 98.45           C  
ATOM   2331  C   ALA A 305       8.317   9.438  10.365  1.00 98.45           C  
ATOM   2332  CB  ALA A 305      10.682   8.795   9.845  1.00 98.45           C  
ATOM   2333  O   ALA A 305       8.185  10.530  10.922  1.00 98.45           O  
ATOM   2334  N   SER A 306       7.538   8.362  10.678  1.00 98.39           N  
ATOM   2335  CA  SER A 306       6.557   8.311  11.756  1.00 98.39           C  
ATOM   2336  C   SER A 306       6.445   6.905  12.336  1.00 98.39           C  
ATOM   2337  CB  SER A 306       5.188   8.777  11.258  1.00 98.39           C  
ATOM   2338  O   SER A 306       6.831   5.929  11.690  1.00 98.39           O  
ATOM   2339  OG  SER A 306       5.272  10.076  10.699  1.00 98.39           O  
ATOM   2340  N   VAL A 307       5.955   6.808  13.592  1.00 98.45           N  
ATOM   2341  CA  VAL A 307       5.736   5.511  14.223  1.00 98.45           C  
ATOM   2342  C   VAL A 307       4.279   5.390  14.664  1.00 98.45           C  
ATOM   2343  CB  VAL A 307       6.678   5.300  15.430  1.00 98.45           C  
ATOM   2344  O   VAL A 307       3.615   6.398  14.916  1.00 98.45           O  
ATOM   2345  CG1 VAL A 307       8.137   5.268  14.977  1.00 98.45           C  
ATOM   2346  CG2 VAL A 307       6.462   6.395  16.472  1.00 98.45           C  
ATOM   2347  N   SER A 308       3.765   4.170  14.651  1.00 97.65           N  
ATOM   2348  CA  SER A 308       2.401   3.903  15.095  1.00 97.65           C  
ATOM   2349  C   SER A 308       2.388   3.023  16.341  1.00 97.65           C  
ATOM   2350  CB  SER A 308       1.595   3.234  13.981  1.00 97.65           C  
ATOM   2351  O   SER A 308       3.368   2.334  16.631  1.00 97.65           O  
ATOM   2352  OG  SER A 308       2.125   1.957  13.673  1.00 97.65           O  
ATOM   2353  N   ASP A 309       1.297   3.157  17.111  1.00 97.69           N  
ATOM   2354  CA  ASP A 309       1.256   2.377  18.345  1.00 97.69           C  
ATOM   2355  C   ASP A 309       0.064   1.423  18.352  1.00 97.69           C  
ATOM   2356  CB  ASP A 309       1.196   3.303  19.562  1.00 97.69           C  
ATOM   2357  O   ASP A 309      -0.593   1.234  17.325  1.00 97.69           O  
ATOM   2358  CG  ASP A 309      -0.155   3.975  19.730  1.00 97.69           C  
ATOM   2359  OD1 ASP A 309      -1.106   3.625  18.998  1.00 97.69           O  
ATOM   2360  OD2 ASP A 309      -0.268   4.866  20.600  1.00 97.69           O  
ATOM   2361  N   SER A 310      -0.148   0.641  19.427  1.00 97.45           N  
ATOM   2362  CA  SER A 310      -1.093  -0.456  19.608  1.00 97.45           C  
ATOM   2363  C   SER A 310      -2.530   0.051  19.633  1.00 97.45           C  
ATOM   2364  CB  SER A 310      -0.789  -1.217  20.899  1.00 97.45           C  
ATOM   2365  O   SER A 310      -3.474  -0.735  19.529  1.00 97.45           O  
ATOM   2366  OG  SER A 310      -0.816  -0.345  22.015  1.00 97.45           O  
ATOM   2367  N   ARG A 311      -2.739   1.385  19.670  1.00 96.05           N  
ATOM   2368  CA  ARG A 311      -4.074   1.966  19.581  1.00 96.05           C  
ATOM   2369  C   ARG A 311      -4.370   2.444  18.163  1.00 96.05           C  
ATOM   2370  CB  ARG A 311      -4.223   3.127  20.567  1.00 96.05           C  
ATOM   2371  O   ARG A 311      -5.455   2.961  17.891  1.00 96.05           O  
ATOM   2372  CG  ARG A 311      -4.248   2.698  22.025  1.00 96.05           C  
ATOM   2373  CD  ARG A 311      -4.402   3.889  22.961  1.00 96.05           C  
ATOM   2374  NE  ARG A 311      -4.278   3.493  24.361  1.00 96.05           N  
ATOM   2375  NH1 ARG A 311      -2.142   4.332  24.624  1.00 96.05           N  
ATOM   2376  NH2 ARG A 311      -3.201   3.311  26.381  1.00 96.05           N  
ATOM   2377  CZ  ARG A 311      -3.207   3.713  25.119  1.00 96.05           C  
ATOM   2378  N   GLY A 312      -3.425   2.320  17.305  1.00 94.75           N  
ATOM   2379  CA  GLY A 312      -3.570   2.728  15.916  1.00 94.75           C  
ATOM   2380  C   GLY A 312      -3.269   4.198  15.692  1.00 94.75           C  
ATOM   2381  O   GLY A 312      -3.648   4.765  14.665  1.00 94.75           O  
ATOM   2382  N   ARG A 313      -2.561   4.897  16.583  1.00 95.56           N  
ATOM   2383  CA  ARG A 313      -2.201   6.306  16.471  1.00 95.56           C  
ATOM   2384  C   ARG A 313      -0.803   6.469  15.882  1.00 95.56           C  
ATOM   2385  CB  ARG A 313      -2.277   6.992  17.837  1.00 95.56           C  
ATOM   2386  O   ARG A 313       0.057   5.605  16.064  1.00 95.56           O  
ATOM   2387  CG  ARG A 313      -3.671   7.000  18.445  1.00 95.56           C  
ATOM   2388  CD  ARG A 313      -3.768   7.965  19.618  1.00 95.56           C  
ATOM   2389  NE  ARG A 313      -5.123   8.017  20.161  1.00 95.56           N  
ATOM   2390  NH1 ARG A 313      -4.658   9.663  21.715  1.00 95.56           N  
ATOM   2391  NH2 ARG A 313      -6.772   8.789  21.562  1.00 95.56           N  
ATOM   2392  CZ  ARG A 313      -5.514   8.823  21.145  1.00 95.56           C  
ATOM   2393  N   TRP A 314      -0.688   7.590  15.172  1.00 97.37           N  
ATOM   2394  CA  TRP A 314       0.604   7.922  14.582  1.00 97.37           C  
ATOM   2395  C   TRP A 314       1.247   9.100  15.307  1.00 97.37           C  
ATOM   2396  CB  TRP A 314       0.449   8.245  13.093  1.00 97.37           C  
ATOM   2397  O   TRP A 314       0.553  10.012  15.760  1.00 97.37           O  
ATOM   2398  CG  TRP A 314       0.206   7.043  12.231  1.00 97.37           C  
ATOM   2399  CD1 TRP A 314      -1.003   6.506  11.889  1.00 97.37           C  
ATOM   2400  CD2 TRP A 314       1.200   6.226  11.606  1.00 97.37           C  
ATOM   2401  CE2 TRP A 314       0.521   5.210  10.898  1.00 97.37           C  
ATOM   2402  CE3 TRP A 314       2.601   6.254  11.574  1.00 97.37           C  
ATOM   2403  NE1 TRP A 314      -0.821   5.403  11.087  1.00 97.37           N  
ATOM   2404  CH2 TRP A 314       2.566   4.281  10.152  1.00 97.37           C  
ATOM   2405  CZ2 TRP A 314       1.196   4.230  10.166  1.00 97.37           C  
ATOM   2406  CZ3 TRP A 314       3.271   5.278  10.846  1.00 97.37           C  
ATOM   2407  N   SER A 315       2.576   9.072  15.429  1.00 98.04           N  
ATOM   2408  CA  SER A 315       3.350  10.192  15.955  1.00 98.04           C  
ATOM   2409  C   SER A 315       3.357  11.365  14.980  1.00 98.04           C  
ATOM   2410  CB  SER A 315       4.785   9.759  16.255  1.00 98.04           C  
ATOM   2411  O   SER A 315       2.975  11.215  13.818  1.00 98.04           O  
ATOM   2412  OG  SER A 315       5.505   9.537  15.055  1.00 98.04           O  
ATOM   2413  N   ASP A 316       3.680  12.506  15.502  1.00 96.87           N  
ATOM   2414  CA  ASP A 316       4.054  13.594  14.604  1.00 96.87           C  
ATOM   2415  C   ASP A 316       5.261  13.212  13.751  1.00 96.87           C  
ATOM   2416  CB  ASP A 316       4.354  14.867  15.399  1.00 96.87           C  
ATOM   2417  O   ASP A 316       6.171  12.527  14.224  1.00 96.87           O  
ATOM   2418  CG  ASP A 316       3.128  15.434  16.094  1.00 96.87           C  
ATOM   2419  OD1 ASP A 316       2.001  15.252  15.586  1.00 96.87           O  
ATOM   2420  OD2 ASP A 316       3.292  16.073  17.156  1.00 96.87           O  
ATOM   2421  N   PRO A 317       5.240  13.620  12.486  1.00 97.44           N  
ATOM   2422  CA  PRO A 317       6.339  13.215  11.606  1.00 97.44           C  
ATOM   2423  C   PRO A 317       7.633  13.973  11.893  1.00 97.44           C  
ATOM   2424  CB  PRO A 317       5.811  13.545  10.208  1.00 97.44           C  
ATOM   2425  O   PRO A 317       7.595  15.104  12.384  1.00 97.44           O  
ATOM   2426  CG  PRO A 317       4.875  14.692  10.414  1.00 97.44           C  
ATOM   2427  CD  PRO A 317       4.198  14.523  11.743  1.00 97.44           C  
ATOM   2428  N   ARG A 318       8.781  13.345  11.577  1.00 97.63           N  
ATOM   2429  CA  ARG A 318      10.108  13.951  11.584  1.00 97.63           C  
ATOM   2430  C   ARG A 318      10.729  13.926  10.191  1.00 97.63           C  
ATOM   2431  CB  ARG A 318      11.022  13.232  12.578  1.00 97.63           C  
ATOM   2432  O   ARG A 318      10.728  12.890   9.524  1.00 97.63           O  
ATOM   2433  CG  ARG A 318      10.483  13.200  13.999  1.00 97.63           C  
ATOM   2434  CD  ARG A 318      10.619  14.553  14.684  1.00 97.63           C  
ATOM   2435  NE  ARG A 318      10.235  14.485  16.091  1.00 97.63           N  
ATOM   2436  NH1 ARG A 318       8.829  16.316  16.010  1.00 97.63           N  
ATOM   2437  NH2 ARG A 318       9.114  15.171  17.975  1.00 97.63           N  
ATOM   2438  CZ  ARG A 318       9.394  15.324  16.689  1.00 97.63           C  
ATOM   2439  N   ASP A 319      11.211  15.095   9.836  1.00 97.64           N  
ATOM   2440  CA  ASP A 319      11.779  15.260   8.501  1.00 97.64           C  
ATOM   2441  C   ASP A 319      13.298  15.397   8.563  1.00 97.64           C  
ATOM   2442  CB  ASP A 319      11.169  16.478   7.805  1.00 97.64           C  
ATOM   2443  O   ASP A 319      13.829  16.093   9.431  1.00 97.64           O  
ATOM   2444  CG  ASP A 319       9.722  16.264   7.394  1.00 97.64           C  
ATOM   2445  OD1 ASP A 319       9.218  15.126   7.508  1.00 97.64           O  
ATOM   2446  OD2 ASP A 319       9.082  17.242   6.950  1.00 97.64           O  
ATOM   2447  N   VAL A 320      13.950  14.651   7.641  1.00 96.94           N  
ATOM   2448  CA  VAL A 320      15.393  14.763   7.459  1.00 96.94           C  
ATOM   2449  C   VAL A 320      15.703  15.164   6.019  1.00 96.94           C  
ATOM   2450  CB  VAL A 320      16.114  13.442   7.811  1.00 96.94           C  
ATOM   2451  O   VAL A 320      15.239  14.520   5.075  1.00 96.94           O  
ATOM   2452  CG1 VAL A 320      17.625  13.589   7.641  1.00 96.94           C  
ATOM   2453  CG2 VAL A 320      15.773  13.012   9.237  1.00 96.94           C  
ATOM   2454  N   SER A 321      16.430  16.305   5.884  1.00 96.87           N  
ATOM   2455  CA  SER A 321      16.883  16.758   4.572  1.00 96.87           C  
ATOM   2456  C   SER A 321      18.075  15.940   4.086  1.00 96.87           C  
ATOM   2457  CB  SER A 321      17.256  18.240   4.616  1.00 96.87           C  
ATOM   2458  O   SER A 321      19.060  15.777   4.810  1.00 96.87           O  
ATOM   2459  OG  SER A 321      17.525  18.730   3.314  1.00 96.87           O  
ATOM   2460  N   VAL A 322      17.978  15.374   2.867  1.00 97.39           N  
ATOM   2461  CA  VAL A 322      18.971  14.490   2.266  1.00 97.39           C  
ATOM   2462  C   VAL A 322      19.419  15.054   0.920  1.00 97.39           C  
ATOM   2463  CB  VAL A 322      18.421  13.057   2.087  1.00 97.39           C  
ATOM   2464  O   VAL A 322      18.610  15.608   0.172  1.00 97.39           O  
ATOM   2465  CG1 VAL A 322      19.416  12.189   1.319  1.00 97.39           C  
ATOM   2466  CG2 VAL A 322      18.101  12.435   3.445  1.00 97.39           C  
ATOM   2467  N   THR A 323      20.703  14.995   0.622  1.00 97.28           N  
ATOM   2468  CA  THR A 323      21.265  15.374  -0.669  1.00 97.28           C  
ATOM   2469  C   THR A 323      21.607  14.137  -1.494  1.00 97.28           C  
ATOM   2470  CB  THR A 323      22.524  16.244  -0.497  1.00 97.28           C  
ATOM   2471  O   THR A 323      22.307  13.241  -1.018  1.00 97.28           O  
ATOM   2472  CG2 THR A 323      23.101  16.650  -1.849  1.00 97.28           C  
ATOM   2473  OG1 THR A 323      22.184  17.426   0.239  1.00 97.28           O  
ATOM   2474  N   VAL A 324      21.083  14.109  -2.704  1.00 97.79           N  
ATOM   2475  CA  VAL A 324      21.421  13.052  -3.650  1.00 97.79           C  
ATOM   2476  C   VAL A 324      22.334  13.606  -4.741  1.00 97.79           C  
ATOM   2477  CB  VAL A 324      20.155  12.429  -4.281  1.00 97.79           C  
ATOM   2478  O   VAL A 324      21.914  14.440  -5.547  1.00 97.79           O  
ATOM   2479  CG1 VAL A 324      20.527  11.273  -5.208  1.00 97.79           C  
ATOM   2480  CG2 VAL A 324      19.194  11.956  -3.191  1.00 97.79           C  
ATOM   2481  N   LEU A 325      23.566  13.109  -4.788  1.00 97.70           N  
ATOM   2482  CA  LEU A 325      24.544  13.552  -5.776  1.00 97.70           C  
ATOM   2483  C   LEU A 325      24.292  12.890  -7.126  1.00 97.70           C  
ATOM   2484  CB  LEU A 325      25.965  13.240  -5.299  1.00 97.70           C  
ATOM   2485  O   LEU A 325      23.986  11.697  -7.190  1.00 97.70           O  
ATOM   2486  CG  LEU A 325      26.391  13.875  -3.974  1.00 97.70           C  
ATOM   2487  CD1 LEU A 325      27.759  13.351  -3.550  1.00 97.70           C  
ATOM   2488  CD2 LEU A 325      26.408  15.396  -4.091  1.00 97.70           C  
ATOM   2489  N   GLU A 326      24.315  13.669  -8.169  1.00 97.24           N  
ATOM   2490  CA  GLU A 326      24.117  13.153  -9.520  1.00 97.24           C  
ATOM   2491  C   GLU A 326      25.237  12.195  -9.915  1.00 97.24           C  
ATOM   2492  CB  GLU A 326      24.029  14.303 -10.527  1.00 97.24           C  
ATOM   2493  O   GLU A 326      26.416  12.492  -9.710  1.00 97.24           O  
ATOM   2494  CG  GLU A 326      23.703  13.856 -11.944  1.00 97.24           C  
ATOM   2495  CD  GLU A 326      23.656  15.004 -12.940  1.00 97.24           C  
ATOM   2496  OE1 GLU A 326      23.029  14.852 -14.012  1.00 97.24           O  
ATOM   2497  OE2 GLU A 326      24.253  16.064 -12.645  1.00 97.24           O  
ATOM   2498  N   TYR A 327      24.785  11.095 -10.542  1.00 97.36           N  
ATOM   2499  CA  TYR A 327      25.764  10.136 -11.043  1.00 97.36           C  
ATOM   2500  C   TYR A 327      25.521   9.827 -12.515  1.00 97.36           C  
ATOM   2501  CB  TYR A 327      25.718   8.843 -10.223  1.00 97.36           C  
ATOM   2502  O   TYR A 327      24.375   9.667 -12.941  1.00 97.36           O  
ATOM   2503  CG  TYR A 327      26.659   7.774 -10.723  1.00 97.36           C  
ATOM   2504  CD1 TYR A 327      26.201   6.741 -11.537  1.00 97.36           C  
ATOM   2505  CD2 TYR A 327      28.008   7.795 -10.383  1.00 97.36           C  
ATOM   2506  CE1 TYR A 327      27.064   5.752 -11.999  1.00 97.36           C  
ATOM   2507  CE2 TYR A 327      28.880   6.812 -10.839  1.00 97.36           C  
ATOM   2508  OH  TYR A 327      29.258   4.820 -12.099  1.00 97.36           O  
ATOM   2509  CZ  TYR A 327      28.399   5.796 -11.645  1.00 97.36           C  
ATOM   2510  N   PHE A 328      26.573   9.715 -13.263  1.00 95.21           N  
ATOM   2511  CA  PHE A 328      26.600   9.182 -14.620  1.00 95.21           C  
ATOM   2512  C   PHE A 328      27.890   8.413 -14.874  1.00 95.21           C  
ATOM   2513  CB  PHE A 328      26.451  10.311 -15.645  1.00 95.21           C  
ATOM   2514  O   PHE A 328      28.917   8.690 -14.251  1.00 95.21           O  
ATOM   2515  CG  PHE A 328      27.512  11.373 -15.537  1.00 95.21           C  
ATOM   2516  CD1 PHE A 328      27.285  12.529 -14.801  1.00 95.21           C  
ATOM   2517  CD2 PHE A 328      28.737  11.214 -16.172  1.00 95.21           C  
ATOM   2518  CE1 PHE A 328      28.265  13.514 -14.699  1.00 95.21           C  
ATOM   2519  CE2 PHE A 328      29.721  12.194 -16.074  1.00 95.21           C  
ATOM   2520  CZ  PHE A 328      29.483  13.343 -15.338  1.00 95.21           C  
ATOM   2521  N   ALA A 329      27.782   7.335 -15.793  1.00 94.33           N  
ATOM   2522  CA  ALA A 329      28.942   6.511 -16.124  1.00 94.33           C  
ATOM   2523  C   ALA A 329      30.022   7.337 -16.816  1.00 94.33           C  
ATOM   2524  CB  ALA A 329      28.527   5.337 -17.007  1.00 94.33           C  
ATOM   2525  O   ALA A 329      29.723   8.341 -17.467  1.00 94.33           O  
ATOM   2526  N   PRO A 330      31.342   6.944 -16.611  1.00 97.49           N  
ATOM   2527  CA  PRO A 330      32.434   7.663 -17.272  1.00 97.49           C  
ATOM   2528  C   PRO A 330      32.209   7.827 -18.773  1.00 97.49           C  
ATOM   2529  CB  PRO A 330      33.655   6.782 -16.995  1.00 97.49           C  
ATOM   2530  O   PRO A 330      31.693   6.917 -19.427  1.00 97.49           O  
ATOM   2531  CG  PRO A 330      33.322   6.053 -15.733  1.00 97.49           C  
ATOM   2532  CD  PRO A 330      31.850   5.757 -15.728  1.00 97.49           C  
ATOM   2533  N   SER A 331      32.498   9.037 -19.318  1.00 95.32           N  
ATOM   2534  CA  SER A 331      32.442   9.369 -20.738  1.00 95.32           C  
ATOM   2535  C   SER A 331      33.829   9.688 -21.286  1.00 95.32           C  
ATOM   2536  CB  SER A 331      31.506  10.555 -20.975  1.00 95.32           C  
ATOM   2537  O   SER A 331      34.543  10.526 -20.732  1.00 95.32           O  
ATOM   2538  OG  SER A 331      31.483  10.912 -22.347  1.00 95.32           O  
ATOM   2539  N   LEU A 332      34.129   8.968 -22.365  1.00 96.21           N  
ATOM   2540  CA  LEU A 332      35.498   9.055 -22.861  1.00 96.21           C  
ATOM   2541  C   LEU A 332      35.519   9.162 -24.383  1.00 96.21           C  
ATOM   2542  CB  LEU A 332      36.310   7.836 -22.413  1.00 96.21           C  
ATOM   2543  O   LEU A 332      34.805   8.429 -25.071  1.00 96.21           O  
ATOM   2544  CG  LEU A 332      37.704   7.688 -23.023  1.00 96.21           C  
ATOM   2545  CD1 LEU A 332      38.618   8.806 -22.533  1.00 96.21           C  
ATOM   2546  CD2 LEU A 332      38.293   6.323 -22.687  1.00 96.21           C  
ATOM   2547  N   SER A 333      36.285  10.183 -24.918  1.00 94.10           N  
ATOM   2548  CA  SER A 333      36.698  10.301 -26.313  1.00 94.10           C  
ATOM   2549  C   SER A 333      38.099  10.892 -26.426  1.00 94.10           C  
ATOM   2550  CB  SER A 333      35.707  11.164 -27.095  1.00 94.10           C  
ATOM   2551  O   SER A 333      38.547  11.616 -25.535  1.00 94.10           O  
ATOM   2552  OG  SER A 333      35.783  12.518 -26.681  1.00 94.10           O  
ATOM   2553  N   PHE A 334      38.791  10.435 -27.469  1.00 96.03           N  
ATOM   2554  CA  PHE A 334      40.129  10.971 -27.686  1.00 96.03           C  
ATOM   2555  C   PHE A 334      40.534  10.839 -29.150  1.00 96.03           C  
ATOM   2556  CB  PHE A 334      41.148  10.257 -26.793  1.00 96.03           C  
ATOM   2557  O   PHE A 334      39.916  10.086 -29.904  1.00 96.03           O  
ATOM   2558  CG  PHE A 334      41.423   8.835 -27.203  1.00 96.03           C  
ATOM   2559  CD1 PHE A 334      40.555   7.812 -26.839  1.00 96.03           C  
ATOM   2560  CD2 PHE A 334      42.549   8.521 -27.952  1.00 96.03           C  
ATOM   2561  CE1 PHE A 334      40.807   6.495 -27.217  1.00 96.03           C  
ATOM   2562  CE2 PHE A 334      42.807   7.208 -28.333  1.00 96.03           C  
ATOM   2563  CZ  PHE A 334      41.935   6.196 -27.963  1.00 96.03           C  
ATOM   2564  N   SER A 335      41.475  11.741 -29.543  1.00 93.41           N  
ATOM   2565  CA  SER A 335      42.106  11.643 -30.855  1.00 93.41           C  
ATOM   2566  C   SER A 335      43.619  11.501 -30.731  1.00 93.41           C  
ATOM   2567  CB  SER A 335      41.769  12.868 -31.705  1.00 93.41           C  
ATOM   2568  O   SER A 335      44.200  11.862 -29.705  1.00 93.41           O  
ATOM   2569  OG  SER A 335      42.244  14.053 -31.091  1.00 93.41           O  
ATOM   2570  N   VAL A 336      44.087  10.857 -31.712  1.00 94.07           N  
ATOM   2571  CA  VAL A 336      45.525  10.610 -31.717  1.00 94.07           C  
ATOM   2572  C   VAL A 336      46.165  11.304 -32.917  1.00 94.07           C  
ATOM   2573  CB  VAL A 336      45.841   9.098 -31.745  1.00 94.07           C  
ATOM   2574  O   VAL A 336      45.675  11.189 -34.042  1.00 94.07           O  
ATOM   2575  CG1 VAL A 336      47.341   8.856 -31.582  1.00 94.07           C  
ATOM   2576  CG2 VAL A 336      45.058   8.368 -30.655  1.00 94.07           C  
ATOM   2577  N   VAL A 337      47.283  12.088 -32.623  1.00 90.36           N  
ATOM   2578  CA  VAL A 337      48.059  12.727 -33.682  1.00 90.36           C  
ATOM   2579  C   VAL A 337      49.528  12.326 -33.560  1.00 90.36           C  
ATOM   2580  CB  VAL A 337      47.921  14.265 -33.637  1.00 90.36           C  
ATOM   2581  O   VAL A 337      50.061  12.228 -32.452  1.00 90.36           O  
ATOM   2582  CG1 VAL A 337      48.631  14.906 -34.829  1.00 90.36           C  
ATOM   2583  CG2 VAL A 337      46.447  14.667 -33.610  1.00 90.36           C  
ATOM   2584  N   ARG A 338      50.068  11.894 -34.831  1.00 89.76           N  
ATOM   2585  CA  ARG A 338      51.512  11.685 -34.834  1.00 89.76           C  
ATOM   2586  C   ARG A 338      52.257  13.015 -34.804  1.00 89.76           C  
ATOM   2587  CB  ARG A 338      51.936  10.873 -36.059  1.00 89.76           C  
ATOM   2588  O   ARG A 338      51.920  13.938 -35.549  1.00 89.76           O  
ATOM   2589  CG  ARG A 338      51.470   9.427 -36.032  1.00 89.76           C  
ATOM   2590  CD  ARG A 338      51.918   8.666 -37.272  1.00 89.76           C  
ATOM   2591  NE  ARG A 338      51.535   7.258 -37.208  1.00 89.76           N  
ATOM   2592  NH1 ARG A 338      53.382   6.597 -35.988  1.00 89.76           N  
ATOM   2593  NH2 ARG A 338      51.798   5.058 -36.603  1.00 89.76           N  
ATOM   2594  CZ  ARG A 338      52.239   6.308 -36.600  1.00 89.76           C  
ATOM   2595  N   THR A 339      53.205  13.249 -33.839  1.00 86.97           N  
ATOM   2596  CA  THR A 339      53.982  14.479 -33.735  1.00 86.97           C  
ATOM   2597  C   THR A 339      55.477  14.181 -33.787  1.00 86.97           C  
ATOM   2598  CB  THR A 339      53.652  15.240 -32.437  1.00 86.97           C  
ATOM   2599  O   THR A 339      55.883  13.017 -33.818  1.00 86.97           O  
ATOM   2600  CG2 THR A 339      52.175  15.619 -32.382  1.00 86.97           C  
ATOM   2601  OG1 THR A 339      53.963  14.410 -31.312  1.00 86.97           O  
ATOM   2602  N   GLY A 340      56.282  15.160 -33.935  1.00 83.17           N  
ATOM   2603  CA  GLY A 340      57.731  15.044 -33.980  1.00 83.17           C  
ATOM   2604  C   GLY A 340      58.273  14.886 -35.388  1.00 83.17           C  
ATOM   2605  O   GLY A 340      57.513  14.649 -36.329  1.00 83.17           O  
ATOM   2606  N   SER A 341      59.615  15.096 -35.588  1.00 78.82           N  
ATOM   2607  CA  SER A 341      60.278  15.089 -36.888  1.00 78.82           C  
ATOM   2608  C   SER A 341      60.224  13.706 -37.529  1.00 78.82           C  
ATOM   2609  CB  SER A 341      61.733  15.539 -36.751  1.00 78.82           C  
ATOM   2610  O   SER A 341      60.183  13.585 -38.755  1.00 78.82           O  
ATOM   2611  OG  SER A 341      62.424  14.729 -35.816  1.00 78.82           O  
ATOM   2612  N   THR A 342      60.052  12.597 -36.727  1.00 82.53           N  
ATOM   2613  CA  THR A 342      60.019  11.242 -37.265  1.00 82.53           C  
ATOM   2614  C   THR A 342      58.602  10.677 -37.222  1.00 82.53           C  
ATOM   2615  CB  THR A 342      60.970  10.310 -36.492  1.00 82.53           C  
ATOM   2616  O   THR A 342      58.377   9.523 -37.592  1.00 82.53           O  
ATOM   2617  CG2 THR A 342      62.415  10.783 -36.603  1.00 82.53           C  
ATOM   2618  OG1 THR A 342      60.591  10.290 -35.110  1.00 82.53           O  
ATOM   2619  N   SER A 343      57.676  11.470 -36.664  1.00 83.43           N  
ATOM   2620  CA  SER A 343      56.289  11.041 -36.517  1.00 83.43           C  
ATOM   2621  C   SER A 343      56.186   9.786 -35.656  1.00 83.43           C  
ATOM   2622  CB  SER A 343      55.659  10.783 -37.886  1.00 83.43           C  
ATOM   2623  O   SER A 343      55.301   8.954 -35.866  1.00 83.43           O  
ATOM   2624  OG  SER A 343      55.520  11.992 -38.612  1.00 83.43           O  
ATOM   2625  N   SER A 344      57.115   9.606 -34.704  1.00 88.31           N  
ATOM   2626  CA  SER A 344      57.138   8.427 -33.845  1.00 88.31           C  
ATOM   2627  C   SER A 344      56.506   8.718 -32.488  1.00 88.31           C  
ATOM   2628  CB  SER A 344      58.571   7.931 -33.654  1.00 88.31           C  
ATOM   2629  O   SER A 344      56.335   7.813 -31.670  1.00 88.31           O  
ATOM   2630  OG  SER A 344      59.392   8.957 -33.123  1.00 88.31           O  
ATOM   2631  N   THR A 345      56.103   9.910 -32.234  1.00 92.46           N  
ATOM   2632  CA  THR A 345      55.419  10.282 -31.000  1.00 92.46           C  
ATOM   2633  C   THR A 345      53.913  10.380 -31.225  1.00 92.46           C  
ATOM   2634  CB  THR A 345      55.947  11.621 -30.451  1.00 92.46           C  
ATOM   2635  O   THR A 345      53.464  10.959 -32.216  1.00 92.46           O  
ATOM   2636  CG2 THR A 345      55.275  11.975 -29.128  1.00 92.46           C  
ATOM   2637  OG1 THR A 345      57.361  11.521 -30.244  1.00 92.46           O  
ATOM   2638  N   LEU A 346      53.190   9.779 -30.377  1.00 94.00           N  
ATOM   2639  CA  LEU A 346      51.735   9.865 -30.431  1.00 94.00           C  
ATOM   2640  C   LEU A 346      51.209  10.832 -29.375  1.00 94.00           C  
ATOM   2641  CB  LEU A 346      51.109   8.483 -30.230  1.00 94.00           C  
ATOM   2642  O   LEU A 346      51.409  10.620 -28.177  1.00 94.00           O  
ATOM   2643  CG  LEU A 346      51.526   7.399 -31.225  1.00 94.00           C  
ATOM   2644  CD1 LEU A 346      50.728   6.122 -30.983  1.00 94.00           C  
ATOM   2645  CD2 LEU A 346      51.340   7.887 -32.658  1.00 94.00           C  
ATOM   2646  N   GLU A 347      50.661  12.000 -29.766  1.00 95.41           N  
ATOM   2647  CA  GLU A 347      49.973  12.951 -28.898  1.00 95.41           C  
ATOM   2648  C   GLU A 347      48.479  12.645 -28.820  1.00 95.41           C  
ATOM   2649  CB  GLU A 347      50.191  14.384 -29.390  1.00 95.41           C  
ATOM   2650  O   GLU A 347      47.807  12.540 -29.848  1.00 95.41           O  
ATOM   2651  CG  GLU A 347      49.625  15.446 -28.459  1.00 95.41           C  
ATOM   2652  CD  GLU A 347      49.832  16.863 -28.969  1.00 95.41           C  
ATOM   2653  OE1 GLU A 347      50.434  17.688 -28.245  1.00 95.41           O  
ATOM   2654  OE2 GLU A 347      49.388  17.152 -30.103  1.00 95.41           O  
ATOM   2655  N   ILE A 348      48.037  12.533 -27.583  1.00 96.48           N  
ATOM   2656  CA  ILE A 348      46.634  12.233 -27.315  1.00 96.48           C  
ATOM   2657  C   ILE A 348      45.891  13.519 -26.960  1.00 96.48           C  
ATOM   2658  CB  ILE A 348      46.484  11.196 -26.180  1.00 96.48           C  
ATOM   2659  O   ILE A 348      46.357  14.305 -26.132  1.00 96.48           O  
ATOM   2660  CG1 ILE A 348      47.351   9.964 -26.464  1.00 96.48           C  
ATOM   2661  CG2 ILE A 348      45.016  10.803 -25.998  1.00 96.48           C  
ATOM   2662  CD1 ILE A 348      46.977   9.225 -27.742  1.00 96.48           C  
ATOM   2663  N   ILE A 349      44.752  13.786 -27.640  1.00 96.33           N  
ATOM   2664  CA  ILE A 349      43.819  14.828 -27.226  1.00 96.33           C  
ATOM   2665  C   ILE A 349      42.636  14.200 -26.492  1.00 96.33           C  
ATOM   2666  CB  ILE A 349      43.322  15.655 -28.433  1.00 96.33           C  
ATOM   2667  O   ILE A 349      41.770  13.580 -27.113  1.00 96.33           O  
ATOM   2668  CG1 ILE A 349      44.511  16.205 -29.229  1.00 96.33           C  
ATOM   2669  CG2 ILE A 349      42.402  16.788 -27.970  1.00 96.33           C  
ATOM   2670  CD1 ILE A 349      44.121  16.883 -30.535  1.00 96.33           C  
ATOM   2671  N   ARG A 350      42.567  14.408 -25.177  1.00 96.30           N  
ATOM   2672  CA  ARG A 350      41.658  13.695 -24.286  1.00 96.30           C  
ATOM   2673  C   ARG A 350      40.404  14.518 -24.010  1.00 96.30           C  
ATOM   2674  CB  ARG A 350      42.357  13.349 -22.969  1.00 96.30           C  
ATOM   2675  O   ARG A 350      40.486  15.725 -23.776  1.00 96.30           O  
ATOM   2676  CG  ARG A 350      43.644  12.559 -23.144  1.00 96.30           C  
ATOM   2677  CD  ARG A 350      44.420  12.448 -21.839  1.00 96.30           C  
ATOM   2678  NE  ARG A 350      44.981  13.734 -21.435  1.00 96.30           N  
ATOM   2679  NH1 ARG A 350      45.793  12.977 -19.409  1.00 96.30           N  
ATOM   2680  NH2 ARG A 350      46.092  15.165 -20.024  1.00 96.30           N  
ATOM   2681  CZ  ARG A 350      45.621  13.956 -20.290  1.00 96.30           C  
ATOM   2682  N   ASN A 351      39.230  13.861 -24.103  1.00 96.39           N  
ATOM   2683  CA  ASN A 351      37.936  14.282 -23.577  1.00 96.39           C  
ATOM   2684  C   ASN A 351      37.332  13.222 -22.660  1.00 96.39           C  
ATOM   2685  CB  ASN A 351      36.972  14.606 -24.721  1.00 96.39           C  
ATOM   2686  O   ASN A 351      36.807  12.212 -23.133  1.00 96.39           O  
ATOM   2687  CG  ASN A 351      37.449  15.764 -25.576  1.00 96.39           C  
ATOM   2688  ND2 ASN A 351      38.045  15.450 -26.720  1.00 96.39           N  
ATOM   2689  OD1 ASN A 351      37.283  16.931 -25.211  1.00 96.39           O  
ATOM   2690  N   ALA A 352      37.534  13.536 -21.351  1.00 96.81           N  
ATOM   2691  CA  ALA A 352      37.094  12.558 -20.359  1.00 96.81           C  
ATOM   2692  C   ALA A 352      36.290  13.227 -19.249  1.00 96.81           C  
ATOM   2693  CB  ALA A 352      38.295  11.820 -19.772  1.00 96.81           C  
ATOM   2694  O   ALA A 352      36.593  14.351 -18.844  1.00 96.81           O  
ATOM   2695  N   ARG A 353      35.262  12.503 -18.868  1.00 97.38           N  
ATOM   2696  CA  ARG A 353      34.395  13.047 -17.827  1.00 97.38           C  
ATOM   2697  C   ARG A 353      33.872  11.940 -16.918  1.00 97.38           C  
ATOM   2698  CB  ARG A 353      33.225  13.813 -18.448  1.00 97.38           C  
ATOM   2699  O   ARG A 353      33.538  10.850 -17.387  1.00 97.38           O  
ATOM   2700  CG  ARG A 353      32.352  14.532 -17.432  1.00 97.38           C  
ATOM   2701  CD  ARG A 353      31.210  15.284 -18.102  1.00 97.38           C  
ATOM   2702  NE  ARG A 353      30.367  15.965 -17.124  1.00 97.38           N  
ATOM   2703  NH1 ARG A 353      28.482  15.993 -18.460  1.00 97.38           N  
ATOM   2704  NH2 ARG A 353      28.416  16.906 -16.359  1.00 97.38           N  
ATOM   2705  CZ  ARG A 353      29.090  16.287 -17.317  1.00 97.38           C  
ATOM   2706  N   ILE A 354      33.927  12.148 -15.550  1.00 97.70           N  
ATOM   2707  CA  ILE A 354      33.273  11.314 -14.547  1.00 97.70           C  
ATOM   2708  C   ILE A 354      32.318  12.165 -13.712  1.00 97.70           C  
ATOM   2709  CB  ILE A 354      34.304  10.613 -13.634  1.00 97.70           C  
ATOM   2710  O   ILE A 354      32.405  13.395 -13.720  1.00 97.70           O  
ATOM   2711  CG1 ILE A 354      35.095  11.650 -12.828  1.00 97.70           C  
ATOM   2712  CG2 ILE A 354      35.242   9.729 -14.460  1.00 97.70           C  
ATOM   2713  CD1 ILE A 354      35.929  11.053 -11.703  1.00 97.70           C  
ATOM   2714  N   ALA A 355      31.309  11.487 -13.071  1.00 97.03           N  
ATOM   2715  CA  ALA A 355      30.368  12.210 -12.219  1.00 97.03           C  
ATOM   2716  C   ALA A 355      31.078  12.829 -11.019  1.00 97.03           C  
ATOM   2717  CB  ALA A 355      29.252  11.279 -11.751  1.00 97.03           C  
ATOM   2718  O   ALA A 355      31.746  12.128 -10.256  1.00 97.03           O  
ATOM   2719  N   PRO A 356      30.986  14.174 -10.889  1.00 95.90           N  
ATOM   2720  CA  PRO A 356      31.563  14.774  -9.684  1.00 95.90           C  
ATOM   2721  C   PRO A 356      30.761  14.455  -8.424  1.00 95.90           C  
ATOM   2722  CB  PRO A 356      31.531  16.274  -9.987  1.00 95.90           C  
ATOM   2723  O   PRO A 356      29.553  14.704  -8.377  1.00 95.90           O  
ATOM   2724  CG  PRO A 356      30.390  16.447 -10.937  1.00 95.90           C  
ATOM   2725  CD  PRO A 356      30.250  15.192 -11.749  1.00 95.90           C  
ATOM   2726  N   LEU A 357      31.404  13.734  -7.501  1.00 96.23           N  
ATOM   2727  CA  LEU A 357      30.786  13.464  -6.207  1.00 96.23           C  
ATOM   2728  C   LEU A 357      31.434  14.303  -5.110  1.00 96.23           C  
ATOM   2729  CB  LEU A 357      30.896  11.977  -5.860  1.00 96.23           C  
ATOM   2730  O   LEU A 357      32.360  13.844  -4.437  1.00 96.23           O  
ATOM   2731  CG  LEU A 357      30.361  10.996  -6.905  1.00 96.23           C  
ATOM   2732  CD1 LEU A 357      30.488   9.563  -6.400  1.00 96.23           C  
ATOM   2733  CD2 LEU A 357      28.912  11.321  -7.252  1.00 96.23           C  
ATOM   2734  N   ILE A 358      30.925  15.512  -4.895  1.00 94.02           N  
ATOM   2735  CA  ILE A 358      31.545  16.497  -4.015  1.00 94.02           C  
ATOM   2736  C   ILE A 358      30.787  16.556  -2.691  1.00 94.02           C  
ATOM   2737  CB  ILE A 358      31.587  17.895  -4.672  1.00 94.02           C  
ATOM   2738  O   ILE A 358      29.571  16.764  -2.673  1.00 94.02           O  
ATOM   2739  CG1 ILE A 358      32.403  17.852  -5.969  1.00 94.02           C  
ATOM   2740  CG2 ILE A 358      32.157  18.932  -3.700  1.00 94.02           C  
ATOM   2741  CD1 ILE A 358      32.326  19.130  -6.792  1.00 94.02           C  
ATOM   2742  N   VAL A 359      31.478  16.350  -1.641  1.00 92.77           N  
ATOM   2743  CA  VAL A 359      30.966  16.479  -0.280  1.00 92.77           C  
ATOM   2744  C   VAL A 359      31.825  17.467   0.504  1.00 92.77           C  
ATOM   2745  CB  VAL A 359      30.928  15.114   0.443  1.00 92.77           C  
ATOM   2746  O   VAL A 359      33.041  17.290   0.616  1.00 92.77           O  
ATOM   2747  CG1 VAL A 359      30.391  15.271   1.865  1.00 92.77           C  
ATOM   2748  CG2 VAL A 359      30.079  14.117  -0.344  1.00 92.77           C  
ATOM   2749  N   ASN A 360      31.242  18.544   0.979  1.00 90.13           N  
ATOM   2750  CA  ASN A 360      31.928  19.593   1.726  1.00 90.13           C  
ATOM   2751  C   ASN A 360      33.125  20.140   0.955  1.00 90.13           C  
ATOM   2752  CB  ASN A 360      32.370  19.075   3.096  1.00 90.13           C  
ATOM   2753  O   ASN A 360      34.205  20.318   1.521  1.00 90.13           O  
ATOM   2754  CG  ASN A 360      31.200  18.716   3.991  1.00 90.13           C  
ATOM   2755  ND2 ASN A 360      31.405  17.746   4.874  1.00 90.13           N  
ATOM   2756  OD1 ASN A 360      30.121  19.305   3.889  1.00 90.13           O  
ATOM   2757  N   GLY A 361      33.064  20.229  -0.305  1.00 90.28           N  
ATOM   2758  CA  GLY A 361      34.063  20.844  -1.164  1.00 90.28           C  
ATOM   2759  C   GLY A 361      35.144  19.877  -1.610  1.00 90.28           C  
ATOM   2760  O   GLY A 361      36.084  20.266  -2.305  1.00 90.28           O  
ATOM   2761  N   ILE A 362      35.027  18.591  -1.216  1.00 92.70           N  
ATOM   2762  CA  ILE A 362      36.045  17.599  -1.543  1.00 92.70           C  
ATOM   2763  C   ILE A 362      35.477  16.583  -2.531  1.00 92.70           C  
ATOM   2764  CB  ILE A 362      36.564  16.883  -0.277  1.00 92.70           C  
ATOM   2765  O   ILE A 362      34.418  15.998  -2.290  1.00 92.70           O  
ATOM   2766  CG1 ILE A 362      37.173  17.897   0.699  1.00 92.70           C  
ATOM   2767  CG2 ILE A 362      37.583  15.801  -0.648  1.00 92.70           C  
ATOM   2768  CD1 ILE A 362      37.584  17.298   2.037  1.00 92.70           C  
ATOM   2769  N   GLN A 363      36.154  16.439  -3.650  1.00 94.75           N  
ATOM   2770  CA  GLN A 363      35.777  15.439  -4.643  1.00 94.75           C  
ATOM   2771  C   GLN A 363      36.053  14.027  -4.135  1.00 94.75           C  
ATOM   2772  CB  GLN A 363      36.522  15.679  -5.957  1.00 94.75           C  
ATOM   2773  O   GLN A 363      37.197  13.684  -3.828  1.00 94.75           O  
ATOM   2774  CG  GLN A 363      36.292  14.595  -7.002  1.00 94.75           C  
ATOM   2775  CD  GLN A 363      34.850  14.525  -7.468  1.00 94.75           C  
ATOM   2776  NE2 GLN A 363      34.485  15.399  -8.399  1.00 94.75           N  
ATOM   2777  OE1 GLN A 363      34.071  13.692  -6.994  1.00 94.75           O  
ATOM   2778  N   LYS A 364      34.991  13.168  -4.082  1.00 94.90           N  
ATOM   2779  CA  LYS A 364      35.124  11.831  -3.511  1.00 94.90           C  
ATOM   2780  C   LYS A 364      35.243  10.775  -4.606  1.00 94.90           C  
ATOM   2781  CB  LYS A 364      33.934  11.514  -2.604  1.00 94.90           C  
ATOM   2782  O   LYS A 364      35.650   9.642  -4.341  1.00 94.90           O  
ATOM   2783  CG  LYS A 364      33.823  12.421  -1.388  1.00 94.90           C  
ATOM   2784  CD  LYS A 364      34.988  12.213  -0.427  1.00 94.90           C  
ATOM   2785  CE  LYS A 364      34.810  13.021   0.851  1.00 94.90           C  
ATOM   2786  NZ  LYS A 364      35.942  12.810   1.802  1.00 94.90           N  
ATOM   2787  N   ASN A 365      34.853  11.051  -5.759  1.00 94.72           N  
ATOM   2788  CA  ASN A 365      35.062  10.170  -6.904  1.00 94.72           C  
ATOM   2789  C   ASN A 365      36.477  10.302  -7.461  1.00 94.72           C  
ATOM   2790  CB  ASN A 365      34.032  10.457  -7.997  1.00 94.72           C  
ATOM   2791  O   ASN A 365      37.205  11.230  -7.104  1.00 94.72           O  
ATOM   2792  CG  ASN A 365      33.808   9.270  -8.914  1.00 94.72           C  
ATOM   2793  ND2 ASN A 365      32.966   9.453  -9.925  1.00 94.72           N  
ATOM   2794  OD1 ASN A 365      34.385   8.199  -8.715  1.00 94.72           O  
ATOM   2795  N   THR A 366      36.973   9.302  -8.176  1.00 95.09           N  
ATOM   2796  CA  THR A 366      38.315   9.318  -8.746  1.00 95.09           C  
ATOM   2797  C   THR A 366      38.271   9.027 -10.244  1.00 95.09           C  
ATOM   2798  CB  THR A 366      39.231   8.295  -8.049  1.00 95.09           C  
ATOM   2799  O   THR A 366      37.595   8.093 -10.680  1.00 95.09           O  
ATOM   2800  CG2 THR A 366      40.661   8.393  -8.569  1.00 95.09           C  
ATOM   2801  OG1 THR A 366      39.229   8.546  -6.638  1.00 95.09           O  
ATOM   2802  N   MET A 367      38.951   9.932 -11.012  1.00 96.83           N  
ATOM   2803  CA  MET A 367      39.117   9.704 -12.445  1.00 96.83           C  
ATOM   2804  C   MET A 367      40.460   9.046 -12.739  1.00 96.83           C  
ATOM   2805  CB  MET A 367      39.000  11.020 -13.216  1.00 96.83           C  
ATOM   2806  O   MET A 367      41.513   9.605 -12.425  1.00 96.83           O  
ATOM   2807  CG  MET A 367      39.043  10.851 -14.726  1.00 96.83           C  
ATOM   2808  SD  MET A 367      38.780  12.433 -15.618  1.00 96.83           S  
ATOM   2809  CE  MET A 367      40.371  13.247 -15.302  1.00 96.83           C  
ATOM   2810  N   LYS A 368      40.451   7.808 -13.234  1.00 97.17           N  
ATOM   2811  CA  LYS A 368      41.635   7.058 -13.645  1.00 97.17           C  
ATOM   2812  C   LYS A 368      41.601   6.753 -15.139  1.00 97.17           C  
ATOM   2813  CB  LYS A 368      41.751   5.758 -12.847  1.00 97.17           C  
ATOM   2814  O   LYS A 368      40.730   6.017 -15.608  1.00 97.17           O  
ATOM   2815  CG  LYS A 368      43.036   4.985 -13.107  1.00 97.17           C  
ATOM   2816  CD  LYS A 368      43.104   3.716 -12.267  1.00 97.17           C  
ATOM   2817  CE  LYS A 368      44.378   2.930 -12.544  1.00 97.17           C  
ATOM   2818  NZ  LYS A 368      44.444   1.678 -11.732  1.00 97.17           N  
ATOM   2819  N   LEU A 369      42.547   7.355 -15.914  1.00 97.29           N  
ATOM   2820  CA  LEU A 369      42.662   7.180 -17.358  1.00 97.29           C  
ATOM   2821  C   LEU A 369      43.951   6.448 -17.716  1.00 97.29           C  
ATOM   2822  CB  LEU A 369      42.617   8.536 -18.067  1.00 97.29           C  
ATOM   2823  O   LEU A 369      45.044   6.905 -17.376  1.00 97.29           O  
ATOM   2824  CG  LEU A 369      42.680   8.505 -19.595  1.00 97.29           C  
ATOM   2825  CD1 LEU A 369      41.533   7.670 -20.155  1.00 97.29           C  
ATOM   2826  CD2 LEU A 369      42.644   9.920 -20.162  1.00 97.29           C  
ATOM   2827  N   THR A 370      43.792   5.292 -18.417  1.00 97.67           N  
ATOM   2828  CA  THR A 370      44.907   4.436 -18.807  1.00 97.67           C  
ATOM   2829  C   THR A 370      44.931   4.235 -20.320  1.00 97.67           C  
ATOM   2830  CB  THR A 370      44.833   3.068 -18.105  1.00 97.67           C  
ATOM   2831  O   THR A 370      43.890   3.995 -20.935  1.00 97.67           O  
ATOM   2832  CG2 THR A 370      46.053   2.214 -18.435  1.00 97.67           C  
ATOM   2833  OG1 THR A 370      44.773   3.267 -16.688  1.00 97.67           O  
ATOM   2834  N   PHE A 371      46.148   4.381 -20.909  1.00 97.36           N  
ATOM   2835  CA  PHE A 371      46.321   4.102 -22.330  1.00 97.36           C  
ATOM   2836  C   PHE A 371      47.192   2.869 -22.537  1.00 97.36           C  
ATOM   2837  CB  PHE A 371      46.938   5.308 -23.045  1.00 97.36           C  
ATOM   2838  O   PHE A 371      48.225   2.714 -21.881  1.00 97.36           O  
ATOM   2839  CG  PHE A 371      45.978   6.448 -23.251  1.00 97.36           C  
ATOM   2840  CD1 PHE A 371      45.179   6.505 -24.386  1.00 97.36           C  
ATOM   2841  CD2 PHE A 371      45.876   7.464 -22.310  1.00 97.36           C  
ATOM   2842  CE1 PHE A 371      44.289   7.559 -24.580  1.00 97.36           C  
ATOM   2843  CE2 PHE A 371      44.989   8.521 -22.497  1.00 97.36           C  
ATOM   2844  CZ  PHE A 371      44.198   8.567 -23.633  1.00 97.36           C  
ATOM   2845  N   LYS A 372      46.713   2.031 -23.403  1.00 97.10           N  
ATOM   2846  CA  LYS A 372      47.449   0.865 -23.883  1.00 97.10           C  
ATOM   2847  C   LYS A 372      47.591   0.892 -25.402  1.00 97.10           C  
ATOM   2848  CB  LYS A 372      46.757  -0.425 -23.444  1.00 97.10           C  
ATOM   2849  O   LYS A 372      46.719   1.409 -26.104  1.00 97.10           O  
ATOM   2850  CG  LYS A 372      46.583  -0.553 -21.938  1.00 97.10           C  
ATOM   2851  CD  LYS A 372      45.912  -1.867 -21.561  1.00 97.10           C  
ATOM   2852  CE  LYS A 372      45.768  -2.011 -20.052  1.00 97.10           C  
ATOM   2853  NZ  LYS A 372      45.192  -3.336 -19.675  1.00 97.10           N  
ATOM   2854  N   VAL A 373      48.777   0.394 -25.893  1.00 95.63           N  
ATOM   2855  CA  VAL A 373      49.049   0.485 -27.324  1.00 95.63           C  
ATOM   2856  C   VAL A 373      49.391  -0.898 -27.874  1.00 95.63           C  
ATOM   2857  CB  VAL A 373      50.196   1.476 -27.623  1.00 95.63           C  
ATOM   2858  O   VAL A 373      50.036  -1.700 -27.195  1.00 95.63           O  
ATOM   2859  CG1 VAL A 373      50.393   1.635 -29.129  1.00 95.63           C  
ATOM   2860  CG2 VAL A 373      49.915   2.829 -26.971  1.00 95.63           C  
ATOM   2861  N   SER A 374      48.937  -1.220 -29.084  1.00 94.48           N  
ATOM   2862  CA  SER A 374      49.252  -2.444 -29.813  1.00 94.48           C  
ATOM   2863  C   SER A 374      49.390  -2.178 -31.308  1.00 94.48           C  
ATOM   2864  CB  SER A 374      48.175  -3.503 -29.573  1.00 94.48           C  
ATOM   2865  O   SER A 374      48.761  -1.262 -31.842  1.00 94.48           O  
ATOM   2866  OG  SER A 374      48.452  -4.679 -30.314  1.00 94.48           O  
ATOM   2867  N   PRO A 375      50.279  -2.953 -31.976  1.00 89.62           N  
ATOM   2868  CA  PRO A 375      50.161  -2.885 -33.435  1.00 89.62           C  
ATOM   2869  C   PRO A 375      48.733  -3.117 -33.923  1.00 89.62           C  
ATOM   2870  CB  PRO A 375      51.091  -4.002 -33.916  1.00 89.62           C  
ATOM   2871  O   PRO A 375      47.962  -3.827 -33.271  1.00 89.62           O  
ATOM   2872  CG  PRO A 375      52.092  -4.164 -32.818  1.00 89.62           C  
ATOM   2873  CD  PRO A 375      51.410  -3.899 -31.507  1.00 89.62           C  
ATOM   2874  N   TYR A 376      48.420  -2.420 -35.035  1.00 85.44           N  
ATOM   2875  CA  TYR A 376      47.058  -2.515 -35.548  1.00 85.44           C  
ATOM   2876  C   TYR A 376      46.693  -3.961 -35.862  1.00 85.44           C  
ATOM   2877  CB  TYR A 376      46.896  -1.652 -36.803  1.00 85.44           C  
ATOM   2878  O   TYR A 376      47.486  -4.693 -36.460  1.00 85.44           O  
ATOM   2879  CG  TYR A 376      45.466  -1.527 -37.273  1.00 85.44           C  
ATOM   2880  CD1 TYR A 376      44.986  -2.310 -38.319  1.00 85.44           C  
ATOM   2881  CD2 TYR A 376      44.595  -0.625 -36.672  1.00 85.44           C  
ATOM   2882  CE1 TYR A 376      43.670  -2.197 -38.757  1.00 85.44           C  
ATOM   2883  CE2 TYR A 376      43.277  -0.503 -37.101  1.00 85.44           C  
ATOM   2884  OH  TYR A 376      41.521  -1.177 -38.571  1.00 85.44           O  
ATOM   2885  CZ  TYR A 376      42.825  -1.293 -38.142  1.00 85.44           C  
ATOM   2886  N   GLY A 377      45.547  -4.467 -35.351  1.00 80.78           N  
ATOM   2887  CA  GLY A 377      45.034  -5.791 -35.663  1.00 80.78           C  
ATOM   2888  C   GLY A 377      45.519  -6.861 -34.703  1.00 80.78           C  
ATOM   2889  O   GLY A 377      45.138  -8.027 -34.820  1.00 80.78           O  
ATOM   2890  N   LYS A 378      46.319  -6.443 -33.757  1.00 85.64           N  
ATOM   2891  CA  LYS A 378      46.787  -7.392 -32.751  1.00 85.64           C  
ATOM   2892  C   LYS A 378      46.079  -7.174 -31.418  1.00 85.64           C  
ATOM   2893  CB  LYS A 378      48.300  -7.276 -32.566  1.00 85.64           C  
ATOM   2894  O   LYS A 378      45.618  -6.068 -31.128  1.00 85.64           O  
ATOM   2895  CG  LYS A 378      49.099  -7.505 -33.841  1.00 85.64           C  
ATOM   2896  CD  LYS A 378      49.080  -8.971 -34.257  1.00 85.64           C  
ATOM   2897  CE  LYS A 378      49.945  -9.216 -35.485  1.00 85.64           C  
ATOM   2898  NZ  LYS A 378      49.843 -10.628 -35.962  1.00 85.64           N  
ATOM   2899  N   ASP A 379      45.877  -8.177 -30.633  1.00 84.21           N  
ATOM   2900  CA  ASP A 379      45.163  -8.091 -29.363  1.00 84.21           C  
ATOM   2901  C   ASP A 379      46.134  -7.918 -28.198  1.00 84.21           C  
ATOM   2902  CB  ASP A 379      44.298  -9.335 -29.147  1.00 84.21           C  
ATOM   2903  O   ASP A 379      45.716  -7.661 -27.067  1.00 84.21           O  
ATOM   2904  CG  ASP A 379      43.084  -9.378 -30.058  1.00 84.21           C  
ATOM   2905  OD1 ASP A 379      42.581  -8.305 -30.456  1.00 84.21           O  
ATOM   2906  OD2 ASP A 379      42.623 -10.495 -30.378  1.00 84.21           O  
ATOM   2907  N   ALA A 380      47.403  -7.876 -28.419  1.00 90.58           N  
ATOM   2908  CA  ALA A 380      48.394  -7.770 -27.351  1.00 90.58           C  
ATOM   2909  C   ALA A 380      48.705  -6.311 -27.033  1.00 90.58           C  
ATOM   2910  CB  ALA A 380      49.672  -8.512 -27.736  1.00 90.58           C  
ATOM   2911  O   ALA A 380      49.514  -5.679 -27.717  1.00 90.58           O  
ATOM   2912  N   TYR A 381      48.062  -5.681 -25.943  1.00 94.24           N  
ATOM   2913  CA  TYR A 381      48.232  -4.285 -25.556  1.00 94.24           C  
ATOM   2914  C   TYR A 381      49.276  -4.148 -24.454  1.00 94.24           C  
ATOM   2915  CB  TYR A 381      46.900  -3.691 -25.089  1.00 94.24           C  
ATOM   2916  O   TYR A 381      49.347  -4.983 -23.550  1.00 94.24           O  
ATOM   2917  CG  TYR A 381      45.943  -3.386 -26.216  1.00 94.24           C  
ATOM   2918  CD1 TYR A 381      45.877  -2.110 -26.773  1.00 94.24           C  
ATOM   2919  CD2 TYR A 381      45.104  -4.371 -26.726  1.00 94.24           C  
ATOM   2920  CE1 TYR A 381      44.995  -1.824 -27.811  1.00 94.24           C  
ATOM   2921  CE2 TYR A 381      44.219  -4.095 -27.763  1.00 94.24           C  
ATOM   2922  OH  TYR A 381      43.298  -2.543 -29.325  1.00 94.24           O  
ATOM   2923  CZ  TYR A 381      44.172  -2.821 -28.298  1.00 94.24           C  
ATOM   2924  N   THR A 382      50.097  -3.179 -24.647  1.00 94.51           N  
ATOM   2925  CA  THR A 382      51.043  -2.775 -23.612  1.00 94.51           C  
ATOM   2926  C   THR A 382      50.642  -1.432 -23.008  1.00 94.51           C  
ATOM   2927  CB  THR A 382      52.475  -2.683 -24.170  1.00 94.51           C  
ATOM   2928  O   THR A 382      50.278  -0.503 -23.732  1.00 94.51           O  
ATOM   2929  CG2 THR A 382      52.993  -4.056 -24.585  1.00 94.51           C  
ATOM   2930  OG1 THR A 382      52.482  -1.817 -25.312  1.00 94.51           O  
ATOM   2931  N   THR A 383      50.679  -1.426 -21.679  1.00 96.04           N  
ATOM   2932  CA  THR A 383      50.338  -0.195 -20.975  1.00 96.04           C  
ATOM   2933  C   THR A 383      51.394   0.879 -21.221  1.00 96.04           C  
ATOM   2934  CB  THR A 383      50.193  -0.439 -19.461  1.00 96.04           C  
ATOM   2935  O   THR A 383      52.592   0.619 -21.094  1.00 96.04           O  
ATOM   2936  CG2 THR A 383      49.890   0.859 -18.721  1.00 96.04           C  
ATOM   2937  OG1 THR A 383      49.125  -1.367 -19.233  1.00 96.04           O  
ATOM   2938  N   ASP A 384      50.897   2.029 -21.641  1.00 94.84           N  
ATOM   2939  CA  ASP A 384      51.769   3.194 -21.763  1.00 94.84           C  
ATOM   2940  C   ASP A 384      51.717   4.054 -20.503  1.00 94.84           C  
ATOM   2941  CB  ASP A 384      51.381   4.028 -22.986  1.00 94.84           C  
ATOM   2942  O   ASP A 384      50.634   4.383 -20.014  1.00 94.84           O  
ATOM   2943  CG  ASP A 384      52.400   5.104 -23.317  1.00 94.84           C  
ATOM   2944  OD1 ASP A 384      52.373   6.184 -22.688  1.00 94.84           O  
ATOM   2945  OD2 ASP A 384      53.235   4.872 -24.218  1.00 94.84           O  
ATOM   2946  N   THR A 385      52.890   4.436 -19.930  1.00 91.15           N  
ATOM   2947  CA  THR A 385      52.941   5.134 -18.650  1.00 91.15           C  
ATOM   2948  C   THR A 385      53.305   6.602 -18.848  1.00 91.15           C  
ATOM   2949  CB  THR A 385      53.953   4.475 -17.695  1.00 91.15           C  
ATOM   2950  O   THR A 385      53.852   7.239 -17.945  1.00 91.15           O  
ATOM   2951  CG2 THR A 385      53.498   3.077 -17.289  1.00 91.15           C  
ATOM   2952  OG1 THR A 385      55.225   4.381 -18.348  1.00 91.15           O  
ATOM   2953  N   GLY A 386      53.030   7.133 -20.059  1.00 92.13           N  
ATOM   2954  CA  GLY A 386      53.276   8.540 -20.333  1.00 92.13           C  
ATOM   2955  C   GLY A 386      52.254   9.459 -19.692  1.00 92.13           C  
ATOM   2956  O   GLY A 386      51.323   8.995 -19.029  1.00 92.13           O  
ATOM   2957  N   PRO A 387      52.443  10.732 -19.819  1.00 94.23           N  
ATOM   2958  CA  PRO A 387      51.602  11.728 -19.150  1.00 94.23           C  
ATOM   2959  C   PRO A 387      50.151  11.688 -19.623  1.00 94.23           C  
ATOM   2960  CB  PRO A 387      52.263  13.057 -19.526  1.00 94.23           C  
ATOM   2961  O   PRO A 387      49.275  12.285 -18.992  1.00 94.23           O  
ATOM   2962  CG  PRO A 387      53.024  12.765 -20.779  1.00 94.23           C  
ATOM   2963  CD  PRO A 387      53.468  11.331 -20.743  1.00 94.23           C  
ATOM   2964  N   ALA A 388      49.941  10.993 -20.769  1.00 94.70           N  
ATOM   2965  CA  ALA A 388      48.565  10.887 -21.248  1.00 94.70           C  
ATOM   2966  C   ALA A 388      47.709  10.073 -20.282  1.00 94.70           C  
ATOM   2967  CB  ALA A 388      48.534  10.260 -22.640  1.00 94.70           C  
ATOM   2968  O   ALA A 388      46.494  10.266 -20.205  1.00 94.70           O  
ATOM   2969  N   SER A 389      48.351   9.166 -19.569  1.00 95.82           N  
ATOM   2970  CA  SER A 389      47.693   8.410 -18.508  1.00 95.82           C  
ATOM   2971  C   SER A 389      47.775   9.145 -17.174  1.00 95.82           C  
ATOM   2972  CB  SER A 389      48.317   7.020 -18.373  1.00 95.82           C  
ATOM   2973  O   SER A 389      48.639  10.003 -16.984  1.00 95.82           O  
ATOM   2974  OG  SER A 389      48.156   6.279 -19.571  1.00 95.82           O  
ATOM   2975  N   GLY A 390      46.770   8.915 -16.311  1.00 94.81           N  
ATOM   2976  CA  GLY A 390      46.832   9.523 -14.991  1.00 94.81           C  
ATOM   2977  C   GLY A 390      45.639   9.182 -14.120  1.00 94.81           C  
ATOM   2978  O   GLY A 390      44.656   8.613 -14.599  1.00 94.81           O  
ATOM   2979  N   GLU A 391      45.863   9.457 -12.812  1.00 95.97           N  
ATOM   2980  CA  GLU A 391      44.811   9.379 -11.803  1.00 95.97           C  
ATOM   2981  C   GLU A 391      44.624  10.718 -11.096  1.00 95.97           C  
ATOM   2982  CB  GLU A 391      45.126   8.284 -10.781  1.00 95.97           C  
ATOM   2983  O   GLU A 391      45.581  11.284 -10.563  1.00 95.97           O  
ATOM   2984  CG  GLU A 391      43.998   8.022  -9.793  1.00 95.97           C  
ATOM   2985  CD  GLU A 391      44.289   6.871  -8.843  1.00 95.97           C  
ATOM   2986  OE1 GLU A 391      43.382   6.473  -8.077  1.00 95.97           O  
ATOM   2987  OE2 GLU A 391      45.432   6.364  -8.864  1.00 95.97           O  
ATOM   2988  N   TRP A 392      43.429  11.227 -11.198  1.00 94.75           N  
ATOM   2989  CA  TRP A 392      43.116  12.529 -10.619  1.00 94.75           C  
ATOM   2990  C   TRP A 392      42.089  12.395  -9.501  1.00 94.75           C  
ATOM   2991  CB  TRP A 392      42.595  13.485 -11.696  1.00 94.75           C  
ATOM   2992  O   TRP A 392      41.018  11.816  -9.699  1.00 94.75           O  
ATOM   2993  CG  TRP A 392      43.578  13.759 -12.795  1.00 94.75           C  
ATOM   2994  CD1 TRP A 392      44.535  14.736 -12.820  1.00 94.75           C  
ATOM   2995  CD2 TRP A 392      43.697  13.048 -14.031  1.00 94.75           C  
ATOM   2996  CE2 TRP A 392      44.748  13.649 -14.758  1.00 94.75           C  
ATOM   2997  CE3 TRP A 392      43.017  11.960 -14.594  1.00 94.75           C  
ATOM   2998  NE1 TRP A 392      45.242  14.675 -13.999  1.00 94.75           N  
ATOM   2999  CH2 TRP A 392      44.453  12.131 -16.550  1.00 94.75           C  
ATOM   3000  CZ2 TRP A 392      45.135  13.196 -16.022  1.00 94.75           C  
ATOM   3001  CZ3 TRP A 392      43.403  11.512 -15.852  1.00 94.75           C  
ATOM   3002  N   LEU A 393      42.436  12.984  -8.348  1.00 93.38           N  
ATOM   3003  CA  LEU A 393      41.573  12.889  -7.175  1.00 93.38           C  
ATOM   3004  C   LEU A 393      40.686  14.123  -7.052  1.00 93.38           C  
ATOM   3005  CB  LEU A 393      42.411  12.719  -5.905  1.00 93.38           C  
ATOM   3006  O   LEU A 393      39.654  14.086  -6.379  1.00 93.38           O  
ATOM   3007  CG  LEU A 393      43.320  11.491  -5.851  1.00 93.38           C  
ATOM   3008  CD1 LEU A 393      44.159  11.507  -4.578  1.00 93.38           C  
ATOM   3009  CD2 LEU A 393      42.495  10.211  -5.938  1.00 93.38           C  
ATOM   3010  N   SER A 394      41.089  15.253  -7.783  1.00 91.57           N  
ATOM   3011  CA  SER A 394      40.361  16.503  -7.590  1.00 91.57           C  
ATOM   3012  C   SER A 394      39.702  16.965  -8.885  1.00 91.57           C  
ATOM   3013  CB  SER A 394      41.298  17.594  -7.067  1.00 91.57           C  
ATOM   3014  O   SER A 394      38.939  17.933  -8.889  1.00 91.57           O  
ATOM   3015  OG  SER A 394      42.411  17.756  -7.929  1.00 91.57           O  
ATOM   3016  N   VAL A 395      39.989  16.327  -9.981  1.00 91.48           N  
ATOM   3017  CA  VAL A 395      39.493  16.721 -11.295  1.00 91.48           C  
ATOM   3018  C   VAL A 395      38.470  15.701 -11.789  1.00 91.48           C  
ATOM   3019  CB  VAL A 395      40.643  16.860 -12.318  1.00 91.48           C  
ATOM   3020  O   VAL A 395      38.659  14.493 -11.624  1.00 91.48           O  
ATOM   3021  CG1 VAL A 395      40.103  17.282 -13.683  1.00 91.48           C  
ATOM   3022  CG2 VAL A 395      41.682  17.862 -11.818  1.00 91.48           C  
ATOM   3023  N   SER A 396      37.377  16.168 -12.415  1.00 95.55           N  
ATOM   3024  CA  SER A 396      36.350  15.251 -12.899  1.00 95.55           C  
ATOM   3025  C   SER A 396      36.166  15.374 -14.408  1.00 95.55           C  
ATOM   3026  CB  SER A 396      35.020  15.514 -12.192  1.00 95.55           C  
ATOM   3027  O   SER A 396      35.310  14.705 -14.991  1.00 95.55           O  
ATOM   3028  OG  SER A 396      34.600  16.853 -12.392  1.00 95.55           O  
ATOM   3029  N   SER A 397      36.963  16.256 -15.025  1.00 96.61           N  
ATOM   3030  CA  SER A 397      36.806  16.391 -16.470  1.00 96.61           C  
ATOM   3031  C   SER A 397      38.100  16.862 -17.125  1.00 96.61           C  
ATOM   3032  CB  SER A 397      35.674  17.366 -16.798  1.00 96.61           C  
ATOM   3033  O   SER A 397      38.861  17.626 -16.529  1.00 96.61           O  
ATOM   3034  OG  SER A 397      36.051  18.696 -16.486  1.00 96.61           O  
ATOM   3035  N   LEU A 398      38.370  16.331 -18.278  1.00 96.20           N  
ATOM   3036  CA  LEU A 398      39.383  16.784 -19.225  1.00 96.20           C  
ATOM   3037  C   LEU A 398      38.747  17.179 -20.553  1.00 96.20           C  
ATOM   3038  CB  LEU A 398      40.432  15.692 -19.452  1.00 96.20           C  
ATOM   3039  O   LEU A 398      38.032  16.382 -21.165  1.00 96.20           O  
ATOM   3040  CG  LEU A 398      41.197  15.220 -18.215  1.00 96.20           C  
ATOM   3041  CD1 LEU A 398      42.021  13.978 -18.543  1.00 96.20           C  
ATOM   3042  CD2 LEU A 398      42.090  16.334 -17.680  1.00 96.20           C  
ATOM   3043  N   VAL A 399      39.058  18.414 -20.972  1.00 96.06           N  
ATOM   3044  CA  VAL A 399      38.488  18.879 -22.232  1.00 96.06           C  
ATOM   3045  C   VAL A 399      39.604  19.349 -23.162  1.00 96.06           C  
ATOM   3046  CB  VAL A 399      37.468  20.018 -22.007  1.00 96.06           C  
ATOM   3047  O   VAL A 399      40.356  20.267 -22.826  1.00 96.06           O  
ATOM   3048  CG1 VAL A 399      36.853  20.461 -23.333  1.00 96.06           C  
ATOM   3049  CG2 VAL A 399      36.379  19.573 -21.032  1.00 96.06           C  
ATOM   3050  N   ASN A 400      39.771  18.683 -24.231  1.00 95.14           N  
ATOM   3051  CA  ASN A 400      40.798  19.034 -25.206  1.00 95.14           C  
ATOM   3052  C   ASN A 400      42.178  19.120 -24.560  1.00 95.14           C  
ATOM   3053  CB  ASN A 400      40.452  20.354 -25.898  1.00 95.14           C  
ATOM   3054  O   ASN A 400      42.926  20.067 -24.809  1.00 95.14           O  
ATOM   3055  CG  ASN A 400      39.189  20.263 -26.731  1.00 95.14           C  
ATOM   3056  ND2 ASN A 400      38.372  21.309 -26.684  1.00 95.14           N  
ATOM   3057  OD1 ASN A 400      38.948  19.262 -27.409  1.00 95.14           O  
ATOM   3058  N   SER A 401      42.426  18.165 -23.745  1.00 95.80           N  
ATOM   3059  CA  SER A 401      43.664  18.138 -22.972  1.00 95.80           C  
ATOM   3060  C   SER A 401      44.733  17.302 -23.669  1.00 95.80           C  
ATOM   3061  CB  SER A 401      43.407  17.585 -21.570  1.00 95.80           C  
ATOM   3062  O   SER A 401      44.661  16.072 -23.674  1.00 95.80           O  
ATOM   3063  OG  SER A 401      44.607  17.554 -20.815  1.00 95.80           O  
ATOM   3064  N   PRO A 402      45.737  17.955 -24.219  1.00 95.73           N  
ATOM   3065  CA  PRO A 402      46.781  17.227 -24.943  1.00 95.73           C  
ATOM   3066  C   PRO A 402      47.844  16.641 -24.017  1.00 95.73           C  
ATOM   3067  CB  PRO A 402      47.384  18.295 -25.859  1.00 95.73           C  
ATOM   3068  O   PRO A 402      48.220  17.272 -23.026  1.00 95.73           O  
ATOM   3069  CG  PRO A 402      47.170  19.584 -25.135  1.00 95.73           C  
ATOM   3070  CD  PRO A 402      45.888  19.489 -24.359  1.00 95.73           C  
ATOM   3071  N   ALA A 403      48.291  15.414 -24.298  1.00 96.41           N  
ATOM   3072  CA  ALA A 403      49.372  14.744 -23.581  1.00 96.41           C  
ATOM   3073  C   ALA A 403      49.986  13.633 -24.429  1.00 96.41           C  
ATOM   3074  CB  ALA A 403      48.863  14.180 -22.257  1.00 96.41           C  
ATOM   3075  O   ALA A 403      49.292  12.995 -25.224  1.00 96.41           O  
ATOM   3076  N   ASN A 404      51.288  13.433 -24.284  1.00 95.22           N  
ATOM   3077  CA  ASN A 404      52.022  12.468 -25.096  1.00 95.22           C  
ATOM   3078  C   ASN A 404      52.047  11.090 -24.442  1.00 95.22           C  
ATOM   3079  CB  ASN A 404      53.447  12.959 -25.356  1.00 95.22           C  
ATOM   3080  O   ASN A 404      52.090  10.980 -23.215  1.00 95.22           O  
ATOM   3081  CG  ASN A 404      53.488  14.202 -26.223  1.00 95.22           C  
ATOM   3082  ND2 ASN A 404      54.570  14.964 -26.117  1.00 95.22           N  
ATOM   3083  OD1 ASN A 404      52.554  14.475 -26.982  1.00 95.22           O  
ATOM   3084  N   LEU A 405      51.987  10.139 -25.330  1.00 96.01           N  
ATOM   3085  CA  LEU A 405      52.386   8.811 -24.876  1.00 96.01           C  
ATOM   3086  C   LEU A 405      53.898   8.727 -24.703  1.00 96.01           C  
ATOM   3087  CB  LEU A 405      51.913   7.742 -25.865  1.00 96.01           C  
ATOM   3088  O   LEU A 405      54.639   9.520 -25.288  1.00 96.01           O  
ATOM   3089  CG  LEU A 405      50.402   7.641 -26.084  1.00 96.01           C  
ATOM   3090  CD1 LEU A 405      50.080   6.496 -27.037  1.00 96.01           C  
ATOM   3091  CD2 LEU A 405      49.680   7.456 -24.753  1.00 96.01           C  
ATOM   3092  N   ALA A 406      54.428   7.757 -23.855  1.00 93.67           N  
ATOM   3093  CA  ALA A 406      55.847   7.694 -23.515  1.00 93.67           C  
ATOM   3094  C   ALA A 406      56.614   6.841 -24.521  1.00 93.67           C  
ATOM   3095  CB  ALA A 406      56.032   7.142 -22.104  1.00 93.67           C  
ATOM   3096  O   ALA A 406      57.802   7.072 -24.761  1.00 93.67           O  
ATOM   3097  N   GLY A 407      55.872   5.901 -25.235  1.00 90.56           N  
ATOM   3098  CA  GLY A 407      56.542   4.977 -26.137  1.00 90.56           C  
ATOM   3099  C   GLY A 407      56.987   5.626 -27.434  1.00 90.56           C  
ATOM   3100  O   GLY A 407      56.589   6.752 -27.739  1.00 90.56           O  
ATOM   3101  N   GLU A 408      57.912   4.984 -28.146  1.00 90.36           N  
ATOM   3102  CA  GLU A 408      58.283   5.310 -29.520  1.00 90.36           C  
ATOM   3103  C   GLU A 408      57.555   4.412 -30.516  1.00 90.36           C  
ATOM   3104  CB  GLU A 408      59.797   5.188 -29.711  1.00 90.36           C  
ATOM   3105  O   GLU A 408      57.723   3.191 -30.497  1.00 90.36           O  
ATOM   3106  CG  GLU A 408      60.344   6.042 -30.845  1.00 90.36           C  
ATOM   3107  CD  GLU A 408      61.851   5.924 -31.012  1.00 90.36           C  
ATOM   3108  OE1 GLU A 408      62.390   6.418 -32.029  1.00 90.36           O  
ATOM   3109  OE2 GLU A 408      62.498   5.332 -30.120  1.00 90.36           O  
ATOM   3110  N   TYR A 409      56.751   5.034 -31.394  1.00 90.15           N  
ATOM   3111  CA  TYR A 409      55.873   4.302 -32.299  1.00 90.15           C  
ATOM   3112  C   TYR A 409      56.204   4.615 -33.753  1.00 90.15           C  
ATOM   3113  CB  TYR A 409      54.406   4.637 -32.013  1.00 90.15           C  
ATOM   3114  O   TYR A 409      56.007   5.743 -34.212  1.00 90.15           O  
ATOM   3115  CG  TYR A 409      54.020   4.485 -30.562  1.00 90.15           C  
ATOM   3116  CD1 TYR A 409      53.777   3.228 -30.014  1.00 90.15           C  
ATOM   3117  CD2 TYR A 409      53.896   5.598 -29.737  1.00 90.15           C  
ATOM   3118  CE1 TYR A 409      53.419   3.083 -28.677  1.00 90.15           C  
ATOM   3119  CE2 TYR A 409      53.539   5.465 -28.399  1.00 90.15           C  
ATOM   3120  OH  TYR A 409      52.949   4.068 -26.556  1.00 90.15           O  
ATOM   3121  CZ  TYR A 409      53.303   4.206 -27.879  1.00 90.15           C  
ATOM   3122  N   ALA A 410      56.817   3.617 -34.443  1.00 85.20           N  
ATOM   3123  CA  ALA A 410      57.346   3.777 -35.796  1.00 85.20           C  
ATOM   3124  C   ALA A 410      56.271   4.293 -36.748  1.00 85.20           C  
ATOM   3125  CB  ALA A 410      57.913   2.454 -36.305  1.00 85.20           C  
ATOM   3126  O   ALA A 410      55.135   3.811 -36.731  1.00 85.20           O  
ATOM   3127  N   ALA A 411      56.658   5.211 -37.615  1.00 82.15           N  
ATOM   3128  CA  ALA A 411      55.768   5.892 -38.552  1.00 82.15           C  
ATOM   3129  C   ALA A 411      55.372   4.970 -39.702  1.00 82.15           C  
ATOM   3130  CB  ALA A 411      56.431   7.157 -39.092  1.00 82.15           C  
ATOM   3131  O   ALA A 411      54.389   5.227 -40.401  1.00 82.15           O  
ATOM   3132  N   ASN A 412      56.113   3.911 -39.949  1.00 76.71           N  
ATOM   3133  CA  ASN A 412      55.837   2.998 -41.053  1.00 76.71           C  
ATOM   3134  C   ASN A 412      54.951   1.836 -40.613  1.00 76.71           C  
ATOM   3135  CB  ASN A 412      57.143   2.473 -41.654  1.00 76.71           C  
ATOM   3136  O   ASN A 412      54.796   0.857 -41.344  1.00 76.71           O  
ATOM   3137  CG  ASN A 412      57.952   1.655 -40.667  1.00 76.71           C  
ATOM   3138  ND2 ASN A 412      58.954   0.942 -41.168  1.00 76.71           N  
ATOM   3139  OD1 ASN A 412      57.679   1.664 -39.464  1.00 76.71           O  
ATOM   3140  N   ARG A 413      54.391   1.890 -39.383  1.00 78.73           N  
ATOM   3141  CA  ARG A 413      53.473   0.894 -38.839  1.00 78.73           C  
ATOM   3142  C   ARG A 413      52.186   1.547 -38.346  1.00 78.73           C  
ATOM   3143  CB  ARG A 413      54.136   0.117 -37.699  1.00 78.73           C  
ATOM   3144  O   ARG A 413      52.183   2.722 -37.974  1.00 78.73           O  
ATOM   3145  CG  ARG A 413      55.335  -0.711 -38.134  1.00 78.73           C  
ATOM   3146  CD  ARG A 413      55.804  -1.648 -37.029  1.00 78.73           C  
ATOM   3147  NE  ARG A 413      56.957  -2.439 -37.447  1.00 78.73           N  
ATOM   3148  NH1 ARG A 413      57.116  -3.630 -35.474  1.00 78.73           N  
ATOM   3149  NH2 ARG A 413      58.597  -4.024 -37.179  1.00 78.73           N  
ATOM   3150  CZ  ARG A 413      57.554  -3.363 -36.699  1.00 78.73           C  
ATOM   3151  N   SER A 414      51.137   0.811 -38.502  1.00 85.07           N  
ATOM   3152  CA  SER A 414      49.888   1.259 -37.896  1.00 85.07           C  
ATOM   3153  C   SER A 414      49.739   0.722 -36.476  1.00 85.07           C  
ATOM   3154  CB  SER A 414      48.693   0.822 -38.743  1.00 85.07           C  
ATOM   3155  O   SER A 414      50.227  -0.367 -36.165  1.00 85.07           O  
ATOM   3156  OG  SER A 414      48.681  -0.586 -38.908  1.00 85.07           O  
ATOM   3157  N   TRP A 415      49.214   1.524 -35.590  1.00 90.93           N  
ATOM   3158  CA  TRP A 415      49.002   1.195 -34.184  1.00 90.93           C  
ATOM   3159  C   TRP A 415      47.531   1.332 -33.808  1.00 90.93           C  
ATOM   3160  CB  TRP A 415      49.858   2.093 -33.286  1.00 90.93           C  
ATOM   3161  O   TRP A 415      46.738   1.890 -34.571  1.00 90.93           O  
ATOM   3162  CG  TRP A 415      51.323   2.050 -33.601  1.00 90.93           C  
ATOM   3163  CD1 TRP A 415      51.995   2.830 -34.501  1.00 90.93           C  
ATOM   3164  CD2 TRP A 415      52.297   1.178 -33.020  1.00 90.93           C  
ATOM   3165  CE2 TRP A 415      53.541   1.484 -33.614  1.00 90.93           C  
ATOM   3166  CE3 TRP A 415      52.238   0.166 -32.052  1.00 90.93           C  
ATOM   3167  NE1 TRP A 415      53.330   2.494 -34.513  1.00 90.93           N  
ATOM   3168  CH2 TRP A 415      54.632  -0.172 -32.322  1.00 90.93           C  
ATOM   3169  CZ2 TRP A 415      54.717   0.814 -33.271  1.00 90.93           C  
ATOM   3170  CZ3 TRP A 415      53.410  -0.500 -31.712  1.00 90.93           C  
ATOM   3171  N   GLU A 416      47.142   0.811 -32.770  1.00 93.48           N  
ATOM   3172  CA  GLU A 416      45.848   0.986 -32.118  1.00 93.48           C  
ATOM   3173  C   GLU A 416      46.017   1.385 -30.654  1.00 93.48           C  
ATOM   3174  CB  GLU A 416      45.016  -0.295 -32.221  1.00 93.48           C  
ATOM   3175  O   GLU A 416      46.762   0.742 -29.912  1.00 93.48           O  
ATOM   3176  CG  GLU A 416      43.570  -0.126 -31.776  1.00 93.48           C  
ATOM   3177  CD  GLU A 416      42.706  -1.342 -32.072  1.00 93.48           C  
ATOM   3178  OE1 GLU A 416      41.666  -1.196 -32.753  1.00 93.48           O  
ATOM   3179  OE2 GLU A 416      43.072  -2.449 -31.618  1.00 93.48           O  
ATOM   3180  N   VAL A 417      45.370   2.425 -30.291  1.00 95.69           N  
ATOM   3181  CA  VAL A 417      45.424   2.910 -28.916  1.00 95.69           C  
ATOM   3182  C   VAL A 417      44.116   2.580 -28.199  1.00 95.69           C  
ATOM   3183  CB  VAL A 417      45.692   4.431 -28.860  1.00 95.69           C  
ATOM   3184  O   VAL A 417      43.032   2.878 -28.705  1.00 95.69           O  
ATOM   3185  CG1 VAL A 417      45.709   4.924 -27.415  1.00 95.69           C  
ATOM   3186  CG2 VAL A 417      47.010   4.765 -29.558  1.00 95.69           C  
ATOM   3187  N   LEU A 418      44.218   1.904 -27.069  1.00 95.90           N  
ATOM   3188  CA  LEU A 418      43.097   1.595 -26.187  1.00 95.90           C  
ATOM   3189  C   LEU A 418      43.109   2.497 -24.957  1.00 95.90           C  
ATOM   3190  CB  LEU A 418      43.141   0.126 -25.758  1.00 95.90           C  
ATOM   3191  O   LEU A 418      44.103   2.548 -24.229  1.00 95.90           O  
ATOM   3192  CG  LEU A 418      42.139  -0.296 -24.683  1.00 95.90           C  
ATOM   3193  CD1 LEU A 418      40.713  -0.178 -25.211  1.00 95.90           C  
ATOM   3194  CD2 LEU A 418      42.425  -1.719 -24.214  1.00 95.90           C  
ATOM   3195  N   ALA A 419      42.013   3.204 -24.760  1.00 97.02           N  
ATOM   3196  CA  ALA A 419      41.860   4.033 -23.567  1.00 97.02           C  
ATOM   3197  C   ALA A 419      40.830   3.435 -22.613  1.00 97.02           C  
ATOM   3198  CB  ALA A 419      41.460   5.454 -23.955  1.00 97.02           C  
ATOM   3199  O   ALA A 419      39.753   3.010 -23.039  1.00 97.02           O  
ATOM   3200  N   ILE A 420      41.165   3.384 -21.328  1.00 97.53           N  
ATOM   3201  CA  ILE A 420      40.254   2.926 -20.286  1.00 97.53           C  
ATOM   3202  C   ILE A 420      40.059   4.030 -19.249  1.00 97.53           C  
ATOM   3203  CB  ILE A 420      40.773   1.638 -19.607  1.00 97.53           C  
ATOM   3204  O   ILE A 420      41.014   4.447 -18.590  1.00 97.53           O  
ATOM   3205  CG1 ILE A 420      41.059   0.559 -20.657  1.00 97.53           C  
ATOM   3206  CG2 ILE A 420      39.770   1.136 -18.564  1.00 97.53           C  
ATOM   3207  CD1 ILE A 420      41.911  -0.594 -20.144  1.00 97.53           C  
ATOM   3208  N   LEU A 421      38.816   4.532 -19.185  1.00 97.88           N  
ATOM   3209  CA  LEU A 421      38.459   5.501 -18.155  1.00 97.88           C  
ATOM   3210  C   LEU A 421      37.637   4.843 -17.051  1.00 97.88           C  
ATOM   3211  CB  LEU A 421      37.676   6.667 -18.764  1.00 97.88           C  
ATOM   3212  O   LEU A 421      36.626   4.194 -17.328  1.00 97.88           O  
ATOM   3213  CG  LEU A 421      37.212   7.753 -17.792  1.00 97.88           C  
ATOM   3214  CD1 LEU A 421      38.414   8.455 -17.169  1.00 97.88           C  
ATOM   3215  CD2 LEU A 421      36.309   8.756 -18.502  1.00 97.88           C  
ATOM   3216  N   GLU A 422      38.098   5.050 -15.787  1.00 97.31           N  
ATOM   3217  CA  GLU A 422      37.440   4.422 -14.645  1.00 97.31           C  
ATOM   3218  C   GLU A 422      37.128   5.446 -13.557  1.00 97.31           C  
ATOM   3219  CB  GLU A 422      38.308   3.298 -14.075  1.00 97.31           C  
ATOM   3220  O   GLU A 422      37.917   6.362 -13.315  1.00 97.31           O  
ATOM   3221  CG  GLU A 422      38.651   2.213 -15.087  1.00 97.31           C  
ATOM   3222  CD  GLU A 422      39.726   1.255 -14.598  1.00 97.31           C  
ATOM   3223  OE1 GLU A 422      39.392   0.278 -13.890  1.00 97.31           O  
ATOM   3224  OE2 GLU A 422      40.912   1.485 -14.924  1.00 97.31           O  
ATOM   3225  N   ASP A 423      35.887   5.324 -13.066  1.00 96.17           N  
ATOM   3226  CA  ASP A 423      35.622   5.927 -11.764  1.00 96.17           C  
ATOM   3227  C   ASP A 423      35.478   4.858 -10.683  1.00 96.17           C  
ATOM   3228  CB  ASP A 423      34.361   6.792 -11.820  1.00 96.17           C  
ATOM   3229  O   ASP A 423      35.909   3.718 -10.868  1.00 96.17           O  
ATOM   3230  CG  ASP A 423      33.083   5.974 -11.880  1.00 96.17           C  
ATOM   3231  OD1 ASP A 423      33.157   4.726 -11.883  1.00 96.17           O  
ATOM   3232  OD2 ASP A 423      31.992   6.583 -11.929  1.00 96.17           O  
ATOM   3233  N   LYS A 424      35.009   5.175  -9.514  1.00 94.67           N  
ATOM   3234  CA  LYS A 424      34.965   4.244  -8.391  1.00 94.67           C  
ATOM   3235  C   LYS A 424      33.941   3.138  -8.633  1.00 94.67           C  
ATOM   3236  CB  LYS A 424      34.640   4.984  -7.092  1.00 94.67           C  
ATOM   3237  O   LYS A 424      33.951   2.115  -7.946  1.00 94.67           O  
ATOM   3238  CG  LYS A 424      35.795   5.809  -6.544  1.00 94.67           C  
ATOM   3239  CD  LYS A 424      36.846   4.928  -5.882  1.00 94.67           C  
ATOM   3240  CE  LYS A 424      37.892   5.758  -5.149  1.00 94.67           C  
ATOM   3241  NZ  LYS A 424      38.955   4.901  -4.545  1.00 94.67           N  
ATOM   3242  N   PHE A 425      33.120   3.384  -9.674  1.00 94.83           N  
ATOM   3243  CA  PHE A 425      32.003   2.454  -9.795  1.00 94.83           C  
ATOM   3244  C   PHE A 425      32.089   1.672 -11.100  1.00 94.83           C  
ATOM   3245  CB  PHE A 425      30.669   3.203  -9.719  1.00 94.83           C  
ATOM   3246  O   PHE A 425      31.917   0.451 -11.111  1.00 94.83           O  
ATOM   3247  CG  PHE A 425      30.462   3.945  -8.426  1.00 94.83           C  
ATOM   3248  CD1 PHE A 425      30.162   3.260  -7.255  1.00 94.83           C  
ATOM   3249  CD2 PHE A 425      30.568   5.329  -8.383  1.00 94.83           C  
ATOM   3250  CE1 PHE A 425      29.971   3.945  -6.057  1.00 94.83           C  
ATOM   3251  CE2 PHE A 425      30.378   6.021  -7.189  1.00 94.83           C  
ATOM   3252  CZ  PHE A 425      30.079   5.327  -6.028  1.00 94.83           C  
ATOM   3253  N   THR A 426      32.404   2.432 -12.165  1.00 94.65           N  
ATOM   3254  CA  THR A 426      32.333   1.752 -13.454  1.00 94.65           C  
ATOM   3255  C   THR A 426      33.501   2.160 -14.346  1.00 94.65           C  
ATOM   3256  CB  THR A 426      31.005   2.054 -14.172  1.00 94.65           C  
ATOM   3257  O   THR A 426      34.060   3.248 -14.188  1.00 94.65           O  
ATOM   3258  CG2 THR A 426      29.815   1.534 -13.371  1.00 94.65           C  
ATOM   3259  OG1 THR A 426      30.871   3.471 -14.340  1.00 94.65           O  
ATOM   3260  N   PRO A 427      33.886   1.294 -15.353  1.00 96.08           N  
ATOM   3261  CA  PRO A 427      34.871   1.636 -16.382  1.00 96.08           C  
ATOM   3262  C   PRO A 427      34.243   1.827 -17.760  1.00 96.08           C  
ATOM   3263  CB  PRO A 427      35.819   0.434 -16.376  1.00 96.08           C  
ATOM   3264  O   PRO A 427      33.131   1.352 -18.008  1.00 96.08           O  
ATOM   3265  CG  PRO A 427      34.947  -0.739 -16.068  1.00 96.08           C  
ATOM   3266  CD  PRO A 427      33.868  -0.296 -15.122  1.00 96.08           C  
ATOM   3267  N   THR A 428      34.866   2.602 -18.691  1.00 95.38           N  
ATOM   3268  CA  THR A 428      34.552   2.697 -20.112  1.00 95.38           C  
ATOM   3269  C   THR A 428      35.827   2.676 -20.951  1.00 95.38           C  
ATOM   3270  CB  THR A 428      33.751   3.974 -20.423  1.00 95.38           C  
ATOM   3271  O   THR A 428      36.862   3.198 -20.529  1.00 95.38           O  
ATOM   3272  CG2 THR A 428      33.877   4.359 -21.893  1.00 95.38           C  
ATOM   3273  OG1 THR A 428      32.369   3.751 -20.116  1.00 95.38           O  
ATOM   3274  N   SER A 429      35.747   2.015 -22.102  1.00 93.93           N  
ATOM   3275  CA  SER A 429      36.941   1.910 -22.935  1.00 93.93           C  
ATOM   3276  C   SER A 429      36.651   2.332 -24.371  1.00 93.93           C  
ATOM   3277  CB  SER A 429      37.485   0.481 -22.915  1.00 93.93           C  
ATOM   3278  O   SER A 429      35.519   2.208 -24.844  1.00 93.93           O  
ATOM   3279  OG  SER A 429      36.536  -0.427 -23.446  1.00 93.93           O  
ATOM   3280  N   PHE A 430      37.635   2.896 -25.039  1.00 91.78           N  
ATOM   3281  CA  PHE A 430      37.577   3.361 -26.420  1.00 91.78           C  
ATOM   3282  C   PHE A 430      38.891   3.083 -27.140  1.00 91.78           C  
ATOM   3283  CB  PHE A 430      37.257   4.858 -26.471  1.00 91.78           C  
ATOM   3284  O   PHE A 430      39.968   3.250 -26.564  1.00 91.78           O  
ATOM   3285  CG  PHE A 430      36.808   5.336 -27.826  1.00 91.78           C  
ATOM   3286  CD1 PHE A 430      37.693   5.985 -28.678  1.00 91.78           C  
ATOM   3287  CD2 PHE A 430      35.499   5.137 -28.247  1.00 91.78           C  
ATOM   3288  CE1 PHE A 430      37.280   6.428 -29.933  1.00 91.78           C  
ATOM   3289  CE2 PHE A 430      35.079   5.577 -29.499  1.00 91.78           C  
ATOM   3290  CZ  PHE A 430      35.971   6.224 -30.340  1.00 91.78           C  
ATOM   3291  N   LYS A 431      38.742   2.607 -28.423  1.00 92.41           N  
ATOM   3292  CA  LYS A 431      39.906   2.341 -29.262  1.00 92.41           C  
ATOM   3293  C   LYS A 431      39.998   3.343 -30.409  1.00 92.41           C  
ATOM   3294  CB  LYS A 431      39.856   0.915 -29.814  1.00 92.41           C  
ATOM   3295  O   LYS A 431      38.977   3.759 -30.960  1.00 92.41           O  
ATOM   3296  CG  LYS A 431      39.889  -0.165 -28.743  1.00 92.41           C  
ATOM   3297  CD  LYS A 431      39.767  -1.557 -29.349  1.00 92.41           C  
ATOM   3298  CE  LYS A 431      39.745  -2.636 -28.274  1.00 92.41           C  
ATOM   3299  NZ  LYS A 431      39.579  -3.999 -28.861  1.00 92.41           N  
ATOM   3300  N   GLU A 432      41.223   3.689 -30.673  1.00 91.67           N  
ATOM   3301  CA  GLU A 432      41.472   4.562 -31.817  1.00 91.67           C  
ATOM   3302  C   GLU A 432      42.643   4.055 -32.654  1.00 91.67           C  
ATOM   3303  CB  GLU A 432      41.740   5.995 -31.351  1.00 91.67           C  
ATOM   3304  O   GLU A 432      43.734   3.824 -32.129  1.00 91.67           O  
ATOM   3305  CG  GLU A 432      41.734   7.019 -32.477  1.00 91.67           C  
ATOM   3306  CD  GLU A 432      40.349   7.271 -33.052  1.00 91.67           C  
ATOM   3307  OE1 GLU A 432      40.243   7.916 -34.119  1.00 91.67           O  
ATOM   3308  OE2 GLU A 432      39.362   6.820 -32.429  1.00 91.67           O  
ATOM   3309  N   PRO A 433      42.264   3.768 -33.972  1.00 89.26           N  
ATOM   3310  CA  PRO A 433      43.380   3.382 -34.840  1.00 89.26           C  
ATOM   3311  C   PRO A 433      44.300   4.553 -35.175  1.00 89.26           C  
ATOM   3312  CB  PRO A 433      42.683   2.858 -36.098  1.00 89.26           C  
ATOM   3313  O   PRO A 433      43.847   5.698 -35.245  1.00 89.26           O  
ATOM   3314  CG  PRO A 433      41.370   3.571 -36.132  1.00 89.26           C  
ATOM   3315  CD  PRO A 433      40.942   3.851 -34.720  1.00 89.26           C  
ATOM   3316  N   VAL A 434      45.583   4.199 -35.243  1.00 88.43           N  
ATOM   3317  CA  VAL A 434      46.588   5.167 -35.673  1.00 88.43           C  
ATOM   3318  C   VAL A 434      47.221   4.705 -36.984  1.00 88.43           C  
ATOM   3319  CB  VAL A 434      47.677   5.370 -34.597  1.00 88.43           C  
ATOM   3320  O   VAL A 434      48.060   3.801 -36.990  1.00 88.43           O  
ATOM   3321  CG1 VAL A 434      48.638   6.486 -35.006  1.00 88.43           C  
ATOM   3322  CG2 VAL A 434      47.039   5.680 -33.244  1.00 88.43           C  
ATOM   3323  N   PRO A 435      46.774   5.261 -38.109  1.00 77.75           N  
ATOM   3324  CA  PRO A 435      47.295   4.815 -39.404  1.00 77.75           C  
ATOM   3325  C   PRO A 435      48.739   5.250 -39.640  1.00 77.75           C  
ATOM   3326  CB  PRO A 435      46.353   5.480 -40.411  1.00 77.75           C  
ATOM   3327  O   PRO A 435      49.264   6.089 -38.902  1.00 77.75           O  
ATOM   3328  CG  PRO A 435      45.836   6.693 -39.707  1.00 77.75           C  
ATOM   3329  CD  PRO A 435      45.843   6.427 -38.229  1.00 77.75           C  
ATOM   3330  N   VAL A 436      49.346   4.597 -40.631  1.00 74.34           N  
ATOM   3331  CA  VAL A 436      50.657   5.041 -41.094  1.00 74.34           C  
ATOM   3332  C   VAL A 436      50.555   6.459 -41.650  1.00 74.34           C  
ATOM   3333  CB  VAL A 436      51.233   4.088 -42.165  1.00 74.34           C  
ATOM   3334  O   VAL A 436      49.461   6.930 -41.970  1.00 74.34           O  
ATOM   3335  CG1 VAL A 436      51.531   2.716 -41.563  1.00 74.34           C  
ATOM   3336  CG2 VAL A 436      50.267   3.961 -43.341  1.00 74.34           C  
ATOM   3337  N   GLU A 437      51.578   7.210 -41.574  1.00 63.34           N  
ATOM   3338  CA  GLU A 437      51.622   8.511 -42.235  1.00 63.34           C  
ATOM   3339  C   GLU A 437      51.161   8.409 -43.686  1.00 63.34           C  
ATOM   3340  CB  GLU A 437      53.034   9.099 -42.172  1.00 63.34           C  
ATOM   3341  O   GLU A 437      51.568   7.497 -44.409  1.00 63.34           O  
ATOM   3342  CG  GLU A 437      53.097  10.584 -42.497  1.00 63.34           C  
ATOM   3343  CD  GLU A 437      54.515  11.133 -42.528  1.00 63.34           C  
ATOM   3344  OE1 GLU A 437      54.686  12.367 -42.650  1.00 63.34           O  
ATOM   3345  OE2 GLU A 437      55.462  10.321 -42.430  1.00 63.34           O  
ATOM   3346  N   SER A 438      49.929   8.873 -43.998  1.00 55.05           N  
ATOM   3347  CA  SER A 438      49.252   8.897 -45.291  1.00 55.05           C  
ATOM   3348  C   SER A 438      50.087   9.625 -46.339  1.00 55.05           C  
ATOM   3349  CB  SER A 438      47.882   9.563 -45.167  1.00 55.05           C  
ATOM   3350  O   SER A 438      50.841  10.544 -46.011  1.00 55.05           O  
ATOM   3351  OG  SER A 438      48.015  10.967 -45.026  1.00 55.05           O  
ATOM   3352  N   VAL A 439      50.438   8.882 -47.501  1.00 52.90           N  
ATOM   3353  CA  VAL A 439      50.952   9.408 -48.761  1.00 52.90           C  
ATOM   3354  C   VAL A 439      49.839  10.137 -49.510  1.00 52.90           C  
ATOM   3355  CB  VAL A 439      51.544   8.288 -49.645  1.00 52.90           C  
ATOM   3356  O   VAL A 439      48.720   9.629 -49.618  1.00 52.90           O  
ATOM   3357  CG1 VAL A 439      52.237   8.877 -50.872  1.00 52.90           C  
ATOM   3358  CG2 VAL A 439      52.518   7.430 -48.838  1.00 52.90           C  
ATOM   3359  N   ALA A 440      49.760  11.462 -49.605  1.00 56.41           N  
ATOM   3360  CA  ALA A 440      48.788  12.344 -50.245  1.00 56.41           C  
ATOM   3361  C   ALA A 440      48.545  11.933 -51.694  1.00 56.41           C  
ATOM   3362  CB  ALA A 440      49.261  13.795 -50.179  1.00 56.41           C  
ATOM   3363  O   ALA A 440      47.398  11.845 -52.137  1.00 56.41           O  
ATOM   3364  N   LEU A 441      49.288  11.246 -52.353  1.00 62.27           N  
ATOM   3365  CA  LEU A 441      49.130  10.822 -53.740  1.00 62.27           C  
ATOM   3366  C   LEU A 441      50.264   9.892 -54.157  1.00 62.27           C  
ATOM   3367  CB  LEU A 441      49.084  12.038 -54.670  1.00 62.27           C  
ATOM   3368  O   LEU A 441      51.430  10.153 -53.854  1.00 62.27           O  
ATOM   3369  CG  LEU A 441      47.773  12.826 -54.692  1.00 62.27           C  
ATOM   3370  CD1 LEU A 441      48.022  14.256 -55.158  1.00 62.27           C  
ATOM   3371  CD2 LEU A 441      46.750  12.136 -55.588  1.00 62.27           C  
ATOM   3372  N   SER A 442      49.957   8.641 -54.549  1.00 71.84           N  
ATOM   3373  CA  SER A 442      50.884   7.667 -55.115  1.00 71.84           C  
ATOM   3374  C   SER A 442      50.505   7.310 -56.549  1.00 71.84           C  
ATOM   3375  CB  SER A 442      50.920   6.400 -54.259  1.00 71.84           C  
ATOM   3376  O   SER A 442      49.327   7.109 -56.853  1.00 71.84           O  
ATOM   3377  OG  SER A 442      51.603   5.357 -54.932  1.00 71.84           O  
ATOM   3378  N   TYR A 443      51.444   7.537 -57.586  1.00 76.31           N  
ATOM   3379  CA  TYR A 443      51.156   7.177 -58.969  1.00 76.31           C  
ATOM   3380  C   TYR A 443      52.342   6.463 -59.606  1.00 76.31           C  
ATOM   3381  CB  TYR A 443      50.797   8.422 -59.785  1.00 76.31           C  
ATOM   3382  O   TYR A 443      53.481   6.622 -59.162  1.00 76.31           O  
ATOM   3383  CG  TYR A 443      51.897   9.455 -59.832  1.00 76.31           C  
ATOM   3384  CD1 TYR A 443      52.014  10.422 -58.835  1.00 76.31           C  
ATOM   3385  CD2 TYR A 443      52.820   9.467 -60.871  1.00 76.31           C  
ATOM   3386  CE1 TYR A 443      53.025  11.377 -58.874  1.00 76.31           C  
ATOM   3387  CE2 TYR A 443      53.835  10.418 -60.921  1.00 76.31           C  
ATOM   3388  OH  TYR A 443      54.932  12.309 -59.963  1.00 76.31           O  
ATOM   3389  CZ  TYR A 443      53.929  11.366 -59.919  1.00 76.31           C  
ATOM   3390  N   ASP A 444      52.099   5.448 -60.442  1.00 80.74           N  
ATOM   3391  CA  ASP A 444      52.996   4.758 -61.364  1.00 80.74           C  
ATOM   3392  C   ASP A 444      52.379   4.655 -62.757  1.00 80.74           C  
ATOM   3393  CB  ASP A 444      53.339   3.363 -60.836  1.00 80.74           C  
ATOM   3394  O   ASP A 444      51.363   5.292 -63.040  1.00 80.74           O  
ATOM   3395  CG  ASP A 444      52.132   2.447 -60.753  1.00 80.74           C  
ATOM   3396  OD1 ASP A 444      51.145   2.669 -61.488  1.00 80.74           O  
ATOM   3397  OD2 ASP A 444      52.165   1.495 -59.943  1.00 80.74           O  
ATOM   3398  N   ARG A 445      53.112   4.066 -63.721  1.00 84.53           N  
ATOM   3399  CA  ARG A 445      52.664   4.034 -65.110  1.00 84.53           C  
ATOM   3400  C   ARG A 445      51.303   3.355 -65.231  1.00 84.53           C  
ATOM   3401  CB  ARG A 445      53.688   3.314 -65.989  1.00 84.53           C  
ATOM   3402  O   ARG A 445      50.566   3.597 -66.189  1.00 84.53           O  
ATOM   3403  CG  ARG A 445      53.592   1.798 -65.932  1.00 84.53           C  
ATOM   3404  CD  ARG A 445      54.592   1.134 -66.869  1.00 84.53           C  
ATOM   3405  NE  ARG A 445      55.094  -0.122 -66.319  1.00 84.53           N  
ATOM   3406  NH1 ARG A 445      54.211  -1.448 -67.992  1.00 84.53           N  
ATOM   3407  NH2 ARG A 445      55.403  -2.397 -66.280  1.00 84.53           N  
ATOM   3408  CZ  ARG A 445      54.902  -1.319 -66.865  1.00 84.53           C  
ATOM   3409  N   GLU A 446      50.846   2.637 -64.224  1.00 84.88           N  
ATOM   3410  CA  GLU A 446      49.665   1.787 -64.340  1.00 84.88           C  
ATOM   3411  C   GLU A 446      48.464   2.411 -63.635  1.00 84.88           C  
ATOM   3412  CB  GLU A 446      49.946   0.395 -63.768  1.00 84.88           C  
ATOM   3413  O   GLU A 446      47.322   2.008 -63.867  1.00 84.88           O  
ATOM   3414  CG  GLU A 446      51.011  -0.379 -64.530  1.00 84.88           C  
ATOM   3415  CD  GLU A 446      51.204  -1.797 -64.017  1.00 84.88           C  
ATOM   3416  OE1 GLU A 446      51.959  -2.573 -64.646  1.00 84.88           O  
ATOM   3417  OE2 GLU A 446      50.595  -2.136 -62.977  1.00 84.88           O  
ATOM   3418  N   GLY A 447      48.751   3.568 -62.854  1.00 86.38           N  
ATOM   3419  CA  GLY A 447      47.561   4.179 -62.283  1.00 86.38           C  
ATOM   3420  C   GLY A 447      47.858   5.056 -61.081  1.00 86.38           C  
ATOM   3421  O   GLY A 447      48.986   5.523 -60.911  1.00 86.38           O  
ATOM   3422  N   LEU A 448      46.696   5.474 -60.318  1.00 87.50           N  
ATOM   3423  CA  LEU A 448      46.713   6.488 -59.270  1.00 87.50           C  
ATOM   3424  C   LEU A 448      46.151   5.931 -57.966  1.00 87.50           C  
ATOM   3425  CB  LEU A 448      45.909   7.718 -59.701  1.00 87.50           C  
ATOM   3426  O   LEU A 448      45.090   5.304 -57.960  1.00 87.50           O  
ATOM   3427  CG  LEU A 448      45.752   8.825 -58.658  1.00 87.50           C  
ATOM   3428  CD1 LEU A 448      47.099   9.480 -58.373  1.00 87.50           C  
ATOM   3429  CD2 LEU A 448      44.736   9.861 -59.126  1.00 87.50           C  
ATOM   3430  N   GLY A 449      47.027   5.966 -56.833  1.00 85.74           N  
ATOM   3431  CA  GLY A 449      46.544   5.730 -55.482  1.00 85.74           C  
ATOM   3432  C   GLY A 449      46.279   7.009 -54.711  1.00 85.74           C  
ATOM   3433  O   GLY A 449      47.085   7.941 -54.748  1.00 85.74           O  
ATOM   3434  N   VAL A 450      45.052   7.224 -54.175  1.00 83.53           N  
ATOM   3435  CA  VAL A 450      44.671   8.388 -53.382  1.00 83.53           C  
ATOM   3436  C   VAL A 450      44.496   7.981 -51.920  1.00 83.53           C  
ATOM   3437  CB  VAL A 450      43.374   9.038 -53.913  1.00 83.53           C  
ATOM   3438  O   VAL A 450      43.636   7.159 -51.596  1.00 83.53           O  
ATOM   3439  CG1 VAL A 450      43.009  10.270 -53.087  1.00 83.53           C  
ATOM   3440  CG2 VAL A 450      43.528   9.406 -55.388  1.00 83.53           C  
ATOM   3441  N   GLY A 451      45.522   8.507 -51.034  1.00 79.68           N  
ATOM   3442  CA  GLY A 451      45.437   8.238 -49.608  1.00 79.68           C  
ATOM   3443  C   GLY A 451      46.068   6.917 -49.211  1.00 79.68           C  
ATOM   3444  O   GLY A 451      45.945   6.484 -48.063  1.00 79.68           O  
ATOM   3445  N   LYS A 452      46.686   6.219 -50.263  1.00 77.39           N  
ATOM   3446  CA  LYS A 452      47.391   4.949 -50.119  1.00 77.39           C  
ATOM   3447  C   LYS A 452      48.283   4.675 -51.326  1.00 77.39           C  
ATOM   3448  CB  LYS A 452      46.397   3.801 -49.932  1.00 77.39           C  
ATOM   3449  O   LYS A 452      48.213   5.387 -52.330  1.00 77.39           O  
ATOM   3450  CG  LYS A 452      45.541   3.517 -51.157  1.00 77.39           C  
ATOM   3451  CD  LYS A 452      44.623   2.323 -50.933  1.00 77.39           C  
ATOM   3452  CE  LYS A 452      45.410   1.024 -50.822  1.00 77.39           C  
ATOM   3453  NZ  LYS A 452      44.515  -0.171 -50.860  1.00 77.39           N  
ATOM   3454  N   ILE A 453      49.285   3.760 -51.114  1.00 73.59           N  
ATOM   3455  CA  ILE A 453      50.066   3.247 -52.235  1.00 73.59           C  
ATOM   3456  C   ILE A 453      49.184   2.369 -53.119  1.00 73.59           C  
ATOM   3457  CB  ILE A 453      51.298   2.452 -51.748  1.00 73.59           C  
ATOM   3458  O   ILE A 453      48.450   1.513 -52.620  1.00 73.59           O  
ATOM   3459  CG1 ILE A 453      52.234   3.358 -50.940  1.00 73.59           C  
ATOM   3460  CG2 ILE A 453      52.034   1.820 -52.932  1.00 73.59           C  
ATOM   3461  CD1 ILE A 453      53.398   2.623 -50.291  1.00 73.59           C  
ATOM   3462  N   ARG A 454      49.238   2.698 -54.594  1.00 81.20           N  
ATOM   3463  CA  ARG A 454      48.398   1.963 -55.534  1.00 81.20           C  
ATOM   3464  C   ARG A 454      48.824   0.501 -55.620  1.00 81.20           C  
ATOM   3465  CB  ARG A 454      48.453   2.607 -56.922  1.00 81.20           C  
ATOM   3466  O   ARG A 454      49.998   0.203 -55.845  1.00 81.20           O  
ATOM   3467  CG  ARG A 454      47.519   1.965 -57.935  1.00 81.20           C  
ATOM   3468  CD  ARG A 454      47.886   2.349 -59.362  1.00 81.20           C  
ATOM   3469  NE  ARG A 454      47.987   1.177 -60.227  1.00 81.20           N  
ATOM   3470  NH1 ARG A 454      47.693   2.348 -62.196  1.00 81.20           N  
ATOM   3471  NH2 ARG A 454      48.000   0.076 -62.243  1.00 81.20           N  
ATOM   3472  CZ  ARG A 454      47.893   1.203 -61.553  1.00 81.20           C  
ATOM   3473  N   GLU A 455      47.788  -0.387 -55.321  1.00 80.25           N  
ATOM   3474  CA  GLU A 455      48.078  -1.817 -55.380  1.00 80.25           C  
ATOM   3475  C   GLU A 455      47.188  -2.518 -56.402  1.00 80.25           C  
ATOM   3476  CB  GLU A 455      47.902  -2.458 -54.001  1.00 80.25           C  
ATOM   3477  O   GLU A 455      47.529  -3.597 -56.892  1.00 80.25           O  
ATOM   3478  CG  GLU A 455      48.904  -1.971 -52.964  1.00 80.25           C  
ATOM   3479  CD  GLU A 455      48.674  -2.565 -51.583  1.00 80.25           C  
ATOM   3480  OE1 GLU A 455      49.665  -2.873 -50.882  1.00 80.25           O  
ATOM   3481  OE2 GLU A 455      47.494  -2.726 -51.200  1.00 80.25           O  
ATOM   3482  N   PHE A 456      45.993  -1.884 -56.748  1.00 80.32           N  
ATOM   3483  CA  PHE A 456      44.968  -2.525 -57.563  1.00 80.32           C  
ATOM   3484  C   PHE A 456      44.381  -1.540 -58.567  1.00 80.32           C  
ATOM   3485  CB  PHE A 456      43.857  -3.100 -56.680  1.00 80.32           C  
ATOM   3486  O   PHE A 456      44.184  -0.365 -58.250  1.00 80.32           O  
ATOM   3487  CG  PHE A 456      44.351  -4.061 -55.632  1.00 80.32           C  
ATOM   3488  CD1 PHE A 456      44.651  -5.377 -55.962  1.00 80.32           C  
ATOM   3489  CD2 PHE A 456      44.515  -3.647 -54.316  1.00 80.32           C  
ATOM   3490  CE1 PHE A 456      45.108  -6.268 -54.994  1.00 80.32           C  
ATOM   3491  CE2 PHE A 456      44.971  -4.532 -53.343  1.00 80.32           C  
ATOM   3492  CZ  PHE A 456      45.266  -5.843 -53.684  1.00 80.32           C  
ATOM   3493  N   GLY A 457      44.152  -1.989 -59.787  1.00 84.00           N  
ATOM   3494  CA  GLY A 457      43.393  -1.271 -60.799  1.00 84.00           C  
ATOM   3495  C   GLY A 457      43.945   0.113 -61.088  1.00 84.00           C  
ATOM   3496  O   GLY A 457      45.029   0.465 -60.620  1.00 84.00           O  
ATOM   3497  N   ALA A 458      43.387   0.805 -62.019  1.00 87.91           N  
ATOM   3498  CA  ALA A 458      43.819   2.107 -62.520  1.00 87.91           C  
ATOM   3499  C   ALA A 458      43.557   3.205 -61.493  1.00 87.91           C  
ATOM   3500  CB  ALA A 458      43.114   2.432 -63.834  1.00 87.91           C  
ATOM   3501  O   ALA A 458      44.304   4.183 -61.416  1.00 87.91           O  
ATOM   3502  N   LEU A 459      42.626   3.099 -60.629  1.00 90.40           N  
ATOM   3503  CA  LEU A 459      42.286   3.999 -59.533  1.00 90.40           C  
ATOM   3504  C   LEU A 459      42.061   3.221 -58.241  1.00 90.40           C  
ATOM   3505  CB  LEU A 459      41.037   4.815 -59.877  1.00 90.40           C  
ATOM   3506  O   LEU A 459      41.147   2.397 -58.159  1.00 90.40           O  
ATOM   3507  CG  LEU A 459      40.618   5.875 -58.857  1.00 90.40           C  
ATOM   3508  CD1 LEU A 459      41.681   6.965 -58.759  1.00 90.40           C  
ATOM   3509  CD2 LEU A 459      39.266   6.472 -59.232  1.00 90.40           C  
ATOM   3510  N   ASP A 460      43.037   3.389 -57.210  1.00 86.10           N  
ATOM   3511  CA  ASP A 460      43.037   2.683 -55.933  1.00 86.10           C  
ATOM   3512  C   ASP A 460      42.988   3.664 -54.763  1.00 86.10           C  
ATOM   3513  CB  ASP A 460      44.270   1.786 -55.815  1.00 86.10           C  
ATOM   3514  O   ASP A 460      43.995   4.293 -54.431  1.00 86.10           O  
ATOM   3515  CG  ASP A 460      44.140   0.738 -54.723  1.00 86.10           C  
ATOM   3516  OD1 ASP A 460      43.093   0.695 -54.041  1.00 86.10           O  
ATOM   3517  OD2 ASP A 460      45.093  -0.049 -54.541  1.00 86.10           O  
ATOM   3518  N   VAL A 461      41.809   3.859 -54.183  1.00 88.32           N  
ATOM   3519  CA  VAL A 461      41.515   4.934 -53.242  1.00 88.32           C  
ATOM   3520  C   VAL A 461      41.289   4.354 -51.847  1.00 88.32           C  
ATOM   3521  CB  VAL A 461      40.283   5.755 -53.684  1.00 88.32           C  
ATOM   3522  O   VAL A 461      40.563   3.371 -51.688  1.00 88.32           O  
ATOM   3523  CG1 VAL A 461      40.019   6.901 -52.709  1.00 88.32           C  
ATOM   3524  CG2 VAL A 461      40.478   6.289 -55.101  1.00 88.32           C  
ATOM   3525  N   ALA A 462      41.984   4.802 -50.901  1.00 81.69           N  
ATOM   3526  CA  ALA A 462      41.664   4.585 -49.492  1.00 81.69           C  
ATOM   3527  C   ALA A 462      40.580   5.551 -49.021  1.00 81.69           C  
ATOM   3528  CB  ALA A 462      42.917   4.735 -48.633  1.00 81.69           C  
ATOM   3529  O   ALA A 462      40.826   6.752 -48.887  1.00 81.69           O  
ATOM   3530  N   GLY A 463      39.293   5.174 -49.156  1.00 85.70           N  
ATOM   3531  CA  GLY A 463      38.134   5.953 -48.748  1.00 85.70           C  
ATOM   3532  C   GLY A 463      37.015   5.940 -49.772  1.00 85.70           C  
ATOM   3533  O   GLY A 463      36.981   5.076 -50.651  1.00 85.70           O  
ATOM   3534  N   ASP A 464      35.940   6.891 -49.456  1.00 85.18           N  
ATOM   3535  CA  ASP A 464      34.761   7.026 -50.306  1.00 85.18           C  
ATOM   3536  C   ASP A 464      35.125   7.639 -51.657  1.00 85.18           C  
ATOM   3537  CB  ASP A 464      33.695   7.877 -49.613  1.00 85.18           C  
ATOM   3538  O   ASP A 464      35.989   8.515 -51.734  1.00 85.18           O  
ATOM   3539  CG  ASP A 464      33.123   7.215 -48.372  1.00 85.18           C  
ATOM   3540  OD1 ASP A 464      33.153   5.969 -48.276  1.00 85.18           O  
ATOM   3541  OD2 ASP A 464      32.634   7.946 -47.483  1.00 85.18           O  
ATOM   3542  N   ILE A 465      34.526   7.122 -52.737  1.00 89.74           N  
ATOM   3543  CA  ILE A 465      34.723   7.657 -54.080  1.00 89.74           C  
ATOM   3544  C   ILE A 465      33.464   8.392 -54.533  1.00 89.74           C  
ATOM   3545  CB  ILE A 465      35.082   6.540 -55.086  1.00 89.74           C  
ATOM   3546  O   ILE A 465      32.355   7.867 -54.416  1.00 89.74           O  
ATOM   3547  CG1 ILE A 465      36.317   5.768 -54.607  1.00 89.74           C  
ATOM   3548  CG2 ILE A 465      35.309   7.123 -56.483  1.00 89.74           C  
ATOM   3549  CD1 ILE A 465      36.578   4.479 -55.376  1.00 89.74           C  
ATOM   3550  N   TYR A 466      33.621   9.745 -54.891  1.00 87.56           N  
ATOM   3551  CA  TYR A 466      32.509  10.547 -55.390  1.00 87.56           C  
ATOM   3552  C   TYR A 466      32.641  10.788 -56.889  1.00 87.56           C  
ATOM   3553  CB  TYR A 466      32.438  11.887 -54.650  1.00 87.56           C  
ATOM   3554  O   TYR A 466      33.736  11.060 -57.387  1.00 87.56           O  
ATOM   3555  CG  TYR A 466      31.955  11.768 -53.225  1.00 87.56           C  
ATOM   3556  CD1 TYR A 466      30.674  12.180 -52.866  1.00 87.56           C  
ATOM   3557  CD2 TYR A 466      32.780  11.244 -52.234  1.00 87.56           C  
ATOM   3558  CE1 TYR A 466      30.226  12.074 -51.553  1.00 87.56           C  
ATOM   3559  CE2 TYR A 466      32.342  11.134 -50.919  1.00 87.56           C  
ATOM   3560  OH  TYR A 466      30.627  11.443 -49.287  1.00 87.56           O  
ATOM   3561  CZ  TYR A 466      31.065  11.550 -50.588  1.00 87.56           C  
ATOM   3562  N   ALA A 467      31.635  10.511 -57.647  1.00 87.52           N  
ATOM   3563  CA  ALA A 467      31.531  10.857 -59.062  1.00 87.52           C  
ATOM   3564  C   ALA A 467      30.342  11.780 -59.315  1.00 87.52           C  
ATOM   3565  CB  ALA A 467      31.410   9.594 -59.912  1.00 87.52           C  
ATOM   3566  O   ALA A 467      29.218  11.481 -58.908  1.00 87.52           O  
ATOM   3567  N   ASN A 468      30.665  13.055 -59.952  1.00 87.56           N  
ATOM   3568  CA  ASN A 468      29.615  14.038 -60.198  1.00 87.56           C  
ATOM   3569  C   ASN A 468      28.920  14.452 -58.904  1.00 87.56           C  
ATOM   3570  CB  ASN A 468      28.593  13.493 -61.198  1.00 87.56           C  
ATOM   3571  O   ASN A 468      27.694  14.567 -58.861  1.00 87.56           O  
ATOM   3572  CG  ASN A 468      29.190  13.250 -62.569  1.00 87.56           C  
ATOM   3573  ND2 ASN A 468      28.732  12.198 -63.238  1.00 87.56           N  
ATOM   3574  OD1 ASN A 468      30.058  14.000 -63.024  1.00 87.56           O  
ATOM   3575  N   ASN A 469      29.664  14.554 -57.803  1.00 83.20           N  
ATOM   3576  CA  ASN A 469      29.238  15.029 -56.491  1.00 83.20           C  
ATOM   3577  C   ASN A 469      28.352  14.007 -55.786  1.00 83.20           C  
ATOM   3578  CB  ASN A 469      28.508  16.368 -56.617  1.00 83.20           C  
ATOM   3579  O   ASN A 469      27.587  14.359 -54.886  1.00 83.20           O  
ATOM   3580  CG  ASN A 469      29.423  17.493 -57.060  1.00 83.20           C  
ATOM   3581  ND2 ASN A 469      28.843  18.530 -57.653  1.00 83.20           N  
ATOM   3582  OD1 ASN A 469      30.641  17.430 -56.873  1.00 83.20           O  
ATOM   3583  N   SER A 470      28.433  12.748 -56.344  1.00 86.00           N  
ATOM   3584  CA  SER A 470      27.686  11.680 -55.687  1.00 86.00           C  
ATOM   3585  C   SER A 470      28.599  10.518 -55.311  1.00 86.00           C  
ATOM   3586  CB  SER A 470      26.558  11.180 -56.591  1.00 86.00           C  
ATOM   3587  O   SER A 470      29.483  10.140 -56.083  1.00 86.00           O  
ATOM   3588  OG  SER A 470      25.595  12.199 -56.803  1.00 86.00           O  
ATOM   3589  N   GLN A 471      28.360   9.994 -54.103  1.00 89.26           N  
ATOM   3590  CA  GLN A 471      29.148   8.858 -53.635  1.00 89.26           C  
ATOM   3591  C   GLN A 471      28.833   7.601 -54.441  1.00 89.26           C  
ATOM   3592  CB  GLN A 471      28.895   8.606 -52.148  1.00 89.26           C  
ATOM   3593  O   GLN A 471      27.666   7.294 -54.692  1.00 89.26           O  
ATOM   3594  CG  GLN A 471      29.768   7.508 -51.553  1.00 89.26           C  
ATOM   3595  CD  GLN A 471      29.452   7.233 -50.095  1.00 89.26           C  
ATOM   3596  NE2 GLN A 471      30.237   6.360 -49.473  1.00 89.26           N  
ATOM   3597  OE1 GLN A 471      28.511   7.800 -49.532  1.00 89.26           O  
ATOM   3598  N   ILE A 472      29.923   6.928 -54.928  1.00 89.19           N  
ATOM   3599  CA  ILE A 472      29.749   5.649 -55.609  1.00 89.19           C  
ATOM   3600  C   ILE A 472      29.472   4.552 -54.583  1.00 89.19           C  
ATOM   3601  CB  ILE A 472      30.989   5.288 -56.458  1.00 89.19           C  
ATOM   3602  O   ILE A 472      30.175   4.444 -53.575  1.00 89.19           O  
ATOM   3603  CG1 ILE A 472      31.211   6.340 -57.551  1.00 89.19           C  
ATOM   3604  CG2 ILE A 472      30.838   3.890 -57.065  1.00 89.19           C  
ATOM   3605  CD1 ILE A 472      30.139   6.346 -58.632  1.00 89.19           C  
ATOM   3606  N   GLN A 473      28.335   3.772 -54.728  1.00 86.19           N  
ATOM   3607  CA  GLN A 473      27.963   2.682 -53.833  1.00 86.19           C  
ATOM   3608  C   GLN A 473      28.986   1.551 -53.889  1.00 86.19           C  
ATOM   3609  CB  GLN A 473      26.573   2.149 -54.183  1.00 86.19           C  
ATOM   3610  O   GLN A 473      29.281   1.026 -54.965  1.00 86.19           O  
ATOM   3611  CG  GLN A 473      26.107   1.009 -53.287  1.00 86.19           C  
ATOM   3612  CD  GLN A 473      25.844   1.454 -51.861  1.00 86.19           C  
ATOM   3613  NE2 GLN A 473      25.561   0.496 -50.984  1.00 86.19           N  
ATOM   3614  OE1 GLN A 473      25.894   2.648 -51.549  1.00 86.19           O  
ATOM   3615  N   GLN A 474      29.491   1.104 -52.764  1.00 84.17           N  
ATOM   3616  CA  GLN A 474      30.546   0.096 -52.714  1.00 84.17           C  
ATOM   3617  C   GLN A 474      29.989  -1.264 -52.305  1.00 84.17           C  
ATOM   3618  CB  GLN A 474      31.652   0.523 -51.748  1.00 84.17           C  
ATOM   3619  O   GLN A 474      30.578  -2.301 -52.615  1.00 84.17           O  
ATOM   3620  CG  GLN A 474      32.412   1.765 -52.193  1.00 84.17           C  
ATOM   3621  CD  GLN A 474      33.543   2.131 -51.250  1.00 84.17           C  
ATOM   3622  NE2 GLN A 474      34.021   3.367 -51.348  1.00 84.17           N  
ATOM   3623  OE1 GLN A 474      33.983   1.309 -50.439  1.00 84.17           O  
ATOM   3624  N   TYR A 475      28.801  -1.160 -51.647  1.00 86.17           N  
ATOM   3625  CA  TYR A 475      28.204  -2.423 -51.230  1.00 86.17           C  
ATOM   3626  C   TYR A 475      27.569  -3.143 -52.414  1.00 86.17           C  
ATOM   3627  CB  TYR A 475      27.156  -2.188 -50.138  1.00 86.17           C  
ATOM   3628  O   TYR A 475      26.718  -2.580 -53.106  1.00 86.17           O  
ATOM   3629  CG  TYR A 475      26.706  -3.452 -49.447  1.00 86.17           C  
ATOM   3630  CD1 TYR A 475      25.594  -4.159 -49.900  1.00 86.17           C  
ATOM   3631  CD2 TYR A 475      27.390  -3.942 -48.340  1.00 86.17           C  
ATOM   3632  CE1 TYR A 475      25.174  -5.323 -49.265  1.00 86.17           C  
ATOM   3633  CE2 TYR A 475      26.979  -5.106 -47.697  1.00 86.17           C  
ATOM   3634  OH  TYR A 475      25.461  -6.940 -47.534  1.00 86.17           O  
ATOM   3635  CZ  TYR A 475      25.872  -5.788 -48.167  1.00 86.17           C  
ATOM   3636  N   GLN A 476      28.014  -4.417 -52.669  1.00 85.68           N  
ATOM   3637  CA  GLN A 476      27.573  -5.200 -53.819  1.00 85.68           C  
ATOM   3638  C   GLN A 476      26.213  -5.842 -53.559  1.00 85.68           C  
ATOM   3639  CB  GLN A 476      28.604  -6.275 -54.165  1.00 85.68           C  
ATOM   3640  O   GLN A 476      26.050  -6.592 -52.594  1.00 85.68           O  
ATOM   3641  CG  GLN A 476      28.339  -6.978 -55.490  1.00 85.68           C  
ATOM   3642  CD  GLN A 476      29.411  -7.992 -55.841  1.00 85.68           C  
ATOM   3643  NE2 GLN A 476      29.784  -8.044 -57.115  1.00 85.68           N  
ATOM   3644  OE1 GLN A 476      29.900  -8.724 -54.974  1.00 85.68           O  
ATOM   3645  N   ILE A 477      25.122  -5.526 -54.393  1.00 88.68           N  
ATOM   3646  CA  ILE A 477      23.796  -6.117 -54.248  1.00 88.68           C  
ATOM   3647  C   ILE A 477      23.607  -7.223 -55.284  1.00 88.68           C  
ATOM   3648  CB  ILE A 477      22.684  -5.053 -54.391  1.00 88.68           C  
ATOM   3649  O   ILE A 477      22.788  -8.126 -55.095  1.00 88.68           O  
ATOM   3650  CG1 ILE A 477      22.843  -3.967 -53.321  1.00 88.68           C  
ATOM   3651  CG2 ILE A 477      21.300  -5.704 -54.309  1.00 88.68           C  
ATOM   3652  CD1 ILE A 477      21.897  -2.787 -53.492  1.00 88.68           C  
ATOM   3653  N   THR A 478      24.347  -7.245 -56.363  1.00 89.55           N  
ATOM   3654  CA  THR A 478      24.412  -8.235 -57.432  1.00 89.55           C  
ATOM   3655  C   THR A 478      25.862  -8.579 -57.763  1.00 89.55           C  
ATOM   3656  CB  THR A 478      23.698  -7.735 -58.701  1.00 89.55           C  
ATOM   3657  O   THR A 478      26.788  -8.004 -57.188  1.00 89.55           O  
ATOM   3658  CG2 THR A 478      22.216  -7.491 -58.438  1.00 89.55           C  
ATOM   3659  OG1 THR A 478      24.303  -6.509 -59.131  1.00 89.55           O  
ATOM   3660  N   ASN A 479      26.098  -9.645 -58.669  1.00 86.71           N  
ATOM   3661  CA  ASN A 479      27.423  -9.946 -59.201  1.00 86.71           C  
ATOM   3662  C   ASN A 479      27.946  -8.811 -60.077  1.00 86.71           C  
ATOM   3663  CB  ASN A 479      27.400 -11.258 -59.989  1.00 86.71           C  
ATOM   3664  O   ASN A 479      27.184  -7.931 -60.480  1.00 86.71           O  
ATOM   3665  CG  ASN A 479      27.246 -12.473 -59.095  1.00 86.71           C  
ATOM   3666  ND2 ASN A 479      26.375 -13.393 -59.490  1.00 86.71           N  
ATOM   3667  OD1 ASN A 479      27.905 -12.583 -58.057  1.00 86.71           O  
ATOM   3668  N   ASN A 480      29.226  -8.839 -60.318  1.00 84.94           N  
ATOM   3669  CA  ASN A 480      29.887  -7.796 -61.094  1.00 84.94           C  
ATOM   3670  C   ASN A 480      29.278  -7.663 -62.487  1.00 84.94           C  
ATOM   3671  CB  ASN A 480      31.389  -8.072 -61.195  1.00 84.94           C  
ATOM   3672  O   ASN A 480      29.322  -6.588 -63.088  1.00 84.94           O  
ATOM   3673  CG  ASN A 480      32.120  -7.805 -59.895  1.00 84.94           C  
ATOM   3674  ND2 ASN A 480      33.330  -8.339 -59.774  1.00 84.94           N  
ATOM   3675  OD1 ASN A 480      31.602  -7.124 -59.005  1.00 84.94           O  
ATOM   3676  N   ASN A 481      28.710  -8.739 -62.915  1.00 89.01           N  
ATOM   3677  CA  ASN A 481      28.110  -8.679 -64.244  1.00 89.01           C  
ATOM   3678  C   ASN A 481      26.631  -8.312 -64.174  1.00 89.01           C  
ATOM   3679  CB  ASN A 481      28.293 -10.009 -64.976  1.00 89.01           C  
ATOM   3680  O   ASN A 481      25.927  -8.358 -65.185  1.00 89.01           O  
ATOM   3681  CG  ASN A 481      27.559 -11.152 -64.304  1.00 89.01           C  
ATOM   3682  ND2 ASN A 481      27.682 -12.349 -64.866  1.00 89.01           N  
ATOM   3683  OD1 ASN A 481      26.886 -10.962 -63.287  1.00 89.01           O  
ATOM   3684  N   GLY A 482      26.107  -8.097 -62.952  1.00 86.58           N  
ATOM   3685  CA  GLY A 482      24.733  -7.649 -62.790  1.00 86.58           C  
ATOM   3686  C   GLY A 482      23.761  -8.785 -62.533  1.00 86.58           C  
ATOM   3687  O   GLY A 482      22.568  -8.553 -62.324  1.00 86.58           O  
ATOM   3688  N   SER A 483      24.220  -9.968 -62.551  1.00 89.70           N  
ATOM   3689  CA  SER A 483      23.361 -11.117 -62.284  1.00 89.70           C  
ATOM   3690  C   SER A 483      23.167 -11.325 -60.786  1.00 89.70           C  
ATOM   3691  CB  SER A 483      23.947 -12.382 -62.912  1.00 89.70           C  
ATOM   3692  O   SER A 483      23.930 -10.794 -59.976  1.00 89.70           O  
ATOM   3693  OG  SER A 483      25.185 -12.717 -62.307  1.00 89.70           O  
ATOM   3694  N   PRO A 484      21.950 -11.976 -60.486  1.00 89.67           N  
ATOM   3695  CA  PRO A 484      21.791 -12.305 -59.067  1.00 89.67           C  
ATOM   3696  C   PRO A 484      22.937 -13.158 -58.528  1.00 89.67           C  
ATOM   3697  CB  PRO A 484      20.471 -13.079 -59.030  1.00 89.67           C  
ATOM   3698  O   PRO A 484      23.576 -13.892 -59.286  1.00 89.67           O  
ATOM   3699  CG  PRO A 484      19.840 -12.822 -60.361  1.00 89.67           C  
ATOM   3700  CD  PRO A 484      20.901 -12.331 -61.304  1.00 89.67           C  
ATOM   3701  N   MET A 485      23.236 -13.013 -57.355  1.00 87.60           N  
ATOM   3702  CA  MET A 485      24.248 -13.822 -56.683  1.00 87.60           C  
ATOM   3703  C   MET A 485      23.792 -15.272 -56.560  1.00 87.60           C  
ATOM   3704  CB  MET A 485      24.561 -13.253 -55.298  1.00 87.60           C  
ATOM   3705  O   MET A 485      22.668 -15.539 -56.132  1.00 87.60           O  
ATOM   3706  CG  MET A 485      25.116 -11.838 -55.327  1.00 87.60           C  
ATOM   3707  SD  MET A 485      25.260 -11.104 -53.652  1.00 87.60           S  
ATOM   3708  CE  MET A 485      26.551 -12.166 -52.947  1.00 87.60           C  
ATOM   3709  N   TRP A 486      24.708 -16.243 -57.258  1.00 71.13           N  
ATOM   3710  CA  TRP A 486      24.409 -17.670 -57.315  1.00 71.13           C  
ATOM   3711  C   TRP A 486      24.748 -18.351 -55.993  1.00 71.13           C  
ATOM   3712  CB  TRP A 486      25.180 -18.336 -58.459  1.00 71.13           C  
ATOM   3713  O   TRP A 486      25.739 -18.005 -55.346  1.00 71.13           O  
ATOM   3714  CG  TRP A 486      24.559 -18.136 -59.809  1.00 71.13           C  
ATOM   3715  CD1 TRP A 486      24.590 -17.000 -60.570  1.00 71.13           C  
ATOM   3716  CD2 TRP A 486      23.810 -19.099 -60.555  1.00 71.13           C  
ATOM   3717  CE2 TRP A 486      23.417 -18.479 -61.762  1.00 71.13           C  
ATOM   3718  CE3 TRP A 486      23.433 -20.428 -60.321  1.00 71.13           C  
ATOM   3719  NE1 TRP A 486      23.905 -17.200 -61.746  1.00 71.13           N  
ATOM   3720  CH2 TRP A 486      22.309 -20.444 -62.479  1.00 71.13           C  
ATOM   3721  CZ2 TRP A 486      22.664 -19.144 -62.733  1.00 71.13           C  
ATOM   3722  CZ3 TRP A 486      22.684 -21.088 -61.289  1.00 71.13           C  
ATOM   3723  N   ILE A 487      23.846 -19.376 -55.550  1.00 61.15           N  
ATOM   3724  CA  ILE A 487      23.946 -20.217 -54.363  1.00 61.15           C  
ATOM   3725  C   ILE A 487      24.831 -21.425 -54.660  1.00 61.15           C  
ATOM   3726  CB  ILE A 487      22.554 -20.679 -53.878  1.00 61.15           C  
ATOM   3727  O   ILE A 487      25.382 -22.039 -53.743  1.00 61.15           O  
ATOM   3728  CG1 ILE A 487      21.735 -19.479 -53.386  1.00 61.15           C  
ATOM   3729  CG2 ILE A 487      22.688 -21.737 -52.779  1.00 61.15           C  
ATOM   3730  CD1 ILE A 487      20.278 -19.806 -53.086  1.00 61.15           C  
ATOM   3731  N   TYR A 488      25.376 -21.753 -55.900  1.00 52.17           N  
ATOM   3732  CA  TYR A 488      26.095 -23.013 -56.051  1.00 52.17           C  
ATOM   3733  C   TYR A 488      27.535 -22.880 -55.569  1.00 52.17           C  
ATOM   3734  CB  TYR A 488      26.074 -23.471 -57.512  1.00 52.17           C  
ATOM   3735  O   TYR A 488      28.280 -22.021 -56.048  1.00 52.17           O  
ATOM   3736  CG  TYR A 488      26.265 -24.959 -57.684  1.00 52.17           C  
ATOM   3737  CD1 TYR A 488      27.519 -25.492 -57.971  1.00 52.17           C  
ATOM   3738  CD2 TYR A 488      25.191 -25.834 -57.561  1.00 52.17           C  
ATOM   3739  CE1 TYR A 488      27.699 -26.862 -58.132  1.00 52.17           C  
ATOM   3740  CE2 TYR A 488      25.359 -27.206 -57.720  1.00 52.17           C  
ATOM   3741  OH  TYR A 488      26.788 -29.066 -58.163  1.00 52.17           O  
ATOM   3742  CZ  TYR A 488      26.615 -27.709 -58.005  1.00 52.17           C  
ATOM   3743  N   GLY A 489      27.727 -23.465 -54.206  1.00 56.95           N  
ATOM   3744  CA  GLY A 489      29.061 -23.586 -53.639  1.00 56.95           C  
ATOM   3745  C   GLY A 489      29.358 -22.537 -52.583  1.00 56.95           C  
ATOM   3746  O   GLY A 489      30.486 -22.441 -52.097  1.00 56.95           O  
ATOM   3747  N   ASN A 490      28.221 -21.691 -52.211  1.00 64.60           N  
ATOM   3748  CA  ASN A 490      28.388 -20.703 -51.151  1.00 64.60           C  
ATOM   3749  C   ASN A 490      27.471 -20.992 -49.966  1.00 64.60           C  
ATOM   3750  CB  ASN A 490      28.135 -19.293 -51.686  1.00 64.60           C  
ATOM   3751  O   ASN A 490      26.249 -20.884 -50.080  1.00 64.60           O  
ATOM   3752  CG  ASN A 490      28.619 -18.213 -50.739  1.00 64.60           C  
ATOM   3753  ND2 ASN A 490      29.076 -17.097 -51.295  1.00 64.60           N  
ATOM   3754  OD1 ASN A 490      28.582 -18.380 -49.517  1.00 64.60           O  
ATOM   3755  N   PRO A 491      28.056 -21.595 -48.895  1.00 63.85           N  
ATOM   3756  CA  PRO A 491      27.282 -22.006 -47.722  1.00 63.85           C  
ATOM   3757  C   PRO A 491      26.466 -20.862 -47.124  1.00 63.85           C  
ATOM   3758  CB  PRO A 491      28.355 -22.482 -46.740  1.00 63.85           C  
ATOM   3759  O   PRO A 491      25.459 -21.102 -46.452  1.00 63.85           O  
ATOM   3760  CG  PRO A 491      29.651 -22.083 -47.367  1.00 63.85           C  
ATOM   3761  CD  PRO A 491      29.377 -21.597 -48.762  1.00 63.85           C  
ATOM   3762  N   ASP A 492      26.765 -19.636 -47.489  1.00 63.37           N  
ATOM   3763  CA  ASP A 492      26.114 -18.487 -46.866  1.00 63.37           C  
ATOM   3764  C   ASP A 492      24.756 -18.211 -47.507  1.00 63.37           C  
ATOM   3765  CB  ASP A 492      27.004 -17.247 -46.965  1.00 63.37           C  
ATOM   3766  O   ASP A 492      23.870 -17.633 -46.874  1.00 63.37           O  
ATOM   3767  CG  ASP A 492      28.219 -17.315 -46.056  1.00 63.37           C  
ATOM   3768  OD1 ASP A 492      28.186 -18.053 -45.048  1.00 63.37           O  
ATOM   3769  OD2 ASP A 492      29.217 -16.623 -46.349  1.00 63.37           O  
ATOM   3770  N   PHE A 493      24.402 -18.758 -48.712  1.00 68.57           N  
ATOM   3771  CA  PHE A 493      23.191 -18.387 -49.434  1.00 68.57           C  
ATOM   3772  C   PHE A 493      22.310 -19.607 -49.677  1.00 68.57           C  
ATOM   3773  CB  PHE A 493      23.542 -17.719 -50.767  1.00 68.57           C  
ATOM   3774  O   PHE A 493      21.353 -19.543 -50.451  1.00 68.57           O  
ATOM   3775  CG  PHE A 493      24.544 -16.603 -50.642  1.00 68.57           C  
ATOM   3776  CD1 PHE A 493      24.267 -15.485 -49.865  1.00 68.57           C  
ATOM   3777  CD2 PHE A 493      25.764 -16.673 -51.301  1.00 68.57           C  
ATOM   3778  CE1 PHE A 493      25.192 -14.451 -49.747  1.00 68.57           C  
ATOM   3779  CE2 PHE A 493      26.694 -15.644 -51.188  1.00 68.57           C  
ATOM   3780  CZ  PHE A 493      26.406 -14.533 -50.412  1.00 68.57           C  
ATOM   3781  N   ILE A 494      22.600 -20.788 -49.108  1.00 78.48           N  
ATOM   3782  CA  ILE A 494      21.860 -22.027 -49.324  1.00 78.48           C  
ATOM   3783  C   ILE A 494      20.724 -22.133 -48.309  1.00 78.48           C  
ATOM   3784  CB  ILE A 494      22.784 -23.261 -49.226  1.00 78.48           C  
ATOM   3785  O   ILE A 494      19.895 -23.042 -48.389  1.00 78.48           O  
ATOM   3786  CG1 ILE A 494      22.129 -24.473 -49.898  1.00 78.48           C  
ATOM   3787  CG2 ILE A 494      23.127 -23.564 -47.764  1.00 78.48           C  
ATOM   3788  CD1 ILE A 494      23.113 -25.561 -50.307  1.00 78.48           C  
ATOM   3789  N   ASN A 495      20.578 -21.052 -47.472  1.00 89.49           N  
ATOM   3790  CA  ASN A 495      19.534 -21.009 -46.454  1.00 89.49           C  
ATOM   3791  C   ASN A 495      18.900 -19.624 -46.359  1.00 89.49           C  
ATOM   3792  CB  ASN A 495      20.093 -21.432 -45.094  1.00 89.49           C  
ATOM   3793  O   ASN A 495      19.500 -18.699 -45.808  1.00 89.49           O  
ATOM   3794  CG  ASN A 495      19.010 -21.622 -44.051  1.00 89.49           C  
ATOM   3795  ND2 ASN A 495      19.329 -22.355 -42.991  1.00 89.49           N  
ATOM   3796  OD1 ASN A 495      17.895 -21.114 -44.196  1.00 89.49           O  
ATOM   3797  N   ALA A 496      17.688 -19.567 -46.932  1.00 90.87           N  
ATOM   3798  CA  ALA A 496      16.989 -18.285 -46.972  1.00 90.87           C  
ATOM   3799  C   ALA A 496      16.666 -17.793 -45.565  1.00 90.87           C  
ATOM   3800  CB  ALA A 496      15.711 -18.401 -47.799  1.00 90.87           C  
ATOM   3801  O   ALA A 496      16.476 -16.594 -45.348  1.00 90.87           O  
ATOM   3802  N   ASN A 497      16.618 -18.638 -44.574  1.00 90.57           N  
ATOM   3803  CA  ASN A 497      16.214 -18.294 -43.215  1.00 90.57           C  
ATOM   3804  C   ASN A 497      17.326 -17.563 -42.468  1.00 90.57           C  
ATOM   3805  CB  ASN A 497      15.792 -19.548 -42.447  1.00 90.57           C  
ATOM   3806  O   ASN A 497      17.058 -16.806 -41.533  1.00 90.57           O  
ATOM   3807  CG  ASN A 497      14.522 -20.169 -42.994  1.00 90.57           C  
ATOM   3808  ND2 ASN A 497      14.416 -21.488 -42.892  1.00 90.57           N  
ATOM   3809  OD1 ASN A 497      13.645 -19.469 -43.506  1.00 90.57           O  
ATOM   3810  N   ILE A 498      18.556 -17.775 -42.823  1.00 88.94           N  
ATOM   3811  CA  ILE A 498      19.642 -17.204 -42.033  1.00 88.94           C  
ATOM   3812  C   ILE A 498      20.421 -16.198 -42.877  1.00 88.94           C  
ATOM   3813  CB  ILE A 498      20.589 -18.301 -41.497  1.00 88.94           C  
ATOM   3814  O   ILE A 498      21.535 -15.810 -42.520  1.00 88.94           O  
ATOM   3815  CG1 ILE A 498      21.163 -19.123 -42.657  1.00 88.94           C  
ATOM   3816  CG2 ILE A 498      19.860 -19.202 -40.496  1.00 88.94           C  
ATOM   3817  CD1 ILE A 498      22.296 -20.056 -42.252  1.00 88.94           C  
ATOM   3818  N   LEU A 499      19.895 -15.826 -44.047  1.00 87.73           N  
ATOM   3819  CA  LEU A 499      20.519 -14.842 -44.926  1.00 87.73           C  
ATOM   3820  C   LEU A 499      20.551 -13.467 -44.267  1.00 87.73           C  
ATOM   3821  CB  LEU A 499      19.771 -14.765 -46.259  1.00 87.73           C  
ATOM   3822  O   LEU A 499      19.501 -12.892 -43.971  1.00 87.73           O  
ATOM   3823  CG  LEU A 499      20.423 -13.919 -47.354  1.00 87.73           C  
ATOM   3824  CD1 LEU A 499      21.756 -14.531 -47.774  1.00 87.73           C  
ATOM   3825  CD2 LEU A 499      19.490 -13.783 -48.553  1.00 87.73           C  
ATOM   3826  N   ASP A 500      21.709 -12.856 -44.003  1.00 83.98           N  
ATOM   3827  CA  ASP A 500      21.842 -11.586 -43.297  1.00 83.98           C  
ATOM   3828  C   ASP A 500      22.384 -10.498 -44.222  1.00 83.98           C  
ATOM   3829  CB  ASP A 500      22.754 -11.742 -42.079  1.00 83.98           C  
ATOM   3830  O   ASP A 500      22.377  -9.316 -43.870  1.00 83.98           O  
ATOM   3831  CG  ASP A 500      24.138 -12.256 -42.435  1.00 83.98           C  
ATOM   3832  OD1 ASP A 500      24.321 -12.790 -43.551  1.00 83.98           O  
ATOM   3833  OD2 ASP A 500      25.052 -12.130 -41.592  1.00 83.98           O  
ATOM   3834  N   LYS A 501      22.703 -10.897 -45.477  1.00 87.19           N  
ATOM   3835  CA  LYS A 501      23.227  -9.933 -46.440  1.00 87.19           C  
ATOM   3836  C   LYS A 501      22.143  -9.489 -47.418  1.00 87.19           C  
ATOM   3837  CB  LYS A 501      24.411 -10.527 -47.204  1.00 87.19           C  
ATOM   3838  O   LYS A 501      21.591 -10.309 -48.155  1.00 87.19           O  
ATOM   3839  CG  LYS A 501      25.602 -10.877 -46.324  1.00 87.19           C  
ATOM   3840  CD  LYS A 501      26.748 -11.460 -47.141  1.00 87.19           C  
ATOM   3841  CE  LYS A 501      27.907 -11.892 -46.253  1.00 87.19           C  
ATOM   3842  NZ  LYS A 501      28.993 -12.549 -47.039  1.00 87.19           N  
ATOM   3843  N   PRO A 502      21.859  -8.151 -47.388  1.00 89.89           N  
ATOM   3844  CA  PRO A 502      20.923  -7.655 -48.400  1.00 89.89           C  
ATOM   3845  C   PRO A 502      21.429  -7.865 -49.825  1.00 89.89           C  
ATOM   3846  CB  PRO A 502      20.811  -6.163 -48.075  1.00 89.89           C  
ATOM   3847  O   PRO A 502      22.635  -7.792 -50.073  1.00 89.89           O  
ATOM   3848  CG  PRO A 502      21.220  -6.052 -46.642  1.00 89.89           C  
ATOM   3849  CD  PRO A 502      22.221  -7.132 -46.346  1.00 89.89           C  
ATOM   3850  N   GLY A 503      20.500  -8.254 -50.648  1.00 91.36           N  
ATOM   3851  CA  GLY A 503      20.877  -8.461 -52.037  1.00 91.36           C  
ATOM   3852  C   GLY A 503      19.843  -9.242 -52.826  1.00 91.36           C  
ATOM   3853  O   GLY A 503      18.714  -9.427 -52.367  1.00 91.36           O  
ATOM   3854  N   GLN A 504      20.282  -9.505 -54.167  1.00 93.04           N  
ATOM   3855  CA  GLN A 504      19.487 -10.322 -55.077  1.00 93.04           C  
ATOM   3856  C   GLN A 504      20.107 -11.704 -55.262  1.00 93.04           C  
ATOM   3857  CB  GLN A 504      19.339  -9.627 -56.432  1.00 93.04           C  
ATOM   3858  O   GLN A 504      21.278 -11.820 -55.629  1.00 93.04           O  
ATOM   3859  CG  GLN A 504      18.731  -8.234 -56.346  1.00 93.04           C  
ATOM   3860  CD  GLN A 504      18.621  -7.556 -57.699  1.00 93.04           C  
ATOM   3861  NE2 GLN A 504      18.341  -6.258 -57.691  1.00 93.04           N  
ATOM   3862  OE1 GLN A 504      18.788  -8.195 -58.743  1.00 93.04           O  
ATOM   3863  N   TYR A 505      19.195 -12.712 -54.983  1.00 92.42           N  
ATOM   3864  CA  TYR A 505      19.698 -14.081 -54.995  1.00 92.42           C  
ATOM   3865  C   TYR A 505      18.865 -14.959 -55.922  1.00 92.42           C  
ATOM   3866  CB  TYR A 505      19.697 -14.668 -53.580  1.00 92.42           C  
ATOM   3867  O   TYR A 505      17.710 -14.641 -56.216  1.00 92.42           O  
ATOM   3868  CG  TYR A 505      20.451 -13.830 -52.576  1.00 92.42           C  
ATOM   3869  CD1 TYR A 505      21.795 -14.075 -52.305  1.00 92.42           C  
ATOM   3870  CD2 TYR A 505      19.821 -12.794 -51.896  1.00 92.42           C  
ATOM   3871  CE1 TYR A 505      22.493 -13.308 -51.378  1.00 92.42           C  
ATOM   3872  CE2 TYR A 505      20.509 -12.020 -50.967  1.00 92.42           C  
ATOM   3873  OH  TYR A 505      22.529 -11.520 -49.798  1.00 92.42           O  
ATOM   3874  CZ  TYR A 505      21.843 -12.284 -50.716  1.00 92.42           C  
ATOM   3875  N   TYR A 506      19.477 -15.960 -56.447  1.00 91.73           N  
ATOM   3876  CA  TYR A 506      18.793 -17.048 -57.137  1.00 91.73           C  
ATOM   3877  C   TYR A 506      18.744 -18.299 -56.269  1.00 91.73           C  
ATOM   3878  CB  TYR A 506      19.486 -17.362 -58.467  1.00 91.73           C  
ATOM   3879  O   TYR A 506      19.764 -18.963 -56.067  1.00 91.73           O  
ATOM   3880  CG  TYR A 506      18.606 -18.092 -59.452  1.00 91.73           C  
ATOM   3881  CD1 TYR A 506      19.010 -19.301 -60.013  1.00 91.73           C  
ATOM   3882  CD2 TYR A 506      17.371 -17.574 -59.825  1.00 91.73           C  
ATOM   3883  CE1 TYR A 506      18.203 -19.977 -60.923  1.00 91.73           C  
ATOM   3884  CE2 TYR A 506      16.556 -18.240 -60.734  1.00 91.73           C  
ATOM   3885  OH  TYR A 506      16.177 -20.104 -62.177  1.00 91.73           O  
ATOM   3886  CZ  TYR A 506      16.980 -19.439 -61.277  1.00 91.73           C  
ATOM   3887  N   LEU A 507      17.519 -18.564 -55.777  1.00 90.46           N  
ATOM   3888  CA  LEU A 507      17.359 -19.577 -54.740  1.00 90.46           C  
ATOM   3889  C   LEU A 507      17.068 -20.942 -55.354  1.00 90.46           C  
ATOM   3890  CB  LEU A 507      16.234 -19.186 -53.778  1.00 90.46           C  
ATOM   3891  O   LEU A 507      16.201 -21.065 -56.222  1.00 90.46           O  
ATOM   3892  CG  LEU A 507      16.182 -19.945 -52.451  1.00 90.46           C  
ATOM   3893  CD1 LEU A 507      17.411 -19.623 -51.608  1.00 90.46           C  
ATOM   3894  CD2 LEU A 507      14.903 -19.608 -51.692  1.00 90.46           C  
ATOM   3895  N   ALA A 508      17.751 -22.033 -54.933  1.00 89.08           N  
ATOM   3896  CA  ALA A 508      17.576 -23.393 -55.437  1.00 89.08           C  
ATOM   3897  C   ALA A 508      16.312 -24.030 -54.868  1.00 89.08           C  
ATOM   3898  CB  ALA A 508      18.797 -24.246 -55.099  1.00 89.08           C  
ATOM   3899  O   ALA A 508      15.828 -23.626 -53.808  1.00 89.08           O  
ATOM   3900  N   SER A 509      15.820 -24.999 -55.571  1.00 91.17           N  
ATOM   3901  CA  SER A 509      14.597 -25.697 -55.189  1.00 91.17           C  
ATOM   3902  C   SER A 509      14.766 -26.420 -53.857  1.00 91.17           C  
ATOM   3903  CB  SER A 509      14.189 -26.697 -56.272  1.00 91.17           C  
ATOM   3904  O   SER A 509      13.799 -26.601 -53.115  1.00 91.17           O  
ATOM   3905  OG  SER A 509      15.201 -27.669 -56.467  1.00 91.17           O  
ATOM   3906  N   TYR A 510      16.036 -26.765 -53.492  1.00 89.64           N  
ATOM   3907  CA  TYR A 510      16.266 -27.559 -52.290  1.00 89.64           C  
ATOM   3908  C   TYR A 510      16.742 -26.681 -51.139  1.00 89.64           C  
ATOM   3909  CB  TYR A 510      17.292 -28.664 -52.563  1.00 89.64           C  
ATOM   3910  O   TYR A 510      17.069 -27.183 -50.061  1.00 89.64           O  
ATOM   3911  CG  TYR A 510      18.525 -28.182 -53.288  1.00 89.64           C  
ATOM   3912  CD1 TYR A 510      18.670 -28.375 -54.660  1.00 89.64           C  
ATOM   3913  CD2 TYR A 510      19.547 -27.533 -52.603  1.00 89.64           C  
ATOM   3914  CE1 TYR A 510      19.805 -27.934 -55.332  1.00 89.64           C  
ATOM   3915  CE2 TYR A 510      20.686 -27.088 -53.265  1.00 89.64           C  
ATOM   3916  OH  TYR A 510      21.932 -26.854 -55.288  1.00 89.64           O  
ATOM   3917  CZ  TYR A 510      20.806 -27.293 -54.627  1.00 89.64           C  
ATOM   3918  N   ALA A 511      16.901 -25.406 -51.345  1.00 89.40           N  
ATOM   3919  CA  ALA A 511      17.380 -24.501 -50.303  1.00 89.40           C  
ATOM   3920  C   ALA A 511      16.418 -24.471 -49.118  1.00 89.40           C  
ATOM   3921  CB  ALA A 511      17.569 -23.094 -50.866  1.00 89.40           C  
ATOM   3922  O   ALA A 511      15.199 -24.429 -49.301  1.00 89.40           O  
ATOM   3923  N   SER A 512      16.983 -24.513 -47.929  1.00 90.38           N  
ATOM   3924  CA  SER A 512      16.196 -24.347 -46.711  1.00 90.38           C  
ATOM   3925  C   SER A 512      15.540 -22.972 -46.660  1.00 90.38           C  
ATOM   3926  CB  SER A 512      17.072 -24.550 -45.474  1.00 90.38           C  
ATOM   3927  O   SER A 512      16.161 -21.968 -47.017  1.00 90.38           O  
ATOM   3928  OG  SER A 512      17.541 -25.886 -45.403  1.00 90.38           O  
ATOM   3929  N   GLY A 513      14.204 -22.969 -46.340  1.00 90.21           N  
ATOM   3930  CA  GLY A 513      13.480 -21.710 -46.268  1.00 90.21           C  
ATOM   3931  C   GLY A 513      12.841 -21.313 -47.585  1.00 90.21           C  
ATOM   3932  O   GLY A 513      12.305 -20.211 -47.714  1.00 90.21           O  
ATOM   3933  N   ASN A 514      12.960 -22.146 -48.606  1.00 93.42           N  
ATOM   3934  CA  ASN A 514      12.264 -22.000 -49.880  1.00 93.42           C  
ATOM   3935  C   ASN A 514      10.769 -22.272 -49.737  1.00 93.42           C  
ATOM   3936  CB  ASN A 514      12.874 -22.927 -50.934  1.00 93.42           C  
ATOM   3937  O   ASN A 514      10.370 -23.354 -49.302  1.00 93.42           O  
ATOM   3938  CG  ASN A 514      12.351 -22.648 -52.329  1.00 93.42           C  
ATOM   3939  ND2 ASN A 514      13.210 -22.812 -53.328  1.00 93.42           N  
ATOM   3940  OD1 ASN A 514      11.184 -22.287 -52.508  1.00 93.42           O  
ATOM   3941  N   PRO A 515       9.890 -21.360 -50.200  1.00 95.26           N  
ATOM   3942  CA  PRO A 515       8.462 -21.461 -49.889  1.00 95.26           C  
ATOM   3943  C   PRO A 515       7.744 -22.503 -50.744  1.00 95.26           C  
ATOM   3944  CB  PRO A 515       7.936 -20.055 -50.187  1.00 95.26           C  
ATOM   3945  O   PRO A 515       6.710 -23.036 -50.335  1.00 95.26           O  
ATOM   3946  CG  PRO A 515       8.902 -19.487 -51.176  1.00 95.26           C  
ATOM   3947  CD  PRO A 515      10.272 -20.019 -50.865  1.00 95.26           C  
ATOM   3948  N   ASN A 516       8.252 -22.897 -51.834  1.00 94.82           N  
ATOM   3949  CA  ASN A 516       7.453 -23.775 -52.682  1.00 94.82           C  
ATOM   3950  C   ASN A 516       8.310 -24.854 -53.337  1.00 94.82           C  
ATOM   3951  CB  ASN A 516       6.713 -22.964 -53.748  1.00 94.82           C  
ATOM   3952  O   ASN A 516       7.829 -25.601 -54.191  1.00 94.82           O  
ATOM   3953  CG  ASN A 516       7.649 -22.359 -54.775  1.00 94.82           C  
ATOM   3954  ND2 ASN A 516       7.083 -21.812 -55.844  1.00 94.82           N  
ATOM   3955  OD1 ASN A 516       8.872 -22.385 -54.611  1.00 94.82           O  
ATOM   3956  N   GLY A 517       9.640 -24.818 -53.051  1.00 92.63           N  
ATOM   3957  CA  GLY A 517      10.506 -25.880 -53.539  1.00 92.63           C  
ATOM   3958  C   GLY A 517      10.848 -25.742 -55.010  1.00 92.63           C  
ATOM   3959  O   GLY A 517      11.301 -26.700 -55.640  1.00 92.63           O  
ATOM   3960  N   ASN A 518      10.607 -24.608 -55.657  1.00 94.96           N  
ATOM   3961  CA  ASN A 518      10.978 -24.309 -57.036  1.00 94.96           C  
ATOM   3962  C   ASN A 518      12.119 -23.297 -57.103  1.00 94.96           C  
ATOM   3963  CB  ASN A 518       9.768 -23.796 -57.818  1.00 94.96           C  
ATOM   3964  O   ASN A 518      12.283 -22.479 -56.196  1.00 94.96           O  
ATOM   3965  CG  ASN A 518       9.781 -24.236 -59.269  1.00 94.96           C  
ATOM   3966  ND2 ASN A 518       8.735 -23.881 -60.006  1.00 94.96           N  
ATOM   3967  OD1 ASN A 518      10.722 -24.892 -59.723  1.00 94.96           O  
ATOM   3968  N   TRP A 519      12.852 -23.386 -58.211  1.00 93.56           N  
ATOM   3969  CA  TRP A 519      13.865 -22.368 -58.468  1.00 93.56           C  
ATOM   3970  C   TRP A 519      13.227 -20.993 -58.633  1.00 93.56           C  
ATOM   3971  CB  TRP A 519      14.676 -22.721 -59.718  1.00 93.56           C  
ATOM   3972  O   TRP A 519      12.130 -20.873 -59.184  1.00 93.56           O  
ATOM   3973  CG  TRP A 519      15.594 -23.893 -59.538  1.00 93.56           C  
ATOM   3974  CD1 TRP A 519      15.268 -25.217 -59.631  1.00 93.56           C  
ATOM   3975  CD2 TRP A 519      16.991 -23.844 -59.228  1.00 93.56           C  
ATOM   3976  CE2 TRP A 519      17.448 -25.178 -59.149  1.00 93.56           C  
ATOM   3977  CE3 TRP A 519      17.901 -22.801 -59.011  1.00 93.56           C  
ATOM   3978  NE1 TRP A 519      16.378 -25.995 -59.398  1.00 93.56           N  
ATOM   3979  CH2 TRP A 519      19.647 -24.456 -58.653  1.00 93.56           C  
ATOM   3980  CZ2 TRP A 519      18.777 -25.496 -58.861  1.00 93.56           C  
ATOM   3981  CZ3 TRP A 519      19.223 -23.119 -58.725  1.00 93.56           C  
ATOM   3982  N   GLY A 520      14.042 -19.980 -58.084  1.00 94.27           N  
ATOM   3983  CA  GLY A 520      13.478 -18.652 -58.264  1.00 94.27           C  
ATOM   3984  C   GLY A 520      14.373 -17.547 -57.735  1.00 94.27           C  
ATOM   3985  O   GLY A 520      15.520 -17.797 -57.358  1.00 94.27           O  
ATOM   3986  N   TYR A 521      13.883 -16.397 -57.883  1.00 94.63           N  
ATOM   3987  CA  TYR A 521      14.611 -15.191 -57.505  1.00 94.63           C  
ATOM   3988  C   TYR A 521      14.202 -14.720 -56.114  1.00 94.63           C  
ATOM   3989  CB  TYR A 521      14.368 -14.075 -58.526  1.00 94.63           C  
ATOM   3990  O   TYR A 521      13.017 -14.507 -55.848  1.00 94.63           O  
ATOM   3991  CG  TYR A 521      14.814 -14.425 -59.925  1.00 94.63           C  
ATOM   3992  CD1 TYR A 521      16.106 -14.135 -60.358  1.00 94.63           C  
ATOM   3993  CD2 TYR A 521      13.944 -15.044 -60.817  1.00 94.63           C  
ATOM   3994  CE1 TYR A 521      16.521 -14.454 -61.647  1.00 94.63           C  
ATOM   3995  CE2 TYR A 521      14.348 -15.367 -62.108  1.00 94.63           C  
ATOM   3996  OH  TYR A 521      16.042 -15.386 -63.790  1.00 94.63           O  
ATOM   3997  CZ  TYR A 521      15.636 -15.069 -62.513  1.00 94.63           C  
ATOM   3998  N   LEU A 522      15.211 -14.591 -55.269  1.00 94.90           N  
ATOM   3999  CA  LEU A 522      14.971 -14.085 -53.922  1.00 94.90           C  
ATOM   4000  C   LEU A 522      15.541 -12.680 -53.759  1.00 94.90           C  
ATOM   4001  CB  LEU A 522      15.585 -15.022 -52.879  1.00 94.90           C  
ATOM   4002  O   LEU A 522      16.721 -12.449 -54.033  1.00 94.90           O  
ATOM   4003  CG  LEU A 522      15.422 -14.608 -51.415  1.00 94.90           C  
ATOM   4004  CD1 LEU A 522      13.987 -14.841 -50.955  1.00 94.90           C  
ATOM   4005  CD2 LEU A 522      16.404 -15.370 -50.531  1.00 94.90           C  
ATOM   4006  N   PHE A 523      14.738 -11.768 -53.343  1.00 94.98           N  
ATOM   4007  CA  PHE A 523      15.122 -10.409 -52.984  1.00 94.98           C  
ATOM   4008  C   PHE A 523      15.099 -10.222 -51.472  1.00 94.98           C  
ATOM   4009  CB  PHE A 523      14.192  -9.391 -53.653  1.00 94.98           C  
ATOM   4010  O   PHE A 523      14.055 -10.383 -50.836  1.00 94.98           O  
ATOM   4011  CG  PHE A 523      14.157  -9.495 -55.153  1.00 94.98           C  
ATOM   4012  CD1 PHE A 523      14.998  -8.715 -55.938  1.00 94.98           C  
ATOM   4013  CD2 PHE A 523      13.284 -10.375 -55.780  1.00 94.98           C  
ATOM   4014  CE1 PHE A 523      14.968  -8.809 -57.327  1.00 94.98           C  
ATOM   4015  CE2 PHE A 523      13.248 -10.474 -57.168  1.00 94.98           C  
ATOM   4016  CZ  PHE A 523      14.090  -9.690 -57.940  1.00 94.98           C  
ATOM   4017  N   HIS A 524      16.245  -9.916 -50.933  1.00 92.66           N  
ATOM   4018  CA  HIS A 524      16.399  -9.736 -49.494  1.00 92.66           C  
ATOM   4019  C   HIS A 524      16.773  -8.297 -49.155  1.00 92.66           C  
ATOM   4020  CB  HIS A 524      17.455 -10.697 -48.944  1.00 92.66           C  
ATOM   4021  O   HIS A 524      17.802  -7.795 -49.611  1.00 92.66           O  
ATOM   4022  CG  HIS A 524      17.697 -10.546 -47.476  1.00 92.66           C  
ATOM   4023  CD2 HIS A 524      18.700  -9.940 -46.798  1.00 92.66           C  
ATOM   4024  ND1 HIS A 524      16.843 -11.060 -46.525  1.00 92.66           N  
ATOM   4025  CE1 HIS A 524      17.311 -10.775 -45.321  1.00 92.66           C  
ATOM   4026  NE2 HIS A 524      18.437 -10.096 -45.459  1.00 92.66           N  
ATOM   4027  N   TYR A 525      15.962  -7.662 -48.346  1.00 92.73           N  
ATOM   4028  CA  TYR A 525      16.155  -6.263 -47.983  1.00 92.73           C  
ATOM   4029  C   TYR A 525      16.125  -6.083 -46.470  1.00 92.73           C  
ATOM   4030  CB  TYR A 525      15.082  -5.385 -48.634  1.00 92.73           C  
ATOM   4031  O   TYR A 525      15.259  -6.637 -45.789  1.00 92.73           O  
ATOM   4032  CG  TYR A 525      15.315  -3.905 -48.451  1.00 92.73           C  
ATOM   4033  CD1 TYR A 525      14.661  -3.196 -47.446  1.00 92.73           C  
ATOM   4034  CD2 TYR A 525      16.189  -3.212 -49.282  1.00 92.73           C  
ATOM   4035  CE1 TYR A 525      14.871  -1.831 -47.274  1.00 92.73           C  
ATOM   4036  CE2 TYR A 525      16.407  -1.848 -49.120  1.00 92.73           C  
ATOM   4037  OH  TYR A 525      15.957   0.183 -47.949  1.00 92.73           O  
ATOM   4038  CZ  TYR A 525      15.745  -1.167 -48.114  1.00 92.73           C  
ATOM   4039  N   SER A 526      17.064  -5.292 -45.978  1.00 89.85           N  
ATOM   4040  CA  SER A 526      17.115  -4.938 -44.563  1.00 89.85           C  
ATOM   4041  C   SER A 526      17.372  -3.446 -44.376  1.00 89.85           C  
ATOM   4042  CB  SER A 526      18.200  -5.744 -43.848  1.00 89.85           C  
ATOM   4043  O   SER A 526      18.272  -2.882 -45.002  1.00 89.85           O  
ATOM   4044  OG  SER A 526      18.360  -5.297 -42.512  1.00 89.85           O  
ATOM   4045  N   CYS A 527      16.565  -2.847 -43.539  1.00 86.17           N  
ATOM   4046  CA  CYS A 527      16.772  -1.435 -43.238  1.00 86.17           C  
ATOM   4047  C   CYS A 527      18.034  -1.234 -42.406  1.00 86.17           C  
ATOM   4048  CB  CYS A 527      15.565  -0.861 -42.497  1.00 86.17           C  
ATOM   4049  O   CYS A 527      18.517  -0.109 -42.265  1.00 86.17           O  
ATOM   4050  SG  CYS A 527      15.202  -1.699 -40.938  1.00 86.17           S  
ATOM   4051  N   TYR A 528      18.596  -2.239 -41.904  1.00 85.29           N  
ATOM   4052  CA  TYR A 528      19.805  -2.126 -41.095  1.00 85.29           C  
ATOM   4053  C   TYR A 528      21.024  -2.621 -41.863  1.00 85.29           C  
ATOM   4054  CB  TYR A 528      19.654  -2.916 -39.791  1.00 85.29           C  
ATOM   4055  O   TYR A 528      22.112  -2.750 -41.297  1.00 85.29           O  
ATOM   4056  CG  TYR A 528      18.646  -2.323 -38.836  1.00 85.29           C  
ATOM   4057  CD1 TYR A 528      18.949  -1.187 -38.090  1.00 85.29           C  
ATOM   4058  CD2 TYR A 528      17.390  -2.899 -38.677  1.00 85.29           C  
ATOM   4059  CE1 TYR A 528      18.024  -0.639 -37.207  1.00 85.29           C  
ATOM   4060  CE2 TYR A 528      16.457  -2.360 -37.798  1.00 85.29           C  
ATOM   4061  OH  TYR A 528      15.863  -0.693 -36.196  1.00 85.29           O  
ATOM   4062  CZ  TYR A 528      16.783  -1.231 -37.068  1.00 85.29           C  
ATOM   4063  N   GLY A 529      20.942  -2.741 -43.190  1.00 83.60           N  
ATOM   4064  CA  GLY A 529      22.059  -3.255 -43.967  1.00 83.60           C  
ATOM   4065  C   GLY A 529      22.555  -4.603 -43.478  1.00 83.60           C  
ATOM   4066  O   GLY A 529      21.776  -5.407 -42.962  1.00 83.60           O  
ATOM   4067  N   LYS A 530      23.804  -4.952 -43.813  1.00 80.76           N  
ATOM   4068  CA  LYS A 530      24.431  -6.169 -43.307  1.00 80.76           C  
ATOM   4069  C   LYS A 530      24.564  -6.128 -41.787  1.00 80.76           C  
ATOM   4070  CB  LYS A 530      25.805  -6.372 -43.948  1.00 80.76           C  
ATOM   4071  O   LYS A 530      25.201  -5.226 -41.239  1.00 80.76           O  
ATOM   4072  CG  LYS A 530      26.492  -7.668 -43.544  1.00 80.76           C  
ATOM   4073  CD  LYS A 530      27.879  -7.782 -44.162  1.00 80.76           C  
ATOM   4074  CE  LYS A 530      28.599  -9.040 -43.695  1.00 80.76           C  
ATOM   4075  NZ  LYS A 530      29.975  -9.136 -44.267  1.00 80.76           N  
ATOM   4076  N   ASN A 531      23.829  -6.942 -41.059  1.00 75.59           N  
ATOM   4077  CA  ASN A 531      23.771  -6.923 -39.601  1.00 75.59           C  
ATOM   4078  C   ASN A 531      23.691  -8.333 -39.024  1.00 75.59           C  
ATOM   4079  CB  ASN A 531      22.583  -6.086 -39.123  1.00 75.59           C  
ATOM   4080  O   ASN A 531      22.715  -9.049 -39.256  1.00 75.59           O  
ATOM   4081  CG  ASN A 531      22.585  -5.872 -37.622  1.00 75.59           C  
ATOM   4082  ND2 ASN A 531      21.654  -5.058 -37.137  1.00 75.59           N  
ATOM   4083  OD1 ASN A 531      23.418  -6.432 -36.904  1.00 75.59           O  
ATOM   4084  N   VAL A 532      24.807  -8.751 -38.215  1.00 72.45           N  
ATOM   4085  CA  VAL A 532      24.827 -10.121 -37.712  1.00 72.45           C  
ATOM   4086  C   VAL A 532      24.677 -10.116 -36.192  1.00 72.45           C  
ATOM   4087  CB  VAL A 532      26.125 -10.855 -38.117  1.00 72.45           C  
ATOM   4088  O   VAL A 532      24.332 -11.137 -35.593  1.00 72.45           O  
ATOM   4089  CG1 VAL A 532      26.137 -11.143 -39.617  1.00 72.45           C  
ATOM   4090  CG2 VAL A 532      27.349 -10.032 -37.718  1.00 72.45           C  
ATOM   4091  N   ASP A 533      24.763  -8.939 -35.494  1.00 76.54           N  
ATOM   4092  CA  ASP A 533      24.892  -9.027 -34.042  1.00 76.54           C  
ATOM   4093  C   ASP A 533      23.849  -8.158 -33.344  1.00 76.54           C  
ATOM   4094  CB  ASP A 533      26.299  -8.617 -33.602  1.00 76.54           C  
ATOM   4095  O   ASP A 533      23.751  -8.163 -32.115  1.00 76.54           O  
ATOM   4096  CG  ASP A 533      27.381  -9.534 -34.144  1.00 76.54           C  
ATOM   4097  OD1 ASP A 533      27.114 -10.737 -34.352  1.00 76.54           O  
ATOM   4098  OD2 ASP A 533      28.513  -9.050 -34.363  1.00 76.54           O  
ATOM   4099  N   ASP A 534      23.044  -7.496 -34.206  1.00 84.84           N  
ATOM   4100  CA  ASP A 534      22.089  -6.586 -33.581  1.00 84.84           C  
ATOM   4101  C   ASP A 534      20.672  -6.842 -34.090  1.00 84.84           C  
ATOM   4102  CB  ASP A 534      22.486  -5.131 -33.840  1.00 84.84           C  
ATOM   4103  O   ASP A 534      20.428  -7.822 -34.796  1.00 84.84           O  
ATOM   4104  CG  ASP A 534      22.036  -4.188 -32.737  1.00 84.84           C  
ATOM   4105  OD1 ASP A 534      21.260  -4.610 -31.853  1.00 84.84           O  
ATOM   4106  OD2 ASP A 534      22.459  -3.012 -32.755  1.00 84.84           O  
ATOM   4107  N   TYR A 535      19.723  -6.137 -33.588  1.00 85.76           N  
ATOM   4108  CA  TYR A 535      18.330  -6.198 -34.017  1.00 85.76           C  
ATOM   4109  C   TYR A 535      18.219  -6.069 -35.531  1.00 85.76           C  
ATOM   4110  CB  TYR A 535      17.509  -5.097 -33.337  1.00 85.76           C  
ATOM   4111  O   TYR A 535      18.927  -5.268 -36.145  1.00 85.76           O  
ATOM   4112  CG  TYR A 535      17.128  -5.417 -31.912  1.00 85.76           C  
ATOM   4113  CD1 TYR A 535      16.050  -6.253 -31.630  1.00 85.76           C  
ATOM   4114  CD2 TYR A 535      17.843  -4.883 -30.845  1.00 85.76           C  
ATOM   4115  CE1 TYR A 535      15.693  -6.549 -30.318  1.00 85.76           C  
ATOM   4116  CE2 TYR A 535      17.495  -5.172 -29.530  1.00 85.76           C  
ATOM   4117  OH  TYR A 535      16.072  -6.295 -27.977  1.00 85.76           O  
ATOM   4118  CZ  TYR A 535      16.421  -6.005 -29.277  1.00 85.76           C  
ATOM   4119  N   LYS A 536      17.309  -6.990 -36.013  1.00 82.41           N  
ATOM   4120  CA  LYS A 536      17.100  -7.086 -37.455  1.00 82.41           C  
ATOM   4121  C   LYS A 536      15.648  -6.793 -37.820  1.00 82.41           C  
ATOM   4122  CB  LYS A 536      17.499  -8.472 -37.964  1.00 82.41           C  
ATOM   4123  O   LYS A 536      14.738  -7.061 -37.033  1.00 82.41           O  
ATOM   4124  CG  LYS A 536      18.927  -8.871 -37.620  1.00 82.41           C  
ATOM   4125  CD  LYS A 536      19.227 -10.300 -38.052  1.00 82.41           C  
ATOM   4126  CE  LYS A 536      20.603 -10.751 -37.578  1.00 82.41           C  
ATOM   4127  NZ  LYS A 536      21.311 -11.554 -38.619  1.00 82.41           N  
ATOM   4128  N   GLU A 537      15.635  -6.079 -38.897  1.00 89.38           N  
ATOM   4129  CA  GLU A 537      14.384  -5.902 -39.628  1.00 89.38           C  
ATOM   4130  C   GLU A 537      14.608  -5.990 -41.135  1.00 89.38           C  
ATOM   4131  CB  GLU A 537      13.737  -4.561 -39.270  1.00 89.38           C  
ATOM   4132  O   GLU A 537      15.351  -5.189 -41.705  1.00 89.38           O  
ATOM   4133  CG  GLU A 537      12.298  -4.427 -39.745  1.00 89.38           C  
ATOM   4134  CD  GLU A 537      11.612  -3.170 -39.233  1.00 89.38           C  
ATOM   4135  OE1 GLU A 537      10.379  -3.038 -39.406  1.00 89.38           O  
ATOM   4136  OE2 GLU A 537      12.313  -2.311 -38.654  1.00 89.38           O  
ATOM   4137  N   ALA A 538      13.859  -7.107 -41.690  1.00 92.93           N  
ATOM   4138  CA  ALA A 538      14.106  -7.362 -43.106  1.00 92.93           C  
ATOM   4139  C   ALA A 538      12.871  -7.951 -43.782  1.00 92.93           C  
ATOM   4140  CB  ALA A 538      15.299  -8.300 -43.278  1.00 92.93           C  
ATOM   4141  O   ALA A 538      11.908  -8.328 -43.109  1.00 92.93           O  
ATOM   4142  N   ILE A 539      12.916  -7.904 -45.121  1.00 95.56           N  
ATOM   4143  CA  ILE A 539      11.888  -8.561 -45.921  1.00 95.56           C  
ATOM   4144  C   ILE A 539      12.544  -9.452 -46.973  1.00 95.56           C  
ATOM   4145  CB  ILE A 539      10.954  -7.532 -46.596  1.00 95.56           C  
ATOM   4146  O   ILE A 539      13.659  -9.175 -47.422  1.00 95.56           O  
ATOM   4147  CG1 ILE A 539      11.752  -6.626 -47.542  1.00 95.56           C  
ATOM   4148  CG2 ILE A 539      10.211  -6.704 -45.544  1.00 95.56           C  
ATOM   4149  CD1 ILE A 539      10.887  -5.740 -48.428  1.00 95.56           C  
ATOM   4150  N   GLN A 540      11.693 -10.497 -47.291  1.00 95.52           N  
ATOM   4151  CA  GLN A 540      12.032 -11.336 -48.435  1.00 95.52           C  
ATOM   4152  C   GLN A 540      10.850 -11.467 -49.391  1.00 95.52           C  
ATOM   4153  CB  GLN A 540      12.487 -12.720 -47.970  1.00 95.52           C  
ATOM   4154  O   GLN A 540       9.710 -11.644 -48.957  1.00 95.52           O  
ATOM   4155  CG  GLN A 540      13.847 -12.723 -47.286  1.00 95.52           C  
ATOM   4156  CD  GLN A 540      14.280 -14.110 -46.847  1.00 95.52           C  
ATOM   4157  NE2 GLN A 540      15.587 -14.353 -46.855  1.00 95.52           N  
ATOM   4158  OE1 GLN A 540      13.448 -14.955 -46.503  1.00 95.52           O  
ATOM   4159  N   THR A 541      11.239 -11.266 -50.688  1.00 97.18           N  
ATOM   4160  CA  THR A 541      10.327 -11.555 -51.790  1.00 97.18           C  
ATOM   4161  C   THR A 541      10.902 -12.637 -52.699  1.00 97.18           C  
ATOM   4162  CB  THR A 541      10.033 -10.290 -52.617  1.00 97.18           C  
ATOM   4163  O   THR A 541      12.046 -12.536 -53.147  1.00 97.18           O  
ATOM   4164  CG2 THR A 541       8.939 -10.548 -53.647  1.00 97.18           C  
ATOM   4165  OG1 THR A 541       9.609  -9.240 -51.739  1.00 97.18           O  
ATOM   4166  N   PHE A 542      10.016 -13.681 -52.886  1.00 96.37           N  
ATOM   4167  CA  PHE A 542      10.468 -14.782 -53.729  1.00 96.37           C  
ATOM   4168  C   PHE A 542       9.585 -14.915 -54.964  1.00 96.37           C  
ATOM   4169  CB  PHE A 542      10.472 -16.097 -52.943  1.00 96.37           C  
ATOM   4170  O   PHE A 542       8.371 -15.099 -54.849  1.00 96.37           O  
ATOM   4171  CG  PHE A 542      10.921 -17.285 -53.750  1.00 96.37           C  
ATOM   4172  CD1 PHE A 542      10.013 -18.262 -54.138  1.00 96.37           C  
ATOM   4173  CD2 PHE A 542      12.252 -17.424 -54.121  1.00 96.37           C  
ATOM   4174  CE1 PHE A 542      10.426 -19.363 -54.885  1.00 96.37           C  
ATOM   4175  CE2 PHE A 542      12.672 -18.521 -54.868  1.00 96.37           C  
ATOM   4176  CZ  PHE A 542      11.757 -19.490 -55.247  1.00 96.37           C  
ATOM   4177  N   TRP A 543      10.277 -14.778 -56.094  1.00 96.33           N  
ATOM   4178  CA  TRP A 543       9.642 -15.016 -57.386  1.00 96.33           C  
ATOM   4179  C   TRP A 543      10.033 -16.381 -57.941  1.00 96.33           C  
ATOM   4180  CB  TRP A 543      10.022 -13.918 -58.383  1.00 96.33           C  
ATOM   4181  O   TRP A 543      11.127 -16.547 -58.485  1.00 96.33           O  
ATOM   4182  CG  TRP A 543       8.960 -12.878 -58.577  1.00 96.33           C  
ATOM   4183  CD1 TRP A 543       7.692 -12.890 -58.068  1.00 96.33           C  
ATOM   4184  CD2 TRP A 543       9.074 -11.673 -59.341  1.00 96.33           C  
ATOM   4185  CE2 TRP A 543       7.835 -11.001 -59.250  1.00 96.33           C  
ATOM   4186  CE3 TRP A 543      10.106 -11.095 -60.093  1.00 96.33           C  
ATOM   4187  NE1 TRP A 543       7.010 -11.764 -58.469  1.00 96.33           N  
ATOM   4188  CH2 TRP A 543       8.625  -9.236 -60.613  1.00 96.33           C  
ATOM   4189  CZ2 TRP A 543       7.600  -9.779 -59.884  1.00 96.33           C  
ATOM   4190  CZ3 TRP A 543       9.870  -9.878 -60.723  1.00 96.33           C  
ATOM   4191  N   SER A 544       8.982 -17.249 -57.845  1.00 95.69           N  
ATOM   4192  CA  SER A 544       9.235 -18.615 -58.292  1.00 95.69           C  
ATOM   4193  C   SER A 544       9.214 -18.712 -59.814  1.00 95.69           C  
ATOM   4194  CB  SER A 544       8.203 -19.574 -57.697  1.00 95.69           C  
ATOM   4195  O   SER A 544       8.490 -17.968 -60.478  1.00 95.69           O  
ATOM   4196  OG  SER A 544       8.444 -20.903 -58.128  1.00 95.69           O  
ATOM   4197  N   ASN A 545       9.940 -19.599 -60.369  1.00 95.51           N  
ATOM   4198  CA  ASN A 545       9.984 -19.800 -61.814  1.00 95.51           C  
ATOM   4199  C   ASN A 545       8.630 -20.244 -62.360  1.00 95.51           C  
ATOM   4200  CB  ASN A 545      11.065 -20.820 -62.181  1.00 95.51           C  
ATOM   4201  O   ASN A 545       8.364 -20.109 -63.556  1.00 95.51           O  
ATOM   4202  CG  ASN A 545      12.460 -20.227 -62.154  1.00 95.51           C  
ATOM   4203  ND2 ASN A 545      13.469 -21.078 -62.303  1.00 95.51           N  
ATOM   4204  OD1 ASN A 545      12.630 -19.015 -62.000  1.00 95.51           O  
ATOM   4205  N   ASP A 546       7.806 -20.745 -61.444  1.00 93.27           N  
ATOM   4206  CA  ASP A 546       6.494 -21.176 -61.919  1.00 93.27           C  
ATOM   4207  C   ASP A 546       5.495 -20.021 -61.893  1.00 93.27           C  
ATOM   4208  CB  ASP A 546       5.974 -22.341 -61.075  1.00 93.27           C  
ATOM   4209  O   ASP A 546       4.298 -20.225 -62.108  1.00 93.27           O  
ATOM   4210  CG  ASP A 546       5.737 -21.963 -59.624  1.00 93.27           C  
ATOM   4211  OD1 ASP A 546       6.055 -20.820 -59.231  1.00 93.27           O  
ATOM   4212  OD2 ASP A 546       5.230 -22.817 -58.865  1.00 93.27           O  
ATOM   4213  N   GLY A 547       5.931 -18.775 -61.554  1.00 90.57           N  
ATOM   4214  CA  GLY A 547       5.106 -17.586 -61.697  1.00 90.57           C  
ATOM   4215  C   GLY A 547       4.443 -17.161 -60.401  1.00 90.57           C  
ATOM   4216  O   GLY A 547       3.723 -16.161 -60.364  1.00 90.57           O  
ATOM   4217  N   ARG A 548       4.686 -17.854 -59.313  1.00 93.50           N  
ATOM   4218  CA  ARG A 548       4.105 -17.523 -58.016  1.00 93.50           C  
ATOM   4219  C   ARG A 548       5.014 -16.580 -57.234  1.00 93.50           C  
ATOM   4220  CB  ARG A 548       3.845 -18.793 -57.203  1.00 93.50           C  
ATOM   4221  O   ARG A 548       6.238 -16.642 -57.361  1.00 93.50           O  
ATOM   4222  CG  ARG A 548       2.740 -19.671 -57.769  1.00 93.50           C  
ATOM   4223  CD  ARG A 548       2.562 -20.946 -56.958  1.00 93.50           C  
ATOM   4224  NE  ARG A 548       3.690 -21.857 -57.131  1.00 93.50           N  
ATOM   4225  NH1 ARG A 548       2.982 -23.368 -55.532  1.00 93.50           N  
ATOM   4226  NH2 ARG A 548       4.927 -23.741 -56.687  1.00 93.50           N  
ATOM   4227  CZ  ARG A 548       3.864 -22.987 -56.450  1.00 93.50           C  
ATOM   4228  N   LEU A 549       4.328 -15.673 -56.533  1.00 95.88           N  
ATOM   4229  CA  LEU A 549       5.008 -14.666 -55.725  1.00 95.88           C  
ATOM   4230  C   LEU A 549       4.784 -14.921 -54.238  1.00 95.88           C  
ATOM   4231  CB  LEU A 549       4.521 -13.263 -56.093  1.00 95.88           C  
ATOM   4232  O   LEU A 549       3.647 -15.113 -53.801  1.00 95.88           O  
ATOM   4233  CG  LEU A 549       5.169 -12.100 -55.340  1.00 95.88           C  
ATOM   4234  CD1 LEU A 549       6.604 -11.897 -55.813  1.00 95.88           C  
ATOM   4235  CD2 LEU A 549       4.355 -10.824 -55.524  1.00 95.88           C  
ATOM   4236  N   PHE A 550       5.930 -14.888 -53.495  1.00 97.78           N  
ATOM   4237  CA  PHE A 550       5.897 -15.119 -52.056  1.00 97.78           C  
ATOM   4238  C   PHE A 550       6.569 -13.974 -51.308  1.00 97.78           C  
ATOM   4239  CB  PHE A 550       6.580 -16.445 -51.707  1.00 97.78           C  
ATOM   4240  O   PHE A 550       7.519 -13.370 -51.810  1.00 97.78           O  
ATOM   4241  CG  PHE A 550       5.977 -17.638 -52.398  1.00 97.78           C  
ATOM   4242  CD1 PHE A 550       5.049 -18.441 -51.747  1.00 97.78           C  
ATOM   4243  CD2 PHE A 550       6.338 -17.957 -53.701  1.00 97.78           C  
ATOM   4244  CE1 PHE A 550       4.489 -19.546 -52.384  1.00 97.78           C  
ATOM   4245  CE2 PHE A 550       5.783 -19.060 -54.344  1.00 97.78           C  
ATOM   4246  CZ  PHE A 550       4.859 -19.853 -53.684  1.00 97.78           C  
ATOM   4247  N   PHE A 551       6.035 -13.680 -50.072  1.00 97.80           N  
ATOM   4248  CA  PHE A 551       6.549 -12.588 -49.254  1.00 97.80           C  
ATOM   4249  C   PHE A 551       6.590 -12.986 -47.784  1.00 97.80           C  
ATOM   4250  CB  PHE A 551       5.692 -11.330 -49.434  1.00 97.80           C  
ATOM   4251  O   PHE A 551       5.694 -13.679 -47.298  1.00 97.80           O  
ATOM   4252  CG  PHE A 551       6.080 -10.196 -48.524  1.00 97.80           C  
ATOM   4253  CD1 PHE A 551       5.463 -10.035 -47.290  1.00 97.80           C  
ATOM   4254  CD2 PHE A 551       7.063  -9.291 -48.904  1.00 97.80           C  
ATOM   4255  CE1 PHE A 551       5.820  -8.986 -46.445  1.00 97.80           C  
ATOM   4256  CE2 PHE A 551       7.425  -8.241 -48.065  1.00 97.80           C  
ATOM   4257  CZ  PHE A 551       6.802  -8.089 -46.837  1.00 97.80           C  
ATOM   4258  N   ARG A 552       7.645 -12.517 -47.090  1.00 96.68           N  
ATOM   4259  CA  ARG A 552       7.675 -12.681 -45.640  1.00 96.68           C  
ATOM   4260  C   ARG A 552       8.507 -11.584 -44.983  1.00 96.68           C  
ATOM   4261  CB  ARG A 552       8.232 -14.056 -45.266  1.00 96.68           C  
ATOM   4262  O   ARG A 552       9.346 -10.959 -45.634  1.00 96.68           O  
ATOM   4263  CG  ARG A 552       9.701 -14.242 -45.614  1.00 96.68           C  
ATOM   4264  CD  ARG A 552      10.193 -15.637 -45.256  1.00 96.68           C  
ATOM   4265  NE  ARG A 552      11.612 -15.801 -45.557  1.00 96.68           N  
ATOM   4266  NH1 ARG A 552      11.720 -17.998 -44.850  1.00 96.68           N  
ATOM   4267  NH2 ARG A 552      13.593 -16.959 -45.667  1.00 96.68           N  
ATOM   4268  CZ  ARG A 552      12.305 -16.919 -45.357  1.00 96.68           C  
ATOM   4269  N   HIS A 553       8.280 -11.383 -43.742  1.00 95.67           N  
ATOM   4270  CA  HIS A 553       8.944 -10.388 -42.908  1.00 95.67           C  
ATOM   4271  C   HIS A 553       9.755 -11.050 -41.799  1.00 95.67           C  
ATOM   4272  CB  HIS A 553       7.920  -9.424 -42.306  1.00 95.67           C  
ATOM   4273  O   HIS A 553       9.334 -12.063 -41.237  1.00 95.67           O  
ATOM   4274  CG  HIS A 553       8.536  -8.255 -41.605  1.00 95.67           C  
ATOM   4275  CD2 HIS A 553       9.028  -7.088 -42.084  1.00 95.67           C  
ATOM   4276  ND1 HIS A 553       8.704  -8.212 -40.238  1.00 95.67           N  
ATOM   4277  CE1 HIS A 553       9.272  -7.065 -39.906  1.00 95.67           C  
ATOM   4278  NE2 HIS A 553       9.479  -6.365 -41.008  1.00 95.67           N  
ATOM   4279  N   HIS A 554      10.967 -10.455 -41.636  1.00 93.16           N  
ATOM   4280  CA  HIS A 554      11.693 -10.821 -40.425  1.00 93.16           C  
ATOM   4281  C   HIS A 554      11.199 -10.021 -39.224  1.00 93.16           C  
ATOM   4282  CB  HIS A 554      13.195 -10.608 -40.616  1.00 93.16           C  
ATOM   4283  O   HIS A 554      11.030  -8.803 -39.311  1.00 93.16           O  
ATOM   4284  CG  HIS A 554      14.023 -11.122 -39.482  1.00 93.16           C  
ATOM   4285  CD2 HIS A 554      14.694 -12.287 -39.327  1.00 93.16           C  
ATOM   4286  ND1 HIS A 554      14.230 -10.401 -38.325  1.00 93.16           N  
ATOM   4287  CE1 HIS A 554      14.995 -11.104 -37.507  1.00 93.16           C  
ATOM   4288  NE2 HIS A 554      15.291 -12.252 -38.091  1.00 93.16           N  
ATOM   4289  N   ARG A 555      10.909 -10.674 -38.162  1.00 91.55           N  
ATOM   4290  CA  ARG A 555      10.460  -9.973 -36.963  1.00 91.55           C  
ATOM   4291  C   ARG A 555      11.583  -9.130 -36.369  1.00 91.55           C  
ATOM   4292  CB  ARG A 555       9.944 -10.968 -35.921  1.00 91.55           C  
ATOM   4293  O   ARG A 555      12.762  -9.435 -36.557  1.00 91.55           O  
ATOM   4294  CG  ARG A 555       8.692 -11.716 -36.350  1.00 91.55           C  
ATOM   4295  CD  ARG A 555       8.263 -12.741 -35.309  1.00 91.55           C  
ATOM   4296  NE  ARG A 555       7.159 -13.567 -35.789  1.00 91.55           N  
ATOM   4297  NH1 ARG A 555       8.079 -15.567 -35.092  1.00 91.55           N  
ATOM   4298  NH2 ARG A 555       6.044 -15.543 -36.147  1.00 91.55           N  
ATOM   4299  CZ  ARG A 555       7.096 -14.890 -35.675  1.00 91.55           C  
ATOM   4300  N   TRP A 556      11.221  -8.003 -35.860  1.00 91.31           N  
ATOM   4301  CA  TRP A 556      12.207  -7.201 -35.144  1.00 91.31           C  
ATOM   4302  C   TRP A 556      12.825  -7.994 -33.997  1.00 91.31           C  
ATOM   4303  CB  TRP A 556      11.569  -5.917 -34.607  1.00 91.31           C  
ATOM   4304  O   TRP A 556      12.235  -8.102 -32.919  1.00 91.31           O  
ATOM   4305  CG  TRP A 556      12.557  -4.917 -34.085  1.00 91.31           C  
ATOM   4306  CD1 TRP A 556      13.672  -4.450 -34.723  1.00 91.31           C  
ATOM   4307  CD2 TRP A 556      12.520  -4.265 -32.812  1.00 91.31           C  
ATOM   4308  CE2 TRP A 556      13.646  -3.414 -32.746  1.00 91.31           C  
ATOM   4309  CE3 TRP A 556      11.644  -4.317 -31.720  1.00 91.31           C  
ATOM   4310  NE1 TRP A 556      14.331  -3.546 -33.923  1.00 91.31           N  
ATOM   4311  CH2 TRP A 556      13.044  -2.690 -30.574  1.00 91.31           C  
ATOM   4312  CZ2 TRP A 556      13.917  -2.620 -31.629  1.00 91.31           C  
ATOM   4313  CZ3 TRP A 556      11.916  -3.526 -30.609  1.00 91.31           C  
ATOM   4314  N   SER A 557      13.976  -8.593 -34.269  1.00 91.26           N  
ATOM   4315  CA  SER A 557      14.600  -9.452 -33.268  1.00 91.26           C  
ATOM   4316  C   SER A 557      16.084  -9.651 -33.558  1.00 91.26           C  
ATOM   4317  CB  SER A 557      13.897 -10.808 -33.212  1.00 91.26           C  
ATOM   4318  O   SER A 557      16.558  -9.324 -34.648  1.00 91.26           O  
ATOM   4319  OG  SER A 557      14.523 -11.736 -34.082  1.00 91.26           O  
ATOM   4320  N   LYS A 558      16.867 -10.118 -32.545  1.00 89.88           N  
ATOM   4321  CA  LYS A 558      18.286 -10.432 -32.684  1.00 89.88           C  
ATOM   4322  C   LYS A 558      18.487 -11.860 -33.184  1.00 89.88           C  
ATOM   4323  CB  LYS A 558      19.012 -10.236 -31.352  1.00 89.88           C  
ATOM   4324  O   LYS A 558      19.618 -12.282 -33.435  1.00 89.88           O  
ATOM   4325  CG  LYS A 558      19.091  -8.786 -30.898  1.00 89.88           C  
ATOM   4326  CD  LYS A 558      19.892  -8.646 -29.610  1.00 89.88           C  
ATOM   4327  CE  LYS A 558      19.969  -7.196 -29.153  1.00 89.88           C  
ATOM   4328  NZ  LYS A 558      20.771  -7.051 -27.901  1.00 89.88           N  
ATOM   4329  N   ILE A 559      17.401 -12.676 -33.365  1.00 89.50           N  
ATOM   4330  CA  ILE A 559      17.440 -14.056 -33.837  1.00 89.50           C  
ATOM   4331  C   ILE A 559      17.468 -14.078 -35.363  1.00 89.50           C  
ATOM   4332  CB  ILE A 559      16.235 -14.868 -33.311  1.00 89.50           C  
ATOM   4333  O   ILE A 559      16.578 -13.528 -36.015  1.00 89.50           O  
ATOM   4334  CG1 ILE A 559      16.205 -14.848 -31.779  1.00 89.50           C  
ATOM   4335  CG2 ILE A 559      16.281 -16.305 -33.839  1.00 89.50           C  
ATOM   4336  CD1 ILE A 559      14.934 -15.430 -31.176  1.00 89.50           C  
ATOM   4337  N   ILE A 560      18.470 -14.745 -35.951  1.00 85.72           N  
ATOM   4338  CA  ILE A 560      18.729 -14.723 -37.387  1.00 85.72           C  
ATOM   4339  C   ILE A 560      17.593 -15.425 -38.127  1.00 85.72           C  
ATOM   4340  CB  ILE A 560      20.082 -15.387 -37.728  1.00 85.72           C  
ATOM   4341  O   ILE A 560      17.104 -14.925 -39.143  1.00 85.72           O  
ATOM   4342  CG1 ILE A 560      20.512 -15.021 -39.153  1.00 85.72           C  
ATOM   4343  CG2 ILE A 560      19.997 -16.906 -37.554  1.00 85.72           C  
ATOM   4344  CD1 ILE A 560      22.020 -14.906 -39.334  1.00 85.72           C  
ATOM   4345  N   ASP A 561      17.057 -16.438 -37.663  1.00 89.80           N  
ATOM   4346  CA  ASP A 561      16.003 -17.229 -38.291  1.00 89.80           C  
ATOM   4347  C   ASP A 561      14.646 -16.939 -37.655  1.00 89.80           C  
ATOM   4348  CB  ASP A 561      16.322 -18.722 -38.193  1.00 89.80           C  
ATOM   4349  O   ASP A 561      13.936 -17.861 -37.246  1.00 89.80           O  
ATOM   4350  CG  ASP A 561      15.353 -19.589 -38.977  1.00 89.80           C  
ATOM   4351  OD1 ASP A 561      14.559 -19.047 -39.776  1.00 89.80           O  
ATOM   4352  OD2 ASP A 561      15.380 -20.825 -38.791  1.00 89.80           O  
ATOM   4353  N   ASP A 562      14.302 -15.697 -37.510  1.00 92.93           N  
ATOM   4354  CA  ASP A 562      13.032 -15.286 -36.920  1.00 92.93           C  
ATOM   4355  C   ASP A 562      12.100 -14.697 -37.976  1.00 92.93           C  
ATOM   4356  CB  ASP A 562      13.265 -14.271 -35.798  1.00 92.93           C  
ATOM   4357  O   ASP A 562      11.697 -13.536 -37.878  1.00 92.93           O  
ATOM   4358  CG  ASP A 562      12.089 -14.161 -34.844  1.00 92.93           C  
ATOM   4359  OD1 ASP A 562      11.174 -15.011 -34.902  1.00 92.93           O  
ATOM   4360  OD2 ASP A 562      12.075 -13.214 -34.029  1.00 92.93           O  
ATOM   4361  N   TRP A 563      11.621 -15.546 -38.894  1.00 93.70           N  
ATOM   4362  CA  TRP A 563      10.811 -15.116 -40.029  1.00 93.70           C  
ATOM   4363  C   TRP A 563       9.340 -15.453 -39.807  1.00 93.70           C  
ATOM   4364  CB  TRP A 563      11.308 -15.769 -41.322  1.00 93.70           C  
ATOM   4365  O   TRP A 563       9.015 -16.494 -39.230  1.00 93.70           O  
ATOM   4366  CG  TRP A 563      12.655 -15.285 -41.769  1.00 93.70           C  
ATOM   4367  CD1 TRP A 563      13.868 -15.847 -41.486  1.00 93.70           C  
ATOM   4368  CD2 TRP A 563      12.924 -14.135 -42.577  1.00 93.70           C  
ATOM   4369  CE2 TRP A 563      14.325 -14.061 -42.745  1.00 93.70           C  
ATOM   4370  CE3 TRP A 563      12.116 -13.160 -43.177  1.00 93.70           C  
ATOM   4371  NE1 TRP A 563      14.877 -15.116 -42.070  1.00 93.70           N  
ATOM   4372  CH2 TRP A 563      14.122 -12.107 -44.065  1.00 93.70           C  
ATOM   4373  CZ2 TRP A 563      14.935 -13.048 -43.489  1.00 93.70           C  
ATOM   4374  CZ3 TRP A 563      12.726 -12.153 -43.916  1.00 93.70           C  
ATOM   4375  N   GLU A 564       8.566 -14.538 -40.201  1.00 96.02           N  
ATOM   4376  CA  GLU A 564       7.161 -14.902 -40.360  1.00 96.02           C  
ATOM   4377  C   GLU A 564       6.980 -15.930 -41.473  1.00 96.02           C  
ATOM   4378  CB  GLU A 564       6.314 -13.660 -40.649  1.00 96.02           C  
ATOM   4379  O   GLU A 564       7.864 -16.104 -42.315  1.00 96.02           O  
ATOM   4380  CG  GLU A 564       6.343 -12.624 -39.535  1.00 96.02           C  
ATOM   4381  CD  GLU A 564       5.522 -11.383 -39.848  1.00 96.02           C  
ATOM   4382  OE1 GLU A 564       5.340 -10.532 -38.948  1.00 96.02           O  
ATOM   4383  OE2 GLU A 564       5.057 -11.260 -41.004  1.00 96.02           O  
ATOM   4384  N   PRO A 565       5.839 -16.650 -41.367  1.00 95.90           N  
ATOM   4385  CA  PRO A 565       5.607 -17.618 -42.441  1.00 95.90           C  
ATOM   4386  C   PRO A 565       5.495 -16.960 -43.815  1.00 95.90           C  
ATOM   4387  CB  PRO A 565       4.284 -18.277 -42.042  1.00 95.90           C  
ATOM   4388  O   PRO A 565       5.064 -15.809 -43.919  1.00 95.90           O  
ATOM   4389  CG  PRO A 565       4.157 -18.020 -40.575  1.00 95.90           C  
ATOM   4390  CD  PRO A 565       4.872 -16.740 -40.251  1.00 95.90           C  
ATOM   4391  N   TRP A 566       5.752 -17.712 -44.888  1.00 97.03           N  
ATOM   4392  CA  TRP A 566       5.587 -17.251 -46.263  1.00 97.03           C  
ATOM   4393  C   TRP A 566       4.113 -17.050 -46.597  1.00 97.03           C  
ATOM   4394  CB  TRP A 566       6.214 -18.246 -47.243  1.00 97.03           C  
ATOM   4395  O   TRP A 566       3.266 -17.856 -46.206  1.00 97.03           O  
ATOM   4396  CG  TRP A 566       7.713 -18.208 -47.275  1.00 97.03           C  
ATOM   4397  CD1 TRP A 566       8.573 -19.089 -46.680  1.00 97.03           C  
ATOM   4398  CD2 TRP A 566       8.528 -17.234 -47.934  1.00 97.03           C  
ATOM   4399  CE2 TRP A 566       9.875 -17.587 -47.697  1.00 97.03           C  
ATOM   4400  CE3 TRP A 566       8.251 -16.096 -48.703  1.00 97.03           C  
ATOM   4401  NE1 TRP A 566       9.875 -18.721 -46.930  1.00 97.03           N  
ATOM   4402  CH2 TRP A 566      10.643 -15.734 -48.952  1.00 97.03           C  
ATOM   4403  CZ2 TRP A 566      10.943 -16.842 -48.202  1.00 97.03           C  
ATOM   4404  CZ3 TRP A 566       9.315 -15.356 -49.206  1.00 97.03           C  
ATOM   4405  N   LYS A 567       3.912 -15.893 -47.293  1.00 97.16           N  
ATOM   4406  CA  LYS A 567       2.583 -15.630 -47.839  1.00 97.16           C  
ATOM   4407  C   LYS A 567       2.613 -15.589 -49.364  1.00 97.16           C  
ATOM   4408  CB  LYS A 567       2.028 -14.315 -47.290  1.00 97.16           C  
ATOM   4409  O   LYS A 567       3.443 -14.895 -49.955  1.00 97.16           O  
ATOM   4410  CG  LYS A 567       1.797 -14.320 -45.786  1.00 97.16           C  
ATOM   4411  CD  LYS A 567       1.182 -13.011 -45.311  1.00 97.16           C  
ATOM   4412  CE  LYS A 567       0.980 -13.002 -43.801  1.00 97.16           C  
ATOM   4413  NZ  LYS A 567       0.429 -11.699 -43.323  1.00 97.16           N  
ATOM   4414  N   GLU A 568       1.708 -16.414 -49.977  1.00 95.47           N  
ATOM   4415  CA  GLU A 568       1.581 -16.424 -51.431  1.00 95.47           C  
ATOM   4416  C   GLU A 568       0.608 -15.350 -51.908  1.00 95.47           C  
ATOM   4417  CB  GLU A 568       1.126 -17.801 -51.922  1.00 95.47           C  
ATOM   4418  O   GLU A 568      -0.486 -15.208 -51.358  1.00 95.47           O  
ATOM   4419  CG  GLU A 568       1.005 -17.906 -53.435  1.00 95.47           C  
ATOM   4420  CD  GLU A 568       0.544 -19.276 -53.907  1.00 95.47           C  
ATOM   4421  OE1 GLU A 568       0.315 -19.453 -55.125  1.00 95.47           O  
ATOM   4422  OE2 GLU A 568       0.409 -20.179 -53.052  1.00 95.47           O  
ATOM   4423  N   PHE A 569       1.028 -14.566 -52.863  1.00 92.52           N  
ATOM   4424  CA  PHE A 569       0.185 -13.540 -53.467  1.00 92.52           C  
ATOM   4425  C   PHE A 569      -0.357 -14.008 -54.812  1.00 92.52           C  
ATOM   4426  CB  PHE A 569       0.966 -12.234 -53.640  1.00 92.52           C  
ATOM   4427  O   PHE A 569       0.356 -14.652 -55.585  1.00 92.52           O  
ATOM   4428  CG  PHE A 569       1.165 -11.470 -52.359  1.00 92.52           C  
ATOM   4429  CD1 PHE A 569       0.468 -10.292 -52.121  1.00 92.52           C  
ATOM   4430  CD2 PHE A 569       2.048 -11.932 -51.392  1.00 92.52           C  
ATOM   4431  CE1 PHE A 569       0.650  -9.583 -50.935  1.00 92.52           C  
ATOM   4432  CE2 PHE A 569       2.235 -11.229 -50.205  1.00 92.52           C  
ATOM   4433  CZ  PHE A 569       1.536 -10.054 -49.979  1.00 92.52           C  
ATOM   4434  N   THR A 570      -1.687 -13.793 -54.943  1.00 87.40           N  
ATOM   4435  CA  THR A 570      -2.350 -14.178 -56.184  1.00 87.40           C  
ATOM   4436  C   THR A 570      -2.564 -12.964 -57.083  1.00 87.40           C  
ATOM   4437  CB  THR A 570      -3.703 -14.860 -55.907  1.00 87.40           C  
ATOM   4438  O   THR A 570      -2.713 -11.842 -56.595  1.00 87.40           O  
ATOM   4439  CG2 THR A 570      -4.460 -15.126 -57.203  1.00 87.40           C  
ATOM   4440  OG1 THR A 570      -3.475 -16.105 -55.235  1.00 87.40           O  
ATOM   4441  N   ARG A 571      -2.553 -13.178 -58.318  1.00 83.65           N  
ATOM   4442  CA  ARG A 571      -2.787 -12.122 -59.297  1.00 83.65           C  
ATOM   4443  C   ARG A 571      -4.238 -11.653 -59.260  1.00 83.65           C  
ATOM   4444  CB  ARG A 571      -2.428 -12.604 -60.705  1.00 83.65           C  
ATOM   4445  O   ARG A 571      -5.137 -12.425 -58.919  1.00 83.65           O  
ATOM   4446  CG  ARG A 571      -0.945 -12.873 -60.904  1.00 83.65           C  
ATOM   4447  CD  ARG A 571      -0.626 -13.231 -62.349  1.00 83.65           C  
ATOM   4448  NE  ARG A 571      -1.137 -14.552 -62.702  1.00 83.65           N  
ATOM   4449  NH1 ARG A 571      -0.405 -14.476 -64.892  1.00 83.65           N  
ATOM   4450  NH2 ARG A 571      -1.523 -16.321 -64.115  1.00 83.65           N  
ATOM   4451  CZ  ARG A 571      -1.020 -15.113 -63.903  1.00 83.65           C  
ATOM   4452  N   ASN A 572      -4.475 -10.381 -59.457  1.00 81.15           N  
ATOM   4453  CA  ASN A 572      -5.798  -9.767 -59.420  1.00 81.15           C  
ATOM   4454  C   ASN A 572      -6.744 -10.412 -60.429  1.00 81.15           C  
ATOM   4455  CB  ASN A 572      -5.698  -8.261 -59.673  1.00 81.15           C  
ATOM   4456  O   ASN A 572      -7.962 -10.255 -60.332  1.00 81.15           O  
ATOM   4457  CG  ASN A 572      -5.073  -7.935 -61.015  1.00 81.15           C  
ATOM   4458  ND2 ASN A 572      -5.009  -6.650 -61.342  1.00 81.15           N  
ATOM   4459  OD1 ASN A 572      -4.652  -8.830 -61.752  1.00 81.15           O  
ATOM   4460  N   ASP A 573      -6.164 -11.160 -61.348  1.00 80.56           N  
ATOM   4461  CA  ASP A 573      -7.028 -11.791 -62.341  1.00 80.56           C  
ATOM   4462  C   ASP A 573      -7.348 -13.233 -61.953  1.00 80.56           C  
ATOM   4463  CB  ASP A 573      -6.375 -11.751 -63.724  1.00 80.56           C  
ATOM   4464  O   ASP A 573      -7.780 -14.026 -62.793  1.00 80.56           O  
ATOM   4465  CG  ASP A 573      -5.020 -12.436 -63.760  1.00 80.56           C  
ATOM   4466  OD1 ASP A 573      -4.476 -12.768 -62.685  1.00 80.56           O  
ATOM   4467  OD2 ASP A 573      -4.490 -12.641 -64.874  1.00 80.56           O  
ATOM   4468  N   HIS A 574      -7.022 -13.630 -60.662  1.00 82.88           N  
ATOM   4469  CA  HIS A 574      -7.419 -14.931 -60.135  1.00 82.88           C  
ATOM   4470  C   HIS A 574      -8.937 -15.073 -60.107  1.00 82.88           C  
ATOM   4471  CB  HIS A 574      -6.846 -15.138 -58.732  1.00 82.88           C  
ATOM   4472  O   HIS A 574      -9.645 -14.142 -59.717  1.00 82.88           O  
ATOM   4473  CG  HIS A 574      -6.898 -16.558 -58.266  1.00 82.88           C  
ATOM   4474  CD2 HIS A 574      -5.927 -17.495 -58.158  1.00 82.88           C  
ATOM   4475  ND1 HIS A 574      -8.065 -17.161 -57.847  1.00 82.88           N  
ATOM   4476  CE1 HIS A 574      -7.807 -18.410 -57.498  1.00 82.88           C  
ATOM   4477  NE2 HIS A 574      -6.517 -18.638 -57.677  1.00 82.88           N  
ATOM   4478  N   PRO A 575      -9.393 -16.105 -60.746  1.00 77.66           N  
ATOM   4479  CA  PRO A 575     -10.840 -16.295 -60.870  1.00 77.66           C  
ATOM   4480  C   PRO A 575     -11.576 -16.100 -59.546  1.00 77.66           C  
ATOM   4481  CB  PRO A 575     -10.966 -17.741 -61.356  1.00 77.66           C  
ATOM   4482  O   PRO A 575     -12.717 -15.632 -59.533  1.00 77.66           O  
ATOM   4483  CG  PRO A 575      -9.656 -18.039 -62.012  1.00 77.66           C  
ATOM   4484  CD  PRO A 575      -8.602 -17.170 -61.389  1.00 77.66           C  
ATOM   4485  N   ASN A 576     -11.030 -16.271 -58.409  1.00 80.15           N  
ATOM   4486  CA  ASN A 576     -11.683 -16.131 -57.112  1.00 80.15           C  
ATOM   4487  C   ASN A 576     -11.691 -14.679 -56.643  1.00 80.15           C  
ATOM   4488  CB  ASN A 576     -11.004 -17.021 -56.069  1.00 80.15           C  
ATOM   4489  O   ASN A 576     -12.373 -14.339 -55.675  1.00 80.15           O  
ATOM   4490  CG  ASN A 576     -11.349 -18.488 -56.240  1.00 80.15           C  
ATOM   4491  ND2 ASN A 576     -10.527 -19.361 -55.670  1.00 80.15           N  
ATOM   4492  OD1 ASN A 576     -12.346 -18.833 -56.879  1.00 80.15           O  
ATOM   4493  N   LEU A 577     -10.967 -13.840 -57.322  1.00 83.89           N  
ATOM   4494  CA  LEU A 577     -10.906 -12.440 -56.918  1.00 83.89           C  
ATOM   4495  C   LEU A 577     -11.753 -11.570 -57.841  1.00 83.89           C  
ATOM   4496  CB  LEU A 577      -9.457 -11.944 -56.918  1.00 83.89           C  
ATOM   4497  O   LEU A 577     -11.796 -10.348 -57.682  1.00 83.89           O  
ATOM   4498  CG  LEU A 577      -8.527 -12.570 -55.878  1.00 83.89           C  
ATOM   4499  CD1 LEU A 577      -7.097 -12.080 -56.083  1.00 83.89           C  
ATOM   4500  CD2 LEU A 577      -9.010 -12.250 -54.467  1.00 83.89           C  
ATOM   4501  N   ILE A 578     -12.420 -12.203 -58.906  1.00 85.24           N  
ATOM   4502  CA  ILE A 578     -13.254 -11.442 -59.830  1.00 85.24           C  
ATOM   4503  C   ILE A 578     -14.460 -10.872 -59.086  1.00 85.24           C  
ATOM   4504  CB  ILE A 578     -13.719 -12.311 -61.019  1.00 85.24           C  
ATOM   4505  O   ILE A 578     -15.143 -11.592 -58.354  1.00 85.24           O  
ATOM   4506  CG1 ILE A 578     -12.519 -12.735 -61.873  1.00 85.24           C  
ATOM   4507  CG2 ILE A 578     -14.755 -11.562 -61.863  1.00 85.24           C  
ATOM   4508  CD1 ILE A 578     -12.858 -13.745 -62.960  1.00 85.24           C  
ATOM   4509  N   ASN A 579     -14.714  -9.566 -59.133  1.00 89.20           N  
ATOM   4510  CA  ASN A 579     -15.865  -8.806 -58.657  1.00 89.20           C  
ATOM   4511  C   ASN A 579     -16.331  -7.787 -59.694  1.00 89.20           C  
ATOM   4512  CB  ASN A 579     -15.538  -8.107 -57.336  1.00 89.20           C  
ATOM   4513  O   ASN A 579     -15.664  -6.776 -59.920  1.00 89.20           O  
ATOM   4514  CG  ASN A 579     -16.756  -7.472 -56.694  1.00 89.20           C  
ATOM   4515  ND2 ASN A 579     -16.667  -7.194 -55.399  1.00 89.20           N  
ATOM   4516  OD1 ASN A 579     -17.769  -7.234 -57.357  1.00 89.20           O  
ATOM   4517  N   THR A 580     -17.381  -8.120 -60.323  1.00 89.59           N  
ATOM   4518  CA  THR A 580     -17.840  -7.284 -61.427  1.00 89.59           C  
ATOM   4519  C   THR A 580     -18.570  -6.051 -60.904  1.00 89.59           C  
ATOM   4520  CB  THR A 580     -18.765  -8.069 -62.375  1.00 89.59           C  
ATOM   4521  O   THR A 580     -18.763  -5.079 -61.639  1.00 89.59           O  
ATOM   4522  CG2 THR A 580     -18.019  -9.218 -63.046  1.00 89.59           C  
ATOM   4523  OG1 THR A 580     -19.866  -8.600 -61.628  1.00 89.59           O  
ATOM   4524  N   GLY A 581     -18.857  -5.894 -59.474  1.00 92.51           N  
ATOM   4525  CA  GLY A 581     -19.893  -4.949 -59.089  1.00 92.51           C  
ATOM   4526  C   GLY A 581     -21.219  -5.202 -59.783  1.00 92.51           C  
ATOM   4527  O   GLY A 581     -21.350  -6.155 -60.554  1.00 92.51           O  
ATOM   4528  N   TRP A 582     -22.249  -4.411 -59.384  1.00 95.48           N  
ATOM   4529  CA  TRP A 582     -23.524  -4.545 -60.082  1.00 95.48           C  
ATOM   4530  C   TRP A 582     -23.447  -3.934 -61.477  1.00 95.48           C  
ATOM   4531  CB  TRP A 582     -24.648  -3.881 -59.281  1.00 95.48           C  
ATOM   4532  O   TRP A 582     -23.048  -2.777 -61.634  1.00 95.48           O  
ATOM   4533  CG  TRP A 582     -25.051  -4.640 -58.053  1.00 95.48           C  
ATOM   4534  CD1 TRP A 582     -24.770  -4.317 -56.755  1.00 95.48           C  
ATOM   4535  CD2 TRP A 582     -25.807  -5.854 -58.010  1.00 95.48           C  
ATOM   4536  CE2 TRP A 582     -25.947  -6.211 -56.651  1.00 95.48           C  
ATOM   4537  CE3 TRP A 582     -26.381  -6.676 -58.990  1.00 95.48           C  
ATOM   4538  NE1 TRP A 582     -25.306  -5.258 -55.906  1.00 95.48           N  
ATOM   4539  CH2 TRP A 582     -27.190  -8.142 -57.225  1.00 95.48           C  
ATOM   4540  CZ2 TRP A 582     -26.639  -7.356 -56.246  1.00 95.48           C  
ATOM   4541  CZ3 TRP A 582     -27.069  -7.814 -58.585  1.00 95.48           C  
ATOM   4542  N   GLN A 583     -23.648  -4.736 -62.507  1.00 96.71           N  
ATOM   4543  CA  GLN A 583     -23.658  -4.322 -63.906  1.00 96.71           C  
ATOM   4544  C   GLN A 583     -25.034  -4.534 -64.532  1.00 96.71           C  
ATOM   4545  CB  GLN A 583     -22.597  -5.085 -64.700  1.00 96.71           C  
ATOM   4546  O   GLN A 583     -25.802  -5.386 -64.081  1.00 96.71           O  
ATOM   4547  CG  GLN A 583     -21.186  -4.931 -64.147  1.00 96.71           C  
ATOM   4548  CD  GLN A 583     -20.657  -3.514 -64.275  1.00 96.71           C  
ATOM   4549  NE2 GLN A 583     -19.920  -3.064 -63.266  1.00 96.71           N  
ATOM   4550  OE1 GLN A 583     -20.908  -2.831 -65.273  1.00 96.71           O  
ATOM   4551  N   PRO A 584     -25.395  -3.653 -65.476  1.00 96.55           N  
ATOM   4552  CA  PRO A 584     -26.667  -3.828 -66.180  1.00 96.55           C  
ATOM   4553  C   PRO A 584     -26.763  -5.172 -66.899  1.00 96.55           C  
ATOM   4554  CB  PRO A 584     -26.679  -2.671 -67.182  1.00 96.55           C  
ATOM   4555  O   PRO A 584     -25.781  -5.634 -67.486  1.00 96.55           O  
ATOM   4556  CG  PRO A 584     -25.704  -1.680 -66.631  1.00 96.55           C  
ATOM   4557  CD  PRO A 584     -24.661  -2.423 -65.846  1.00 96.55           C  
ATOM   4558  N   ALA A 585     -27.991  -5.860 -66.765  1.00 95.77           N  
ATOM   4559  CA  ALA A 585     -28.205  -7.188 -67.334  1.00 95.77           C  
ATOM   4560  C   ALA A 585     -29.108  -7.119 -68.563  1.00 95.77           C  
ATOM   4561  CB  ALA A 585     -28.805  -8.125 -66.289  1.00 95.77           C  
ATOM   4562  O   ALA A 585     -29.817  -8.078 -68.875  1.00 95.77           O  
ATOM   4563  N   GLY A 586     -29.095  -6.039 -69.316  1.00 91.61           N  
ATOM   4564  CA  GLY A 586     -29.719  -5.979 -70.628  1.00 91.61           C  
ATOM   4565  C   GLY A 586     -31.213  -5.724 -70.568  1.00 91.61           C  
ATOM   4566  O   GLY A 586     -31.875  -5.633 -71.604  1.00 91.61           O  
ATOM   4567  N   TYR A 587     -31.846  -5.621 -69.374  1.00 93.64           N  
ATOM   4568  CA  TYR A 587     -33.233  -5.236 -69.138  1.00 93.64           C  
ATOM   4569  C   TYR A 587     -33.324  -4.154 -68.069  1.00 93.64           C  
ATOM   4570  CB  TYR A 587     -34.065  -6.453 -68.723  1.00 93.64           C  
ATOM   4571  O   TYR A 587     -32.659  -4.238 -67.034  1.00 93.64           O  
ATOM   4572  CG  TYR A 587     -35.555  -6.212 -68.764  1.00 93.64           C  
ATOM   4573  CD1 TYR A 587     -36.221  -5.657 -67.674  1.00 93.64           C  
ATOM   4574  CD2 TYR A 587     -36.299  -6.539 -69.892  1.00 93.64           C  
ATOM   4575  CE1 TYR A 587     -37.594  -5.436 -67.706  1.00 93.64           C  
ATOM   4576  CE2 TYR A 587     -37.672  -6.322 -69.936  1.00 93.64           C  
ATOM   4577  OH  TYR A 587     -39.669  -5.552 -68.879  1.00 93.64           O  
ATOM   4578  CZ  TYR A 587     -38.309  -5.770 -68.841  1.00 93.64           C  
ATOM   4579  N   GLU A 588     -34.119  -3.107 -68.396  1.00 93.40           N  
ATOM   4580  CA  GLU A 588     -34.279  -2.051 -67.401  1.00 93.40           C  
ATOM   4581  C   GLU A 588     -34.742  -2.619 -66.063  1.00 93.40           C  
ATOM   4582  CB  GLU A 588     -35.270  -0.993 -67.895  1.00 93.40           C  
ATOM   4583  O   GLU A 588     -35.704  -3.388 -66.008  1.00 93.40           O  
ATOM   4584  CG  GLU A 588     -35.342   0.243 -67.010  1.00 93.40           C  
ATOM   4585  CD  GLU A 588     -36.287   1.308 -67.543  1.00 93.40           C  
ATOM   4586  OE1 GLU A 588     -36.367   2.404 -66.941  1.00 93.40           O  
ATOM   4587  OE2 GLU A 588     -36.952   1.046 -68.569  1.00 93.40           O  
ATOM   4588  N   GLY A 589     -33.892  -2.288 -64.959  1.00 93.94           N  
ATOM   4589  CA  GLY A 589     -34.241  -2.746 -63.623  1.00 93.94           C  
ATOM   4590  C   GLY A 589     -33.608  -4.077 -63.264  1.00 93.94           C  
ATOM   4591  O   GLY A 589     -33.814  -4.591 -62.163  1.00 93.94           O  
ATOM   4592  N   SER A 590     -32.842  -4.648 -64.221  1.00 96.73           N  
ATOM   4593  CA  SER A 590     -32.129  -5.898 -63.982  1.00 96.73           C  
ATOM   4594  C   SER A 590     -30.619  -5.686 -63.999  1.00 96.73           C  
ATOM   4595  CB  SER A 590     -32.516  -6.945 -65.028  1.00 96.73           C  
ATOM   4596  O   SER A 590     -30.091  -5.011 -64.886  1.00 96.73           O  
ATOM   4597  OG  SER A 590     -33.889  -7.279 -64.920  1.00 96.73           O  
ATOM   4598  N   PHE A 591     -29.908  -6.239 -62.964  1.00 97.88           N  
ATOM   4599  CA  PHE A 591     -28.463  -6.133 -62.801  1.00 97.88           C  
ATOM   4600  C   PHE A 591     -27.858  -7.485 -62.442  1.00 97.88           C  
ATOM   4601  CB  PHE A 591     -28.116  -5.100 -61.724  1.00 97.88           C  
ATOM   4602  O   PHE A 591     -28.557  -8.372 -61.949  1.00 97.88           O  
ATOM   4603  CG  PHE A 591     -28.629  -3.717 -62.022  1.00 97.88           C  
ATOM   4604  CD1 PHE A 591     -27.813  -2.776 -62.640  1.00 97.88           C  
ATOM   4605  CD2 PHE A 591     -29.927  -3.357 -61.685  1.00 97.88           C  
ATOM   4606  CE1 PHE A 591     -28.285  -1.495 -62.918  1.00 97.88           C  
ATOM   4607  CE2 PHE A 591     -30.405  -2.079 -61.959  1.00 97.88           C  
ATOM   4608  CZ  PHE A 591     -29.583  -1.149 -62.574  1.00 97.88           C  
ATOM   4609  N   TYR A 592     -26.560  -7.627 -62.792  1.00 96.84           N  
ATOM   4610  CA  TYR A 592     -25.843  -8.820 -62.355  1.00 96.84           C  
ATOM   4611  C   TYR A 592     -24.573  -8.447 -61.600  1.00 96.84           C  
ATOM   4612  CB  TYR A 592     -25.496  -9.708 -63.553  1.00 96.84           C  
ATOM   4613  O   TYR A 592     -24.040  -7.349 -61.774  1.00 96.84           O  
ATOM   4614  CG  TYR A 592     -24.384  -9.159 -64.414  1.00 96.84           C  
ATOM   4615  CD1 TYR A 592     -24.659  -8.305 -65.480  1.00 96.84           C  
ATOM   4616  CD2 TYR A 592     -23.058  -9.492 -64.164  1.00 96.84           C  
ATOM   4617  CE1 TYR A 592     -23.638  -7.798 -66.277  1.00 96.84           C  
ATOM   4618  CE2 TYR A 592     -22.029  -8.991 -64.955  1.00 96.84           C  
ATOM   4619  OH  TYR A 592     -21.314  -7.646 -66.793  1.00 96.84           O  
ATOM   4620  CZ  TYR A 592     -22.328  -8.146 -66.007  1.00 96.84           C  
ATOM   4621  N   LYS A 593     -24.161  -9.317 -60.720  1.00 95.88           N  
ATOM   4622  CA  LYS A 593     -22.897  -9.244 -59.992  1.00 95.88           C  
ATOM   4623  C   LYS A 593     -22.251 -10.622 -59.873  1.00 95.88           C  
ATOM   4624  CB  LYS A 593     -23.113  -8.645 -58.602  1.00 95.88           C  
ATOM   4625  O   LYS A 593     -22.911 -11.592 -59.495  1.00 95.88           O  
ATOM   4626  CG  LYS A 593     -21.832  -8.464 -57.801  1.00 95.88           C  
ATOM   4627  CD  LYS A 593     -22.107  -7.832 -56.442  1.00 95.88           C  
ATOM   4628  CE  LYS A 593     -20.820  -7.605 -55.659  1.00 95.88           C  
ATOM   4629  NZ  LYS A 593     -21.075  -6.901 -54.367  1.00 95.88           N  
ATOM   4630  N   ARG A 594     -20.888 -10.703 -60.352  1.00 92.08           N  
ATOM   4631  CA  ARG A 594     -20.098 -11.914 -60.153  1.00 92.08           C  
ATOM   4632  C   ARG A 594     -19.016 -11.696 -59.101  1.00 92.08           C  
ATOM   4633  CB  ARG A 594     -19.464 -12.365 -61.471  1.00 92.08           C  
ATOM   4634  O   ARG A 594     -18.256 -10.729 -59.176  1.00 92.08           O  
ATOM   4635  CG  ARG A 594     -18.617 -13.622 -61.349  1.00 92.08           C  
ATOM   4636  CD  ARG A 594     -17.991 -14.011 -62.681  1.00 92.08           C  
ATOM   4637  NE  ARG A 594     -17.057 -15.124 -62.532  1.00 92.08           N  
ATOM   4638  NH1 ARG A 594     -16.606 -15.317 -64.790  1.00 92.08           N  
ATOM   4639  NH2 ARG A 594     -15.593 -16.723 -63.290  1.00 92.08           N  
ATOM   4640  CZ  ARG A 594     -16.421 -15.719 -63.538  1.00 92.08           C  
ATOM   4641  N   VAL A 595     -19.108 -12.509 -58.078  1.00 91.88           N  
ATOM   4642  CA  VAL A 595     -18.039 -12.568 -57.087  1.00 91.88           C  
ATOM   4643  C   VAL A 595     -17.437 -13.971 -57.060  1.00 91.88           C  
ATOM   4644  CB  VAL A 595     -18.546 -12.179 -55.681  1.00 91.88           C  
ATOM   4645  O   VAL A 595     -18.017 -14.892 -56.481  1.00 91.88           O  
ATOM   4646  CG1 VAL A 595     -17.392 -12.145 -54.680  1.00 91.88           C  
ATOM   4647  CG2 VAL A 595     -19.259 -10.829 -55.726  1.00 91.88           C  
ATOM   4648  N   GLY A 596     -16.195 -14.067 -57.699  1.00 89.51           N  
ATOM   4649  CA  GLY A 596     -15.622 -15.399 -57.810  1.00 89.51           C  
ATOM   4650  C   GLY A 596     -16.494 -16.359 -58.597  1.00 89.51           C  
ATOM   4651  O   GLY A 596     -16.807 -16.109 -59.762  1.00 89.51           O  
ATOM   4652  N   ASP A 597     -16.880 -17.400 -57.939  1.00 88.64           N  
ATOM   4653  CA  ASP A 597     -17.659 -18.443 -58.599  1.00 88.64           C  
ATOM   4654  C   ASP A 597     -19.155 -18.240 -58.367  1.00 88.64           C  
ATOM   4655  CB  ASP A 597     -17.233 -19.826 -58.103  1.00 88.64           C  
ATOM   4656  O   ASP A 597     -19.954 -19.148 -58.604  1.00 88.64           O  
ATOM   4657  CG  ASP A 597     -15.804 -20.176 -58.479  1.00 88.64           C  
ATOM   4658  OD1 ASP A 597     -15.280 -19.622 -59.469  1.00 88.64           O  
ATOM   4659  OD2 ASP A 597     -15.197 -21.016 -57.779  1.00 88.64           O  
ATOM   4660  N   VAL A 598     -19.526 -17.068 -57.871  1.00 92.35           N  
ATOM   4661  CA  VAL A 598     -20.923 -16.804 -57.541  1.00 92.35           C  
ATOM   4662  C   VAL A 598     -21.464 -15.690 -58.435  1.00 92.35           C  
ATOM   4663  CB  VAL A 598     -21.092 -16.422 -56.053  1.00 92.35           C  
ATOM   4664  O   VAL A 598     -20.877 -14.608 -58.514  1.00 92.35           O  
ATOM   4665  CG1 VAL A 598     -22.561 -16.162 -55.726  1.00 92.35           C  
ATOM   4666  CG2 VAL A 598     -20.528 -17.521 -55.154  1.00 92.35           C  
ATOM   4667  N   LEU A 599     -22.564 -16.050 -59.140  1.00 93.52           N  
ATOM   4668  CA  LEU A 599     -23.248 -15.073 -59.980  1.00 93.52           C  
ATOM   4669  C   LEU A 599     -24.637 -14.764 -59.432  1.00 93.52           C  
ATOM   4670  CB  LEU A 599     -23.357 -15.585 -61.419  1.00 93.52           C  
ATOM   4671  O   LEU A 599     -25.423 -15.677 -59.169  1.00 93.52           O  
ATOM   4672  CG  LEU A 599     -24.156 -14.715 -62.390  1.00 93.52           C  
ATOM   4673  CD1 LEU A 599     -23.405 -13.421 -62.684  1.00 93.52           C  
ATOM   4674  CD2 LEU A 599     -24.444 -15.477 -63.679  1.00 93.52           C  
ATOM   4675  N   THR A 600     -24.918 -13.491 -59.224  1.00 96.39           N  
ATOM   4676  CA  THR A 600     -26.236 -13.062 -58.769  1.00 96.39           C  
ATOM   4677  C   THR A 600     -26.874 -12.112 -59.779  1.00 96.39           C  
ATOM   4678  CB  THR A 600     -26.155 -12.374 -57.394  1.00 96.39           C  
ATOM   4679  O   THR A 600     -26.219 -11.193 -60.275  1.00 96.39           O  
ATOM   4680  CG2 THR A 600     -27.538 -11.956 -56.906  1.00 96.39           C  
ATOM   4681  OG1 THR A 600     -25.580 -13.281 -56.445  1.00 96.39           O  
ATOM   4682  N   VAL A 601     -28.157 -12.403 -60.064  1.00 96.57           N  
ATOM   4683  CA  VAL A 601     -28.933 -11.541 -60.950  1.00 96.57           C  
ATOM   4684  C   VAL A 601     -30.077 -10.895 -60.171  1.00 96.57           C  
ATOM   4685  CB  VAL A 601     -29.488 -12.323 -62.161  1.00 96.57           C  
ATOM   4686  O   VAL A 601     -30.935 -11.592 -59.624  1.00 96.57           O  
ATOM   4687  CG1 VAL A 601     -30.304 -11.405 -63.069  1.00 96.57           C  
ATOM   4688  CG2 VAL A 601     -28.348 -12.976 -62.941  1.00 96.57           C  
ATOM   4689  N   ARG A 602     -29.996  -9.622 -60.057  1.00 96.95           N  
ATOM   4690  CA  ARG A 602     -31.062  -8.825 -59.457  1.00 96.95           C  
ATOM   4691  C   ARG A 602     -32.049  -8.346 -60.515  1.00 96.95           C  
ATOM   4692  CB  ARG A 602     -30.479  -7.628 -58.703  1.00 96.95           C  
ATOM   4693  O   ARG A 602     -31.645  -7.846 -61.568  1.00 96.95           O  
ATOM   4694  CG  ARG A 602     -31.520  -6.795 -57.972  1.00 96.95           C  
ATOM   4695  CD  ARG A 602     -30.878  -5.684 -57.152  1.00 96.95           C  
ATOM   4696  NE  ARG A 602     -30.343  -4.625 -58.004  1.00 96.95           N  
ATOM   4697  NH1 ARG A 602     -29.533  -3.346 -56.260  1.00 96.95           N  
ATOM   4698  NH2 ARG A 602     -29.269  -2.639 -58.424  1.00 96.95           N  
ATOM   4699  CZ  ARG A 602     -29.716  -3.539 -57.561  1.00 96.95           C  
ATOM   4700  N   TYR A 603     -33.345  -8.512 -60.213  1.00 96.24           N  
ATOM   4701  CA  TYR A 603     -34.357  -8.159 -61.203  1.00 96.24           C  
ATOM   4702  C   TYR A 603     -35.514  -7.408 -60.555  1.00 96.24           C  
ATOM   4703  CB  TYR A 603     -34.879  -9.414 -61.908  1.00 96.24           C  
ATOM   4704  O   TYR A 603     -35.853  -7.657 -59.396  1.00 96.24           O  
ATOM   4705  CG  TYR A 603     -35.395 -10.472 -60.963  1.00 96.24           C  
ATOM   4706  CD1 TYR A 603     -34.555 -11.475 -60.484  1.00 96.24           C  
ATOM   4707  CD2 TYR A 603     -36.722 -10.473 -60.549  1.00 96.24           C  
ATOM   4708  CE1 TYR A 603     -35.026 -12.453 -59.614  1.00 96.24           C  
ATOM   4709  CE2 TYR A 603     -37.204 -11.446 -59.679  1.00 96.24           C  
ATOM   4710  OH  TYR A 603     -36.821 -13.396 -58.357  1.00 96.24           O  
ATOM   4711  CZ  TYR A 603     -36.349 -12.430 -59.218  1.00 96.24           C  
ATOM   4712  N   ASP A 604     -36.050  -6.475 -61.365  1.00 96.43           N  
ATOM   4713  CA  ASP A 604     -37.232  -5.685 -61.035  1.00 96.43           C  
ATOM   4714  C   ASP A 604     -37.995  -5.285 -62.296  1.00 96.43           C  
ATOM   4715  CB  ASP A 604     -36.841  -4.439 -60.239  1.00 96.43           C  
ATOM   4716  O   ASP A 604     -37.635  -4.312 -62.962  1.00 96.43           O  
ATOM   4717  CG  ASP A 604     -38.040  -3.674 -59.706  1.00 96.43           C  
ATOM   4718  OD1 ASP A 604     -39.182  -3.967 -60.120  1.00 96.43           O  
ATOM   4719  OD2 ASP A 604     -37.840  -2.769 -58.868  1.00 96.43           O  
ATOM   4720  N   PHE A 605     -38.919  -6.114 -62.645  1.00 95.59           N  
ATOM   4721  CA  PHE A 605     -39.672  -5.835 -63.862  1.00 95.59           C  
ATOM   4722  C   PHE A 605     -41.148  -6.164 -63.673  1.00 95.59           C  
ATOM   4723  CB  PHE A 605     -39.103  -6.630 -65.041  1.00 95.59           C  
ATOM   4724  O   PHE A 605     -41.522  -6.829 -62.705  1.00 95.59           O  
ATOM   4725  CG  PHE A 605     -39.217  -8.122 -64.879  1.00 95.59           C  
ATOM   4726  CD1 PHE A 605     -38.182  -8.855 -64.313  1.00 95.59           C  
ATOM   4727  CD2 PHE A 605     -40.361  -8.791 -65.294  1.00 95.59           C  
ATOM   4728  CE1 PHE A 605     -38.285 -10.236 -64.161  1.00 95.59           C  
ATOM   4729  CE2 PHE A 605     -40.472 -10.171 -65.147  1.00 95.59           C  
ATOM   4730  CZ  PHE A 605     -39.432 -10.892 -64.581  1.00 95.59           C  
ATOM   4731  N   THR A 606     -41.991  -5.633 -64.513  1.00 95.56           N  
ATOM   4732  CA  THR A 606     -43.426  -5.893 -64.539  1.00 95.56           C  
ATOM   4733  C   THR A 606     -43.781  -6.852 -65.671  1.00 95.56           C  
ATOM   4734  CB  THR A 606     -44.227  -4.588 -64.697  1.00 95.56           C  
ATOM   4735  O   THR A 606     -43.388  -6.638 -66.820  1.00 95.56           O  
ATOM   4736  CG2 THR A 606     -45.728  -4.854 -64.649  1.00 95.56           C  
ATOM   4737  OG1 THR A 606     -43.879  -3.688 -63.638  1.00 95.56           O  
ATOM   4738  N   GLY A 607     -44.498  -7.976 -65.309  1.00 94.59           N  
ATOM   4739  CA  GLY A 607     -44.910  -8.973 -66.284  1.00 94.59           C  
ATOM   4740  C   GLY A 607     -45.870  -8.429 -67.324  1.00 94.59           C  
ATOM   4741  O   GLY A 607     -46.684  -7.552 -67.028  1.00 94.59           O  
ATOM   4742  N   ASP A 608     -45.778  -8.919 -68.664  1.00 93.15           N  
ATOM   4743  CA  ASP A 608     -46.625  -8.453 -69.758  1.00 93.15           C  
ATOM   4744  C   ASP A 608     -47.625  -9.529 -70.176  1.00 93.15           C  
ATOM   4745  CB  ASP A 608     -45.772  -8.034 -70.957  1.00 93.15           C  
ATOM   4746  O   ASP A 608     -48.321  -9.381 -71.182  1.00 93.15           O  
ATOM   4747  CG  ASP A 608     -44.945  -9.175 -71.524  1.00 93.15           C  
ATOM   4748  OD1 ASP A 608     -45.104 -10.328 -71.068  1.00 93.15           O  
ATOM   4749  OD2 ASP A 608     -44.126  -8.918 -72.432  1.00 93.15           O  
ATOM   4750  N   GLY A 609     -47.718 -10.616 -69.285  1.00 92.12           N  
ATOM   4751  CA  GLY A 609     -48.677 -11.664 -69.597  1.00 92.12           C  
ATOM   4752  C   GLY A 609     -48.117 -12.729 -70.521  1.00 92.12           C  
ATOM   4753  O   GLY A 609     -48.749 -13.765 -70.737  1.00 92.12           O  
ATOM   4754  N   GLY A 610     -46.798 -12.641 -71.096  1.00 94.73           N  
ATOM   4755  CA  GLY A 610     -46.069 -13.616 -71.891  1.00 94.73           C  
ATOM   4756  C   GLY A 610     -44.694 -13.934 -71.333  1.00 94.73           C  
ATOM   4757  O   GLY A 610     -44.468 -13.821 -70.126  1.00 94.73           O  
ATOM   4758  N   ASN A 611     -43.781 -14.544 -72.195  1.00 96.03           N  
ATOM   4759  CA  ASN A 611     -42.375 -14.767 -71.876  1.00 96.03           C  
ATOM   4760  C   ASN A 611     -41.561 -13.482 -71.998  1.00 96.03           C  
ATOM   4761  CB  ASN A 611     -41.786 -15.855 -72.776  1.00 96.03           C  
ATOM   4762  O   ASN A 611     -41.747 -12.712 -72.941  1.00 96.03           O  
ATOM   4763  CG  ASN A 611     -42.495 -17.187 -72.622  1.00 96.03           C  
ATOM   4764  ND2 ASN A 611     -42.315 -18.070 -73.597  1.00 96.03           N  
ATOM   4765  OD1 ASN A 611     -43.200 -17.419 -71.636  1.00 96.03           O  
ATOM   4766  N   LEU A 612     -40.784 -13.306 -70.984  1.00 94.97           N  
ATOM   4767  CA  LEU A 612     -40.023 -12.062 -70.945  1.00 94.97           C  
ATOM   4768  C   LEU A 612     -38.554 -12.333 -70.638  1.00 94.97           C  
ATOM   4769  CB  LEU A 612     -40.608 -11.108 -69.900  1.00 94.97           C  
ATOM   4770  O   LEU A 612     -38.234 -12.996 -69.649  1.00 94.97           O  
ATOM   4771  CG  LEU A 612     -39.940  -9.737 -69.784  1.00 94.97           C  
ATOM   4772  CD1 LEU A 612     -40.630  -8.733 -70.701  1.00 94.97           C  
ATOM   4773  CD2 LEU A 612     -39.961  -9.252 -68.339  1.00 94.97           C  
ATOM   4774  N   VAL A 613     -37.623 -11.892 -71.518  1.00 96.44           N  
ATOM   4775  CA  VAL A 613     -36.197 -11.903 -71.210  1.00 96.44           C  
ATOM   4776  C   VAL A 613     -35.865 -10.755 -70.259  1.00 96.44           C  
ATOM   4777  CB  VAL A 613     -35.339 -11.799 -72.490  1.00 96.44           C  
ATOM   4778  O   VAL A 613     -35.939  -9.584 -70.639  1.00 96.44           O  
ATOM   4779  CG1 VAL A 613     -33.851 -11.827 -72.147  1.00 96.44           C  
ATOM   4780  CG2 VAL A 613     -35.688 -12.928 -73.459  1.00 96.44           C  
ATOM   4781  N   PHE A 614     -35.547 -11.156 -69.030  1.00 95.45           N  
ATOM   4782  CA  PHE A 614     -35.349 -10.080 -68.066  1.00 95.45           C  
ATOM   4783  C   PHE A 614     -33.875  -9.942 -67.704  1.00 95.45           C  
ATOM   4784  CB  PHE A 614     -36.179 -10.328 -66.803  1.00 95.45           C  
ATOM   4785  O   PHE A 614     -33.497  -9.046 -66.946  1.00 95.45           O  
ATOM   4786  CG  PHE A 614     -35.730 -11.525 -66.008  1.00 95.45           C  
ATOM   4787  CD1 PHE A 614     -36.204 -12.795 -66.310  1.00 95.45           C  
ATOM   4788  CD2 PHE A 614     -34.834 -11.378 -64.957  1.00 95.45           C  
ATOM   4789  CE1 PHE A 614     -35.791 -13.904 -65.575  1.00 95.45           C  
ATOM   4790  CE2 PHE A 614     -34.417 -12.482 -64.218  1.00 95.45           C  
ATOM   4791  CZ  PHE A 614     -34.897 -13.744 -64.528  1.00 95.45           C  
ATOM   4792  N   ALA A 615     -33.036 -10.754 -68.336  1.00 96.66           N  
ATOM   4793  CA  ALA A 615     -31.592 -10.611 -68.169  1.00 96.66           C  
ATOM   4794  C   ALA A 615     -30.840 -11.261 -69.326  1.00 96.66           C  
ATOM   4795  CB  ALA A 615     -31.148 -11.219 -66.841  1.00 96.66           C  
ATOM   4796  O   ALA A 615     -31.106 -12.413 -69.680  1.00 96.66           O  
ATOM   4797  N   THR A 616     -29.958 -10.511 -70.002  1.00 96.47           N  
ATOM   4798  CA  THR A 616     -28.953 -10.957 -70.960  1.00 96.47           C  
ATOM   4799  C   THR A 616     -27.548 -10.625 -70.464  1.00 96.47           C  
ATOM   4800  CB  THR A 616     -29.176 -10.317 -72.343  1.00 96.47           C  
ATOM   4801  O   THR A 616     -27.149  -9.459 -70.447  1.00 96.47           O  
ATOM   4802  CG2 THR A 616     -28.229 -10.908 -73.382  1.00 96.47           C  
ATOM   4803  OG1 THR A 616     -30.527 -10.549 -72.758  1.00 96.47           O  
ATOM   4804  N   LEU A 617     -26.808 -11.681 -70.048  1.00 94.98           N  
ATOM   4805  CA  LEU A 617     -25.476 -11.475 -69.489  1.00 94.98           C  
ATOM   4806  C   LEU A 617     -24.402 -11.683 -70.551  1.00 94.98           C  
ATOM   4807  CB  LEU A 617     -25.236 -12.423 -68.311  1.00 94.98           C  
ATOM   4808  O   LEU A 617     -24.606 -12.436 -71.506  1.00 94.98           O  
ATOM   4809  CG  LEU A 617     -26.259 -12.365 -67.175  1.00 94.98           C  
ATOM   4810  CD1 LEU A 617     -26.138 -13.600 -66.289  1.00 94.98           C  
ATOM   4811  CD2 LEU A 617     -26.076 -11.092 -66.355  1.00 94.98           C  
ATOM   4812  N   PRO A 618     -23.145 -10.913 -70.456  1.00 93.78           N  
ATOM   4813  CA  PRO A 618     -22.030 -11.231 -71.350  1.00 93.78           C  
ATOM   4814  C   PRO A 618     -21.594 -12.692 -71.253  1.00 93.78           C  
ATOM   4815  CB  PRO A 618     -20.916 -10.297 -70.871  1.00 93.78           C  
ATOM   4816  O   PRO A 618     -21.558 -13.258 -70.158  1.00 93.78           O  
ATOM   4817  CG  PRO A 618     -21.626  -9.189 -70.162  1.00 93.78           C  
ATOM   4818  CD  PRO A 618     -22.877  -9.743 -69.542  1.00 93.78           C  
ATOM   4819  N   LYS A 619     -21.328 -13.332 -72.409  1.00 92.10           N  
ATOM   4820  CA  LYS A 619     -20.966 -14.746 -72.456  1.00 92.10           C  
ATOM   4821  C   LYS A 619     -19.692 -15.015 -71.660  1.00 92.10           C  
ATOM   4822  CB  LYS A 619     -20.786 -15.206 -73.903  1.00 92.10           C  
ATOM   4823  O   LYS A 619     -19.489 -16.123 -71.159  1.00 92.10           O  
ATOM   4824  CG  LYS A 619     -22.094 -15.431 -74.648  1.00 92.10           C  
ATOM   4825  CD  LYS A 619     -21.867 -16.152 -75.971  1.00 92.10           C  
ATOM   4826  CE  LYS A 619     -23.184 -16.489 -76.658  1.00 92.10           C  
ATOM   4827  NZ  LYS A 619     -22.968 -17.244 -77.928  1.00 92.10           N  
ATOM   4828  N   GLU A 620     -18.890 -14.046 -71.507  1.00 87.90           N  
ATOM   4829  CA  GLU A 620     -17.661 -14.188 -70.732  1.00 87.90           C  
ATOM   4830  C   GLU A 620     -17.957 -14.260 -69.237  1.00 87.90           C  
ATOM   4831  CB  GLU A 620     -16.704 -13.029 -71.023  1.00 87.90           C  
ATOM   4832  O   GLU A 620     -17.148 -14.777 -68.463  1.00 87.90           O  
ATOM   4833  CG  GLU A 620     -17.319 -11.654 -70.803  1.00 87.90           C  
ATOM   4834  CD  GLU A 620     -17.937 -11.065 -72.061  1.00 87.90           C  
ATOM   4835  OE1 GLU A 620     -18.107  -9.826 -72.130  1.00 87.90           O  
ATOM   4836  OE2 GLU A 620     -18.254 -11.848 -72.983  1.00 87.90           O  
ATOM   4837  N   VAL A 621     -19.180 -13.740 -68.870  1.00 89.45           N  
ATOM   4838  CA  VAL A 621     -19.586 -13.690 -67.469  1.00 89.45           C  
ATOM   4839  C   VAL A 621     -20.395 -14.937 -67.121  1.00 89.45           C  
ATOM   4840  CB  VAL A 621     -20.409 -12.418 -67.163  1.00 89.45           C  
ATOM   4841  O   VAL A 621     -20.190 -15.544 -66.067  1.00 89.45           O  
ATOM   4842  CG1 VAL A 621     -20.989 -12.478 -65.751  1.00 89.45           C  
ATOM   4843  CG2 VAL A 621     -19.546 -11.170 -67.337  1.00 89.45           C  
ATOM   4844  N   PHE A 622     -21.247 -15.368 -68.035  1.00 92.75           N  
ATOM   4845  CA  PHE A 622     -22.086 -16.523 -67.742  1.00 92.75           C  
ATOM   4846  C   PHE A 622     -22.495 -17.235 -69.027  1.00 92.75           C  
ATOM   4847  CB  PHE A 622     -23.332 -16.099 -66.958  1.00 92.75           C  
ATOM   4848  O   PHE A 622     -23.080 -16.622 -69.923  1.00 92.75           O  
ATOM   4849  CG  PHE A 622     -24.293 -17.226 -66.690  1.00 92.75           C  
ATOM   4850  CD1 PHE A 622     -25.579 -17.201 -67.216  1.00 92.75           C  
ATOM   4851  CD2 PHE A 622     -23.910 -18.311 -65.912  1.00 92.75           C  
ATOM   4852  CE1 PHE A 622     -26.471 -18.242 -66.970  1.00 92.75           C  
ATOM   4853  CE2 PHE A 622     -24.796 -19.355 -65.662  1.00 92.75           C  
ATOM   4854  CZ  PHE A 622     -26.076 -19.318 -66.191  1.00 92.75           C  
ATOM   4855  N   THR A 623     -22.103 -18.437 -69.195  1.00 93.70           N  
ATOM   4856  CA  THR A 623     -22.585 -19.459 -70.118  1.00 93.70           C  
ATOM   4857  C   THR A 623     -23.042 -20.701 -69.359  1.00 93.70           C  
ATOM   4858  CB  THR A 623     -21.497 -19.849 -71.137  1.00 93.70           C  
ATOM   4859  O   THR A 623     -22.244 -21.350 -68.681  1.00 93.70           O  
ATOM   4860  CG2 THR A 623     -22.036 -20.838 -72.165  1.00 93.70           C  
ATOM   4861  OG1 THR A 623     -21.043 -18.671 -71.816  1.00 93.70           O  
ATOM   4862  N   SER A 624     -24.311 -20.851 -69.414  1.00 93.56           N  
ATOM   4863  CA  SER A 624     -24.921 -21.895 -68.597  1.00 93.56           C  
ATOM   4864  C   SER A 624     -24.380 -23.272 -68.965  1.00 93.56           C  
ATOM   4865  CB  SER A 624     -26.442 -21.877 -68.752  1.00 93.56           C  
ATOM   4866  O   SER A 624     -24.410 -23.664 -70.134  1.00 93.56           O  
ATOM   4867  OG  SER A 624     -27.044 -22.846 -67.911  1.00 93.56           O  
ATOM   4868  N   PRO A 625     -23.744 -23.957 -67.986  1.00 92.31           N  
ATOM   4869  CA  PRO A 625     -23.203 -25.291 -68.256  1.00 92.31           C  
ATOM   4870  C   PRO A 625     -24.291 -26.356 -68.370  1.00 92.31           C  
ATOM   4871  CB  PRO A 625     -22.302 -25.558 -67.048  1.00 92.31           C  
ATOM   4872  O   PRO A 625     -24.029 -27.464 -68.845  1.00 92.31           O  
ATOM   4873  CG  PRO A 625     -22.909 -24.764 -65.936  1.00 92.31           C  
ATOM   4874  CD  PRO A 625     -23.483 -23.501 -66.510  1.00 92.31           C  
ATOM   4875  N   GLN A 626     -25.508 -26.027 -67.944  1.00 94.44           N  
ATOM   4876  CA  GLN A 626     -26.662 -26.919 -67.981  1.00 94.44           C  
ATOM   4877  C   GLN A 626     -27.964 -26.130 -68.075  1.00 94.44           C  
ATOM   4878  CB  GLN A 626     -26.682 -27.821 -66.746  1.00 94.44           C  
ATOM   4879  O   GLN A 626     -27.956 -24.899 -68.020  1.00 94.44           O  
ATOM   4880  CG  GLN A 626     -26.876 -27.067 -65.437  1.00 94.44           C  
ATOM   4881  CD  GLN A 626     -26.802 -27.973 -64.222  1.00 94.44           C  
ATOM   4882  NE2 GLN A 626     -26.518 -27.388 -63.063  1.00 94.44           N  
ATOM   4883  OE1 GLN A 626     -27.000 -29.188 -64.324  1.00 94.44           O  
ATOM   4884  N   ASN A 627     -29.094 -26.819 -68.356  1.00 95.90           N  
ATOM   4885  CA  ASN A 627     -30.409 -26.188 -68.339  1.00 95.90           C  
ATOM   4886  C   ASN A 627     -30.862 -25.876 -66.915  1.00 95.90           C  
ATOM   4887  CB  ASN A 627     -31.439 -27.076 -69.041  1.00 95.90           C  
ATOM   4888  O   ASN A 627     -30.707 -26.702 -66.014  1.00 95.90           O  
ATOM   4889  CG  ASN A 627     -31.112 -27.306 -70.503  1.00 95.90           C  
ATOM   4890  ND2 ASN A 627     -31.167 -28.561 -70.932  1.00 95.90           N  
ATOM   4891  OD1 ASN A 627     -30.812 -26.363 -71.240  1.00 95.90           O  
ATOM   4892  N   TYR A 628     -31.283 -24.577 -66.672  1.00 95.00           N  
ATOM   4893  CA  TYR A 628     -31.832 -24.168 -65.384  1.00 95.00           C  
ATOM   4894  C   TYR A 628     -33.306 -23.802 -65.511  1.00 95.00           C  
ATOM   4895  CB  TYR A 628     -31.047 -22.982 -64.817  1.00 95.00           C  
ATOM   4896  O   TYR A 628     -33.728 -23.245 -66.527  1.00 95.00           O  
ATOM   4897  CG  TYR A 628     -29.614 -23.310 -64.474  1.00 95.00           C  
ATOM   4898  CD1 TYR A 628     -29.289 -23.917 -63.263  1.00 95.00           C  
ATOM   4899  CD2 TYR A 628     -28.583 -23.014 -65.359  1.00 95.00           C  
ATOM   4900  CE1 TYR A 628     -27.970 -24.220 -62.942  1.00 95.00           C  
ATOM   4901  CE2 TYR A 628     -27.260 -23.313 -65.048  1.00 95.00           C  
ATOM   4902  OH  TYR A 628     -25.657 -24.213 -63.527  1.00 95.00           O  
ATOM   4903  CZ  TYR A 628     -26.964 -23.916 -63.839  1.00 95.00           C  
ATOM   4904  N   MET A 629     -34.105 -24.318 -64.603  1.00 95.83           N  
ATOM   4905  CA  MET A 629     -35.454 -23.815 -64.365  1.00 95.83           C  
ATOM   4906  C   MET A 629     -35.595 -23.287 -62.941  1.00 95.83           C  
ATOM   4907  CB  MET A 629     -36.490 -24.911 -64.621  1.00 95.83           C  
ATOM   4908  O   MET A 629     -35.630 -24.066 -61.987  1.00 95.83           O  
ATOM   4909  CG  MET A 629     -37.922 -24.403 -64.665  1.00 95.83           C  
ATOM   4910  SD  MET A 629     -38.225 -23.276 -66.082  1.00 95.83           S  
ATOM   4911  CE  MET A 629     -38.041 -24.439 -67.462  1.00 95.83           C  
ATOM   4912  N   LEU A 630     -35.596 -21.969 -62.794  1.00 95.17           N  
ATOM   4913  CA  LEU A 630     -35.654 -21.311 -61.494  1.00 95.17           C  
ATOM   4914  C   LEU A 630     -36.992 -20.605 -61.301  1.00 95.17           C  
ATOM   4915  CB  LEU A 630     -34.508 -20.306 -61.350  1.00 95.17           C  
ATOM   4916  O   LEU A 630     -37.691 -20.314 -62.274  1.00 95.17           O  
ATOM   4917  CG  LEU A 630     -33.105 -20.829 -61.662  1.00 95.17           C  
ATOM   4918  CD1 LEU A 630     -32.127 -19.668 -61.809  1.00 95.17           C  
ATOM   4919  CD2 LEU A 630     -32.639 -21.793 -60.576  1.00 95.17           C  
ATOM   4920  N   ILE A 631     -37.396 -20.416 -60.021  1.00 94.76           N  
ATOM   4921  CA  ILE A 631     -38.686 -19.805 -59.721  1.00 94.76           C  
ATOM   4922  C   ILE A 631     -38.478 -18.381 -59.212  1.00 94.76           C  
ATOM   4923  CB  ILE A 631     -39.477 -20.635 -58.685  1.00 94.76           C  
ATOM   4924  O   ILE A 631     -37.601 -18.135 -58.380  1.00 94.76           O  
ATOM   4925  CG1 ILE A 631     -39.834 -22.010 -59.261  1.00 94.76           C  
ATOM   4926  CG2 ILE A 631     -40.736 -19.885 -58.239  1.00 94.76           C  
ATOM   4927  CD1 ILE A 631     -40.424 -22.975 -58.242  1.00 94.76           C  
ATOM   4928  N   ILE A 632     -39.245 -17.414 -59.822  1.00 95.44           N  
ATOM   4929  CA  ILE A 632     -39.277 -16.063 -59.274  1.00 95.44           C  
ATOM   4930  C   ILE A 632     -40.700 -15.713 -58.846  1.00 95.44           C  
ATOM   4931  CB  ILE A 632     -38.754 -15.026 -60.294  1.00 95.44           C  
ATOM   4932  O   ILE A 632     -41.668 -16.118 -59.495  1.00 95.44           O  
ATOM   4933  CG1 ILE A 632     -39.575 -15.089 -61.587  1.00 95.44           C  
ATOM   4934  CG2 ILE A 632     -37.266 -15.252 -60.579  1.00 95.44           C  
ATOM   4935  CD1 ILE A 632     -39.222 -14.007 -62.598  1.00 95.44           C  
ATOM   4936  N   ALA A 633     -40.831 -15.050 -57.733  1.00 94.60           N  
ATOM   4937  CA  ALA A 633     -42.122 -14.753 -57.118  1.00 94.60           C
[truncated: 24,625 more chars]
