# Supplementary material for: A structural discovery journey of streptococcal phages adhesion devices by AlphaFold2
Source: Front Mol Biosci. 2022 Aug 19;9:960325. doi: 10.3389/fmolb.2022.960325 (PMC9437275; doi:10.3389/fmolb.2022.960325)
Supplement: Supplementary file 2 [file DataSheet3.ZIP › PDBs/RBPs/DT1_RBP_FL-mono.pdb]

MODEL     1
ATOM      1  N   MET A   1     -56.715 -20.881  41.430  1.00 82.48           N  
ATOM      2  CA  MET A   1     -57.560 -21.713  42.283  1.00 82.48           C  
ATOM      3  C   MET A   1     -56.750 -22.835  42.923  1.00 82.48           C  
ATOM      4  CB  MET A   1     -58.722 -22.299  41.480  1.00 82.48           C  
ATOM      5  O   MET A   1     -55.986 -23.521  42.243  1.00 82.48           O  
ATOM      6  CG  MET A   1     -59.671 -23.150  42.308  1.00 82.48           C  
ATOM      7  SD  MET A   1     -60.899 -24.042  41.276  1.00 82.48           S  
ATOM      8  CE  MET A   1     -62.086 -24.544  42.552  1.00 82.48           C  
ATOM      9  N   VAL A   2     -56.708 -22.847  44.223  1.00 91.00           N  
ATOM     10  CA  VAL A   2     -56.018 -23.921  44.929  1.00 91.00           C  
ATOM     11  C   VAL A   2     -57.004 -24.666  45.827  1.00 91.00           C  
ATOM     12  CB  VAL A   2     -54.836 -23.383  45.766  1.00 91.00           C  
ATOM     13  O   VAL A   2     -57.958 -24.074  46.337  1.00 91.00           O  
ATOM     14  CG1 VAL A   2     -53.722 -22.866  44.858  1.00 91.00           C  
ATOM     15  CG2 VAL A   2     -55.311 -22.283  46.714  1.00 91.00           C  
ATOM     16  N   GLU A   3     -56.801 -26.009  45.901  1.00 94.51           N  
ATOM     17  CA  GLU A   3     -57.687 -26.865  46.684  1.00 94.51           C  
ATOM     18  C   GLU A   3     -56.903 -27.670  47.717  1.00 94.51           C  
ATOM     19  CB  GLU A   3     -58.474 -27.806  45.769  1.00 94.51           C  
ATOM     20  O   GLU A   3     -55.828 -28.194  47.418  1.00 94.51           O  
ATOM     21  CG  GLU A   3     -59.413 -28.745  46.513  1.00 94.51           C  
ATOM     22  CD  GLU A   3     -60.167 -29.692  45.594  1.00 94.51           C  
ATOM     23  OE1 GLU A   3     -60.448 -30.841  46.004  1.00 94.51           O  
ATOM     24  OE2 GLU A   3     -60.479 -29.282  44.453  1.00 94.51           O  
ATOM     25  N   PHE A   4     -57.378 -27.746  48.974  1.00 95.79           N  
ATOM     26  CA  PHE A   4     -56.737 -28.496  50.047  1.00 95.79           C  
ATOM     27  C   PHE A   4     -57.732 -29.431  50.724  1.00 95.79           C  
ATOM     28  CB  PHE A   4     -56.125 -27.544  51.080  1.00 95.79           C  
ATOM     29  O   PHE A   4     -58.904 -29.087  50.886  1.00 95.79           O  
ATOM     30  CG  PHE A   4     -55.150 -26.559  50.494  1.00 95.79           C  
ATOM     31  CD1 PHE A   4     -53.891 -26.971  50.073  1.00 95.79           C  
ATOM     32  CD2 PHE A   4     -55.493 -25.219  50.364  1.00 95.79           C  
ATOM     33  CE1 PHE A   4     -52.987 -26.061  49.531  1.00 95.79           C  
ATOM     34  CE2 PHE A   4     -54.594 -24.304  49.822  1.00 95.79           C  
ATOM     35  CZ  PHE A   4     -53.342 -24.727  49.408  1.00 95.79           C  
ATOM     36  N   TRP A   5     -57.274 -30.573  51.081  1.00 96.64           N  
ATOM     37  CA  TRP A   5     -58.165 -31.552  51.696  1.00 96.64           C  
ATOM     38  C   TRP A   5     -57.706 -31.893  53.110  1.00 96.64           C  
ATOM     39  CB  TRP A   5     -58.234 -32.825  50.847  1.00 96.64           C  
ATOM     40  O   TRP A   5     -56.505 -31.932  53.387  1.00 96.64           O  
ATOM     41  CG  TRP A   5     -58.919 -32.639  49.527  1.00 96.64           C  
ATOM     42  CD1 TRP A   5     -58.351 -32.223  48.355  1.00 96.64           C  
ATOM     43  CD2 TRP A   5     -60.304 -32.860  49.245  1.00 96.64           C  
ATOM     44  CE2 TRP A   5     -60.507 -32.558  47.880  1.00 96.64           C  
ATOM     45  CE3 TRP A   5     -61.396 -33.284  50.015  1.00 96.64           C  
ATOM     46  NE1 TRP A   5     -59.300 -32.173  47.360  1.00 96.64           N  
ATOM     47  CH2 TRP A   5     -62.808 -33.085  48.045  1.00 96.64           C  
ATOM     48  CZ2 TRP A   5     -61.758 -32.668  47.269  1.00 96.64           C  
ATOM     49  CZ3 TRP A   5     -62.640 -33.393  49.405  1.00 96.64           C  
ATOM     50  N   SER A   6     -58.589 -32.112  53.998  1.00 96.89           N  
ATOM     51  CA  SER A   6     -58.317 -32.558  55.361  1.00 96.89           C  
ATOM     52  C   SER A   6     -58.036 -34.056  55.406  1.00 96.89           C  
ATOM     53  CB  SER A   6     -59.492 -32.223  56.280  1.00 96.89           C  
ATOM     54  O   SER A   6     -58.129 -34.742  54.386  1.00 96.89           O  
ATOM     55  OG  SER A   6     -60.617 -33.026  55.971  1.00 96.89           O  
ATOM     56  N   ASN A   7     -57.637 -34.526  56.580  1.00 95.25           N  
ATOM     57  CA  ASN A   7     -57.622 -35.952  56.889  1.00 95.25           C  
ATOM     58  C   ASN A   7     -59.013 -36.568  56.762  1.00 95.25           C  
ATOM     59  CB  ASN A   7     -57.061 -36.192  58.292  1.00 95.25           C  
ATOM     60  O   ASN A   7     -60.004 -35.849  56.622  1.00 95.25           O  
ATOM     61  CG  ASN A   7     -57.851 -35.473  59.367  1.00 95.25           C  
ATOM     62  ND2 ASN A   7     -58.437 -36.235  60.283  1.00 95.25           N  
ATOM     63  OD1 ASN A   7     -57.934 -34.242  59.375  1.00 95.25           O  
ATOM     64  N   ASN A   8     -59.138 -37.816  56.618  1.00 94.16           N  
ATOM     65  CA  ASN A   8     -60.384 -38.571  56.535  1.00 94.16           C  
ATOM     66  C   ASN A   8     -60.852 -39.034  57.912  1.00 94.16           C  
ATOM     67  CB  ASN A   8     -60.224 -39.770  55.598  1.00 94.16           C  
ATOM     68  O   ASN A   8     -60.069 -39.591  58.683  1.00 94.16           O  
ATOM     69  CG  ASN A   8     -61.524 -40.520  55.382  1.00 94.16           C  
ATOM     70  ND2 ASN A   8     -62.049 -40.458  54.164  1.00 94.16           N  
ATOM     71  OD1 ASN A   8     -62.053 -41.148  56.302  1.00 94.16           O  
ATOM     72  N   ASP A   9     -62.054 -38.774  58.249  1.00 93.31           N  
ATOM     73  CA  ASP A   9     -62.696 -39.269  59.463  1.00 93.31           C  
ATOM     74  C   ASP A   9     -64.003 -39.989  59.139  1.00 93.31           C  
ATOM     75  CB  ASP A   9     -62.955 -38.121  60.440  1.00 93.31           C  
ATOM     76  O   ASP A   9     -65.025 -39.347  58.889  1.00 93.31           O  
ATOM     77  CG  ASP A   9     -63.599 -38.579  61.737  1.00 93.31           C  
ATOM     78  OD1 ASP A   9     -63.333 -39.716  62.181  1.00 93.31           O  
ATOM     79  OD2 ASP A   9     -64.383 -37.797  62.317  1.00 93.31           O  
ATOM     80  N   ARG A  10     -63.889 -41.355  59.097  1.00 89.93           N  
ATOM     81  CA  ARG A  10     -65.060 -42.203  58.892  1.00 89.93           C  
ATOM     82  C   ARG A  10     -65.819 -41.794  57.635  1.00 89.93           C  
ATOM     83  CB  ARG A  10     -65.988 -42.141  60.108  1.00 89.93           C  
ATOM     84  O   ARG A  10     -67.046 -41.899  57.582  1.00 89.93           O  
ATOM     85  CG  ARG A  10     -65.386 -42.731  61.373  1.00 89.93           C  
ATOM     86  CD  ARG A  10     -66.335 -42.615  62.557  1.00 89.93           C  
ATOM     87  NE  ARG A  10     -66.398 -41.247  63.064  1.00 89.93           N  
ATOM     88  NH1 ARG A  10     -68.064 -41.676  64.607  1.00 89.93           N  
ATOM     89  NH2 ARG A  10     -67.192 -39.565  64.412  1.00 89.93           N  
ATOM     90  CZ  ARG A  10     -67.218 -40.833  64.026  1.00 89.93           C  
ATOM     91  N   GLY A  11     -65.086 -41.329  56.647  1.00 90.73           N  
ATOM     92  CA  GLY A  11     -65.677 -41.047  55.349  1.00 90.73           C  
ATOM     93  C   GLY A  11     -66.045 -39.587  55.166  1.00 90.73           C  
ATOM     94  O   GLY A  11     -66.574 -39.201  54.121  1.00 90.73           O  
ATOM     95  N   TYR A  12     -65.708 -38.725  56.214  1.00 95.41           N  
ATOM     96  CA  TYR A  12     -65.875 -37.277  56.153  1.00 95.41           C  
ATOM     97  C   TYR A  12     -64.559 -36.590  55.811  1.00 95.41           C  
ATOM     98  CB  TYR A  12     -66.414 -36.741  57.483  1.00 95.41           C  
ATOM     99  O   TYR A  12     -63.507 -36.947  56.346  1.00 95.41           O  
ATOM    100  CG  TYR A  12     -67.773 -37.284  57.850  1.00 95.41           C  
ATOM    101  CD1 TYR A  12     -68.910 -36.908  57.139  1.00 95.41           C  
ATOM    102  CD2 TYR A  12     -67.924 -38.173  58.909  1.00 95.41           C  
ATOM    103  CE1 TYR A  12     -70.166 -37.404  57.475  1.00 95.41           C  
ATOM    104  CE2 TYR A  12     -69.174 -38.675  59.254  1.00 95.41           C  
ATOM    105  OH  TYR A  12     -71.528 -38.780  58.869  1.00 95.41           O  
ATOM    106  CZ  TYR A  12     -70.288 -38.286  58.532  1.00 95.41           C  
ATOM    107  N   ARG A  13     -64.646 -35.575  55.031  1.00 96.75           N  
ATOM    108  CA  ARG A  13     -63.511 -34.718  54.704  1.00 96.75           C  
ATOM    109  C   ARG A  13     -63.956 -33.274  54.498  1.00 96.75           C  
ATOM    110  CB  ARG A  13     -62.793 -35.229  53.453  1.00 96.75           C  
ATOM    111  O   ARG A  13     -65.088 -33.022  54.079  1.00 96.75           O  
ATOM    112  CG  ARG A  13     -62.160 -36.601  53.623  1.00 96.75           C  
ATOM    113  CD  ARG A  13     -61.409 -37.034  52.372  1.00 96.75           C  
ATOM    114  NE  ARG A  13     -60.112 -36.371  52.265  1.00 96.75           N  
ATOM    115  NH1 ARG A  13     -59.533 -37.374  50.266  1.00 96.75           N  
ATOM    116  NH2 ARG A  13     -58.099 -35.894  51.270  1.00 96.75           N  
ATOM    117  CZ  ARG A  13     -59.251 -36.548  51.267  1.00 96.75           C  
ATOM    118  N   ILE A  14     -63.100 -32.376  54.821  1.00 97.24           N  
ATOM    119  CA  ILE A  14     -63.370 -31.008  54.392  1.00 97.24           C  
ATOM    120  C   ILE A  14     -62.467 -30.649  53.213  1.00 97.24           C  
ATOM    121  CB  ILE A  14     -63.168 -30.003  55.547  1.00 97.24           C  
ATOM    122  O   ILE A  14     -61.335 -31.131  53.121  1.00 97.24           O  
ATOM    123  CG1 ILE A  14     -61.730 -30.078  56.075  1.00 97.24           C  
ATOM    124  CG2 ILE A  14     -64.178 -30.260  56.670  1.00 97.24           C  
ATOM    125  CD1 ILE A  14     -61.396 -29.018  57.115  1.00 97.24           C  
ATOM    126  N   ARG A  15     -63.101 -29.940  52.426  1.00 96.87           N  
ATOM    127  CA  ARG A  15     -62.457 -29.411  51.228  1.00 96.87           C  
ATOM    128  C   ARG A  15     -62.418 -27.887  51.255  1.00 96.87           C  
ATOM    129  CB  ARG A  15     -63.182 -29.894  49.970  1.00 96.87           C  
ATOM    130  O   ARG A  15     -63.452 -27.237  51.423  1.00 96.87           O  
ATOM    131  CG  ARG A  15     -62.487 -29.510  48.673  1.00 96.87           C  
ATOM    132  CD  ARG A  15     -63.166 -30.136  47.463  1.00 96.87           C  
ATOM    133  NE  ARG A  15     -64.474 -29.538  47.210  1.00 96.87           N  
ATOM    134  NH1 ARG A  15     -64.967 -30.881  45.396  1.00 96.87           N  
ATOM    135  NH2 ARG A  15     -66.466 -29.293  46.095  1.00 96.87           N  
ATOM    136  CZ  ARG A  15     -65.300 -29.905  46.234  1.00 96.87           C  
ATOM    137  N   LEU A  16     -61.172 -27.293  51.187  1.00 96.86           N  
ATOM    138  CA  LEU A  16     -60.972 -25.849  51.136  1.00 96.86           C  
ATOM    139  C   LEU A  16     -60.582 -25.403  49.730  1.00 96.86           C  
ATOM    140  CB  LEU A  16     -59.896 -25.420  52.137  1.00 96.86           C  
ATOM    141  O   LEU A  16     -59.586 -25.875  49.179  1.00 96.86           O  
ATOM    142  CG  LEU A  16     -59.526 -23.936  52.141  1.00 96.86           C  
ATOM    143  CD1 LEU A  16     -60.725 -23.092  52.560  1.00 96.86           C  
ATOM    144  CD2 LEU A  16     -58.338 -23.683  53.063  1.00 96.86           C  
ATOM    145  N   TRP A  17     -61.473 -24.464  49.106  1.00 94.80           N  
ATOM    146  CA  TRP A  17     -61.263 -23.828  47.809  1.00 94.80           C  
ATOM    147  C   TRP A  17     -60.927 -22.350  47.976  1.00 94.80           C  
ATOM    148  CB  TRP A  17     -62.504 -23.986  46.926  1.00 94.80           C  
ATOM    149  O   TRP A  17     -61.664 -21.609  48.632  1.00 94.80           O  
ATOM    150  CG  TRP A  17     -62.794 -25.403  46.531  1.00 94.80           C  
ATOM    151  CD1 TRP A  17     -62.193 -26.120  45.534  1.00 94.80           C  
ATOM    152  CD2 TRP A  17     -63.764 -26.273  47.122  1.00 94.80           C  
ATOM    153  CE2 TRP A  17     -63.695 -27.504  46.434  1.00 94.80           C  
ATOM    154  CE3 TRP A  17     -64.685 -26.131  48.169  1.00 94.80           C  
ATOM    155  NE1 TRP A  17     -62.730 -27.385  45.471  1.00 94.80           N  
ATOM    156  CH2 TRP A  17     -65.406 -28.423  47.788  1.00 94.80           C  
ATOM    157  CZ2 TRP A  17     -64.514 -28.589  46.760  1.00 94.80           C  
ATOM    158  CZ3 TRP A  17     -65.499 -27.211  48.492  1.00 94.80           C  
ATOM    159  N   ILE A  18     -59.809 -21.985  47.486  1.00 95.06           N  
ATOM    160  CA  ILE A  18     -59.451 -20.572  47.523  1.00 95.06           C  
ATOM    161  C   ILE A  18     -59.228 -20.059  46.102  1.00 95.06           C  
ATOM    162  CB  ILE A  18     -58.191 -20.330  48.384  1.00 95.06           C  
ATOM    163  O   ILE A  18     -58.386 -20.585  45.370  1.00 95.06           O  
ATOM    164  CG1 ILE A  18     -58.425 -20.815  49.820  1.00 95.06           C  
ATOM    165  CG2 ILE A  18     -57.798 -18.850  48.363  1.00 95.06           C  
ATOM    166  CD1 ILE A  18     -57.177 -20.796  50.691  1.00 95.06           C  
ATOM    167  N   ASP A  19     -60.028 -19.035  45.758  1.00 94.17           N  
ATOM    168  CA  ASP A  19     -59.936 -18.398  44.448  1.00 94.17           C  
ATOM    169  C   ASP A  19     -59.610 -16.912  44.581  1.00 94.17           C  
ATOM    170  CB  ASP A  19     -61.239 -18.583  43.668  1.00 94.17           C  
ATOM    171  O   ASP A  19     -60.222 -16.207  45.385  1.00 94.17           O  
ATOM    172  CG  ASP A  19     -61.616 -20.042  43.480  1.00 94.17           C  
ATOM    173  OD1 ASP A  19     -60.894 -20.771  42.767  1.00 94.17           O  
ATOM    174  OD2 ASP A  19     -62.647 -20.464  44.047  1.00 94.17           O  
ATOM    175  N   GLN A  20     -58.586 -16.535  43.877  1.00 94.52           N  
ATOM    176  CA  GLN A  20     -58.417 -15.100  43.678  1.00 94.52           C  
ATOM    177  C   GLN A  20     -59.366 -14.578  42.603  1.00 94.52           C  
ATOM    178  CB  GLN A  20     -56.970 -14.777  43.302  1.00 94.52           C  
ATOM    179  O   GLN A  20     -59.241 -14.936  41.430  1.00 94.52           O  
ATOM    180  CG  GLN A  20     -56.674 -13.285  43.219  1.00 94.52           C  
ATOM    181  CD  GLN A  20     -55.221 -12.992  42.897  1.00 94.52           C  
ATOM    182  NE2 GLN A  20     -54.864 -11.712  42.881  1.00 94.52           N  
ATOM    183  OE1 GLN A  20     -54.425 -13.908  42.666  1.00 94.52           O  
ATOM    184  N   VAL A  21     -60.341 -13.720  42.903  1.00 94.40           N  
ATOM    185  CA  VAL A  21     -61.468 -13.410  42.030  1.00 94.40           C  
ATOM    186  C   VAL A  21     -61.348 -11.976  41.521  1.00 94.40           C  
ATOM    187  CB  VAL A  21     -62.819 -13.608  42.754  1.00 94.40           C  
ATOM    188  O   VAL A  21     -62.034 -11.588  40.572  1.00 94.40           O  
ATOM    189  CG1 VAL A  21     -63.067 -15.088  43.039  1.00 94.40           C  
ATOM    190  CG2 VAL A  21     -62.853 -12.798  44.048  1.00 94.40           C  
ATOM    191  N   GLY A  22     -60.414 -11.207  42.104  1.00 93.14           N  
ATOM    192  CA  GLY A  22     -60.140  -9.856  41.638  1.00 93.14           C  
ATOM    193  C   GLY A  22     -58.885  -9.259  42.247  1.00 93.14           C  
ATOM    194  O   GLY A  22     -58.400  -9.735  43.276  1.00 93.14           O  
ATOM    195  N   GLN A  23     -58.303  -8.152  41.542  1.00 93.58           N  
ATOM    196  CA  GLN A  23     -57.172  -7.382  42.048  1.00 93.58           C  
ATOM    197  C   GLN A  23     -57.420  -5.883  41.910  1.00 93.58           C  
ATOM    198  CB  GLN A  23     -55.887  -7.772  41.316  1.00 93.58           C  
ATOM    199  O   GLN A  23     -58.099  -5.444  40.979  1.00 93.58           O  
ATOM    200  CG  GLN A  23     -55.414  -9.188  41.614  1.00 93.58           C  
ATOM    201  CD  GLN A  23     -54.070  -9.503  40.984  1.00 93.58           C  
ATOM    202  NE2 GLN A  23     -53.133  -9.982  41.795  1.00 93.58           N  
ATOM    203  OE1 GLN A  23     -53.876  -9.318  39.779  1.00 93.58           O  
ATOM    204  N   ASN A  24     -56.955  -5.129  42.872  1.00 90.54           N  
ATOM    205  CA  ASN A  24     -56.924  -3.671  42.808  1.00 90.54           C  
ATOM    206  C   ASN A  24     -55.503  -3.134  42.953  1.00 90.54           C  
ATOM    207  CB  ASN A  24     -57.832  -3.068  43.882  1.00 90.54           C  
ATOM    208  O   ASN A  24     -54.940  -3.143  44.049  1.00 90.54           O  
ATOM    209  CG  ASN A  24     -58.009  -1.571  43.723  1.00 90.54           C  
ATOM    210  ND2 ASN A  24     -59.256  -1.115  43.743  1.00 90.54           N  
ATOM    211  OD1 ASN A  24     -57.033  -0.829  43.582  1.00 90.54           O  
ATOM    212  N   VAL A  25     -54.934  -2.661  41.797  1.00 85.39           N  
ATOM    213  CA  VAL A  25     -53.539  -2.241  41.711  1.00 85.39           C  
ATOM    214  C   VAL A  25     -53.318  -1.001  42.574  1.00 85.39           C  
ATOM    215  CB  VAL A  25     -53.122  -1.955  40.251  1.00 85.39           C  
ATOM    216  O   VAL A  25     -52.336  -0.920  43.315  1.00 85.39           O  
ATOM    217  CG1 VAL A  25     -51.707  -1.381  40.196  1.00 85.39           C  
ATOM    218  CG2 VAL A  25     -53.219  -3.227  39.410  1.00 85.39           C  
ATOM    219  N   GLN A  26     -54.330  -0.099  42.592  1.00 84.35           N  
ATOM    220  CA  GLN A  26     -54.225   1.160  43.322  1.00 84.35           C  
ATOM    221  C   GLN A  26     -54.246   0.925  44.830  1.00 84.35           C  
ATOM    222  CB  GLN A  26     -55.357   2.108  42.923  1.00 84.35           C  
ATOM    223  O   GLN A  26     -53.452   1.514  45.566  1.00 84.35           O  
ATOM    224  CG  GLN A  26     -55.300   3.461  43.618  1.00 84.35           C  
ATOM    225  CD  GLN A  26     -54.183   4.344  43.092  1.00 84.35           C  
ATOM    226  NE2 GLN A  26     -53.730   5.282  43.917  1.00 84.35           N  
ATOM    227  OE1 GLN A  26     -53.732   4.184  41.953  1.00 84.35           O  
ATOM    228  N   ASN A  27     -55.051   0.005  45.321  1.00 88.07           N  
ATOM    229  CA  ASN A  27     -55.250  -0.240  46.745  1.00 88.07           C  
ATOM    230  C   ASN A  27     -54.381  -1.391  47.243  1.00 88.07           C  
ATOM    231  CB  ASN A  27     -56.725  -0.522  47.040  1.00 88.07           C  
ATOM    232  O   ASN A  27     -54.380  -1.703  48.435  1.00 88.07           O  
ATOM    233  CG  ASN A  27     -57.608   0.689  46.812  1.00 88.07           C  
ATOM    234  ND2 ASN A  27     -58.858   0.449  46.434  1.00 88.07           N  
ATOM    235  OD1 ASN A  27     -57.170   1.831  46.975  1.00 88.07           O  
ATOM    236  N   ASN A  28     -53.631  -2.025  46.328  1.00 91.08           N  
ATOM    237  CA  ASN A  28     -52.735  -3.137  46.626  1.00 91.08           C  
ATOM    238  C   ASN A  28     -53.457  -4.255  47.371  1.00 91.08           C  
ATOM    239  CB  ASN A  28     -51.529  -2.652  47.435  1.00 91.08           C  
ATOM    240  O   ASN A  28     -52.953  -4.767  48.372  1.00 91.08           O  
ATOM    241  CG  ASN A  28     -50.388  -3.650  47.436  1.00 91.08           C  
ATOM    242  ND2 ASN A  28     -49.560  -3.604  48.473  1.00 91.08           N  
ATOM    243  OD1 ASN A  28     -50.250  -4.455  46.511  1.00 91.08           O  
ATOM    244  N   THR A  29     -54.608  -4.674  46.852  1.00 94.43           N  
ATOM    245  CA  THR A  29     -55.427  -5.701  47.485  1.00 94.43           C  
ATOM    246  C   THR A  29     -55.908  -6.720  46.456  1.00 94.43           C  
ATOM    247  CB  THR A  29     -56.640  -5.083  48.206  1.00 94.43           C  
ATOM    248  O   THR A  29     -55.985  -6.418  45.264  1.00 94.43           O  
ATOM    249  CG2 THR A  29     -56.197  -4.103  49.286  1.00 94.43           C  
ATOM    250  OG1 THR A  29     -57.453  -4.390  47.251  1.00 94.43           O  
ATOM    251  N   SER A  30     -56.167  -7.987  46.935  1.00 95.55           N  
ATOM    252  CA  SER A  30     -56.842  -9.033  46.172  1.00 95.55           C  
ATOM    253  C   SER A  30     -58.141  -9.459  46.847  1.00 95.55           C  
ATOM    254  CB  SER A  30     -55.926 -10.245  45.997  1.00 95.55           C  
ATOM    255  O   SER A  30     -58.241  -9.446  48.076  1.00 95.55           O  
ATOM    256  OG  SER A  30     -54.793  -9.910  45.214  1.00 95.55           O  
ATOM    257  N   ASP A  31     -59.156  -9.657  45.982  1.00 95.56           N  
ATOM    258  CA  ASP A  31     -60.358 -10.314  46.486  1.00 95.56           C  
ATOM    259  C   ASP A  31     -60.239 -11.833  46.380  1.00 95.56           C  
ATOM    260  CB  ASP A  31     -61.594  -9.829  45.724  1.00 95.56           C  
ATOM    261  O   ASP A  31     -59.948 -12.365  45.307  1.00 95.56           O  
ATOM    262  CG  ASP A  31     -61.919  -8.370  45.988  1.00 95.56           C  
ATOM    263  OD1 ASP A  31     -61.553  -7.849  47.064  1.00 95.56           O  
ATOM    264  OD2 ASP A  31     -62.548  -7.736  45.114  1.00 95.56           O  
ATOM    265  N   VAL A  32     -60.282 -12.451  47.530  1.00 95.26           N  
ATOM    266  CA  VAL A  32     -60.088 -13.895  47.607  1.00 95.26           C  
ATOM    267  C   VAL A  32     -61.382 -14.567  48.062  1.00 95.26           C  
ATOM    268  CB  VAL A  32     -58.932 -14.263  48.564  1.00 95.26           C  
ATOM    269  O   VAL A  32     -61.961 -14.186  49.082  1.00 95.26           O  
ATOM    270  CG1 VAL A  32     -58.737 -15.777  48.620  1.00 95.26           C  
ATOM    271  CG2 VAL A  32     -57.641 -13.570  48.130  1.00 95.26           C  
ATOM    272  N   ARG A  33     -61.904 -15.412  47.179  1.00 95.59           N  
ATOM    273  CA  ARG A  33     -63.076 -16.199  47.549  1.00 95.59           C  
ATOM    274  C   ARG A  33     -62.669 -17.491  48.249  1.00 95.59           C  
ATOM    275  CB  ARG A  33     -63.922 -16.516  46.314  1.00 95.59           C  
ATOM    276  O   ARG A  33     -61.911 -18.291  47.697  1.00 95.59           O  
ATOM    277  CG  ARG A  33     -65.244 -17.198  46.632  1.00 95.59           C  
ATOM    278  CD  ARG A  33     -66.108 -17.359  45.389  1.00 95.59           C  
ATOM    279  NE  ARG A  33     -67.403 -17.955  45.707  1.00 95.59           N  
ATOM    280  NH1 ARG A  33     -68.062 -18.201  43.506  1.00 95.59           N  
ATOM    281  NH2 ARG A  33     -69.448 -18.872  45.205  1.00 95.59           N  
ATOM    282  CZ  ARG A  33     -68.301 -18.341  44.805  1.00 95.59           C  
ATOM    283  N   ILE A  34     -63.140 -17.777  49.517  1.00 95.75           N  
ATOM    284  CA  ILE A  34     -62.799 -18.921  50.355  1.00 95.75           C  
ATOM    285  C   ILE A  34     -64.029 -19.804  50.548  1.00 95.75           C  
ATOM    286  CB  ILE A  34     -62.241 -18.472  51.725  1.00 95.75           C  
ATOM    287  O   ILE A  34     -65.063 -19.342  51.035  1.00 95.75           O  
ATOM    288  CG1 ILE A  34     -61.019 -17.567  51.533  1.00 95.75           C  
ATOM    289  CG2 ILE A  34     -61.893 -19.687  52.590  1.00 95.75           C  
ATOM    290  CD1 ILE A  34     -60.550 -16.881  52.809  1.00 95.75           C  
ATOM    291  N   ARG A  35     -63.886 -21.021  50.119  1.00 96.02           N  
ATOM    292  CA  ARG A  35     -64.994 -21.962  50.249  1.00 96.02           C  
ATOM    293  C   ARG A  35     -64.570 -23.202  51.029  1.00 96.02           C  
ATOM    294  CB  ARG A  35     -65.522 -22.365  48.871  1.00 96.02           C  
ATOM    295  O   ARG A  35     -63.561 -23.832  50.704  1.00 96.02           O  
ATOM    296  CG  ARG A  35     -66.126 -21.215  48.082  1.00 96.02           C  
ATOM    297  CD  ARG A  35     -66.374 -21.596  46.629  1.00 96.02           C  
ATOM    298  NE  ARG A  35     -65.132 -21.633  45.862  1.00 96.02           N  
ATOM    299  NH1 ARG A  35     -66.154 -22.060  43.835  1.00 96.02           N  
ATOM    300  NH2 ARG A  35     -63.873 -21.865  43.955  1.00 96.02           N  
ATOM    301  CZ  ARG A  35     -65.056 -21.853  44.552  1.00 96.02           C  
ATOM    302  N   LEU A  36     -65.245 -23.482  52.092  1.00 96.80           N  
ATOM    303  CA  LEU A  36     -65.037 -24.686  52.890  1.00 96.80           C  
ATOM    304  C   LEU A  36     -66.263 -25.591  52.836  1.00 96.80           C  
ATOM    305  CB  LEU A  36     -64.723 -24.319  54.343  1.00 96.80           C  
ATOM    306  O   LEU A  36     -67.378 -25.152  53.126  1.00 96.80           O  
ATOM    307  CG  LEU A  36     -64.332 -25.475  55.265  1.00 96.80           C  
ATOM    308  CD1 LEU A  36     -62.960 -26.019  54.881  1.00 96.80           C  
ATOM    309  CD2 LEU A  36     -64.347 -25.026  56.722  1.00 96.80           C  
ATOM    310  N   ALA A  37     -66.068 -26.755  52.381  1.00 96.54           N  
ATOM    311  CA  ALA A  37     -67.177 -27.697  52.250  1.00 96.54           C  
ATOM    312  C   ALA A  37     -66.907 -28.976  53.037  1.00 96.54           C  
ATOM    313  CB  ALA A  37     -67.428 -28.023  50.779  1.00 96.54           C  
ATOM    314  O   ALA A  37     -65.756 -29.401  53.165  1.00 96.54           O  
ATOM    315  N   LEU A  38     -67.891 -29.504  53.636  1.00 96.12           N  
ATOM    316  CA  LEU A  38     -67.865 -30.817  54.273  1.00 96.12           C  
ATOM    317  C   LEU A  38     -68.391 -31.890  53.327  1.00 96.12           C  
ATOM    318  CB  LEU A  38     -68.693 -30.804  55.561  1.00 96.12           C  
ATOM    319  O   LEU A  38     -69.479 -31.749  52.764  1.00 96.12           O  
ATOM    320  CG  LEU A  38     -68.808 -32.135  56.305  1.00 96.12           C  
ATOM    321  CD1 LEU A  38     -67.443 -32.571  56.826  1.00 96.12           C  
ATOM    322  CD2 LEU A  38     -69.811 -32.023  57.448  1.00 96.12           C  
ATOM    323  N   LEU A  39     -67.634 -32.966  53.195  1.00 95.94           N  
ATOM    324  CA  LEU A  39     -68.001 -34.069  52.314  1.00 95.94           C  
ATOM    325  C   LEU A  39     -68.121 -35.373  53.095  1.00 95.94           C  
ATOM    326  CB  LEU A  39     -66.970 -34.225  51.193  1.00 95.94           C  
ATOM    327  O   LEU A  39     -67.374 -35.601  54.050  1.00 95.94           O  
ATOM    328  CG  LEU A  39     -66.776 -33.016  50.276  1.00 95.94           C  
ATOM    329  CD1 LEU A  39     -65.744 -32.062  50.868  1.00 95.94           C  
ATOM    330  CD2 LEU A  39     -66.359 -33.465  48.880  1.00 95.94           C  
ATOM    331  N   ASN A  40     -69.086 -36.200  52.613  1.00 94.01           N  
ATOM    332  CA  ASN A  40     -69.194 -37.547  53.162  1.00 94.01           C  
ATOM    333  C   ASN A  40     -69.138 -38.606  52.065  1.00 94.01           C  
ATOM    334  CB  ASN A  40     -70.482 -37.693  53.976  1.00 94.01           C  
ATOM    335  O   ASN A  40     -69.440 -38.320  50.905  1.00 94.01           O  
ATOM    336  CG  ASN A  40     -71.717 -37.789  53.102  1.00 94.01           C  
ATOM    337  ND2 ASN A  40     -72.708 -38.546  53.558  1.00 94.01           N  
ATOM    338  OD1 ASN A  40     -71.780 -37.188  52.027  1.00 94.01           O  
ATOM    339  N   GLN A  41     -68.616 -39.765  52.401  1.00 91.13           N  
ATOM    340  CA  GLN A  41     -68.595 -40.879  51.459  1.00 91.13           C  
ATOM    341  C   GLN A  41     -69.652 -41.920  51.815  1.00 91.13           C  
ATOM    342  CB  GLN A  41     -67.210 -41.527  51.425  1.00 91.13           C  
ATOM    343  O   GLN A  41     -70.502 -42.257  50.989  1.00 91.13           O  
ATOM    344  CG  GLN A  41     -66.136 -40.650  50.797  1.00 91.13           C  
ATOM    345  CD  GLN A  41     -64.774 -41.318  50.769  1.00 91.13           C  
ATOM    346  NE2 GLN A  41     -63.753 -40.568  50.368  1.00 91.13           N  
ATOM    347  OE1 GLN A  41     -64.640 -42.499  51.106  1.00 91.13           O  
ATOM    348  N   TRP A  42     -69.795 -42.346  53.075  1.00 89.33           N  
ATOM    349  CA  TRP A  42     -70.759 -43.397  53.383  1.00 89.33           C  
ATOM    350  C   TRP A  42     -71.445 -43.132  54.719  1.00 89.33           C  
ATOM    351  CB  TRP A  42     -70.074 -44.766  53.410  1.00 89.33           C  
ATOM    352  O   TRP A  42     -72.465 -43.749  55.034  1.00 89.33           O  
ATOM    353  CG  TRP A  42     -68.793 -44.790  54.189  1.00 89.33           C  
ATOM    354  CD1 TRP A  42     -68.647 -45.020  55.529  1.00 89.33           C  
ATOM    355  CD2 TRP A  42     -67.476 -44.570  53.674  1.00 89.33           C  
ATOM    356  CE2 TRP A  42     -66.579 -44.684  54.759  1.00 89.33           C  
ATOM    357  CE3 TRP A  42     -66.967 -44.290  52.399  1.00 89.33           C  
ATOM    358  NE1 TRP A  42     -67.318 -44.958  55.878  1.00 89.33           N  
ATOM    359  CH2 TRP A  42     -64.728 -44.251  53.349  1.00 89.33           C  
ATOM    360  CZ2 TRP A  42     -65.199 -44.525  54.607  1.00 89.33           C  
ATOM    361  CZ3 TRP A  42     -65.594 -44.133  52.250  1.00 89.33           C  
ATOM    362  N   TRP A  43     -70.977 -42.176  55.572  1.00 89.73           N  
ATOM    363  CA  TRP A  43     -71.577 -41.823  56.854  1.00 89.73           C  
ATOM    364  C   TRP A  43     -72.414 -40.554  56.733  1.00 89.73           C  
ATOM    365  CB  TRP A  43     -70.495 -41.637  57.922  1.00 89.73           C  
ATOM    366  O   TRP A  43     -72.051 -39.632  55.998  1.00 89.73           O  
ATOM    367  CG  TRP A  43     -69.924 -42.923  58.440  1.00 89.73           C  
ATOM    368  CD1 TRP A  43     -69.048 -43.753  57.799  1.00 89.73           C  
ATOM    369  CD2 TRP A  43     -70.194 -43.527  59.709  1.00 89.73           C  
ATOM    370  CE2 TRP A  43     -69.446 -44.723  59.769  1.00 89.73           C  
ATOM    371  CE3 TRP A  43     -70.997 -43.172  60.801  1.00 89.73           C  
ATOM    372  NE1 TRP A  43     -68.756 -44.838  58.593  1.00 89.73           N  
ATOM    373  CH2 TRP A  43     -70.270 -45.197  61.937  1.00 89.73           C  
ATOM    374  CZ2 TRP A  43     -69.477 -45.568  60.882  1.00 89.73           C  
ATOM    375  CZ3 TRP A  43     -71.026 -44.014  61.907  1.00 89.73           C  
ATOM    376  N   THR A  44     -73.661 -40.612  57.301  1.00 91.99           N  
ATOM    377  CA  THR A  44     -74.547 -39.454  57.346  1.00 91.99           C  
ATOM    378  C   THR A  44     -74.799 -39.022  58.788  1.00 91.99           C  
ATOM    379  CB  THR A  44     -75.890 -39.750  56.653  1.00 91.99           C  
ATOM    380  O   THR A  44     -74.638 -39.816  59.716  1.00 91.99           O  
ATOM    381  CG2 THR A  44     -75.678 -40.193  55.209  1.00 91.99           C  
ATOM    382  OG1 THR A  44     -76.569 -40.792  57.366  1.00 91.99           O  
ATOM    383  N   PHE A  45     -75.070 -37.749  58.960  1.00 92.27           N  
ATOM    384  CA  PHE A  45     -75.431 -37.280  60.293  1.00 92.27           C  
ATOM    385  C   PHE A  45     -76.386 -36.095  60.209  1.00 92.27           C  
ATOM    386  CB  PHE A  45     -74.179 -36.890  61.084  1.00 92.27           C  
ATOM    387  O   PHE A  45     -76.446 -35.410  59.186  1.00 92.27           O  
ATOM    388  CG  PHE A  45     -73.622 -35.542  60.715  1.00 92.27           C  
ATOM    389  CD1 PHE A  45     -72.732 -35.408  59.655  1.00 92.27           C  
ATOM    390  CD2 PHE A  45     -73.988 -34.407  61.426  1.00 92.27           C  
ATOM    391  CE1 PHE A  45     -72.215 -34.162  59.311  1.00 92.27           C  
ATOM    392  CE2 PHE A  45     -73.476 -33.158  61.088  1.00 92.27           C  
ATOM    393  CZ  PHE A  45     -72.589 -33.038  60.031  1.00 92.27           C  
ATOM    394  N   ALA A  46     -77.275 -35.901  61.162  1.00 91.91           N  
ATOM    395  CA  ALA A  46     -78.161 -34.751  61.322  1.00 91.91           C  
ATOM    396  C   ALA A  46     -78.341 -34.397  62.795  1.00 91.91           C  
ATOM    397  CB  ALA A  46     -79.516 -35.031  60.676  1.00 91.91           C  
ATOM    398  O   ALA A  46     -78.209 -35.259  63.668  1.00 91.91           O  
ATOM    399  N   SER A  47     -78.455 -33.132  63.032  1.00 88.13           N  
ATOM    400  CA  SER A  47     -78.864 -32.604  64.329  1.00 88.13           C  
ATOM    401  C   SER A  47     -77.693 -32.566  65.305  1.00 88.13           C  
ATOM    402  CB  SER A  47     -80.000 -33.443  64.916  1.00 88.13           C  
ATOM    403  O   SER A  47     -77.877 -32.748  66.511  1.00 88.13           O  
ATOM    404  OG  SER A  47     -81.139 -33.407  64.073  1.00 88.13           O  
ATOM    405  N   TYR A  48     -76.427 -32.479  64.841  1.00 91.66           N  
ATOM    406  CA  TYR A  48     -75.228 -32.279  65.648  1.00 91.66           C  
ATOM    407  C   TYR A  48     -74.666 -30.876  65.450  1.00 91.66           C  
ATOM    408  CB  TYR A  48     -74.163 -33.322  65.297  1.00 91.66           C  
ATOM    409  O   TYR A  48     -74.645 -30.361  64.329  1.00 91.66           O  
ATOM    410  CG  TYR A  48     -74.535 -34.728  65.698  1.00 91.66           C  
ATOM    411  CD1 TYR A  48     -74.077 -35.277  66.894  1.00 91.66           C  
ATOM    412  CD2 TYR A  48     -75.345 -35.512  64.883  1.00 91.66           C  
ATOM    413  CE1 TYR A  48     -74.416 -36.573  67.267  1.00 91.66           C  
ATOM    414  CE2 TYR A  48     -75.690 -36.809  65.246  1.00 91.66           C  
ATOM    415  OH  TYR A  48     -75.561 -38.614  66.803  1.00 91.66           O  
ATOM    416  CZ  TYR A  48     -75.222 -37.330  66.439  1.00 91.66           C  
ATOM    417  N   GLN A  49     -74.396 -30.336  66.506  1.00 93.64           N  
ATOM    418  CA  GLN A  49     -73.693 -29.059  66.449  1.00 93.64           C  
ATOM    419  C   GLN A  49     -72.261 -29.240  65.953  1.00 93.64           C  
ATOM    420  CB  GLN A  49     -73.691 -28.385  67.822  1.00 93.64           C  
ATOM    421  O   GLN A  49     -71.526 -30.090  66.460  1.00 93.64           O  
ATOM    422  CG  GLN A  49     -73.118 -26.974  67.815  1.00 93.64           C  
ATOM    423  CD  GLN A  49     -73.975 -25.997  67.033  1.00 93.64           C  
ATOM    424  NE2 GLN A  49     -74.394 -24.919  67.688  1.00 93.64           N  
ATOM    425  OE1 GLN A  49     -74.259 -26.208  65.849  1.00 93.64           O  
ATOM    426  N   CYS A  50     -71.835 -28.410  65.006  1.00 94.81           N  
ATOM    427  CA  CYS A  50     -70.502 -28.487  64.417  1.00 94.81           C  
ATOM    428  C   CYS A  50     -69.822 -27.123  64.425  1.00 94.81           C  
ATOM    429  CB  CYS A  50     -70.579 -29.020  62.987  1.00 94.81           C  
ATOM    430  O   CYS A  50     -70.493 -26.090  64.384  1.00 94.81           O  
ATOM    431  SG  CYS A  50     -71.308 -30.668  62.862  1.00 94.81           S  
ATOM    432  N   TYR A  51     -68.525 -27.224  64.554  1.00 95.77           N  
ATOM    433  CA  TYR A  51     -67.707 -26.016  64.554  1.00 95.77           C  
ATOM    434  C   TYR A  51     -66.544 -26.145  63.578  1.00 95.77           C  
ATOM    435  CB  TYR A  51     -67.178 -25.725  65.961  1.00 95.77           C  
ATOM    436  O   TYR A  51     -65.933 -27.211  63.468  1.00 95.77           O  
ATOM    437  CG  TYR A  51     -68.261 -25.614  67.006  1.00 95.77           C  
ATOM    438  CD1 TYR A  51     -68.902 -24.401  67.248  1.00 95.77           C  
ATOM    439  CD2 TYR A  51     -68.645 -26.721  67.755  1.00 95.77           C  
ATOM    440  CE1 TYR A  51     -69.900 -24.293  68.211  1.00 95.77           C  
ATOM    441  CE2 TYR A  51     -69.642 -26.625  68.721  1.00 95.77           C  
ATOM    442  OH  TYR A  51     -71.249 -25.309  69.896  1.00 95.77           O  
ATOM    443  CZ  TYR A  51     -70.262 -25.410  68.941  1.00 95.77           C  
ATOM    444  N   GLY A  52     -66.269 -25.099  62.873  1.00 94.88           N  
ATOM    445  CA  GLY A  52     -65.139 -25.080  61.957  1.00 94.88           C  
ATOM    446  C   GLY A  52     -64.631 -23.680  61.665  1.00 94.88           C  
ATOM    447  O   GLY A  52     -65.292 -22.693  61.995  1.00 94.88           O  
ATOM    448  N   TYR A  53     -63.526 -23.604  61.157  1.00 96.55           N  
ATOM    449  CA  TYR A  53     -62.984 -22.306  60.770  1.00 96.55           C  
ATOM    450  C   TYR A  53     -61.983 -22.450  59.630  1.00 96.55           C  
ATOM    451  CB  TYR A  53     -62.317 -21.623  61.968  1.00 96.55           C  
ATOM    452  O   TYR A  53     -61.434 -23.533  59.412  1.00 96.55           O  
ATOM    453  CG  TYR A  53     -61.122 -22.373  62.506  1.00 96.55           C  
ATOM    454  CD1 TYR A  53     -61.250 -23.243  63.586  1.00 96.55           C  
ATOM    455  CD2 TYR A  53     -59.864 -22.211  61.936  1.00 96.55           C  
ATOM    456  CE1 TYR A  53     -60.152 -23.934  64.086  1.00 96.55           C  
ATOM    457  CE2 TYR A  53     -58.758 -22.897  62.428  1.00 96.55           C  
ATOM    458  OH  TYR A  53     -57.821 -24.437  63.993  1.00 96.55           O  
ATOM    459  CZ  TYR A  53     -58.912 -23.755  63.501  1.00 96.55           C  
ATOM    460  N   VAL A  54     -61.833 -21.348  58.899  1.00 96.86           N  
ATOM    461  CA  VAL A  54     -60.696 -21.115  58.015  1.00 96.86           C  
ATOM    462  C   VAL A  54     -59.854 -19.959  58.551  1.00 96.86           C  
ATOM    463  CB  VAL A  54     -61.154 -20.816  56.570  1.00 96.86           C  
ATOM    464  O   VAL A  54     -60.369 -18.864  58.787  1.00 96.86           O  
ATOM    465  CG1 VAL A  54     -59.953 -20.510  55.676  1.00 96.86           C  
ATOM    466  CG2 VAL A  54     -61.955 -21.990  56.010  1.00 96.86           C  
ATOM    467  N   ASP A  55     -58.619 -20.258  58.895  1.00 95.17           N  
ATOM    468  CA  ASP A  55     -57.671 -19.260  59.379  1.00 95.17           C  
ATOM    469  C   ASP A  55     -56.601 -18.964  58.330  1.00 95.17           C  
ATOM    470  CB  ASP A  55     -57.016 -19.728  60.680  1.00 95.17           C  
ATOM    471  O   ASP A  55     -55.796 -19.835  57.994  1.00 95.17           O  
ATOM    472  CG  ASP A  55     -56.247 -18.626  61.387  1.00 95.17           C  
ATOM    473  OD1 ASP A  55     -56.065 -17.537  60.802  1.00 95.17           O  
ATOM    474  OD2 ASP A  55     -55.817 -18.849  62.540  1.00 95.17           O  
ATOM    475  N   GLY A  56     -56.648 -17.804  57.772  1.00 91.70           N  
ATOM    476  CA  GLY A  56     -55.731 -17.402  56.717  1.00 91.70           C  
ATOM    477  C   GLY A  56     -55.952 -15.977  56.246  1.00 91.70           C  
ATOM    478  O   GLY A  56     -56.957 -15.352  56.591  1.00 91.70           O  
ATOM    479  N   PHE A  57     -54.925 -15.316  55.662  1.00 91.34           N  
ATOM    480  CA  PHE A  57     -55.008 -13.973  55.100  1.00 91.34           C  
ATOM    481  C   PHE A  57     -55.239 -12.941  56.197  1.00 91.34           C  
ATOM    482  CB  PHE A  57     -56.128 -13.892  54.059  1.00 91.34           C  
ATOM    483  O   PHE A  57     -55.937 -11.947  55.985  1.00 91.34           O  
ATOM    484  CG  PHE A  57     -55.953 -14.841  52.904  1.00 91.34           C  
ATOM    485  CD1 PHE A  57     -55.050 -14.559  51.886  1.00 91.34           C  
ATOM    486  CD2 PHE A  57     -56.692 -16.015  52.836  1.00 91.34           C  
ATOM    487  CE1 PHE A  57     -54.886 -15.436  50.816  1.00 91.34           C  
ATOM    488  CE2 PHE A  57     -56.533 -16.896  51.770  1.00 91.34           C  
ATOM    489  CZ  PHE A  57     -55.630 -16.604  50.760  1.00 91.34           C  
ATOM    490  N   GLY A  58     -54.693 -13.288  57.505  1.00 86.36           N  
ATOM    491  CA  GLY A  58     -54.714 -12.329  58.597  1.00 86.36           C  
ATOM    492  C   GLY A  58     -56.070 -12.218  59.268  1.00 86.36           C  
ATOM    493  O   GLY A  58     -56.267 -11.375  60.146  1.00 86.36           O  
ATOM    494  N   GLN A  59     -57.023 -13.034  58.766  1.00 91.09           N  
ATOM    495  CA  GLN A  59     -58.346 -13.055  59.382  1.00 91.09           C  
ATOM    496  C   GLN A  59     -58.853 -14.485  59.547  1.00 91.09           C  
ATOM    497  CB  GLN A  59     -59.338 -12.238  58.554  1.00 91.09           C  
ATOM    498  O   GLN A  59     -58.436 -15.385  58.814  1.00 91.09           O  
ATOM    499  CG  GLN A  59     -59.537 -12.764  57.139  1.00 91.09           C  
ATOM    500  CD  GLN A  59     -60.426 -11.866  56.299  1.00 91.09           C  
ATOM    501  NE2 GLN A  59     -60.301 -11.973  54.980  1.00 91.09           N  
ATOM    502  OE1 GLN A  59     -61.220 -11.083  56.831  1.00 91.09           O  
ATOM    503  N   ARG A  60     -59.757 -14.802  60.611  1.00 94.13           N  
ATOM    504  CA  ARG A  60     -60.370 -16.101  60.869  1.00 94.13           C  
ATOM    505  C   ARG A  60     -61.851 -16.090  60.505  1.00 94.13           C  
ATOM    506  CB  ARG A  60     -60.194 -16.496  62.337  1.00 94.13           C  
ATOM    507  O   ARG A  60     -62.607 -15.241  60.983  1.00 94.13           O  
ATOM    508  CG  ARG A  60     -60.790 -17.851  62.686  1.00 94.13           C  
ATOM    509  CD  ARG A  60     -60.392 -18.299  64.085  1.00 94.13           C  
ATOM    510  NE  ARG A  60     -59.153 -19.072  64.071  1.00 94.13           N  
ATOM    511  NH1 ARG A  60     -59.193 -19.565  66.328  1.00 94.13           N  
ATOM    512  NH2 ARG A  60     -57.482 -20.335  65.011  1.00 94.13           N  
ATOM    513  CZ  ARG A  60     -58.612 -19.656  65.137  1.00 94.13           C  
ATOM    514  N   LEU A  61     -62.250 -17.011  59.518  1.00 95.31           N  
ATOM    515  CA  LEU A  61     -63.650 -17.188  59.148  1.00 95.31           C  
ATOM    516  C   LEU A  61     -64.273 -18.348  59.917  1.00 95.31           C  
ATOM    517  CB  LEU A  61     -63.781 -17.429  57.642  1.00 95.31           C  
ATOM    518  O   LEU A  61     -63.883 -19.503  59.730  1.00 95.31           O  
ATOM    519  CG  LEU A  61     -63.114 -16.398  56.730  1.00 95.31           C  
ATOM    520  CD1 LEU A  61     -63.199 -16.845  55.274  1.00 95.31           C  
ATOM    521  CD2 LEU A  61     -63.758 -15.028  56.912  1.00 95.31           C  
ATOM    522  N   GLU A  62     -65.196 -18.043  60.865  1.00 95.83           N  
ATOM    523  CA  GLU A  62     -65.745 -19.052  61.766  1.00 95.83           C  
ATOM    524  C   GLU A  62     -66.984 -19.711  61.168  1.00 95.83           C  
ATOM    525  CB  GLU A  62     -66.082 -18.433  63.125  1.00 95.83           C  
ATOM    526  O   GLU A  62     -67.761 -19.061  60.464  1.00 95.83           O  
ATOM    527  CG  GLU A  62     -64.883 -17.827  63.839  1.00 95.83           C  
ATOM    528  CD  GLU A  62     -63.962 -18.868  64.455  1.00 95.83           C  
ATOM    529  OE1 GLU A  62     -62.886 -18.494  64.976  1.00 95.83           O  
ATOM    530  OE2 GLU A  62     -64.318 -20.067  64.415  1.00 95.83           O  
ATOM    531  N   TYR A  63     -67.121 -20.993  61.360  1.00 95.45           N  
ATOM    532  CA  TYR A  63     -68.371 -21.687  61.075  1.00 95.45           C  
ATOM    533  C   TYR A  63     -68.969 -22.278  62.346  1.00 95.45           C  
ATOM    534  CB  TYR A  63     -68.148 -22.794  60.040  1.00 95.45           C  
ATOM    535  O   TYR A  63     -68.267 -22.924  63.128  1.00 95.45           O  
ATOM    536  CG  TYR A  63     -69.360 -23.664  59.810  1.00 95.45           C  
ATOM    537  CD1 TYR A  63     -69.509 -24.876  60.480  1.00 95.45           C  
ATOM    538  CD2 TYR A  63     -70.358 -23.275  58.923  1.00 95.45           C  
ATOM    539  CE1 TYR A  63     -70.624 -25.682  60.270  1.00 95.45           C  
ATOM    540  CE2 TYR A  63     -71.477 -24.073  58.705  1.00 95.45           C  
ATOM    541  OH  TYR A  63     -72.706 -26.065  59.170  1.00 95.45           O  
ATOM    542  CZ  TYR A  63     -71.601 -25.272  59.382  1.00 95.45           C  
ATOM    543  N   SER A  64     -70.221 -22.121  62.611  1.00 94.37           N  
ATOM    544  CA  SER A  64     -70.993 -22.770  63.665  1.00 94.37           C  
ATOM    545  C   SER A  64     -72.412 -23.081  63.201  1.00 94.37           C  
ATOM    546  CB  SER A  64     -71.039 -21.890  64.915  1.00 94.37           C  
ATOM    547  O   SER A  64     -73.137 -22.186  62.760  1.00 94.37           O  
ATOM    548  OG  SER A  64     -71.768 -22.525  65.951  1.00 94.37           O  
ATOM    549  N   GLY A  65     -72.707 -24.358  63.243  1.00 93.29           N  
ATOM    550  CA  GLY A  65     -74.042 -24.745  62.815  1.00 93.29           C  
ATOM    551  C   GLY A  65     -74.317 -26.227  62.986  1.00 93.29           C  
ATOM    552  O   GLY A  65     -73.506 -26.951  63.569  1.00 93.29           O  
ATOM    553  N   SER A  66     -75.487 -26.665  62.622  1.00 93.00           N  
ATOM    554  CA  SER A  66     -75.919 -28.059  62.666  1.00 93.00           C  
ATOM    555  C   SER A  66     -76.196 -28.595  61.265  1.00 93.00           C  
ATOM    556  CB  SER A  66     -77.169 -28.206  63.534  1.00 93.00           C  
ATOM    557  O   SER A  66     -77.354 -28.761  60.877  1.00 93.00           O  
ATOM    558  OG  SER A  66     -76.909 -27.790  64.864  1.00 93.00           O  
ATOM    559  N   PRO A  67     -75.080 -28.788  60.434  1.00 90.89           N  
ATOM    560  CA  PRO A  67     -75.286 -29.277  59.069  1.00 90.89           C  
ATOM    561  C   PRO A  67     -75.865 -30.690  59.029  1.00 90.89           C  
ATOM    562  CB  PRO A  67     -73.879 -29.247  58.468  1.00 90.89           C  
ATOM    563  O   PRO A  67     -75.614 -31.489  59.934  1.00 90.89           O  
ATOM    564  CG  PRO A  67     -72.963 -29.475  59.627  1.00 90.89           C  
ATOM    565  CD  PRO A  67     -73.561 -28.826  60.842  1.00 90.89           C  
ATOM    566  N   SER A  68     -76.773 -30.932  58.100  1.00 90.57           N  
ATOM    567  CA  SER A  68     -77.361 -32.254  57.909  1.00 90.57           C  
ATOM    568  C   SER A  68     -76.850 -32.907  56.629  1.00 90.57           C  
ATOM    569  CB  SER A  68     -78.887 -32.162  57.869  1.00 90.57           C  
ATOM    570  O   SER A  68     -77.034 -32.369  55.535  1.00 90.57           O  
ATOM    571  OG  SER A  68     -79.392 -31.658  59.094  1.00 90.57           O  
ATOM    572  N   MET A  69     -76.173 -34.049  56.816  1.00 90.17           N  
ATOM    573  CA  MET A  69     -75.713 -34.861  55.693  1.00 90.17           C  
ATOM    574  C   MET A  69     -76.492 -36.170  55.614  1.00 90.17           C  
ATOM    575  CB  MET A  69     -74.216 -35.150  55.814  1.00 90.17           C  
ATOM    576  O   MET A  69     -76.164 -37.135  56.308  1.00 90.17           O  
ATOM    577  CG  MET A  69     -73.340 -33.917  55.660  1.00 90.17           C  
ATOM    578  SD  MET A  69     -71.568 -34.337  55.437  1.00 90.17           S  
ATOM    579  CE  MET A  69     -71.573 -34.827  53.690  1.00 90.17           C  
ATOM    580  N   LEU A  70     -77.629 -36.184  54.817  1.00 90.36           N  
ATOM    581  CA  LEU A  70     -78.638 -37.237  54.854  1.00 90.36           C  
ATOM    582  C   LEU A  70     -78.468 -38.194  53.679  1.00 90.36           C  
ATOM    583  CB  LEU A  70     -80.044 -36.632  54.834  1.00 90.36           C  
ATOM    584  O   LEU A  70     -79.148 -39.220  53.605  1.00 90.36           O  
ATOM    585  CG  LEU A  70     -80.379 -35.657  55.964  1.00 90.36           C  
ATOM    586  CD1 LEU A  70     -81.788 -35.102  55.785  1.00 90.36           C  
ATOM    587  CD2 LEU A  70     -80.236 -36.340  57.320  1.00 90.36           C  
ATOM    588  N   SER A  71     -77.494 -37.967  52.838  1.00 91.73           N  
ATOM    589  CA  SER A  71     -77.193 -38.850  51.716  1.00 91.73           C  
ATOM    590  C   SER A  71     -75.699 -39.139  51.626  1.00 91.73           C  
ATOM    591  CB  SER A  71     -77.683 -38.236  50.404  1.00 91.73           C  
ATOM    592  O   SER A  71     -74.875 -38.301  51.998  1.00 91.73           O  
ATOM    593  OG  SER A  71     -79.077 -37.988  50.454  1.00 91.73           O  
ATOM    594  N   ASN A  72     -75.470 -40.433  51.137  1.00 90.91           N  
ATOM    595  CA  ASN A  72     -74.074 -40.761  50.869  1.00 90.91           C  
ATOM    596  C   ASN A  72     -73.514 -39.931  49.717  1.00 90.91           C  
ATOM    597  CB  ASN A  72     -73.920 -42.254  50.572  1.00 90.91           C  
ATOM    598  O   ASN A  72     -74.258 -39.519  48.825  1.00 90.91           O  
ATOM    599  CG  ASN A  72     -74.254 -43.124  51.768  1.00 90.91           C  
ATOM    600  ND2 ASN A  72     -74.471 -44.411  51.522  1.00 90.91           N  
ATOM    601  OD1 ASN A  72     -74.317 -42.644  52.902  1.00 90.91           O  
ATOM    602  N   ASN A  73     -72.262 -39.577  49.827  1.00 92.59           N  
ATOM    603  CA  ASN A  73     -71.549 -38.860  48.776  1.00 92.59           C  
ATOM    604  C   ASN A  73     -72.108 -37.454  48.576  1.00 92.59           C  
ATOM    605  CB  ASN A  73     -71.600 -39.643  47.462  1.00 92.59           C  
ATOM    606  O   ASN A  73     -72.322 -37.022  47.443  1.00 92.59           O  
ATOM    607  CG  ASN A  73     -70.877 -40.973  47.546  1.00 92.59           C  
ATOM    608  ND2 ASN A  73     -71.539 -42.037  47.107  1.00 92.59           N  
ATOM    609  OD1 ASN A  73     -69.733 -41.043  48.002  1.00 92.59           O  
ATOM    610  N   SER A  74     -72.375 -36.843  49.687  1.00 93.37           N  
ATOM    611  CA  SER A  74     -72.937 -35.497  49.633  1.00 93.37           C  
ATOM    612  C   SER A  74     -71.912 -34.453  50.062  1.00 93.37           C  
ATOM    613  CB  SER A  74     -74.179 -35.399  50.519  1.00 93.37           C  
ATOM    614  O   SER A  74     -70.902 -34.786  50.686  1.00 93.37           O  
ATOM    615  OG  SER A  74     -73.846 -35.619  51.879  1.00 93.37           O  
ATOM    616  N   GLU A  75     -72.173 -33.186  49.684  1.00 94.59           N  
ATOM    617  CA  GLU A  75     -71.348 -32.028  50.016  1.00 94.59           C  
ATOM    618  C   GLU A  75     -72.193 -30.895  50.591  1.00 94.59           C  
ATOM    619  CB  GLU A  75     -70.585 -31.540  48.782  1.00 94.59           C  
ATOM    620  O   GLU A  75     -73.268 -30.589  50.070  1.00 94.59           O  
ATOM    621  CG  GLU A  75     -69.768 -30.278  49.022  1.00 94.59           C  
ATOM    622  CD  GLU A  75     -69.053 -29.780  47.777  1.00 94.59           C  
ATOM    623  OE1 GLU A  75     -68.600 -28.613  47.762  1.00 94.59           O  
ATOM    624  OE2 GLU A  75     -68.945 -30.563  46.807  1.00 94.59           O  
ATOM    625  N   ILE A  76     -71.720 -30.355  51.635  1.00 93.86           N  
ATOM    626  CA  ILE A  76     -72.365 -29.189  52.228  1.00 93.86           C  
ATOM    627  C   ILE A  76     -71.370 -28.034  52.309  1.00 93.86           C  
ATOM    628  CB  ILE A  76     -72.932 -29.508  53.630  1.00 93.86           C  
ATOM    629  O   ILE A  76     -70.255 -28.201  52.810  1.00 93.86           O  
ATOM    630  CG1 ILE A  76     -74.013 -30.591  53.535  1.00 93.86           C  
ATOM    631  CG2 ILE A  76     -73.482 -28.241  54.292  1.00 93.86           C  
ATOM    632  CD1 ILE A  76     -74.465 -31.134  54.884  1.00 93.86           C  
ATOM    633  N   GLN A  77     -71.778 -26.921  51.836  1.00 94.98           N  
ATOM    634  CA  GLN A  77     -70.962 -25.714  51.924  1.00 94.98           C  
ATOM    635  C   GLN A  77     -71.037 -25.100  53.319  1.00 94.98           C  
ATOM    636  CB  GLN A  77     -71.402 -24.691  50.876  1.00 94.98           C  
ATOM    637  O   GLN A  77     -72.119 -24.741  53.788  1.00 94.98           O  
ATOM    638  CG  GLN A  77     -70.515 -23.455  50.813  1.00 94.98           C  
ATOM    639  CD  GLN A  77     -69.146 -23.744  50.228  1.00 94.98           C  
ATOM    640  NE2 GLN A  77     -68.099 -23.338  50.938  1.00 94.98           N  
ATOM    641  OE1 GLN A  77     -69.029 -24.329  49.146  1.00 94.98           O  
ATOM    642  N   LEU A  78     -69.888 -24.968  53.929  1.00 95.25           N  
ATOM    643  CA  LEU A  78     -69.829 -24.437  55.287  1.00 95.25           C  
ATOM    644  C   LEU A  78     -69.480 -22.953  55.275  1.00 95.25           C  
ATOM    645  CB  LEU A  78     -68.802 -25.209  56.120  1.00 95.25           C  
ATOM    646  O   LEU A  78     -70.112 -22.157  55.973  1.00 95.25           O  
ATOM    647  CG  LEU A  78     -69.036 -26.713  56.261  1.00 95.25           C  
ATOM    648  CD1 LEU A  78     -67.846 -27.372  56.950  1.00 95.25           C  
ATOM    649  CD2 LEU A  78     -70.324 -26.984  57.032  1.00 95.25           C  
ATOM    650  N   ILE A  79     -68.515 -22.603  54.532  1.00 95.86           N  
ATOM    651  CA  ILE A  79     -68.045 -21.230  54.378  1.00 95.86           C  
ATOM    652  C   ILE A  79     -67.925 -20.889  52.895  1.00 95.86           C  
ATOM    653  CB  ILE A  79     -66.691 -21.014  55.089  1.00 95.86           C  
ATOM    654  O   ILE A  79     -67.332 -21.646  52.123  1.00 95.86           O  
ATOM    655  CG1 ILE A  79     -66.831 -21.268  56.595  1.00 95.86           C  
ATOM    656  CG2 ILE A  79     -66.158 -19.604  54.819  1.00 95.86           C  
ATOM    657  CD1 ILE A  79     -65.510 -21.253  57.351  1.00 95.86           C  
ATOM    658  N   ASP A  80     -68.537 -19.758  52.492  1.00 95.89           N  
ATOM    659  CA  ASP A  80     -68.406 -19.161  51.167  1.00 95.89           C  
ATOM    660  C   ASP A  80     -68.395 -17.637  51.249  1.00 95.89           C  
ATOM    661  CB  ASP A  80     -69.539 -19.631  50.252  1.00 95.89           C  
ATOM    662  O   ASP A  80     -69.453 -17.006  51.313  1.00 95.89           O  
ATOM    663  CG  ASP A  80     -69.351 -19.204  48.807  1.00 95.89           C  
ATOM    664  OD1 ASP A  80     -68.473 -18.359  48.530  1.00 95.89           O  
ATOM    665  OD2 ASP A  80     -70.090 -19.715  47.938  1.00 95.89           O  
ATOM    666  N   ARG A  81     -67.131 -17.156  51.326  1.00 95.34           N  
ATOM    667  CA  ARG A  81     -66.966 -15.719  51.523  1.00 95.34           C  
ATOM    668  C   ARG A  81     -65.876 -15.164  50.612  1.00 95.34           C  
ATOM    669  CB  ARG A  81     -66.635 -15.411  52.984  1.00 95.34           C  
ATOM    670  O   ARG A  81     -64.894 -15.849  50.322  1.00 95.34           O  
ATOM    671  CG  ARG A  81     -67.754 -15.754  53.955  1.00 95.34           C  
ATOM    672  CD  ARG A  81     -68.459 -14.506  54.468  1.00 95.34           C  
ATOM    673  NE  ARG A  81     -69.101 -14.741  55.758  1.00 95.34           N  
ATOM    674  NH1 ARG A  81     -71.083 -13.695  55.195  1.00 95.34           N  
ATOM    675  NH2 ARG A  81     -70.819 -14.617  57.277  1.00 95.34           N  
ATOM    676  CZ  ARG A  81     -70.333 -14.351  56.074  1.00 95.34           C  
ATOM    677  N   THR A  82     -66.082 -13.979  50.153  1.00 95.25           N  
ATOM    678  CA  THR A  82     -65.041 -13.206  49.485  1.00 95.25           C  
ATOM    679  C   THR A  82     -64.466 -12.149  50.423  1.00 95.25           C  
ATOM    680  CB  THR A  82     -65.579 -12.528  48.211  1.00 95.25           C  
ATOM    681  O   THR A  82     -65.210 -11.362  51.011  1.00 95.25           O  
ATOM    682  CG2 THR A  82     -64.485 -11.731  47.508  1.00 95.25           C  
ATOM    683  OG1 THR A  82     -66.075 -13.531  47.316  1.00 95.25           O  
ATOM    684  N   ILE A  83     -63.211 -12.254  50.603  1.00 94.47           N  
ATOM    685  CA  ILE A  83     -62.549 -11.275  51.459  1.00 94.47           C  
ATOM    686  C   ILE A  83     -61.522 -10.490  50.646  1.00 94.47           C  
ATOM    687  CB  ILE A  83     -61.871 -11.952  52.671  1.00 94.47           C  
ATOM    688  O   ILE A  83     -61.060 -10.956  49.602  1.00 94.47           O  
ATOM    689  CG1 ILE A  83     -60.782 -12.923  52.200  1.00 94.47           C  
ATOM    690  CG2 ILE A  83     -62.908 -12.670  53.539  1.00 94.47           C  
ATOM    691  CD1 ILE A  83     -59.923 -13.482  53.326  1.00 94.47           C  
ATOM    692  N   THR A  84     -61.211  -9.279  51.131  1.00 94.89           N  
ATOM    693  CA  THR A  84     -60.153  -8.452  50.562  1.00 94.89           C  
ATOM    694  C   THR A  84     -58.871  -8.574  51.381  1.00 94.89           C  
ATOM    695  CB  THR A  84     -60.578  -6.974  50.486  1.00 94.89           C  
ATOM    696  O   THR A  84     -58.889  -8.400  52.601  1.00 94.89           O  
ATOM    697  CG2 THR A  84     -59.480  -6.117  49.866  1.00 94.89           C  
ATOM    698  OG1 THR A  84     -61.763  -6.864  49.688  1.00 94.89           O  
ATOM    699  N   VAL A  85     -57.842  -8.837  50.669  1.00 94.40           N  
ATOM    700  CA  VAL A  85     -56.577  -9.097  51.348  1.00 94.40           C  
ATOM    701  C   VAL A  85     -55.510  -8.128  50.843  1.00 94.40           C  
ATOM    702  CB  VAL A  85     -56.112 -10.556  51.142  1.00 94.40           C  
ATOM    703  O   VAL A  85     -55.418  -7.868  49.641  1.00 94.40           O  
ATOM    704  CG1 VAL A  85     -57.073 -11.530  51.820  1.00 94.40           C  
ATOM    705  CG2 VAL A  85     -55.989 -10.871  49.652  1.00 94.40           C  
ATOM    706  N   GLN A  86     -54.800  -7.580  51.790  1.00 93.69           N  
ATOM    707  CA  GLN A  86     -53.723  -6.647  51.477  1.00 93.69           C  
ATOM    708  C   GLN A  86     -52.428  -7.389  51.161  1.00 93.69           C  
ATOM    709  CB  GLN A  86     -53.501  -5.674  52.637  1.00 93.69           C  
ATOM    710  O   GLN A  86     -52.032  -8.298  51.893  1.00 93.69           O  
ATOM    711  CG  GLN A  86     -52.457  -4.604  52.350  1.00 93.69           C  
ATOM    712  CD  GLN A  86     -52.928  -3.580  51.336  1.00 93.69           C  
ATOM    713  NE2 GLN A  86     -52.003  -3.079  50.524  1.00 93.69           N  
ATOM    714  OE1 GLN A  86     -54.115  -3.241  51.281  1.00 93.69           O  
ATOM    715  N   HIS A  87     -51.774  -6.961  50.006  1.00 92.39           N  
ATOM    716  CA  HIS A  87     -50.461  -7.481  49.643  1.00 92.39           C  
ATOM    717  C   HIS A  87     -49.350  -6.724  50.364  1.00 92.39           C  
ATOM    718  CB  HIS A  87     -50.253  -7.403  48.130  1.00 92.39           C  
ATOM    719  O   HIS A  87     -49.605  -5.704  51.007  1.00 92.39           O  
ATOM    720  CG  HIS A  87     -51.118  -8.346  47.355  1.00 92.39           C  
ATOM    721  CD2 HIS A  87     -52.459  -8.526  47.357  1.00 92.39           C  
ATOM    722  ND1 HIS A  87     -50.607  -9.249  46.448  1.00 92.39           N  
ATOM    723  CE1 HIS A  87     -51.602  -9.946  45.923  1.00 92.39           C  
ATOM    724  NE2 HIS A  87     -52.736  -9.527  46.458  1.00 92.39           N  
ATOM    725  N   ALA A  88     -48.184  -7.267  50.357  1.00 89.71           N  
ATOM    726  CA  ALA A  88     -46.999  -6.514  50.761  1.00 89.71           C  
ATOM    727  C   ALA A  88     -46.804  -5.283  49.880  1.00 89.71           C  
ATOM    728  CB  ALA A  88     -45.760  -7.405  50.706  1.00 89.71           C  
ATOM    729  O   ALA A  88     -47.404  -5.179  48.807  1.00 89.71           O  
ATOM    730  N   ASP A  89     -46.066  -4.263  50.294  1.00 85.32           N  
ATOM    731  CA  ASP A  89     -45.859  -2.999  49.594  1.00 85.32           C  
ATOM    732  C   ASP A  89     -45.415  -3.236  48.152  1.00 85.32           C  
ATOM    733  CB  ASP A  89     -44.827  -2.141  50.328  1.00 85.32           C  
ATOM    734  O   ASP A  89     -45.765  -2.467  47.255  1.00 85.32           O  
ATOM    735  CG  ASP A  89     -45.364  -1.536  51.613  1.00 85.32           C  
ATOM    736  OD1 ASP A  89     -46.600  -1.495  51.798  1.00 85.32           O  
ATOM    737  OD2 ASP A  89     -44.545  -1.095  52.448  1.00 85.32           O  
ATOM    738  N   ASP A  90     -44.711  -4.348  47.830  1.00 83.08           N  
ATOM    739  CA  ASP A  90     -44.167  -4.627  46.505  1.00 83.08           C  
ATOM    740  C   ASP A  90     -45.150  -5.441  45.667  1.00 83.08           C  
ATOM    741  CB  ASP A  90     -42.833  -5.368  46.617  1.00 83.08           C  
ATOM    742  O   ASP A  90     -44.834  -5.842  44.545  1.00 83.08           O  
ATOM    743  CG  ASP A  90     -42.966  -6.730  47.276  1.00 83.08           C  
ATOM    744  OD1 ASP A  90     -44.082  -7.095  47.704  1.00 83.08           O  
ATOM    745  OD2 ASP A  90     -41.944  -7.444  47.372  1.00 83.08           O  
ATOM    746  N   GLY A  91     -46.389  -5.679  46.290  1.00 88.65           N  
ATOM    747  CA  GLY A  91     -47.457  -6.314  45.534  1.00 88.65           C  
ATOM    748  C   GLY A  91     -47.509  -7.818  45.722  1.00 88.65           C  
ATOM    749  O   GLY A  91     -48.420  -8.480  45.221  1.00 88.65           O  
ATOM    750  N   THR A  92     -46.429  -8.394  46.432  1.00 91.17           N  
ATOM    751  CA  THR A  92     -46.394  -9.829  46.695  1.00 91.17           C  
ATOM    752  C   THR A  92     -47.450 -10.215  47.727  1.00 91.17           C  
ATOM    753  CB  THR A  92     -45.004 -10.272  47.188  1.00 91.17           C  
ATOM    754  O   THR A  92     -47.650  -9.505  48.715  1.00 91.17           O  
ATOM    755  CG2 THR A  92     -43.933  -9.991  46.140  1.00 91.17           C  
ATOM    756  OG1 THR A  92     -44.680  -9.561  48.390  1.00 91.17           O  
ATOM    757  N   GLY A  93     -48.153 -11.298  47.417  1.00 92.83           N  
ATOM    758  CA  GLY A  93     -49.197 -11.782  48.306  1.00 92.83           C  
ATOM    759  C   GLY A  93     -48.987 -13.219  48.746  1.00 92.83           C  
ATOM    760  O   GLY A  93     -49.649 -14.130  48.245  1.00 92.83           O  
ATOM    761  N   VAL A  94     -48.170 -13.488  49.731  1.00 93.46           N  
ATOM    762  CA  VAL A  94     -47.906 -14.810  50.288  1.00 93.46           C  
ATOM    763  C   VAL A  94     -48.578 -14.940  51.653  1.00 93.46           C  
ATOM    764  CB  VAL A  94     -46.390 -15.081  50.413  1.00 93.46           C  
ATOM    765  O   VAL A  94     -48.302 -14.157  52.565  1.00 93.46           O  
ATOM    766  CG1 VAL A  94     -46.134 -16.482  50.965  1.00 93.46           C  
ATOM    767  CG2 VAL A  94     -45.703 -14.903  49.060  1.00 93.46           C  
ATOM    768  N   PHE A  95     -49.448 -15.973  51.724  1.00 93.88           N  
ATOM    769  CA  PHE A  95     -50.246 -16.131  52.935  1.00 93.88           C  
ATOM    770  C   PHE A  95     -50.241 -17.581  53.401  1.00 93.88           C  
ATOM    771  CB  PHE A  95     -51.684 -15.660  52.697  1.00 93.88           C  
ATOM    772  O   PHE A  95     -49.970 -18.491  52.614  1.00 93.88           O  
ATOM    773  CG  PHE A  95     -51.787 -14.232  52.234  1.00 93.88           C  
ATOM    774  CD1 PHE A  95     -51.863 -13.192  53.152  1.00 93.88           C  
ATOM    775  CD2 PHE A  95     -51.809 -13.930  50.878  1.00 93.88           C  
ATOM    776  CE1 PHE A  95     -51.958 -11.870  52.726  1.00 93.88           C  
ATOM    777  CE2 PHE A  95     -51.904 -12.611  50.445  1.00 93.88           C  
ATOM    778  CZ  PHE A  95     -51.980 -11.582  51.370  1.00 93.88           C  
ATOM    779  N   VAL A  96     -50.524 -17.777  54.623  1.00 93.45           N  
ATOM    780  CA  VAL A  96     -50.683 -19.109  55.196  1.00 93.45           C  
ATOM    781  C   VAL A  96     -52.146 -19.340  55.568  1.00 93.45           C  
ATOM    782  CB  VAL A  96     -49.781 -19.305  56.435  1.00 93.45           C  
ATOM    783  O   VAL A  96     -52.776 -18.485  56.196  1.00 93.45           O  
ATOM    784  CG1 VAL A  96     -50.051 -20.658  57.091  1.00 93.45           C  
ATOM    785  CG2 VAL A  96     -48.309 -19.180  56.048  1.00 93.45           C  
ATOM    786  N   VAL A  97     -52.624 -20.542  55.085  1.00 95.39           N  
ATOM    787  CA  VAL A  97     -54.028 -20.823  55.364  1.00 95.39           C  
ATOM    788  C   VAL A  97     -54.155 -22.174  56.066  1.00 95.39           C  
ATOM    789  CB  VAL A  97     -54.877 -20.811  54.073  1.00 95.39           C  
ATOM    790  O   VAL A  97     -53.399 -23.104  55.777  1.00 95.39           O  
ATOM    791  CG1 VAL A  97     -54.917 -19.410  53.466  1.00 95.39           C  
ATOM    792  CG2 VAL A  97     -54.327 -21.818  53.064  1.00 95.39           C  
ATOM    793  N   ARG A  98     -55.066 -22.328  56.965  1.00 96.31           N  
ATOM    794  CA  ARG A  98     -55.432 -23.577  57.624  1.00 96.31           C  
ATOM    795  C   ARG A  98     -56.935 -23.645  57.873  1.00 96.31           C  
ATOM    796  CB  ARG A  98     -54.674 -23.730  58.945  1.00 96.31           C  
ATOM    797  O   ARG A  98     -57.604 -22.612  57.946  1.00 96.31           O  
ATOM    798  CG  ARG A  98     -55.018 -22.668  59.978  1.00 96.31           C  
ATOM    799  CD  ARG A  98     -54.202 -22.836  61.252  1.00 96.31           C  
ATOM    800  NE  ARG A  98     -54.545 -21.826  62.249  1.00 96.31           N  
ATOM    801  NH1 ARG A  98     -52.894 -22.442  63.743  1.00 96.31           N  
ATOM    802  NH2 ARG A  98     -54.311 -20.711  64.244  1.00 96.31           N  
ATOM    803  CZ  ARG A  98     -53.916 -21.662  63.410  1.00 96.31           C  
ATOM    804  N   ALA A  99     -57.381 -24.871  57.948  1.00 97.17           N  
ATOM    805  CA  ALA A  99     -58.811 -25.050  58.184  1.00 97.17           C  
ATOM    806  C   ALA A  99     -59.065 -26.172  59.187  1.00 97.17           C  
ATOM    807  CB  ALA A  99     -59.535 -25.340  56.872  1.00 97.17           C  
ATOM    808  O   ALA A  99     -58.287 -27.125  59.274  1.00 97.17           O  
ATOM    809  N   HIS A 100     -60.130 -26.008  59.960  1.00 96.75           N  
ATOM    810  CA  HIS A 100     -60.515 -26.990  60.968  1.00 96.75           C  
ATOM    811  C   HIS A 100     -62.030 -27.154  61.027  1.00 96.75           C  
ATOM    812  CB  HIS A 100     -59.977 -26.585  62.342  1.00 96.75           C  
ATOM    813  O   HIS A 100     -62.768 -26.169  60.959  1.00 96.75           O  
ATOM    814  CG  HIS A 100     -60.413 -27.493  63.448  1.00 96.75           C  
ATOM    815  CD2 HIS A 100     -61.353 -27.334  64.409  1.00 96.75           C  
ATOM    816  ND1 HIS A 100     -59.855 -28.736  63.654  1.00 96.75           N  
ATOM    817  CE1 HIS A 100     -60.435 -29.304  64.698  1.00 96.75           C  
ATOM    818  NE2 HIS A 100     -61.348 -28.474  65.174  1.00 96.75           N  
ATOM    819  N   PHE A 101     -62.411 -28.396  61.213  1.00 96.83           N  
ATOM    820  CA  PHE A 101     -63.829 -28.696  61.373  1.00 96.83           C  
ATOM    821  C   PHE A 101     -64.030 -29.856  62.341  1.00 96.83           C  
ATOM    822  CB  PHE A 101     -64.466 -29.024  60.019  1.00 96.83           C  
ATOM    823  O   PHE A 101     -63.338 -30.872  62.253  1.00 96.83           O  
ATOM    824  CG  PHE A 101     -65.938 -29.329  60.100  1.00 96.83           C  
ATOM    825  CD1 PHE A 101     -66.383 -30.632  60.284  1.00 96.83           C  
ATOM    826  CD2 PHE A 101     -66.876 -28.311  59.990  1.00 96.83           C  
ATOM    827  CE1 PHE A 101     -67.745 -30.917  60.359  1.00 96.83           C  
ATOM    828  CE2 PHE A 101     -68.239 -28.588  60.064  1.00 96.83           C  
ATOM    829  CZ  PHE A 101     -68.671 -29.892  60.247  1.00 96.83           C  
ATOM    830  N   ASN A 102     -65.036 -29.673  63.230  1.00 94.51           N  
ATOM    831  CA  ASN A 102     -65.329 -30.767  64.150  1.00 94.51           C  
ATOM    832  C   ASN A 102     -66.800 -30.782  64.553  1.00 94.51           C  
ATOM    833  CB  ASN A 102     -64.439 -30.677  65.392  1.00 94.51           C  
ATOM    834  O   ASN A 102     -67.420 -29.726  64.695  1.00 94.51           O  
ATOM    835  CG  ASN A 102     -64.836 -29.541  66.313  1.00 94.51           C  
ATOM    836  ND2 ASN A 102     -65.305 -29.882  67.508  1.00 94.51           N  
ATOM    837  OD1 ASN A 102     -64.723 -28.366  65.955  1.00 94.51           O  
ATOM    838  N   GLY A 103     -67.343 -31.991  64.676  1.00 92.26           N  
ATOM    839  CA  GLY A 103     -68.682 -32.162  65.214  1.00 92.26           C  
ATOM    840  C   GLY A 103     -68.695 -32.434  66.707  1.00 92.26           C  
ATOM    841  O   GLY A 103     -67.642 -32.642  67.314  1.00 92.26           O  
ATOM    842  N   SER A 104     -69.830 -32.349  67.377  1.00 87.59           N  
ATOM    843  CA  SER A 104     -70.046 -32.455  68.816  1.00 87.59           C  
ATOM    844  C   SER A 104     -70.009 -33.909  69.275  1.00 87.59           C  
ATOM    845  CB  SER A 104     -71.382 -31.823  69.207  1.00 87.59           C  
ATOM    846  O   SER A 104     -70.129 -34.192  70.469  1.00 87.59           O  
ATOM    847  OG  SER A 104     -72.451 -32.428  68.499  1.00 87.59           O  
ATOM    848  N   GLY A 105     -69.605 -35.009  68.288  1.00 82.31           N  
ATOM    849  CA  GLY A 105     -69.545 -36.411  68.670  1.00 82.31           C  
ATOM    850  C   GLY A 105     -70.705 -37.227  68.133  1.00 82.31           C  
ATOM    851  O   GLY A 105     -71.596 -36.689  67.473  1.00 82.31           O  
ATOM    852  N   GLY A 106     -70.757 -38.559  68.218  1.00 87.48           N  
ATOM    853  CA  GLY A 106     -71.733 -39.467  67.637  1.00 87.48           C  
ATOM    854  C   GLY A 106     -71.445 -39.806  66.187  1.00 87.48           C  
ATOM    855  O   GLY A 106     -70.357 -40.284  65.860  1.00 87.48           O  
ATOM    856  N   TYR A 107     -72.383 -39.464  65.316  1.00 90.68           N  
ATOM    857  CA  TYR A 107     -72.300 -39.788  63.896  1.00 90.68           C  
ATOM    858  C   TYR A 107     -71.697 -38.632  63.107  1.00 90.68           C  
ATOM    859  CB  TYR A 107     -73.686 -40.131  63.341  1.00 90.68           C  
ATOM    860  O   TYR A 107     -71.444 -38.757  61.907  1.00 90.68           O  
ATOM    861  CG  TYR A 107     -74.213 -41.467  63.808  1.00 90.68           C  
ATOM    862  CD1 TYR A 107     -73.791 -42.652  63.210  1.00 90.68           C  
ATOM    863  CD2 TYR A 107     -75.135 -41.546  64.847  1.00 90.68           C  
ATOM    864  CE1 TYR A 107     -74.275 -43.884  63.636  1.00 90.68           C  
ATOM    865  CE2 TYR A 107     -75.626 -42.773  65.281  1.00 90.68           C  
ATOM    866  OH  TYR A 107     -75.674 -45.152  65.096  1.00 90.68           O  
ATOM    867  CZ  TYR A 107     -75.191 -43.935  64.670  1.00 90.68           C  
ATOM    868  N   SER A 108     -71.381 -37.441  63.829  1.00 90.95           N  
ATOM    869  CA  SER A 108     -70.709 -36.298  63.220  1.00 90.95           C  
ATOM    870  C   SER A 108     -69.200 -36.512  63.159  1.00 90.95           C  
ATOM    871  CB  SER A 108     -71.020 -35.017  63.995  1.00 90.95           C  
ATOM    872  O   SER A 108     -68.650 -37.313  63.918  1.00 90.95           O  
ATOM    873  OG  SER A 108     -70.436 -35.056  65.286  1.00 90.95           O  
ATOM    874  N   PRO A 109     -68.480 -35.979  62.280  1.00 91.84           N  
ATOM    875  CA  PRO A 109     -67.031 -36.171  62.179  1.00 91.84           C  
ATOM    876  C   PRO A 109     -66.278 -35.623  63.388  1.00 91.84           C  
ATOM    877  CB  PRO A 109     -66.661 -35.401  60.909  1.00 91.84           C  
ATOM    878  O   PRO A 109     -66.739 -34.675  64.030  1.00 91.84           O  
ATOM    879  CG  PRO A 109     -67.736 -34.374  60.758  1.00 91.84           C  
ATOM    880  CD  PRO A 109     -68.994 -34.904  61.384  1.00 91.84           C  
ATOM    881  N   GLY A 110     -65.178 -36.342  63.757  1.00 91.98           N  
ATOM    882  CA  GLY A 110     -64.182 -35.800  64.668  1.00 91.98           C  
ATOM    883  C   GLY A 110     -63.335 -34.707  64.044  1.00 91.98           C  
ATOM    884  O   GLY A 110     -63.796 -33.988  63.155  1.00 91.98           O  
ATOM    885  N   ASN A 111     -62.116 -34.508  64.434  1.00 94.36           N  
ATOM    886  CA  ASN A 111     -61.256 -33.428  63.964  1.00 94.36           C  
ATOM    887  C   ASN A 111     -60.872 -33.615  62.499  1.00 94.36           C  
ATOM    888  CB  ASN A 111     -60.001 -33.324  64.833  1.00 94.36           C  
ATOM    889  O   ASN A 111     -60.336 -34.658  62.121  1.00 94.36           O  
ATOM    890  CG  ASN A 111     -60.289 -32.758  66.209  1.00 94.36           C  
ATOM    891  ND2 ASN A 111     -59.492 -33.159  67.193  1.00 94.36           N  
ATOM    892  OD1 ASN A 111     -61.220 -31.969  66.387  1.00 94.36           O  
ATOM    893  N   LEU A 112     -61.273 -32.748  61.708  1.00 96.94           N  
ATOM    894  CA  LEU A 112     -60.794 -32.615  60.336  1.00 96.94           C  
ATOM    895  C   LEU A 112     -59.936 -31.364  60.179  1.00 96.94           C  
ATOM    896  CB  LEU A 112     -61.971 -32.567  59.359  1.00 96.94           C  
ATOM    897  O   LEU A 112     -60.393 -30.253  60.459  1.00 96.94           O  
ATOM    898  CG  LEU A 112     -62.910 -33.774  59.369  1.00 96.94           C  
ATOM    899  CD1 LEU A 112     -64.169 -33.474  58.562  1.00 96.94           C  
ATOM    900  CD2 LEU A 112     -62.200 -35.009  58.823  1.00 96.94           C  
ATOM    901  N   ASP A 113     -58.682 -31.675  59.756  1.00 96.79           N  
ATOM    902  CA  ASP A 113     -57.739 -30.561  59.747  1.00 96.79           C  
ATOM    903  C   ASP A 113     -57.050 -30.435  58.390  1.00 96.79           C  
ATOM    904  CB  ASP A 113     -56.696 -30.732  60.852  1.00 96.79           C  
ATOM    905  O   ASP A 113     -56.645 -31.438  57.798  1.00 96.79           O  
ATOM    906  CG  ASP A 113     -57.285 -30.618  62.247  1.00 96.79           C  
ATOM    907  OD1 ASP A 113     -57.791 -29.534  62.609  1.00 96.79           O  
ATOM    908  OD2 ASP A 113     -57.242 -31.621  62.992  1.00 96.79           O  
ATOM    909  N   ILE A 114     -56.988 -29.301  57.949  1.00 96.81           N  
ATOM    910  CA  ILE A 114     -56.059 -28.890  56.902  1.00 96.81           C  
ATOM    911  C   ILE A 114     -54.913 -28.088  57.515  1.00 96.81           C  
ATOM    912  CB  ILE A 114     -56.769 -28.060  55.810  1.00 96.81           C  
ATOM    913  O   ILE A 114     -55.129 -27.006  58.066  1.00 96.81           O  
ATOM    914  CG1 ILE A 114     -57.915 -28.866  55.187  1.00 96.81           C  
ATOM    915  CG2 ILE A 114     -55.771 -27.610  54.739  1.00 96.81           C  
ATOM    916  CD1 ILE A 114     -58.767 -28.074  54.205  1.00 96.81           C  
ATOM    917  N   GLY A 115     -53.698 -28.721  57.635  1.00 93.76           N  
ATOM    918  CA  GLY A 115     -52.532 -28.062  58.201  1.00 93.76           C  
ATOM    919  C   GLY A 115     -52.168 -26.775  57.485  1.00 93.76           C  
ATOM    920  O   GLY A 115     -52.875 -26.345  56.571  1.00 93.76           O  
ATOM    921  N   SER A 116     -51.172 -26.062  57.921  1.00 94.29           N  
ATOM    922  CA  SER A 116     -50.708 -24.802  57.348  1.00 94.29           C  
ATOM    923  C   SER A 116     -50.284 -24.979  55.894  1.00 94.29           C  
ATOM    924  CB  SER A 116     -49.542 -24.240  58.163  1.00 94.29           C  
ATOM    925  O   SER A 116     -49.418 -25.802  55.590  1.00 94.29           O  
ATOM    926  OG  SER A 116     -49.972 -23.857  59.458  1.00 94.29           O  
ATOM    927  N   GLN A 117     -51.067 -24.274  55.099  1.00 94.42           N  
ATOM    928  CA  GLN A 117     -50.749 -24.273  53.675  1.00 94.42           C  
ATOM    929  C   GLN A 117     -50.335 -22.881  53.205  1.00 94.42           C  
ATOM    930  CB  GLN A 117     -51.942 -24.770  52.858  1.00 94.42           C  
ATOM    931  O   GLN A 117     -50.939 -21.882  53.601  1.00 94.42           O  
ATOM    932  CG  GLN A 117     -52.431 -26.154  53.263  1.00 94.42           C  
ATOM    933  CD  GLN A 117     -51.434 -27.249  52.934  1.00 94.42           C  
ATOM    934  NE2 GLN A 117     -51.381 -28.275  53.777  1.00 94.42           N  
ATOM    935  OE1 GLN A 117     -50.719 -27.175  51.930  1.00 94.42           O  
ATOM    936  N   THR A 118     -49.232 -22.845  52.436  1.00 93.78           N  
ATOM    937  CA  THR A 118     -48.808 -21.583  51.840  1.00 93.78           C  
ATOM    938  C   THR A 118     -49.537 -21.334  50.523  1.00 93.78           C  
ATOM    939  CB  THR A 118     -47.287 -21.562  51.599  1.00 93.78           C  
ATOM    940  O   THR A 118     -49.595 -22.216  49.663  1.00 93.78           O  
ATOM    941  CG2 THR A 118     -46.847 -20.242  50.975  1.00 93.78           C  
ATOM    942  OG1 THR A 118     -46.609 -21.736  52.849  1.00 93.78           O  
ATOM    943  N   ILE A 119     -50.106 -20.153  50.503  1.00 92.88           N  
ATOM    944  CA  ILE A 119     -50.781 -19.741  49.277  1.00 92.88           C  
ATOM    945  C   ILE A 119     -50.143 -18.462  48.741  1.00 92.88           C  
ATOM    946  CB  ILE A 119     -52.294 -19.529  49.509  1.00 92.88           C  
ATOM    947  O   ILE A 119     -49.881 -17.526  49.500  1.00 92.88           O  
ATOM    948  CG1 ILE A 119     -52.961 -20.846  49.922  1.00 92.88           C  
ATOM    949  CG2 ILE A 119     -52.956 -18.949  48.256  1.00 92.88           C  
ATOM    950  CD1 ILE A 119     -54.413 -20.696  50.354  1.00 92.88           C  
ATOM    951  N   THR A 120     -49.849 -18.518  47.455  1.00 94.09           N  
ATOM    952  CA  THR A 120     -49.330 -17.334  46.780  1.00 94.09           C  
ATOM    953  C   THR A 120     -50.372 -16.754  45.828  1.00 94.09           C  
ATOM    954  CB  THR A 120     -48.041 -17.654  46.002  1.00 94.09           C  
ATOM    955  O   THR A 120     -50.812 -17.430  44.895  1.00 94.09           O  
ATOM    956  CG2 THR A 120     -47.446 -16.395  45.382  1.00 94.09           C  
ATOM    957  OG1 THR A 120     -47.082 -18.233  46.895  1.00 94.09           O  
ATOM    958  N   LEU A 121     -50.822 -15.518  46.142  1.00 94.28           N  
ATOM    959  CA  LEU A 121     -51.720 -14.818  45.230  1.00 94.28           C  
ATOM    960  C   LEU A 121     -50.943 -14.194  44.075  1.00 94.28           C  
ATOM    961  CB  LEU A 121     -52.504 -13.735  45.976  1.00 94.28           C  
ATOM    962  O   LEU A 121     -49.724 -14.025  44.161  1.00 94.28           O  
ATOM    963  CG  LEU A 121     -53.325 -14.201  47.180  1.00 94.28           C  
ATOM    964  CD1 LEU A 121     -54.056 -13.021  47.811  1.00 94.28           C  
ATOM    965  CD2 LEU A 121     -54.311 -15.288  46.767  1.00 94.28           C  
ATOM    966  N   THR A 122     -51.630 -13.971  43.006  1.00 93.33           N  
ATOM    967  CA  THR A 122     -50.979 -13.313  41.879  1.00 93.33           C  
ATOM    968  C   THR A 122     -50.376 -11.978  42.306  1.00 93.33           C  
ATOM    969  CB  THR A 122     -51.966 -13.086  40.719  1.00 93.33           C  
ATOM    970  O   THR A 122     -51.036 -11.177  42.971  1.00 93.33           O  
ATOM    971  CG2 THR A 122     -51.257 -12.504  39.500  1.00 93.33           C  
ATOM    972  OG1 THR A 122     -52.565 -14.337  40.357  1.00 93.33           O  
ATOM    973  N   THR A 123     -49.074 -11.729  42.110  1.00 90.82           N  
ATOM    974  CA  THR A 123     -48.386 -10.488  42.447  1.00 90.82           C  
ATOM    975  C   THR A 123     -49.044  -9.299  41.752  1.00 90.82           C  
ATOM    976  CB  THR A 123     -46.897 -10.552  42.061  1.00 90.82           C  
ATOM    977  O   THR A 123     -49.393  -9.378  40.573  1.00 90.82           O  
ATOM    978  CG2 THR A 123     -46.178  -9.257  42.426  1.00 90.82           C  
ATOM    979  OG1 THR A 123     -46.276 -11.642  42.754  1.00 90.82           O  
ATOM    980  N   ILE A 124     -49.364  -8.245  42.465  1.00 90.11           N  
ATOM    981  CA  ILE A 124     -49.873  -6.990  41.921  1.00 90.11           C  
ATOM    982  C   ILE A 124     -48.707  -6.103  41.493  1.00 90.11           C  
ATOM    983  CB  ILE A 124     -50.763  -6.250  42.944  1.00 90.11           C  
ATOM    984  O   ILE A 124     -47.918  -5.658  42.330  1.00 90.11           O  
ATOM    985  CG1 ILE A 124     -51.938  -7.138  43.371  1.00 90.11           C  
ATOM    986  CG2 ILE A 124     -51.262  -4.923  42.365  1.00 90.11           C  
ATOM    987  CD1 ILE A 124     -52.781  -6.551  44.495  1.00 90.11           C  
ATOM    988  N   PRO A 125     -48.557  -5.982  40.190  1.00 84.72           N  
ATOM    989  CA  PRO A 125     -47.433  -5.165  39.727  1.00 84.72           C  
ATOM    990  C   PRO A 125     -47.557  -3.701  40.143  1.00 84.72           C  
ATOM    991  CB  PRO A 125     -47.498  -5.307  38.204  1.00 84.72           C  
ATOM    992  O   PRO A 125     -48.458  -2.997  39.677  1.00 84.72           O  
ATOM    993  CG  PRO A 125     -48.933  -5.600  37.908  1.00 84.72           C  
ATOM    994  CD  PRO A 125     -49.535  -6.286  39.100  1.00 84.72           C  
ATOM    995  N   ARG A 126     -46.714  -3.293  40.887  1.00 87.85           N  
ATOM    996  CA  ARG A 126     -46.859  -1.943  41.423  1.00 87.85           C  
ATOM    997  C   ARG A 126     -45.671  -1.069  41.035  1.00 87.85           C  
ATOM    998  CB  ARG A 126     -47.005  -1.982  42.946  1.00 87.85           C  
ATOM    999  O   ARG A 126     -45.749   0.159  41.105  1.00 87.85           O  
ATOM   1000  CG  ARG A 126     -48.288  -2.642  43.425  1.00 87.85           C  
ATOM   1001  CD  ARG A 126     -48.515  -2.419  44.914  1.00 87.85           C  
ATOM   1002  NE  ARG A 126     -48.690  -1.004  45.227  1.00 87.85           N  
ATOM   1003  NH1 ARG A 126     -49.359  -1.357  47.409  1.00 87.85           N  
ATOM   1004  NH2 ARG A 126     -49.213   0.776  46.581  1.00 87.85           N  
ATOM   1005  CZ  ARG A 126     -49.087  -0.531  46.405  1.00 87.85           C  
ATOM   1006  N   GLY A 127     -44.744  -1.711  40.496  1.00 89.74           N  
ATOM   1007  CA  GLY A 127     -43.558  -0.992  40.058  1.00 89.74           C  
ATOM   1008  C   GLY A 127     -43.677  -0.447  38.647  1.00 89.74           C  
ATOM   1009  O   GLY A 127     -44.226  -1.110  37.765  1.00 89.74           O  
ATOM   1010  N   SER A 128     -43.258   0.852  38.485  1.00 94.04           N  
ATOM   1011  CA  SER A 128     -43.191   1.434  37.148  1.00 94.04           C  
ATOM   1012  C   SER A 128     -42.077   0.797  36.324  1.00 94.04           C  
ATOM   1013  CB  SER A 128     -42.975   2.945  37.231  1.00 94.04           C  
ATOM   1014  O   SER A 128     -41.113   0.265  36.879  1.00 94.04           O  
ATOM   1015  OG  SER A 128     -44.047   3.569  37.917  1.00 94.04           O  
ATOM   1016  N   THR A 129     -42.290   0.710  35.010  1.00 95.23           N  
ATOM   1017  CA  THR A 129     -41.265   0.187  34.114  1.00 95.23           C  
ATOM   1018  C   THR A 129     -40.507   1.325  33.437  1.00 95.23           C  
ATOM   1019  CB  THR A 129     -41.876  -0.735  33.043  1.00 95.23           C  
ATOM   1020  O   THR A 129     -40.991   2.458  33.388  1.00 95.23           O  
ATOM   1021  CG2 THR A 129     -42.573  -1.932  33.680  1.00 95.23           C  
ATOM   1022  OG1 THR A 129     -42.831   0.005  32.272  1.00 95.23           O  
ATOM   1023  N   VAL A 130     -39.302   1.054  32.999  1.00 97.20           N  
ATOM   1024  CA  VAL A 130     -38.428   2.057  32.398  1.00 97.20           C  
ATOM   1025  C   VAL A 130     -37.968   1.584  31.021  1.00 97.20           C  
ATOM   1026  CB  VAL A 130     -37.205   2.354  33.295  1.00 97.20           C  
ATOM   1027  O   VAL A 130     -37.741   0.390  30.812  1.00 97.20           O  
ATOM   1028  CG1 VAL A 130     -36.351   1.101  33.477  1.00 97.20           C  
ATOM   1029  CG2 VAL A 130     -36.373   3.490  32.701  1.00 97.20           C  
ATOM   1030  N   SER A 131     -37.919   2.503  30.121  1.00 97.07           N  
ATOM   1031  CA  SER A 131     -37.374   2.259  28.790  1.00 97.07           C  
ATOM   1032  C   SER A 131     -36.425   3.376  28.368  1.00 97.07           C  
ATOM   1033  CB  SER A 131     -38.501   2.123  27.765  1.00 97.07           C  
ATOM   1034  O   SER A 131     -36.579   4.523  28.793  1.00 97.07           O  
ATOM   1035  OG  SER A 131     -39.251   3.323  27.680  1.00 97.07           O  
ATOM   1036  N   VAL A 132     -35.432   3.071  27.659  1.00 96.82           N  
ATOM   1037  CA  VAL A 132     -34.447   4.019  27.147  1.00 96.82           C  
ATOM   1038  C   VAL A 132     -33.987   3.586  25.757  1.00 96.82           C  
ATOM   1039  CB  VAL A 132     -33.234   4.144  28.096  1.00 96.82           C  
ATOM   1040  O   VAL A 132     -33.793   2.395  25.503  1.00 96.82           O  
ATOM   1041  CG1 VAL A 132     -32.539   2.794  28.265  1.00 96.82           C  
ATOM   1042  CG2 VAL A 132     -32.253   5.191  27.572  1.00 96.82           C  
ATOM   1043  N   SER A 133     -33.914   4.505  24.781  1.00 93.34           N  
ATOM   1044  CA  SER A 133     -33.404   4.206  23.447  1.00 93.34           C  
ATOM   1045  C   SER A 133     -31.882   4.104  23.446  1.00 93.34           C  
ATOM   1046  CB  SER A 133     -33.852   5.275  22.449  1.00 93.34           C  
ATOM   1047  O   SER A 133     -31.224   4.560  24.384  1.00 93.34           O  
ATOM   1048  OG  SER A 133     -33.410   6.559  22.855  1.00 93.34           O  
ATOM   1049  N   ASP A 134     -31.405   3.426  22.366  1.00 94.89           N  
ATOM   1050  CA  ASP A 134     -29.956   3.441  22.192  1.00 94.89           C  
ATOM   1051  C   ASP A 134     -29.418   4.871  22.179  1.00 94.89           C  
ATOM   1052  CB  ASP A 134     -29.563   2.720  20.901  1.00 94.89           C  
ATOM   1053  O   ASP A 134     -30.037   5.766  21.601  1.00 94.89           O  
ATOM   1054  CG  ASP A 134     -29.869   1.233  20.935  1.00 94.89           C  
ATOM   1055  OD1 ASP A 134     -30.225   0.708  22.013  1.00 94.89           O  
ATOM   1056  OD2 ASP A 134     -29.751   0.580  19.876  1.00 94.89           O  
ATOM   1057  N   GLY A 135     -28.273   5.085  22.822  1.00 94.72           N  
ATOM   1058  CA  GLY A 135     -27.701   6.419  22.913  1.00 94.72           C  
ATOM   1059  C   GLY A 135     -26.247   6.476  22.486  1.00 94.72           C  
ATOM   1060  O   GLY A 135     -25.627   5.440  22.238  1.00 94.72           O  
ATOM   1061  N   VAL A 136     -25.747   7.714  22.294  1.00 95.21           N  
ATOM   1062  CA  VAL A 136     -24.349   7.999  21.987  1.00 95.21           C  
ATOM   1063  C   VAL A 136     -23.671   8.630  23.201  1.00 95.21           C  
ATOM   1064  CB  VAL A 136     -24.216   8.928  20.759  1.00 95.21           C  
ATOM   1065  O   VAL A 136     -24.188   9.589  23.780  1.00 95.21           O  
ATOM   1066  CG1 VAL A 136     -22.746   9.201  20.445  1.00 95.21           C  
ATOM   1067  CG2 VAL A 136     -24.919   8.316  19.549  1.00 95.21           C  
ATOM   1068  N   ILE A 137     -22.578   8.037  23.688  1.00 94.57           N  
ATOM   1069  CA  ILE A 137     -21.838   8.528  24.845  1.00 94.57           C  
ATOM   1070  C   ILE A 137     -21.514  10.009  24.659  1.00 94.57           C  
ATOM   1071  CB  ILE A 137     -20.541   7.720  25.071  1.00 94.57           C  
ATOM   1072  O   ILE A 137     -21.032  10.417  23.600  1.00 94.57           O  
ATOM   1073  CG1 ILE A 137     -20.874   6.275  25.463  1.00 94.57           C  
ATOM   1074  CG2 ILE A 137     -19.667   8.388  26.136  1.00 94.57           C  
ATOM   1075  CD1 ILE A 137     -19.665   5.350  25.499  1.00 94.57           C  
ATOM   1076  N   GLY A 138     -21.774  10.854  25.731  1.00 92.82           N  
ATOM   1077  CA  GLY A 138     -21.528  12.287  25.694  1.00 92.82           C  
ATOM   1078  C   GLY A 138     -22.713  13.083  25.180  1.00 92.82           C  
ATOM   1079  O   GLY A 138     -22.699  14.315  25.208  1.00 92.82           O  
ATOM   1080  N   LYS A 139     -23.760  12.327  24.637  1.00 94.38           N  
ATOM   1081  CA  LYS A 139     -24.965  12.970  24.119  1.00 94.38           C  
ATOM   1082  C   LYS A 139     -26.183  12.619  24.969  1.00 94.38           C  
ATOM   1083  CB  LYS A 139     -25.207  12.564  22.665  1.00 94.38           C  
ATOM   1084  O   LYS A 139     -26.157  11.649  25.730  1.00 94.38           O  
ATOM   1085  CG  LYS A 139     -24.025  12.828  21.743  1.00 94.38           C  
ATOM   1086  CD  LYS A 139     -23.852  14.316  21.468  1.00 94.38           C  
ATOM   1087  CE  LYS A 139     -22.752  14.572  20.447  1.00 94.38           C  
ATOM   1088  NZ  LYS A 139     -22.511  16.032  20.247  1.00 94.38           N  
ATOM   1089  N   GLN A 140     -27.293  13.390  24.808  1.00 95.22           N  
ATOM   1090  CA  GLN A 140     -28.507  13.234  25.603  1.00 95.22           C  
ATOM   1091  C   GLN A 140     -29.355  12.074  25.089  1.00 95.22           C  
ATOM   1092  CB  GLN A 140     -29.325  14.526  25.594  1.00 95.22           C  
ATOM   1093  O   GLN A 140     -29.421  11.833  23.882  1.00 95.22           O  
ATOM   1094  CG  GLN A 140     -30.436  14.557  26.634  1.00 95.22           C  
ATOM   1095  CD  GLN A 140     -31.146  15.896  26.695  1.00 95.22           C  
ATOM   1096  NE2 GLN A 140     -32.385  15.890  27.176  1.00 95.22           N  
ATOM   1097  OE1 GLN A 140     -30.587  16.929  26.312  1.00 95.22           O  
ATOM   1098  N   VAL A 141     -29.970  11.268  26.051  1.00 95.93           N  
ATOM   1099  CA  VAL A 141     -30.948  10.229  25.744  1.00 95.93           C  
ATOM   1100  C   VAL A 141     -32.198  10.427  26.598  1.00 95.93           C  
ATOM   1101  CB  VAL A 141     -30.365   8.817  25.972  1.00 95.93           C  
ATOM   1102  O   VAL A 141     -32.116  10.924  27.724  1.00 95.93           O  
ATOM   1103  CG1 VAL A 141     -30.088   8.580  27.456  1.00 95.93           C  
ATOM   1104  CG2 VAL A 141     -31.316   7.753  25.427  1.00 95.93           C  
ATOM   1105  N   ASP A 142     -33.404  10.034  26.033  1.00 95.55           N  
ATOM   1106  CA  ASP A 142     -34.658  10.133  26.772  1.00 95.55           C  
ATOM   1107  C   ASP A 142     -34.956   8.837  27.523  1.00 95.55           C  
ATOM   1108  CB  ASP A 142     -35.813  10.472  25.828  1.00 95.55           C  
ATOM   1109  O   ASP A 142     -34.963   7.757  26.929  1.00 95.55           O  
ATOM   1110  CG  ASP A 142     -35.710  11.869  25.243  1.00 95.55           C  
ATOM   1111  OD1 ASP A 142     -35.218  12.786  25.935  1.00 95.55           O  
ATOM   1112  OD2 ASP A 142     -36.129  12.056  24.080  1.00 95.55           O  
ATOM   1113  N   ILE A 143     -35.182   8.968  28.785  1.00 97.51           N  
ATOM   1114  CA  ILE A 143     -35.609   7.844  29.612  1.00 97.51           C  
ATOM   1115  C   ILE A 143     -37.097   7.974  29.930  1.00 97.51           C  
ATOM   1116  CB  ILE A 143     -34.788   7.759  30.918  1.00 97.51           C  
ATOM   1117  O   ILE A 143     -37.537   8.994  30.467  1.00 97.51           O  
ATOM   1118  CG1 ILE A 143     -33.292   7.645  30.601  1.00 97.51           C  
ATOM   1119  CG2 ILE A 143     -35.257   6.580  31.775  1.00 97.51           C  
ATOM   1120  CD1 ILE A 143     -32.391   7.740  31.825  1.00 97.51           C  
ATOM   1121  N   ALA A 144     -37.879   6.938  29.484  1.00 97.26           N  
ATOM   1122  CA  ALA A 144     -39.324   6.966  29.692  1.00 97.26           C  
ATOM   1123  C   ALA A 144     -39.736   6.013  30.811  1.00 97.26           C  
ATOM   1124  CB  ALA A 144     -40.055   6.612  28.399  1.00 97.26           C  
ATOM   1125  O   ALA A 144     -39.221   4.896  30.904  1.00 97.26           O  
ATOM   1126  N   ILE A 145     -40.618   6.492  31.616  1.00 97.48           N  
ATOM   1127  CA  ILE A 145     -41.181   5.692  32.698  1.00 97.48           C  
ATOM   1128  C   ILE A 145     -42.660   5.425  32.428  1.00 97.48           C  
ATOM   1129  CB  ILE A 145     -41.004   6.387  34.067  1.00 97.48           C  
ATOM   1130  O   ILE A 145     -43.429   6.355  32.172  1.00 97.48           O  
ATOM   1131  CG1 ILE A 145     -39.520   6.656  34.341  1.00 97.48           C  
ATOM   1132  CG2 ILE A 145     -41.623   5.544  35.185  1.00 97.48           C  
ATOM   1133  CD1 ILE A 145     -39.268   7.616  35.495  1.00 97.48           C  
ATOM   1134  N   ASN A 146     -42.939   4.151  32.295  1.00 95.07           N  
ATOM   1135  CA  ASN A 146     -44.346   3.765  32.254  1.00 95.07           C  
ATOM   1136  C   ASN A 146     -44.938   3.658  33.657  1.00 95.07           C  
ATOM   1137  CB  ASN A 146     -44.519   2.443  31.503  1.00 95.07           C  
ATOM   1138  O   ASN A 146     -44.807   2.623  34.313  1.00 95.07           O  
ATOM   1139  CG  ASN A 146     -45.975   2.089  31.272  1.00 95.07           C  
ATOM   1140  ND2 ASN A 146     -46.244   0.810  31.041  1.00 95.07           N  
ATOM   1141  OD1 ASN A 146     -46.850   2.958  31.301  1.00 95.07           O  
ATOM   1142  N   ARG A 147     -45.323   4.860  34.084  1.00 92.87           N  
ATOM   1143  CA  ARG A 147     -45.821   5.017  35.446  1.00 92.87           C  
ATOM   1144  C   ARG A 147     -47.031   4.123  35.693  1.00 92.87           C  
ATOM   1145  CB  ARG A 147     -46.183   6.477  35.723  1.00 92.87           C  
ATOM   1146  O   ARG A 147     -48.005   4.166  34.939  1.00 92.87           O  
ATOM   1147  CG  ARG A 147     -46.565   6.755  37.168  1.00 92.87           C  
ATOM   1148  CD  ARG A 147     -46.946   8.213  37.380  1.00 92.87           C  
ATOM   1149  NE  ARG A 147     -45.787   9.095  37.273  1.00 92.87           N  
ATOM   1150  NH1 ARG A 147     -47.011  10.981  36.741  1.00 92.87           N  
ATOM   1151  NH2 ARG A 147     -44.727  11.098  36.902  1.00 92.87           N  
ATOM   1152  CZ  ARG A 147     -45.845  10.389  36.972  1.00 92.87           C  
ATOM   1153  N   LYS A 148     -46.950   3.308  36.757  1.00 89.57           N  
ATOM   1154  CA  LYS A 148     -47.989   2.321  37.034  1.00 89.57           C  
ATOM   1155  C   LYS A 148     -49.100   2.917  37.893  1.00 89.57           C  
ATOM   1156  CB  LYS A 148     -47.393   1.093  37.725  1.00 89.57           C  
ATOM   1157  O   LYS A 148     -50.280   2.641  37.671  1.00 89.57           O  
ATOM   1158  CG  LYS A 148     -48.375  -0.056  37.900  1.00 89.57           C  
ATOM   1159  CD  LYS A 148     -48.757  -0.673  36.560  1.00 89.57           C  
ATOM   1160  CE  LYS A 148     -49.651  -1.892  36.740  1.00 89.57           C  
ATOM   1161  NZ  LYS A 148     -50.041  -2.491  35.428  1.00 89.57           N  
ATOM   1162  N   LEU A 149     -48.786   3.778  38.824  1.00 89.20           N  
ATOM   1163  CA  LEU A 149     -49.744   4.367  39.753  1.00 89.20           C  
ATOM   1164  C   LEU A 149     -49.666   5.890  39.720  1.00 89.20           C  
ATOM   1165  CB  LEU A 149     -49.492   3.862  41.176  1.00 89.20           C  
ATOM   1166  O   LEU A 149     -48.574   6.459  39.658  1.00 89.20           O  
ATOM   1167  CG  LEU A 149     -49.737   2.372  41.419  1.00 89.20           C  
ATOM   1168  CD1 LEU A 149     -49.181   1.959  42.778  1.00 89.20           C  
ATOM   1169  CD2 LEU A 149     -51.225   2.052  41.324  1.00 89.20           C  
ATOM   1170  N   GLY A 150     -50.815   6.508  39.708  1.00 86.35           N  
ATOM   1171  CA  GLY A 150     -50.916   7.956  39.801  1.00 86.35           C  
ATOM   1172  C   GLY A 150     -50.307   8.516  41.072  1.00 86.35           C  
ATOM   1173  O   GLY A 150     -50.514   7.971  42.159  1.00 86.35           O  
ATOM   1174  N   GLY A 151     -49.277   9.467  40.933  1.00 86.18           N  
ATOM   1175  CA  GLY A 151     -48.655  10.091  42.090  1.00 86.18           C  
ATOM   1176  C   GLY A 151     -47.353   9.428  42.497  1.00 86.18           C  
ATOM   1177  O   GLY A 151     -46.698   9.864  43.446  1.00 86.18           O  
ATOM   1178  N   ALA A 152     -47.058   8.248  41.846  1.00 92.06           N  
ATOM   1179  CA  ALA A 152     -45.770   7.596  42.064  1.00 92.06           C  
ATOM   1180  C   ALA A 152     -44.623   8.459  41.545  1.00 92.06           C  
ATOM   1181  CB  ALA A 152     -45.747   6.226  41.392  1.00 92.06           C  
ATOM   1182  O   ALA A 152     -44.760   9.133  40.521  1.00 92.06           O  
ATOM   1183  N   THR A 153     -43.536   8.520  42.329  1.00 95.73           N  
ATOM   1184  CA  THR A 153     -42.295   9.145  41.884  1.00 95.73           C  
ATOM   1185  C   THR A 153     -41.183   8.107  41.755  1.00 95.73           C  
ATOM   1186  CB  THR A 153     -41.852  10.258  42.852  1.00 95.73           C  
ATOM   1187  O   THR A 153     -41.287   7.007  42.301  1.00 95.73           O  
ATOM   1188  CG2 THR A 153     -42.901  11.361  42.938  1.00 95.73           C  
ATOM   1189  OG1 THR A 153     -41.655   9.698  44.157  1.00 95.73           O  
ATOM   1190  N   HIS A 154     -40.077   8.473  40.982  1.00 97.67           N  
ATOM   1191  CA  HIS A 154     -39.065   7.473  40.661  1.00 97.67           C  
ATOM   1192  C   HIS A 154     -37.659   8.039  40.829  1.00 97.67           C  
ATOM   1193  CB  HIS A 154     -39.256   6.956  39.235  1.00 97.67           C  
ATOM   1194  O   HIS A 154     -37.451   9.247  40.689  1.00 97.67           O  
ATOM   1195  CG  HIS A 154     -40.654   6.514  38.939  1.00 97.67           C  
ATOM   1196  CD2 HIS A 154     -41.196   5.277  38.851  1.00 97.67           C  
ATOM   1197  ND1 HIS A 154     -41.677   7.403  38.687  1.00 97.67           N  
ATOM   1198  CE1 HIS A 154     -42.792   6.728  38.458  1.00 97.67           C  
ATOM   1199  NE2 HIS A 154     -42.527   5.437  38.552  1.00 97.67           N  
ATOM   1200  N   THR A 155     -36.845   7.150  41.270  1.00 97.89           N  
ATOM   1201  CA  THR A 155     -35.407   7.387  41.207  1.00 97.89           C  
ATOM   1202  C   THR A 155     -34.777   6.587  40.070  1.00 97.89           C  
ATOM   1203  CB  THR A 155     -34.722   7.021  42.536  1.00 97.89           C  
ATOM   1204  O   THR A 155     -34.921   5.365  40.009  1.00 97.89           O  
ATOM   1205  CG2 THR A 155     -33.217   7.256  42.462  1.00 97.89           C  
ATOM   1206  OG1 THR A 155     -35.269   7.828  43.587  1.00 97.89           O  
ATOM   1207  N   LEU A 156     -34.135   7.306  39.084  1.00 98.22           N  
ATOM   1208  CA  LEU A 156     -33.405   6.661  37.997  1.00 98.22           C  
ATOM   1209  C   LEU A 156     -31.935   6.483  38.360  1.00 98.22           C  
ATOM   1210  CB  LEU A 156     -33.530   7.478  36.708  1.00 98.22           C  
ATOM   1211  O   LEU A 156     -31.291   7.420  38.838  1.00 98.22           O  
ATOM   1212  CG  LEU A 156     -34.940   7.623  36.132  1.00 98.22           C  
ATOM   1213  CD1 LEU A 156     -34.957   8.684  35.037  1.00 98.22           C  
ATOM   1214  CD2 LEU A 156     -35.439   6.286  35.596  1.00 98.22           C  
ATOM   1215  N   ARG A 157     -31.334   5.320  38.208  1.00 98.01           N  
ATOM   1216  CA  ARG A 157     -29.939   4.991  38.482  1.00 98.01           C  
ATOM   1217  C   ARG A 157     -29.319   4.223  37.320  1.00 98.01           C  
ATOM   1218  CB  ARG A 157     -29.823   4.174  39.771  1.00 98.01           C  
ATOM   1219  O   ARG A 157     -30.032   3.607  36.525  1.00 98.01           O  
ATOM   1220  CG  ARG A 157     -30.364   4.884  41.001  1.00 98.01           C  
ATOM   1221  CD  ARG A 157     -30.204   4.038  42.257  1.00 98.01           C  
ATOM   1222  NE  ARG A 157     -31.036   2.838  42.209  1.00 98.01           N  
ATOM   1223  NH1 ARG A 157     -29.262   1.362  42.098  1.00 98.01           N  
ATOM   1224  NH2 ARG A 157     -31.415   0.576  42.096  1.00 98.01           N  
ATOM   1225  CZ  ARG A 157     -30.569   1.595  42.134  1.00 98.01           C  
ATOM   1226  N   TYR A 158     -28.056   4.249  37.181  1.00 97.84           N  
ATOM   1227  CA  TYR A 158     -27.377   3.530  36.109  1.00 97.84           C  
ATOM   1228  C   TYR A 158     -26.283   2.627  36.666  1.00 97.84           C  
ATOM   1229  CB  TYR A 158     -26.779   4.512  35.097  1.00 97.84           C  
ATOM   1230  O   TYR A 158     -25.765   2.871  37.758  1.00 97.84           O  
ATOM   1231  CG  TYR A 158     -25.626   5.318  35.642  1.00 97.84           C  
ATOM   1232  CD1 TYR A 158     -25.829   6.588  36.176  1.00 97.84           C  
ATOM   1233  CD2 TYR A 158     -24.330   4.812  35.623  1.00 97.84           C  
ATOM   1234  CE1 TYR A 158     -24.769   7.335  36.678  1.00 97.84           C  
ATOM   1235  CE2 TYR A 158     -23.262   5.550  36.122  1.00 97.84           C  
ATOM   1236  OH  TYR A 158     -22.438   7.544  37.142  1.00 97.84           O  
ATOM   1237  CZ  TYR A 158     -23.491   6.809  36.647  1.00 97.84           C  
ATOM   1238  N   ALA A 159     -26.027   1.600  36.032  1.00 97.38           N  
ATOM   1239  CA  ALA A 159     -24.860   0.732  36.164  1.00 97.38           C  
ATOM   1240  C   ALA A 159     -24.158   0.548  34.821  1.00 97.38           C  
ATOM   1241  CB  ALA A 159     -25.267  -0.623  36.739  1.00 97.38           C  
ATOM   1242  O   ALA A 159     -24.778   0.123  33.843  1.00 97.38           O  
ATOM   1243  N   TRP A 160     -22.907   0.902  34.724  1.00 96.75           N  
ATOM   1244  CA  TRP A 160     -22.053   0.814  33.545  1.00 96.75           C  
ATOM   1245  C   TRP A 160     -20.657   0.326  33.918  1.00 96.75           C  
ATOM   1246  CB  TRP A 160     -21.962   2.171  32.842  1.00 96.75           C  
ATOM   1247  O   TRP A 160     -19.905   1.035  34.591  1.00 96.75           O  
ATOM   1248  CG  TRP A 160     -21.132   2.157  31.594  1.00 96.75           C  
ATOM   1249  CD1 TRP A 160     -19.788   2.385  31.495  1.00 96.75           C  
ATOM   1250  CD2 TRP A 160     -21.595   1.905  30.264  1.00 96.75           C  
ATOM   1251  CE2 TRP A 160     -20.476   1.996  29.407  1.00 96.75           C  
ATOM   1252  CE3 TRP A 160     -22.850   1.609  29.713  1.00 96.75           C  
ATOM   1253  NE1 TRP A 160     -19.387   2.290  30.182  1.00 96.75           N  
ATOM   1254  CH2 TRP A 160     -21.813   1.514  27.514  1.00 96.75           C  
ATOM   1255  CZ2 TRP A 160     -20.574   1.802  28.027  1.00 96.75           C  
ATOM   1256  CZ3 TRP A 160     -22.945   1.417  28.339  1.00 96.75           C  
ATOM   1257  N   GLY A 161     -20.313  -0.871  33.440  1.00 92.84           N  
ATOM   1258  CA  GLY A 161     -19.054  -1.427  33.911  1.00 92.84           C  
ATOM   1259  C   GLY A 161     -18.957  -1.488  35.423  1.00 92.84           C  
ATOM   1260  O   GLY A 161     -19.809  -2.088  36.082  1.00 92.84           O  
ATOM   1261  N   ASN A 162     -17.932  -0.845  36.055  1.00 92.52           N  
ATOM   1262  CA  ASN A 162     -17.751  -0.796  37.502  1.00 92.52           C  
ATOM   1263  C   ASN A 162     -18.309   0.495  38.093  1.00 92.52           C  
ATOM   1264  CB  ASN A 162     -16.273  -0.951  37.864  1.00 92.52           C  
ATOM   1265  O   ASN A 162     -18.124   0.770  39.280  1.00 92.52           O  
ATOM   1266  CG  ASN A 162     -15.735  -2.332  37.544  1.00 92.52           C  
ATOM   1267  ND2 ASN A 162     -14.434  -2.418  37.292  1.00 92.52           N  
ATOM   1268  OD1 ASN A 162     -16.482  -3.313  37.523  1.00 92.52           O  
ATOM   1269  N   LYS A 163     -18.938   1.266  37.200  1.00 95.28           N  
ATOM   1270  CA  LYS A 163     -19.509   2.543  37.618  1.00 95.28           C  
ATOM   1271  C   LYS A 163     -21.000   2.407  37.917  1.00 95.28           C  
ATOM   1272  CB  LYS A 163     -19.285   3.609  36.544  1.00 95.28           C  
ATOM   1273  O   LYS A 163     -21.708   1.657  37.242  1.00 95.28           O  
ATOM   1274  CG  LYS A 163     -17.819   3.912  36.270  1.00 95.28           C  
ATOM   1275  CD  LYS A 163     -17.659   4.914  35.134  1.00 95.28           C  
ATOM   1276  CE  LYS A 163     -16.192   5.194  34.837  1.00 95.28           C  
ATOM   1277  NZ  LYS A 163     -15.839   4.859  33.424  1.00 95.28           N  
ATOM   1278  N   GLN A 164     -21.493   3.078  38.990  1.00 96.35           N  
ATOM   1279  CA  GLN A 164     -22.908   3.191  39.328  1.00 96.35           C  
ATOM   1280  C   GLN A 164     -23.232   4.575  39.883  1.00 96.35           C  
ATOM   1281  CB  GLN A 164     -23.307   2.114  40.339  1.00 96.35           C  
ATOM   1282  O   GLN A 164     -22.373   5.227  40.481  1.00 96.35           O  
ATOM   1283  CG  GLN A 164     -22.595   2.235  41.679  1.00 96.35           C  
ATOM   1284  CD  GLN A 164     -22.893   1.074  42.609  1.00 96.35           C  
ATOM   1285  NE2 GLN A 164     -22.948   1.352  43.907  1.00 96.35           N  
ATOM   1286  OE1 GLN A 164     -23.074  -0.064  42.164  1.00 96.35           O  
ATOM   1287  N   GLY A 165     -24.448   5.055  39.608  1.00 95.86           N  
ATOM   1288  CA  GLY A 165     -24.825   6.367  40.109  1.00 95.86           C  
ATOM   1289  C   GLY A 165     -26.294   6.685  39.905  1.00 95.86           C  
ATOM   1290  O   GLY A 165     -27.012   5.930  39.245  1.00 95.86           O  
ATOM   1291  N   GLU A 166     -26.764   7.716  40.614  1.00 97.47           N  
ATOM   1292  CA  GLU A 166     -28.123   8.225  40.455  1.00 97.47           C  
ATOM   1293  C   GLU A 166     -28.203   9.242  39.320  1.00 97.47           C  
ATOM   1294  CB  GLU A 166     -28.618   8.854  41.760  1.00 97.47           C  
ATOM   1295  O   GLU A 166     -27.388  10.165  39.248  1.00 97.47           O  
ATOM   1296  CG  GLU A 166     -30.053   9.357  41.695  1.00 97.47           C  
ATOM   1297  CD  GLU A 166     -30.528   9.987  42.994  1.00 97.47           C  
ATOM   1298  OE1 GLU A 166     -30.795  11.210  43.014  1.00 97.47           O  
ATOM   1299  OE2 GLU A 166     -30.633   9.252  44.001  1.00 97.47           O  
ATOM   1300  N   ILE A 167     -29.153   8.973  38.311  1.00 97.56           N  
ATOM   1301  CA  ILE A 167     -29.386   9.886  37.197  1.00 97.56           C  
ATOM   1302  C   ILE A 167     -30.259  11.051  37.659  1.00 97.56           C  
ATOM   1303  CB  ILE A 167     -30.045   9.163  36.002  1.00 97.56           C  
ATOM   1304  O   ILE A 167     -29.920  12.215  37.437  1.00 97.56           O  
ATOM   1305  CG1 ILE A 167     -29.121   8.062  35.468  1.00 97.56           C  
ATOM   1306  CG2 ILE A 167     -30.401  10.162  34.897  1.00 97.56           C  
ATOM   1307  CD1 ILE A 167     -29.794   7.109  34.491  1.00 97.56           C  
ATOM   1308  N   ALA A 168     -31.337  10.748  38.310  1.00 97.31           N  
ATOM   1309  CA  ALA A 168     -32.279  11.752  38.797  1.00 97.31           C  
ATOM   1310  C   ALA A 168     -33.236  11.154  39.824  1.00 97.31           C  
ATOM   1311  CB  ALA A 168     -33.062  12.355  37.633  1.00 97.31           C  
ATOM   1312  O   ALA A 168     -33.437   9.938  39.860  1.00 97.31           O  
ATOM   1313  N   ASN A 169     -33.784  12.001  40.744  1.00 96.58           N  
ATOM   1314  CA  ASN A 169     -34.780  11.603  41.733  1.00 96.58           C  
ATOM   1315  C   ASN A 169     -36.065  12.415  41.594  1.00 96.58           C  
ATOM   1316  CB  ASN A 169     -34.216  11.741  43.149  1.00 96.58           C  
ATOM   1317  O   ASN A 169     -36.061  13.493  40.996  1.00 96.58           O  
ATOM   1318  CG  ASN A 169     -33.951  13.183  43.534  1.00 96.58           C  
ATOM   1319  ND2 ASN A 169     -33.397  13.386  44.724  1.00 96.58           N  
ATOM   1320  OD1 ASN A 169     -34.242  14.106  42.770  1.00 96.58           O  
ATOM   1321  N   ASN A 170     -37.169  11.863  42.077  1.00 95.22           N  
ATOM   1322  CA  ASN A 170     -38.474  12.513  42.046  1.00 95.22           C  
ATOM   1323  C   ASN A 170     -38.932  12.783  40.615  1.00 95.22           C  
ATOM   1324  CB  ASN A 170     -38.446  13.816  42.848  1.00 95.22           C  
ATOM   1325  O   ASN A 170     -39.397  13.881  40.304  1.00 95.22           O  
ATOM   1326  CG  ASN A 170     -38.327  13.579  44.341  1.00 95.22           C  
ATOM   1327  ND2 ASN A 170     -37.604  14.458  45.025  1.00 95.22           N  
ATOM   1328  OD1 ASN A 170     -38.879  12.614  44.875  1.00 95.22           O  
ATOM   1329  N   VAL A 171     -38.795  11.703  39.750  1.00 96.11           N  
ATOM   1330  CA  VAL A 171     -39.133  11.773  38.332  1.00 96.11           C  
ATOM   1331  C   VAL A 171     -40.548  11.244  38.112  1.00 96.11           C  
ATOM   1332  CB  VAL A 171     -38.127  10.981  37.468  1.00 96.11           C  
ATOM   1333  O   VAL A 171     -40.923  10.207  38.666  1.00 96.11           O  
ATOM   1334  CG1 VAL A 171     -38.456  11.128  35.984  1.00 96.11           C  
ATOM   1335  CG2 VAL A 171     -36.700  11.446  37.751  1.00 96.11           C  
ATOM   1336  N   GLY A 172     -41.367  11.974  37.336  1.00 94.64           N  
ATOM   1337  CA  GLY A 172     -42.721  11.547  37.020  1.00 94.64           C  
ATOM   1338  C   GLY A 172     -42.776  10.512  35.912  1.00 94.64           C  
ATOM   1339  O   GLY A 172     -42.958   9.322  36.175  1.00 94.64           O  
ATOM   1340  N   THR A 173     -42.556  10.938  34.643  1.00 95.24           N  
ATOM   1341  CA  THR A 173     -42.818   9.977  33.577  1.00 95.24           C  
ATOM   1342  C   THR A 173     -41.653   9.930  32.593  1.00 95.24           C  
ATOM   1343  CB  THR A 173     -44.117  10.320  32.823  1.00 95.24           C  
ATOM   1344  O   THR A 173     -41.523   8.977  31.821  1.00 95.24           O  
ATOM   1345  CG2 THR A 173     -45.339  10.108  33.710  1.00 95.24           C  
ATOM   1346  OG1 THR A 173     -44.073  11.690  32.407  1.00 95.24           O  
ATOM   1347  N   SER A 174     -40.667  10.929  32.672  1.00 96.32           N  
ATOM   1348  CA  SER A 174     -39.523  10.920  31.767  1.00 96.32           C  
ATOM   1349  C   SER A 174     -38.405  11.822  32.280  1.00 96.32           C  
ATOM   1350  CB  SER A 174     -39.943  11.364  30.365  1.00 96.32           C  
ATOM   1351  O   SER A 174     -38.645  12.711  33.099  1.00 96.32           O  
ATOM   1352  OG  SER A 174     -40.342  12.724  30.367  1.00 96.32           O  
ATOM   1353  N   TYR A 175     -37.167  11.593  31.782  1.00 97.17           N  
ATOM   1354  CA  TYR A 175     -35.987  12.382  32.118  1.00 97.17           C  
ATOM   1355  C   TYR A 175     -34.976  12.364  30.978  1.00 97.17           C  
ATOM   1356  CB  TYR A 175     -35.337  11.858  33.402  1.00 97.17           C  
ATOM   1357  O   TYR A 175     -34.752  11.324  30.355  1.00 97.17           O  
ATOM   1358  CG  TYR A 175     -34.272  12.771  33.959  1.00 97.17           C  
ATOM   1359  CD1 TYR A 175     -32.923  12.544  33.692  1.00 97.17           C  
ATOM   1360  CD2 TYR A 175     -34.611  13.860  34.754  1.00 97.17           C  
ATOM   1361  CE1 TYR A 175     -31.938  13.381  34.205  1.00 97.17           C  
ATOM   1362  CE2 TYR A 175     -33.634  14.704  35.273  1.00 97.17           C  
ATOM   1363  OH  TYR A 175     -31.331  15.289  35.503  1.00 97.17           O  
ATOM   1364  CZ  TYR A 175     -32.303  14.457  34.993  1.00 97.17           C  
ATOM   1365  N   LYS A 176     -34.423  13.524  30.695  1.00 96.49           N  
ATOM   1366  CA  LYS A 176     -33.327  13.615  29.734  1.00 96.49           C  
ATOM   1367  C   LYS A 176     -31.975  13.488  30.428  1.00 96.49           C  
ATOM   1368  CB  LYS A 176     -33.398  14.934  28.962  1.00 96.49           C  
ATOM   1369  O   LYS A 176     -31.666  14.255  31.343  1.00 96.49           O  
ATOM   1370  CG  LYS A 176     -34.608  15.051  28.046  1.00 96.49           C  
ATOM   1371  CD  LYS A 176     -34.561  16.329  27.219  1.00 96.49           C  
ATOM   1372  CE  LYS A 176     -35.785  16.461  26.323  1.00 96.49           C  
ATOM   1373  NZ  LYS A 176     -35.652  17.602  25.368  1.00 96.49           N  
ATOM   1374  N   TRP A 177     -31.171  12.490  29.981  1.00 96.65           N  
ATOM   1375  CA  TRP A 177     -29.896  12.162  30.610  1.00 96.65           C  
ATOM   1376  C   TRP A 177     -28.755  12.244  29.601  1.00 96.65           C  
ATOM   1377  CB  TRP A 177     -29.945  10.763  31.231  1.00 96.65           C  
ATOM   1378  O   TRP A 177     -28.861  11.719  28.490  1.00 96.65           O  
ATOM   1379  CG  TRP A 177     -28.649  10.320  31.839  1.00 96.65           C  
ATOM   1380  CD1 TRP A 177     -27.870  11.018  32.720  1.00 96.65           C  
ATOM   1381  CD2 TRP A 177     -27.976   9.079  31.605  1.00 96.65           C  
ATOM   1382  CE2 TRP A 177     -26.795   9.092  32.379  1.00 96.65           C  
ATOM   1383  CE3 TRP A 177     -28.259   7.955  30.817  1.00 96.65           C  
ATOM   1384  NE1 TRP A 177     -26.754  10.285  33.049  1.00 96.65           N  
ATOM   1385  CH2 TRP A 177     -26.196   6.936  31.607  1.00 96.65           C  
ATOM   1386  CZ2 TRP A 177     -25.895   8.022  32.387  1.00 96.65           C  
ATOM   1387  CZ3 TRP A 177     -27.363   6.893  30.826  1.00 96.65           C  
ATOM   1388  N   THR A 178     -27.693  13.002  29.924  1.00 96.25           N  
ATOM   1389  CA  THR A 178     -26.463  12.977  29.140  1.00 96.25           C  
ATOM   1390  C   THR A 178     -25.550  11.845  29.603  1.00 96.25           C  
ATOM   1391  CB  THR A 178     -25.712  14.317  29.236  1.00 96.25           C  
ATOM   1392  O   THR A 178     -25.086  11.841  30.745  1.00 96.25           O  
ATOM   1393  CG2 THR A 178     -24.447  14.301  28.384  1.00 96.25           C  
ATOM   1394  OG1 THR A 178     -26.568  15.372  28.780  1.00 96.25           O  
ATOM   1395  N   ILE A 179     -25.330  10.875  28.708  1.00 96.02           N  
ATOM   1396  CA  ILE A 179     -24.456   9.749  29.018  1.00 96.02           C  
ATOM   1397  C   ILE A 179     -23.038  10.252  29.280  1.00 96.02           C  
ATOM   1398  CB  ILE A 179     -24.452   8.706  27.878  1.00 96.02           C  
ATOM   1399  O   ILE A 179     -22.459  10.956  28.449  1.00 96.02           O  
ATOM   1400  CG1 ILE A 179     -25.880   8.233  27.582  1.00 96.02           C  
ATOM   1401  CG2 ILE A 179     -23.545   7.523  28.231  1.00 96.02           C  
ATOM   1402  CD1 ILE A 179     -25.998   7.361  26.339  1.00 96.02           C  
ATOM   1403  N   PRO A 180     -22.447  10.011  30.483  1.00 94.59           N  
ATOM   1404  CA  PRO A 180     -21.111  10.505  30.824  1.00 94.59           C  
ATOM   1405  C   PRO A 180     -20.051  10.093  29.805  1.00 94.59           C  
ATOM   1406  CB  PRO A 180     -20.836   9.865  32.187  1.00 94.59           C  
ATOM   1407  O   PRO A 180     -20.040   8.946  29.351  1.00 94.59           O  
ATOM   1408  CG  PRO A 180     -22.189   9.637  32.781  1.00 94.59           C  
ATOM   1409  CD  PRO A 180     -23.141   9.280  31.676  1.00 94.59           C  
ATOM   1410  N   GLU A 181     -19.203  11.004  29.409  1.00 91.96           N  
ATOM   1411  CA  GLU A 181     -18.169  10.821  28.395  1.00 91.96           C  
ATOM   1412  C   GLU A 181     -17.161   9.757  28.820  1.00 91.96           C  
ATOM   1413  CB  GLU A 181     -17.450  12.144  28.115  1.00 91.96           C  
ATOM   1414  O   GLU A 181     -16.615   9.040  27.979  1.00 91.96           O  
ATOM   1415  CG  GLU A 181     -18.289  13.148  27.339  1.00 91.96           C  
ATOM   1416  CD  GLU A 181     -17.540  14.429  27.011  1.00 91.96           C  
ATOM   1417  OE1 GLU A 181     -18.134  15.335  26.382  1.00 91.96           O  
ATOM   1418  OE2 GLU A 181     -16.350  14.528  27.384  1.00 91.96           O  
ATOM   1419  N   ASP A 182     -16.952   9.673  30.101  1.00 92.26           N  
ATOM   1420  CA  ASP A 182     -15.924   8.758  30.590  1.00 92.26           C  
ATOM   1421  C   ASP A 182     -16.398   7.309  30.513  1.00 92.26           C  
ATOM   1422  CB  ASP A 182     -15.534   9.109  32.027  1.00 92.26           C  
ATOM   1423  O   ASP A 182     -15.629   6.384  30.785  1.00 92.26           O  
ATOM   1424  CG  ASP A 182     -16.690   8.979  33.004  1.00 92.26           C  
ATOM   1425  OD1 ASP A 182     -17.860   8.973  32.566  1.00 92.26           O  
ATOM   1426  OD2 ASP A 182     -16.427   8.886  34.223  1.00 92.26           O  
ATOM   1427  N   PHE A 183     -17.609   7.018  30.192  1.00 94.43           N  
ATOM   1428  CA  PHE A 183     -18.086   5.663  29.940  1.00 94.43           C  
ATOM   1429  C   PHE A 183     -17.301   5.014  28.807  1.00 94.43           C  
ATOM   1430  CB  PHE A 183     -19.581   5.672  29.605  1.00 94.43           C  
ATOM   1431  O   PHE A 183     -17.161   3.790  28.762  1.00 94.43           O  
ATOM   1432  CG  PHE A 183     -20.474   5.739  30.815  1.00 94.43           C  
ATOM   1433  CD1 PHE A 183     -19.970   6.138  32.047  1.00 94.43           C  
ATOM   1434  CD2 PHE A 183     -21.818   5.402  30.720  1.00 94.43           C  
ATOM   1435  CE1 PHE A 183     -20.794   6.200  33.168  1.00 94.43           C  
ATOM   1436  CE2 PHE A 183     -22.647   5.461  31.836  1.00 94.43           C  
ATOM   1437  CZ  PHE A 183     -22.133   5.860  33.059  1.00 94.43           C  
ATOM   1438  N   ALA A 184     -16.810   5.853  27.907  1.00 92.42           N  
ATOM   1439  CA  ALA A 184     -16.006   5.385  26.781  1.00 92.42           C  
ATOM   1440  C   ALA A 184     -14.758   4.653  27.266  1.00 92.42           C  
ATOM   1441  CB  ALA A 184     -15.617   6.556  25.882  1.00 92.42           C  
ATOM   1442  O   ALA A 184     -14.263   3.744  26.594  1.00 92.42           O  
ATOM   1443  N   ASP A 185     -14.204   5.009  28.475  1.00 92.51           N  
ATOM   1444  CA  ASP A 185     -13.005   4.405  29.047  1.00 92.51           C  
ATOM   1445  C   ASP A 185     -13.239   2.936  29.390  1.00 92.51           C  
ATOM   1446  CB  ASP A 185     -12.561   5.172  30.295  1.00 92.51           C  
ATOM   1447  O   ASP A 185     -12.287   2.163  29.517  1.00 92.51           O  
ATOM   1448  CG  ASP A 185     -12.098   6.586  29.989  1.00 92.51           C  
ATOM   1449  OD1 ASP A 185     -11.700   6.861  28.836  1.00 92.51           O  
ATOM   1450  OD2 ASP A 185     -12.130   7.431  30.909  1.00 92.51           O  
ATOM   1451  N   ASP A 186     -14.473   2.467  29.500  1.00 94.18           N  
ATOM   1452  CA  ASP A 186     -14.821   1.118  29.934  1.00 94.18           C  
ATOM   1453  C   ASP A 186     -15.022   0.190  28.738  1.00 94.18           C  
ATOM   1454  CB  ASP A 186     -16.082   1.141  30.800  1.00 94.18           C  
ATOM   1455  O   ASP A 186     -15.236  -1.012  28.908  1.00 94.18           O  
ATOM   1456  CG  ASP A 186     -15.869   1.821  32.141  1.00 94.18           C  
ATOM   1457  OD1 ASP A 186     -14.738   1.780  32.673  1.00 94.18           O  
ATOM   1458  OD2 ASP A 186     -16.840   2.401  32.672  1.00 94.18           O  
ATOM   1459  N   ILE A 187     -14.965   0.711  27.552  1.00 93.74           N  
ATOM   1460  CA  ILE A 187     -15.078  -0.104  26.348  1.00 93.74           C  
ATOM   1461  C   ILE A 187     -13.917   0.204  25.405  1.00 93.74           C  
ATOM   1462  CB  ILE A 187     -16.427   0.130  25.631  1.00 93.74           C  
ATOM   1463  O   ILE A 187     -14.128   0.662  24.279  1.00 93.74           O  
ATOM   1464  CG1 ILE A 187     -16.677   1.631  25.440  1.00 93.74           C  
ATOM   1465  CG2 ILE A 187     -17.573  -0.521  26.412  1.00 93.74           C  
ATOM   1466  CD1 ILE A 187     -17.872   1.952  24.554  1.00 93.74           C  
ATOM   1467  N   PRO A 188     -12.654  -0.074  25.816  1.00 93.34           N  
ATOM   1468  CA  PRO A 188     -11.429   0.300  25.107  1.00 93.34           C  
ATOM   1469  C   PRO A 188     -11.230  -0.489  23.814  1.00 93.34           C  
ATOM   1470  CB  PRO A 188     -10.324  -0.021  26.117  1.00 93.34           C  
ATOM   1471  O   PRO A 188     -10.475  -0.063  22.937  1.00 93.34           O  
ATOM   1472  CG  PRO A 188     -10.890  -1.112  26.967  1.00 93.34           C  
ATOM   1473  CD  PRO A 188     -12.364  -0.875  27.129  1.00 93.34           C  
ATOM   1474  N   ASN A 189     -12.045  -1.512  23.582  1.00 94.55           N  
ATOM   1475  CA  ASN A 189     -11.863  -2.371  22.417  1.00 94.55           C  
ATOM   1476  C   ASN A 189     -13.157  -2.519  21.622  1.00 94.55           C  
ATOM   1477  CB  ASN A 189     -11.339  -3.745  22.838  1.00 94.55           C  
ATOM   1478  O   ASN A 189     -13.279  -3.417  20.787  1.00 94.55           O  
ATOM   1479  CG  ASN A 189      -9.992  -3.670  23.529  1.00 94.55           C  
ATOM   1480  ND2 ASN A 189      -9.882  -4.310  24.687  1.00 94.55           N  
ATOM   1481  OD1 ASN A 189      -9.057  -3.040  23.026  1.00 94.55           O  
ATOM   1482  N   SER A 190     -14.207  -1.722  21.930  1.00 93.97           N  
ATOM   1483  CA  SER A 190     -15.506  -1.779  21.267  1.00 93.97           C  
ATOM   1484  C   SER A 190     -16.066  -0.381  21.026  1.00 93.97           C  
ATOM   1485  CB  SER A 190     -16.496  -2.598  22.097  1.00 93.97           C  
ATOM   1486  O   SER A 190     -15.702   0.568  21.724  1.00 93.97           O  
ATOM   1487  OG  SER A 190     -17.706  -2.796  21.385  1.00 93.97           O  
ATOM   1488  N   THR A 191     -16.979  -0.210  20.007  1.00 93.41           N  
ATOM   1489  CA  THR A 191     -17.584   1.079  19.692  1.00 93.41           C  
ATOM   1490  C   THR A 191     -18.972   1.192  20.318  1.00 93.41           C  
ATOM   1491  CB  THR A 191     -17.685   1.293  18.171  1.00 93.41           C  
ATOM   1492  O   THR A 191     -19.658   2.201  20.141  1.00 93.41           O  
ATOM   1493  CG2 THR A 191     -16.302   1.409  17.539  1.00 93.41           C  
ATOM   1494  OG1 THR A 191     -18.375   0.183  17.583  1.00 93.41           O  
ATOM   1495  N   SER A 192     -19.308   0.153  21.102  1.00 95.04           N  
ATOM   1496  CA  SER A 192     -20.561   0.172  21.850  1.00 95.04           C  
ATOM   1497  C   SER A 192     -20.478  -0.711  23.091  1.00 95.04           C  
ATOM   1498  CB  SER A 192     -21.721  -0.287  20.965  1.00 95.04           C  
ATOM   1499  O   SER A 192     -19.652  -1.624  23.155  1.00 95.04           O  
ATOM   1500  OG  SER A 192     -21.580  -1.654  20.620  1.00 95.04           O  
ATOM   1501  N   GLY A 193     -21.192  -0.352  24.036  1.00 95.25           N  
ATOM   1502  CA  GLY A 193     -21.256  -1.104  25.279  1.00 95.25           C  
ATOM   1503  C   GLY A 193     -22.648  -1.140  25.882  1.00 95.25           C  
ATOM   1504  O   GLY A 193     -23.570  -0.502  25.369  1.00 95.25           O  
ATOM   1505  N   TRP A 194     -22.705  -1.935  26.968  1.00 95.95           N  
ATOM   1506  CA  TRP A 194     -24.009  -2.117  27.598  1.00 95.95           C  
ATOM   1507  C   TRP A 194     -23.987  -1.635  29.044  1.00 95.95           C  
ATOM   1508  CB  TRP A 194     -24.432  -3.588  27.543  1.00 95.95           C  
ATOM   1509  O   TRP A 194     -22.969  -1.755  29.730  1.00 95.95           O  
ATOM   1510  CG  TRP A 194     -24.509  -4.148  26.154  1.00 95.95           C  
ATOM   1511  CD1 TRP A 194     -25.549  -4.030  25.275  1.00 95.95           C  
ATOM   1512  CD2 TRP A 194     -23.505  -4.920  25.488  1.00 95.95           C  
ATOM   1513  CE2 TRP A 194     -24.004  -5.235  24.205  1.00 95.95           C  
ATOM   1514  CE3 TRP A 194     -22.230  -5.374  25.851  1.00 95.95           C  
ATOM   1515  NE1 TRP A 194     -25.251  -4.681  24.100  1.00 95.95           N  
ATOM   1516  CH2 TRP A 194     -22.027  -6.419  23.664  1.00 95.95           C  
ATOM   1517  CZ2 TRP A 194     -23.271  -5.986  23.283  1.00 95.95           C  
ATOM   1518  CZ3 TRP A 194     -21.503  -6.121  24.932  1.00 95.95           C  
ATOM   1519  N   GLY A 195     -25.082  -1.019  29.446  1.00 96.36           N  
ATOM   1520  CA  GLY A 195     -25.351  -0.664  30.830  1.00 96.36           C  
ATOM   1521  C   GLY A 195     -26.774  -0.970  31.259  1.00 96.36           C  
ATOM   1522  O   GLY A 195     -27.543  -1.563  30.499  1.00 96.36           O  
ATOM   1523  N   THR A 196     -27.026  -0.692  32.502  1.00 97.60           N  
ATOM   1524  CA  THR A 196     -28.363  -0.928  33.036  1.00 97.60           C  
ATOM   1525  C   THR A 196     -28.947   0.355  33.618  1.00 97.60           C  
ATOM   1526  CB  THR A 196     -28.347  -2.025  34.117  1.00 97.60           C  
ATOM   1527  O   THR A 196     -28.257   1.092  34.326  1.00 97.60           O  
ATOM   1528  CG2 THR A 196     -29.760  -2.355  34.586  1.00 97.60           C  
ATOM   1529  OG1 THR A 196     -27.745  -3.209  33.579  1.00 97.60           O  
ATOM   1530  N   ILE A 197     -30.182   0.658  33.216  1.00 98.08           N  
ATOM   1531  CA  ILE A 197     -30.933   1.743  33.837  1.00 98.08           C  
ATOM   1532  C   ILE A 197     -31.974   1.169  34.795  1.00 98.08           C  
ATOM   1533  CB  ILE A 197     -31.616   2.637  32.776  1.00 98.08           C  
ATOM   1534  O   ILE A 197     -32.752   0.288  34.421  1.00 98.08           O  
ATOM   1535  CG1 ILE A 197     -30.573   3.210  31.810  1.00 98.08           C  
ATOM   1536  CG2 ILE A 197     -32.415   3.757  33.448  1.00 98.08           C  
ATOM   1537  CD1 ILE A 197     -29.535   4.101  32.477  1.00 98.08           C  
ATOM   1538  N   TYR A 198     -31.847   1.665  35.999  1.00 97.91           N  
ATOM   1539  CA  TYR A 198     -32.782   1.222  37.027  1.00 97.91           C  
ATOM   1540  C   TYR A 198     -33.845   2.282  37.291  1.00 97.91           C  
ATOM   1541  CB  TYR A 198     -32.038   0.894  38.326  1.00 97.91           C  
ATOM   1542  O   TYR A 198     -33.564   3.481  37.230  1.00 97.91           O  
ATOM   1543  CG  TYR A 198     -30.988  -0.178  38.170  1.00 97.91           C  
ATOM   1544  CD1 TYR A 198     -31.316  -1.526  38.299  1.00 97.91           C  
ATOM   1545  CD2 TYR A 198     -29.666   0.154  37.893  1.00 97.91           C  
ATOM   1546  CE1 TYR A 198     -30.350  -2.517  38.158  1.00 97.91           C  
ATOM   1547  CE2 TYR A 198     -28.692  -0.829  37.750  1.00 97.91           C  
ATOM   1548  OH  TYR A 198     -28.084  -3.138  37.743  1.00 97.91           O  
ATOM   1549  CZ  TYR A 198     -29.044  -2.160  37.884  1.00 97.91           C  
ATOM   1550  N   VAL A 199     -35.087   1.791  37.493  1.00 97.58           N  
ATOM   1551  CA  VAL A 199     -36.136   2.688  37.967  1.00 97.58           C  
ATOM   1552  C   VAL A 199     -36.679   2.186  39.303  1.00 97.58           C  
ATOM   1553  CB  VAL A 199     -37.282   2.814  36.939  1.00 97.58           C  
ATOM   1554  O   VAL A 199     -37.147   1.050  39.403  1.00 97.58           O  
ATOM   1555  CG1 VAL A 199     -37.905   1.449  36.654  1.00 97.58           C  
ATOM   1556  CG2 VAL A 199     -38.341   3.794  37.441  1.00 97.58           C  
ATOM   1557  N   ASP A 200     -36.438   2.968  40.378  1.00 96.72           N  
ATOM   1558  CA  ASP A 200     -36.998   2.719  41.703  1.00 96.72           C  
ATOM   1559  C   ASP A 200     -38.324   3.454  41.886  1.00 96.72           C  
ATOM   1560  CB  ASP A 200     -36.009   3.140  42.792  1.00 96.72           C  
ATOM   1561  O   ASP A 200     -38.388   4.676  41.734  1.00 96.72           O  
ATOM   1562  CG  ASP A 200     -34.698   2.375  42.731  1.00 96.72           C  
ATOM   1563  OD1 ASP A 200     -34.676   1.245  42.198  1.00 96.72           O  
ATOM   1564  OD2 ASP A 200     -33.679   2.906  43.222  1.00 96.72           O  
ATOM   1565  N   THR A 201     -39.420   2.755  42.114  1.00 95.33           N  
ATOM   1566  CA  THR A 201     -40.753   3.328  42.257  1.00 95.33           C  
ATOM   1567  C   THR A 201     -41.066   3.613  43.724  1.00 95.33           C  
ATOM   1568  CB  THR A 201     -41.829   2.394  41.673  1.00 95.33           C  
ATOM   1569  O   THR A 201     -40.891   2.744  44.581  1.00 95.33           O  
ATOM   1570  CG2 THR A 201     -43.216   3.020  41.775  1.00 95.33           C  
ATOM   1571  OG1 THR A 201     -41.533   2.139  40.294  1.00 95.33           O  
ATOM   1572  N   TYR A 202     -41.449   4.867  43.980  1.00 93.89           N  
ATOM   1573  CA  TYR A 202     -41.854   5.291  45.315  1.00 93.89           C  
ATOM   1574  C   TYR A 202     -43.323   5.697  45.337  1.00 93.89           C  
ATOM   1575  CB  TYR A 202     -40.983   6.455  45.797  1.00 93.89           C  
ATOM   1576  O   TYR A 202     -43.781   6.441  44.465  1.00 93.89           O  
ATOM   1577  CG  TYR A 202     -39.526   6.097  45.957  1.00 93.89           C  
ATOM   1578  CD1 TYR A 202     -38.997   5.790  47.208  1.00 93.89           C  
ATOM   1579  CD2 TYR A 202     -38.675   6.066  44.857  1.00 93.89           C  
ATOM   1580  CE1 TYR A 202     -37.653   5.461  47.360  1.00 93.89           C  
ATOM   1581  CE2 TYR A 202     -37.330   5.738  44.997  1.00 93.89           C  
ATOM   1582  OH  TYR A 202     -35.499   5.113  46.396  1.00 93.89           O  
ATOM   1583  CZ  TYR A 202     -36.830   5.438  46.251  1.00 93.89           C  
ATOM   1584  N   ILE A 203     -44.018   5.269  46.257  1.00 89.62           N  
ATOM   1585  CA  ILE A 203     -45.405   5.647  46.505  1.00 89.62           C  
ATOM   1586  C   ILE A 203     -45.542   6.206  47.919  1.00 89.62           C  
ATOM   1587  CB  ILE A 203     -46.362   4.451  46.306  1.00 89.62           C  
ATOM   1588  O   ILE A 203     -45.216   5.527  48.896  1.00 89.62           O  
ATOM   1589  CG1 ILE A 203     -46.230   3.892  44.885  1.00 89.62           C  
ATOM   1590  CG2 ILE A 203     -47.808   4.861  46.602  1.00 89.62           C  
ATOM   1591  CD1 ILE A 203     -46.959   2.573  44.668  1.00 89.62           C  
ATOM   1592  N   ASN A 204     -45.911   7.547  47.981  1.00 87.32           N  
ATOM   1593  CA  ASN A 204     -46.027   8.239  49.260  1.00 87.32           C  
ATOM   1594  C   ASN A 204     -44.708   8.223  50.028  1.00 87.32           C  
ATOM   1595  CB  ASN A 204     -47.142   7.620  50.106  1.00 87.32           C  
ATOM   1596  O   ASN A 204     -44.691   7.984  51.237  1.00 87.32           O  
ATOM   1597  CG  ASN A 204     -48.503   7.731  49.450  1.00 87.32           C  
ATOM   1598  ND2 ASN A 204     -49.334   6.712  49.632  1.00 87.32           N  
ATOM   1599  OD1 ASN A 204     -48.806   8.725  48.783  1.00 87.32           O  
ATOM   1600  N   GLY A 205     -43.577   8.182  49.298  1.00 86.66           N  
ATOM   1601  CA  GLY A 205     -42.263   8.328  49.904  1.00 86.66           C  
ATOM   1602  C   GLY A 205     -41.648   7.006  50.323  1.00 86.66           C  
ATOM   1603  O   GLY A 205     -40.524   6.971  50.827  1.00 86.66           O  
ATOM   1604  N   LYS A 206     -42.328   5.867  50.019  1.00 90.28           N  
ATOM   1605  CA  LYS A 206     -41.846   4.532  50.362  1.00 90.28           C  
ATOM   1606  C   LYS A 206     -41.416   3.766  49.115  1.00 90.28           C  
ATOM   1607  CB  LYS A 206     -42.925   3.749  51.112  1.00 90.28           C  
ATOM   1608  O   LYS A 206     -42.114   3.779  48.099  1.00 90.28           O  
ATOM   1609  CG  LYS A 206     -43.218   4.280  52.508  1.00 90.28           C  
ATOM   1610  CD  LYS A 206     -44.161   3.358  53.270  1.00 90.28           C  
ATOM   1611  CE  LYS A 206     -44.472   3.899  54.659  1.00 90.28           C  
ATOM   1612  NZ  LYS A 206     -45.401   3.000  55.408  1.00 90.28           N  
ATOM   1613  N   PHE A 207     -40.299   3.129  49.188  1.00 92.24           N  
ATOM   1614  CA  PHE A 207     -39.764   2.291  48.121  1.00 92.24           C  
ATOM   1615  C   PHE A 207     -40.680   1.103  47.854  1.00 92.24           C  
ATOM   1616  CB  PHE A 207     -38.357   1.799  48.477  1.00 92.24           C  
ATOM   1617  O   PHE A 207     -41.017   0.353  48.772  1.00 92.24           O  
ATOM   1618  CG  PHE A 207     -37.792   0.812  47.492  1.00 92.24           C  
ATOM   1619  CD1 PHE A 207     -37.740  -0.543  47.796  1.00 92.24           C  
ATOM   1620  CD2 PHE A 207     -37.312   1.239  46.261  1.00 92.24           C  
ATOM   1621  CE1 PHE A 207     -37.217  -1.459  46.886  1.00 92.24           C  
ATOM   1622  CE2 PHE A 207     -36.788   0.330  45.346  1.00 92.24           C  
ATOM   1623  CZ  PHE A 207     -36.741  -1.018  45.661  1.00 92.24           C  
ATOM   1624  N   ILE A 208     -41.008   0.928  46.562  1.00 90.83           N  
ATOM   1625  CA  ILE A 208     -41.969  -0.112  46.211  1.00 90.83           C  
ATOM   1626  C   ILE A 208     -41.262  -1.234  45.454  1.00 90.83           C  
ATOM   1627  CB  ILE A 208     -43.132   0.454  45.365  1.00 90.83           C  
ATOM   1628  O   ILE A 208     -41.399  -2.409  45.801  1.00 90.83           O  
ATOM   1629  CG1 ILE A 208     -43.882   1.539  46.148  1.00 90.83           C  
ATOM   1630  CG2 ILE A 208     -44.082  -0.666  44.934  1.00 90.83           C  
ATOM   1631  CD1 ILE A 208     -44.407   1.075  47.500  1.00 90.83           C  
ATOM   1632  N   GLN A 209     -40.598  -0.873  44.475  1.00 90.66           N  
ATOM   1633  CA  GLN A 209     -39.998  -1.885  43.612  1.00 90.66           C  
ATOM   1634  C   GLN A 209     -38.941  -1.272  42.699  1.00 90.66           C  
ATOM   1635  CB  GLN A 209     -41.072  -2.583  42.776  1.00 90.66           C  
ATOM   1636  O   GLN A 209     -39.005  -0.084  42.376  1.00 90.66           O  
ATOM   1637  CG  GLN A 209     -40.542  -3.732  41.929  1.00 90.66           C  
ATOM   1638  CD  GLN A 209     -41.623  -4.394  41.096  1.00 90.66           C  
ATOM   1639  NE2 GLN A 209     -41.579  -5.719  41.012  1.00 90.66           N  
ATOM   1640  OE1 GLN A 209     -42.492  -3.720  40.532  1.00 90.66           O  
ATOM   1641  N   THR A 210     -37.917  -2.131  42.250  1.00 94.46           N  
ATOM   1642  CA  THR A 210     -36.925  -1.767  41.244  1.00 94.46           C  
ATOM   1643  C   THR A 210     -37.158  -2.543  39.950  1.00 94.46           C  
ATOM   1644  CB  THR A 210     -35.494  -2.026  41.751  1.00 94.46           C  
ATOM   1645  O   THR A 210     -37.322  -3.764  39.973  1.00 94.46           O  
ATOM   1646  CG2 THR A 210     -34.462  -1.683  40.682  1.00 94.46           C  
ATOM   1647  OG1 THR A 210     -35.252  -1.221  42.911  1.00 94.46           O  
ATOM   1648  N   GLN A 211     -37.229  -1.784  38.902  1.00 95.43           N  
ATOM   1649  CA  GLN A 211     -37.188  -2.384  37.572  1.00 95.43           C  
ATOM   1650  C   GLN A 211     -35.988  -1.878  36.777  1.00 95.43           C  
ATOM   1651  CB  GLN A 211     -38.483  -2.093  36.811  1.00 95.43           C  
ATOM   1652  O   GLN A 211     -35.376  -0.872  37.140  1.00 95.43           O  
ATOM   1653  CG  GLN A 211     -39.717  -2.739  37.427  1.00 95.43           C  
ATOM   1654  CD  GLN A 211     -39.853  -4.206  37.067  1.00 95.43           C  
ATOM   1655  NE2 GLN A 211     -40.496  -4.974  37.940  1.00 95.43           N  
ATOM   1656  OE1 GLN A 211     -39.386  -4.646  36.012  1.00 95.43           O  
ATOM   1657  N   SER A 212     -35.618  -2.616  35.699  1.00 97.05           N  
ATOM   1658  CA  SER A 212     -34.442  -2.184  34.950  1.00 97.05           C  
ATOM   1659  C   SER A 212     -34.605  -2.458  33.459  1.00 97.05           C  
ATOM   1660  CB  SER A 212     -33.187  -2.885  35.471  1.00 97.05           C  
ATOM   1661  O   SER A 212     -35.475  -3.233  33.056  1.00 97.05           O  
ATOM   1662  OG  SER A 212     -33.260  -4.282  35.245  1.00 97.05           O  
ATOM   1663  N   THR A 213     -33.905  -1.777  32.696  1.00 97.60           N  
ATOM   1664  CA  THR A 213     -33.779  -1.983  31.257  1.00 97.60           C  
ATOM   1665  C   THR A 213     -32.328  -1.820  30.813  1.00 97.60           C  
ATOM   1666  CB  THR A 213     -34.672  -1.004  30.473  1.00 97.60           C  
ATOM   1667  O   THR A 213     -31.521  -1.215  31.520  1.00 97.60           O  
ATOM   1668  CG2 THR A 213     -34.139   0.422  30.565  1.00 97.60           C  
ATOM   1669  OG1 THR A 213     -34.710  -1.400  29.096  1.00 97.60           O  
ATOM   1670  N   VAL A 214     -31.979  -2.378  29.655  1.00 97.27           N  
ATOM   1671  CA  VAL A 214     -30.614  -2.334  29.141  1.00 97.27           C  
ATOM   1672  C   VAL A 214     -30.385  -1.023  28.392  1.00 97.27           C  
ATOM   1673  CB  VAL A 214     -30.318  -3.536  28.215  1.00 97.27           C  
ATOM   1674  O   VAL A 214     -31.237  -0.590  27.612  1.00 97.27           O  
ATOM   1675  CG1 VAL A 214     -28.928  -3.408  27.593  1.00 97.27           C  
ATOM   1676  CG2 VAL A 214     -30.442  -4.847  28.988  1.00 97.27           C  
ATOM   1677  N   LEU A 215     -29.321  -0.320  28.702  1.00 97.06           N  
ATOM   1678  CA  LEU A 215     -28.829   0.804  27.912  1.00 97.06           C  
ATOM   1679  C   LEU A 215     -27.744   0.352  26.941  1.00 97.06           C  
ATOM   1680  CB  LEU A 215     -28.287   1.905  28.826  1.00 97.06           C  
ATOM   1681  O   LEU A 215     -26.755  -0.260  27.350  1.00 97.06           O  
ATOM   1682  CG  LEU A 215     -27.523   3.040  28.142  1.00 97.06           C  
ATOM   1683  CD1 LEU A 215     -28.479   3.909  27.331  1.00 97.06           C  
ATOM   1684  CD2 LEU A 215     -26.773   3.878  29.172  1.00 97.06           C  
ATOM   1685  N   THR A 216     -27.965   0.526  25.678  1.00 96.89           N  
ATOM   1686  CA  THR A 216     -26.923   0.376  24.668  1.00 96.89           C  
ATOM   1687  C   THR A 216     -26.375   1.737  24.251  1.00 96.89           C  
ATOM   1688  CB  THR A 216     -27.450  -0.371  23.429  1.00 96.89           C  
ATOM   1689  O   THR A 216     -27.124   2.597  23.782  1.00 96.89           O  
ATOM   1690  CG2 THR A 216     -26.339  -0.597  22.409  1.00 96.89           C  
ATOM   1691  OG1 THR A 216     -27.980  -1.640  23.832  1.00 96.89           O  
ATOM   1692  N   ALA A 217     -25.085   2.000  24.489  1.00 96.49           N  
ATOM   1693  CA  ALA A 217     -24.462   3.280  24.160  1.00 96.49           C  
ATOM   1694  C   ALA A 217     -23.299   3.090  23.190  1.00 96.49           C  
ATOM   1695  CB  ALA A 217     -23.984   3.981  25.429  1.00 96.49           C  
ATOM   1696  O   ALA A 217     -22.420   2.258  23.421  1.00 96.49           O  
ATOM   1697  N   SER A 218     -23.333   3.876  22.151  1.00 95.41           N  
ATOM   1698  CA  SER A 218     -22.264   3.858  21.159  1.00 95.41           C  
ATOM   1699  C   SER A 218     -21.359   5.078  21.299  1.00 95.41           C  
ATOM   1700  CB  SER A 218     -22.844   3.803  19.745  1.00 95.41           C  
ATOM   1701  O   SER A 218     -21.715   6.047  21.972  1.00 95.41           O  
ATOM   1702  OG  SER A 218     -23.633   4.950  19.481  1.00 95.41           O  
ATOM   1703  N   ILE A 219     -20.216   4.950  20.754  1.00 91.88           N  
ATOM   1704  CA  ILE A 219     -19.283   6.070  20.700  1.00 91.88           C  
ATOM   1705  C   ILE A 219     -19.450   6.817  19.378  1.00 91.88           C  
ATOM   1706  CB  ILE A 219     -17.822   5.597  20.867  1.00 91.88           C  
ATOM   1707  O   ILE A 219     -19.752   6.209  18.348  1.00 91.88           O  
ATOM   1708  CG1 ILE A 219     -17.644   4.875  22.208  1.00 91.88           C  
ATOM   1709  CG2 ILE A 219     -16.854   6.778  20.749  1.00 91.88           C  
ATOM   1710  CD1 ILE A 219     -16.326   4.125  22.338  1.00 91.88           C  
ATOM   1711  N   ASP A 220     -19.395   8.131  19.454  1.00 90.64           N  
ATOM   1712  CA  ASP A 220     -19.209   8.901  18.227  1.00 90.64           C  
ATOM   1713  C   ASP A 220     -17.781   8.764  17.705  1.00 90.64           C  
ATOM   1714  CB  ASP A 220     -19.544  10.375  18.463  1.00 90.64           C  
ATOM   1715  O   ASP A 220     -16.856   9.377  18.241  1.00 90.64           O  
ATOM   1716  CG  ASP A 220     -19.587  11.186  17.180  1.00 90.64           C  
ATOM   1717  OD1 ASP A 220     -19.092  10.705  16.138  1.00 90.64           O  
ATOM   1718  OD2 ASP A 220     -20.118  12.317  17.212  1.00 90.64           O  
ATOM   1719  N   THR A 221     -17.619   7.923  16.748  1.00 88.05           N  
ATOM   1720  CA  THR A 221     -16.293   7.529  16.283  1.00 88.05           C  
ATOM   1721  C   THR A 221     -15.527   8.736  15.750  1.00 88.05           C  
ATOM   1722  CB  THR A 221     -16.384   6.450  15.188  1.00 88.05           C  
ATOM   1723  O   THR A 221     -14.294   8.749  15.760  1.00 88.05           O  
ATOM   1724  CG2 THR A 221     -16.965   5.153  15.740  1.00 88.05           C  
ATOM   1725  OG1 THR A 221     -17.223   6.924  14.127  1.00 88.05           O  
ATOM   1726  N   ASN A 222     -16.188   9.812  15.400  1.00 86.74           N  
ATOM   1727  CA  ASN A 222     -15.542  11.021  14.903  1.00 86.74           C  
ATOM   1728  C   ASN A 222     -14.880  11.808  16.031  1.00 86.74           C  
ATOM   1729  CB  ASN A 222     -16.549  11.902  14.161  1.00 86.74           C  
ATOM   1730  O   ASN A 222     -13.885  12.500  15.811  1.00 86.74           O  
ATOM   1731  CG  ASN A 222     -16.824  11.417  12.752  1.00 86.74           C  
ATOM   1732  ND2 ASN A 222     -18.015  11.711  12.244  1.00 86.74           N  
ATOM   1733  OD1 ASN A 222     -15.973  10.781  12.124  1.00 86.74           O  
ATOM   1734  N   LEU A 223     -15.361  11.778  17.210  1.00 84.04           N  
ATOM   1735  CA  LEU A 223     -14.902  12.566  18.349  1.00 84.04           C  
ATOM   1736  C   LEU A 223     -13.797  11.836  19.105  1.00 84.04           C  
ATOM   1737  CB  LEU A 223     -16.066  12.872  19.294  1.00 84.04           C  
ATOM   1738  O   LEU A 223     -13.155  12.413  19.986  1.00 84.04           O  
ATOM   1739  CG  LEU A 223     -17.160  13.790  18.747  1.00 84.04           C  
ATOM   1740  CD1 LEU A 223     -18.323  13.873  19.730  1.00 84.04           C  
ATOM   1741  CD2 LEU A 223     -16.599  15.178  18.457  1.00 84.04           C  
ATOM   1742  N   LEU A 224     -13.503  10.587  18.609  1.00 86.46           N  
ATOM   1743  CA  LEU A 224     -12.544   9.802  19.379  1.00 86.46           C  
ATOM   1744  C   LEU A 224     -11.457   9.232  18.473  1.00 86.46           C  
ATOM   1745  CB  LEU A 224     -13.253   8.666  20.121  1.00 86.46           C  
ATOM   1746  O   LEU A 224     -10.912   8.161  18.749  1.00 86.46           O  
ATOM   1747  CG  LEU A 224     -14.240   9.082  21.212  1.00 86.46           C  
ATOM   1748  CD1 LEU A 224     -14.917   7.853  21.811  1.00 86.46           C  
ATOM   1749  CD2 LEU A 224     -13.532   9.889  22.295  1.00 86.46           C  
ATOM   1750  N   LYS A 225     -11.258   9.857  17.377  1.00 93.36           N  
ATOM   1751  CA  LYS A 225     -10.202   9.439  16.460  1.00 93.36           C  
ATOM   1752  C   LYS A 225      -8.831   9.525  17.125  1.00 93.36           C  
ATOM   1753  CB  LYS A 225     -10.223  10.293  15.191  1.00 93.36           C  
ATOM   1754  O   LYS A 225      -8.540  10.488  17.836  1.00 93.36           O  
ATOM   1755  CG  LYS A 225     -11.463  10.095  14.332  1.00 93.36           C  
ATOM   1756  CD  LYS A 225     -11.400  10.930  13.059  1.00 93.36           C  
ATOM   1757  CE  LYS A 225     -12.592  10.658  12.152  1.00 93.36           C  
ATOM   1758  NZ  LYS A 225     -12.519  11.449  10.888  1.00 93.36           N  
ATOM   1759  N   PRO A 226      -8.072   8.413  17.013  1.00 95.99           N  
ATOM   1760  CA  PRO A 226      -6.680   8.551  17.446  1.00 95.99           C  
ATOM   1761  C   PRO A 226      -5.913   9.599  16.643  1.00 95.99           C  
ATOM   1762  CB  PRO A 226      -6.098   7.154  17.216  1.00 95.99           C  
ATOM   1763  O   PRO A 226      -6.406  10.081  15.620  1.00 95.99           O  
ATOM   1764  CG  PRO A 226      -6.872   6.603  16.062  1.00 95.99           C  
ATOM   1765  CD  PRO A 226      -8.287   7.098  16.158  1.00 95.99           C  
ATOM   1766  N   TYR A 227      -4.663  10.009  17.196  1.00 95.98           N  
ATOM   1767  CA  TYR A 227      -3.858  10.993  16.482  1.00 95.98           C  
ATOM   1768  C   TYR A 227      -2.371  10.694  16.631  1.00 95.98           C  
ATOM   1769  CB  TYR A 227      -4.159  12.406  16.991  1.00 95.98           C  
ATOM   1770  O   TYR A 227      -1.972   9.921  17.505  1.00 95.98           O  
ATOM   1771  CG  TYR A 227      -3.735  12.640  18.421  1.00 95.98           C  
ATOM   1772  CD1 TYR A 227      -4.587  12.331  19.479  1.00 95.98           C  
ATOM   1773  CD2 TYR A 227      -2.484  13.170  18.716  1.00 95.98           C  
ATOM   1774  CE1 TYR A 227      -4.201  12.546  20.798  1.00 95.98           C  
ATOM   1775  CE2 TYR A 227      -2.088  13.390  20.031  1.00 95.98           C  
ATOM   1776  OH  TYR A 227      -2.566  13.290  22.368  1.00 95.98           O  
ATOM   1777  CZ  TYR A 227      -2.952  13.075  21.064  1.00 95.98           C  
ATOM   1778  N   PHE A 228      -1.564  11.328  15.817  1.00 97.23           N  
ATOM   1779  CA  PHE A 228      -0.111  11.356  15.925  1.00 97.23           C  
ATOM   1780  C   PHE A 228       0.445  12.681  15.416  1.00 97.23           C  
ATOM   1781  CB  PHE A 228       0.510  10.192  15.145  1.00 97.23           C  
ATOM   1782  O   PHE A 228      -0.251  13.427  14.723  1.00 97.23           O  
ATOM   1783  CG  PHE A 228       0.437  10.356  13.650  1.00 97.23           C  
ATOM   1784  CD1 PHE A 228      -0.785  10.311  12.991  1.00 97.23           C  
ATOM   1785  CD2 PHE A 228       1.592  10.555  12.905  1.00 97.23           C  
ATOM   1786  CE1 PHE A 228      -0.855  10.462  11.608  1.00 97.23           C  
ATOM   1787  CE2 PHE A 228       1.529  10.707  11.523  1.00 97.23           C  
ATOM   1788  CZ  PHE A 228       0.305  10.659  10.876  1.00 97.23           C  
ATOM   1789  N   LYS A 229       1.663  13.161  15.789  1.00 94.96           N  
ATOM   1790  CA  LYS A 229       2.206  14.510  15.653  1.00 94.96           C  
ATOM   1791  C   LYS A 229       2.874  14.699  14.294  1.00 94.96           C  
ATOM   1792  CB  LYS A 229       3.205  14.802  16.774  1.00 94.96           C  
ATOM   1793  O   LYS A 229       2.919  15.813  13.769  1.00 94.96           O  
ATOM   1794  CG  LYS A 229       2.568  14.951  18.147  1.00 94.96           C  
ATOM   1795  CD  LYS A 229       3.600  15.318  19.205  1.00 94.96           C  
ATOM   1796  CE  LYS A 229       2.969  15.442  20.585  1.00 94.96           C  
ATOM   1797  NZ  LYS A 229       3.984  15.763  21.633  1.00 94.96           N  
ATOM   1798  N   GLY A 230       3.292  13.600  13.612  1.00 95.75           N  
ATOM   1799  CA  GLY A 230       3.984  13.659  12.334  1.00 95.75           C  
ATOM   1800  C   GLY A 230       4.915  12.484  12.104  1.00 95.75           C  
ATOM   1801  O   GLY A 230       4.806  11.458  12.779  1.00 95.75           O  
ATOM   1802  N   PHE A 231       5.780  12.687  11.059  1.00 96.91           N  
ATOM   1803  CA  PHE A 231       6.702  11.629  10.663  1.00 96.91           C  
ATOM   1804  C   PHE A 231       8.142  12.024  10.964  1.00 96.91           C  
ATOM   1805  CB  PHE A 231       6.546  11.308   9.173  1.00 96.91           C  
ATOM   1806  O   PHE A 231       8.511  13.193  10.832  1.00 96.91           O  
ATOM   1807  CG  PHE A 231       5.150  10.906   8.781  1.00 96.91           C  
ATOM   1808  CD1 PHE A 231       4.641   9.665   9.144  1.00 96.91           C  
ATOM   1809  CD2 PHE A 231       4.345  11.770   8.049  1.00 96.91           C  
ATOM   1810  CE1 PHE A 231       3.349   9.291   8.783  1.00 96.91           C  
ATOM   1811  CE2 PHE A 231       3.053  11.403   7.684  1.00 96.91           C  
ATOM   1812  CZ  PHE A 231       2.557  10.162   8.051  1.00 96.91           C  
ATOM   1813  N   THR A 232       8.913  11.179  11.445  1.00 96.95           N  
ATOM   1814  CA  THR A 232      10.364  11.225  11.307  1.00 96.95           C  
ATOM   1815  C   THR A 232      10.829  10.311  10.176  1.00 96.95           C  
ATOM   1816  CB  THR A 232      11.063  10.819  12.618  1.00 96.95           C  
ATOM   1817  O   THR A 232      10.569   9.107  10.198  1.00 96.95           O  
ATOM   1818  CG2 THR A 232      12.580  10.871  12.471  1.00 96.95           C  
ATOM   1819  OG1 THR A 232      10.664  11.715  13.663  1.00 96.95           O  
ATOM   1820  N   LEU A 233      11.524  10.948   9.192  1.00 97.59           N  
ATOM   1821  CA  LEU A 233      11.945  10.190   8.019  1.00 97.59           C  
ATOM   1822  C   LEU A 233      13.456   9.986   8.018  1.00 97.59           C  
ATOM   1823  CB  LEU A 233      11.513  10.904   6.735  1.00 97.59           C  
ATOM   1824  O   LEU A 233      14.209  10.888   8.393  1.00 97.59           O  
ATOM   1825  CG  LEU A 233      10.025  11.232   6.610  1.00 97.59           C  
ATOM   1826  CD1 LEU A 233       9.761  12.016   5.328  1.00 97.59           C  
ATOM   1827  CD2 LEU A 233       9.192   9.955   6.642  1.00 97.59           C  
ATOM   1828  N   GLU A 234      13.845   8.819   7.555  1.00 96.60           N  
ATOM   1829  CA  GLU A 234      15.245   8.456   7.357  1.00 96.60           C  
ATOM   1830  C   GLU A 234      15.419   7.587   6.114  1.00 96.60           C  
ATOM   1831  CB  GLU A 234      15.792   7.730   8.588  1.00 96.60           C  
ATOM   1832  O   GLU A 234      14.505   6.855   5.729  1.00 96.60           O  
ATOM   1833  CG  GLU A 234      15.824   8.588   9.844  1.00 96.60           C  
ATOM   1834  CD  GLU A 234      16.361   7.850  11.061  1.00 96.60           C  
ATOM   1835  OE1 GLU A 234      16.524   8.481  12.130  1.00 96.60           O  
ATOM   1836  OE2 GLU A 234      16.620   6.631  10.944  1.00 96.60           O  
ATOM   1837  N   ASP A 235      16.621   7.739   5.584  1.00 97.31           N  
ATOM   1838  CA  ASP A 235      16.981   6.803   4.523  1.00 97.31           C  
ATOM   1839  C   ASP A 235      17.699   5.580   5.091  1.00 97.31           C  
ATOM   1840  CB  ASP A 235      17.860   7.490   3.476  1.00 97.31           C  
ATOM   1841  O   ASP A 235      18.794   5.698   5.644  1.00 97.31           O  
ATOM   1842  CG  ASP A 235      17.980   6.693   2.189  1.00 97.31           C  
ATOM   1843  OD1 ASP A 235      17.670   5.483   2.189  1.00 97.31           O  
ATOM   1844  OD2 ASP A 235      18.393   7.281   1.165  1.00 97.31           O  
ATOM   1845  N   ALA A 236      17.115   4.412   4.899  1.00 96.63           N  
ATOM   1846  CA  ALA A 236      17.679   3.178   5.440  1.00 96.63           C  
ATOM   1847  C   ALA A 236      18.866   2.706   4.606  1.00 96.63           C  
ATOM   1848  CB  ALA A 236      16.611   2.089   5.506  1.00 96.63           C  
ATOM   1849  O   ALA A 236      19.628   1.836   5.036  1.00 96.63           O  
ATOM   1850  N   ASN A 237      18.985   3.249   3.445  1.00 96.80           N  
ATOM   1851  CA  ASN A 237      20.185   3.019   2.648  1.00 96.80           C  
ATOM   1852  C   ASN A 237      21.307   3.978   3.035  1.00 96.80           C  
ATOM   1853  CB  ASN A 237      19.871   3.144   1.156  1.00 96.80           C  
ATOM   1854  O   ASN A 237      21.253   5.166   2.714  1.00 96.80           O  
ATOM   1855  CG  ASN A 237      21.030   2.717   0.278  1.00 96.80           C  
ATOM   1856  ND2 ASN A 237      20.719   2.221  -0.915  1.00 96.80           N  
ATOM   1857  OD1 ASN A 237      22.195   2.830   0.667  1.00 96.80           O  
ATOM   1858  N   THR A 238      22.372   3.526   3.709  1.00 95.35           N  
ATOM   1859  CA  THR A 238      23.410   4.339   4.333  1.00 95.35           C  
ATOM   1860  C   THR A 238      24.226   5.079   3.277  1.00 95.35           C  
ATOM   1861  CB  THR A 238      24.347   3.479   5.201  1.00 95.35           C  
ATOM   1862  O   THR A 238      24.709   6.186   3.522  1.00 95.35           O  
ATOM   1863  CG2 THR A 238      23.612   2.915   6.412  1.00 95.35           C  
ATOM   1864  OG1 THR A 238      24.854   2.393   4.415  1.00 95.35           O  
ATOM   1865  N   ALA A 239      24.389   4.517   2.042  1.00 95.40           N  
ATOM   1866  CA  ALA A 239      25.155   5.135   0.963  1.00 95.40           C  
ATOM   1867  C   ALA A 239      24.457   6.388   0.442  1.00 95.40           C  
ATOM   1868  CB  ALA A 239      25.370   4.139  -0.174  1.00 95.40           C  
ATOM   1869  O   ALA A 239      25.085   7.439   0.293  1.00 95.40           O  
ATOM   1870  N   THR A 240      23.136   6.268   0.205  1.00 96.84           N  
ATOM   1871  CA  THR A 240      22.387   7.423  -0.275  1.00 96.84           C  
ATOM   1872  C   THR A 240      22.215   8.456   0.835  1.00 96.84           C  
ATOM   1873  CB  THR A 240      21.005   7.008  -0.812  1.00 96.84           C  
ATOM   1874  O   THR A 240      22.195   9.660   0.572  1.00 96.84           O  
ATOM   1875  CG2 THR A 240      21.138   6.133  -2.055  1.00 96.84           C  
ATOM   1876  OG1 THR A 240      20.304   6.276   0.201  1.00 96.84           O  
ATOM   1877  N   GLN A 241      22.036   8.032   2.052  1.00 96.08           N  
ATOM   1878  CA  GLN A 241      21.896   8.912   3.208  1.00 96.08           C  
ATOM   1879  C   GLN A 241      23.130   9.793   3.381  1.00 96.08           C  
ATOM   1880  CB  GLN A 241      21.651   8.096   4.478  1.00 96.08           C  
ATOM   1881  O   GLN A 241      23.014  10.969   3.731  1.00 96.08           O  
ATOM   1882  CG  GLN A 241      21.427   8.946   5.721  1.00 96.08           C  
ATOM   1883  CD  GLN A 241      21.270   8.114   6.980  1.00 96.08           C  
ATOM   1884  NE2 GLN A 241      20.462   8.601   7.916  1.00 96.08           N  
ATOM   1885  OE1 GLN A 241      21.869   7.042   7.111  1.00 96.08           O  
ATOM   1886  N   ARG A 242      24.342   9.259   3.179  1.00 95.51           N  
ATOM   1887  CA  ARG A 242      25.597   9.994   3.294  1.00 95.51           C  
ATOM   1888  C   ARG A 242      25.683  11.100   2.248  1.00 95.51           C  
ATOM   1889  CB  ARG A 242      26.791   9.047   3.154  1.00 95.51           C  
ATOM   1890  O   ARG A 242      26.150  12.203   2.539  1.00 95.51           O  
ATOM   1891  CG  ARG A 242      28.127   9.684   3.497  1.00 95.51           C  
ATOM   1892  CD  ARG A 242      29.275   8.692   3.369  1.00 95.51           C  
ATOM   1893  NE  ARG A 242      29.686   8.173   4.670  1.00 95.51           N  
ATOM   1894  NH1 ARG A 242      30.155   6.044   3.903  1.00 95.51           N  
ATOM   1895  NH2 ARG A 242      30.446   6.559   6.118  1.00 95.51           N  
ATOM   1896  CZ  ARG A 242      30.095   6.927   4.894  1.00 95.51           C  
ATOM   1897  N   VAL A 243      25.180  10.770   1.024  1.00 95.48           N  
ATOM   1898  CA  VAL A 243      25.268  11.710  -0.089  1.00 95.48           C  
ATOM   1899  C   VAL A 243      24.148  12.742   0.016  1.00 95.48           C  
ATOM   1900  CB  VAL A 243      25.199  10.984  -1.451  1.00 95.48           C  
ATOM   1901  O   VAL A 243      24.366  13.932  -0.224  1.00 95.48           O  
ATOM   1902  CG1 VAL A 243      25.103  11.992  -2.596  1.00 95.48           C  
ATOM   1903  CG2 VAL A 243      26.415  10.078  -1.635  1.00 95.48           C  
ATOM   1904  N   ILE A 244      22.930  12.250   0.507  1.00 96.63           N  
ATOM   1905  CA  ILE A 244      21.760  13.105   0.677  1.00 96.63           C  
ATOM   1906  C   ILE A 244      21.291  13.057   2.129  1.00 96.63           C  
ATOM   1907  CB  ILE A 244      20.613  12.688  -0.271  1.00 96.63           C  
ATOM   1908  O   ILE A 244      20.459  12.223   2.492  1.00 96.63           O  
ATOM   1909  CG1 ILE A 244      21.119  12.595  -1.714  1.00 96.63           C  
ATOM   1910  CG2 ILE A 244      19.440  13.667  -0.163  1.00 96.63           C  
ATOM   1911  CD1 ILE A 244      21.573  13.927  -2.298  1.00 96.63           C  
ATOM   1912  N   PRO A 245      21.781  13.901   3.084  1.00 93.81           N  
ATOM   1913  CA  PRO A 245      21.447  13.845   4.509  1.00 93.81           C  
ATOM   1914  C   PRO A 245      20.078  14.447   4.818  1.00 93.81           C  
ATOM   1915  CB  PRO A 245      22.563  14.662   5.165  1.00 93.81           C  
ATOM   1916  O   PRO A 245      19.521  14.205   5.892  1.00 93.81           O  
ATOM   1917  CG  PRO A 245      23.046  15.582   4.091  1.00 93.81           C  
ATOM   1918  CD  PRO A 245      22.909  14.883   2.768  1.00 93.81           C  
ATOM   1919  N   GLU A 246      19.521  15.194   3.828  1.00 95.05           N  
ATOM   1920  CA  GLU A 246      18.211  15.806   4.027  1.00 95.05           C  
ATOM   1921  C   GLU A 246      17.135  14.747   4.252  1.00 95.05           C  
ATOM   1922  CB  GLU A 246      17.841  16.685   2.830  1.00 95.05           C  
ATOM   1923  O   GLU A 246      17.118  13.718   3.574  1.00 95.05           O  
ATOM   1924  CG  GLU A 246      18.699  17.935   2.696  1.00 95.05           C  
ATOM   1925  CD  GLU A 246      20.016  17.684   1.981  1.00 95.05           C  
ATOM   1926  OE1 GLU A 246      20.766  18.655   1.731  1.00 95.05           O  
ATOM   1927  OE2 GLU A 246      20.301  16.507   1.666  1.00 95.05           O  
ATOM   1928  N   LYS A 247      16.170  14.942   5.140  1.00 94.52           N  
ATOM   1929  CA  LYS A 247      15.204  13.953   5.612  1.00 94.52           C  
ATOM   1930  C   LYS A 247      13.963  13.930   4.725  1.00 94.52           C  
ATOM   1931  CB  LYS A 247      14.808  14.239   7.061  1.00 94.52           C  
ATOM   1932  O   LYS A 247      13.144  13.013   4.818  1.00 94.52           O  
ATOM   1933  CG  LYS A 247      15.972  14.200   8.040  1.00 94.52           C  
ATOM   1934  CD  LYS A 247      16.587  12.809   8.123  1.00 94.52           C  
ATOM   1935  CE  LYS A 247      17.699  12.749   9.161  1.00 94.52           C  
ATOM   1936  NZ  LYS A 247      18.370  11.415   9.177  1.00 94.52           N  
ATOM   1937  N   THR A 248      13.967  14.903   3.730  1.00 95.53           N  
ATOM   1938  CA  THR A 248      12.804  14.968   2.852  1.00 95.53           C  
ATOM   1939  C   THR A 248      13.202  14.686   1.405  1.00 95.53           C  
ATOM   1940  CB  THR A 248      12.114  16.341   2.939  1.00 95.53           C  
ATOM   1941  O   THR A 248      12.376  14.794   0.497  1.00 95.53           O  
ATOM   1942  CG2 THR A 248      11.552  16.587   4.335  1.00 95.53           C  
ATOM   1943  OG1 THR A 248      13.064  17.368   2.631  1.00 95.53           O  
ATOM   1944  N   HIS A 249      14.477  14.329   1.140  1.00 97.45           N  
ATOM   1945  CA  HIS A 249      14.988  14.018  -0.190  1.00 97.45           C  
ATOM   1946  C   HIS A 249      15.533  12.595  -0.252  1.00 97.45           C  
ATOM   1947  CB  HIS A 249      16.077  15.015  -0.591  1.00 97.45           C  
ATOM   1948  O   HIS A 249      16.298  12.180   0.621  1.00 97.45           O  
ATOM   1949  CG  HIS A 249      15.568  16.404  -0.810  1.00 97.45           C  
ATOM   1950  CD2 HIS A 249      15.389  17.117  -1.947  1.00 97.45           C  
ATOM   1951  ND1 HIS A 249      15.177  17.225   0.226  1.00 97.45           N  
ATOM   1952  CE1 HIS A 249      14.777  18.385  -0.267  1.00 97.45           C  
ATOM   1953  NE2 HIS A 249      14.897  18.346  -1.583  1.00 97.45           N  
ATOM   1954  N   PHE A 250      15.162  11.901  -1.296  1.00 97.63           N  
ATOM   1955  CA  PHE A 250      15.554  10.506  -1.459  1.00 97.63           C  
ATOM   1956  C   PHE A 250      15.936  10.217  -2.905  1.00 97.63           C  
ATOM   1957  CB  PHE A 250      14.422   9.573  -1.018  1.00 97.63           C  
ATOM   1958  O   PHE A 250      15.417  10.848  -3.828  1.00 97.63           O  
ATOM   1959  CG  PHE A 250      13.955   9.810   0.393  1.00 97.63           C  
ATOM   1960  CD1 PHE A 250      14.612   9.219   1.466  1.00 97.63           C  
ATOM   1961  CD2 PHE A 250      12.859  10.624   0.647  1.00 97.63           C  
ATOM   1962  CE1 PHE A 250      14.182   9.436   2.773  1.00 97.63           C  
ATOM   1963  CE2 PHE A 250      12.424  10.846   1.951  1.00 97.63           C  
ATOM   1964  CZ  PHE A 250      13.086  10.250   3.012  1.00 97.63           C  
ATOM   1965  N   VAL A 251      16.932   9.335  -3.089  1.00 97.60           N  
ATOM   1966  CA  VAL A 251      17.455   9.021  -4.414  1.00 97.60           C  
ATOM   1967  C   VAL A 251      16.617   7.915  -5.052  1.00 97.60           C  
ATOM   1968  CB  VAL A 251      18.940   8.597  -4.353  1.00 97.60           C  
ATOM   1969  O   VAL A 251      16.444   6.843  -4.467  1.00 97.60           O  
ATOM   1970  CG1 VAL A 251      19.471   8.290  -5.752  1.00 97.60           C  
ATOM   1971  CG2 VAL A 251      19.778   9.687  -3.687  1.00 97.60           C  
ATOM   1972  N   SER A 252      16.077   8.138  -6.235  1.00 96.34           N  
ATOM   1973  CA  SER A 252      15.208   7.200  -6.937  1.00 96.34           C  
ATOM   1974  C   SER A 252      15.928   5.885  -7.220  1.00 96.34           C  
ATOM   1975  CB  SER A 252      14.707   7.809  -8.247  1.00 96.34           C  
ATOM   1976  O   SER A 252      17.115   5.881  -7.551  1.00 96.34           O  
ATOM   1977  OG  SER A 252      13.936   6.869  -8.977  1.00 96.34           O  
ATOM   1978  N   ILE A 253      15.281   4.699  -7.051  1.00 94.58           N  
ATOM   1979  CA  ILE A 253      15.672   3.325  -7.347  1.00 94.58           C  
ATOM   1980  C   ILE A 253      16.746   2.870  -6.362  1.00 94.58           C  
ATOM   1981  CB  ILE A 253      16.180   3.182  -8.799  1.00 94.58           C  
ATOM   1982  O   ILE A 253      17.247   1.747  -6.455  1.00 94.58           O  
ATOM   1983  CG1 ILE A 253      17.387   4.098  -9.035  1.00 94.58           C  
ATOM   1984  CG2 ILE A 253      15.059   3.486  -9.797  1.00 94.58           C  
ATOM   1985  CD1 ILE A 253      18.149   3.800 -10.318  1.00 94.58           C  
ATOM   1986  N   MET A 254      17.215   3.757  -5.335  1.00 95.98           N  
ATOM   1987  CA  MET A 254      18.271   3.373  -4.403  1.00 95.98           C  
ATOM   1988  C   MET A 254      17.827   3.587  -2.959  1.00 95.98           C  
ATOM   1989  CB  MET A 254      19.548   4.169  -4.680  1.00 95.98           C  
ATOM   1990  O   MET A 254      18.088   2.748  -2.095  1.00 95.98           O  
ATOM   1991  CG  MET A 254      20.167   3.881  -6.038  1.00 95.98           C  
ATOM   1992  SD  MET A 254      21.708   4.834  -6.325  1.00 95.98           S  
ATOM   1993  CE  MET A 254      22.230   4.129  -7.913  1.00 95.98           C  
ATOM   1994  N   SER A 255      17.170   4.798  -2.626  1.00 97.19           N  
ATOM   1995  CA  SER A 255      16.799   5.142  -1.257  1.00 97.19           C  
ATOM   1996  C   SER A 255      15.734   4.192  -0.719  1.00 97.19           C  
ATOM   1997  CB  SER A 255      16.292   6.583  -1.185  1.00 97.19           C  
ATOM   1998  O   SER A 255      14.886   3.710  -1.472  1.00 97.19           O  
ATOM   1999  OG  SER A 255      17.355   7.500  -1.376  1.00 97.19           O  
ATOM   2000  N   LEU A 256      15.785   3.867   0.537  1.00 96.73           N  
ATOM   2001  CA  LEU A 256      14.797   3.148   1.334  1.00 96.73           C  
ATOM   2002  C   LEU A 256      14.249   4.033   2.448  1.00 96.73           C  
ATOM   2003  CB  LEU A 256      15.410   1.878   1.929  1.00 96.73           C  
ATOM   2004  O   LEU A 256      14.912   4.237   3.467  1.00 96.73           O  
ATOM   2005  CG  LEU A 256      15.933   0.844   0.931  1.00 96.73           C  
ATOM   2006  CD1 LEU A 256      16.700  -0.255   1.658  1.00 96.73           C  
ATOM   2007  CD2 LEU A 256      14.784   0.255   0.120  1.00 96.73           C  
ATOM   2008  N   VAL A 257      13.056   4.603   2.267  1.00 97.36           N  
ATOM   2009  CA  VAL A 257      12.486   5.598   3.169  1.00 97.36           C  
ATOM   2010  C   VAL A 257      11.907   4.908   4.401  1.00 97.36           C  
ATOM   2011  CB  VAL A 257      11.397   6.441   2.468  1.00 97.36           C  
ATOM   2012  O   VAL A 257      10.948   4.140   4.297  1.00 97.36           O  
ATOM   2013  CG1 VAL A 257      10.874   7.531   3.402  1.00 97.36           C  
ATOM   2014  CG2 VAL A 257      11.943   7.053   1.180  1.00 97.36           C  
ATOM   2015  N   LYS A 258      12.513   5.072   5.495  1.00 97.48           N  
ATOM   2016  CA  LYS A 258      12.014   4.609   6.787  1.00 97.48           C  
ATOM   2017  C   LYS A 258      11.118   5.659   7.438  1.00 97.48           C  
ATOM   2018  CB  LYS A 258      13.176   4.262   7.719  1.00 97.48           C  
ATOM   2019  O   LYS A 258      11.504   6.823   7.561  1.00 97.48           O  
ATOM   2020  CG  LYS A 258      12.743   3.693   9.062  1.00 97.48           C  
ATOM   2021  CD  LYS A 258      13.943   3.337   9.931  1.00 97.48           C  
ATOM   2022  CE  LYS A 258      13.512   2.782  11.282  1.00 97.48           C  
ATOM   2023  NZ  LYS A 258      14.684   2.379  12.115  1.00 97.48           N  
ATOM   2024  N   VAL A 259       9.951   5.235   7.920  1.00 97.45           N  
ATOM   2025  CA  VAL A 259       8.968   6.172   8.452  1.00 97.45           C  
ATOM   2026  C   VAL A 259       8.663   5.830   9.909  1.00 97.45           C  
ATOM   2027  CB  VAL A 259       7.667   6.165   7.619  1.00 97.45           C  
ATOM   2028  O   VAL A 259       8.274   4.701  10.219  1.00 97.45           O  
ATOM   2029  CG1 VAL A 259       7.020   4.781   7.640  1.00 97.45           C  
ATOM   2030  CG2 VAL A 259       6.694   7.221   8.140  1.00 97.45           C  
ATOM   2031  N   THR A 260       8.858   6.786  10.782  1.00 97.52           N  
ATOM   2032  CA  THR A 260       8.520   6.678  12.197  1.00 97.52           C  
ATOM   2033  C   THR A 260       7.372   7.618  12.552  1.00 97.52           C  
ATOM   2034  CB  THR A 260       9.737   6.992  13.086  1.00 97.52           C  
ATOM   2035  O   THR A 260       7.439   8.819  12.281  1.00 97.52           O  
ATOM   2036  CG2 THR A 260       9.384   6.870  14.565  1.00 97.52           C  
ATOM   2037  OG1 THR A 260      10.794   6.072  12.782  1.00 97.52           O  
ATOM   2038  N   PHE A 261       6.249   7.065  13.088  1.00 97.89           N  
ATOM   2039  CA  PHE A 261       5.105   7.845  13.546  1.00 97.89           C  
ATOM   2040  C   PHE A 261       5.365   8.425  14.931  1.00 97.89           C  
ATOM   2041  CB  PHE A 261       3.839   6.983  13.567  1.00 97.89           C  
ATOM   2042  O   PHE A 261       5.589   7.681  15.889  1.00 97.89           O  
ATOM   2043  CG  PHE A 261       3.349   6.592  12.199  1.00 97.89           C  
ATOM   2044  CD1 PHE A 261       2.199   7.163  11.667  1.00 97.89           C  
ATOM   2045  CD2 PHE A 261       4.038   5.651  11.445  1.00 97.89           C  
ATOM   2046  CE1 PHE A 261       1.743   6.802  10.401  1.00 97.89           C  
ATOM   2047  CE2 PHE A 261       3.589   5.286  10.179  1.00 97.89           C  
ATOM   2048  CZ  PHE A 261       2.441   5.862   9.660  1.00 97.89           C  
ATOM   2049  N   ASN A 262       5.326   9.724  15.108  1.00 96.97           N  
ATOM   2050  CA  ASN A 262       5.651  10.387  16.366  1.00 96.97           C  
ATOM   2051  C   ASN A 262       4.394  10.721  17.164  1.00 96.97           C  
ATOM   2052  CB  ASN A 262       6.469  11.654  16.109  1.00 96.97           C  
ATOM   2053  O   ASN A 262       3.449  11.303  16.628  1.00 96.97           O  
ATOM   2054  CG  ASN A 262       7.794  11.366  15.429  1.00 96.97           C  
ATOM   2055  ND2 ASN A 262       8.179  12.226  14.493  1.00 96.97           N  
ATOM   2056  OD1 ASN A 262       8.464  10.379  15.742  1.00 96.97           O  
ATOM   2057  N   GLY A 263       4.450  10.226  18.467  1.00 95.44           N  
ATOM   2058  CA  GLY A 263       3.442  10.687  19.408  1.00 95.44           C  
ATOM   2059  C   GLY A 263       2.075  10.078  19.164  1.00 95.44           C  
ATOM   2060  O   GLY A 263       1.051  10.737  19.358  1.00 95.44           O  
ATOM   2061  N   ALA A 264       1.985   8.869  18.590  1.00 96.66           N  
ATOM   2062  CA  ALA A 264       0.695   8.222  18.366  1.00 96.66           C  
ATOM   2063  C   ALA A 264      -0.037   7.985  19.684  1.00 96.66           C  
ATOM   2064  CB  ALA A 264       0.883   6.903  17.621  1.00 96.66           C  
ATOM   2065  O   ALA A 264       0.529   7.417  20.622  1.00 96.66           O  
ATOM   2066  N   GLN A 265      -1.257   8.443  19.790  1.00 95.79           N  
ATOM   2067  CA  GLN A 265      -2.055   8.315  21.004  1.00 95.79           C  
ATOM   2068  C   GLN A 265      -3.502   7.958  20.677  1.00 95.79           C  
ATOM   2069  CB  GLN A 265      -2.005   9.609  21.819  1.00 95.79           C  
ATOM   2070  O   GLN A 265      -4.093   8.521  19.753  1.00 95.79           O  
ATOM   2071  CG  GLN A 265      -0.635   9.910  22.411  1.00 95.79           C  
ATOM   2072  CD  GLN A 265      -0.629  11.163  23.267  1.00 95.79           C  
ATOM   2073  NE2 GLN A 265       0.364  11.277  24.143  1.00 95.79           N  
ATOM   2074  OE1 GLN A 265      -1.508  12.021  23.141  1.00 95.79           O  
ATOM   2075  N   ALA A 266      -4.001   6.991  21.450  1.00 95.07           N  
ATOM   2076  CA  ALA A 266      -5.424   6.673  21.371  1.00 95.07           C  
ATOM   2077  C   ALA A 266      -6.214   7.424  22.439  1.00 95.07           C  
ATOM   2078  CB  ALA A 266      -5.642   5.169  21.511  1.00 95.07           C  
ATOM   2079  O   ALA A 266      -5.635   7.951  23.392  1.00 95.07           O  
ATOM   2080  N   GLN A 267      -7.568   7.565  22.303  1.00 91.25           N  
ATOM   2081  CA  GLN A 267      -8.419   8.282  23.247  1.00 91.25           C  
ATOM   2082  C   GLN A 267      -9.210   7.312  24.121  1.00 91.25           C  
ATOM   2083  CB  GLN A 267      -9.374   9.218  22.505  1.00 91.25           C  
ATOM   2084  O   GLN A 267      -9.500   6.189  23.705  1.00 91.25           O  
ATOM   2085  CG  GLN A 267      -8.672  10.319  21.721  1.00 91.25           C  
ATOM   2086  CD  GLN A 267      -9.619  11.415  21.271  1.00 91.25           C  
ATOM   2087  NE2 GLN A 267      -9.067  12.582  20.954  1.00 91.25           N  
ATOM   2088  OE1 GLN A 267     -10.836  11.215  21.208  1.00 91.25           O  
ATOM   2089  N   HIS A 268      -9.506   7.675  25.429  1.00 88.84           N  
ATOM   2090  CA  HIS A 268     -10.462   7.061  26.344  1.00 88.84           C  
ATOM   2091  C   HIS A 268     -10.122   5.596  26.595  1.00 88.84           C  
ATOM   2092  CB  HIS A 268     -11.884   7.183  25.793  1.00 88.84           C  
ATOM   2093  O   HIS A 268     -11.001   4.733  26.545  1.00 88.84           O  
ATOM   2094  CG  HIS A 268     -12.393   8.589  25.750  1.00 88.84           C  
ATOM   2095  CD2 HIS A 268     -12.675   9.400  24.704  1.00 88.84           C  
ATOM   2096  ND1 HIS A 268     -12.665   9.317  26.888  1.00 88.84           N  
ATOM   2097  CE1 HIS A 268     -13.095  10.519  26.542  1.00 88.84           C  
ATOM   2098  NE2 HIS A 268     -13.110  10.595  25.222  1.00 88.84           N  
ATOM   2099  N   GLY A 269      -8.767   5.367  26.882  1.00 87.06           N  
ATOM   2100  CA  GLY A 269      -8.346   4.069  27.384  1.00 87.06           C  
ATOM   2101  C   GLY A 269      -8.047   3.071  26.282  1.00 87.06           C  
ATOM   2102  O   GLY A 269      -7.633   1.942  26.554  1.00 87.06           O  
ATOM   2103  N   ALA A 270      -8.360   3.521  24.897  1.00 94.29           N  
ATOM   2104  CA  ALA A 270      -7.984   2.689  23.758  1.00 94.29           C  
ATOM   2105  C   ALA A 270      -6.472   2.692  23.552  1.00 94.29           C  
ATOM   2106  CB  ALA A 270      -8.691   3.169  22.492  1.00 94.29           C  
ATOM   2107  O   ALA A 270      -5.765   3.534  24.110  1.00 94.29           O  
ATOM   2108  N   SER A 271      -5.999   1.681  22.837  1.00 96.03           N  
ATOM   2109  CA  SER A 271      -4.582   1.598  22.497  1.00 96.03           C  
ATOM   2110  C   SER A 271      -4.374   1.626  20.986  1.00 96.03           C  
ATOM   2111  CB  SER A 271      -3.963   0.328  23.082  1.00 96.03           C  
ATOM   2112  O   SER A 271      -5.269   1.255  20.224  1.00 96.03           O  
ATOM   2113  OG  SER A 271      -4.639  -0.824  22.610  1.00 96.03           O  
ATOM   2114  N   ILE A 272      -3.222   2.148  20.553  1.00 97.38           N  
ATOM   2115  CA  ILE A 272      -2.873   2.121  19.137  1.00 97.38           C  
ATOM   2116  C   ILE A 272      -2.549   0.690  18.713  1.00 97.38           C  
ATOM   2117  CB  ILE A 272      -1.680   3.054  18.831  1.00 97.38           C  
ATOM   2118  O   ILE A 272      -1.672   0.047  19.295  1.00 97.38           O  
ATOM   2119  CG1 ILE A 272      -2.031   4.503  19.187  1.00 97.38           C  
ATOM   2120  CG2 ILE A 272      -1.266   2.936  17.361  1.00 97.38           C  
ATOM   2121  CD1 ILE A 272      -3.242   5.048  18.442  1.00 97.38           C  
ATOM   2122  N   THR A 273      -3.205   0.140  17.667  1.00 97.15           N  
ATOM   2123  CA  THR A 273      -3.013  -1.249  17.267  1.00 97.15           C  
ATOM   2124  C   THR A 273      -2.517  -1.334  15.826  1.00 97.15           C  
ATOM   2125  CB  THR A 273      -4.316  -2.057  17.412  1.00 97.15           C  
ATOM   2126  O   THR A 273      -2.020  -2.377  15.395  1.00 97.15           O  
ATOM   2127  CG2 THR A 273      -4.746  -2.150  18.872  1.00 97.15           C  
ATOM   2128  OG1 THR A 273      -5.354  -1.418  16.660  1.00 97.15           O  
ATOM   2129  N   GLY A 274      -2.524  -0.191  15.084  1.00 97.27           N  
ATOM   2130  CA  GLY A 274      -2.100  -0.260  13.695  1.00 97.27           C  
ATOM   2131  C   GLY A 274      -1.557   1.056  13.170  1.00 97.27           C  
ATOM   2132  O   GLY A 274      -1.981   2.127  13.609  1.00 97.27           O  
ATOM   2133  N   TYR A 275      -0.553   0.940  12.231  1.00 98.34           N  
ATOM   2134  CA  TYR A 275       0.059   2.044  11.499  1.00 98.34           C  
ATOM   2135  C   TYR A 275      -0.049   1.827   9.995  1.00 98.34           C  
ATOM   2136  CB  TYR A 275       1.529   2.204  11.899  1.00 98.34           C  
ATOM   2137  O   TYR A 275       0.025   0.692   9.518  1.00 98.34           O  
ATOM   2138  CG  TYR A 275       1.732   2.480  13.369  1.00 98.34           C  
ATOM   2139  CD1 TYR A 275       1.883   3.782  13.839  1.00 98.34           C  
ATOM   2140  CD2 TYR A 275       1.774   1.439  14.290  1.00 98.34           C  
ATOM   2141  CE1 TYR A 275       2.072   4.041  15.193  1.00 98.34           C  
ATOM   2142  CE2 TYR A 275       1.962   1.686  15.646  1.00 98.34           C  
ATOM   2143  OH  TYR A 275       2.297   3.238  17.428  1.00 98.34           O  
ATOM   2144  CZ  TYR A 275       2.110   2.988  16.087  1.00 98.34           C  
ATOM   2145  N   TYR A 276      -0.244   2.935   9.372  1.00 98.24           N  
ATOM   2146  CA  TYR A 276      -0.293   2.855   7.917  1.00 98.24           C  
ATOM   2147  C   TYR A 276       0.284   4.114   7.282  1.00 98.24           C  
ATOM   2148  CB  TYR A 276      -1.733   2.641   7.439  1.00 98.24           C  
ATOM   2149  O   TYR A 276      -0.076   5.230   7.664  1.00 98.24           O  
ATOM   2150  CG  TYR A 276      -1.860   2.503   5.941  1.00 98.24           C  
ATOM   2151  CD1 TYR A 276      -2.144   3.608   5.142  1.00 98.24           C  
ATOM   2152  CD2 TYR A 276      -1.698   1.268   5.322  1.00 98.24           C  
ATOM   2153  CE1 TYR A 276      -2.265   3.485   3.761  1.00 98.24           C  
ATOM   2154  CE2 TYR A 276      -1.817   1.133   3.943  1.00 98.24           C  
ATOM   2155  OH  TYR A 276      -2.218   2.118   1.806  1.00 98.24           O  
ATOM   2156  CZ  TYR A 276      -2.099   2.246   3.172  1.00 98.24           C  
ATOM   2157  N   ALA A 277       1.180   3.936   6.360  1.00 98.19           N  
ATOM   2158  CA  ALA A 277       1.729   5.026   5.558  1.00 98.19           C  
ATOM   2159  C   ALA A 277       1.897   4.604   4.101  1.00 98.19           C  
ATOM   2160  CB  ALA A 277       3.066   5.489   6.132  1.00 98.19           C  
ATOM   2161  O   ALA A 277       2.157   3.434   3.813  1.00 98.19           O  
ATOM   2162  N   GLU A 278       1.692   5.590   3.276  1.00 97.78           N  
ATOM   2163  CA  GLU A 278       1.876   5.330   1.852  1.00 97.78           C  
ATOM   2164  C   GLU A 278       2.491   6.536   1.146  1.00 97.78           C  
ATOM   2165  CB  GLU A 278       0.543   4.960   1.196  1.00 97.78           C  
ATOM   2166  O   GLU A 278       2.332   7.672   1.596  1.00 97.78           O  
ATOM   2167  CG  GLU A 278      -0.453   6.110   1.136  1.00 97.78           C  
ATOM   2168  CD  GLU A 278      -1.767   5.730   0.473  1.00 97.78           C  
ATOM   2169  OE1 GLU A 278      -2.700   6.565   0.452  1.00 97.78           O  
ATOM   2170  OE2 GLU A 278      -1.866   4.588  -0.029  1.00 97.78           O  
ATOM   2171  N   ILE A 279       3.224   6.208   0.139  1.00 97.30           N  
ATOM   2172  CA  ILE A 279       3.616   7.242  -0.813  1.00 97.30           C  
ATOM   2173  C   ILE A 279       2.599   7.309  -1.950  1.00 97.30           C  
ATOM   2174  CB  ILE A 279       5.032   6.984  -1.375  1.00 97.30           C  
ATOM   2175  O   ILE A 279       2.475   6.367  -2.736  1.00 97.30           O  
ATOM   2176  CG1 ILE A 279       6.057   6.925  -0.236  1.00 97.30           C  
ATOM   2177  CG2 ILE A 279       5.411   8.060  -2.397  1.00 97.30           C  
ATOM   2178  CD1 ILE A 279       7.438   6.452  -0.669  1.00 97.30           C  
ATOM   2179  N   VAL A 280       1.891   8.314  -2.064  1.00 95.24           N  
ATOM   2180  CA  VAL A 280       0.745   8.462  -2.955  1.00 95.24           C  
ATOM   2181  C   VAL A 280       1.199   8.332  -4.407  1.00 95.24           C  
ATOM   2182  CB  VAL A 280       0.029   9.815  -2.739  1.00 95.24           C  
ATOM   2183  O   VAL A 280       2.128   9.018  -4.837  1.00 95.24           O  
ATOM   2184  CG1 VAL A 280      -1.131   9.974  -3.720  1.00 95.24           C  
ATOM   2185  CG2 VAL A 280      -0.464   9.933  -1.299  1.00 95.24           C  
ATOM   2186  N   GLY A 281       0.636   7.339  -5.104  1.00 88.23           N  
ATOM   2187  CA  GLY A 281       0.896   7.224  -6.530  1.00 88.23           C  
ATOM   2188  C   GLY A 281       2.052   6.296  -6.853  1.00 88.23           C  
ATOM   2189  O   GLY A 281       2.353   6.054  -8.023  1.00 88.23           O  
ATOM   2190  N   ALA A 282       2.810   5.698  -5.800  1.00 88.55           N  
ATOM   2191  CA  ALA A 282       3.983   4.845  -5.969  1.00 88.55           C  
ATOM   2192  C   ALA A 282       3.662   3.395  -5.619  1.00 88.55           C  
ATOM   2193  CB  ALA A 282       5.138   5.353  -5.109  1.00 88.55           C  
ATOM   2194  O   ALA A 282       4.517   2.515  -5.745  1.00 88.55           O  
ATOM   2195  N   ASN A 283       2.212   3.026  -5.438  1.00 87.88           N  
ATOM   2196  CA  ASN A 283       1.828   1.686  -5.008  1.00 87.88           C  
ATOM   2197  C   ASN A 283       2.800   1.129  -3.972  1.00 87.88           C  
ATOM   2198  CB  ASN A 283       1.735   0.743  -6.209  1.00 87.88           C  
ATOM   2199  O   ASN A 283       3.305   0.015  -4.123  1.00 87.88           O  
ATOM   2200  CG  ASN A 283       0.938  -0.511  -5.907  1.00 87.88           C  
ATOM   2201  ND2 ASN A 283       1.179  -1.567  -6.675  1.00 87.88           N  
ATOM   2202  OD1 ASN A 283       0.110  -0.530  -4.992  1.00 87.88           O  
ATOM   2203  N   ASN A 284       3.231   1.826  -3.012  1.00 92.86           N  
ATOM   2204  CA  ASN A 284       4.189   1.543  -1.949  1.00 92.86           C  
ATOM   2205  C   ASN A 284       3.640   1.935  -0.580  1.00 92.86           C  
ATOM   2206  CB  ASN A 284       5.514   2.260  -2.215  1.00 92.86           C  
ATOM   2207  O   ASN A 284       3.351   3.108  -0.336  1.00 92.86           O  
ATOM   2208  CG  ASN A 284       6.689   1.591  -1.528  1.00 92.86           C  
ATOM   2209  ND2 ASN A 284       7.890   1.826  -2.044  1.00 92.86           N  
ATOM   2210  OD1 ASN A 284       6.518   0.867  -0.544  1.00 92.86           O  
ATOM   2211  N   SER A 285       3.459   0.915   0.367  1.00 97.07           N  
ATOM   2212  CA  SER A 285       2.889   1.208   1.678  1.00 97.07           C  
ATOM   2213  C   SER A 285       3.600   0.426   2.777  1.00 97.07           C  
ATOM   2214  CB  SER A 285       1.394   0.885   1.697  1.00 97.07           C  
ATOM   2215  O   SER A 285       4.253  -0.584   2.505  1.00 97.07           O  
ATOM   2216  OG  SER A 285       1.174  -0.496   1.469  1.00 97.07           O  
ATOM   2217  N   VAL A 286       3.481   0.916   3.996  1.00 97.61           N  
ATOM   2218  CA  VAL A 286       3.999   0.231   5.176  1.00 97.61           C  
ATOM   2219  C   VAL A 286       2.925   0.188   6.260  1.00 97.61           C  
ATOM   2220  CB  VAL A 286       5.274   0.916   5.716  1.00 97.61           C  
ATOM   2221  O   VAL A 286       2.080   1.082   6.342  1.00 97.61           O  
ATOM   2222  CG1 VAL A 286       6.407   0.830   4.694  1.00 97.61           C  
ATOM   2223  CG2 VAL A 286       4.985   2.371   6.078  1.00 97.61           C  
ATOM   2224  N   THR A 287       2.935  -0.853   7.113  1.00 97.37           N  
ATOM   2225  CA  THR A 287       1.856  -1.056   8.074  1.00 97.37           C  
ATOM   2226  C   THR A 287       2.407  -1.143   9.495  1.00 97.37           C  
ATOM   2227  CB  THR A 287       1.054  -2.330   7.752  1.00 97.37           C  
ATOM   2228  O   THR A 287       1.704  -1.570  10.413  1.00 97.37           O  
ATOM   2229  CG2 THR A 287       0.321  -2.198   6.421  1.00 97.37           C  
ATOM   2230  OG1 THR A 287       1.949  -3.447   7.683  1.00 97.37           O  
ATOM   2231  N   GLU A 288       3.661  -0.715   9.689  1.00 96.64           N  
ATOM   2232  CA  GLU A 288       4.239  -0.730  11.029  1.00 96.64           C  
ATOM   2233  C   GLU A 288       4.974   0.574  11.327  1.00 96.64           C  
ATOM   2234  CB  GLU A 288       5.190  -1.918  11.192  1.00 96.64           C  
ATOM   2235  O   GLU A 288       5.445   1.251  10.411  1.00 96.64           O  
ATOM   2236  CG  GLU A 288       6.344  -1.923  10.201  1.00 96.64           C  
ATOM   2237  CD  GLU A 288       7.193  -3.182  10.274  1.00 96.64           C  
ATOM   2238  OE1 GLU A 288       8.248  -3.243   9.602  1.00 96.64           O  
ATOM   2239  OE2 GLU A 288       6.799  -4.116  11.007  1.00 96.64           O  
ATOM   2240  N   ASN A 289       5.075   0.941  12.630  1.00 97.05           N  
ATOM   2241  CA  ASN A 289       5.924   2.043  13.070  1.00 97.05           C  
ATOM   2242  C   ASN A 289       7.404   1.719  12.885  1.00 97.05           C  
ATOM   2243  CB  ASN A 289       5.636   2.392  14.532  1.00 97.05           C  
ATOM   2244  O   ASN A 289       7.900   0.730  13.426  1.00 97.05           O  
ATOM   2245  CG  ASN A 289       6.303   3.682  14.967  1.00 97.05           C  
ATOM   2246  ND2 ASN A 289       6.496   3.840  16.271  1.00 97.05           N  
ATOM   2247  OD1 ASN A 289       6.640   4.531  14.137  1.00 97.05           O  
ATOM   2248  N   GLY A 290       8.038   2.541  12.021  1.00 96.66           N  
ATOM   2249  CA  GLY A 290       9.419   2.251  11.668  1.00 96.66           C  
ATOM   2250  C   GLY A 290       9.551   1.438  10.394  1.00 96.66           C  
ATOM   2251  O   GLY A 290      10.602   0.847  10.135  1.00 96.66           O  
ATOM   2252  N   GLY A 291       8.406   1.278   9.707  1.00 97.02           N  
ATOM   2253  CA  GLY A 291       8.404   0.556   8.444  1.00 97.02           C  
ATOM   2254  C   GLY A 291       9.244   1.225   7.373  1.00 97.02           C  
ATOM   2255  O   GLY A 291       9.421   2.445   7.387  1.00 97.02           O  
ATOM   2256  N   VAL A 292       9.816   0.438   6.398  1.00 97.51           N  
ATOM   2257  CA  VAL A 292      10.696   0.924   5.340  1.00 97.51           C  
ATOM   2258  C   VAL A 292      10.043   0.697   3.979  1.00 97.51           C  
ATOM   2259  CB  VAL A 292      12.078   0.236   5.390  1.00 97.51           C  
ATOM   2260  O   VAL A 292       9.660  -0.427   3.647  1.00 97.51           O  
ATOM   2261  CG1 VAL A 292      12.989   0.771   4.286  1.00 97.51           C  
ATOM   2262  CG2 VAL A 292      12.723   0.432   6.761  1.00 97.51           C  
ATOM   2263  N   PHE A 293       9.900   1.771   3.213  1.00 97.29           N  
ATOM   2264  CA  PHE A 293       9.338   1.666   1.872  1.00 97.29           C  
ATOM   2265  C   PHE A 293      10.340   1.033   0.913  1.00 97.29           C  
ATOM   2266  CB  PHE A 293       8.916   3.045   1.355  1.00 97.29           C  
ATOM   2267  O   PHE A 293      11.551   1.128   1.121  1.00 97.29           O  
ATOM   2268  CG  PHE A 293       7.709   3.611   2.053  1.00 97.29           C  
ATOM   2269  CD1 PHE A 293       6.427   3.223   1.680  1.00 97.29           C  
ATOM   2270  CD2 PHE A 293       7.856   4.532   3.082  1.00 97.29           C  
ATOM   2271  CE1 PHE A 293       5.308   3.746   2.325  1.00 97.29           C  
ATOM   2272  CE2 PHE A 293       6.742   5.058   3.731  1.00 97.29           C  
ATOM   2273  CZ  PHE A 293       5.469   4.665   3.350  1.00 97.29           C  
ATOM   2274  N   ARG A 294       9.811   0.394  -0.114  1.00 95.00           N  
ATOM   2275  CA  ARG A 294      10.653  -0.068  -1.212  1.00 95.00           C  
ATOM   2276  C   ARG A 294      11.140   1.104  -2.059  1.00 95.00           C  
ATOM   2277  CB  ARG A 294       9.896  -1.068  -2.088  1.00 95.00           C  
ATOM   2278  O   ARG A 294      10.727   2.245  -1.844  1.00 95.00           O  
ATOM   2279  CG  ARG A 294       9.499  -2.345  -1.363  1.00 95.00           C  
ATOM   2280  CD  ARG A 294       8.887  -3.365  -2.312  1.00 95.00           C  
ATOM   2281  NE  ARG A 294       7.501  -3.038  -2.634  1.00 95.00           N  
ATOM   2282  NH1 ARG A 294       6.584  -4.419  -1.025  1.00 95.00           N  
ATOM   2283  NH2 ARG A 294       5.222  -3.179  -2.390  1.00 95.00           N  
ATOM   2284  CZ  ARG A 294       6.439  -3.546  -2.016  1.00 95.00           C  
ATOM   2285  N   GLU A 295      12.034   0.768  -3.002  1.00 94.77           N  
ATOM   2286  CA  GLU A 295      12.575   1.796  -3.886  1.00 94.77           C  
ATOM   2287  C   GLU A 295      11.486   2.388  -4.776  1.00 94.77           C  
ATOM   2288  CB  GLU A 295      13.705   1.224  -4.747  1.00 94.77           C  
ATOM   2289  O   GLU A 295      10.600   1.670  -5.243  1.00 94.77           O  
ATOM   2290  CG  GLU A 295      14.889   0.707  -3.943  1.00 94.77           C  
ATOM   2291  CD  GLU A 295      14.817  -0.785  -3.661  1.00 94.77           C  
ATOM   2292  OE1 GLU A 295      15.865  -1.396  -3.351  1.00 94.77           O  
ATOM   2293  OE2 GLU A 295      13.703  -1.349  -3.751  1.00 94.77           O  
ATOM   2294  N   VAL A 296      11.594   3.685  -4.988  1.00 94.92           N  
ATOM   2295  CA  VAL A 296      10.674   4.421  -5.848  1.00 94.92           C  
ATOM   2296  C   VAL A 296      11.403   4.887  -7.106  1.00 94.92           C  
ATOM   2297  CB  VAL A 296      10.052   5.629  -5.113  1.00 94.92           C  
ATOM   2298  O   VAL A 296      12.475   5.492  -7.022  1.00 94.92           O  
ATOM   2299  CG1 VAL A 296       9.169   6.441  -6.059  1.00 94.92           C  
ATOM   2300  CG2 VAL A 296       9.252   5.161  -3.899  1.00 94.92           C  
ATOM   2301  N   SER A 297      10.800   4.563  -8.282  1.00 93.89           N  
ATOM   2302  CA  SER A 297      11.387   4.909  -9.572  1.00 93.89           C  
ATOM   2303  C   SER A 297      10.690   6.116 -10.192  1.00 93.89           C  
ATOM   2304  CB  SER A 297      11.314   3.720 -10.531  1.00 93.89           C  
ATOM   2305  O   SER A 297       9.467   6.121 -10.345  1.00 93.89           O  
ATOM   2306  OG  SER A 297      11.956   4.023 -11.758  1.00 93.89           O  
ATOM   2307  N   VAL A 298      11.508   7.081 -10.518  1.00 95.19           N  
ATOM   2308  CA  VAL A 298      10.989   8.276 -11.175  1.00 95.19           C  
ATOM   2309  C   VAL A 298      11.874   8.638 -12.365  1.00 95.19           C  
ATOM   2310  CB  VAL A 298      10.899   9.468 -10.196  1.00 95.19           C  
ATOM   2311  O   VAL A 298      13.042   8.246 -12.420  1.00 95.19           O  
ATOM   2312  CG1 VAL A 298       9.890   9.180  -9.086  1.00 95.19           C  
ATOM   2313  CG2 VAL A 298      12.273   9.778  -9.606  1.00 95.19           C  
ATOM   2314  N   ASN A 299      11.444   9.378 -13.442  1.00 94.44           N  
ATOM   2315  CA  ASN A 299      12.202   9.732 -14.637  1.00 94.44           C  
ATOM   2316  C   ASN A 299      12.637  11.195 -14.612  1.00 94.44           C  
ATOM   2317  CB  ASN A 299      11.382   9.444 -15.897  1.00 94.44           C  
ATOM   2318  O   ASN A 299      13.269  11.675 -15.555  1.00 94.44           O  
ATOM   2319  CG  ASN A 299      10.101  10.252 -15.958  1.00 94.44           C  
ATOM   2320  ND2 ASN A 299       9.255   9.950 -16.935  1.00 94.44           N  
ATOM   2321  OD1 ASN A 299       9.874  11.142 -15.134  1.00 94.44           O  
ATOM   2322  N   LYS A 300      12.320  11.954 -13.531  1.00 95.86           N  
ATOM   2323  CA  LYS A 300      12.770  13.297 -13.176  1.00 95.86           C  
ATOM   2324  C   LYS A 300      12.582  13.563 -11.686  1.00 95.86           C  
ATOM   2325  CB  LYS A 300      12.020  14.348 -13.995  1.00 95.86           C  
ATOM   2326  O   LYS A 300      11.900  12.803 -10.995  1.00 95.86           O  
ATOM   2327  CG  LYS A 300      10.520  14.377 -13.741  1.00 95.86           C  
ATOM   2328  CD  LYS A 300       9.824  15.411 -14.616  1.00 95.86           C  
ATOM   2329  CE  LYS A 300       8.316  15.404 -14.401  1.00 95.86           C  
ATOM   2330  NZ  LYS A 300       7.629  16.414 -15.261  1.00 95.86           N  
ATOM   2331  N   ASP A 301      13.289  14.559 -11.192  1.00 96.33           N  
ATOM   2332  CA  ASP A 301      13.013  14.919  -9.805  1.00 96.33           C  
ATOM   2333  C   ASP A 301      11.515  15.095  -9.571  1.00 96.33           C  
ATOM   2334  CB  ASP A 301      13.759  16.200  -9.424  1.00 96.33           C  
ATOM   2335  O   ASP A 301      10.857  15.861 -10.278  1.00 96.33           O  
ATOM   2336  CG  ASP A 301      15.267  16.021  -9.396  1.00 96.33           C  
ATOM   2337  OD1 ASP A 301      15.751  14.887  -9.599  1.00 96.33           O  
ATOM   2338  OD2 ASP A 301      15.978  17.023  -9.165  1.00 96.33           O  
ATOM   2339  N   THR A 302      11.012  14.372  -8.623  1.00 96.59           N  
ATOM   2340  CA  THR A 302       9.565  14.339  -8.436  1.00 96.59           C  
ATOM   2341  C   THR A 302       9.206  14.527  -6.965  1.00 96.59           C  
ATOM   2342  CB  THR A 302       8.966  13.017  -8.949  1.00 96.59           C  
ATOM   2343  O   THR A 302       9.744  13.837  -6.096  1.00 96.59           O  
ATOM   2344  CG2 THR A 302       7.448  13.009  -8.806  1.00 96.59           C  
ATOM   2345  OG1 THR A 302       9.306  12.849 -10.331  1.00 96.59           O  
ATOM   2346  N   GLU A 303       8.382  15.522  -6.684  1.00 96.74           N  
ATOM   2347  CA  GLU A 303       7.813  15.707  -5.353  1.00 96.74           C  
ATOM   2348  C   GLU A 303       6.551  14.868  -5.171  1.00 96.74           C  
ATOM   2349  CB  GLU A 303       7.503  17.184  -5.100  1.00 96.74           C  
ATOM   2350  O   GLU A 303       5.645  14.911  -6.006  1.00 96.74           O  
ATOM   2351  CG  GLU A 303       7.093  17.490  -3.666  1.00 96.74           C  
ATOM   2352  CD  GLU A 303       6.795  18.962  -3.428  1.00 96.74           C  
ATOM   2353  OE1 GLU A 303       5.717  19.439  -3.849  1.00 96.74           O  
ATOM   2354  OE2 GLU A 303       7.648  19.644  -2.817  1.00 96.74           O  
ATOM   2355  N   MET A 304       6.557  14.059  -4.146  1.00 96.74           N  
ATOM   2356  CA  MET A 304       5.414  13.193  -3.869  1.00 96.74           C  
ATOM   2357  C   MET A 304       4.876  13.435  -2.463  1.00 96.74           C  
ATOM   2358  CB  MET A 304       5.800  11.722  -4.036  1.00 96.74           C  
ATOM   2359  O   MET A 304       5.539  14.069  -1.640  1.00 96.74           O  
ATOM   2360  CG  MET A 304       6.236  11.359  -5.446  1.00 96.74           C  
ATOM   2361  SD  MET A 304       6.552   9.562  -5.643  1.00 96.74           S  
ATOM   2362  CE  MET A 304       6.905   9.493  -7.421  1.00 96.74           C  
ATOM   2363  N   THR A 305       3.620  12.963  -2.257  1.00 97.35           N  
ATOM   2364  CA  THR A 305       2.980  13.082  -0.951  1.00 97.35           C  
ATOM   2365  C   THR A 305       3.084  11.771  -0.176  1.00 97.35           C  
ATOM   2366  CB  THR A 305       1.500  13.484  -1.089  1.00 97.35           C  
ATOM   2367  O   THR A 305       2.714  10.712  -0.686  1.00 97.35           O  
ATOM   2368  CG2 THR A 305       0.827  13.584   0.276  1.00 97.35           C  
ATOM   2369  OG1 THR A 305       1.415  14.755  -1.745  1.00 97.35           O  
ATOM   2370  N   LEU A 306       3.745  11.909   1.063  1.00 97.72           N  
ATOM   2371  CA  LEU A 306       3.672  10.836   2.048  1.00 97.72           C  
ATOM   2372  C   LEU A 306       2.525  11.072   3.026  1.00 97.72           C  
ATOM   2373  CB  LEU A 306       4.993  10.718   2.812  1.00 97.72           C  
ATOM   2374  O   LEU A 306       2.416  12.152   3.611  1.00 97.72           O  
ATOM   2375  CG  LEU A 306       5.086   9.588   3.838  1.00 97.72           C  
ATOM   2376  CD1 LEU A 306       6.535   9.147   4.012  1.00 97.72           C  
ATOM   2377  CD2 LEU A 306       4.490  10.025   5.172  1.00 97.72           C  
ATOM   2378  N   ARG A 307       1.587  10.127   3.104  1.00 97.82           N  
ATOM   2379  CA  ARG A 307       0.492  10.283   4.055  1.00 97.82           C  
ATOM   2380  C   ARG A 307       0.365   9.055   4.951  1.00 97.82           C  
ATOM   2381  CB  ARG A 307      -0.827  10.534   3.321  1.00 97.82           C  
ATOM   2382  O   ARG A 307       0.677   7.939   4.530  1.00 97.82           O  
ATOM   2383  CG  ARG A 307      -1.289   9.365   2.466  1.00 97.82           C  
ATOM   2384  CD  ARG A 307      -2.597   9.671   1.750  1.00 97.82           C  
ATOM   2385  NE  ARG A 307      -3.101   8.508   1.026  1.00 97.82           N  
ATOM   2386  NH1 ARG A 307      -4.965   9.581   0.184  1.00 97.82           N  
ATOM   2387  NH2 ARG A 307      -4.580   7.377  -0.318  1.00 97.82           N  
ATOM   2388  CZ  ARG A 307      -4.214   8.491   0.299  1.00 97.82           C  
ATOM   2389  N   GLY A 308       0.078   9.216   6.169  1.00 97.85           N  
ATOM   2390  CA  GLY A 308      -0.028   8.154   7.157  1.00 97.85           C  
ATOM   2391  C   GLY A 308      -1.209   8.327   8.094  1.00 97.85           C  
ATOM   2392  O   GLY A 308      -1.723   9.435   8.256  1.00 97.85           O  
ATOM   2393  N   ARG A 309      -1.641   7.291   8.732  1.00 98.17           N  
ATOM   2394  CA  ARG A 309      -2.697   7.274   9.738  1.00 98.17           C  
ATOM   2395  C   ARG A 309      -2.504   6.120  10.716  1.00 98.17           C  
ATOM   2396  CB  ARG A 309      -4.072   7.173   9.074  1.00 98.17           C  
ATOM   2397  O   ARG A 309      -1.770   5.172  10.429  1.00 98.17           O  
ATOM   2398  CG  ARG A 309      -4.262   5.917   8.239  1.00 98.17           C  
ATOM   2399  CD  ARG A 309      -5.609   5.909   7.530  1.00 98.17           C  
ATOM   2400  NE  ARG A 309      -5.892   4.611   6.924  1.00 98.17           N  
ATOM   2401  NH1 ARG A 309      -7.984   5.200   6.142  1.00 98.17           N  
ATOM   2402  NH2 ARG A 309      -7.166   3.092   5.766  1.00 98.17           N  
ATOM   2403  CZ  ARG A 309      -7.013   4.304   6.279  1.00 98.17           C  
ATOM   2404  N   VAL A 310      -3.088   6.230  11.904  1.00 98.24           N  
ATOM   2405  CA  VAL A 310      -2.961   5.209  12.938  1.00 98.24           C  
ATOM   2406  C   VAL A 310      -4.343   4.683  13.318  1.00 98.24           C  
ATOM   2407  CB  VAL A 310      -2.237   5.756  14.189  1.00 98.24           C  
ATOM   2408  O   VAL A 310      -5.342   5.395  13.191  1.00 98.24           O  
ATOM   2409  CG1 VAL A 310      -0.792   6.124  13.859  1.00 98.24           C  
ATOM   2410  CG2 VAL A 310      -2.984   6.964  14.752  1.00 98.24           C  
ATOM   2411  N   GLN A 311      -4.384   3.377  13.695  1.00 97.30           N  
ATOM   2412  CA  GLN A 311      -5.629   2.711  14.063  1.00 97.30           C  
ATOM   2413  C   GLN A 311      -5.643   2.351  15.546  1.00 97.30           C  
ATOM   2414  CB  GLN A 311      -5.837   1.455  13.215  1.00 97.30           C  
ATOM   2415  O   GLN A 311      -4.637   1.889  16.087  1.00 97.30           O  
ATOM   2416  CG  GLN A 311      -7.201   0.805  13.403  1.00 97.30           C  
ATOM   2417  CD  GLN A 311      -7.375  -0.449  12.567  1.00 97.30           C  
ATOM   2418  NE2 GLN A 311      -8.550  -0.603  11.966  1.00 97.30           N  
ATOM   2419  OE1 GLN A 311      -6.459  -1.271  12.461  1.00 97.30           O  
ATOM   2420  N   ASP A 312      -6.729   2.678  16.197  1.00 96.69           N  
ATOM   2421  CA  ASP A 312      -6.791   2.301  17.606  1.00 96.69           C  
ATOM   2422  C   ASP A 312      -7.436   0.928  17.779  1.00 96.69           C  
ATOM   2423  CB  ASP A 312      -7.562   3.350  18.409  1.00 96.69           C  
ATOM   2424  O   ASP A 312      -7.744   0.252  16.795  1.00 96.69           O  
ATOM   2425  CG  ASP A 312      -9.059   3.307  18.157  1.00 96.69           C  
ATOM   2426  OD1 ASP A 312      -9.534   2.383  17.462  1.00 96.69           O  
ATOM   2427  OD2 ASP A 312      -9.769   4.208  18.655  1.00 96.69           O  
ATOM   2428  N   SER A 313      -7.555   0.369  18.983  1.00 96.00           N  
ATOM   2429  CA  SER A 313      -7.980  -0.978  19.349  1.00 96.00           C  
ATOM   2430  C   SER A 313      -9.463  -1.188  19.064  1.00 96.00           C  
ATOM   2431  CB  SER A 313      -7.693  -1.247  20.827  1.00 96.00           C  
ATOM   2432  O   SER A 313      -9.953  -2.319  19.094  1.00 96.00           O  
ATOM   2433  OG  SER A 313      -8.330  -0.282  21.647  1.00 96.00           O  
ATOM   2434  N   ARG A 314     -10.220  -0.134  18.635  1.00 93.93           N  
ATOM   2435  CA  ARG A 314     -11.629  -0.203  18.260  1.00 93.93           C  
ATOM   2436  C   ARG A 314     -11.790  -0.250  16.744  1.00 93.93           C  
ATOM   2437  CB  ARG A 314     -12.397   0.990  18.832  1.00 93.93           C  
ATOM   2438  O   ARG A 314     -12.912  -0.299  16.236  1.00 93.93           O  
ATOM   2439  CG  ARG A 314     -12.468   1.007  20.351  1.00 93.93           C  
ATOM   2440  CD  ARG A 314     -13.011   2.328  20.876  1.00 93.93           C  
ATOM   2441  NE  ARG A 314     -12.747   2.491  22.303  1.00 93.93           N  
ATOM   2442  NH1 ARG A 314     -12.401   4.773  22.189  1.00 93.93           N  
ATOM   2443  NH2 ARG A 314     -12.239   3.683  24.199  1.00 93.93           N  
ATOM   2444  CZ  ARG A 314     -12.463   3.648  22.894  1.00 93.93           C  
ATOM   2445  N   GLY A 315     -10.710  -0.166  16.045  1.00 94.07           N  
ATOM   2446  CA  GLY A 315     -10.725  -0.202  14.592  1.00 94.07           C  
ATOM   2447  C   GLY A 315     -10.951   1.159  13.963  1.00 94.07           C  
ATOM   2448  O   GLY A 315     -11.285   1.255  12.780  1.00 94.07           O  
ATOM   2449  N   ILE A 316     -10.850   2.288  14.654  1.00 94.44           N  
ATOM   2450  CA  ILE A 316     -11.028   3.663  14.201  1.00 94.44           C  
ATOM   2451  C   ILE A 316      -9.692   4.225  13.720  1.00 94.44           C  
ATOM   2452  CB  ILE A 316     -11.614   4.556  15.318  1.00 94.44           C  
ATOM   2453  O   ILE A 316      -8.690   4.160  14.435  1.00 94.44           O  
ATOM   2454  CG1 ILE A 316     -12.964   4.004  15.789  1.00 94.44           C  
ATOM   2455  CG2 ILE A 316     -11.751   6.003  14.837  1.00 94.44           C  
ATOM   2456  CD1 ILE A 316     -13.486   4.651  17.065  1.00 94.44           C  
ATOM   2457  N   TRP A 317      -9.762   4.861  12.520  1.00 96.42           N  
ATOM   2458  CA  TRP A 317      -8.560   5.463  11.953  1.00 96.42           C  
ATOM   2459  C   TRP A 317      -8.492   6.952  12.275  1.00 96.42           C  
ATOM   2460  CB  TRP A 317      -8.517   5.253  10.437  1.00 96.42           C  
ATOM   2461  O   TRP A 317      -9.518   7.636  12.299  1.00 96.42           O  
ATOM   2462  CG  TRP A 317      -8.157   3.857  10.025  1.00 96.42           C  
ATOM   2463  CD1 TRP A 317      -9.011   2.879   9.595  1.00 96.42           C  
ATOM   2464  CD2 TRP A 317      -6.847   3.282  10.009  1.00 96.42           C  
ATOM   2465  CE2 TRP A 317      -6.981   1.951   9.557  1.00 96.42           C  
ATOM   2466  CE3 TRP A 317      -5.572   3.765  10.333  1.00 96.42           C  
ATOM   2467  NE1 TRP A 317      -8.309   1.730   9.312  1.00 96.42           N  
ATOM   2468  CH2 TRP A 317      -4.649   1.592   9.744  1.00 96.42           C  
ATOM   2469  CZ2 TRP A 317      -5.885   1.095   9.421  1.00 96.42           C  
ATOM   2470  CZ3 TRP A 317      -4.483   2.911  10.196  1.00 96.42           C  
ATOM   2471  N   SER A 318      -7.216   7.442  12.568  1.00 97.43           N  
ATOM   2472  CA  SER A 318      -6.987   8.882  12.613  1.00 97.43           C  
ATOM   2473  C   SER A 318      -7.180   9.515  11.238  1.00 97.43           C  
ATOM   2474  CB  SER A 318      -5.581   9.187  13.130  1.00 97.43           C  
ATOM   2475  O   SER A 318      -7.291   8.809  10.234  1.00 97.43           O  
ATOM   2476  OG  SER A 318      -4.604   8.852  12.159  1.00 97.43           O  
ATOM   2477  N   ASP A 319      -7.303  10.857  11.178  1.00 96.20           N  
ATOM   2478  CA  ASP A 319      -7.216  11.580   9.913  1.00 96.20           C  
ATOM   2479  C   ASP A 319      -5.843  11.396   9.269  1.00 96.20           C  
ATOM   2480  CB  ASP A 319      -7.502  13.068  10.124  1.00 96.20           C  
ATOM   2481  O   ASP A 319      -4.871  11.067   9.951  1.00 96.20           O  
ATOM   2482  CG  ASP A 319      -8.937  13.342  10.541  1.00 96.20           C  
ATOM   2483  OD1 ASP A 319      -9.850  12.612  10.101  1.00 96.20           O  
ATOM   2484  OD2 ASP A 319      -9.155  14.299  11.315  1.00 96.20           O  
ATOM   2485  N   TRP A 320      -5.824  11.627   7.972  1.00 96.89           N  
ATOM   2486  CA  TRP A 320      -4.542  11.550   7.280  1.00 96.89           C  
ATOM   2487  C   TRP A 320      -3.622  12.688   7.711  1.00 96.89           C  
ATOM   2488  CB  TRP A 320      -4.746  11.589   5.763  1.00 96.89           C  
ATOM   2489  O   TRP A 320      -4.063  13.830   7.856  1.00 96.89           O  
ATOM   2490  CG  TRP A 320      -5.327  10.329   5.195  1.00 96.89           C  
ATOM   2491  CD1 TRP A 320      -6.628  10.110   4.835  1.00 96.89           C  
ATOM   2492  CD2 TRP A 320      -4.626   9.111   4.925  1.00 96.89           C  
ATOM   2493  CE2 TRP A 320      -5.566   8.195   4.402  1.00 96.89           C  
ATOM   2494  CE3 TRP A 320      -3.293   8.705   5.075  1.00 96.89           C  
ATOM   2495  NE1 TRP A 320      -6.778   8.829   4.357  1.00 96.89           N  
ATOM   2496  CH2 TRP A 320      -3.903   6.525   4.184  1.00 96.89           C  
ATOM   2497  CZ2 TRP A 320      -5.214   6.896   4.027  1.00 96.89           C  
ATOM   2498  CZ3 TRP A 320      -2.945   7.412   4.701  1.00 96.89           C  
ATOM   2499  N   VAL A 321      -2.350  12.351   8.040  1.00 97.56           N  
ATOM   2500  CA  VAL A 321      -1.274  13.330   8.162  1.00 97.56           C  
ATOM   2501  C   VAL A 321      -0.347  13.231   6.952  1.00 97.56           C  
ATOM   2502  CB  VAL A 321      -0.470  13.131   9.467  1.00 97.56           C  
ATOM   2503  O   VAL A 321       0.099  12.139   6.591  1.00 97.56           O  
ATOM   2504  CG1 VAL A 321       0.708  14.100   9.528  1.00 97.56           C  
ATOM   2505  CG2 VAL A 321      -1.377  13.309  10.683  1.00 97.56           C  
ATOM   2506  N   GLU A 322      -0.113  14.398   6.320  1.00 97.28           N  
ATOM   2507  CA  GLU A 322       0.616  14.398   5.055  1.00 97.28           C  
ATOM   2508  C   GLU A 322       1.898  15.220   5.157  1.00 97.28           C  
ATOM   2509  CB  GLU A 322      -0.266  14.938   3.926  1.00 97.28           C  
ATOM   2510  O   GLU A 322       1.940  16.228   5.865  1.00 97.28           O  
ATOM   2511  CG  GLU A 322      -1.489  14.080   3.637  1.00 97.28           C  
ATOM   2512  CD  GLU A 322      -2.336  14.609   2.491  1.00 97.28           C  
ATOM   2513  OE1 GLU A 322      -3.289  13.915   2.069  1.00 97.28           O  
ATOM   2514  OE2 GLU A 322      -2.044  15.726   2.009  1.00 97.28           O  
ATOM   2515  N   THR A 323       2.963  14.815   4.478  1.00 96.84           N  
ATOM   2516  CA  THR A 323       4.200  15.569   4.304  1.00 96.84           C  
ATOM   2517  C   THR A 323       4.753  15.383   2.895  1.00 96.84           C  
ATOM   2518  CB  THR A 323       5.262  15.145   5.336  1.00 96.84           C  
ATOM   2519  O   THR A 323       4.553  14.336   2.276  1.00 96.84           O  
ATOM   2520  CG2 THR A 323       5.812  13.758   5.020  1.00 96.84           C  
ATOM   2521  OG1 THR A 323       6.339  16.089   5.319  1.00 96.84           O  
ATOM   2522  N   LYS A 324       5.414  16.406   2.388  1.00 96.64           N  
ATOM   2523  CA  LYS A 324       5.994  16.339   1.050  1.00 96.64           C  
ATOM   2524  C   LYS A 324       7.410  15.773   1.092  1.00 96.64           C  
ATOM   2525  CB  LYS A 324       6.001  17.722   0.398  1.00 96.64           C  
ATOM   2526  O   LYS A 324       8.214  16.161   1.942  1.00 96.64           O  
ATOM   2527  CG  LYS A 324       4.617  18.321   0.201  1.00 96.64           C  
ATOM   2528  CD  LYS A 324       3.809  17.537  -0.825  1.00 96.64           C  
ATOM   2529  CE  LYS A 324       2.469  18.202  -1.110  1.00 96.64           C  
ATOM   2530  NZ  LYS A 324       1.656  17.415  -2.085  1.00 96.64           N  
ATOM   2531  N   ILE A 325       7.708  14.837   0.202  1.00 97.33           N  
ATOM   2532  CA  ILE A 325       9.053  14.297   0.036  1.00 97.33           C  
ATOM   2533  C   ILE A 325       9.446  14.336  -1.440  1.00 97.33           C  
ATOM   2534  CB  ILE A 325       9.154  12.854   0.579  1.00 97.33           C  
ATOM   2535  O   ILE A 325       8.584  14.272  -2.320  1.00 97.33           O  
ATOM   2536  CG1 ILE A 325       8.156  11.941  -0.141  1.00 97.33           C  
ATOM   2537  CG2 ILE A 325       8.925  12.830   2.093  1.00 97.33           C  
ATOM   2538  CD1 ILE A 325       8.282  10.470   0.230  1.00 97.33           C  
ATOM   2539  N   THR A 326      10.719  14.451  -1.733  1.00 97.30           N  
ATOM   2540  CA  THR A 326      11.215  14.550  -3.102  1.00 97.30           C  
ATOM   2541  C   THR A 326      12.125  13.371  -3.434  1.00 97.30           C  
ATOM   2542  CB  THR A 326      11.977  15.869  -3.326  1.00 97.30           C  
ATOM   2543  O   THR A 326      13.030  13.043  -2.665  1.00 97.30           O  
ATOM   2544  CG2 THR A 326      12.467  15.983  -4.766  1.00 97.30           C  
ATOM   2545  OG1 THR A 326      11.106  16.971  -3.040  1.00 97.30           O  
ATOM   2546  N   PHE A 327      11.774  12.709  -4.517  1.00 97.38           N  
ATOM   2547  CA  PHE A 327      12.659  11.683  -5.056  1.00 97.38           C  
ATOM   2548  C   PHE A 327      13.523  12.248  -6.177  1.00 97.38           C  
ATOM   2549  CB  PHE A 327      11.850  10.487  -5.567  1.00 97.38           C  
ATOM   2550  O   PHE A 327      13.003  12.727  -7.187  1.00 97.38           O  
ATOM   2551  CG  PHE A 327      11.308   9.608  -4.473  1.00 97.38           C  
ATOM   2552  CD1 PHE A 327      12.055   8.545  -3.981  1.00 97.38           C  
ATOM   2553  CD2 PHE A 327      10.049   9.845  -3.936  1.00 97.38           C  
ATOM   2554  CE1 PHE A 327      11.556   7.730  -2.968  1.00 97.38           C  
ATOM   2555  CE2 PHE A 327       9.543   9.035  -2.923  1.00 97.38           C  
ATOM   2556  CZ  PHE A 327      10.298   7.978  -2.441  1.00 97.38           C  
ATOM   2557  N   LEU A 328      14.878  12.270  -5.968  1.00 97.88           N  
ATOM   2558  CA  LEU A 328      15.842  12.768  -6.943  1.00 97.88           C  
ATOM   2559  C   LEU A 328      16.136  11.714  -8.005  1.00 97.88           C  
ATOM   2560  CB  LEU A 328      17.141  13.185  -6.247  1.00 97.88           C  
ATOM   2561  O   LEU A 328      16.433  10.563  -7.677  1.00 97.88           O  
ATOM   2562  CG  LEU A 328      17.009  14.210  -5.121  1.00 97.88           C  
ATOM   2563  CD1 LEU A 328      18.326  14.340  -4.364  1.00 97.88           C  
ATOM   2564  CD2 LEU A 328      16.570  15.561  -5.675  1.00 97.88           C  
ATOM   2565  N   PHE A 329      15.918  12.086  -9.270  1.00 97.03           N  
ATOM   2566  CA  PHE A 329      16.096  11.171 -10.392  1.00 97.03           C  
ATOM   2567  C   PHE A 329      17.537  10.682 -10.468  1.00 97.03           C  
ATOM   2568  CB  PHE A 329      15.701  11.849 -11.708  1.00 97.03           C  
ATOM   2569  O   PHE A 329      18.472  11.485 -10.459  1.00 97.03           O  
ATOM   2570  CG  PHE A 329      15.904  10.983 -12.921  1.00 97.03           C  
ATOM   2571  CD1 PHE A 329      16.710  11.409 -13.970  1.00 97.03           C  
ATOM   2572  CD2 PHE A 329      15.289   9.741 -13.014  1.00 97.03           C  
ATOM   2573  CE1 PHE A 329      16.900  10.610 -15.095  1.00 97.03           C  
ATOM   2574  CE2 PHE A 329      15.474   8.937 -14.134  1.00 97.03           C  
ATOM   2575  CZ  PHE A 329      16.279   9.373 -15.174  1.00 97.03           C  
ATOM   2576  N   TYR A 330      17.690   9.369 -10.539  1.00 97.45           N  
ATOM   2577  CA  TYR A 330      19.032   8.804 -10.636  1.00 97.45           C  
ATOM   2578  C   TYR A 330      19.186   7.980 -11.908  1.00 97.45           C  
ATOM   2579  CB  TYR A 330      19.340   7.936  -9.412  1.00 97.45           C  
ATOM   2580  O   TYR A 330      18.304   7.190 -12.254  1.00 97.45           O  
ATOM   2581  CG  TYR A 330      20.661   7.212  -9.498  1.00 97.45           C  
ATOM   2582  CD1 TYR A 330      20.724   5.887  -9.924  1.00 97.45           C  
ATOM   2583  CD2 TYR A 330      21.848   7.850  -9.154  1.00 97.45           C  
ATOM   2584  CE1 TYR A 330      21.939   5.214 -10.003  1.00 97.45           C  
ATOM   2585  CE2 TYR A 330      23.068   7.187  -9.230  1.00 97.45           C  
ATOM   2586  OH  TYR A 330      24.310   5.211  -9.732  1.00 97.45           O  
ATOM   2587  CZ  TYR A 330      23.104   5.872  -9.655  1.00 97.45           C  
ATOM   2588  N   PHE A 331      20.324   8.131 -12.568  1.00 95.94           N  
ATOM   2589  CA  PHE A 331      20.793   7.289 -13.662  1.00 95.94           C  
ATOM   2590  C   PHE A 331      22.289   7.024 -13.538  1.00 95.94           C  
ATOM   2591  CB  PHE A 331      20.486   7.941 -15.014  1.00 95.94           C  
ATOM   2592  O   PHE A 331      23.020   7.826 -12.953  1.00 95.94           O  
ATOM   2593  CG  PHE A 331      21.165   9.268 -15.216  1.00 95.94           C  
ATOM   2594  CD1 PHE A 331      20.519  10.453 -14.887  1.00 95.94           C  
ATOM   2595  CD2 PHE A 331      22.452   9.330 -15.735  1.00 95.94           C  
ATOM   2596  CE1 PHE A 331      21.146  11.683 -15.074  1.00 95.94           C  
ATOM   2597  CE2 PHE A 331      23.085  10.556 -15.924  1.00 95.94           C  
ATOM   2598  CZ  PHE A 331      22.430  11.731 -15.594  1.00 95.94           C  
ATOM   2599  N   SER A 332      22.703   5.775 -14.029  1.00 95.38           N  
ATOM   2600  CA  SER A 332      24.116   5.412 -13.979  1.00 95.38           C  
ATOM   2601  C   SER A 332      24.958   6.346 -14.842  1.00 95.38           C  
ATOM   2602  CB  SER A 332      24.314   3.966 -14.435  1.00 95.38           C  
ATOM   2603  O   SER A 332      24.467   6.898 -15.829  1.00 95.38           O  
ATOM   2604  OG  SER A 332      23.696   3.065 -13.533  1.00 95.38           O  
ATOM   2605  N   PRO A 333      26.260   6.589 -14.395  1.00 97.66           N  
ATOM   2606  CA  PRO A 333      27.148   7.446 -15.184  1.00 97.66           C  
ATOM   2607  C   PRO A 333      27.187   7.056 -16.660  1.00 97.66           C  
ATOM   2608  CB  PRO A 333      28.515   7.237 -14.528  1.00 97.66           C  
ATOM   2609  O   PRO A 333      27.157   5.867 -16.989  1.00 97.66           O  
ATOM   2610  CG  PRO A 333      28.206   6.825 -13.124  1.00 97.66           C  
ATOM   2611  CD  PRO A 333      26.953   5.999 -13.134  1.00 97.66           C  
ATOM   2612  N   ILE A 334      27.221   8.033 -17.549  1.00 97.42           N  
ATOM   2613  CA  ILE A 334      27.322   7.865 -18.995  1.00 97.42           C  
ATOM   2614  C   ILE A 334      28.643   8.449 -19.491  1.00 97.42           C  
ATOM   2615  CB  ILE A 334      26.134   8.529 -19.725  1.00 97.42           C  
ATOM   2616  O   ILE A 334      28.943   9.620 -19.243  1.00 97.42           O  
ATOM   2617  CG1 ILE A 334      24.806   7.972 -19.201  1.00 97.42           C  
ATOM   2618  CG2 ILE A 334      26.252   8.331 -21.239  1.00 97.42           C  
ATOM   2619  CD1 ILE A 334      23.581   8.744 -19.673  1.00 97.42           C  
ATOM   2620  N   LEU A 335      29.344   7.578 -20.159  1.00 98.00           N  
ATOM   2621  CA  LEU A 335      30.661   8.030 -20.596  1.00 98.00           C  
ATOM   2622  C   LEU A 335      30.920   7.630 -22.044  1.00 98.00           C  
ATOM   2623  CB  LEU A 335      31.753   7.454 -19.691  1.00 98.00           C  
ATOM   2624  O   LEU A 335      30.732   6.469 -22.415  1.00 98.00           O  
ATOM   2625  CG  LEU A 335      33.197   7.754 -20.096  1.00 98.00           C  
ATOM   2626  CD1 LEU A 335      33.468   9.253 -20.021  1.00 98.00           C  
ATOM   2627  CD2 LEU A 335      34.172   6.985 -19.211  1.00 98.00           C  
ATOM   2628  N   SER A 336      31.376   8.590 -22.863  1.00 97.09           N  
ATOM   2629  CA  SER A 336      31.973   8.421 -24.183  1.00 97.09           C  
ATOM   2630  C   SER A 336      32.976   9.530 -24.483  1.00 97.09           C  
ATOM   2631  CB  SER A 336      30.890   8.396 -25.263  1.00 97.09           C  
ATOM   2632  O   SER A 336      32.865  10.635 -23.948  1.00 97.09           O  
ATOM   2633  OG  SER A 336      30.308   9.678 -25.421  1.00 97.09           O  
ATOM   2634  N   PHE A 337      33.965   9.202 -25.170  1.00 97.33           N  
ATOM   2635  CA  PHE A 337      34.926  10.220 -25.576  1.00 97.33           C  
ATOM   2636  C   PHE A 337      35.580   9.850 -26.902  1.00 97.33           C  
ATOM   2637  CB  PHE A 337      35.997  10.410 -24.497  1.00 97.33           C  
ATOM   2638  O   PHE A 337      35.552   8.687 -27.310  1.00 97.33           O  
ATOM   2639  CG  PHE A 337      36.766   9.157 -24.178  1.00 97.33           C  
ATOM   2640  CD1 PHE A 337      36.376   8.332 -23.130  1.00 97.33           C  
ATOM   2641  CD2 PHE A 337      37.881   8.803 -24.927  1.00 97.33           C  
ATOM   2642  CE1 PHE A 337      37.086   7.172 -22.832  1.00 97.33           C  
ATOM   2643  CE2 PHE A 337      38.596   7.645 -24.636  1.00 97.33           C  
ATOM   2644  CZ  PHE A 337      38.197   6.831 -23.587  1.00 97.33           C  
ATOM   2645  N   GLU A 338      36.085  10.889 -27.617  1.00 95.52           N  
ATOM   2646  CA  GLU A 338      36.906  10.744 -28.815  1.00 95.52           C  
ATOM   2647  C   GLU A 338      38.352  11.152 -28.546  1.00 95.52           C  
ATOM   2648  CB  GLU A 338      36.331  11.575 -29.965  1.00 95.52           C  
ATOM   2649  O   GLU A 338      38.607  12.085 -27.782  1.00 95.52           O  
ATOM   2650  CG  GLU A 338      34.909  11.191 -30.349  1.00 95.52           C  
ATOM   2651  CD  GLU A 338      34.297  12.119 -31.386  1.00 95.52           C  
ATOM   2652  OE1 GLU A 338      33.112  11.931 -31.745  1.00 95.52           O  
ATOM   2653  OE2 GLU A 338      35.008  13.041 -31.845  1.00 95.52           O  
ATOM   2654  N   VAL A 339      39.156  10.341 -29.156  1.00 94.20           N  
ATOM   2655  CA  VAL A 339      40.571  10.656 -28.995  1.00 94.20           C  
ATOM   2656  C   VAL A 339      41.152  11.118 -30.330  1.00 94.20           C  
ATOM   2657  CB  VAL A 339      41.366   9.445 -28.458  1.00 94.20           C  
ATOM   2658  O   VAL A 339      40.989  10.446 -31.351  1.00 94.20           O  
ATOM   2659  CG1 VAL A 339      42.821   9.828 -28.193  1.00 94.20           C  
ATOM   2660  CG2 VAL A 339      40.714   8.900 -27.189  1.00 94.20           C  
ATOM   2661  N   SER A 340      41.822  12.358 -30.372  1.00 92.32           N  
ATOM   2662  CA  SER A 340      42.524  12.866 -31.547  1.00 92.32           C  
ATOM   2663  C   SER A 340      43.948  13.288 -31.201  1.00 92.32           C  
ATOM   2664  CB  SER A 340      41.767  14.048 -32.154  1.00 92.32           C  
ATOM   2665  O   SER A 340      44.238  13.628 -30.052  1.00 92.32           O  
ATOM   2666  OG  SER A 340      41.663  15.111 -31.223  1.00 92.32           O  
ATOM   2667  N   ARG A 341      44.770  13.006 -32.166  1.00 89.87           N  
ATOM   2668  CA  ARG A 341      46.123  13.528 -32.007  1.00 89.87           C  
ATOM   2669  C   ARG A 341      46.183  15.011 -32.359  1.00 89.87           C  
ATOM   2670  CB  ARG A 341      47.108  12.743 -32.876  1.00 89.87           C  
ATOM   2671  O   ARG A 341      45.583  15.445 -33.345  1.00 89.87           O  
ATOM   2672  CG  ARG A 341      47.313  11.304 -32.428  1.00 89.87           C  
ATOM   2673  CD  ARG A 341      48.374  10.600 -33.261  1.00 89.87           C  
ATOM   2674  NE  ARG A 341      48.600   9.232 -32.802  1.00 89.87           N  
ATOM   2675  NH1 ARG A 341      50.000   9.826 -31.063  1.00 89.87           N  
ATOM   2676  NH2 ARG A 341      49.502   7.620 -31.438  1.00 89.87           N  
ATOM   2677  CZ  ARG A 341      49.367   8.896 -31.769  1.00 89.87           C  
ATOM   2678  N   SER A 342      46.735  15.870 -31.515  1.00 88.35           N  
ATOM   2679  CA  SER A 342      46.859  17.305 -31.746  1.00 88.35           C  
ATOM   2680  C   SER A 342      48.297  17.774 -31.556  1.00 88.35           C  
ATOM   2681  CB  SER A 342      45.932  18.081 -30.810  1.00 88.35           C  
ATOM   2682  O   SER A 342      49.162  16.993 -31.154  1.00 88.35           O  
ATOM   2683  OG  SER A 342      46.236  17.799 -29.454  1.00 88.35           O  
ATOM   2684  N   GLY A 343      48.622  18.956 -31.912  1.00 84.24           N  
ATOM   2685  CA  GLY A 343      49.966  19.504 -31.833  1.00 84.24           C  
ATOM   2686  C   GLY A 343      50.756  19.337 -33.117  1.00 84.24           C  
ATOM   2687  O   GLY A 343      50.359  18.574 -34.001  1.00 84.24           O  
ATOM   2688  N   PHE A 344      51.853  20.096 -33.252  1.00 78.82           N  
ATOM   2689  CA  PHE A 344      52.679  20.119 -34.454  1.00 78.82           C  
ATOM   2690  C   PHE A 344      53.274  18.742 -34.727  1.00 78.82           C  
ATOM   2691  CB  PHE A 344      53.798  21.157 -34.319  1.00 78.82           C  
ATOM   2692  O   PHE A 344      53.322  18.299 -35.877  1.00 78.82           O  
ATOM   2693  CG  PHE A 344      54.653  21.290 -35.550  1.00 78.82           C  
ATOM   2694  CD1 PHE A 344      55.904  20.688 -35.612  1.00 78.82           C  
ATOM   2695  CD2 PHE A 344      54.206  22.017 -36.645  1.00 78.82           C  
ATOM   2696  CE1 PHE A 344      56.698  20.810 -36.750  1.00 78.82           C  
ATOM   2697  CE2 PHE A 344      54.994  22.143 -37.786  1.00 78.82           C  
ATOM   2698  CZ  PHE A 344      56.240  21.539 -37.836  1.00 78.82           C  
ATOM   2699  N   LYS A 345      53.582  17.956 -33.672  1.00 83.77           N  
ATOM   2700  CA  LYS A 345      54.225  16.649 -33.775  1.00 83.77           C  
ATOM   2701  C   LYS A 345      53.204  15.522 -33.647  1.00 83.77           C  
ATOM   2702  CB  LYS A 345      55.309  16.498 -32.707  1.00 83.77           C  
ATOM   2703  O   LYS A 345      53.555  14.345 -33.749  1.00 83.77           O  
ATOM   2704  CG  LYS A 345      56.501  17.424 -32.901  1.00 83.77           C  
ATOM   2705  CD  LYS A 345      57.558  17.206 -31.826  1.00 83.77           C  
ATOM   2706  CE  LYS A 345      58.732  18.162 -31.992  1.00 83.77           C  
ATOM   2707  NZ  LYS A 345      59.766  17.959 -30.934  1.00 83.77           N  
ATOM   2708  N   SER A 346      51.881  15.908 -33.495  1.00 85.23           N  
ATOM   2709  CA  SER A 346      50.816  14.932 -33.291  1.00 85.23           C  
ATOM   2710  C   SER A 346      51.121  14.021 -32.106  1.00 85.23           C  
ATOM   2711  CB  SER A 346      50.609  14.092 -34.551  1.00 85.23           C  
ATOM   2712  O   SER A 346      50.840  12.822 -32.151  1.00 85.23           O  
ATOM   2713  OG  SER A 346      50.133  14.894 -35.618  1.00 85.23           O  
ATOM   2714  N   ASP A 347      51.819  14.527 -31.059  1.00 90.99           N  
ATOM   2715  CA  ASP A 347      52.238  13.752 -29.895  1.00 90.99           C  
ATOM   2716  C   ASP A 347      51.372  14.075 -28.680  1.00 90.99           C  
ATOM   2717  CB  ASP A 347      53.711  14.017 -29.576  1.00 90.99           C  
ATOM   2718  O   ASP A 347      51.673  13.645 -27.565  1.00 90.99           O  
ATOM   2719  CG  ASP A 347      54.009  15.486 -29.329  1.00 90.99           C  
ATOM   2720  OD1 ASP A 347      53.114  16.333 -29.535  1.00 90.99           O  
ATOM   2721  OD2 ASP A 347      55.151  15.799 -28.929  1.00 90.99           O  
ATOM   2722  N   THR A 348      50.293  14.816 -28.867  1.00 94.06           N  
ATOM   2723  CA  THR A 348      49.316  15.127 -27.830  1.00 94.06           C  
ATOM   2724  C   THR A 348      48.000  14.401 -28.091  1.00 94.06           C  
ATOM   2725  CB  THR A 348      49.060  16.643 -27.739  1.00 94.06           C  
ATOM   2726  O   THR A 348      47.487  14.419 -29.212  1.00 94.06           O  
ATOM   2727  CG2 THR A 348      48.093  16.971 -26.607  1.00 94.06           C  
ATOM   2728  OG1 THR A 348      50.302  17.318 -27.503  1.00 94.06           O  
ATOM   2729  N   LEU A 349      47.519  13.777 -27.125  1.00 95.15           N  
ATOM   2730  CA  LEU A 349      46.189  13.187 -27.226  1.00 95.15           C  
ATOM   2731  C   LEU A 349      45.135  14.119 -26.638  1.00 95.15           C  
ATOM   2732  CB  LEU A 349      46.147  11.834 -26.511  1.00 95.15           C  
ATOM   2733  O   LEU A 349      45.216  14.494 -25.467  1.00 95.15           O  
ATOM   2734  CG  LEU A 349      47.090  10.755 -27.046  1.00 95.15           C  
ATOM   2735  CD1 LEU A 349      46.794   9.415 -26.381  1.00 95.15           C  
ATOM   2736  CD2 LEU A 349      46.970  10.643 -28.562  1.00 95.15           C  
ATOM   2737  N   THR A 350      44.234  14.614 -27.443  1.00 95.81           N  
ATOM   2738  CA  THR A 350      43.112  15.464 -27.060  1.00 95.81           C  
ATOM   2739  C   THR A 350      41.838  14.638 -26.900  1.00 95.81           C  
ATOM   2740  CB  THR A 350      42.877  16.579 -28.095  1.00 95.81           C  
ATOM   2741  O   THR A 350      41.455  13.896 -27.807  1.00 95.81           O  
ATOM   2742  CG2 THR A 350      41.718  17.480 -27.680  1.00 95.81           C  
ATOM   2743  OG1 THR A 350      44.065  17.371 -28.213  1.00 95.81           O  
ATOM   2744  N   ILE A 351      41.224  14.801 -25.739  1.00 97.19           N  
ATOM   2745  CA  ILE A 351      40.033  14.031 -25.395  1.00 97.19           C  
ATOM   2746  C   ILE A 351      38.792  14.908 -25.541  1.00 97.19           C  
ATOM   2747  CB  ILE A 351      40.122  13.462 -23.961  1.00 97.19           C  
ATOM   2748  O   ILE A 351      38.666  15.934 -24.869  1.00 97.19           O  
ATOM   2749  CG1 ILE A 351      41.458  12.739 -23.755  1.00 97.19           C  
ATOM   2750  CG2 ILE A 351      38.943  12.527 -23.676  1.00 97.19           C  
ATOM   2751  CD1 ILE A 351      41.679  11.566 -24.701  1.00 97.19           C  
ATOM   2752  N   LYS A 352      37.954  14.600 -26.494  1.00 97.05           N  
ATOM   2753  CA  LYS A 352      36.614  15.176 -26.545  1.00 97.05           C  
ATOM   2754  C   LYS A 352      35.636  14.370 -25.694  1.00 97.05           C  
ATOM   2755  CB  LYS A 352      36.115  15.250 -27.989  1.00 97.05           C  
ATOM   2756  O   LYS A 352      35.253  13.258 -26.065  1.00 97.05           O  
ATOM   2757  CG  LYS A 352      34.874  16.112 -28.171  1.00 97.05           C  
ATOM   2758  CD  LYS A 352      34.507  16.258 -29.643  1.00 97.05           C  
ATOM   2759  CE  LYS A 352      33.346  17.224 -29.837  1.00 97.05           C  
ATOM   2760  NZ  LYS A 352      32.999  17.391 -31.280  1.00 97.05           N  
ATOM   2761  N   ARG A 353      35.181  14.964 -24.521  1.00 96.64           N  
ATOM   2762  CA  ARG A 353      34.503  14.235 -23.454  1.00 96.64           C  
ATOM   2763  C   ARG A 353      32.992  14.423 -23.538  1.00 96.64           C  
ATOM   2764  CB  ARG A 353      35.012  14.689 -22.084  1.00 96.64           C  
ATOM   2765  O   ARG A 353      32.510  15.537 -23.753  1.00 96.64           O  
ATOM   2766  CG  ARG A 353      36.510  14.510 -21.894  1.00 96.64           C  
ATOM   2767  CD  ARG A 353      37.009  15.225 -20.646  1.00 96.64           C  
ATOM   2768  NE  ARG A 353      36.949  16.677 -20.797  1.00 96.64           N  
ATOM   2769  NH1 ARG A 353      37.610  17.136 -18.631  1.00 96.64           N  
ATOM   2770  NH2 ARG A 353      37.149  18.850 -20.081  1.00 96.64           N  
ATOM   2771  CZ  ARG A 353      37.236  17.551 -19.836  1.00 96.64           C  
ATOM   2772  N   TYR A 354      32.249  13.327 -23.493  1.00 97.43           N  
ATOM   2773  CA  TYR A 354      30.812  13.244 -23.262  1.00 97.43           C  
ATOM   2774  C   TYR A 354      30.507  12.427 -22.012  1.00 97.43           C  
ATOM   2775  CB  TYR A 354      30.107  12.626 -24.473  1.00 97.43           C  
ATOM   2776  O   TYR A 354      30.474  11.195 -22.060  1.00 97.43           O  
ATOM   2777  CG  TYR A 354      30.404  13.332 -25.774  1.00 97.43           C  
ATOM   2778  CD1 TYR A 354      29.557  14.325 -26.260  1.00 97.43           C  
ATOM   2779  CD2 TYR A 354      31.533  13.007 -26.519  1.00 97.43           C  
ATOM   2780  CE1 TYR A 354      29.826  14.976 -27.459  1.00 97.43           C  
ATOM   2781  CE2 TYR A 354      31.812  13.652 -27.720  1.00 97.43           C  
ATOM   2782  OH  TYR A 354      31.226  15.276 -29.368  1.00 97.43           O  
ATOM   2783  CZ  TYR A 354      30.954  14.634 -28.180  1.00 97.43           C  
ATOM   2784  N   ALA A 355      30.414  13.183 -20.881  1.00 97.29           N  
ATOM   2785  CA  ALA A 355      30.238  12.551 -19.576  1.00 97.29           C  
ATOM   2786  C   ALA A 355      29.068  13.173 -18.819  1.00 97.29           C  
ATOM   2787  CB  ALA A 355      31.520  12.663 -18.754  1.00 97.29           C  
ATOM   2788  O   ALA A 355      28.893  14.393 -18.828  1.00 97.29           O  
ATOM   2789  N   LYS A 356      28.307  12.323 -18.231  1.00 97.46           N  
ATOM   2790  CA  LYS A 356      27.131  12.791 -17.504  1.00 97.46           C  
ATOM   2791  C   LYS A 356      26.857  11.919 -16.282  1.00 97.46           C  
ATOM   2792  CB  LYS A 356      25.906  12.811 -18.420  1.00 97.46           C  
ATOM   2793  O   LYS A 356      26.968  10.693 -16.350  1.00 97.46           O  
ATOM   2794  CG  LYS A 356      24.702  13.528 -17.827  1.00 97.46           C  
ATOM   2795  CD  LYS A 356      23.554  13.609 -18.824  1.00 97.46           C  
ATOM   2796  CE  LYS A 356      22.374  14.389 -18.258  1.00 97.46           C  
ATOM   2797  NZ  LYS A 356      21.257  14.496 -19.243  1.00 97.46           N  
ATOM   2798  N   ILE A 357      26.624  12.479 -15.064  1.00 97.60           N  
ATOM   2799  CA  ILE A 357      26.162  11.796 -13.861  1.00 97.60           C  
ATOM   2800  C   ILE A 357      24.853  12.421 -13.383  1.00 97.60           C  
ATOM   2801  CB  ILE A 357      27.222  11.850 -12.738  1.00 97.60           C  
ATOM   2802  O   ILE A 357      24.506  13.534 -13.787  1.00 97.60           O  
ATOM   2803  CG1 ILE A 357      27.454  13.298 -12.290  1.00 97.60           C  
ATOM   2804  CG2 ILE A 357      28.531  11.203 -13.200  1.00 97.60           C  
ATOM   2805  CD1 ILE A 357      28.266  13.427 -11.009  1.00 97.60           C  
ATOM   2806  N   ALA A 358      24.103  11.664 -12.609  1.00 96.75           N  
ATOM   2807  CA  ALA A 358      22.909  12.241 -11.998  1.00 96.75           C  
ATOM   2808  C   ALA A 358      23.276  13.359 -11.026  1.00 96.75           C  
ATOM   2809  CB  ALA A 358      22.102  11.161 -11.281  1.00 96.75           C  
ATOM   2810  O   ALA A 358      24.070  13.153 -10.104  1.00 96.75           O  
ATOM   2811  N   PRO A 359      22.823  14.592 -11.158  1.00 93.90           N  
ATOM   2812  CA  PRO A 359      23.221  15.757 -10.365  1.00 93.90           C  
ATOM   2813  C   PRO A 359      22.804  15.643  -8.900  1.00 93.90           C  
ATOM   2814  CB  PRO A 359      22.494  16.916 -11.051  1.00 93.90           C  
ATOM   2815  O   PRO A 359      23.547  16.062  -8.009  1.00 93.90           O  
ATOM   2816  CG  PRO A 359      21.411  16.267 -11.850  1.00 93.90           C  
ATOM   2817  CD  PRO A 359      21.856  14.882 -12.223  1.00 93.90           C  
ATOM   2818  N   LEU A 360      21.808  15.017  -8.550  1.00 96.16           N  
ATOM   2819  CA  LEU A 360      21.211  14.882  -7.225  1.00 96.16           C  
ATOM   2820  C   LEU A 360      21.318  16.189  -6.446  1.00 96.16           C  
ATOM   2821  CB  LEU A 360      21.888  13.752  -6.445  1.00 96.16           C  
ATOM   2822  O   LEU A 360      21.984  16.246  -5.410  1.00 96.16           O  
ATOM   2823  CG  LEU A 360      21.951  12.391  -7.140  1.00 96.16           C  
ATOM   2824  CD1 LEU A 360      22.566  11.350  -6.211  1.00 96.16           C  
ATOM   2825  CD2 LEU A 360      20.561  11.957  -7.593  1.00 96.16           C  
ATOM   2826  N   SER A 361      20.602  17.220  -6.895  1.00 93.34           N  
ATOM   2827  CA  SER A 361      20.672  18.569  -6.344  1.00 93.34           C  
ATOM   2828  C   SER A 361      19.590  18.793  -5.293  1.00 93.34           C  
ATOM   2829  CB  SER A 361      20.537  19.610  -7.456  1.00 93.34           C  
ATOM   2830  O   SER A 361      18.427  18.447  -5.508  1.00 93.34           O  
ATOM   2831  OG  SER A 361      21.611  19.506  -8.375  1.00 93.34           O  
ATOM   2832  N   VAL A 362      19.933  19.286  -4.191  1.00 94.72           N  
ATOM   2833  CA  VAL A 362      19.024  19.689  -3.123  1.00 94.72           C  
ATOM   2834  C   VAL A 362      19.218  21.171  -2.811  1.00 94.72           C  
ATOM   2835  CB  VAL A 362      19.236  18.843  -1.848  1.00 94.72           C  
ATOM   2836  O   VAL A 362      20.329  21.605  -2.495  1.00 94.72           O  
ATOM   2837  CG1 VAL A 362      18.251  19.257  -0.756  1.00 94.72           C  
ATOM   2838  CG2 VAL A 362      19.093  17.356  -2.165  1.00 94.72           C  
ATOM   2839  N   ASN A 363      18.209  22.035  -3.027  1.00 90.99           N  
ATOM   2840  CA  ASN A 363      18.245  23.473  -2.788  1.00 90.99           C  
ATOM   2841  C   ASN A 363      19.361  24.146  -3.582  1.00 90.99           C  
ATOM   2842  CB  ASN A 363      18.406  23.765  -1.295  1.00 90.99           C  
ATOM   2843  O   ASN A 363      20.072  25.005  -3.058  1.00 90.99           O  
ATOM   2844  CG  ASN A 363      17.235  23.266  -0.472  1.00 90.99           C  
ATOM   2845  ND2 ASN A 363      17.512  22.828   0.750  1.00 90.99           N  
ATOM   2846  OD1 ASN A 363      16.090  23.273  -0.932  1.00 90.99           O  
ATOM   2847  N   GLY A 364      19.647  23.612  -4.750  1.00 88.97           N  
ATOM   2848  CA  GLY A 364      20.579  24.251  -5.666  1.00 88.97           C  
ATOM   2849  C   GLY A 364      22.014  23.802  -5.467  1.00 88.97           C  
ATOM   2850  O   GLY A 364      22.921  24.286  -6.147  1.00 88.97           O  
ATOM   2851  N   ILE A 365      22.169  22.854  -4.544  1.00 91.69           N  
ATOM   2852  CA  ILE A 365      23.498  22.321  -4.263  1.00 91.69           C  
ATOM   2853  C   ILE A 365      23.605  20.894  -4.798  1.00 91.69           C  
ATOM   2854  CB  ILE A 365      23.810  22.350  -2.750  1.00 91.69           C  
ATOM   2855  O   ILE A 365      22.816  20.024  -4.424  1.00 91.69           O  
ATOM   2856  CG1 ILE A 365      23.753  23.788  -2.221  1.00 91.69           C  
ATOM   2857  CG2 ILE A 365      25.175  21.717  -2.467  1.00 91.69           C  
ATOM   2858  CD1 ILE A 365      23.870  23.896  -0.707  1.00 91.69           C  
ATOM   2859  N   GLN A 366      24.500  20.708  -5.673  1.00 93.41           N  
ATOM   2860  CA  GLN A 366      24.774  19.369  -6.183  1.00 93.41           C  
ATOM   2861  C   GLN A 366      25.453  18.505  -5.125  1.00 93.41           C  
ATOM   2862  CB  GLN A 366      25.644  19.441  -7.440  1.00 93.41           C  
ATOM   2863  O   GLN A 366      26.530  18.848  -4.633  1.00 93.41           O  
ATOM   2864  CG  GLN A 366      25.991  18.079  -8.026  1.00 93.41           C  
ATOM   2865  CD  GLN A 366      26.717  18.179  -9.354  1.00 93.41           C  
ATOM   2866  NE2 GLN A 366      27.830  17.463  -9.477  1.00 93.41           N  
ATOM   2867  OE1 GLN A 366      26.282  18.894 -10.262  1.00 93.41           O  
ATOM   2868  N   ARG A 367      24.931  17.350  -4.908  1.00 95.04           N  
ATOM   2869  CA  ARG A 367      25.454  16.493  -3.849  1.00 95.04           C  
ATOM   2870  C   ARG A 367      26.250  15.329  -4.431  1.00 95.04           C  
ATOM   2871  CB  ARG A 367      24.316  15.963  -2.974  1.00 95.04           C  
ATOM   2872  O   ARG A 367      27.090  14.740  -3.746  1.00 95.04           O  
ATOM   2873  CG  ARG A 367      23.564  17.048  -2.219  1.00 95.04           C  
ATOM   2874  CD  ARG A 367      24.382  17.599  -1.060  1.00 95.04           C  
ATOM   2875  NE  ARG A 367      23.581  18.463  -0.198  1.00 95.04           N  
ATOM   2876  NH1 ARG A 367      25.316  18.994   1.232  1.00 95.04           N  
ATOM   2877  NH2 ARG A 367      23.226  19.867   1.585  1.00 95.04           N  
ATOM   2878  CZ  ARG A 367      24.043  19.106   0.871  1.00 95.04           C  
ATOM   2879  N   ASN A 368      26.002  14.921  -5.590  1.00 95.36           N  
ATOM   2880  CA  ASN A 368      26.743  13.862  -6.267  1.00 95.36           C  
ATOM   2881  C   ASN A 368      28.072  14.371  -6.817  1.00 95.36           C  
ATOM   2882  CB  ASN A 368      25.902  13.252  -7.391  1.00 95.36           C  
ATOM   2883  O   ASN A 368      28.198  15.549  -7.157  1.00 95.36           O  
ATOM   2884  CG  ASN A 368      26.350  11.852  -7.761  1.00 95.36           C  
ATOM   2885  ND2 ASN A 368      25.819  11.331  -8.861  1.00 95.36           N  
ATOM   2886  OD1 ASN A 368      27.166  11.243  -7.065  1.00 95.36           O  
ATOM   2887  N   VAL A 369      29.080  13.581  -6.827  1.00 95.37           N  
ATOM   2888  CA  VAL A 369      30.416  13.968  -7.266  1.00 95.37           C  
ATOM   2889  C   VAL A 369      30.784  13.206  -8.537  1.00 95.37           C  
ATOM   2890  CB  VAL A 369      31.471  13.712  -6.166  1.00 95.37           C  
ATOM   2891  O   VAL A 369      30.613  11.987  -8.608  1.00 95.37           O  
ATOM   2892  CG1 VAL A 369      32.871  14.054  -6.671  1.00 95.37           C  
ATOM   2893  CG2 VAL A 369      31.140  14.518  -4.912  1.00 95.37           C  
ATOM   2894  N   MET A 370      31.186  13.966  -9.597  1.00 96.74           N  
ATOM   2895  CA  MET A 370      31.692  13.373 -10.832  1.00 96.74           C  
ATOM   2896  C   MET A 370      33.208  13.217 -10.779  1.00 96.74           C  
ATOM   2897  CB  MET A 370      31.296  14.225 -12.040  1.00 96.74           C  
ATOM   2898  O   MET A 370      33.926  14.179 -10.502  1.00 96.74           O  
ATOM   2899  CG  MET A 370      31.751  13.650 -13.371  1.00 96.74           C  
ATOM   2900  SD  MET A 370      31.385  14.765 -14.781  1.00 96.74           S  
ATOM   2901  CE  MET A 370      29.912  13.951 -15.459  1.00 96.74           C  
ATOM   2902  N   LYS A 371      33.708  12.005 -10.934  1.00 97.46           N  
ATOM   2903  CA  LYS A 371      35.132  11.684 -10.979  1.00 97.46           C  
ATOM   2904  C   LYS A 371      35.494  10.970 -12.279  1.00 97.46           C  
ATOM   2905  CB  LYS A 371      35.526  10.821  -9.780  1.00 97.46           C  
ATOM   2906  O   LYS A 371      35.018   9.863 -12.538  1.00 97.46           O  
ATOM   2907  CG  LYS A 371      37.022  10.571  -9.662  1.00 97.46           C  
ATOM   2908  CD  LYS A 371      37.355   9.745  -8.426  1.00 97.46           C  
ATOM   2909  CE  LYS A 371      38.851   9.487  -8.311  1.00 97.46           C  
ATOM   2910  NZ  LYS A 371      39.186   8.703  -7.085  1.00 97.46           N  
ATOM   2911  N   LEU A 372      36.335  11.623 -13.143  1.00 97.84           N  
ATOM   2912  CA  LEU A 372      36.766  11.084 -14.428  1.00 97.84           C  
ATOM   2913  C   LEU A 372      38.273  10.852 -14.442  1.00 97.84           C  
ATOM   2914  CB  LEU A 372      36.374  12.031 -15.565  1.00 97.84           C  
ATOM   2915  O   LEU A 372      39.051  11.778 -14.200  1.00 97.84           O  
ATOM   2916  CG  LEU A 372      36.691  11.556 -16.984  1.00 97.84           C  
ATOM   2917  CD1 LEU A 372      35.993  10.230 -17.267  1.00 97.84           C  
ATOM   2918  CD2 LEU A 372      36.281  12.611 -18.006  1.00 97.84           C  
ATOM   2919  N   THR A 373      38.658   9.619 -14.691  1.00 97.92           N  
ATOM   2920  CA  THR A 373      40.063   9.228 -14.725  1.00 97.92           C  
ATOM   2921  C   THR A 373      40.422   8.618 -16.077  1.00 97.92           C  
ATOM   2922  CB  THR A 373      40.391   8.225 -13.603  1.00 97.92           C  
ATOM   2923  O   THR A 373      39.649   7.837 -16.637  1.00 97.92           O  
ATOM   2924  CG2 THR A 373      41.890   7.953 -13.530  1.00 97.92           C  
ATOM   2925  OG1 THR A 373      39.951   8.760 -12.349  1.00 97.92           O  
ATOM   2926  N   PHE A 374      41.594   9.018 -16.614  1.00 98.00           N  
ATOM   2927  CA  PHE A 374      42.077   8.434 -17.859  1.00 98.00           C  
ATOM   2928  C   PHE A 374      43.362   7.648 -17.626  1.00 98.00           C  
ATOM   2929  CB  PHE A 374      42.312   9.525 -18.910  1.00 98.00           C  
ATOM   2930  O   PHE A 374      44.220   8.068 -16.846  1.00 98.00           O  
ATOM   2931  CG  PHE A 374      41.046  10.074 -19.508  1.00 98.00           C  
ATOM   2932  CD1 PHE A 374      40.401   9.405 -20.541  1.00 98.00           C  
ATOM   2933  CD2 PHE A 374      40.499  11.260 -19.036  1.00 98.00           C  
ATOM   2934  CE1 PHE A 374      39.229   9.912 -21.097  1.00 98.00           C  
ATOM   2935  CE2 PHE A 374      39.327  11.773 -19.587  1.00 98.00           C  
ATOM   2936  CZ  PHE A 374      38.694  11.097 -20.617  1.00 98.00           C  
ATOM   2937  N   SER A 375      43.507   6.565 -18.269  1.00 97.59           N  
ATOM   2938  CA  SER A 375      44.721   5.757 -18.330  1.00 97.59           C  
ATOM   2939  C   SER A 375      45.026   5.325 -19.760  1.00 97.59           C  
ATOM   2940  CB  SER A 375      44.591   4.525 -17.433  1.00 97.59           C  
ATOM   2941  O   SER A 375      44.120   5.223 -20.590  1.00 97.59           O  
ATOM   2942  OG  SER A 375      43.444   3.769 -17.780  1.00 97.59           O  
ATOM   2943  N   THR A 376      46.282   5.174 -20.072  1.00 96.66           N  
ATOM   2944  CA  THR A 376      46.697   4.835 -21.429  1.00 96.66           C  
ATOM   2945  C   THR A 376      47.591   3.598 -21.429  1.00 96.66           C  
ATOM   2946  CB  THR A 376      47.440   6.008 -22.095  1.00 96.66           C  
ATOM   2947  O   THR A 376      48.295   3.336 -20.452  1.00 96.66           O  
ATOM   2948  CG2 THR A 376      46.546   7.240 -22.195  1.00 96.66           C  
ATOM   2949  OG1 THR A 376      48.599   6.335 -21.319  1.00 96.66           O  
ATOM   2950  N   ALA A 377      47.555   2.822 -22.485  1.00 95.71           N  
ATOM   2951  CA  ALA A 377      48.441   1.695 -22.764  1.00 95.71           C  
ATOM   2952  C   ALA A 377      48.753   1.599 -24.254  1.00 95.71           C  
ATOM   2953  CB  ALA A 377      47.817   0.392 -22.269  1.00 95.71           C  
ATOM   2954  O   ALA A 377      47.912   1.928 -25.094  1.00 95.71           O  
ATOM   2955  N   LYS A 378      49.939   1.263 -24.559  1.00 92.45           N  
ATOM   2956  CA  LYS A 378      50.251   0.948 -25.950  1.00 92.45           C  
ATOM   2957  C   LYS A 378      49.386  -0.199 -26.463  1.00 92.45           C  
ATOM   2958  CB  LYS A 378      51.732   0.596 -26.102  1.00 92.45           C  
ATOM   2959  O   LYS A 378      49.084  -1.136 -25.720  1.00 92.45           O  
ATOM   2960  CG  LYS A 378      52.677   1.751 -25.805  1.00 92.45           C  
ATOM   2961  CD  LYS A 378      54.133   1.339 -25.973  1.00 92.45           C  
ATOM   2962  CE  LYS A 378      55.082   2.466 -25.587  1.00 92.45           C  
ATOM   2963  NZ  LYS A 378      56.511   2.035 -25.655  1.00 92.45           N  
ATOM   2964  N   VAL A 379      49.001  -0.063 -27.784  1.00 85.09           N  
ATOM   2965  CA  VAL A 379      48.201  -1.131 -28.374  1.00 85.09           C  
ATOM   2966  C   VAL A 379      48.979  -2.444 -28.331  1.00 85.09           C  
ATOM   2967  CB  VAL A 379      47.795  -0.799 -29.827  1.00 85.09           C  
ATOM   2968  O   VAL A 379      50.154  -2.488 -28.703  1.00 85.09           O  
ATOM   2969  CG1 VAL A 379      47.131  -2.004 -30.491  1.00 85.09           C  
ATOM   2970  CG2 VAL A 379      46.864   0.412 -29.858  1.00 85.09           C  
ATOM   2971  N   GLY A 380      48.364  -3.493 -27.672  1.00 81.90           N  
ATOM   2972  CA  GLY A 380      49.033  -4.781 -27.574  1.00 81.90           C  
ATOM   2973  C   GLY A 380      49.678  -5.018 -26.222  1.00 81.90           C  
ATOM   2974  O   GLY A 380      50.200  -6.103 -25.958  1.00 81.90           O  
ATOM   2975  N   MET A 381      49.629  -3.957 -25.404  1.00 88.09           N  
ATOM   2976  CA  MET A 381      50.132  -4.037 -24.036  1.00 88.09           C  
ATOM   2977  C   MET A 381      48.999  -3.869 -23.029  1.00 88.09           C  
ATOM   2978  CB  MET A 381      51.208  -2.977 -23.795  1.00 88.09           C  
ATOM   2979  O   MET A 381      47.970  -3.267 -23.341  1.00 88.09           O  
ATOM   2980  CG  MET A 381      52.455  -3.165 -24.644  1.00 88.09           C  
ATOM   2981  SD  MET A 381      53.847  -2.103 -24.094  1.00 88.09           S  
ATOM   2982  CE  MET A 381      55.102  -2.561 -25.321  1.00 88.09           C  
ATOM   2983  N   ASP A 382      48.996  -4.425 -21.831  1.00 87.15           N  
ATOM   2984  CA  ASP A 382      47.968  -4.349 -20.796  1.00 87.15           C  
ATOM   2985  C   ASP A 382      48.432  -3.486 -19.625  1.00 87.15           C  
ATOM   2986  CB  ASP A 382      47.597  -5.749 -20.304  1.00 87.15           C  
ATOM   2987  O   ASP A 382      47.765  -3.427 -18.589  1.00 87.15           O  
ATOM   2988  CG  ASP A 382      46.771  -6.531 -21.310  1.00 87.15           C  
ATOM   2989  OD1 ASP A 382      46.086  -5.911 -22.151  1.00 87.15           O  
ATOM   2990  OD2 ASP A 382      46.803  -7.780 -21.259  1.00 87.15           O  
ATOM   2991  N   ASN A 383      49.480  -2.766 -19.726  1.00 91.47           N  
ATOM   2992  CA  ASN A 383      50.006  -1.920 -18.661  1.00 91.47           C  
ATOM   2993  C   ASN A 383      49.484  -0.490 -18.771  1.00 91.47           C  
ATOM   2994  CB  ASN A 383      51.536  -1.929 -18.674  1.00 91.47           C  
ATOM   2995  O   ASN A 383      50.114   0.358 -19.406  1.00 91.47           O  
ATOM   2996  CG  ASN A 383      52.134  -1.308 -17.427  1.00 91.47           C  
ATOM   2997  ND2 ASN A 383      53.351  -0.790 -17.547  1.00 91.47           N  
ATOM   2998  OD1 ASN A 383      51.509  -1.295 -16.363  1.00 91.47           O  
ATOM   2999  N   PHE A 384      48.331  -0.156 -18.189  1.00 95.62           N  
ATOM   3000  CA  PHE A 384      47.719   1.166 -18.245  1.00 95.62           C  
ATOM   3001  C   PHE A 384      48.359   2.102 -17.226  1.00 95.62           C  
ATOM   3002  CB  PHE A 384      46.210   1.073 -17.999  1.00 95.62           C  
ATOM   3003  O   PHE A 384      48.571   1.720 -16.073  1.00 95.62           O  
ATOM   3004  CG  PHE A 384      45.429   0.591 -19.191  1.00 95.62           C  
ATOM   3005  CD1 PHE A 384      44.846   1.496 -20.070  1.00 95.62           C  
ATOM   3006  CD2 PHE A 384      45.278  -0.768 -19.433  1.00 95.62           C  
ATOM   3007  CE1 PHE A 384      44.122   1.052 -21.174  1.00 95.62           C  
ATOM   3008  CE2 PHE A 384      44.556  -1.219 -20.534  1.00 95.62           C  
ATOM   3009  CZ  PHE A 384      43.978  -0.307 -21.403  1.00 95.62           C  
ATOM   3010  N   VAL A 385      48.674   3.215 -17.634  1.00 96.25           N  
ATOM   3011  CA  VAL A 385      49.233   4.278 -16.805  1.00 96.25           C  
ATOM   3012  C   VAL A 385      48.239   5.433 -16.707  1.00 96.25           C  
ATOM   3013  CB  VAL A 385      50.583   4.782 -17.361  1.00 96.25           C  
ATOM   3014  O   VAL A 385      47.712   5.895 -17.722  1.00 96.25           O  
ATOM   3015  CG1 VAL A 385      51.155   5.886 -16.473  1.00 96.25           C  
ATOM   3016  CG2 VAL A 385      51.573   3.625 -17.485  1.00 96.25           C  
ATOM   3017  N   VAL A 386      48.023   5.867 -15.478  1.00 96.93           N  
ATOM   3018  CA  VAL A 386      47.087   6.961 -15.238  1.00 96.93           C  
ATOM   3019  C   VAL A 386      47.645   8.256 -15.825  1.00 96.93           C  
ATOM   3020  CB  VAL A 386      46.798   7.139 -13.731  1.00 96.93           C  
ATOM   3021  O   VAL A 386      48.807   8.599 -15.596  1.00 96.93           O  
ATOM   3022  CG1 VAL A 386      46.005   8.421 -13.482  1.00 96.93           C  
ATOM   3023  CG2 VAL A 386      46.045   5.927 -13.185  1.00 96.93           C  
ATOM   3024  N   ASP A 387      46.840   8.929 -16.589  1.00 96.28           N  
ATOM   3025  CA  ASP A 387      47.166  10.214 -17.199  1.00 96.28           C  
ATOM   3026  C   ASP A 387      45.918  11.079 -17.357  1.00 96.28           C  
ATOM   3027  CB  ASP A 387      47.839  10.008 -18.558  1.00 96.28           C  
ATOM   3028  O   ASP A 387      45.280  11.071 -18.412  1.00 96.28           O  
ATOM   3029  CG  ASP A 387      48.286  11.309 -19.201  1.00 96.28           C  
ATOM   3030  OD1 ASP A 387      48.309  12.353 -18.514  1.00 96.28           O  
ATOM   3031  OD2 ASP A 387      48.615  11.291 -20.407  1.00 96.28           O  
ATOM   3032  N   ASN A 388      45.736  11.837 -16.401  1.00 94.76           N  
ATOM   3033  CA  ASN A 388      44.518  12.641 -16.399  1.00 94.76           C  
ATOM   3034  C   ASN A 388      44.709  13.949 -17.162  1.00 94.76           C  
ATOM   3035  CB  ASN A 388      44.063  12.923 -14.966  1.00 94.76           C  
ATOM   3036  O   ASN A 388      43.815  14.383 -17.892  1.00 94.76           O  
ATOM   3037  CG  ASN A 388      43.456  11.707 -14.295  1.00 94.76           C  
ATOM   3038  ND2 ASN A 388      43.763  11.519 -13.017  1.00 94.76           N  
ATOM   3039  OD1 ASN A 388      42.719  10.941 -14.921  1.00 94.76           O  
ATOM   3040  N   GLY A 389      45.964  14.470 -17.184  1.00 94.73           N  
ATOM   3041  CA  GLY A 389      46.057  15.826 -17.698  1.00 94.73           C  
ATOM   3042  C   GLY A 389      44.857  16.683 -17.343  1.00 94.73           C  
ATOM   3043  O   GLY A 389      44.316  16.576 -16.240  1.00 94.73           O  
ATOM   3044  N   ARG A 390      44.394  17.578 -18.185  1.00 95.18           N  
ATOM   3045  CA  ARG A 390      43.221  18.420 -17.975  1.00 95.18           C  
ATOM   3046  C   ARG A 390      41.941  17.679 -18.345  1.00 95.18           C  
ATOM   3047  CB  ARG A 390      43.333  19.711 -18.790  1.00 95.18           C  
ATOM   3048  O   ARG A 390      40.839  18.180 -18.116  1.00 95.18           O  
ATOM   3049  CG  ARG A 390      44.419  20.656 -18.300  1.00 95.18           C  
ATOM   3050  CD  ARG A 390      44.397  21.979 -19.054  1.00 95.18           C  
ATOM   3051  NE  ARG A 390      45.422  22.895 -18.563  1.00 95.18           N  
ATOM   3052  NH1 ARG A 390      44.974  24.552 -20.110  1.00 95.18           N  
ATOM   3053  NH2 ARG A 390      46.629  24.849 -18.553  1.00 95.18           N  
ATOM   3054  CZ  ARG A 390      45.673  24.097 -19.077  1.00 95.18           C  
ATOM   3055  N   ALA A 391      42.172  16.527 -18.963  1.00 94.89           N  
ATOM   3056  CA  ALA A 391      41.071  15.725 -19.490  1.00 94.89           C  
ATOM   3057  C   ALA A 391      40.354  14.974 -18.371  1.00 94.89           C  
ATOM   3058  CB  ALA A 391      41.584  14.743 -20.541  1.00 94.89           C  
ATOM   3059  O   ALA A 391      39.189  14.598 -18.515  1.00 94.89           O  
ATOM   3060  N   GLY A 392      40.956  14.716 -17.221  1.00 95.94           N  
ATOM   3061  CA  GLY A 392      40.357  14.115 -16.040  1.00 95.94           C  
ATOM   3062  C   GLY A 392      40.227  15.082 -14.878  1.00 95.94           C  
ATOM   3063  O   GLY A 392      40.793  16.177 -14.909  1.00 95.94           O  
ATOM   3064  N   GLY A 393      39.488  14.690 -13.840  1.00 96.12           N  
ATOM   3065  CA  GLY A 393      39.304  15.520 -12.661  1.00 96.12           C  
ATOM   3066  C   GLY A 393      38.127  15.090 -11.806  1.00 96.12           C  
ATOM   3067  O   GLY A 393      37.491  14.072 -12.084  1.00 96.12           O  
ATOM   3068  N   GLU A 394      37.925  15.771 -10.676  1.00 96.64           N  
ATOM   3069  CA  GLU A 394      36.807  15.603  -9.753  1.00 96.64           C  
ATOM   3070  C   GLU A 394      36.000  16.892  -9.624  1.00 96.64           C  
ATOM   3071  CB  GLU A 394      37.307  15.157  -8.377  1.00 96.64           C  
ATOM   3072  O   GLU A 394      36.564  17.963  -9.389  1.00 96.64           O  
ATOM   3073  CG  GLU A 394      36.194  14.760  -7.417  1.00 96.64           C  
ATOM   3074  CD  GLU A 394      36.708  14.155  -6.120  1.00 96.64           C  
ATOM   3075  OE1 GLU A 394      35.930  14.063  -5.143  1.00 96.64           O  
ATOM   3076  OE2 GLU A 394      37.898  13.771  -6.080  1.00 96.64           O  
ATOM   3077  N   TRP A 395      34.703  16.757  -9.869  1.00 95.15           N  
ATOM   3078  CA  TRP A 395      33.851  17.942  -9.881  1.00 95.15           C  
ATOM   3079  C   TRP A 395      32.663  17.768  -8.941  1.00 95.15           C  
ATOM   3080  CB  TRP A 395      33.356  18.234 -11.301  1.00 95.15           C  
ATOM   3081  O   TRP A 395      31.919  16.789  -9.045  1.00 95.15           O  
ATOM   3082  CG  TRP A 395      34.455  18.487 -12.289  1.00 95.15           C  
ATOM   3083  CD1 TRP A 395      35.042  19.688 -12.578  1.00 95.15           C  
ATOM   3084  CD2 TRP A 395      35.095  17.516 -13.122  1.00 95.15           C  
ATOM   3085  CE2 TRP A 395      36.063  18.199 -13.892  1.00 95.15           C  
ATOM   3086  CE3 TRP A 395      34.946  16.133 -13.291  1.00 95.15           C  
ATOM   3087  NE1 TRP A 395      36.010  19.521 -13.541  1.00 95.15           N  
ATOM   3088  CH2 TRP A 395      36.711  16.191 -14.964  1.00 95.15           C  
ATOM   3089  CZ2 TRP A 395      36.878  17.544 -14.818  1.00 95.15           C  
ATOM   3090  CZ3 TRP A 395      35.757  15.483 -14.213  1.00 95.15           C  
ATOM   3091  N   SER A 396      32.442  18.734  -8.074  1.00 92.66           N  
ATOM   3092  CA  SER A 396      31.338  18.703  -7.120  1.00 92.66           C  
ATOM   3093  C   SER A 396      30.223  19.657  -7.534  1.00 92.66           C  
ATOM   3094  CB  SER A 396      31.832  19.061  -5.717  1.00 92.66           C  
ATOM   3095  O   SER A 396      29.107  19.578  -7.015  1.00 92.66           O  
ATOM   3096  OG  SER A 396      32.476  20.324  -5.718  1.00 92.66           O  
ATOM   3097  N   SER A 397      30.503  20.489  -8.640  1.00 91.40           N  
ATOM   3098  CA  SER A 397      29.525  21.488  -9.057  1.00 91.40           C  
ATOM   3099  C   SER A 397      29.075  21.254 -10.496  1.00 91.40           C  
ATOM   3100  CB  SER A 397      30.105  22.897  -8.919  1.00 91.40           C  
ATOM   3101  O   SER A 397      28.182  21.944 -10.992  1.00 91.40           O  
ATOM   3102  OG  SER A 397      31.295  23.027  -9.677  1.00 91.40           O  
ATOM   3103  N   ILE A 398      29.691  20.299 -11.184  1.00 92.22           N  
ATOM   3104  CA  ILE A 398      29.350  19.995 -12.569  1.00 92.22           C  
ATOM   3105  C   ILE A 398      28.860  18.553 -12.675  1.00 92.22           C  
ATOM   3106  CB  ILE A 398      30.554  20.222 -13.511  1.00 92.22           C  
ATOM   3107  O   ILE A 398      29.441  17.647 -12.072  1.00 92.22           O  
ATOM   3108  CG1 ILE A 398      31.068  21.661 -13.383  1.00 92.22           C  
ATOM   3109  CG2 ILE A 398      30.174  19.903 -14.959  1.00 92.22           C  
ATOM   3110  CD1 ILE A 398      32.426  21.893 -14.030  1.00 92.22           C  
ATOM   3111  N   SER A 399      27.798  18.289 -13.428  1.00 95.01           N  
ATOM   3112  CA  SER A 399      27.239  16.947 -13.560  1.00 95.01           C  
ATOM   3113  C   SER A 399      27.264  16.478 -15.011  1.00 95.01           C  
ATOM   3114  CB  SER A 399      25.807  16.907 -13.027  1.00 95.01           C  
ATOM   3115  O   SER A 399      26.858  15.354 -15.313  1.00 95.01           O  
ATOM   3116  OG  SER A 399      24.970  17.779 -13.767  1.00 95.01           O  
ATOM   3117  N   GLU A 400      27.850  17.448 -15.926  1.00 96.77           N  
ATOM   3118  CA  GLU A 400      27.885  17.075 -17.337  1.00 96.77           C  
ATOM   3119  C   GLU A 400      29.048  17.752 -18.058  1.00 96.77           C  
ATOM   3120  CB  GLU A 400      26.564  17.433 -18.022  1.00 96.77           C  
ATOM   3121  O   GLU A 400      29.318  18.934 -17.838  1.00 96.77           O  
ATOM   3122  CG  GLU A 400      26.486  16.994 -19.477  1.00 96.77           C  
ATOM   3123  CD  GLU A 400      25.160  17.336 -20.137  1.00 96.77           C  
ATOM   3124  OE1 GLU A 400      24.881  16.820 -21.243  1.00 96.77           O  
ATOM   3125  OE2 GLU A 400      24.393  18.128 -19.543  1.00 96.77           O  
ATOM   3126  N   LEU A 401      29.795  17.025 -18.751  1.00 96.09           N  
ATOM   3127  CA  LEU A 401      30.736  17.477 -19.770  1.00 96.09           C  
ATOM   3128  C   LEU A 401      30.228  17.138 -21.167  1.00 96.09           C  
ATOM   3129  CB  LEU A 401      32.113  16.846 -19.548  1.00 96.09           C  
ATOM   3130  O   LEU A 401      30.035  15.964 -21.494  1.00 96.09           O  
ATOM   3131  CG  LEU A 401      32.803  17.176 -18.223  1.00 96.09           C  
ATOM   3132  CD1 LEU A 401      33.988  16.242 -17.997  1.00 96.09           C  
ATOM   3133  CD2 LEU A 401      33.252  18.633 -18.202  1.00 96.09           C  
ATOM   3134  N   ASN A 402      29.911  18.101 -21.916  1.00 95.56           N  
ATOM   3135  CA  ASN A 402      29.315  17.926 -23.237  1.00 95.56           C  
ATOM   3136  C   ASN A 402      30.228  18.455 -24.339  1.00 95.56           C  
ATOM   3137  CB  ASN A 402      27.949  18.612 -23.304  1.00 95.56           C  
ATOM   3138  O   ASN A 402      30.331  19.667 -24.537  1.00 95.56           O  
ATOM   3139  CG  ASN A 402      27.195  18.289 -24.579  1.00 95.56           C  
ATOM   3140  ND2 ASN A 402      26.282  19.172 -24.968  1.00 95.56           N  
ATOM   3141  OD1 ASN A 402      27.432  17.255 -25.209  1.00 95.56           O  
ATOM   3142  N   ALA A 403      30.811  17.591 -24.923  1.00 94.05           N  
ATOM   3143  CA  ALA A 403      31.726  17.875 -26.025  1.00 94.05           C  
ATOM   3144  C   ALA A 403      32.806  18.866 -25.601  1.00 94.05           C  
ATOM   3145  CB  ALA A 403      30.957  18.414 -27.229  1.00 94.05           C  
ATOM   3146  O   ALA A 403      33.107  19.815 -26.329  1.00 94.05           O  
ATOM   3147  N   SER A 404      33.404  18.659 -24.477  1.00 94.06           N  
ATOM   3148  CA  SER A 404      34.495  19.488 -23.976  1.00 94.06           C  
ATOM   3149  C   SER A 404      35.848  18.831 -24.228  1.00 94.06           C  
ATOM   3150  CB  SER A 404      34.321  19.758 -22.481  1.00 94.06           C  
ATOM   3151  O   SER A 404      36.057  17.670 -23.871  1.00 94.06           O  
ATOM   3152  OG  SER A 404      34.400  18.553 -21.740  1.00 94.06           O  
ATOM   3153  N   SER A 405      36.751  19.516 -24.860  1.00 95.69           N  
ATOM   3154  CA  SER A 405      38.055  18.964 -25.211  1.00 95.69           C  
ATOM   3155  C   SER A 405      39.101  19.298 -24.152  1.00 95.69           C  
ATOM   3156  CB  SER A 405      38.511  19.491 -26.573  1.00 95.69           C  
ATOM   3157  O   SER A 405      39.140  20.420 -23.643  1.00 95.69           O  
ATOM   3158  OG  SER A 405      37.632  19.061 -27.598  1.00 95.69           O  
ATOM   3159  N   ALA A 406      39.918  18.381 -23.821  1.00 96.71           N  
ATOM   3160  CA  ALA A 406      41.032  18.555 -22.892  1.00 96.71           C  
ATOM   3161  C   ALA A 406      42.154  17.565 -23.189  1.00 96.71           C  
ATOM   3162  CB  ALA A 406      40.553  18.394 -21.451  1.00 96.71           C  
ATOM   3163  O   ALA A 406      41.906  16.473 -23.706  1.00 96.71           O  
ATOM   3164  N   ASN A 407      43.347  17.963 -22.869  1.00 96.75           N  
ATOM   3165  CA  ASN A 407      44.525  17.173 -23.214  1.00 96.75           C  
ATOM   3166  C   ASN A 407      44.944  16.261 -22.065  1.00 96.75           C  
ATOM   3167  CB  ASN A 407      45.685  18.087 -23.617  1.00 96.75           C  
ATOM   3168  O   ASN A 407      44.824  16.632 -20.896  1.00 96.75           O  
ATOM   3169  CG  ASN A 407      45.389  18.888 -24.869  1.00 96.75           C  
ATOM   3170  ND2 ASN A 407      46.036  20.040 -25.003  1.00 96.75           N  
ATOM   3171  OD1 ASN A 407      44.585  18.476 -25.709  1.00 96.75           O  
ATOM   3172  N   LEU A 408      45.409  15.115 -22.490  1.00 97.06           N  
ATOM   3173  CA  LEU A 408      46.140  14.301 -21.525  1.00 97.06           C  
ATOM   3174  C   LEU A 408      47.487  14.931 -21.191  1.00 97.06           C  
ATOM   3175  CB  LEU A 408      46.347  12.884 -22.067  1.00 97.06           C  
ATOM   3176  O   LEU A 408      47.962  15.810 -21.914  1.00 97.06           O  
ATOM   3177  CG  LEU A 408      45.080  12.070 -22.339  1.00 97.06           C  
ATOM   3178  CD1 LEU A 408      45.444  10.660 -22.793  1.00 97.06           C  
ATOM   3179  CD2 LEU A 408      44.196  12.026 -21.097  1.00 97.06           C  
ATOM   3180  N   GLY A 409      48.128  14.535 -20.063  1.00 95.15           N  
ATOM   3181  CA  GLY A 409      49.265  15.244 -19.500  1.00 95.15           C  
ATOM   3182  C   GLY A 409      50.600  14.723 -19.998  1.00 95.15           C  
ATOM   3183  O   GLY A 409      51.591  15.456 -20.013  1.00 95.15           O  
ATOM   3184  N   ASN A 410      50.703  13.462 -20.545  1.00 95.74           N  
ATOM   3185  CA  ASN A 410      51.948  12.883 -21.039  1.00 95.74           C  
ATOM   3186  C   ASN A 410      52.160  13.188 -22.519  1.00 95.74           C  
ATOM   3187  CB  ASN A 410      51.969  11.371 -20.800  1.00 95.74           C  
ATOM   3188  O   ASN A 410      51.325  13.838 -23.149  1.00 95.74           O  
ATOM   3189  CG  ASN A 410      52.147  11.014 -19.337  1.00 95.74           C  
ATOM   3190  ND2 ASN A 410      51.849   9.767 -18.991  1.00 95.74           N  
ATOM   3191  OD1 ASN A 410      52.548  11.852 -18.525  1.00 95.74           O  
ATOM   3192  N   THR A 411      53.292  12.758 -23.100  1.00 93.67           N  
ATOM   3193  CA  THR A 411      53.616  12.835 -24.520  1.00 93.67           C  
ATOM   3194  C   THR A 411      53.458  11.471 -25.186  1.00 93.67           C  
ATOM   3195  CB  THR A 411      55.050  13.352 -24.739  1.00 93.67           C  
ATOM   3196  O   THR A 411      53.972  10.467 -24.686  1.00 93.67           O  
ATOM   3197  CG2 THR A 411      55.356  13.516 -26.224  1.00 93.67           C  
ATOM   3198  OG1 THR A 411      55.198  14.621 -24.089  1.00 93.67           O  
ATOM   3199  N   TYR A 412      52.779  11.453 -26.396  1.00 93.16           N  
ATOM   3200  CA  TYR A 412      52.437  10.222 -27.100  1.00 93.16           C  
ATOM   3201  C   TYR A 412      52.968  10.245 -28.529  1.00 93.16           C  
ATOM   3202  CB  TYR A 412      50.920  10.013 -27.110  1.00 93.16           C  
ATOM   3203  O   TYR A 412      52.448  10.972 -29.379  1.00 93.16           O  
ATOM   3204  CG  TYR A 412      50.304   9.968 -25.733  1.00 93.16           C  
ATOM   3205  CD1 TYR A 412      50.254   8.778 -25.010  1.00 93.16           C  
ATOM   3206  CD2 TYR A 412      49.770  11.113 -25.152  1.00 93.16           C  
ATOM   3207  CE1 TYR A 412      49.686   8.731 -23.741  1.00 93.16           C  
ATOM   3208  CE2 TYR A 412      49.200  11.078 -23.884  1.00 93.16           C  
ATOM   3209  OH  TYR A 412      48.599   9.843 -21.932  1.00 93.16           O  
ATOM   3210  CZ  TYR A 412      49.163   9.884 -23.187  1.00 93.16           C  
ATOM   3211  N   PRO A 413      54.120   9.537 -28.834  1.00 88.76           N  
ATOM   3212  CA  PRO A 413      54.703   9.541 -30.178  1.00 88.76           C  
ATOM   3213  C   PRO A 413      53.694   9.161 -31.259  1.00 88.76           C  
ATOM   3214  CB  PRO A 413      55.818   8.497 -30.081  1.00 88.76           C  
ATOM   3215  O   PRO A 413      52.877   8.260 -31.058  1.00 88.76           O  
ATOM   3216  CG  PRO A 413      56.115   8.389 -28.620  1.00 88.76           C  
ATOM   3217  CD  PRO A 413      54.858   8.688 -27.855  1.00 88.76           C  
ATOM   3218  N   ALA A 414      53.786   9.767 -32.443  1.00 82.87           N  
ATOM   3219  CA  ALA A 414      52.839   9.688 -33.552  1.00 82.87           C  
ATOM   3220  C   ALA A 414      52.946   8.346 -34.271  1.00 82.87           C  
ATOM   3221  CB  ALA A 414      53.072  10.834 -34.534  1.00 82.87           C  
ATOM   3222  O   ALA A 414      52.043   7.960 -35.017  1.00 82.87           O  
ATOM   3223  N   ASP A 415      53.971   7.601 -34.008  1.00 80.70           N  
ATOM   3224  CA  ASP A 415      54.217   6.322 -34.668  1.00 80.70           C  
ATOM   3225  C   ASP A 415      53.782   5.155 -33.785  1.00 80.70           C  
ATOM   3226  CB  ASP A 415      55.696   6.183 -35.033  1.00 80.70           C  
ATOM   3227  O   ASP A 415      54.101   4.000 -34.072  1.00 80.70           O  
ATOM   3228  CG  ASP A 415      56.613   6.245 -33.824  1.00 80.70           C  
ATOM   3229  OD1 ASP A 415      56.145   6.597 -32.721  1.00 80.70           O  
ATOM   3230  OD2 ASP A 415      57.817   5.943 -33.978  1.00 80.70           O  
ATOM   3231  N   THR A 416      53.116   5.421 -32.686  1.00 84.03           N  
ATOM   3232  CA  THR A 416      52.646   4.433 -31.721  1.00 84.03           C  
ATOM   3233  C   THR A 416      51.154   4.604 -31.455  1.00 84.03           C  
ATOM   3234  CB  THR A 416      53.422   4.536 -30.395  1.00 84.03           C  
ATOM   3235  O   THR A 416      50.681   5.720 -31.231  1.00 84.03           O  
ATOM   3236  CG2 THR A 416      53.022   3.419 -29.436  1.00 84.03           C  
ATOM   3237  OG1 THR A 416      54.827   4.442 -30.661  1.00 84.03           O  
ATOM   3238  N   SER A 417      50.453   3.485 -31.543  1.00 87.16           N  
ATOM   3239  CA  SER A 417      49.033   3.507 -31.209  1.00 87.16           C  
ATOM   3240  C   SER A 417      48.811   3.268 -29.719  1.00 87.16           C  
ATOM   3241  CB  SER A 417      48.274   2.456 -32.021  1.00 87.16           C  
ATOM   3242  O   SER A 417      49.552   2.509 -29.090  1.00 87.16           O  
ATOM   3243  OG  SER A 417      48.758   1.155 -31.735  1.00 87.16           O  
ATOM   3244  N   TYR A 418      47.817   3.942 -29.099  1.00 92.79           N  
ATOM   3245  CA  TYR A 418      47.502   3.864 -27.677  1.00 92.79           C  
ATOM   3246  C   TYR A 418      46.031   3.526 -27.463  1.00 92.79           C  
ATOM   3247  CB  TYR A 418      47.842   5.183 -26.977  1.00 92.79           C  
ATOM   3248  O   TYR A 418      45.173   3.936 -28.248  1.00 92.79           O  
ATOM   3249  CG  TYR A 418      49.314   5.518 -26.997  1.00 92.79           C  
ATOM   3250  CD1 TYR A 418      50.147   5.147 -25.945  1.00 92.79           C  
ATOM   3251  CD2 TYR A 418      49.873   6.208 -28.067  1.00 92.79           C  
ATOM   3252  CE1 TYR A 418      51.504   5.455 -25.958  1.00 92.79           C  
ATOM   3253  CE2 TYR A 418      51.228   6.523 -28.091  1.00 92.79           C  
ATOM   3254  OH  TYR A 418      53.376   6.450 -27.051  1.00 92.79           O  
ATOM   3255  CZ  TYR A 418      52.034   6.142 -27.033  1.00 92.79           C  
ATOM   3256  N   ILE A 419      45.809   2.685 -26.466  1.00 94.61           N  
ATOM   3257  CA  ILE A 419      44.467   2.519 -25.921  1.00 94.61           C  
ATOM   3258  C   ILE A 419      44.248   3.506 -24.777  1.00 94.61           C  
ATOM   3259  CB  ILE A 419      44.230   1.072 -25.433  1.00 94.61           C  
ATOM   3260  O   ILE A 419      45.053   3.574 -23.845  1.00 94.61           O  
ATOM   3261  CG1 ILE A 419      44.456   0.079 -26.578  1.00 94.61           C  
ATOM   3262  CG2 ILE A 419      42.822   0.923 -24.849  1.00 94.61           C  
ATOM   3263  CD1 ILE A 419      43.438   0.190 -27.705  1.00 94.61           C  
ATOM   3264  N   VAL A 420      43.230   4.354 -24.919  1.00 96.47           N  
ATOM   3265  CA  VAL A 420      42.850   5.277 -23.854  1.00 96.47           C  
ATOM   3266  C   VAL A 420      41.610   4.754 -23.134  1.00 96.47           C  
ATOM   3267  CB  VAL A 420      42.588   6.698 -24.401  1.00 96.47           C  
ATOM   3268  O   VAL A 420      40.583   4.491 -23.764  1.00 96.47           O  
ATOM   3269  CG1 VAL A 420      42.253   7.662 -23.264  1.00 96.47           C  
ATOM   3270  CG2 VAL A 420      43.798   7.197 -25.190  1.00 96.47           C  
ATOM   3271  N   LYS A 421      41.758   4.538 -21.870  1.00 97.63           N  
ATOM   3272  CA  LYS A 421      40.652   4.084 -21.033  1.00 97.63           C  
ATOM   3273  C   LYS A 421      40.153   5.205 -20.126  1.00 97.63           C  
ATOM   3274  CB  LYS A 421      41.075   2.878 -20.191  1.00 97.63           C  
ATOM   3275  O   LYS A 421      40.946   5.857 -19.443  1.00 97.63           O  
ATOM   3276  CG  LYS A 421      39.941   2.250 -19.396  1.00 97.63           C  
ATOM   3277  CD  LYS A 421      40.413   1.027 -18.620  1.00 97.63           C  
ATOM   3278  CE  LYS A 421      39.296   0.439 -17.768  1.00 97.63           C  
ATOM   3279  NZ  LYS A 421      39.741  -0.787 -17.041  1.00 97.63           N  
ATOM   3280  N   GLY A 422      38.871   5.523 -20.176  1.00 97.55           N  
ATOM   3281  CA  GLY A 422      38.230   6.467 -19.273  1.00 97.55           C  
ATOM   3282  C   GLY A 422      37.335   5.798 -18.248  1.00 97.55           C  
ATOM   3283  O   GLY A 422      36.619   4.847 -18.568  1.00 97.55           O  
ATOM   3284  N   LYS A 423      37.408   6.192 -17.073  1.00 97.88           N  
ATOM   3285  CA  LYS A 423      36.589   5.716 -15.961  1.00 97.88           C  
ATOM   3286  C   LYS A 423      35.823   6.865 -15.312  1.00 97.88           C  
ATOM   3287  CB  LYS A 423      37.457   5.009 -14.919  1.00 97.88           C  
ATOM   3288  O   LYS A 423      36.428   7.803 -14.787  1.00 97.88           O  
ATOM   3289  CG  LYS A 423      36.666   4.362 -13.791  1.00 97.88           C  
ATOM   3290  CD  LYS A 423      37.572   3.574 -12.854  1.00 97.88           C  
ATOM   3291  CE  LYS A 423      38.431   4.495 -11.999  1.00 97.88           C  
ATOM   3292  NZ  LYS A 423      39.329   3.726 -11.086  1.00 97.88           N  
ATOM   3293  N   LEU A 424      34.441   6.800 -15.487  1.00 98.11           N  
ATOM   3294  CA  LEU A 424      33.589   7.801 -14.854  1.00 98.11           C  
ATOM   3295  C   LEU A 424      32.888   7.222 -13.630  1.00 98.11           C  
ATOM   3296  CB  LEU A 424      32.552   8.328 -15.849  1.00 98.11           C  
ATOM   3297  O   LEU A 424      32.222   6.188 -13.721  1.00 98.11           O  
ATOM   3298  CG  LEU A 424      31.593   9.399 -15.325  1.00 98.11           C  
ATOM   3299  CD1 LEU A 424      32.356  10.677 -14.992  1.00 98.11           C  
ATOM   3300  CD2 LEU A 424      30.493   9.677 -16.343  1.00 98.11           C  
ATOM   3301  N   GLU A 425      33.058   7.930 -12.469  1.00 97.44           N  
ATOM   3302  CA  GLU A 425      32.476   7.504 -11.200  1.00 97.44           C  
ATOM   3303  C   GLU A 425      31.585   8.592 -10.608  1.00 97.44           C  
ATOM   3304  CB  GLU A 425      33.576   7.125 -10.204  1.00 97.44           C  
ATOM   3305  O   GLU A 425      31.916   9.778 -10.677  1.00 97.44           O  
ATOM   3306  CG  GLU A 425      34.523   6.049 -10.714  1.00 97.44           C  
ATOM   3307  CD  GLU A 425      35.740   5.851  -9.824  1.00 97.44           C  
ATOM   3308  OE1 GLU A 425      36.853   6.270 -10.214  1.00 97.44           O  
ATOM   3309  OE2 GLU A 425      35.579   5.269  -8.727  1.00 97.44           O  
ATOM   3310  N   ASP A 426      30.389   8.112 -10.232  1.00 96.85           N  
ATOM   3311  CA  ASP A 426      29.667   8.945  -9.275  1.00 96.85           C  
ATOM   3312  C   ASP A 426      29.698   8.329  -7.878  1.00 96.85           C  
ATOM   3313  CB  ASP A 426      28.220   9.151  -9.727  1.00 96.85           C  
ATOM   3314  O   ASP A 426      30.511   7.444  -7.602  1.00 96.85           O  
ATOM   3315  CG  ASP A 426      27.361   7.912  -9.550  1.00 96.85           C  
ATOM   3316  OD1 ASP A 426      27.873   6.879  -9.065  1.00 96.85           O  
ATOM   3317  OD2 ASP A 426      26.162   7.967  -9.900  1.00 96.85           O  
ATOM   3318  N   SER A 427      28.984   8.804  -6.953  1.00 95.36           N  
ATOM   3319  CA  SER A 427      29.058   8.395  -5.554  1.00 95.36           C  
ATOM   3320  C   SER A 427      28.519   6.982  -5.361  1.00 95.36           C  
ATOM   3321  CB  SER A 427      28.282   9.371  -4.668  1.00 95.36           C  
ATOM   3322  O   SER A 427      28.741   6.364  -4.318  1.00 95.36           O  
ATOM   3323  OG  SER A 427      28.896  10.649  -4.670  1.00 95.36           O  
ATOM   3324  N   PHE A 428      27.927   6.384  -6.503  1.00 95.58           N  
ATOM   3325  CA  PHE A 428      27.252   5.107  -6.304  1.00 95.58           C  
ATOM   3326  C   PHE A 428      27.757   4.067  -7.297  1.00 95.58           C  
ATOM   3327  CB  PHE A 428      25.735   5.272  -6.443  1.00 95.58           C  
ATOM   3328  O   PHE A 428      27.776   2.872  -6.996  1.00 95.58           O  
ATOM   3329  CG  PHE A 428      25.157   6.341  -5.555  1.00 95.58           C  
ATOM   3330  CD1 PHE A 428      25.187   6.207  -4.172  1.00 95.58           C  
ATOM   3331  CD2 PHE A 428      24.583   7.480  -6.103  1.00 95.58           C  
ATOM   3332  CE1 PHE A 428      24.653   7.194  -3.348  1.00 95.58           C  
ATOM   3333  CE2 PHE A 428      24.047   8.471  -5.286  1.00 95.58           C  
ATOM   3334  CZ  PHE A 428      24.082   8.326  -3.909  1.00 95.58           C  
ATOM   3335  N   SER A 429      28.099   4.476  -8.476  1.00 96.21           N  
ATOM   3336  CA  SER A 429      28.426   3.502  -9.512  1.00 96.21           C  
ATOM   3337  C   SER A 429      29.562   3.999 -10.400  1.00 96.21           C  
ATOM   3338  CB  SER A 429      27.196   3.195 -10.367  1.00 96.21           C  
ATOM   3339  O   SER A 429      29.959   5.163 -10.315  1.00 96.21           O  
ATOM   3340  OG  SER A 429      26.785   4.344 -11.087  1.00 96.21           O  
ATOM   3341  N   ILE A 430      30.040   3.075 -11.285  1.00 96.99           N  
ATOM   3342  CA  ILE A 430      31.161   3.376 -12.169  1.00 96.99           C  
ATOM   3343  C   ILE A 430      30.829   2.933 -13.592  1.00 96.99           C  
ATOM   3344  CB  ILE A 430      32.461   2.697 -11.685  1.00 96.99           C  
ATOM   3345  O   ILE A 430      30.118   1.945 -13.791  1.00 96.99           O  
ATOM   3346  CG1 ILE A 430      33.615   3.007 -12.646  1.00 96.99           C  
ATOM   3347  CG2 ILE A 430      32.260   1.185 -11.542  1.00 96.99           C  
ATOM   3348  CD1 ILE A 430      34.987   2.622 -12.110  1.00 96.99           C  
ATOM   3349  N   THR A 431      31.339   3.629 -14.654  1.00 97.48           N  
ATOM   3350  CA  THR A 431      31.269   3.233 -16.056  1.00 97.48           C  
ATOM   3351  C   THR A 431      32.607   3.466 -16.751  1.00 97.48           C  
ATOM   3352  CB  THR A 431      30.160   4.001 -16.799  1.00 97.48           C  
ATOM   3353  O   THR A 431      33.320   4.420 -16.434  1.00 97.48           O  
ATOM   3354  CG2 THR A 431      30.626   5.400 -17.188  1.00 97.48           C  
ATOM   3355  OG1 THR A 431      29.802   3.281 -17.986  1.00 97.48           O  
ATOM   3356  N   GLU A 432      32.966   2.550 -17.703  1.00 97.21           N  
ATOM   3357  CA  GLU A 432      34.229   2.667 -18.425  1.00 97.21           C  
ATOM   3358  C   GLU A 432      33.998   2.755 -19.931  1.00 97.21           C  
ATOM   3359  CB  GLU A 432      35.145   1.484 -18.102  1.00 97.21           C  
ATOM   3360  O   GLU A 432      33.026   2.201 -20.449  1.00 97.21           O  
ATOM   3361  CG  GLU A 432      35.593   1.432 -16.648  1.00 97.21           C  
ATOM   3362  CD  GLU A 432      36.488   0.243 -16.338  1.00 97.21           C  
ATOM   3363  OE1 GLU A 432      37.186   0.264 -15.299  1.00 97.21           O  
ATOM   3364  OE2 GLU A 432      36.492  -0.717 -17.141  1.00 97.21           O  
ATOM   3365  N   PHE A 433      34.867   3.469 -20.598  1.00 96.40           N  
ATOM   3366  CA  PHE A 433      34.874   3.602 -22.050  1.00 96.40           C  
ATOM   3367  C   PHE A 433      36.301   3.637 -22.583  1.00 96.40           C  
ATOM   3368  CB  PHE A 433      34.122   4.866 -22.478  1.00 96.40           C  
ATOM   3369  O   PHE A 433      37.188   4.226 -21.962  1.00 96.40           O  
ATOM   3370  CG  PHE A 433      33.958   4.999 -23.968  1.00 96.40           C  
ATOM   3371  CD1 PHE A 433      34.877   5.720 -24.721  1.00 96.40           C  
ATOM   3372  CD2 PHE A 433      32.884   4.402 -24.616  1.00 96.40           C  
ATOM   3373  CE1 PHE A 433      34.727   5.844 -26.101  1.00 96.40           C  
ATOM   3374  CE2 PHE A 433      32.728   4.522 -25.994  1.00 96.40           C  
ATOM   3375  CZ  PHE A 433      33.650   5.244 -26.734  1.00 96.40           C  
ATOM   3376  N   GLN A 434      36.505   2.916 -23.677  1.00 95.63           N  
ATOM   3377  CA  GLN A 434      37.839   2.893 -24.268  1.00 95.63           C  
ATOM   3378  C   GLN A 434      37.808   3.383 -25.713  1.00 95.63           C  
ATOM   3379  CB  GLN A 434      38.430   1.484 -24.205  1.00 95.63           C  
ATOM   3380  O   GLN A 434      36.846   3.128 -26.440  1.00 95.63           O  
ATOM   3381  CG  GLN A 434      38.695   0.991 -22.789  1.00 95.63           C  
ATOM   3382  CD  GLN A 434      39.317  -0.392 -22.755  1.00 95.63           C  
ATOM   3383  NE2 GLN A 434      39.473  -0.944 -21.556  1.00 95.63           N  
ATOM   3384  OE1 GLN A 434      39.655  -0.961 -23.798  1.00 95.63           O  
ATOM   3385  N   ALA A 435      38.833   4.052 -26.083  1.00 92.65           N  
ATOM   3386  CA  ALA A 435      39.048   4.484 -27.462  1.00 92.65           C  
ATOM   3387  C   ALA A 435      40.513   4.333 -27.862  1.00 92.65           C  
ATOM   3388  CB  ALA A 435      38.596   5.930 -27.644  1.00 92.65           C  
ATOM   3389  O   ALA A 435      41.400   4.341 -27.006  1.00 92.65           O  
ATOM   3390  N   THR A 436      40.673   3.998 -29.091  1.00 88.92           N  
ATOM   3391  CA  THR A 436      42.024   3.820 -29.613  1.00 88.92           C  
ATOM   3392  C   THR A 436      42.514   5.096 -30.292  1.00 88.92           C  
ATOM   3393  CB  THR A 436      42.087   2.648 -30.610  1.00 88.92           C  
ATOM   3394  O   THR A 436      41.757   5.755 -31.007  1.00 88.92           O  
ATOM   3395  CG2 THR A 436      43.510   2.433 -31.116  1.00 88.92           C  
ATOM   3396  OG1 THR A 436      41.636   1.452 -29.962  1.00 88.92           O  
ATOM   3397  N   ALA A 437      43.646   5.460 -29.898  1.00 87.34           N  
ATOM   3398  CA  ALA A 437      44.347   6.500 -30.646  1.00 87.34           C  
ATOM   3399  C   ALA A 437      45.295   5.891 -31.675  1.00 87.34           C  
ATOM   3400  CB  ALA A 437      45.117   7.413 -29.694  1.00 87.34           C  
ATOM   3401  O   ALA A 437      46.383   5.426 -31.328  1.00 87.34           O  
ATOM   3402  N   PRO A 438      44.879   5.787 -32.999  1.00 76.40           N  
ATOM   3403  CA  PRO A 438      45.717   5.144 -34.014  1.00 76.40           C  
ATOM   3404  C   PRO A 438      46.960   5.961 -34.358  1.00 76.40           C  
ATOM   3405  CB  PRO A 438      44.784   5.034 -35.223  1.00 76.40           C  
ATOM   3406  O   PRO A 438      47.065   7.127 -33.966  1.00 76.40           O  
ATOM   3407  CG  PRO A 438      43.832   6.177 -35.076  1.00 76.40           C  
ATOM   3408  CD  PRO A 438      43.656   6.466 -33.613  1.00 76.40           C  
ATOM   3409  N   THR A 439      47.925   5.228 -35.107  1.00 72.70           N  
ATOM   3410  CA  THR A 439      49.062   5.936 -35.684  1.00 72.70           C  
ATOM   3411  C   THR A 439      48.593   6.985 -36.688  1.00 72.70           C  
ATOM   3412  CB  THR A 439      50.035   4.961 -36.373  1.00 72.70           C  
ATOM   3413  O   THR A 439      47.433   6.978 -37.105  1.00 72.70           O  
ATOM   3414  CG2 THR A 439      50.526   3.894 -35.400  1.00 72.70           C  
ATOM   3415  OG1 THR A 439      49.368   4.323 -37.468  1.00 72.70           O  
ATOM   3416  N   ASP A 440      49.149   7.943 -37.012  1.00 65.89           N  
ATOM   3417  CA  ASP A 440      48.814   8.915 -38.048  1.00 65.89           C  
ATOM   3418  C   ASP A 440      48.443   8.218 -39.356  1.00 65.89           C  
ATOM   3419  CB  ASP A 440      49.981   9.877 -38.278  1.00 65.89           C  
ATOM   3420  O   ASP A 440      49.147   7.310 -39.802  1.00 65.89           O  
ATOM   3421  CG  ASP A 440      49.546  11.207 -38.868  1.00 65.89           C  
ATOM   3422  OD1 ASP A 440      48.326  11.450 -38.989  1.00 65.89           O  
ATOM   3423  OD2 ASP A 440      50.431  12.018 -39.218  1.00 65.89           O  
ATOM   3424  N   ARG A 441      47.093   8.000 -39.922  1.00 54.10           N  
ATOM   3425  CA  ARG A 441      46.294   7.480 -41.027  1.00 54.10           C  
ATOM   3426  C   ARG A 441      46.640   8.188 -42.333  1.00 54.10           C  
ATOM   3427  CB  ARG A 441      44.801   7.631 -40.729  1.00 54.10           C  
ATOM   3428  O   ARG A 441      46.827   9.406 -42.354  1.00 54.10           O  
ATOM   3429  CG  ARG A 441      43.944   6.509 -41.292  1.00 54.10           C  
ATOM   3430  CD  ARG A 441      42.467   6.719 -40.985  1.00 54.10           C  
ATOM   3431  NE  ARG A 441      41.627   6.401 -42.136  1.00 54.10           N  
ATOM   3432  NH1 ARG A 441      39.683   7.236 -41.209  1.00 54.10           N  
ATOM   3433  NH2 ARG A 441      39.655   6.324 -43.311  1.00 54.10           N  
ATOM   3434  CZ  ARG A 441      40.324   6.654 -42.216  1.00 54.10           C  
ATOM   3435  N   VAL A 442      47.196   7.138 -43.650  1.00 55.01           N  
ATOM   3436  CA  VAL A 442      47.153   7.482 -45.067  1.00 55.01           C  
ATOM   3437  C   VAL A 442      45.723   7.351 -45.588  1.00 55.01           C  
ATOM   3438  CB  VAL A 442      48.106   6.592 -45.896  1.00 55.01           C  
ATOM   3439  O   VAL A 442      45.101   6.295 -45.453  1.00 55.01           O  
ATOM   3440  CG1 VAL A 442      48.167   7.071 -47.346  1.00 55.01           C  
ATOM   3441  CG2 VAL A 442      49.501   6.581 -45.275  1.00 55.01           C  
ATOM   3442  N   VAL A 443      44.934   8.217 -45.840  1.00 61.13           N  
ATOM   3443  CA  VAL A 443      43.518   8.382 -46.149  1.00 61.13           C  
ATOM   3444  C   VAL A 443      43.265   8.039 -47.615  1.00 61.13           C  
ATOM   3445  CB  VAL A 443      43.034   9.818 -45.846  1.00 61.13           C  
ATOM   3446  O   VAL A 443      42.301   7.342 -47.939  1.00 61.13           O  
ATOM   3447  CG1 VAL A 443      41.575   9.994 -46.261  1.00 61.13           C  
ATOM   3448  CG2 VAL A 443      43.215  10.140 -44.364  1.00 61.13           C  
ATOM   3449  N   MET A 444      44.162   7.854 -48.608  1.00 74.22           N  
ATOM   3450  CA  MET A 444      43.926   7.540 -50.014  1.00 74.22           C  
ATOM   3451  C   MET A 444      45.235   7.530 -50.797  1.00 74.22           C  
ATOM   3452  CB  MET A 444      42.954   8.545 -50.634  1.00 74.22           C  
ATOM   3453  O   MET A 444      46.062   8.430 -50.643  1.00 74.22           O  
ATOM   3454  CG  MET A 444      42.636   8.270 -52.095  1.00 74.22           C  
ATOM   3455  SD  MET A 444      41.436   9.471 -52.792  1.00 74.22           S  
ATOM   3456  CE  MET A 444      41.162   8.736 -54.428  1.00 74.22           C  
ATOM   3457  N   THR A 445      45.474   6.354 -51.613  1.00 79.51           N  
ATOM   3458  CA  THR A 445      46.584   6.263 -52.555  1.00 79.51           C  
ATOM   3459  C   THR A 445      46.080   5.904 -53.951  1.00 79.51           C  
ATOM   3460  CB  THR A 445      47.620   5.220 -52.098  1.00 79.51           C  
ATOM   3461  O   THR A 445      45.075   5.204 -54.093  1.00 79.51           O  
ATOM   3462  CG2 THR A 445      48.100   5.508 -50.679  1.00 79.51           C  
ATOM   3463  OG1 THR A 445      47.027   3.916 -52.134  1.00 79.51           O  
ATOM   3464  N   TYR A 446      46.625   6.518 -55.102  1.00 84.71           N  
ATOM   3465  CA  TYR A 446      46.230   6.199 -56.469  1.00 84.71           C  
ATOM   3466  C   TYR A 446      47.438   6.194 -57.399  1.00 84.71           C  
ATOM   3467  CB  TYR A 446      45.186   7.200 -56.976  1.00 84.71           C  
ATOM   3468  O   TYR A 446      48.445   6.848 -57.121  1.00 84.71           O  
ATOM   3469  CG  TYR A 446      45.717   8.604 -57.130  1.00 84.71           C  
ATOM   3470  CD1 TYR A 446      45.741   9.484 -56.051  1.00 84.71           C  
ATOM   3471  CD2 TYR A 446      46.196   9.054 -58.356  1.00 84.71           C  
ATOM   3472  CE1 TYR A 446      46.227  10.780 -56.189  1.00 84.71           C  
ATOM   3473  CE2 TYR A 446      46.684  10.348 -58.506  1.00 84.71           C  
ATOM   3474  OH  TYR A 446      47.179  12.483 -57.561  1.00 84.71           O  
ATOM   3475  CZ  TYR A 446      46.697  11.202 -57.418  1.00 84.71           C  
ATOM   3476  N   ASP A 447      47.352   5.282 -58.573  1.00 82.14           N  
ATOM   3477  CA  ASP A 447      48.233   5.241 -59.735  1.00 82.14           C  
ATOM   3478  C   ASP A 447      47.448   4.938 -61.009  1.00 82.14           C  
ATOM   3479  CB  ASP A 447      49.335   4.198 -59.536  1.00 82.14           C  
ATOM   3480  O   ASP A 447      46.216   4.881 -60.987  1.00 82.14           O  
ATOM   3481  CG  ASP A 447      48.802   2.777 -59.471  1.00 82.14           C  
ATOM   3482  OD1 ASP A 447      47.754   2.490 -60.087  1.00 82.14           O  
ATOM   3483  OD2 ASP A 447      49.435   1.938 -58.794  1.00 82.14           O  
ATOM   3484  N   LYS A 448      48.098   4.928 -62.118  1.00 84.93           N  
ATOM   3485  CA  LYS A 448      47.414   4.771 -63.399  1.00 84.93           C  
ATOM   3486  C   LYS A 448      46.629   3.463 -63.446  1.00 84.93           C  
ATOM   3487  CB  LYS A 448      48.416   4.824 -64.553  1.00 84.93           C  
ATOM   3488  O   LYS A 448      45.701   3.319 -64.244  1.00 84.93           O  
ATOM   3489  CG  LYS A 448      49.417   3.678 -64.556  1.00 84.93           C  
ATOM   3490  CD  LYS A 448      50.384   3.784 -65.728  1.00 84.93           C  
ATOM   3491  CE  LYS A 448      51.383   2.635 -65.735  1.00 84.93           C  
ATOM   3492  NZ  LYS A 448      52.312   2.715 -66.902  1.00 84.93           N  
ATOM   3493  N   SER A 449      46.838   2.667 -62.514  1.00 86.07           N  
ATOM   3494  CA  SER A 449      46.315   1.307 -62.582  1.00 86.07           C  
ATOM   3495  C   SER A 449      45.207   1.089 -61.557  1.00 86.07           C  
ATOM   3496  CB  SER A 449      47.435   0.290 -62.357  1.00 86.07           C  
ATOM   3497  O   SER A 449      44.434   0.134 -61.664  1.00 86.07           O  
ATOM   3498  OG  SER A 449      48.429   0.406 -63.361  1.00 86.07           O  
ATOM   3499  N   GLY A 450      44.969   2.224 -60.623  1.00 88.87           N  
ATOM   3500  CA  GLY A 450      43.839   2.040 -59.727  1.00 88.87           C  
ATOM   3501  C   GLY A 450      43.958   2.838 -58.443  1.00 88.87           C  
ATOM   3502  O   GLY A 450      44.759   3.772 -58.358  1.00 88.87           O  
ATOM   3503  N   VAL A 451      43.018   2.501 -57.392  1.00 89.15           N  
ATOM   3504  CA  VAL A 451      42.843   3.274 -56.167  1.00 89.15           C  
ATOM   3505  C   VAL A 451      42.952   2.353 -54.954  1.00 89.15           C  
ATOM   3506  CB  VAL A 451      41.487   4.015 -56.152  1.00 89.15           C  
ATOM   3507  O   VAL A 451      42.422   1.239 -54.963  1.00 89.15           O  
ATOM   3508  CG1 VAL A 451      41.319   4.809 -54.858  1.00 89.15           C  
ATOM   3509  CG2 VAL A 451      41.370   4.936 -57.366  1.00 89.15           C  
ATOM   3510  N   GLY A 452      43.932   2.883 -53.847  1.00 87.03           N  
ATOM   3511  CA  GLY A 452      43.957   2.264 -52.531  1.00 87.03           C  
ATOM   3512  C   GLY A 452      43.212   3.065 -51.481  1.00 87.03           C  
ATOM   3513  O   GLY A 452      43.368   4.285 -51.396  1.00 87.03           O  
ATOM   3514  N   ILE A 453      42.233   2.542 -50.822  1.00 82.95           N  
ATOM   3515  CA  ILE A 453      41.466   3.179 -49.757  1.00 82.95           C  
ATOM   3516  C   ILE A 453      41.792   2.518 -48.420  1.00 82.95           C  
ATOM   3517  CB  ILE A 453      39.948   3.109 -50.034  1.00 82.95           C  
ATOM   3518  O   ILE A 453      41.589   1.313 -48.251  1.00 82.95           O  
ATOM   3519  CG1 ILE A 453      39.631   3.680 -51.421  1.00 82.95           C  
ATOM   3520  CG2 ILE A 453      39.165   3.849 -48.945  1.00 82.95           C  
ATOM   3521  CD1 ILE A 453      39.884   5.176 -51.547  1.00 82.95           C  
ATOM   3522  N   GLY A 454      42.568   3.395 -47.496  1.00 75.89           N  
ATOM   3523  CA  GLY A 454      42.865   2.880 -46.169  1.00 75.89           C  
ATOM   3524  C   GLY A 454      44.112   2.018 -46.128  1.00 75.89           C  
ATOM   3525  O   GLY A 454      44.414   1.401 -45.104  1.00 75.89           O  
ATOM   3526  N   LYS A 455      44.841   1.925 -47.402  1.00 73.51           N  
ATOM   3527  CA  LYS A 455      46.102   1.227 -47.633  1.00 73.51           C  
ATOM   3528  C   LYS A 455      46.727   1.647 -48.961  1.00 73.51           C  
ATOM   3529  CB  LYS A 455      45.890  -0.287 -47.609  1.00 73.51           C  
ATOM   3530  O   LYS A 455      46.088   2.326 -49.767  1.00 73.51           O  
ATOM   3531  CG  LYS A 455      45.026  -0.809 -48.748  1.00 73.51           C  
ATOM   3532  CD  LYS A 455      44.833  -2.317 -48.658  1.00 73.51           C  
ATOM   3533  CE  LYS A 455      46.080  -3.069 -49.103  1.00 73.51           C  
ATOM   3534  NZ  LYS A 455      45.889  -4.549 -49.033  1.00 73.51           N  
ATOM   3535  N   TYR A 456      48.031   1.284 -49.196  1.00 76.13           N  
ATOM   3536  CA  TYR A 456      48.681   1.432 -50.494  1.00 76.13           C  
ATOM   3537  C   TYR A 456      48.107   0.449 -51.507  1.00 76.13           C  
ATOM   3538  CB  TYR A 456      50.193   1.224 -50.364  1.00 76.13           C  
ATOM   3539  O   TYR A 456      47.846  -0.710 -51.177  1.00 76.13           O  
ATOM   3540  CG  TYR A 456      50.892   2.316 -49.592  1.00 76.13           C  
ATOM   3541  CD1 TYR A 456      51.086   3.577 -50.152  1.00 76.13           C  
ATOM   3542  CD2 TYR A 456      51.360   2.090 -48.302  1.00 76.13           C  
ATOM   3543  CE1 TYR A 456      51.731   4.586 -49.445  1.00 76.13           C  
ATOM   3544  CE2 TYR A 456      52.007   3.092 -47.586  1.00 76.13           C  
ATOM   3545  OH  TYR A 456      52.827   5.330 -47.460  1.00 76.13           O  
ATOM   3546  CZ  TYR A 456      52.187   4.335 -48.165  1.00 76.13           C  
ATOM   3547  N   ARG A 457      47.795   1.055 -52.893  1.00 82.36           N  
ATOM   3548  CA  ARG A 457      47.315   0.168 -53.948  1.00 82.36           C  
ATOM   3549  C   ARG A 457      48.413  -0.787 -54.403  1.00 82.36           C  
ATOM   3550  CB  ARG A 457      46.798   0.978 -55.139  1.00 82.36           C  
ATOM   3551  O   ARG A 457      49.474  -0.351 -54.855  1.00 82.36           O  
ATOM   3552  CG  ARG A 457      46.144   0.133 -56.221  1.00 82.36           C  
ATOM   3553  CD  ARG A 457      46.615   0.535 -57.611  1.00 82.36           C  
ATOM   3554  NE  ARG A 457      46.353  -0.513 -58.593  1.00 82.36           N  
ATOM   3555  NH1 ARG A 457      46.007   0.937 -60.357  1.00 82.36           N  
ATOM   3556  NH2 ARG A 457      45.850  -1.326 -60.681  1.00 82.36           N  
ATOM   3557  CZ  ARG A 457      46.071  -0.298 -59.875  1.00 82.36           C  
ATOM   3558  N   GLU A 458      48.105  -2.039 -54.144  1.00 78.55           N  
ATOM   3559  CA  GLU A 458      49.122  -3.035 -54.469  1.00 78.55           C  
ATOM   3560  C   GLU A 458      48.616  -4.018 -55.521  1.00 78.55           C  
ATOM   3561  CB  GLU A 458      49.558  -3.789 -53.210  1.00 78.55           C  
ATOM   3562  O   GLU A 458      49.408  -4.720 -56.153  1.00 78.55           O  
ATOM   3563  CG  GLU A 458      50.256  -2.913 -52.179  1.00 78.55           C  
ATOM   3564  CD  GLU A 458      50.554  -3.640 -50.878  1.00 78.55           C  
ATOM   3565  OE1 GLU A 458      51.457  -3.201 -50.130  1.00 78.55           O  
ATOM   3566  OE2 GLU A 458      49.880  -4.658 -50.604  1.00 78.55           O  
ATOM   3567  N   ARG A 459      47.212  -4.056 -55.726  1.00 81.72           N  
ATOM   3568  CA  ARG A 459      46.582  -4.979 -56.665  1.00 81.72           C  
ATOM   3569  C   ARG A 459      45.252  -4.427 -57.166  1.00 81.72           C  
ATOM   3570  CB  ARG A 459      46.370  -6.347 -56.014  1.00 81.72           C  
ATOM   3571  O   ARG A 459      44.578  -3.677 -56.456  1.00 81.72           O  
ATOM   3572  CG  ARG A 459      47.620  -6.924 -55.370  1.00 81.72           C  
ATOM   3573  CD  ARG A 459      47.321  -8.206 -54.606  1.00 81.72           C  
ATOM   3574  NE  ARG A 459      47.956  -8.211 -53.291  1.00 81.72           N  
ATOM   3575  NH1 ARG A 459      47.750 -10.489 -52.970  1.00 81.72           N  
ATOM   3576  NH2 ARG A 459      48.734  -9.185 -51.362  1.00 81.72           N  
ATOM   3577  CZ  ARG A 459      48.145  -9.295 -52.544  1.00 81.72           C  
ATOM   3578  N   GLY A 460      44.889  -4.812 -58.483  1.00 82.98           N  
ATOM   3579  CA  GLY A 460      43.566  -4.562 -59.033  1.00 82.98           C  
ATOM   3580  C   GLY A 460      43.232  -3.086 -59.136  1.00 82.98           C  
ATOM   3581  O   GLY A 460      44.055  -2.233 -58.798  1.00 82.98           O  
ATOM   3582  N   ALA A 461      42.158  -2.791 -59.711  1.00 87.55           N  
ATOM   3583  CA  ALA A 461      41.647  -1.446 -59.960  1.00 87.55           C  
ATOM   3584  C   ALA A 461      41.073  -0.832 -58.686  1.00 87.55           C  
ATOM   3585  CB  ALA A 461      40.585  -1.475 -61.057  1.00 87.55           C  
ATOM   3586  O   ALA A 461      41.119   0.386 -58.501  1.00 87.55           O  
ATOM   3587  N   LEU A 462      40.765  -1.607 -57.725  1.00 88.67           N  
ATOM   3588  CA  LEU A 462      40.265  -1.205 -56.415  1.00 88.67           C  
ATOM   3589  C   LEU A 462      40.800  -2.126 -55.323  1.00 88.67           C  
ATOM   3590  CB  LEU A 462      38.735  -1.212 -56.400  1.00 88.67           C  
ATOM   3591  O   LEU A 462      40.499  -3.322 -55.311  1.00 88.67           O  
ATOM   3592  CG  LEU A 462      38.067  -0.715 -55.117  1.00 88.67           C  
ATOM   3593  CD1 LEU A 462      38.375   0.762 -54.897  1.00 88.67           C  
ATOM   3594  CD2 LEU A 462      36.561  -0.950 -55.172  1.00 88.67           C  
ATOM   3595  N   ASP A 463      41.826  -1.480 -54.403  1.00 85.32           N  
ATOM   3596  CA  ASP A 463      42.523  -2.202 -53.344  1.00 85.32           C  
ATOM   3597  C   ASP A 463      42.227  -1.592 -51.976  1.00 85.32           C  
ATOM   3598  CB  ASP A 463      44.031  -2.209 -53.602  1.00 85.32           C  
ATOM   3599  O   ASP A 463      42.793  -0.557 -51.616  1.00 85.32           O  
ATOM   3600  CG  ASP A 463      44.777  -3.209 -52.736  1.00 85.32           C  
ATOM   3601  OD1 ASP A 463      44.131  -3.941 -51.956  1.00 85.32           O  
ATOM   3602  OD2 ASP A 463      46.022  -3.264 -52.833  1.00 85.32           O  
ATOM   3603  N   VAL A 464      41.249  -2.195 -51.227  1.00 86.66           N  
ATOM   3604  CA  VAL A 464      40.628  -1.606 -50.045  1.00 86.66           C  
ATOM   3605  C   VAL A 464      41.027  -2.399 -48.802  1.00 86.66           C  
ATOM   3606  CB  VAL A 464      39.089  -1.559 -50.175  1.00 86.66           C  
ATOM   3607  O   VAL A 464      41.019  -3.632 -48.815  1.00 86.66           O  
ATOM   3608  CG1 VAL A 464      38.464  -0.885 -48.955  1.00 86.66           C  
ATOM   3609  CG2 VAL A 464      38.685  -0.833 -51.457  1.00 86.66           C  
ATOM   3610  N   ASP A 465      41.575  -1.700 -47.783  1.00 79.91           N  
ATOM   3611  CA  ASP A 465      41.696  -2.209 -46.420  1.00 79.91           C  
ATOM   3612  C   ASP A 465      40.396  -2.012 -45.643  1.00 79.91           C  
ATOM   3613  CB  ASP A 465      42.853  -1.523 -45.692  1.00 79.91           C  
ATOM   3614  O   ASP A 465      40.117  -0.913 -45.159  1.00 79.91           O  
ATOM   3615  CG  ASP A 465      43.161  -2.150 -44.343  1.00 79.91           C  
ATOM   3616  OD1 ASP A 465      42.758  -3.309 -44.104  1.00 79.91           O  
ATOM   3617  OD2 ASP A 465      43.808  -1.478 -43.512  1.00 79.91           O  
ATOM   3618  N   GLY A 466      39.374  -3.111 -45.880  1.00 81.29           N  
ATOM   3619  CA  GLY A 466      38.053  -3.080 -45.271  1.00 81.29           C  
ATOM   3620  C   GLY A 466      36.968  -3.638 -46.172  1.00 81.29           C  
ATOM   3621  O   GLY A 466      37.262  -4.248 -47.202  1.00 81.29           O  
ATOM   3622  N   ASP A 467      35.631  -3.551 -45.591  1.00 82.29           N  
ATOM   3623  CA  ASP A 467      34.454  -4.050 -46.295  1.00 82.29           C  
ATOM   3624  C   ASP A 467      34.160  -3.212 -47.537  1.00 82.29           C  
ATOM   3625  CB  ASP A 467      33.237  -4.057 -45.366  1.00 82.29           C  
ATOM   3626  O   ASP A 467      34.312  -1.989 -47.518  1.00 82.29           O  
ATOM   3627  CG  ASP A 467      33.374  -5.042 -44.218  1.00 82.29           C  
ATOM   3628  OD1 ASP A 467      34.112  -6.041 -44.356  1.00 82.29           O  
ATOM   3629  OD2 ASP A 467      32.735  -4.818 -43.167  1.00 82.29           O  
ATOM   3630  N   ILE A 468      33.701  -3.949 -48.679  1.00 85.50           N  
ATOM   3631  CA  ILE A 468      33.327  -3.292 -49.927  1.00 85.50           C  
ATOM   3632  C   ILE A 468      31.816  -3.384 -50.126  1.00 85.50           C  
ATOM   3633  CB  ILE A 468      34.065  -3.912 -51.135  1.00 85.50           C  
ATOM   3634  O   ILE A 468      31.236  -4.469 -50.031  1.00 85.50           O  
ATOM   3635  CG1 ILE A 468      35.582  -3.863 -50.916  1.00 85.50           C  
ATOM   3636  CG2 ILE A 468      33.676  -3.195 -52.431  1.00 85.50           C  
ATOM   3637  CD1 ILE A 468      36.381  -4.660 -51.938  1.00 85.50           C  
ATOM   3638  N   TYR A 469      31.188  -2.161 -50.306  1.00 83.61           N  
ATOM   3639  CA  TYR A 469      29.749  -2.075 -50.530  1.00 83.61           C  
ATOM   3640  C   TYR A 469      29.445  -1.556 -51.930  1.00 83.61           C  
ATOM   3641  CB  TYR A 469      29.095  -1.168 -49.483  1.00 83.61           C  
ATOM   3642  O   TYR A 469      30.135  -0.666 -52.432  1.00 83.61           O  
ATOM   3643  CG  TYR A 469      29.026  -1.782 -48.106  1.00 83.61           C  
ATOM   3644  CD1 TYR A 469      27.823  -2.266 -47.597  1.00 83.61           C  
ATOM   3645  CD2 TYR A 469      30.163  -1.878 -47.310  1.00 83.61           C  
ATOM   3646  CE1 TYR A 469      27.754  -2.831 -46.328  1.00 83.61           C  
ATOM   3647  CE2 TYR A 469      30.105  -2.441 -46.039  1.00 83.61           C  
ATOM   3648  OH  TYR A 469      28.836  -3.472 -44.301  1.00 83.61           O  
ATOM   3649  CZ  TYR A 469      28.899  -2.914 -45.558  1.00 83.61           C  
ATOM   3650  N   ALA A 470      28.459  -2.244 -52.684  1.00 84.45           N  
ATOM   3651  CA  ALA A 470      27.888  -1.743 -53.931  1.00 84.45           C  
ATOM   3652  C   ALA A 470      26.367  -1.658 -53.843  1.00 84.45           C  
ATOM   3653  CB  ALA A 470      28.300  -2.634 -55.101  1.00 84.45           C  
ATOM   3654  O   ALA A 470      25.708  -2.617 -53.436  1.00 84.45           O  
ATOM   3655  N   ASN A 471      25.855  -0.286 -54.094  1.00 84.41           N  
ATOM   3656  CA  ASN A 471      24.415  -0.062 -54.014  1.00 84.41           C  
ATOM   3657  C   ASN A 471      23.859  -0.470 -52.653  1.00 84.41           C  
ATOM   3658  CB  ASN A 471      23.692  -0.817 -55.132  1.00 84.41           C  
ATOM   3659  O   ASN A 471      22.807  -1.108 -52.573  1.00 84.41           O  
ATOM   3660  CG  ASN A 471      24.027  -0.282 -56.510  1.00 84.41           C  
ATOM   3661  ND2 ASN A 471      24.114  -1.175 -57.488  1.00 84.41           N  
ATOM   3662  OD1 ASN A 471      24.207   0.925 -56.694  1.00 84.41           O  
ATOM   3663  N   ASN A 472      24.708  -0.215 -51.527  1.00 77.60           N  
ATOM   3664  CA  ASN A 472      24.323  -0.387 -50.130  1.00 77.60           C  
ATOM   3665  C   ASN A 472      24.305  -1.860 -49.731  1.00 77.60           C  
ATOM   3666  CB  ASN A 472      22.957   0.251 -49.867  1.00 77.60           C  
ATOM   3667  O   ASN A 472      23.679  -2.231 -48.737  1.00 77.60           O  
ATOM   3668  CG  ASN A 472      23.005   1.766 -49.897  1.00 77.60           C  
ATOM   3669  ND2 ASN A 472      21.915   2.385 -50.334  1.00 77.60           N  
ATOM   3670  OD1 ASN A 472      24.014   2.374 -49.532  1.00 77.60           O  
ATOM   3671  N   SER A 473      24.983  -2.631 -50.565  1.00 77.88           N  
ATOM   3672  CA  SER A 473      25.079  -4.048 -50.230  1.00 77.88           C  
ATOM   3673  C   SER A 473      26.533  -4.500 -50.152  1.00 77.88           C  
ATOM   3674  CB  SER A 473      24.327  -4.894 -51.258  1.00 77.88           C  
ATOM   3675  O   SER A 473      27.359  -4.097 -50.975  1.00 77.88           O  
ATOM   3676  OG  SER A 473      22.940  -4.606 -51.229  1.00 77.88           O  
ATOM   3677  N   GLN A 474      26.818  -5.211 -49.078  1.00 81.04           N  
ATOM   3678  CA  GLN A 474      28.163  -5.765 -48.965  1.00 81.04           C  
ATOM   3679  C   GLN A 474      28.448  -6.752 -50.094  1.00 81.04           C  
ATOM   3680  CB  GLN A 474      28.350  -6.449 -47.610  1.00 81.04           C  
ATOM   3681  O   GLN A 474      27.626  -7.624 -50.386  1.00 81.04           O  
ATOM   3682  CG  GLN A 474      29.782  -6.892 -47.337  1.00 81.04           C  
ATOM   3683  CD  GLN A 474      29.945  -7.547 -45.979  1.00 81.04           C  
ATOM   3684  NE2 GLN A 474      31.190  -7.726 -45.552  1.00 81.04           N  
ATOM   3685  OE1 GLN A 474      28.959  -7.889 -45.318  1.00 81.04           O  
ATOM   3686  N   ILE A 475      29.535  -6.553 -50.783  1.00 82.24           N  
ATOM   3687  CA  ILE A 475      29.941  -7.490 -51.824  1.00 82.24           C  
ATOM   3688  C   ILE A 475      30.573  -8.726 -51.188  1.00 82.24           C  
ATOM   3689  CB  ILE A 475      30.925  -6.837 -52.820  1.00 82.24           C  
ATOM   3690  O   ILE A 475      31.395  -8.611 -50.276  1.00 82.24           O  
ATOM   3691  CG1 ILE A 475      30.253  -5.663 -53.542  1.00 82.24           C  
ATOM   3692  CG2 ILE A 475      31.444  -7.872 -53.823  1.00 82.24           C  
ATOM   3693  CD1 ILE A 475      31.168  -4.928 -54.512  1.00 82.24           C  
ATOM   3694  N   GLN A 476      30.033  -9.979 -51.463  1.00 77.07           N  
ATOM   3695  CA  GLN A 476      30.477 -11.267 -50.941  1.00 77.07           C  
ATOM   3696  C   GLN A 476      31.976 -11.460 -51.154  1.00 77.07           C  
ATOM   3697  CB  GLN A 476      29.702 -12.409 -51.601  1.00 77.07           C  
ATOM   3698  O   GLN A 476      32.471 -11.327 -52.274  1.00 77.07           O  
ATOM   3699  CG  GLN A 476      30.046 -13.786 -51.048  1.00 77.07           C  
ATOM   3700  CD  GLN A 476      29.038 -14.847 -51.447  1.00 77.07           C  
ATOM   3701  NE2 GLN A 476      29.239 -16.068 -50.962  1.00 77.07           N  
ATOM   3702  OE1 GLN A 476      28.087 -14.572 -52.185  1.00 77.07           O  
ATOM   3703  N   GLN A 477      32.898 -11.834 -50.180  1.00 74.60           N  
ATOM   3704  CA  GLN A 477      34.357 -11.877 -50.170  1.00 74.60           C  
ATOM   3705  C   GLN A 477      34.866 -13.299 -50.392  1.00 74.60           C  
ATOM   3706  CB  GLN A 477      34.902 -11.323 -48.853  1.00 74.60           C  
ATOM   3707  O   GLN A 477      35.961 -13.496 -50.924  1.00 74.60           O  
ATOM   3708  CG  GLN A 477      34.629  -9.839 -48.650  1.00 74.60           C  
ATOM   3709  CD  GLN A 477      34.989  -9.361 -47.256  1.00 74.60           C  
ATOM   3710  NE2 GLN A 477      34.838  -8.063 -47.016  1.00 74.60           N  
ATOM   3711  OE1 GLN A 477      35.397 -10.153 -46.400  1.00 74.60           O  
ATOM   3712  N   TYR A 478      33.854 -14.331 -50.155  1.00 80.01           N  
ATOM   3713  CA  TYR A 478      34.173 -15.723 -50.451  1.00 80.01           C  
ATOM   3714  C   TYR A 478      33.410 -16.208 -51.678  1.00 80.01           C  
ATOM   3715  CB  TYR A 478      33.851 -16.616 -49.249  1.00 80.01           C  
ATOM   3716  O   TYR A 478      32.191 -16.044 -51.763  1.00 80.01           O  
ATOM   3717  CG  TYR A 478      34.433 -18.005 -49.352  1.00 80.01           C  
ATOM   3718  CD1 TYR A 478      33.723 -19.036 -49.963  1.00 80.01           C  
ATOM   3719  CD2 TYR A 478      35.693 -18.289 -48.837  1.00 80.01           C  
ATOM   3720  CE1 TYR A 478      34.254 -20.317 -50.058  1.00 80.01           C  
ATOM   3721  CE2 TYR A 478      36.235 -19.567 -48.927  1.00 80.01           C  
ATOM   3722  OH  TYR A 478      36.040 -21.840 -49.630  1.00 80.01           O  
ATOM   3723  CZ  TYR A 478      35.509 -20.573 -49.538  1.00 80.01           C  
ATOM   3724  N   GLN A 479      34.031 -16.827 -52.677  1.00 84.65           N  
ATOM   3725  CA  GLN A 479      33.434 -17.247 -53.940  1.00 84.65           C  
ATOM   3726  C   GLN A 479      32.567 -18.489 -53.753  1.00 84.65           C  
ATOM   3727  CB  GLN A 479      34.519 -17.517 -54.984  1.00 84.65           C  
ATOM   3728  O   GLN A 479      33.057 -19.535 -53.323  1.00 84.65           O  
ATOM   3729  CG  GLN A 479      33.975 -17.815 -56.375  1.00 84.65           C  
ATOM   3730  CD  GLN A 479      35.069 -18.109 -57.383  1.00 84.65           C  
ATOM   3731  NE2 GLN A 479      34.855 -17.698 -58.628  1.00 84.65           N  
ATOM   3732  OE1 GLN A 479      36.100 -18.701 -57.045  1.00 84.65           O  
ATOM   3733  N   LEU A 480      31.269 -18.482 -53.975  1.00 88.83           N  
ATOM   3734  CA  LEU A 480      30.343 -19.601 -53.839  1.00 88.83           C  
ATOM   3735  C   LEU A 480      29.987 -20.181 -55.203  1.00 88.83           C  
ATOM   3736  CB  LEU A 480      29.070 -19.158 -53.112  1.00 88.83           C  
ATOM   3737  O   LEU A 480      29.544 -21.328 -55.299  1.00 88.83           O  
ATOM   3738  CG  LEU A 480      29.231 -18.763 -51.643  1.00 88.83           C  
ATOM   3739  CD1 LEU A 480      27.898 -18.289 -51.073  1.00 88.83           C  
ATOM   3740  CD2 LEU A 480      29.781 -19.931 -50.832  1.00 88.83           C  
ATOM   3741  N   THR A 481      30.256 -19.441 -56.289  1.00 90.32           N  
ATOM   3742  CA  THR A 481      30.098 -19.825 -57.687  1.00 90.32           C  
ATOM   3743  C   THR A 481      31.289 -19.352 -58.516  1.00 90.32           C  
ATOM   3744  CB  THR A 481      28.797 -19.255 -58.280  1.00 90.32           C  
ATOM   3745  O   THR A 481      32.130 -18.594 -58.028  1.00 90.32           O  
ATOM   3746  CG2 THR A 481      27.577 -19.760 -57.518  1.00 90.32           C  
ATOM   3747  OG1 THR A 481      28.833 -17.824 -58.207  1.00 90.32           O  
ATOM   3748  N   SER A 482      31.416 -19.868 -59.782  1.00 88.96           N  
ATOM   3749  CA  SER A 482      32.396 -19.345 -60.729  1.00 88.96           C  
ATOM   3750  C   SER A 482      32.079 -17.903 -61.111  1.00 88.96           C  
ATOM   3751  CB  SER A 482      32.445 -20.215 -61.985  1.00 88.96           C  
ATOM   3752  O   SER A 482      30.987 -17.405 -60.828  1.00 88.96           O  
ATOM   3753  OG  SER A 482      31.202 -20.189 -62.665  1.00 88.96           O  
ATOM   3754  N   ASN A 483      33.054 -17.180 -61.654  1.00 84.83           N  
ATOM   3755  CA  ASN A 483      32.945 -15.765 -61.993  1.00 84.83           C  
ATOM   3756  C   ASN A 483      31.784 -15.506 -62.949  1.00 84.83           C  
ATOM   3757  CB  ASN A 483      34.255 -15.255 -62.598  1.00 84.83           C  
ATOM   3758  O   ASN A 483      31.230 -14.406 -62.975  1.00 84.83           O  
ATOM   3759  CG  ASN A 483      35.376 -15.176 -61.581  1.00 84.83           C  
ATOM   3760  ND2 ASN A 483      36.614 -15.230 -62.057  1.00 84.83           N  
ATOM   3761  OD1 ASN A 483      35.131 -15.067 -60.377  1.00 84.83           O  
ATOM   3762  N   ASN A 484      31.377 -16.546 -63.636  1.00 87.01           N  
ATOM   3763  CA  ASN A 484      30.293 -16.411 -64.602  1.00 87.01           C  
ATOM   3764  C   ASN A 484      28.949 -16.807 -63.996  1.00 87.01           C  
ATOM   3765  CB  ASN A 484      30.579 -17.246 -65.852  1.00 87.01           C  
ATOM   3766  O   ASN A 484      27.939 -16.863 -64.699  1.00 87.01           O  
ATOM   3767  CG  ASN A 484      30.619 -18.734 -65.563  1.00 87.01           C  
ATOM   3768  ND2 ASN A 484      30.902 -19.530 -66.587  1.00 87.01           N  
ATOM   3769  OD1 ASN A 484      30.397 -19.165 -64.428  1.00 87.01           O  
ATOM   3770  N   GLY A 485      28.990 -17.212 -62.591  1.00 84.45           N  
ATOM   3771  CA  GLY A 485      27.734 -17.476 -61.905  1.00 84.45           C  
ATOM   3772  C   GLY A 485      27.329 -18.937 -61.945  1.00 84.45           C  
ATOM   3773  O   GLY A 485      26.292 -19.313 -61.394  1.00 84.45           O  
ATOM   3774  N   GLY A 486      28.142 -19.761 -62.528  1.00 90.46           N  
ATOM   3775  CA  GLY A 486      27.950 -21.200 -62.613  1.00 90.46           C  
ATOM   3776  C   GLY A 486      28.620 -21.959 -61.483  1.00 90.46           C  
ATOM   3777  O   GLY A 486      29.285 -21.360 -60.635  1.00 90.46           O  
ATOM   3778  N   PRO A 487      28.291 -23.378 -61.442  1.00 92.33           N  
ATOM   3779  CA  PRO A 487      28.960 -24.195 -60.427  1.00 92.33           C  
ATOM   3780  C   PRO A 487      30.483 -24.115 -60.514  1.00 92.33           C  
ATOM   3781  CB  PRO A 487      28.470 -25.612 -60.736  1.00 92.33           C  
ATOM   3782  O   PRO A 487      31.034 -23.944 -61.605  1.00 92.33           O  
ATOM   3783  CG  PRO A 487      27.202 -25.419 -61.503  1.00 92.33           C  
ATOM   3784  CD  PRO A 487      27.323 -24.162 -62.316  1.00 92.33           C  
ATOM   3785  N   LYS A 488      31.106 -24.203 -59.392  1.00 90.60           N  
ATOM   3786  CA  LYS A 488      32.555 -24.083 -59.255  1.00 90.60           C  
ATOM   3787  C   LYS A 488      33.274 -25.177 -60.040  1.00 90.60           C  
ATOM   3788  CB  LYS A 488      32.962 -24.142 -57.782  1.00 90.60           C  
ATOM   3789  O   LYS A 488      34.252 -24.906 -60.739  1.00 90.60           O  
ATOM   3790  CG  LYS A 488      32.612 -22.889 -56.993  1.00 90.60           C  
ATOM   3791  CD  LYS A 488      33.023 -23.016 -55.531  1.00 90.60           C  
ATOM   3792  CE  LYS A 488      34.536 -22.953 -55.368  1.00 90.60           C  
ATOM   3793  NZ  LYS A 488      34.941 -23.026 -53.932  1.00 90.60           N  
ATOM   3794  N   TRP A 489      32.838 -26.350 -60.073  1.00 91.43           N  
ATOM   3795  CA  TRP A 489      33.404 -27.469 -60.818  1.00 91.43           C  
ATOM   3796  C   TRP A 489      32.657 -28.762 -60.510  1.00 91.43           C  
ATOM   3797  CB  TRP A 489      34.891 -27.634 -60.494  1.00 91.43           C  
ATOM   3798  O   TRP A 489      31.766 -28.783 -59.657  1.00 91.43           O  
ATOM   3799  CG  TRP A 489      35.185 -27.762 -59.030  1.00 91.43           C  
ATOM   3800  CD1 TRP A 489      35.292 -28.919 -58.309  1.00 91.43           C  
ATOM   3801  CD2 TRP A 489      35.404 -26.692 -58.106  1.00 91.43           C  
ATOM   3802  CE2 TRP A 489      35.640 -27.274 -56.840  1.00 91.43           C  
ATOM   3803  CE3 TRP A 489      35.426 -25.296 -58.226  1.00 91.43           C  
ATOM   3804  NE1 TRP A 489      35.565 -28.632 -56.991  1.00 91.43           N  
ATOM   3805  CH2 TRP A 489      35.909 -25.143 -55.846  1.00 91.43           C  
ATOM   3806  CZ2 TRP A 489      35.894 -26.506 -55.701  1.00 91.43           C  
ATOM   3807  CZ3 TRP A 489      35.679 -24.534 -57.091  1.00 91.43           C  
ATOM   3808  N   ASN A 490      33.050 -29.902 -61.260  1.00 92.26           N  
ATOM   3809  CA  ASN A 490      32.525 -31.247 -61.053  1.00 92.26           C  
ATOM   3810  C   ASN A 490      33.211 -31.943 -59.881  1.00 92.26           C  
ATOM   3811  CB  ASN A 490      32.672 -32.083 -62.327  1.00 92.26           C  
ATOM   3812  O   ASN A 490      34.438 -32.064 -59.857  1.00 92.26           O  
ATOM   3813  CG  ASN A 490      31.651 -31.717 -63.386  1.00 92.26           C  
ATOM   3814  ND2 ASN A 490      31.928 -32.090 -64.630  1.00 92.26           N  
ATOM   3815  OD1 ASN A 490      30.623 -31.102 -63.090  1.00 92.26           O  
ATOM   3816  N   VAL A 491      32.359 -32.366 -58.964  1.00 92.25           N  
ATOM   3817  CA  VAL A 491      32.890 -33.025 -57.775  1.00 92.25           C  
ATOM   3818  C   VAL A 491      33.150 -34.500 -58.075  1.00 92.25           C  
ATOM   3819  CB  VAL A 491      31.931 -32.887 -56.572  1.00 92.25           C  
ATOM   3820  O   VAL A 491      32.273 -35.199 -58.589  1.00 92.25           O  
ATOM   3821  CG1 VAL A 491      32.471 -33.645 -55.361  1.00 92.25           C  
ATOM   3822  CG2 VAL A 491      31.713 -31.414 -56.231  1.00 92.25           C  
ATOM   3823  N   ASP A 492      34.402 -34.968 -57.850  1.00 91.66           N  
ATOM   3824  CA  ASP A 492      34.803 -36.347 -58.113  1.00 91.66           C  
ATOM   3825  C   ASP A 492      34.259 -37.291 -57.043  1.00 91.66           C  
ATOM   3826  CB  ASP A 492      36.328 -36.458 -58.186  1.00 91.66           C  
ATOM   3827  O   ASP A 492      33.896 -38.431 -57.340  1.00 91.66           O  
ATOM   3828  CG  ASP A 492      36.912 -35.803 -59.425  1.00 91.66           C  
ATOM   3829  OD1 ASP A 492      36.194 -35.667 -60.439  1.00 91.66           O  
ATOM   3830  OD2 ASP A 492      38.101 -35.421 -59.388  1.00 91.66           O  
ATOM   3831  N   ASN A 493      34.147 -36.842 -55.837  1.00 93.09           N  
ATOM   3832  CA  ASN A 493      33.636 -37.566 -54.678  1.00 93.09           C  
ATOM   3833  C   ASN A 493      32.907 -36.636 -53.712  1.00 93.09           C  
ATOM   3834  CB  ASN A 493      34.771 -38.296 -53.957  1.00 93.09           C  
ATOM   3835  O   ASN A 493      33.530 -35.784 -53.075  1.00 93.09           O  
ATOM   3836  CG  ASN A 493      34.268 -39.266 -52.907  1.00 93.09           C  
ATOM   3837  ND2 ASN A 493      35.012 -40.344 -52.690  1.00 93.09           N  
ATOM   3838  OD1 ASN A 493      33.217 -39.050 -52.297  1.00 93.09           O  
ATOM   3839  N   ALA A 494      31.625 -36.844 -53.635  1.00 92.07           N  
ATOM   3840  CA  ALA A 494      30.796 -35.963 -52.816  1.00 92.07           C  
ATOM   3841  C   ALA A 494      31.169 -36.076 -51.340  1.00 92.07           C  
ATOM   3842  CB  ALA A 494      29.318 -36.286 -53.015  1.00 92.07           C  
ATOM   3843  O   ALA A 494      30.955 -35.141 -50.566  1.00 92.07           O  
ATOM   3844  N   ASN A 495      31.818 -37.110 -50.974  1.00 89.94           N  
ATOM   3845  CA  ASN A 495      32.193 -37.364 -49.587  1.00 89.94           C  
ATOM   3846  C   ASN A 495      33.449 -36.592 -49.195  1.00 89.94           C  
ATOM   3847  CB  ASN A 495      32.396 -38.863 -49.352  1.00 89.94           C  
ATOM   3848  O   ASN A 495      33.693 -36.355 -48.011  1.00 89.94           O  
ATOM   3849  CG  ASN A 495      31.118 -39.660 -49.528  1.00 89.94           C  
ATOM   3850  ND2 ASN A 495      31.254 -40.914 -49.942  1.00 89.94           N  
ATOM   3851  OD1 ASN A 495      30.018 -39.152 -49.294  1.00 89.94           O  
ATOM   3852  N   ASN A 496      34.201 -36.163 -50.160  1.00 89.03           N  
ATOM   3853  CA  ASN A 496      35.486 -35.521 -49.904  1.00 89.03           C  
ATOM   3854  C   ASN A 496      35.397 -34.005 -50.058  1.00 89.03           C  
ATOM   3855  CB  ASN A 496      36.564 -36.086 -50.831  1.00 89.03           C  
ATOM   3856  O   ASN A 496      36.404 -33.305 -49.945  1.00 89.03           O  
ATOM   3857  CG  ASN A 496      36.913 -37.526 -50.512  1.00 89.03           C  
ATOM   3858  ND2 ASN A 496      37.618 -38.182 -51.426  1.00 89.03           N  
ATOM   3859  OD1 ASN A 496      36.550 -38.046 -49.453  1.00 89.03           O  
ATOM   3860  N   LEU A 497      34.214 -33.461 -50.304  1.00 88.17           N  
ATOM   3861  CA  LEU A 497      34.040 -32.036 -50.561  1.00 88.17           C  
ATOM   3862  C   LEU A 497      34.077 -31.241 -49.260  1.00 88.17           C  
ATOM   3863  CB  LEU A 497      32.719 -31.780 -51.292  1.00 88.17           C  
ATOM   3864  O   LEU A 497      33.323 -31.532 -48.328  1.00 88.17           O  
ATOM   3865  CG  LEU A 497      32.452 -30.338 -51.725  1.00 88.17           C  
ATOM   3866  CD1 LEU A 497      33.493 -29.890 -52.746  1.00 88.17           C  
ATOM   3867  CD2 LEU A 497      31.044 -30.202 -52.293  1.00 88.17           C  
ATOM   3868  N   TYR A 498      34.897 -30.085 -49.200  1.00 83.12           N  
ATOM   3869  CA  TYR A 498      35.124 -29.329 -47.974  1.00 83.12           C  
ATOM   3870  C   TYR A 498      34.795 -27.854 -48.173  1.00 83.12           C  
ATOM   3871  CB  TYR A 498      36.576 -29.482 -47.509  1.00 83.12           C  
ATOM   3872  O   TYR A 498      34.364 -27.176 -47.238  1.00 83.12           O  
ATOM   3873  CG  TYR A 498      36.961 -30.903 -47.178  1.00 83.12           C  
ATOM   3874  CD1 TYR A 498      36.688 -31.445 -45.924  1.00 83.12           C  
ATOM   3875  CD2 TYR A 498      37.599 -31.706 -48.117  1.00 83.12           C  
ATOM   3876  CE1 TYR A 498      37.043 -32.754 -45.614  1.00 83.12           C  
ATOM   3877  CE2 TYR A 498      37.958 -33.016 -47.818  1.00 83.12           C  
ATOM   3878  OH  TYR A 498      38.029 -34.827 -46.264  1.00 83.12           O  
ATOM   3879  CZ  TYR A 498      37.676 -33.531 -46.566  1.00 83.12           C  
ATOM   3880  N   GLU A 499      34.792 -27.365 -49.298  1.00 86.49           N  
ATOM   3881  CA  GLU A 499      34.598 -25.948 -49.593  1.00 86.49           C  
ATOM   3882  C   GLU A 499      33.134 -25.643 -49.896  1.00 86.49           C  
ATOM   3883  CB  GLU A 499      35.480 -25.518 -50.768  1.00 86.49           C  
ATOM   3884  O   GLU A 499      32.492 -26.359 -50.666  1.00 86.49           O  
ATOM   3885  CG  GLU A 499      36.971 -25.668 -50.505  1.00 86.49           C  
ATOM   3886  CD  GLU A 499      37.824 -25.447 -51.744  1.00 86.49           C  
ATOM   3887  OE1 GLU A 499      39.070 -25.510 -51.643  1.00 86.49           O  
ATOM   3888  OE2 GLU A 499      37.241 -25.208 -52.826  1.00 86.49           O  
ATOM   3889  N   PRO A 500      32.757 -24.555 -49.080  1.00 89.45           N  
ATOM   3890  CA  PRO A 500      31.392 -24.142 -49.417  1.00 89.45           C  
ATOM   3891  C   PRO A 500      31.249 -23.712 -50.876  1.00 89.45           C  
ATOM   3892  CB  PRO A 500      31.138 -22.963 -48.473  1.00 89.45           C  
ATOM   3893  O   PRO A 500      32.178 -23.135 -51.447  1.00 89.45           O  
ATOM   3894  CG  PRO A 500      32.177 -23.097 -47.407  1.00 89.45           C  
ATOM   3895  CD  PRO A 500      33.343 -23.857 -47.970  1.00 89.45           C  
ATOM   3896  N   GLY A 501      30.145 -24.061 -51.419  1.00 92.10           N  
ATOM   3897  CA  GLY A 501      29.903 -23.643 -52.791  1.00 92.10           C  
ATOM   3898  C   GLY A 501      28.834 -24.466 -53.485  1.00 92.10           C  
ATOM   3899  O   GLY A 501      28.206 -25.327 -52.866  1.00 92.10           O  
ATOM   3900  N   GLN A 502      28.646 -24.012 -54.757  1.00 94.98           N  
ATOM   3901  CA  GLN A 502      27.752 -24.729 -55.661  1.00 94.98           C  
ATOM   3902  C   GLN A 502      28.541 -25.563 -56.667  1.00 94.98           C  
ATOM   3903  CB  GLN A 502      26.832 -23.752 -56.395  1.00 94.98           C  
ATOM   3904  O   GLN A 502      29.392 -25.036 -57.386  1.00 94.98           O  
ATOM   3905  CG  GLN A 502      25.953 -22.922 -55.469  1.00 94.98           C  
ATOM   3906  CD  GLN A 502      25.061 -21.953 -56.221  1.00 94.98           C  
ATOM   3907  NE2 GLN A 502      24.443 -21.029 -55.493  1.00 94.98           N  
ATOM   3908  OE1 GLN A 502      24.928 -22.033 -57.446  1.00 94.98           O  
ATOM   3909  N   TYR A 503      28.198 -26.925 -56.712  1.00 95.43           N  
ATOM   3910  CA  TYR A 503      28.980 -27.860 -57.513  1.00 95.43           C  
ATOM   3911  C   TYR A 503      28.077 -28.698 -58.410  1.00 95.43           C  
ATOM   3912  CB  TYR A 503      29.814 -28.775 -56.611  1.00 95.43           C  
ATOM   3913  O   TYR A 503      26.852 -28.671 -58.267  1.00 95.43           O  
ATOM   3914  CG  TYR A 503      30.699 -28.029 -55.642  1.00 95.43           C  
ATOM   3915  CD1 TYR A 503      32.004 -27.682 -55.986  1.00 95.43           C  
ATOM   3916  CD2 TYR A 503      30.233 -27.670 -54.382  1.00 95.43           C  
ATOM   3917  CE1 TYR A 503      32.824 -26.997 -55.095  1.00 95.43           C  
ATOM   3918  CE2 TYR A 503      31.044 -26.985 -53.484  1.00 95.43           C  
ATOM   3919  OH  TYR A 503      33.143 -25.974 -52.963  1.00 95.43           O  
ATOM   3920  CZ  TYR A 503      32.336 -26.653 -53.849  1.00 95.43           C  
ATOM   3921  N   ILE A 504      28.761 -29.372 -59.267  1.00 94.85           N  
ATOM   3922  CA  ILE A 504      28.123 -30.404 -60.077  1.00 94.85           C  
ATOM   3923  C   ILE A 504      28.515 -31.785 -59.556  1.00 94.85           C  
ATOM   3924  CB  ILE A 504      28.501 -30.266 -61.569  1.00 94.85           C  
ATOM   3925  O   ILE A 504      29.674 -32.015 -59.203  1.00 94.85           O  
ATOM   3926  CG1 ILE A 504      28.027 -28.915 -62.117  1.00 94.85           C  
ATOM   3927  CG2 ILE A 504      27.916 -31.423 -62.383  1.00 94.85           C  
ATOM   3928  CD1 ILE A 504      28.629 -28.549 -63.466  1.00 94.85           C  
ATOM   3929  N   LEU A 505      27.492 -32.691 -59.497  1.00 95.12           N  
ATOM   3930  CA  LEU A 505      27.756 -34.067 -59.091  1.00 95.12           C  
ATOM   3931  C   LEU A 505      27.322 -35.047 -60.175  1.00 95.12           C  
ATOM   3932  CB  LEU A 505      27.032 -34.386 -57.779  1.00 95.12           C  
ATOM   3933  O   LEU A 505      26.140 -35.115 -60.521  1.00 95.12           O  
ATOM   3934  CG  LEU A 505      27.424 -35.694 -57.091  1.00 95.12           C  
ATOM   3935  CD1 LEU A 505      28.897 -35.666 -56.698  1.00 95.12           C  
ATOM   3936  CD2 LEU A 505      26.544 -35.939 -55.869  1.00 95.12           C  
ATOM   3937  N   GLY A 506      28.252 -35.724 -60.754  1.00 94.06           N  
ATOM   3938  CA  GLY A 506      28.005 -36.686 -61.816  1.00 94.06           C  
ATOM   3939  C   GLY A 506      27.373 -37.973 -61.322  1.00 94.06           C  
ATOM   3940  O   GLY A 506      27.464 -38.299 -60.136  1.00 94.06           O  
ATOM   3941  N   PRO A 507      26.713 -38.718 -62.208  1.00 93.08           N  
ATOM   3942  CA  PRO A 507      25.988 -39.949 -61.886  1.00 93.08           C  
ATOM   3943  C   PRO A 507      26.896 -41.036 -61.314  1.00 93.08           C  
ATOM   3944  CB  PRO A 507      25.405 -40.378 -63.235  1.00 93.08           C  
ATOM   3945  O   PRO A 507      26.444 -41.871 -60.526  1.00 93.08           O  
ATOM   3946  CG  PRO A 507      25.369 -39.126 -64.050  1.00 93.08           C  
ATOM   3947  CD  PRO A 507      26.473 -38.221 -63.585  1.00 93.08           C  
ATOM   3948  N   SER A 508      28.217 -40.977 -61.579  1.00 93.33           N  
ATOM   3949  CA  SER A 508      29.153 -42.019 -61.170  1.00 93.33           C  
ATOM   3950  C   SER A 508      30.000 -41.567 -59.985  1.00 93.33           C  
ATOM   3951  CB  SER A 508      30.061 -42.411 -62.336  1.00 93.33           C  
ATOM   3952  O   SER A 508      30.868 -42.307 -59.518  1.00 93.33           O  
ATOM   3953  OG  SER A 508      30.694 -41.269 -62.887  1.00 93.33           O  
ATOM   3954  N   ALA A 509      29.762 -40.398 -59.485  1.00 93.23           N  
ATOM   3955  CA  ALA A 509      30.566 -39.869 -58.386  1.00 93.23           C  
ATOM   3956  C   ALA A 509      30.239 -40.580 -57.076  1.00 93.23           C  
ATOM   3957  CB  ALA A 509      30.347 -38.366 -58.241  1.00 93.23           C  
ATOM   3958  O   ALA A 509      29.068 -40.768 -56.740  1.00 93.23           O  
ATOM   3959  N   PRO A 510      31.234 -41.070 -56.436  1.00 92.66           N  
ATOM   3960  CA  PRO A 510      31.021 -41.628 -55.098  1.00 92.66           C  
ATOM   3961  C   PRO A 510      30.361 -40.635 -54.143  1.00 92.66           C  
ATOM   3962  CB  PRO A 510      32.436 -41.976 -54.631  1.00 92.66           C  
ATOM   3963  O   PRO A 510      30.725 -39.457 -54.124  1.00 92.66           O  
ATOM   3964  CG  PRO A 510      33.209 -42.204 -55.890  1.00 92.66           C  
ATOM   3965  CD  PRO A 510      32.697 -41.261 -56.941  1.00 92.66           C  
ATOM   3966  N   GLY A 511      29.213 -41.213 -53.484  1.00 89.26           N  
ATOM   3967  CA  GLY A 511      28.506 -40.323 -52.577  1.00 89.26           C  
ATOM   3968  C   GLY A 511      27.285 -39.678 -53.206  1.00 89.26           C  
ATOM   3969  O   GLY A 511      26.657 -38.805 -52.602  1.00 89.26           O  
ATOM   3970  N   ASN A 512      26.994 -40.026 -54.517  1.00 93.96           N  
ATOM   3971  CA  ASN A 512      25.759 -39.677 -55.212  1.00 93.96           C  
ATOM   3972  C   ASN A 512      24.575 -40.486 -54.691  1.00 93.96           C  
ATOM   3973  CB  ASN A 512      25.917 -39.878 -56.721  1.00 93.96           C  
ATOM   3974  O   ASN A 512      24.580 -41.716 -54.760  1.00 93.96           O  
ATOM   3975  CG  ASN A 512      24.756 -39.309 -57.511  1.00 93.96           C  
ATOM   3976  ND2 ASN A 512      25.056 -38.707 -58.656  1.00 93.96           N  
ATOM   3977  OD1 ASN A 512      23.598 -39.408 -57.096  1.00 93.96           O  
ATOM   3978  N   PRO A 513      23.503 -39.854 -54.278  1.00 93.46           N  
ATOM   3979  CA  PRO A 513      22.418 -40.520 -53.553  1.00 93.46           C  
ATOM   3980  C   PRO A 513      21.475 -41.288 -54.476  1.00 93.46           C  
ATOM   3981  CB  PRO A 513      21.689 -39.361 -52.869  1.00 93.46           C  
ATOM   3982  O   PRO A 513      20.808 -42.229 -54.039  1.00 93.46           O  
ATOM   3983  CG  PRO A 513      21.987 -38.167 -53.717  1.00 93.46           C  
ATOM   3984  CD  PRO A 513      23.371 -38.317 -54.281  1.00 93.46           C  
ATOM   3985  N   ASN A 514      21.482 -41.071 -55.725  1.00 92.49           N  
ATOM   3986  CA  ASN A 514      20.449 -41.686 -56.551  1.00 92.49           C  
ATOM   3987  C   ASN A 514      20.960 -41.988 -57.957  1.00 92.49           C  
ATOM   3988  CB  ASN A 514      19.211 -40.788 -56.619  1.00 92.49           C  
ATOM   3989  O   ASN A 514      20.186 -42.373 -58.835  1.00 92.49           O  
ATOM   3990  CG  ASN A 514      19.475 -39.483 -57.343  1.00 92.49           C  
ATOM   3991  ND2 ASN A 514      18.424 -38.701 -57.558  1.00 92.49           N  
ATOM   3992  OD1 ASN A 514      20.614 -39.181 -57.708  1.00 92.49           O  
ATOM   3993  N   GLY A 515      22.356 -41.686 -58.165  1.00 91.93           N  
ATOM   3994  CA  GLY A 515      22.965 -42.065 -59.429  1.00 91.93           C  
ATOM   3995  C   GLY A 515      22.530 -41.189 -60.588  1.00 91.93           C  
ATOM   3996  O   GLY A 515      22.731 -41.544 -61.752  1.00 91.93           O  
ATOM   3997  N   GLN A 516      21.950 -40.061 -60.249  1.00 94.09           N  
ATOM   3998  CA  GLN A 516      21.519 -39.081 -61.240  1.00 94.09           C  
ATOM   3999  C   GLN A 516      22.437 -37.861 -61.242  1.00 94.09           C  
ATOM   4000  CB  GLN A 516      20.075 -38.650 -60.977  1.00 94.09           C  
ATOM   4001  O   GLN A 516      22.982 -37.486 -60.202  1.00 94.09           O  
ATOM   4002  CG  GLN A 516      19.063 -39.781 -61.107  1.00 94.09           C  
ATOM   4003  CD  GLN A 516      18.941 -40.300 -62.527  1.00 94.09           C  
ATOM   4004  NE2 GLN A 516      18.752 -41.607 -62.667  1.00 94.09           N  
ATOM   4005  OE1 GLN A 516      19.016 -39.531 -63.491  1.00 94.09           O  
ATOM   4006  N   TRP A 517      22.619 -37.260 -62.380  1.00 95.15           N  
ATOM   4007  CA  TRP A 517      23.299 -35.978 -62.539  1.00 95.15           C  
ATOM   4008  C   TRP A 517      22.537 -34.865 -61.827  1.00 95.15           C  
ATOM   4009  CB  TRP A 517      23.460 -35.635 -64.023  1.00 95.15           C  
ATOM   4010  O   TRP A 517      21.306 -34.819 -61.875  1.00 95.15           O  
ATOM   4011  CG  TRP A 517      24.206 -34.360 -64.276  1.00 95.15           C  
ATOM   4012  CD1 TRP A 517      25.549 -34.221 -64.497  1.00 95.15           C  
ATOM   4013  CD2 TRP A 517      23.652 -33.042 -64.329  1.00 95.15           C  
ATOM   4014  CE2 TRP A 517      24.717 -32.151 -64.587  1.00 95.15           C  
ATOM   4015  CE3 TRP A 517      22.357 -32.528 -64.184  1.00 95.15           C  
ATOM   4016  NE1 TRP A 517      25.862 -32.894 -64.685  1.00 95.15           N  
ATOM   4017  CH2 TRP A 517      23.248 -30.295 -64.556  1.00 95.15           C  
ATOM   4018  CZ2 TRP A 517      24.525 -30.772 -64.703  1.00 95.15           C  
ATOM   4019  CZ3 TRP A 517      22.168 -31.155 -64.300  1.00 95.15           C  
ATOM   4020  N   GLY A 518      23.332 -33.966 -61.197  1.00 94.57           N  
ATOM   4021  CA  GLY A 518      22.605 -32.885 -60.552  1.00 94.57           C  
ATOM   4022  C   GLY A 518      23.515 -31.844 -59.928  1.00 94.57           C  
ATOM   4023  O   GLY A 518      24.695 -31.757 -60.272  1.00 94.57           O  
ATOM   4024  N   PHE A 519      22.956 -31.015 -59.151  1.00 95.53           N  
ATOM   4025  CA  PHE A 519      23.647 -29.903 -58.508  1.00 95.53           C  
ATOM   4026  C   PHE A 519      23.818 -30.161 -57.016  1.00 95.53           C  
ATOM   4027  CB  PHE A 519      22.882 -28.594 -58.730  1.00 95.53           C  
ATOM   4028  O   PHE A 519      22.849 -30.467 -56.318  1.00 95.53           O  
ATOM   4029  CG  PHE A 519      22.750 -28.206 -60.178  1.00 95.53           C  
ATOM   4030  CD1 PHE A 519      23.804 -27.597 -60.848  1.00 95.53           C  
ATOM   4031  CD2 PHE A 519      21.570 -28.451 -60.869  1.00 95.53           C  
ATOM   4032  CE1 PHE A 519      23.684 -27.238 -62.189  1.00 95.53           C  
ATOM   4033  CE2 PHE A 519      21.443 -28.094 -62.209  1.00 95.53           C  
ATOM   4034  CZ  PHE A 519      22.501 -27.487 -62.866  1.00 95.53           C  
ATOM   4035  N   LEU A 520      25.034 -30.047 -56.634  1.00 95.86           N  
ATOM   4036  CA  LEU A 520      25.373 -30.251 -55.230  1.00 95.86           C  
ATOM   4037  C   LEU A 520      25.679 -28.924 -54.545  1.00 95.86           C  
ATOM   4038  CB  LEU A 520      26.571 -31.195 -55.100  1.00 95.86           C  
ATOM   4039  O   LEU A 520      26.536 -28.166 -55.007  1.00 95.86           O  
ATOM   4040  CG  LEU A 520      27.061 -31.477 -53.678  1.00 95.86           C  
ATOM   4041  CD1 LEU A 520      26.061 -32.359 -52.938  1.00 95.86           C  
ATOM   4042  CD2 LEU A 520      28.439 -32.129 -53.707  1.00 95.86           C  
ATOM   4043  N   PHE A 521      24.941 -28.626 -53.506  1.00 94.90           N  
ATOM   4044  CA  PHE A 521      25.190 -27.478 -52.643  1.00 94.90           C  
ATOM   4045  C   PHE A 521      25.854 -27.914 -51.341  1.00 94.90           C  
ATOM   4046  CB  PHE A 521      23.885 -26.736 -52.343  1.00 94.90           C  
ATOM   4047  O   PHE A 521      25.312 -28.745 -50.610  1.00 94.90           O  
ATOM   4048  CG  PHE A 521      23.173 -26.239 -53.573  1.00 94.90           C  
ATOM   4049  CD1 PHE A 521      23.348 -24.933 -54.013  1.00 94.90           C  
ATOM   4050  CD2 PHE A 521      22.329 -27.078 -54.288  1.00 94.90           C  
ATOM   4051  CE1 PHE A 521      22.691 -24.470 -55.151  1.00 94.90           C  
ATOM   4052  CE2 PHE A 521      21.669 -26.623 -55.426  1.00 94.90           C  
ATOM   4053  CZ  PHE A 521      21.851 -25.318 -55.855  1.00 94.90           C  
ATOM   4054  N   HIS A 522      26.956 -27.342 -51.171  1.00 92.91           N  
ATOM   4055  CA  HIS A 522      27.741 -27.710 -49.999  1.00 92.91           C  
ATOM   4056  C   HIS A 522      27.898 -26.528 -49.048  1.00 92.91           C  
ATOM   4057  CB  HIS A 522      29.116 -28.234 -50.418  1.00 92.91           C  
ATOM   4058  O   HIS A 522      28.473 -25.502 -49.417  1.00 92.91           O  
ATOM   4059  CG  HIS A 522      29.946 -28.721 -49.274  1.00 92.91           C  
ATOM   4060  CD2 HIS A 522      30.929 -28.115 -48.566  1.00 92.91           C  
ATOM   4061  ND1 HIS A 522      29.807 -29.983 -48.737  1.00 92.91           N  
ATOM   4062  CE1 HIS A 522      30.669 -30.132 -47.746  1.00 92.91           C  
ATOM   4063  NE2 HIS A 522      31.362 -29.013 -47.622  1.00 92.91           N  
ATOM   4064  N   TYR A 523      27.291 -26.661 -47.823  1.00 90.52           N  
ATOM   4065  CA  TYR A 523      27.372 -25.645 -46.779  1.00 90.52           C  
ATOM   4066  C   TYR A 523      28.254 -26.114 -45.628  1.00 90.52           C  
ATOM   4067  CB  TYR A 523      25.974 -25.298 -46.257  1.00 90.52           C  
ATOM   4068  O   TYR A 523      28.017 -27.177 -45.049  1.00 90.52           O  
ATOM   4069  CG  TYR A 523      25.063 -24.709 -47.307  1.00 90.52           C  
ATOM   4070  CD1 TYR A 523      25.019 -23.334 -47.527  1.00 90.52           C  
ATOM   4071  CD2 TYR A 523      24.245 -25.525 -48.080  1.00 90.52           C  
ATOM   4072  CE1 TYR A 523      24.180 -22.786 -48.491  1.00 90.52           C  
ATOM   4073  CE2 TYR A 523      23.402 -24.989 -49.047  1.00 90.52           C  
ATOM   4074  OH  TYR A 523      22.544 -23.084 -50.202  1.00 90.52           O  
ATOM   4075  CZ  TYR A 523      23.377 -23.620 -49.246  1.00 90.52           C  
ATOM   4076  N   SER A 524      29.118 -25.272 -45.321  1.00 85.89           N  
ATOM   4077  CA  SER A 524      30.037 -25.619 -44.242  1.00 85.89           C  
ATOM   4078  C   SER A 524      30.051 -24.544 -43.160  1.00 85.89           C  
ATOM   4079  CB  SER A 524      31.451 -25.826 -44.786  1.00 85.89           C  
ATOM   4080  O   SER A 524      30.039 -23.350 -43.465  1.00 85.89           O  
ATOM   4081  OG  SER A 524      32.347 -26.166 -43.743  1.00 85.89           O  
ATOM   4082  N   TYR A 525      29.994 -24.906 -41.824  1.00 79.44           N  
ATOM   4083  CA  TYR A 525      30.025 -24.059 -40.637  1.00 79.44           C  
ATOM   4084  C   TYR A 525      31.309 -23.239 -40.586  1.00 79.44           C  
ATOM   4085  CB  TYR A 525      29.896 -24.906 -39.368  1.00 79.44           C  
ATOM   4086  O   TYR A 525      31.279 -22.047 -40.273  1.00 79.44           O  
ATOM   4087  CG  TYR A 525      30.028 -24.112 -38.092  1.00 79.44           C  
ATOM   4088  CD1 TYR A 525      31.209 -24.135 -37.353  1.00 79.44           C  
ATOM   4089  CD2 TYR A 525      28.974 -23.337 -37.621  1.00 79.44           C  
ATOM   4090  CE1 TYR A 525      31.335 -23.406 -36.175  1.00 79.44           C  
ATOM   4091  CE2 TYR A 525      29.088 -22.604 -36.445  1.00 79.44           C  
ATOM   4092  OH  TYR A 525      30.391 -21.921 -34.564  1.00 79.44           O  
ATOM   4093  CZ  TYR A 525      30.271 -22.645 -35.730  1.00 79.44           C  
ATOM   4094  N   ASN A 526      32.336 -23.738 -40.980  1.00 72.62           N  
ATOM   4095  CA  ASN A 526      33.629 -23.073 -40.856  1.00 72.62           C  
ATOM   4096  C   ASN A 526      34.205 -22.709 -42.221  1.00 72.62           C  
ATOM   4097  CB  ASN A 526      34.613 -23.953 -40.081  1.00 72.62           C  
ATOM   4098  O   ASN A 526      35.392 -22.399 -42.336  1.00 72.62           O  
ATOM   4099  CG  ASN A 526      34.282 -24.039 -38.605  1.00 72.62           C  
ATOM   4100  ND2 ASN A 526      34.658 -25.147 -37.976  1.00 72.62           N  
ATOM   4101  OD1 ASN A 526      33.692 -23.119 -38.033  1.00 72.62           O  
ATOM   4102  N   GLY A 527      33.209 -22.022 -43.139  1.00 70.19           N  
ATOM   4103  CA  GLY A 527      33.759 -21.607 -44.420  1.00 70.19           C  
ATOM   4104  C   GLY A 527      34.883 -22.502 -44.905  1.00 70.19           C  
ATOM   4105  O   GLY A 527      34.695 -23.708 -45.074  1.00 70.19           O  
ATOM   4106  N   LYS A 528      36.160 -22.028 -45.203  1.00 66.15           N  
ATOM   4107  CA  LYS A 528      37.333 -22.703 -45.751  1.00 66.15           C  
ATOM   4108  C   LYS A 528      37.858 -23.763 -44.786  1.00 66.15           C  
ATOM   4109  CB  LYS A 528      38.435 -21.692 -46.069  1.00 66.15           C  
ATOM   4110  O   LYS A 528      38.736 -24.552 -45.141  1.00 66.15           O  
ATOM   4111  CG  LYS A 528      38.168 -20.857 -47.313  1.00 66.15           C  
ATOM   4112  CD  LYS A 528      39.350 -19.955 -47.646  1.00 66.15           C  
ATOM   4113  CE  LYS A 528      39.062 -19.077 -48.855  1.00 66.15           C  
ATOM   4114  NZ  LYS A 528      40.221 -18.196 -49.190  1.00 66.15           N  
ATOM   4115  N   ASN A 529      37.099 -24.094 -43.722  1.00 66.52           N  
ATOM   4116  CA  ASN A 529      37.428 -25.130 -42.748  1.00 66.52           C  
ATOM   4117  C   ASN A 529      38.934 -25.237 -42.531  1.00 66.52           C  
ATOM   4118  CB  ASN A 529      36.856 -26.480 -43.186  1.00 66.52           C  
ATOM   4119  O   ASN A 529      39.565 -26.193 -42.987  1.00 66.52           O  
ATOM   4120  CG  ASN A 529      36.851 -27.502 -42.067  1.00 66.52           C  
ATOM   4121  ND2 ASN A 529      36.524 -28.745 -42.401  1.00 66.52           N  
ATOM   4122  OD1 ASN A 529      37.137 -27.178 -40.912  1.00 66.52           O  
ATOM   4123  N   THR A 530      39.656 -24.337 -41.906  1.00 69.29           N  
ATOM   4124  CA  THR A 530      41.096 -24.231 -41.701  1.00 69.29           C  
ATOM   4125  C   THR A 530      41.525 -25.010 -40.461  1.00 69.29           C  
ATOM   4126  CB  THR A 530      41.534 -22.761 -41.564  1.00 69.29           C  
ATOM   4127  O   THR A 530      42.707 -25.320 -40.294  1.00 69.29           O  
ATOM   4128  CG2 THR A 530      41.365 -22.011 -42.882  1.00 69.29           C  
ATOM   4129  OG1 THR A 530      40.737 -22.122 -40.559  1.00 69.29           O  
ATOM   4130  N   ASP A 531      40.723 -25.669 -39.615  1.00 70.66           N  
ATOM   4131  CA  ASP A 531      41.045 -26.271 -38.324  1.00 70.66           C  
ATOM   4132  C   ASP A 531      40.739 -27.767 -38.324  1.00 70.66           C  
ATOM   4133  CB  ASP A 531      40.273 -25.576 -37.201  1.00 70.66           C  
ATOM   4134  O   ASP A 531      40.978 -28.455 -37.330  1.00 70.66           O  
ATOM   4135  CG  ASP A 531      38.773 -25.550 -37.440  1.00 70.66           C  
ATOM   4136  OD1 ASP A 531      38.319 -25.995 -38.516  1.00 70.66           O  
ATOM   4137  OD2 ASP A 531      38.040 -25.077 -36.545  1.00 70.66           O  
ATOM   4138  N   GLY A 532      40.424 -28.338 -39.662  1.00 72.76           N  
ATOM   4139  CA  GLY A 532      40.354 -29.783 -39.804  1.00 72.76           C  
ATOM   4140  C   GLY A 532      39.081 -30.378 -39.233  1.00 72.76           C  
ATOM   4141  O   GLY A 532      38.801 -31.563 -39.427  1.00 72.76           O  
ATOM   4142  N   ILE A 533      38.273 -29.655 -38.515  1.00 77.91           N  
ATOM   4143  CA  ILE A 533      36.965 -30.045 -38.001  1.00 77.91           C  
ATOM   4144  C   ILE A 533      35.875 -29.599 -38.973  1.00 77.91           C  
ATOM   4145  CB  ILE A 533      36.708 -29.451 -36.598  1.00 77.91           C  
ATOM   4146  O   ILE A 533      35.819 -28.429 -39.358  1.00 77.91           O  
ATOM   4147  CG1 ILE A 533      37.733 -29.991 -35.594  1.00 77.91           C  
ATOM   4148  CG2 ILE A 533      35.279 -29.752 -36.137  1.00 77.91           C  
ATOM   4149  CD1 ILE A 533      37.685 -29.309 -34.233  1.00 77.91           C  
ATOM   4150  N   LYS A 534      34.951 -30.670 -39.333  1.00 76.89           N  
ATOM   4151  CA  LYS A 534      33.983 -30.408 -40.394  1.00 76.89           C  
ATOM   4152  C   LYS A 534      32.553 -30.570 -39.887  1.00 76.89           C  
ATOM   4153  CB  LYS A 534      34.225 -31.338 -41.584  1.00 76.89           C  
ATOM   4154  O   LYS A 534      32.238 -31.547 -39.205  1.00 76.89           O  
ATOM   4155  CG  LYS A 534      33.335 -31.052 -42.784  1.00 76.89           C  
ATOM   4156  CD  LYS A 534      33.658 -31.976 -43.952  1.00 76.89           C  
ATOM   4157  CE  LYS A 534      32.727 -31.733 -45.132  1.00 76.89           C  
ATOM   4158  NZ  LYS A 534      32.997 -32.680 -46.255  1.00 76.89           N  
ATOM   4159  N   GLU A 535      31.925 -29.577 -40.097  1.00 87.86           N  
ATOM   4160  CA  GLU A 535      30.467 -29.603 -40.017  1.00 87.86           C  
ATOM   4161  C   GLU A 535      29.836 -28.990 -41.264  1.00 87.86           C  
ATOM   4162  CB  GLU A 535      29.984 -28.866 -38.766  1.00 87.86           C  
ATOM   4163  O   GLU A 535      30.062 -27.816 -41.567  1.00 87.86           O  
ATOM   4164  CG  GLU A 535      28.491 -29.012 -38.505  1.00 87.86           C  
ATOM   4165  CD  GLU A 535      28.072 -28.515 -37.130  1.00 87.86           C  
ATOM   4166  OE1 GLU A 535      26.949 -28.843 -36.683  1.00 87.86           O  
ATOM   4167  OE2 GLU A 535      28.871 -27.792 -36.495  1.00 87.86           O  
ATOM   4168  N   ALA A 536      29.091 -29.869 -41.939  1.00 90.15           N  
ATOM   4169  CA  ALA A 536      28.572 -29.402 -43.222  1.00 90.15           C  
ATOM   4170  C   ALA A 536      27.260 -30.100 -43.569  1.00 90.15           C  
ATOM   4171  CB  ALA A 536      29.600 -29.630 -44.327  1.00 90.15           C  
ATOM   4172  O   ALA A 536      26.922 -31.129 -42.980  1.00 90.15           O  
ATOM   4173  N   ILE A 537      26.615 -29.444 -44.454  1.00 93.72           N  
ATOM   4174  CA  ILE A 537      25.442 -30.079 -45.044  1.00 93.72           C  
ATOM   4175  C   ILE A 537      25.561 -30.071 -46.566  1.00 93.72           C  
ATOM   4176  CB  ILE A 537      24.138 -29.377 -44.604  1.00 93.72           C  
ATOM   4177  O   ILE A 537      26.140 -29.148 -47.145  1.00 93.72           O  
ATOM   4178  CG1 ILE A 537      24.136 -27.916 -45.067  1.00 93.72           C  
ATOM   4179  CG2 ILE A 537      23.960 -29.471 -43.086  1.00 93.72           C  
ATOM   4180  CD1 ILE A 537      22.798 -27.211 -44.887  1.00 93.72           C  
ATOM   4181  N   GLN A 538      24.978 -31.122 -47.135  1.00 94.88           N  
ATOM   4182  CA  GLN A 538      24.825 -31.197 -48.584  1.00 94.88           C  
ATOM   4183  C   GLN A 538      23.359 -31.366 -48.974  1.00 94.88           C  
ATOM   4184  CB  GLN A 538      25.655 -32.348 -49.154  1.00 94.88           C  
ATOM   4185  O   GLN A 538      22.622 -32.113 -48.329  1.00 94.88           O  
ATOM   4186  CG  GLN A 538      27.159 -32.135 -49.045  1.00 94.88           C  
ATOM   4187  CD  GLN A 538      27.959 -33.319 -49.554  1.00 94.88           C  
ATOM   4188  NE2 GLN A 538      29.108 -33.042 -50.161  1.00 94.88           N  
ATOM   4189  OE1 GLN A 538      27.548 -34.474 -49.402  1.00 94.88           O  
ATOM   4190  N   THR A 539      23.076 -30.521 -49.918  1.00 95.57           N  
ATOM   4191  CA  THR A 539      21.808 -30.708 -50.614  1.00 95.57           C  
ATOM   4192  C   THR A 539      22.042 -31.032 -52.087  1.00 95.57           C  
ATOM   4193  CB  THR A 539      20.916 -29.458 -50.497  1.00 95.57           C  
ATOM   4194  O   THR A 539      22.817 -30.352 -52.762  1.00 95.57           O  
ATOM   4195  CG2 THR A 539      19.517 -29.727 -51.041  1.00 95.57           C  
ATOM   4196  OG1 THR A 539      20.816 -29.077 -49.119  1.00 95.57           O  
ATOM   4197  N   PHE A 540      21.403 -32.068 -52.495  1.00 95.47           N  
ATOM   4198  CA  PHE A 540      21.573 -32.505 -53.876  1.00 95.47           C  
ATOM   4199  C   PHE A 540      20.242 -32.485 -54.618  1.00 95.47           C  
ATOM   4200  CB  PHE A 540      22.180 -33.911 -53.925  1.00 95.47           C  
ATOM   4201  O   PHE A 540      19.267 -33.095 -54.172  1.00 95.47           O  
ATOM   4202  CG  PHE A 540      22.307 -34.469 -55.317  1.00 95.47           C  
ATOM   4203  CD1 PHE A 540      21.515 -35.534 -55.729  1.00 95.47           C  
ATOM   4204  CD2 PHE A 540      23.219 -33.928 -56.214  1.00 95.47           C  
ATOM   4205  CE1 PHE A 540      21.630 -36.052 -57.016  1.00 95.47           C  
ATOM   4206  CE2 PHE A 540      23.340 -34.441 -57.502  1.00 95.47           C  
ATOM   4207  CZ  PHE A 540      22.545 -35.504 -57.901  1.00 95.47           C  
ATOM   4208  N   TRP A 541      20.348 -31.769 -55.755  1.00 94.18           N  
ATOM   4209  CA  TRP A 541      19.226 -31.717 -56.686  1.00 94.18           C  
ATOM   4210  C   TRP A 541      19.531 -32.511 -57.952  1.00 94.18           C  
ATOM   4211  CB  TRP A 541      18.891 -30.267 -57.046  1.00 94.18           C  
ATOM   4212  O   TRP A 541      20.364 -32.100 -58.764  1.00 94.18           O  
ATOM   4213  CG  TRP A 541      18.230 -29.502 -55.939  1.00 94.18           C  
ATOM   4214  CD1 TRP A 541      18.461 -29.628 -54.597  1.00 94.18           C  
ATOM   4215  CD2 TRP A 541      17.223 -28.495 -56.080  1.00 94.18           C  
ATOM   4216  CE2 TRP A 541      16.891 -28.052 -54.780  1.00 94.18           C  
ATOM   4217  CE3 TRP A 541      16.571 -27.922 -57.180  1.00 94.18           C  
ATOM   4218  NE1 TRP A 541      17.659 -28.759 -53.895  1.00 94.18           N  
ATOM   4219  CH2 TRP A 541      15.308 -26.519 -55.645  1.00 94.18           C  
ATOM   4220  CZ2 TRP A 541      15.932 -27.062 -54.552  1.00 94.18           C  
ATOM   4221  CZ3 TRP A 541      15.617 -26.937 -56.950  1.00 94.18           C  
ATOM   4222  N   SER A 542      18.675 -33.609 -57.984  1.00 93.16           N  
ATOM   4223  CA  SER A 542      18.904 -34.427 -59.171  1.00 93.16           C  
ATOM   4224  C   SER A 542      18.089 -33.921 -60.356  1.00 93.16           C  
ATOM   4225  CB  SER A 542      18.557 -35.889 -58.889  1.00 93.16           C  
ATOM   4226  O   SER A 542      17.088 -33.225 -60.176  1.00 93.16           O  
ATOM   4227  OG  SER A 542      17.171 -36.038 -58.635  1.00 93.16           O  
ATOM   4228  N   ASN A 543      18.511 -34.150 -61.533  1.00 91.65           N  
ATOM   4229  CA  ASN A 543      17.859 -33.708 -62.761  1.00 91.65           C  
ATOM   4230  C   ASN A 543      16.502 -34.381 -62.949  1.00 91.65           C  
ATOM   4231  CB  ASN A 543      18.756 -33.976 -63.971  1.00 91.65           C  
ATOM   4232  O   ASN A 543      15.705 -33.957 -63.788  1.00 91.65           O  
ATOM   4233  CG  ASN A 543      19.057 -35.449 -64.161  1.00 91.65           C  
ATOM   4234  ND2 ASN A 543      19.701 -35.785 -65.272  1.00 91.65           N  
ATOM   4235  OD1 ASN A 543      18.714 -36.279 -63.315  1.00 91.65           O  
ATOM   4236  N   ASN A 544      16.120 -35.408 -62.111  1.00 89.56           N  
ATOM   4237  CA  ASN A 544      14.831 -36.088 -62.181  1.00 89.56           C  
ATOM   4238  C   ASN A 544      13.868 -35.576 -61.113  1.00 89.56           C  
ATOM   4239  CB  ASN A 544      15.014 -37.601 -62.050  1.00 89.56           C  
ATOM   4240  O   ASN A 544      12.782 -36.130 -60.933  1.00 89.56           O  
ATOM   4241  CG  ASN A 544      15.563 -38.008 -60.697  1.00 89.56           C  
ATOM   4242  ND2 ASN A 544      15.642 -39.311 -60.456  1.00 89.56           N  
ATOM   4243  OD1 ASN A 544      15.912 -37.157 -59.874  1.00 89.56           O  
ATOM   4244  N   GLY A 545      14.204 -34.507 -60.365  1.00 86.70           N  
ATOM   4245  CA  GLY A 545      13.277 -33.818 -59.480  1.00 86.70           C  
ATOM   4246  C   GLY A 545      13.349 -34.304 -58.045  1.00 86.70           C  
ATOM   4247  O   GLY A 545      12.544 -33.896 -57.205  1.00 86.70           O  
ATOM   4248  N   GLN A 546      14.345 -35.115 -57.620  1.00 91.59           N  
ATOM   4249  CA  GLN A 546      14.573 -35.622 -56.271  1.00 91.59           C  
ATOM   4250  C   GLN A 546      15.528 -34.716 -55.498  1.00 91.59           C  
ATOM   4251  CB  GLN A 546      15.125 -37.047 -56.318  1.00 91.59           C  
ATOM   4252  O   GLN A 546      16.458 -34.149 -56.075  1.00 91.59           O  
ATOM   4253  CG  GLN A 546      14.156 -38.062 -56.911  1.00 91.59           C  
ATOM   4254  CD  GLN A 546      14.741 -39.460 -56.981  1.00 91.59           C  
ATOM   4255  NE2 GLN A 546      14.221 -40.362 -56.155  1.00 91.59           N  
ATOM   4256  OE1 GLN A 546      15.651 -39.728 -57.772  1.00 91.59           O  
ATOM   4257  N   MET A 547      15.137 -34.582 -54.202  1.00 93.26           N  
ATOM   4258  CA  MET A 547      15.942 -33.753 -53.310  1.00 93.26           C  
ATOM   4259  C   MET A 547      16.505 -34.579 -52.159  1.00 93.26           C  
ATOM   4260  CB  MET A 547      15.114 -32.589 -52.763  1.00 93.26           C  
ATOM   4261  O   MET A 547      15.767 -35.304 -51.490  1.00 93.26           O  
ATOM   4262  CG  MET A 547      14.747 -31.551 -53.811  1.00 93.26           C  
ATOM   4263  SD  MET A 547      13.976 -30.055 -53.080  1.00 93.26           S  
ATOM   4264  CE  MET A 547      13.188 -30.784 -51.617  1.00 93.26           C  
ATOM   4265  N   PHE A 548      17.810 -34.405 -51.973  1.00 95.39           N  
ATOM   4266  CA  PHE A 548      18.507 -35.174 -50.949  1.00 95.39           C  
ATOM   4267  C   PHE A 548      19.265 -34.251 -50.002  1.00 95.39           C  
ATOM   4268  CB  PHE A 548      19.472 -36.176 -51.591  1.00 95.39           C  
ATOM   4269  O   PHE A 548      19.751 -33.195 -50.413  1.00 95.39           O  
ATOM   4270  CG  PHE A 548      18.803 -37.154 -52.518  1.00 95.39           C  
ATOM   4271  CD1 PHE A 548      18.405 -38.405 -52.063  1.00 95.39           C  
ATOM   4272  CD2 PHE A 548      18.571 -36.821 -53.847  1.00 95.39           C  
ATOM   4273  CE1 PHE A 548      17.786 -39.312 -52.920  1.00 95.39           C  
ATOM   4274  CE2 PHE A 548      17.953 -37.723 -54.709  1.00 95.39           C  
ATOM   4275  CZ  PHE A 548      17.562 -38.968 -54.244  1.00 95.39           C  
ATOM   4276  N   PHE A 549      19.247 -34.748 -48.736  1.00 95.19           N  
ATOM   4277  CA  PHE A 549      19.951 -34.019 -47.687  1.00 95.19           C  
ATOM   4278  C   PHE A 549      20.819 -34.961 -46.862  1.00 95.19           C  
ATOM   4279  CB  PHE A 549      18.957 -33.290 -46.778  1.00 95.19           C  
ATOM   4280  O   PHE A 549      20.407 -36.081 -46.550  1.00 95.19           O  
ATOM   4281  CG  PHE A 549      19.588 -32.675 -45.558  1.00 95.19           C  
ATOM   4282  CD1 PHE A 549      19.680 -33.391 -44.371  1.00 95.19           C  
ATOM   4283  CD2 PHE A 549      20.090 -31.381 -45.599  1.00 95.19           C  
ATOM   4284  CE1 PHE A 549      20.264 -32.825 -43.240  1.00 95.19           C  
ATOM   4285  CE2 PHE A 549      20.675 -30.808 -44.473  1.00 95.19           C  
ATOM   4286  CZ  PHE A 549      20.760 -31.532 -43.294  1.00 95.19           C  
ATOM   4287  N   ARG A 550      21.910 -34.501 -46.553  1.00 94.57           N  
ATOM   4288  CA  ARG A 550      22.739 -35.247 -45.611  1.00 94.57           C  
ATOM   4289  C   ARG A 550      23.635 -34.309 -44.809  1.00 94.57           C  
ATOM   4290  CB  ARG A 550      23.592 -36.282 -46.348  1.00 94.57           C  
ATOM   4291  O   ARG A 550      23.917 -33.190 -45.242  1.00 94.57           O  
ATOM   4292  CG  ARG A 550      24.692 -35.677 -47.205  1.00 94.57           C  
ATOM   4293  CD  ARG A 550      25.528 -36.749 -47.890  1.00 94.57           C  
ATOM   4294  NE  ARG A 550      26.616 -36.168 -48.670  1.00 94.57           N  
ATOM   4295  NH1 ARG A 550      27.376 -38.185 -49.500  1.00 94.57           N  
ATOM   4296  NH2 ARG A 550      28.423 -36.232 -50.086  1.00 94.57           N  
ATOM   4297  CZ  ARG A 550      27.470 -36.863 -49.417  1.00 94.57           C  
ATOM   4298  N   HIS A 551      23.989 -34.730 -43.736  1.00 93.49           N  
ATOM   4299  CA  HIS A 551      24.778 -33.968 -42.775  1.00 93.49           C  
ATOM   4300  C   HIS A 551      26.110 -34.652 -42.490  1.00 93.49           C  
ATOM   4301  CB  HIS A 551      23.997 -33.777 -41.473  1.00 93.49           C  
ATOM   4302  O   HIS A 551      26.161 -35.871 -42.310  1.00 93.49           O  
ATOM   4303  CG  HIS A 551      24.806 -33.168 -40.372  1.00 93.49           C  
ATOM   4304  CD2 HIS A 551      25.255 -31.903 -40.194  1.00 93.49           C  
ATOM   4305  ND1 HIS A 551      25.246 -33.891 -39.285  1.00 93.49           N  
ATOM   4306  CE1 HIS A 551      25.933 -33.094 -38.483  1.00 93.49           C  
ATOM   4307  NE2 HIS A 551      25.953 -31.882 -39.012  1.00 93.49           N  
ATOM   4308  N   HIS A 552      27.104 -33.887 -42.561  1.00 91.10           N  
ATOM   4309  CA  HIS A 552      28.400 -34.326 -42.057  1.00 91.10           C  
ATOM   4310  C   HIS A 552      28.559 -33.989 -40.578  1.00 91.10           C  
ATOM   4311  CB  HIS A 552      29.533 -33.691 -42.865  1.00 91.10           C  
ATOM   4312  O   HIS A 552      28.405 -32.831 -40.181  1.00 91.10           O  
ATOM   4313  CG  HIS A 552      30.885 -34.241 -42.537  1.00 91.10           C  
ATOM   4314  CD2 HIS A 552      31.644 -35.167 -43.168  1.00 91.10           C  
ATOM   4315  ND1 HIS A 552      31.606 -33.835 -41.435  1.00 91.10           N  
ATOM   4316  CE1 HIS A 552      32.755 -34.490 -41.403  1.00 91.10           C  
ATOM   4317  NE2 HIS A 552      32.802 -35.305 -42.443  1.00 91.10           N  
ATOM   4318  N   ARG A 553      28.821 -34.928 -39.725  1.00 86.39           N  
ATOM   4319  CA  ARG A 553      28.950 -34.735 -38.284  1.00 86.39           C  
ATOM   4320  C   ARG A 553      30.187 -33.907 -37.951  1.00 86.39           C  
ATOM   4321  CB  ARG A 553      29.014 -36.084 -37.565  1.00 86.39           C  
ATOM   4322  O   ARG A 553      31.150 -33.884 -38.720  1.00 86.39           O  
ATOM   4323  CG  ARG A 553      27.719 -36.877 -37.626  1.00 86.39           C  
ATOM   4324  CD  ARG A 553      27.896 -38.290 -37.087  1.00 86.39           C  
ATOM   4325  NE  ARG A 553      28.589 -39.149 -38.043  1.00 86.39           N  
ATOM   4326  NH1 ARG A 553      28.250 -41.099 -36.851  1.00 86.39           N  
ATOM   4327  NH2 ARG A 553      29.389 -41.148 -38.840  1.00 86.39           N  
ATOM   4328  CZ  ARG A 553      28.741 -40.463 -37.909  1.00 86.39           C  
ATOM   4329  N   TRP A 554      30.010 -33.118 -36.957  1.00 85.71           N  
ATOM   4330  CA  TRP A 554      31.163 -32.407 -36.413  1.00 85.71           C  
ATOM   4331  C   TRP A 554      32.315 -33.368 -36.137  1.00 85.71           C  
ATOM   4332  CB  TRP A 554      30.781 -31.667 -35.128  1.00 85.71           C  
ATOM   4333  O   TRP A 554      32.377 -33.983 -35.070  1.00 85.71           O  
ATOM   4334  CG  TRP A 554      31.831 -30.715 -34.639  1.00 85.71           C  
ATOM   4335  CD1 TRP A 554      32.936 -31.020 -33.892  1.00 85.71           C  
ATOM   4336  CD2 TRP A 554      31.873 -29.302 -34.858  1.00 85.71           C  
ATOM   4337  CE2 TRP A 554      33.032 -28.813 -34.216  1.00 85.71           C  
ATOM   4338  CE3 TRP A 554      31.042 -28.401 -35.537  1.00 85.71           C  
ATOM   4339  NE1 TRP A 554      33.662 -29.880 -33.635  1.00 85.71           N  
ATOM   4340  CH2 TRP A 554      32.550 -26.600 -34.904  1.00 85.71           C  
ATOM   4341  CZ2 TRP A 554      33.380 -27.460 -34.233  1.00 85.71           C  
ATOM   4342  CZ3 TRP A 554      31.390 -27.055 -35.553  1.00 85.71           C  
ATOM   4343  N   SER A 555      33.170 -33.563 -37.099  1.00 83.29           N  
ATOM   4344  CA  SER A 555      34.210 -34.580 -36.987  1.00 83.29           C  
ATOM   4345  C   SER A 555      35.400 -34.255 -37.883  1.00 83.29           C  
ATOM   4346  CB  SER A 555      33.653 -35.959 -37.345  1.00 83.29           C  
ATOM   4347  O   SER A 555      35.272 -33.490 -38.841  1.00 83.29           O  
ATOM   4348  OG  SER A 555      34.698 -36.910 -37.457  1.00 83.29           O  
ATOM   4349  N   MET A 556      36.538 -34.783 -37.489  1.00 83.84           N  
ATOM   4350  CA  MET A 556      37.746 -34.691 -38.305  1.00 83.84           C  
ATOM   4351  C   MET A 556      37.783 -35.802 -39.349  1.00 83.84           C  
ATOM   4352  CB  MET A 556      38.996 -34.757 -37.425  1.00 83.84           C  
ATOM   4353  O   MET A 556      38.699 -35.857 -40.170  1.00 83.84           O  
ATOM   4354  CG  MET A 556      39.180 -33.543 -36.529  1.00 83.84           C  
ATOM   4355  SD  MET A 556      40.648 -33.691 -35.439  1.00 83.84           S  
ATOM   4356  CE  MET A 556      41.952 -33.159 -36.583  1.00 83.84           C  
ATOM   4357  N   ILE A 557      36.872 -36.779 -39.351  1.00 84.68           N  
ATOM   4358  CA  ILE A 557      36.762 -37.891 -40.289  1.00 84.68           C  
ATOM   4359  C   ILE A 557      36.146 -37.403 -41.598  1.00 84.68           C  
ATOM   4360  CB  ILE A 557      35.923 -39.047 -39.700  1.00 84.68           C  
ATOM   4361  O   ILE A 557      35.052 -36.834 -41.603  1.00 84.68           O  
ATOM   4362  CG1 ILE A 557      36.570 -39.575 -38.414  1.00 84.68           C  
ATOM   4363  CG2 ILE A 557      35.753 -40.169 -40.728  1.00 84.68           C  
ATOM   4364  CD1 ILE A 557      35.712 -40.579 -37.657  1.00 84.68           C  
ATOM   4365  N   ILE A 558      36.870 -37.635 -42.721  1.00 78.36           N  
ATOM   4366  CA  ILE A 558      36.578 -37.090 -44.042  1.00 78.36           C  
ATOM   4367  C   ILE A 558      35.256 -37.658 -44.554  1.00 78.36           C  
ATOM   4368  CB  ILE A 558      37.715 -37.394 -45.043  1.00 78.36           C  
ATOM   4369  O   ILE A 558      34.411 -36.918 -45.064  1.00 78.36           O  
ATOM   4370  CG1 ILE A 558      38.951 -36.546 -44.721  1.00 78.36           C  
ATOM   4371  CG2 ILE A 558      37.247 -37.155 -46.482  1.00 78.36           C  
ATOM   4372  CD1 ILE A 558      40.199 -36.953 -45.492  1.00 78.36           C  
ATOM   4373  N   ASP A 559      34.847 -38.833 -44.252  1.00 83.86           N  
ATOM   4374  CA  ASP A 559      33.655 -39.499 -44.770  1.00 83.86           C  
ATOM   4375  C   ASP A 559      32.677 -39.829 -43.645  1.00 83.86           C  
ATOM   4376  CB  ASP A 559      34.039 -40.775 -45.524  1.00 83.86           C  
ATOM   4377  O   ASP A 559      32.149 -40.941 -43.580  1.00 83.86           O  
ATOM   4378  CG  ASP A 559      32.889 -41.356 -46.329  1.00 83.86           C  
ATOM   4379  OD1 ASP A 559      31.922 -40.623 -46.628  1.00 83.86           O  
ATOM   4380  OD2 ASP A 559      32.950 -42.559 -46.664  1.00 83.86           O  
ATOM   4381  N   ASP A 560      32.536 -38.899 -42.769  1.00 89.70           N  
ATOM   4382  CA  ASP A 560      31.624 -39.076 -41.643  1.00 89.70           C  
ATOM   4383  C   ASP A 560      30.250 -38.486 -41.951  1.00 89.70           C  
ATOM   4384  CB  ASP A 560      32.201 -38.434 -40.379  1.00 89.70           C  
ATOM   4385  O   ASP A 560      29.740 -37.657 -41.195  1.00 89.70           O  
ATOM   4386  CG  ASP A 560      31.544 -38.939 -39.106  1.00 89.70           C  
ATOM   4387  OD1 ASP A 560      30.798 -39.940 -39.160  1.00 89.70           O  
ATOM   4388  OD2 ASP A 560      31.773 -38.328 -38.040  1.00 89.70           O  
ATOM   4389  N   TRP A 561      29.640 -38.874 -43.093  1.00 90.58           N  
ATOM   4390  CA  TRP A 561      28.352 -38.384 -43.571  1.00 90.58           C  
ATOM   4391  C   TRP A 561      27.216 -39.286 -43.099  1.00 90.58           C  
ATOM   4392  CB  TRP A 561      28.345 -38.290 -45.099  1.00 90.58           C  
ATOM   4393  O   TRP A 561      27.347 -40.512 -43.104  1.00 90.58           O  
ATOM   4394  CG  TRP A 561      29.227 -37.209 -45.647  1.00 90.58           C  
ATOM   4395  CD1 TRP A 561      30.501 -37.346 -46.122  1.00 90.58           C  
ATOM   4396  CD2 TRP A 561      28.900 -35.821 -45.771  1.00 90.58           C  
ATOM   4397  CE2 TRP A 561      30.025 -35.175 -46.331  1.00 90.58           C  
ATOM   4398  CE3 TRP A 561      27.764 -35.060 -45.464  1.00 90.58           C  
ATOM   4399  NE1 TRP A 561      30.987 -36.127 -46.535  1.00 90.58           N  
ATOM   4400  CH2 TRP A 561      28.921 -33.082 -46.280  1.00 90.58           C  
ATOM   4401  CZ2 TRP A 561      30.046 -33.803 -46.590  1.00 90.58           C  
ATOM   4402  CZ3 TRP A 561      27.787 -33.695 -45.722  1.00 90.58           C  
ATOM   4403  N   GLU A 562      26.278 -38.680 -42.668  1.00 93.17           N  
ATOM   4404  CA  GLU A 562      25.037 -39.426 -42.484  1.00 93.17           C  
ATOM   4405  C   GLU A 562      24.438 -39.840 -43.825  1.00 93.17           C  
ATOM   4406  CB  GLU A 562      24.024 -38.598 -41.689  1.00 93.17           C  
ATOM   4407  O   GLU A 562      24.736 -39.236 -44.858  1.00 93.17           O  
ATOM   4408  CG  GLU A 562      24.476 -38.267 -40.274  1.00 93.17           C  
ATOM   4409  CD  GLU A 562      23.490 -37.389 -39.520  1.00 93.17           C  
ATOM   4410  OE1 GLU A 562      23.589 -37.297 -38.275  1.00 93.17           O  
ATOM   4411  OE2 GLU A 562      22.611 -36.790 -40.178  1.00 93.17           O  
ATOM   4412  N   PRO A 563      23.738 -40.934 -43.704  1.00 92.72           N  
ATOM   4413  CA  PRO A 563      23.108 -41.327 -44.966  1.00 92.72           C  
ATOM   4414  C   PRO A 563      22.243 -40.219 -45.565  1.00 92.72           C  
ATOM   4415  CB  PRO A 563      22.253 -42.534 -44.573  1.00 92.72           C  
ATOM   4416  O   PRO A 563      21.705 -39.386 -44.831  1.00 92.72           O  
ATOM   4417  CG  PRO A 563      22.852 -43.026 -43.295  1.00 92.72           C  
ATOM   4418  CD  PRO A 563      23.452 -41.857 -42.568  1.00 92.72           C  
ATOM   4419  N   TRP A 564      22.066 -40.235 -46.877  1.00 94.26           N  
ATOM   4420  CA  TRP A 564      21.189 -39.302 -47.575  1.00 94.26           C  
ATOM   4421  C   TRP A 564      19.735 -39.511 -47.165  1.00 94.26           C  
ATOM   4422  CB  TRP A 564      21.332 -39.460 -49.092  1.00 94.26           C  
ATOM   4423  O   TRP A 564      19.276 -40.648 -47.039  1.00 94.26           O  
ATOM   4424  CG  TRP A 564      22.632 -38.948 -49.637  1.00 94.26           C  
ATOM   4425  CD1 TRP A 564      23.736 -39.686 -49.962  1.00 94.26           C  
ATOM   4426  CD2 TRP A 564      22.963 -37.585 -49.916  1.00 94.26           C  
ATOM   4427  CE2 TRP A 564      24.286 -37.569 -50.410  1.00 94.26           C  
ATOM   4428  CE3 TRP A 564      22.268 -36.374 -49.798  1.00 94.26           C  
ATOM   4429  NE1 TRP A 564      24.735 -38.862 -50.428  1.00 94.26           N  
ATOM   4430  CH2 TRP A 564      24.226 -35.216 -50.659  1.00 94.26           C  
ATOM   4431  CZ2 TRP A 564      24.929 -36.386 -50.785  1.00 94.26           C  
ATOM   4432  CZ3 TRP A 564      22.909 -35.198 -50.172  1.00 94.26           C  
ATOM   4433  N   ILE A 565      19.144 -38.420 -46.934  1.00 93.25           N  
ATOM   4434  CA  ILE A 565      17.704 -38.435 -46.704  1.00 93.25           C  
ATOM   4435  C   ILE A 565      16.980 -37.889 -47.932  1.00 93.25           C  
ATOM   4436  CB  ILE A 565      17.323 -37.618 -45.450  1.00 93.25           C  
ATOM   4437  O   ILE A 565      17.320 -36.816 -48.435  1.00 93.25           O  
ATOM   4438  CG1 ILE A 565      18.034 -38.176 -44.212  1.00 93.25           C  
ATOM   4439  CG2 ILE A 565      15.804 -37.609 -45.252  1.00 93.25           C  
ATOM   4440  CD1 ILE A 565      17.933 -37.282 -42.984  1.00 93.25           C  
ATOM   4441  N   ASP A 566      16.165 -38.652 -48.443  1.00 91.52           N  
ATOM   4442  CA  ASP A 566      15.294 -38.197 -49.523  1.00 91.52           C  
ATOM   4443  C   ASP A 566      14.217 -37.250 -48.998  1.00 91.52           C  
ATOM   4444  CB  ASP A 566      14.646 -39.390 -50.228  1.00 91.52           C  
ATOM   4445  O   ASP A 566      13.348 -37.657 -48.224  1.00 91.52           O  
ATOM   4446  CG  ASP A 566      13.856 -38.991 -51.463  1.00 91.52           C  
ATOM   4447  OD1 ASP A 566      13.545 -37.792 -51.627  1.00 91.52           O  
ATOM   4448  OD2 ASP A 566      13.539 -39.885 -52.277  1.00 91.52           O  
ATOM   4449  N   TYR A 567      14.293 -35.986 -49.348  1.00 84.80           N  
ATOM   4450  CA  TYR A 567      13.380 -34.943 -48.895  1.00 84.80           C  
ATOM   4451  C   TYR A 567      12.439 -34.518 -50.016  1.00 84.80           C  
ATOM   4452  CB  TYR A 567      14.161 -33.731 -48.380  1.00 84.80           C  
ATOM   4453  O   TYR A 567      11.930 -33.394 -50.015  1.00 84.80           O  
ATOM   4454  CG  TYR A 567      14.561 -33.838 -46.929  1.00 84.80           C  
ATOM   4455  CD1 TYR A 567      13.731 -33.356 -45.919  1.00 84.80           C  
ATOM   4456  CD2 TYR A 567      15.771 -34.421 -46.564  1.00 84.80           C  
ATOM   4457  CE1 TYR A 567      14.097 -33.452 -44.581  1.00 84.80           C  
ATOM   4458  CE2 TYR A 567      16.147 -34.521 -45.229  1.00 84.80           C  
ATOM   4459  OH  TYR A 567      15.672 -34.132 -42.922  1.00 84.80           O  
ATOM   4460  CZ  TYR A 567      15.305 -34.035 -44.246  1.00 84.80           C  
ATOM   4461  N   THR A 568      12.272 -35.310 -50.853  1.00 82.21           N  
ATOM   4462  CA  THR A 568      11.342 -35.032 -51.941  1.00 82.21           C  
ATOM   4463  C   THR A 568       9.916 -34.900 -51.414  1.00 82.21           C  
ATOM   4464  CB  THR A 568      11.395 -36.134 -53.016  1.00 82.21           C  
ATOM   4465  O   THR A 568       9.405 -35.810 -50.758  1.00 82.21           O  
ATOM   4466  CG2 THR A 568      10.550 -35.759 -54.229  1.00 82.21           C  
ATOM   4467  OG1 THR A 568      12.753 -36.321 -53.434  1.00 82.21           O  
ATOM   4468  N   PRO A 569       9.289 -33.560 -51.158  1.00 65.25           N  
ATOM   4469  CA  PRO A 569       7.914 -33.453 -50.666  1.00 65.25           C  
ATOM   4470  C   PRO A 569       6.943 -34.353 -51.427  1.00 65.25           C  
ATOM   4471  CB  PRO A 569       7.575 -31.976 -50.885  1.00 65.25           C  
ATOM   4472  O   PRO A 569       6.964 -34.385 -52.660  1.00 65.25           O  
ATOM   4473  CG  PRO A 569       8.891 -31.317 -51.148  1.00 65.25           C  
ATOM   4474  CD  PRO A 569       9.864 -32.364 -51.610  1.00 65.25           C  
ATOM   4475  N   LYS A 570       6.389 -35.337 -50.581  1.00 66.50           N  
ATOM   4476  CA  LYS A 570       5.323 -36.183 -51.108  1.00 66.50           C  
ATOM   4477  C   LYS A 570       3.963 -35.505 -50.970  1.00 66.50           C  
ATOM   4478  CB  LYS A 570       5.309 -37.536 -50.395  1.00 66.50           C  
ATOM   4479  O   LYS A 570       3.729 -34.761 -50.015  1.00 66.50           O  
ATOM   4480  CG  LYS A 570       6.533 -38.396 -50.674  1.00 66.50           C  
ATOM   4481  CD  LYS A 570       6.388 -39.788 -50.072  1.00 66.50           C  
ATOM   4482  CE  LYS A 570       7.621 -40.642 -50.333  1.00 66.50           C  
ATOM   4483  NZ  LYS A 570       7.484 -42.008 -49.744  1.00 66.50           N  
ATOM   4484  N   LYS A 571       3.109 -35.032 -51.845  1.00 56.80           N  
ATOM   4485  CA  LYS A 571       1.760 -34.483 -51.746  1.00 56.80           C  
ATOM   4486  C   LYS A 571       0.948 -35.211 -50.678  1.00 56.80           C  
ATOM   4487  CB  LYS A 571       1.045 -34.568 -53.095  1.00 56.80           C  
ATOM   4488  O   LYS A 571       0.849 -36.440 -50.696  1.00 56.80           O  
ATOM   4489  CG  LYS A 571       0.450 -33.248 -53.564  1.00 56.80           C  
ATOM   4490  CD  LYS A 571      -0.186 -33.379 -54.942  1.00 56.80           C  
ATOM   4491  CE  LYS A 571      -0.801 -32.065 -55.402  1.00 56.80           C  
ATOM   4492  NZ  LYS A 571      -1.404 -32.182 -56.763  1.00 56.80           N  
ATOM   4493  N   PRO A 572       0.488 -34.443 -49.240  1.00 57.58           N  
ATOM   4494  CA  PRO A 572      -0.331 -35.186 -48.280  1.00 57.58           C  
ATOM   4495  C   PRO A 572      -1.695 -35.575 -48.845  1.00 57.58           C  
ATOM   4496  CB  PRO A 572      -0.483 -34.206 -47.113  1.00 57.58           C  
ATOM   4497  O   PRO A 572      -2.294 -34.809 -49.604  1.00 57.58           O  
ATOM   4498  CG  PRO A 572       0.224 -32.968 -47.560  1.00 57.58           C  
ATOM   4499  CD  PRO A 572       0.736 -33.187 -48.955  1.00 57.58           C  
ATOM   4500  N   SER A 573      -2.180 -36.914 -48.850  1.00 67.23           N  
ATOM   4501  CA  SER A 573      -3.457 -37.512 -49.228  1.00 67.23           C  
ATOM   4502  C   SER A 573      -4.536 -37.212 -48.193  1.00 67.23           C  
ATOM   4503  CB  SER A 573      -3.311 -39.024 -49.401  1.00 67.23           C  
ATOM   4504  O   SER A 573      -4.256 -37.166 -46.993  1.00 67.23           O  
ATOM   4505  OG  SER A 573      -2.879 -39.629 -48.194  1.00 67.23           O  
ATOM   4506  N   VAL A 574      -5.554 -36.300 -48.407  1.00 83.09           N  
ATOM   4507  CA  VAL A 574      -6.772 -36.134 -47.621  1.00 83.09           C  
ATOM   4508  C   VAL A 574      -7.577 -37.431 -47.635  1.00 83.09           C  
ATOM   4509  CB  VAL A 574      -7.635 -34.966 -48.150  1.00 83.09           C  
ATOM   4510  O   VAL A 574      -7.842 -37.993 -48.701  1.00 83.09           O  
ATOM   4511  CG1 VAL A 574      -8.925 -34.838 -47.341  1.00 83.09           C  
ATOM   4512  CG2 VAL A 574      -6.844 -33.659 -48.110  1.00 83.09           C  
ATOM   4513  N   VAL A 575      -7.751 -38.042 -46.446  1.00 89.22           N  
ATOM   4514  CA  VAL A 575      -8.586 -39.232 -46.324  1.00 89.22           C  
ATOM   4515  C   VAL A 575      -9.916 -38.866 -45.667  1.00 89.22           C  
ATOM   4516  CB  VAL A 575      -7.879 -40.341 -45.513  1.00 89.22           C  
ATOM   4517  O   VAL A 575      -9.940 -38.201 -44.629  1.00 89.22           O  
ATOM   4518  CG1 VAL A 575      -8.745 -41.598 -45.447  1.00 89.22           C  
ATOM   4519  CG2 VAL A 575      -6.515 -40.660 -46.123  1.00 89.22           C  
ATOM   4520  N   LYS A 576     -11.134 -39.198 -46.257  1.00 92.21           N  
ATOM   4521  CA  LYS A 576     -12.480 -38.945 -45.750  1.00 92.21           C  
ATOM   4522  C   LYS A 576     -13.209 -40.251 -45.449  1.00 92.21           C  
ATOM   4523  CB  LYS A 576     -13.284 -38.115 -46.752  1.00 92.21           C  
ATOM   4524  O   LYS A 576     -13.114 -41.212 -46.215  1.00 92.21           O  
ATOM   4525  CG  LYS A 576     -12.718 -36.724 -46.999  1.00 92.21           C  
ATOM   4526  CD  LYS A 576     -13.577 -35.937 -47.981  1.00 92.21           C  
ATOM   4527  CE  LYS A 576     -12.976 -34.570 -48.280  1.00 92.21           C  
ATOM   4528  NZ  LYS A 576     -13.808 -33.801 -49.252  1.00 92.21           N  
ATOM   4529  N   ARG A 577     -13.849 -40.341 -44.326  1.00 94.12           N  
ATOM   4530  CA  ARG A 577     -14.646 -41.508 -43.963  1.00 94.12           C  
ATOM   4531  C   ARG A 577     -15.958 -41.092 -43.306  1.00 94.12           C  
ATOM   4532  CB  ARG A 577     -13.859 -42.427 -43.026  1.00 94.12           C  
ATOM   4533  O   ARG A 577     -15.970 -40.238 -42.418  1.00 94.12           O  
ATOM   4534  CG  ARG A 577     -14.532 -43.766 -42.769  1.00 94.12           C  
ATOM   4535  CD  ARG A 577     -13.625 -44.714 -41.997  1.00 94.12           C  
ATOM   4536  NE  ARG A 577     -12.632 -45.338 -42.867  1.00 94.12           N  
ATOM   4537  NH1 ARG A 577     -11.853 -46.811 -41.267  1.00 94.12           N  
ATOM   4538  NH2 ARG A 577     -10.948 -46.815 -43.372  1.00 94.12           N  
ATOM   4539  CZ  ARG A 577     -11.813 -46.320 -42.500  1.00 94.12           C  
ATOM   4540  N   GLU A 578     -17.065 -41.676 -43.690  1.00 95.61           N  
ATOM   4541  CA  GLU A 578     -18.363 -41.503 -43.046  1.00 95.61           C  
ATOM   4542  C   GLU A 578     -18.627 -42.611 -42.030  1.00 95.61           C  
ATOM   4543  CB  GLU A 578     -19.482 -41.469 -44.090  1.00 95.61           C  
ATOM   4544  O   GLU A 578     -18.448 -43.793 -42.332  1.00 95.61           O  
ATOM   4545  CG  GLU A 578     -20.850 -41.131 -43.515  1.00 95.61           C  
ATOM   4546  CD  GLU A 578     -21.951 -41.101 -44.563  1.00 95.61           C  
ATOM   4547  OE1 GLU A 578     -22.754 -42.060 -44.628  1.00 95.61           O  
ATOM   4548  OE2 GLU A 578     -22.011 -40.112 -45.326  1.00 95.61           O  
ATOM   4549  N   ILE A 579     -19.067 -42.266 -40.777  1.00 95.41           N  
ATOM   4550  CA  ILE A 579     -19.298 -43.270 -39.744  1.00 95.41           C  
ATOM   4551  C   ILE A 579     -20.637 -43.006 -39.058  1.00 95.41           C  
ATOM   4552  CB  ILE A 579     -18.156 -43.285 -38.703  1.00 95.41           C  
ATOM   4553  O   ILE A 579     -21.200 -41.916 -39.182  1.00 95.41           O  
ATOM   4554  CG1 ILE A 579     -18.074 -41.935 -37.982  1.00 95.41           C  
ATOM   4555  CG2 ILE A 579     -16.822 -43.631 -39.371  1.00 95.41           C  
ATOM   4556  CD1 ILE A 579     -17.159 -41.938 -36.765  1.00 95.41           C  
ATOM   4557  N   GLN A 580     -21.208 -44.018 -38.336  1.00 95.05           N  
ATOM   4558  CA  GLN A 580     -22.328 -43.869 -37.412  1.00 95.05           C  
ATOM   4559  C   GLN A 580     -21.840 -43.759 -35.970  1.00 95.05           C  
ATOM   4560  CB  GLN A 580     -23.298 -45.044 -37.550  1.00 95.05           C  
ATOM   4561  O   GLN A 580     -20.937 -44.489 -35.557  1.00 95.05           O  
ATOM   4562  CG  GLN A 580     -24.052 -45.066 -38.872  1.00 95.05           C  
ATOM   4563  CD  GLN A 580     -25.096 -46.165 -38.934  1.00 95.05           C  
ATOM   4564  NE2 GLN A 580     -25.818 -46.236 -40.047  1.00 95.05           N  
ATOM   4565  OE1 GLN A 580     -25.253 -46.944 -37.988  1.00 95.05           O  
ATOM   4566  N   ILE A 581     -22.393 -42.813 -35.185  1.00 94.28           N  
ATOM   4567  CA  ILE A 581     -21.900 -42.584 -33.831  1.00 94.28           C  
ATOM   4568  C   ILE A 581     -23.049 -42.714 -32.835  1.00 94.28           C  
ATOM   4569  CB  ILE A 581     -21.232 -41.197 -33.700  1.00 94.28           C  
ATOM   4570  O   ILE A 581     -23.056 -42.051 -31.795  1.00 94.28           O  
ATOM   4571  CG1 ILE A 581     -22.191 -40.096 -34.165  1.00 94.28           C  
ATOM   4572  CG2 ILE A 581     -19.922 -41.152 -34.492  1.00 94.28           C  
ATOM   4573  CD1 ILE A 581     -21.717 -38.685 -33.844  1.00 94.28           C  
ATOM   4574  N   GLY A 582     -23.978 -43.800 -33.106  1.00 92.90           N  
ATOM   4575  CA  GLY A 582     -25.103 -44.157 -32.256  1.00 92.90           C  
ATOM   4576  C   GLY A 582     -26.441 -43.721 -32.822  1.00 92.90           C  
ATOM   4577  O   GLY A 582     -26.552 -42.640 -33.404  1.00 92.90           O  
ATOM   4578  N   TRP A 583     -27.502 -44.595 -32.709  1.00 91.89           N  
ATOM   4579  CA  TRP A 583     -28.904 -44.355 -33.035  1.00 91.89           C  
ATOM   4580  C   TRP A 583     -29.046 -43.792 -34.445  1.00 91.89           C  
ATOM   4581  CB  TRP A 583     -29.535 -43.395 -32.022  1.00 91.89           C  
ATOM   4582  O   TRP A 583     -29.950 -42.997 -34.715  1.00 91.89           O  
ATOM   4583  CG  TRP A 583     -29.614 -43.945 -30.630  1.00 91.89           C  
ATOM   4584  CD1 TRP A 583     -30.559 -44.799 -30.134  1.00 91.89           C  
ATOM   4585  CD2 TRP A 583     -28.713 -43.673 -29.552  1.00 91.89           C  
ATOM   4586  CE2 TRP A 583     -29.173 -44.397 -28.430  1.00 91.89           C  
ATOM   4587  CE3 TRP A 583     -27.560 -42.887 -29.426  1.00 91.89           C  
ATOM   4588  NE1 TRP A 583     -30.300 -45.075 -28.811  1.00 91.89           N  
ATOM   4589  CH2 TRP A 583     -27.393 -43.582 -27.100  1.00 91.89           C  
ATOM   4590  CZ2 TRP A 583     -28.519 -44.359 -27.196  1.00 91.89           C  
ATOM   4591  CZ3 TRP A 583     -26.910 -42.849 -28.197  1.00 91.89           C  
ATOM   4592  N   GLY A 584     -28.024 -44.144 -35.302  1.00 91.15           N  
ATOM   4593  CA  GLY A 584     -28.168 -43.814 -36.711  1.00 91.15           C  
ATOM   4594  C   GLY A 584     -27.630 -42.439 -37.061  1.00 91.15           C  
ATOM   4595  O   GLY A 584     -27.731 -42.000 -38.208  1.00 91.15           O  
ATOM   4596  N   VAL A 585     -26.999 -41.698 -36.115  1.00 93.87           N  
ATOM   4597  CA  VAL A 585     -26.365 -40.407 -36.359  1.00 93.87           C  
ATOM   4598  C   VAL A 585     -25.111 -40.599 -37.209  1.00 93.87           C  
ATOM   4599  CB  VAL A 585     -26.008 -39.691 -35.037  1.00 93.87           C  
ATOM   4600  O   VAL A 585     -24.236 -41.397 -36.864  1.00 93.87           O  
ATOM   4601  CG1 VAL A 585     -25.310 -38.361 -35.315  1.00 93.87           C  
ATOM   4602  CG2 VAL A 585     -27.263 -39.473 -34.194  1.00 93.87           C  
ATOM   4603  N   ARG A 586     -25.057 -39.884 -38.345  1.00 95.31           N  
ATOM   4604  CA  ARG A 586     -23.934 -39.984 -39.272  1.00 95.31           C  
ATOM   4605  C   ARG A 586     -22.952 -38.835 -39.069  1.00 95.31           C  
ATOM   4606  CB  ARG A 586     -24.431 -39.999 -40.719  1.00 95.31           C  
ATOM   4607  O   ARG A 586     -23.361 -37.698 -38.824  1.00 95.31           O  
ATOM   4608  CG  ARG A 586     -25.279 -41.213 -41.067  1.00 95.31           C  
ATOM   4609  CD  ARG A 586     -25.738 -41.183 -42.518  1.00 95.31           C  
ATOM   4610  NE  ARG A 586     -24.847 -41.953 -43.381  1.00 95.31           N  
ATOM   4611  NH1 ARG A 586     -26.143 -41.715 -45.279  1.00 95.31           N  
ATOM   4612  NH2 ARG A 586     -24.183 -42.901 -45.365  1.00 95.31           N  
ATOM   4613  CZ  ARG A 586     -25.059 -42.188 -44.673  1.00 95.31           C  
ATOM   4614  N   ALA A 587     -21.643 -39.109 -39.186  1.00 95.79           N  
ATOM   4615  CA  ALA A 587     -20.573 -38.125 -39.040  1.00 95.79           C  
ATOM   4616  C   ALA A 587     -19.466 -38.363 -40.063  1.00 95.79           C  
ATOM   4617  CB  ALA A 587     -20.003 -38.165 -37.624  1.00 95.79           C  
ATOM   4618  O   ALA A 587     -19.256 -39.494 -40.508  1.00 95.79           O  
ATOM   4619  N   ASN A 588     -18.884 -37.232 -40.480  1.00 96.65           N  
ATOM   4620  CA  ASN A 588     -17.765 -37.283 -41.416  1.00 96.65           C  
ATOM   4621  C   ASN A 588     -16.431 -37.073 -40.707  1.00 96.65           C  
ATOM   4622  CB  ASN A 588     -17.946 -36.245 -42.526  1.00 96.65           C  
ATOM   4623  O   ASN A 588     -16.270 -36.115 -39.948  1.00 96.65           O  
ATOM   4624  CG  ASN A 588     -19.125 -36.554 -43.428  1.00 96.65           C  
ATOM   4625  ND2 ASN A 588     -20.049 -35.607 -43.541  1.00 96.65           N  
ATOM   4626  OD1 ASN A 588     -19.205 -37.635 -44.017  1.00 96.65           O  
ATOM   4627  N   LEU A 589     -15.547 -38.003 -41.015  1.00 96.44           N  
ATOM   4628  CA  LEU A 589     -14.165 -37.861 -40.569  1.00 96.44           C  
ATOM   4629  C   LEU A 589     -13.266 -37.420 -41.719  1.00 96.44           C  
ATOM   4630  CB  LEU A 589     -13.654 -39.179 -39.983  1.00 96.44           C  
ATOM   4631  O   LEU A 589     -13.257 -38.046 -42.781  1.00 96.44           O  
ATOM   4632  CG  LEU A 589     -14.247 -39.599 -38.637  1.00 96.44           C  
ATOM   4633  CD1 LEU A 589     -14.009 -41.085 -38.392  1.00 96.44           C  
ATOM   4634  CD2 LEU A 589     -13.654 -38.764 -37.507  1.00 96.44           C  
ATOM   4635  N   VAL A 590     -12.530 -36.305 -41.523  1.00 94.99           N  
ATOM   4636  CA  VAL A 590     -11.543 -35.820 -42.481  1.00 94.99           C  
ATOM   4637  C   VAL A 590     -10.176 -35.718 -41.809  1.00 94.99           C  
ATOM   4638  CB  VAL A 590     -11.950 -34.451 -43.071  1.00 94.99           C  
ATOM   4639  O   VAL A 590     -10.024 -35.029 -40.797  1.00 94.99           O  
ATOM   4640  CG1 VAL A 590     -10.920 -33.977 -44.095  1.00 94.99           C  
ATOM   4641  CG2 VAL A 590     -13.337 -34.535 -43.704  1.00 94.99           C  
ATOM   4642  N   ARG A 591      -9.249 -36.494 -42.460  1.00 92.76           N  
ATOM   4643  CA  ARG A 591      -7.901 -36.459 -41.900  1.00 92.76           C  
ATOM   4644  C   ARG A 591      -6.900 -35.922 -42.917  1.00 92.76           C  
ATOM   4645  CB  ARG A 591      -7.477 -37.852 -41.432  1.00 92.76           C  
ATOM   4646  O   ARG A 591      -6.866 -36.376 -44.063  1.00 92.76           O  
ATOM   4647  CG  ARG A 591      -6.081 -37.902 -40.831  1.00 92.76           C  
ATOM   4648  CD  ARG A 591      -5.711 -39.308 -40.381  1.00 92.76           C  
ATOM   4649  NE  ARG A 591      -4.342 -39.369 -39.876  1.00 92.76           N  
ATOM   4650  NH1 ARG A 591      -4.454 -41.589 -39.247  1.00 92.76           N  
ATOM   4651  NH2 ARG A 591      -2.524 -40.396 -38.919  1.00 92.76           N  
ATOM   4652  CZ  ARG A 591      -3.777 -40.451 -39.348  1.00 92.76           C  
ATOM   4653  N   GLU A 592      -6.257 -34.887 -42.481  1.00 90.62           N  
ATOM   4654  CA  GLU A 592      -5.093 -34.350 -43.179  1.00 90.62           C  
ATOM   4655  C   GLU A 592      -3.871 -34.309 -42.265  1.00 90.62           C  
ATOM   4656  CB  GLU A 592      -5.389 -32.951 -43.724  1.00 90.62           C  
ATOM   4657  O   GLU A 592      -3.793 -33.473 -41.363  1.00 90.62           O  
ATOM   4658  CG  GLU A 592      -4.309 -32.408 -44.648  1.00 90.62           C  
ATOM   4659  CD  GLU A 592      -4.670 -31.070 -45.273  1.00 90.62           C  
ATOM   4660  OE1 GLU A 592      -3.977 -30.636 -46.221  1.00 90.62           O  
ATOM   4661  OE2 GLU A 592      -5.654 -30.451 -44.811  1.00 90.62           O  
ATOM   4662  N   SER A 593      -2.989 -35.406 -42.512  1.00 87.08           N  
ATOM   4663  CA  SER A 593      -1.857 -35.583 -41.609  1.00 87.08           C  
ATOM   4664  C   SER A 593      -2.324 -35.929 -40.199  1.00 87.08           C  
ATOM   4665  CB  SER A 593      -0.996 -34.320 -41.574  1.00 87.08           C  
ATOM   4666  O   SER A 593      -3.079 -36.884 -40.007  1.00 87.08           O  
ATOM   4667  OG  SER A 593       0.235 -34.568 -40.917  1.00 87.08           O  
ATOM   4668  N   ASN A 594      -1.968 -35.289 -39.208  1.00 91.49           N  
ATOM   4669  CA  ASN A 594      -2.282 -35.654 -37.830  1.00 91.49           C  
ATOM   4670  C   ASN A 594      -3.549 -34.959 -37.341  1.00 91.49           C  
ATOM   4671  CB  ASN A 594      -1.106 -35.325 -36.907  1.00 91.49           C  
ATOM   4672  O   ASN A 594      -3.932 -35.103 -36.179  1.00 91.49           O  
ATOM   4673  CG  ASN A 594       0.097 -36.212 -37.156  1.00 91.49           C  
ATOM   4674  ND2 ASN A 594       1.269 -35.755 -36.730  1.00 91.49           N  
ATOM   4675  OD1 ASN A 594      -0.025 -37.299 -37.726  1.00 91.49           O  
ATOM   4676  N   VAL A 595      -4.270 -34.326 -38.229  1.00 94.11           N  
ATOM   4677  CA  VAL A 595      -5.455 -33.568 -37.840  1.00 94.11           C  
ATOM   4678  C   VAL A 595      -6.709 -34.260 -38.370  1.00 94.11           C  
ATOM   4679  CB  VAL A 595      -5.392 -32.113 -38.353  1.00 94.11           C  
ATOM   4680  O   VAL A 595      -6.806 -34.553 -39.564  1.00 94.11           O  
ATOM   4681  CG1 VAL A 595      -6.649 -31.343 -37.952  1.00 94.11           C  
ATOM   4682  CG2 VAL A 595      -4.141 -31.414 -37.822  1.00 94.11           C  
ATOM   4683  N   VAL A 596      -7.598 -34.567 -37.470  1.00 96.08           N  
ATOM   4684  CA  VAL A 596      -8.866 -35.186 -37.840  1.00 96.08           C  
ATOM   4685  C   VAL A 596     -10.020 -34.246 -37.498  1.00 96.08           C  
ATOM   4686  CB  VAL A 596      -9.061 -36.547 -37.134  1.00 96.08           C  
ATOM   4687  O   VAL A 596     -10.050 -33.659 -36.413  1.00 96.08           O  
ATOM   4688  CG1 VAL A 596     -10.415 -37.154 -37.496  1.00 96.08           C  
ATOM   4689  CG2 VAL A 596      -7.927 -37.504 -37.500  1.00 96.08           C  
ATOM   4690  N   THR A 597     -10.923 -34.011 -38.403  1.00 96.98           N  
ATOM   4691  CA  THR A 597     -12.159 -33.272 -38.174  1.00 96.98           C  
ATOM   4692  C   THR A 597     -13.367 -34.201 -38.249  1.00 96.98           C  
ATOM   4693  CB  THR A 597     -12.323 -32.128 -39.192  1.00 96.98           C  
ATOM   4694  O   THR A 597     -13.542 -34.922 -39.234  1.00 96.98           O  
ATOM   4695  CG2 THR A 597     -13.594 -31.329 -38.922  1.00 96.98           C  
ATOM   4696  OG1 THR A 597     -11.193 -31.252 -39.104  1.00 96.98           O  
ATOM   4697  N   LEU A 598     -14.083 -34.338 -37.154  1.00 97.22           N  
ATOM   4698  CA  LEU A 598     -15.344 -35.070 -37.103  1.00 97.22           C  
ATOM   4699  C   LEU A 598     -16.530 -34.112 -37.124  1.00 97.22           C  
ATOM   4700  CB  LEU A 598     -15.405 -35.948 -35.851  1.00 97.22           C  
ATOM   4701  O   LEU A 598     -16.637 -33.230 -36.268  1.00 97.22           O  
ATOM   4702  CG  LEU A 598     -16.618 -36.871 -35.728  1.00 97.22           C  
ATOM   4703  CD1 LEU A 598     -16.251 -38.128 -34.945  1.00 97.22           C  
ATOM   4704  CD2 LEU A 598     -17.780 -36.141 -35.062  1.00 97.22           C  
ATOM   4705  N   SER A 599     -17.374 -34.208 -38.024  1.00 96.58           N  
ATOM   4706  CA  SER A 599     -18.525 -33.325 -38.183  1.00 96.58           C  
ATOM   4707  C   SER A 599     -19.816 -34.122 -38.333  1.00 96.58           C  
ATOM   4708  CB  SER A 599     -18.337 -32.410 -39.393  1.00 96.58           C  
ATOM   4709  O   SER A 599     -19.891 -35.046 -39.145  1.00 96.58           O  
ATOM   4710  OG  SER A 599     -19.372 -31.444 -39.460  1.00 96.58           O  
ATOM   4711  N   LEU A 600     -20.772 -33.742 -37.546  1.00 95.73           N  
ATOM   4712  CA  LEU A 600     -22.070 -34.404 -37.628  1.00 95.73           C  
ATOM   4713  C   LEU A 600     -22.778 -34.054 -38.932  1.00 95.73           C  
ATOM   4714  CB  LEU A 600     -22.947 -34.013 -36.436  1.00 95.73           C  
ATOM   4715  O   LEU A 600     -22.708 -32.912 -39.394  1.00 95.73           O  
ATOM   4716  CG  LEU A 600     -22.481 -34.498 -35.062  1.00 95.73           C  
ATOM   4717  CD1 LEU A 600     -23.472 -34.072 -33.985  1.00 95.73           C  
ATOM   4718  CD2 LEU A 600     -22.301 -36.013 -35.062  1.00 95.73           C  
ATOM   4719  N   GLU A 601     -23.304 -35.053 -39.624  1.00 94.40           N  
ATOM   4720  CA  GLU A 601     -24.237 -34.808 -40.720  1.00 94.40           C  
ATOM   4721  C   GLU A 601     -25.588 -34.326 -40.198  1.00 94.40           C  
ATOM   4722  CB  GLU A 601     -24.420 -36.073 -41.563  1.00 94.40           C  
ATOM   4723  O   GLU A 601     -26.190 -34.967 -39.334  1.00 94.40           O  
ATOM   4724  CG  GLU A 601     -23.161 -36.510 -42.298  1.00 94.40           C  
ATOM   4725  CD  GLU A 601     -23.385 -37.701 -43.216  1.00 94.40           C  
ATOM   4726  OE1 GLU A 601     -22.395 -38.244 -43.757  1.00 94.40           O  
ATOM   4727  OE2 GLU A 601     -24.559 -38.093 -43.397  1.00 94.40           O  
ATOM   4728  N   ARG A 602     -25.958 -33.089 -40.541  1.00 91.09           N  
ATOM   4729  CA  ARG A 602     -27.210 -32.502 -40.074  1.00 91.09           C  
ATOM   4730  C   ARG A 602     -28.389 -33.423 -40.366  1.00 91.09           C  
ATOM   4731  CB  ARG A 602     -27.439 -31.136 -40.723  1.00 91.09           C  
ATOM   4732  O   ARG A 602     -28.598 -33.830 -41.511  1.00 91.09           O  
ATOM   4733  CG  ARG A 602     -28.679 -30.415 -40.219  1.00 91.09           C  
ATOM   4734  CD  ARG A 602     -28.875 -29.075 -40.916  1.00 91.09           C  
ATOM   4735  NE  ARG A 602     -30.021 -28.349 -40.376  1.00 91.09           N  
ATOM   4736  NH1 ARG A 602     -31.576 -29.373 -41.742  1.00 91.09           N  
ATOM   4737  NH2 ARG A 602     -32.244 -27.794 -40.220  1.00 91.09           N  
ATOM   4738  CZ  ARG A 602     -31.278 -28.507 -40.781  1.00 91.09           C  
ATOM   4739  N   GLY A 603     -29.171 -33.762 -39.390  1.00 89.67           N  
ATOM   4740  CA  GLY A 603     -30.339 -34.617 -39.529  1.00 89.67           C  
ATOM   4741  C   GLY A 603     -31.230 -34.613 -38.300  1.00 89.67           C  
ATOM   4742  O   GLY A 603     -30.875 -34.033 -37.272  1.00 89.67           O  
ATOM   4743  N   ILE A 604     -32.392 -35.187 -38.407  1.00 90.06           N  
ATOM   4744  CA  ILE A 604     -33.357 -35.327 -37.321  1.00 90.06           C  
ATOM   4745  C   ILE A 604     -33.192 -36.692 -36.657  1.00 90.06           C  
ATOM   4746  CB  ILE A 604     -34.806 -35.148 -37.827  1.00 90.06           C  
ATOM   4747  O   ILE A 604     -33.299 -37.728 -37.317  1.00 90.06           O  
ATOM   4748  CG1 ILE A 604     -34.968 -33.788 -38.514  1.00 90.06           C  
ATOM   4749  CG2 ILE A 604     -35.803 -35.302 -36.674  1.00 90.06           C  
ATOM   4750  CD1 ILE A 604     -36.299 -33.612 -39.233  1.00 90.06           C  
ATOM   4751  N   TYR A 605     -32.853 -36.685 -35.341  1.00 90.11           N  
ATOM   4752  CA  TYR A 605     -32.568 -37.920 -34.620  1.00 90.11           C  
ATOM   4753  C   TYR A 605     -33.324 -37.967 -33.298  1.00 90.11           C  
ATOM   4754  CB  TYR A 605     -31.064 -38.060 -34.366  1.00 90.11           C  
ATOM   4755  O   TYR A 605     -33.628 -36.925 -32.712  1.00 90.11           O  
ATOM   4756  CG  TYR A 605     -30.227 -37.982 -35.620  1.00 90.11           C  
ATOM   4757  CD1 TYR A 605     -30.102 -39.081 -36.467  1.00 90.11           C  
ATOM   4758  CD2 TYR A 605     -29.559 -36.810 -35.959  1.00 90.11           C  
ATOM   4759  CE1 TYR A 605     -29.330 -39.014 -37.622  1.00 90.11           C  
ATOM   4760  CE2 TYR A 605     -28.784 -36.732 -37.112  1.00 90.11           C  
ATOM   4761  OH  TYR A 605     -27.911 -37.766 -39.078  1.00 90.11           O  
ATOM   4762  CZ  TYR A 605     -28.676 -37.837 -37.936  1.00 90.11           C  
ATOM   4763  N   SER A 606     -33.680 -39.149 -32.885  1.00 89.51           N  
ATOM   4764  CA  SER A 606     -34.234 -39.424 -31.563  1.00 89.51           C  
ATOM   4765  C   SER A 606     -33.224 -40.149 -30.680  1.00 89.51           C  
ATOM   4766  CB  SER A 606     -35.512 -40.256 -31.681  1.00 89.51           C  
ATOM   4767  O   SER A 606     -32.922 -41.323 -30.908  1.00 89.51           O  
ATOM   4768  OG  SER A 606     -36.107 -40.446 -30.408  1.00 89.51           O  
ATOM   4769  N   LEU A 607     -32.701 -39.364 -29.699  1.00 90.41           N  
ATOM   4770  CA  LEU A 607     -31.647 -39.920 -28.857  1.00 90.41           C  
ATOM   4771  C   LEU A 607     -32.111 -40.031 -27.409  1.00 90.41           C  
ATOM   4772  CB  LEU A 607     -30.386 -39.057 -28.936  1.00 90.41           C  
ATOM   4773  O   LEU A 607     -32.815 -39.150 -26.909  1.00 90.41           O  
ATOM   4774  CG  LEU A 607     -29.800 -38.838 -30.332  1.00 90.41           C  
ATOM   4775  CD1 LEU A 607     -28.596 -37.904 -30.262  1.00 90.41           C  
ATOM   4776  CD2 LEU A 607     -29.414 -40.170 -30.965  1.00 90.41           C  
ATOM   4777  N   PRO A 608     -31.845 -41.143 -26.624  1.00 89.33           N  
ATOM   4778  CA  PRO A 608     -32.275 -41.357 -25.240  1.00 89.33           C  
ATOM   4779  C   PRO A 608     -31.525 -40.474 -24.246  1.00 89.33           C  
ATOM   4780  CB  PRO A 608     -31.964 -42.837 -24.999  1.00 89.33           C  
ATOM   4781  O   PRO A 608     -30.377 -40.094 -24.495  1.00 89.33           O  
ATOM   4782  CG  PRO A 608     -30.774 -43.121 -25.856  1.00 89.33           C  
ATOM   4783  CD  PRO A 608     -30.876 -42.294 -27.105  1.00 89.33           C  
ATOM   4784  N   PRO A 609     -32.241 -40.111 -23.211  1.00 90.40           N  
ATOM   4785  CA  PRO A 609     -31.504 -39.471 -22.119  1.00 90.40           C  
ATOM   4786  C   PRO A 609     -30.586 -40.441 -21.379  1.00 90.40           C  
ATOM   4787  CB  PRO A 609     -32.614 -38.959 -21.197  1.00 90.40           C  
ATOM   4788  O   PRO A 609     -31.049 -41.454 -20.850  1.00 90.40           O  
ATOM   4789  CG  PRO A 609     -33.766 -39.880 -21.439  1.00 90.40           C  
ATOM   4790  CD  PRO A 609     -33.701 -40.364 -22.859  1.00 90.40           C  
ATOM   4791  N   CYS A 610     -29.401 -40.177 -21.347  1.00 91.79           N  
ATOM   4792  CA  CYS A 610     -28.418 -41.037 -20.696  1.00 91.79           C  
ATOM   4793  C   CYS A 610     -27.155 -40.257 -20.351  1.00 91.79           C  
ATOM   4794  CB  CYS A 610     -28.067 -42.224 -21.592  1.00 91.79           C  
ATOM   4795  O   CYS A 610     -26.918 -39.178 -20.895  1.00 91.79           O  
ATOM   4796  SG  CYS A 610     -27.372 -41.748 -23.190  1.00 91.79           S  
ATOM   4797  N   GLU A 611     -26.441 -40.692 -19.385  1.00 94.33           N  
ATOM   4798  CA  GLU A 611     -25.167 -40.082 -19.018  1.00 94.33           C  
ATOM   4799  C   GLU A 611     -24.018 -41.076 -19.160  1.00 94.33           C  
ATOM   4800  CB  GLU A 611     -25.222 -39.543 -17.586  1.00 94.33           C  
ATOM   4801  O   GLU A 611     -24.050 -42.159 -18.571  1.00 94.33           O  
ATOM   4802  CG  GLU A 611     -23.965 -38.798 -17.161  1.00 94.33           C  
ATOM   4803  CD  GLU A 611     -24.053 -38.226 -15.755  1.00 94.33           C  
ATOM   4804  OE1 GLU A 611     -23.218 -37.365 -15.396  1.00 94.33           O  
ATOM   4805  OE2 GLU A 611     -24.963 -38.644 -15.005  1.00 94.33           O  
ATOM   4806  N   TYR A 612     -23.216 -40.742 -20.083  1.00 94.56           N  
ATOM   4807  CA  TYR A 612     -21.923 -41.387 -20.287  1.00 94.56           C  
ATOM   4808  C   TYR A 612     -22.096 -42.869 -20.596  1.00 94.56           C  
ATOM   4809  CB  TYR A 612     -21.033 -41.211 -19.053  1.00 94.56           C  
ATOM   4810  O   TYR A 612     -21.435 -43.717 -19.991  1.00 94.56           O  
ATOM   4811  CG  TYR A 612     -19.556 -41.257 -19.359  1.00 94.56           C  
ATOM   4812  CD1 TYR A 612     -18.772 -42.333 -18.946  1.00 94.56           C  
ATOM   4813  CD2 TYR A 612     -18.940 -40.226 -20.060  1.00 94.56           C  
ATOM   4814  CE1 TYR A 612     -17.410 -42.379 -19.223  1.00 94.56           C  
ATOM   4815  CE2 TYR A 612     -17.578 -40.262 -20.343  1.00 94.56           C  
ATOM   4816  OH  TYR A 612     -15.475 -41.381 -20.199  1.00 94.56           O  
ATOM   4817  CZ  TYR A 612     -16.823 -41.341 -19.922  1.00 94.56           C  
ATOM   4818  N   ILE A 613     -22.954 -43.266 -21.436  1.00 96.05           N  
ATOM   4819  CA  ILE A 613     -23.194 -44.648 -21.838  1.00 96.05           C  
ATOM   4820  C   ILE A 613     -22.244 -45.028 -22.972  1.00 96.05           C  
ATOM   4821  CB  ILE A 613     -24.661 -44.864 -22.272  1.00 96.05           C  
ATOM   4822  O   ILE A 613     -21.932 -44.200 -23.832  1.00 96.05           O  
ATOM   4823  CG1 ILE A 613     -24.964 -46.361 -22.404  1.00 96.05           C  
ATOM   4824  CG2 ILE A 613     -24.949 -44.129 -23.584  1.00 96.05           C  
ATOM   4825  CD1 ILE A 613     -26.439 -46.678 -22.605  1.00 96.05           C  
ATOM   4826  N   ASN A 614     -21.757 -46.163 -22.886  1.00 96.36           N  
ATOM   4827  CA  ASN A 614     -20.892 -46.705 -23.929  1.00 96.36           C  
ATOM   4828  C   ASN A 614     -21.694 -47.136 -25.154  1.00 96.36           C  
ATOM   4829  CB  ASN A 614     -20.073 -47.880 -23.391  1.00 96.36           C  
ATOM   4830  O   ASN A 614     -22.659 -47.893 -25.035  1.00 96.36           O  
ATOM   4831  CG  ASN A 614     -18.950 -48.286 -24.325  1.00 96.36           C  
ATOM   4832  ND2 ASN A 614     -18.654 -49.579 -24.369  1.00 96.36           N  
ATOM   4833  OD1 ASN A 614     -18.354 -47.443 -25.001  1.00 96.36           O  
ATOM   4834  N   LEU A 615     -21.307 -46.672 -26.361  1.00 96.28           N  
ATOM   4835  CA  LEU A 615     -21.982 -47.028 -27.605  1.00 96.28           C  
ATOM   4836  C   LEU A 615     -21.301 -48.220 -28.270  1.00 96.28           C  
ATOM   4837  CB  LEU A 615     -22.002 -45.836 -28.565  1.00 96.28           C  
ATOM   4838  O   LEU A 615     -20.113 -48.464 -28.050  1.00 96.28           O  
ATOM   4839  CG  LEU A 615     -22.649 -44.554 -28.039  1.00 96.28           C  
ATOM   4840  CD1 LEU A 615     -22.658 -43.481 -29.124  1.00 96.28           C  
ATOM   4841  CD2 LEU A 615     -24.064 -44.832 -27.544  1.00 96.28           C  
ATOM   4842  N   ASP A 616     -22.031 -48.945 -29.059  1.00 95.62           N  
ATOM   4843  CA  ASP A 616     -21.492 -50.081 -29.801  1.00 95.62           C  
ATOM   4844  C   ASP A 616     -20.577 -49.615 -30.931  1.00 95.62           C  
ATOM   4845  CB  ASP A 616     -22.626 -50.941 -30.364  1.00 95.62           C  
ATOM   4846  O   ASP A 616     -19.659 -50.334 -31.330  1.00 95.62           O  
ATOM   4847  CG  ASP A 616     -23.377 -51.709 -29.290  1.00 95.62           C  
ATOM   4848  OD1 ASP A 616     -22.785 -52.014 -28.232  1.00 95.62           O  
ATOM   4849  OD2 ASP A 616     -24.570 -52.014 -29.505  1.00 95.62           O  
ATOM   4850  N   GLU A 617     -20.771 -48.415 -31.439  1.00 96.17           N  
ATOM   4851  CA  GLU A 617     -19.957 -47.838 -32.505  1.00 96.17           C  
ATOM   4852  C   GLU A 617     -18.594 -47.396 -31.981  1.00 96.17           C  
ATOM   4853  CB  GLU A 617     -20.681 -46.654 -33.153  1.00 96.17           C  
ATOM   4854  O   GLU A 617     -18.475 -46.962 -30.833  1.00 96.17           O  
ATOM   4855  CG  GLU A 617     -21.933 -47.046 -33.924  1.00 96.17           C  
ATOM   4856  CD  GLU A 617     -23.149 -47.243 -33.033  1.00 96.17           C  
ATOM   4857  OE1 GLU A 617     -24.224 -47.627 -33.548  1.00 96.17           O  
ATOM   4858  OE2 GLU A 617     -23.027 -47.011 -31.809  1.00 96.17           O  
ATOM   4859  N   LYS A 618     -17.579 -47.447 -32.818  1.00 95.99           N  
ATOM   4860  CA  LYS A 618     -16.219 -47.044 -32.474  1.00 95.99           C  
ATOM   4861  C   LYS A 618     -15.657 -46.069 -33.505  1.00 95.99           C  
ATOM   4862  CB  LYS A 618     -15.308 -48.268 -32.359  1.00 95.99           C  
ATOM   4863  O   LYS A 618     -16.050 -46.098 -34.673  1.00 95.99           O  
ATOM   4864  CG  LYS A 618     -15.768 -49.287 -31.327  1.00 95.99           C  
ATOM   4865  CD  LYS A 618     -15.384 -48.865 -29.915  1.00 95.99           C  
ATOM   4866  CE  LYS A 618     -15.628 -49.983 -28.910  1.00 95.99           C  
ATOM   4867  NZ  LYS A 618     -15.323 -49.550 -27.514  1.00 95.99           N  
ATOM   4868  N   ILE A 619     -14.697 -45.256 -33.041  1.00 96.45           N  
ATOM   4869  CA  ILE A 619     -13.887 -44.504 -33.995  1.00 96.45           C  
ATOM   4870  C   ILE A 619     -12.975 -45.459 -34.761  1.00 96.45           C  
ATOM   4871  CB  ILE A 619     -13.051 -43.413 -33.290  1.00 96.45           C  
ATOM   4872  O   ILE A 619     -12.251 -46.254 -34.158  1.00 96.45           O  
ATOM   4873  CG1 ILE A 619     -13.965 -42.452 -32.522  1.00 96.45           C  
ATOM   4874  CG2 ILE A 619     -12.187 -42.656 -34.303  1.00 96.45           C  
ATOM   4875  CD1 ILE A 619     -14.892 -41.635 -33.412  1.00 96.45           C  
ATOM   4876  N   PRO A 620     -13.007 -45.501 -36.123  1.00 94.83           N  
ATOM   4877  CA  PRO A 620     -12.201 -46.423 -36.925  1.00 94.83           C  
ATOM   4878  C   PRO A 620     -10.700 -46.193 -36.759  1.00 94.83           C  
ATOM   4879  CB  PRO A 620     -12.643 -46.123 -38.360  1.00 94.83           C  
ATOM   4880  O   PRO A 620     -10.273 -45.077 -36.454  1.00 94.83           O  
ATOM   4881  CG  PRO A 620     -13.887 -45.307 -38.213  1.00 94.83           C  
ATOM   4882  CD  PRO A 620     -13.941 -44.768 -36.812  1.00 94.83           C  
ATOM   4883  N   ASN A 621      -9.925 -47.266 -36.978  1.00 93.81           N  
ATOM   4884  CA  ASN A 621      -8.471 -47.143 -36.992  1.00 93.81           C  
ATOM   4885  C   ASN A 621      -8.009 -46.065 -37.969  1.00 93.81           C  
ATOM   4886  CB  ASN A 621      -7.822 -48.485 -37.336  1.00 93.81           C  
ATOM   4887  O   ASN A 621      -8.528 -45.966 -39.082  1.00 93.81           O  
ATOM   4888  CG  ASN A 621      -7.923 -49.490 -36.205  1.00 93.81           C  
ATOM   4889  ND2 ASN A 621      -7.893 -50.772 -36.547  1.00 93.81           N  
ATOM   4890  OD1 ASN A 621      -8.027 -49.116 -35.034  1.00 93.81           O  
ATOM   4891  N   GLY A 622      -7.154 -45.322 -37.574  1.00 93.00           N  
ATOM   4892  CA  GLY A 622      -6.662 -44.249 -38.424  1.00 93.00           C  
ATOM   4893  C   GLY A 622      -7.208 -42.887 -38.042  1.00 93.00           C  
ATOM   4894  O   GLY A 622      -6.641 -41.858 -38.416  1.00 93.00           O  
ATOM   4895  N   PHE A 623      -8.324 -42.900 -37.132  1.00 95.84           N  
ATOM   4896  CA  PHE A 623      -9.003 -41.649 -36.815  1.00 95.84           C  
ATOM   4897  C   PHE A 623      -9.145 -41.477 -35.307  1.00 95.84           C  
ATOM   4898  CB  PHE A 623     -10.381 -41.599 -37.481  1.00 95.84           C  
ATOM   4899  O   PHE A 623      -9.746 -40.506 -34.842  1.00 95.84           O  
ATOM   4900  CG  PHE A 623     -10.328 -41.587 -38.985  1.00 95.84           C  
ATOM   4901  CD1 PHE A 623     -10.271 -40.387 -39.683  1.00 95.84           C  
ATOM   4902  CD2 PHE A 623     -10.336 -42.777 -39.701  1.00 95.84           C  
ATOM   4903  CE1 PHE A 623     -10.222 -40.373 -41.075  1.00 95.84           C  
ATOM   4904  CE2 PHE A 623     -10.287 -42.771 -41.093  1.00 95.84           C  
ATOM   4905  CZ  PHE A 623     -10.231 -41.568 -41.777  1.00 95.84           C  
ATOM   4906  N   LYS A 624      -8.534 -42.413 -34.487  1.00 96.65           N  
ATOM   4907  CA  LYS A 624      -8.664 -42.369 -33.034  1.00 96.65           C  
ATOM   4908  C   LYS A 624      -7.914 -41.176 -32.450  1.00 96.65           C  
ATOM   4909  CB  LYS A 624      -8.151 -43.667 -32.409  1.00 96.65           C  
ATOM   4910  O   LYS A 624      -6.762 -40.923 -32.812  1.00 96.65           O  
ATOM   4911  CG  LYS A 624      -8.885 -44.914 -32.880  1.00 96.65           C  
ATOM   4912  CD  LYS A 624      -8.215 -46.184 -32.372  1.00 96.65           C  
ATOM   4913  CE  LYS A 624      -8.810 -47.428 -33.016  1.00 96.65           C  
ATOM   4914  NZ  LYS A 624      -8.066 -48.663 -32.627  1.00 96.65           N  
ATOM   4915  N   PRO A 625      -8.586 -40.439 -31.576  1.00 96.87           N  
ATOM   4916  CA  PRO A 625      -7.902 -39.314 -30.934  1.00 96.87           C  
ATOM   4917  C   PRO A 625      -6.747 -39.758 -30.040  1.00 96.87           C  
ATOM   4918  CB  PRO A 625      -9.009 -38.653 -30.108  1.00 96.87           C  
ATOM   4919  O   PRO A 625      -6.783 -40.855 -29.477  1.00 96.87           O  
ATOM   4920  CG  PRO A 625      -9.990 -39.749 -29.839  1.00 96.87           C  
ATOM   4921  CD  PRO A 625      -9.926 -40.735 -30.970  1.00 96.87           C  
ATOM   4922  N   CYS A 626      -5.732 -38.966 -29.956  1.00 96.41           N  
ATOM   4923  CA  CYS A 626      -4.599 -39.301 -29.102  1.00 96.41           C  
ATOM   4924  C   CYS A 626      -4.879 -38.925 -27.652  1.00 96.41           C  
ATOM   4925  CB  CYS A 626      -3.334 -38.593 -29.587  1.00 96.41           C  
ATOM   4926  O   CYS A 626      -4.207 -39.410 -26.739  1.00 96.41           O  
ATOM   4927  SG  CYS A 626      -3.454 -36.791 -29.562  1.00 96.41           S  
ATOM   4928  N   VAL A 627      -5.888 -38.120 -27.400  1.00 96.38           N  
ATOM   4929  CA  VAL A 627      -6.433 -37.779 -26.089  1.00 96.38           C  
ATOM   4930  C   VAL A 627      -7.958 -37.745 -26.156  1.00 96.38           C  
ATOM   4931  CB  VAL A 627      -5.891 -36.423 -25.585  1.00 96.38           C  
ATOM   4932  O   VAL A 627      -8.534 -37.554 -27.229  1.00 96.38           O  
ATOM   4933  CG1 VAL A 627      -4.384 -36.499 -25.344  1.00 96.38           C  
ATOM   4934  CG2 VAL A 627      -6.221 -35.313 -26.581  1.00 96.38           C  
ATOM   4935  N   GLN A 628      -8.521 -37.940 -25.026  1.00 96.50           N  
ATOM   4936  CA  GLN A 628      -9.978 -37.899 -24.969  1.00 96.50           C  
ATOM   4937  C   GLN A 628     -10.513 -36.576 -25.509  1.00 96.50           C  
ATOM   4938  CB  GLN A 628     -10.466 -38.116 -23.535  1.00 96.50           C
[truncated: 37,056 more chars]
