# Supplementary material for: A structural discovery journey of streptococcal phages adhesion devices by AlphaFold2
Source: Front Mol Biosci. 2022 Aug 19;9:960325. doi: 10.3389/fmolb.2022.960325 (PMC9437275; doi:10.3389/fmolb.2022.960325)
Supplement: Supplementary file 2 [file DataSheet3.ZIP › PDBs/RBPs/9851_RBP-440-Ct-3mer.pdb]

MODEL     1                                                                     
ATOM      1  N   LEU B   1      37.630  37.107 -14.213  1.00 92.79           N  
ATOM      2  CA  LEU B   1      36.657  37.709 -13.307  1.00 92.79           C  
ATOM      3  C   LEU B   1      36.077  38.986 -13.904  1.00 92.79           C  
ATOM      4  CB  LEU B   1      37.303  38.012 -11.953  1.00 92.79           C  
ATOM      5  O   LEU B   1      36.815  39.824 -14.427  1.00 92.79           O  
ATOM      6  CG  LEU B   1      37.717  36.802 -11.113  1.00 92.79           C  
ATOM      7  CD1 LEU B   1      38.670  37.229 -10.002  1.00 92.79           C  
ATOM      8  CD2 LEU B   1      36.489  36.107 -10.534  1.00 92.79           C  
ATOM      9  N   SER B   2      34.747  38.994 -14.057  1.00 95.25           N  
ATOM     10  CA  SER B   2      34.048  40.181 -14.538  1.00 95.25           C  
ATOM     11  C   SER B   2      32.977  40.630 -13.549  1.00 95.25           C  
ATOM     12  CB  SER B   2      33.413  39.914 -15.903  1.00 95.25           C  
ATOM     13  O   SER B   2      32.276  39.800 -12.966  1.00 95.25           O  
ATOM     14  OG  SER B   2      32.589  40.998 -16.296  1.00 95.25           O  
ATOM     15  N   TYR B   3      33.166  41.968 -13.084  1.00 93.92           N  
ATOM     16  CA  TYR B   3      32.161  42.481 -12.159  1.00 93.92           C  
ATOM     17  C   TYR B   3      31.523  43.756 -12.699  1.00 93.92           C  
ATOM     18  CB  TYR B   3      32.781  42.750 -10.785  1.00 93.92           C  
ATOM     19  O   TYR B   3      32.146  44.491 -13.470  1.00 93.92           O  
ATOM     20  CG  TYR B   3      33.794  43.869 -10.784  1.00 93.92           C  
ATOM     21  CD1 TYR B   3      35.139  43.617 -11.044  1.00 93.92           C  
ATOM     22  CD2 TYR B   3      33.408  45.179 -10.523  1.00 93.92           C  
ATOM     23  CE1 TYR B   3      36.076  44.645 -11.042  1.00 93.92           C  
ATOM     24  CE2 TYR B   3      34.337  46.215 -10.519  1.00 93.92           C  
ATOM     25  OH  TYR B   3      36.590  46.960 -10.777  1.00 93.92           O  
ATOM     26  CZ  TYR B   3      35.666  45.939 -10.779  1.00 93.92           C  
ATOM     27  N   ASP B   4      30.110  43.882 -12.514  1.00 95.17           N  
ATOM     28  CA  ASP B   4      29.375  45.101 -12.836  1.00 95.17           C  
ATOM     29  C   ASP B   4      28.431  45.490 -11.701  1.00 95.17           C  
ATOM     30  CB  ASP B   4      28.589  44.927 -14.137  1.00 95.17           C  
ATOM     31  O   ASP B   4      28.493  44.916 -10.611  1.00 95.17           O  
ATOM     32  CG  ASP B   4      27.523  43.849 -14.046  1.00 95.17           C  
ATOM     33  OD1 ASP B   4      27.091  43.327 -15.097  1.00 95.17           O  
ATOM     34  OD2 ASP B   4      27.109  43.521 -12.913  1.00 95.17           O  
ATOM     35  N   ARG B   5      27.675  46.399 -11.934  1.00 94.31           N  
ATOM     36  CA  ARG B   5      26.804  46.929 -10.889  1.00 94.31           C  
ATOM     37  C   ARG B   5      25.826  45.867 -10.401  1.00 94.31           C  
ATOM     38  CB  ARG B   5      26.039  48.153 -11.397  1.00 94.31           C  
ATOM     39  O   ARG B   5      25.302  45.962  -9.289  1.00 94.31           O  
ATOM     40  CG  ARG B   5      26.908  49.384 -11.596  1.00 94.31           C  
ATOM     41  CD  ARG B   5      26.080  50.603 -11.980  1.00 94.31           C  
ATOM     42  NE  ARG B   5      26.923  51.765 -12.246  1.00 94.31           N  
ATOM     43  NH1 ARG B   5      25.173  53.161 -12.819  1.00 94.31           N  
ATOM     44  NH2 ARG B   5      27.328  53.943 -12.853  1.00 94.31           N  
ATOM     45  CZ  ARG B   5      26.473  52.954 -12.639  1.00 94.31           C  
ATOM     46  N   ASP B   6      25.660  44.828 -11.195  1.00 94.64           N  
ATOM     47  CA  ASP B   6      24.636  43.833 -10.888  1.00 94.64           C  
ATOM     48  C   ASP B   6      25.250  42.594 -10.242  1.00 94.64           C  
ATOM     49  CB  ASP B   6      23.872  43.442 -12.155  1.00 94.64           C  
ATOM     50  O   ASP B   6      24.532  41.741  -9.717  1.00 94.64           O  
ATOM     51  CG  ASP B   6      23.084  44.595 -12.752  1.00 94.64           C  
ATOM     52  OD1 ASP B   6      23.102  44.770 -13.990  1.00 94.64           O  
ATOM     53  OD2 ASP B   6      22.442  45.337 -11.978  1.00 94.64           O  
ATOM     54  N   GLY B   7      26.496  42.373 -10.384  1.00 95.82           N  
ATOM     55  CA  GLY B   7      27.012  41.169  -9.753  1.00 95.82           C  
ATOM     56  C   GLY B   7      28.387  40.773 -10.256  1.00 95.82           C  
ATOM     57  O   GLY B   7      29.099  41.592 -10.842  1.00 95.82           O  
ATOM     58  N   LEU B   8      28.912  39.685  -9.964  1.00 95.90           N  
ATOM     59  CA  LEU B   8      30.220  39.119 -10.279  1.00 95.90           C  
ATOM     60  C   LEU B   8      30.078  37.868 -11.140  1.00 95.90           C  
ATOM     61  CB  LEU B   8      30.983  38.786  -8.995  1.00 95.90           C  
ATOM     62  O   LEU B   8      29.145  37.083 -10.953  1.00 95.90           O  
ATOM     63  CG  LEU B   8      32.335  38.093  -9.170  1.00 95.90           C  
ATOM     64  CD1 LEU B   8      33.350  39.056  -9.776  1.00 95.90           C  
ATOM     65  CD2 LEU B   8      32.835  37.550  -7.835  1.00 95.90           C  
ATOM     66  N   SER B   9      30.849  37.729 -12.166  1.00 96.54           N  
ATOM     67  CA  SER B   9      30.906  36.515 -12.973  1.00 96.54           C  
ATOM     68  C   SER B   9      32.295  35.887 -12.930  1.00 96.54           C  
ATOM     69  CB  SER B   9      30.518  36.815 -14.421  1.00 96.54           C  
ATOM     70  O   SER B   9      33.300  36.597 -12.849  1.00 96.54           O  
ATOM     71  OG  SER B   9      31.507  37.609 -15.053  1.00 96.54           O  
ATOM     72  N   ILE B  10      32.501  34.648 -12.937  1.00 97.08           N  
ATOM     73  CA  ILE B  10      33.741  33.880 -12.935  1.00 97.08           C  
ATOM     74  C   ILE B  10      33.820  33.026 -14.199  1.00 97.08           C  
ATOM     75  CB  ILE B  10      33.851  32.988 -11.678  1.00 97.08           C  
ATOM     76  O   ILE B  10      32.935  32.208 -14.460  1.00 97.08           O  
ATOM     77  CG1 ILE B  10      33.729  33.838 -10.408  1.00 97.08           C  
ATOM     78  CG2 ILE B  10      35.165  32.202 -11.687  1.00 97.08           C  
ATOM     79  CD1 ILE B  10      33.595  33.024  -9.129  1.00 97.08           C  
ATOM     80  N   GLY B  11      34.810  33.329 -15.036  1.00 96.58           N  
ATOM     81  CA  GLY B  11      35.079  32.520 -16.214  1.00 96.58           C  
ATOM     82  C   GLY B  11      34.246  32.923 -17.417  1.00 96.58           C  
ATOM     83  O   GLY B  11      34.285  32.260 -18.455  1.00 96.58           O  
ATOM     84  N   LYS B  12      33.473  34.105 -17.294  1.00 96.35           N  
ATOM     85  CA  LYS B  12      32.618  34.600 -18.368  1.00 96.35           C  
ATOM     86  C   LYS B  12      32.112  36.007 -18.064  1.00 96.35           C  
ATOM     87  CB  LYS B  12      31.436  33.655 -18.592  1.00 96.35           C  
ATOM     88  O   LYS B  12      32.390  36.555 -16.996  1.00 96.35           O  
ATOM     89  CG  LYS B  12      30.473  33.579 -17.417  1.00 96.35           C  
ATOM     90  CD  LYS B  12      29.336  32.602 -17.688  1.00 96.35           C  
ATOM     91  CE  LYS B  12      28.362  33.151 -18.722  1.00 96.35           C  
ATOM     92  NZ  LYS B  12      27.160  32.276 -18.870  1.00 96.35           N  
ATOM     93  N   ILE B  13      31.497  36.570 -19.009  1.00 95.92           N  
ATOM     94  CA  ILE B  13      30.776  37.818 -18.786  1.00 95.92           C  
ATOM     95  C   ILE B  13      29.406  37.521 -18.179  1.00 95.92           C  
ATOM     96  CB  ILE B  13      30.619  38.622 -20.096  1.00 95.92           C  
ATOM     97  O   ILE B  13      28.716  36.595 -18.612  1.00 95.92           O  
ATOM     98  CG1 ILE B  13      31.992  39.041 -20.633  1.00 95.92           C  
ATOM     99  CG2 ILE B  13      29.722  39.844 -19.875  1.00 95.92           C  
ATOM    100  CD1 ILE B  13      31.946  39.701 -22.004  1.00 95.92           C  
ATOM    101  N   ARG B  14      29.068  38.348 -17.188  1.00 95.67           N  
ATOM    102  CA  ARG B  14      27.846  38.074 -16.440  1.00 95.67           C  
ATOM    103  C   ARG B  14      26.620  38.162 -17.343  1.00 95.67           C  
ATOM    104  CB  ARG B  14      27.703  39.045 -15.267  1.00 95.67           C  
ATOM    105  O   ARG B  14      26.376  39.196 -17.968  1.00 95.67           O  
ATOM    106  CG  ARG B  14      26.582  38.688 -14.304  1.00 95.67           C  
ATOM    107  CD  ARG B  14      26.378  39.769 -13.251  1.00 95.67           C  
ATOM    108  NE  ARG B  14      25.873  41.006 -13.839  1.00 95.67           N  
ATOM    109  NH1 ARG B  14      23.689  40.274 -14.018  1.00 95.67           N  
ATOM    110  NH2 ARG B  14      24.257  42.382 -14.717  1.00 95.67           N  
ATOM    111  CZ  ARG B  14      24.607  41.218 -14.190  1.00 95.67           C  
ATOM    112  N   GLU B  15      25.872  37.175 -17.383  1.00 96.96           N  
ATOM    113  CA  GLU B  15      24.643  37.120 -18.169  1.00 96.96           C  
ATOM    114  C   GLU B  15      23.421  36.949 -17.272  1.00 96.96           C  
ATOM    115  CB  GLU B  15      24.709  35.982 -19.191  1.00 96.96           C  
ATOM    116  O   GLU B  15      22.326  37.400 -17.613  1.00 96.96           O  
ATOM    117  CG  GLU B  15      25.808  36.151 -20.230  1.00 96.96           C  
ATOM    118  CD  GLU B  15      25.973  34.938 -21.131  1.00 96.96           C  
ATOM    119  OE1 GLU B  15      25.547  34.993 -22.307  1.00 96.96           O  
ATOM    120  OE2 GLU B  15      26.532  33.923 -20.658  1.00 96.96           O  
ATOM    121  N   PHE B  16      23.651  36.314 -16.036  1.00 95.71           N  
ATOM    122  CA  PHE B  16      22.516  35.954 -15.194  1.00 95.71           C  
ATOM    123  C   PHE B  16      22.835  36.195 -13.724  1.00 95.71           C  
ATOM    124  CB  PHE B  16      22.125  34.489 -15.414  1.00 95.71           C  
ATOM    125  O   PHE B  16      23.991  36.094 -13.309  1.00 95.71           O  
ATOM    126  CG  PHE B  16      21.870  34.139 -16.855  1.00 95.71           C  
ATOM    127  CD1 PHE B  16      20.692  34.527 -17.481  1.00 95.71           C  
ATOM    128  CD2 PHE B  16      22.809  33.421 -17.585  1.00 95.71           C  
ATOM    129  CE1 PHE B  16      20.453  34.204 -18.815  1.00 95.71           C  
ATOM    130  CE2 PHE B  16      22.578  33.095 -18.918  1.00 95.71           C  
ATOM    131  CZ  PHE B  16      21.398  33.486 -19.531  1.00 95.71           C  
ATOM    132  N   GLY B  17      21.988  36.390 -12.839  1.00 96.97           N  
ATOM    133  CA  GLY B  17      22.064  36.427 -11.387  1.00 96.97           C  
ATOM    134  C   GLY B  17      23.130  37.374 -10.869  1.00 96.97           C  
ATOM    135  O   GLY B  17      23.791  38.060 -11.651  1.00 96.97           O  
ATOM    136  N   ALA B  18      23.277  37.571  -9.575  1.00 97.15           N  
ATOM    137  CA  ALA B  18      24.282  38.399  -8.914  1.00 97.15           C  
ATOM    138  C   ALA B  18      25.654  37.732  -8.954  1.00 97.15           C  
ATOM    139  CB  ALA B  18      23.874  38.681  -7.470  1.00 97.15           C  
ATOM    140  O   ALA B  18      26.683  38.412  -8.909  1.00 97.15           O  
ATOM    141  N   LEU B  19      25.662  36.355  -9.037  1.00 97.59           N  
ATOM    142  CA  LEU B  19      26.859  35.539  -9.206  1.00 97.59           C  
ATOM    143  C   LEU B  19      26.671  34.525 -10.330  1.00 97.59           C  
ATOM    144  CB  LEU B  19      27.203  34.814  -7.902  1.00 97.59           C  
ATOM    145  O   LEU B  19      25.761  33.695 -10.277  1.00 97.59           O  
ATOM    146  CG  LEU B  19      28.428  33.899  -7.938  1.00 97.59           C  
ATOM    147  CD1 LEU B  19      29.675  34.696  -8.307  1.00 97.59           C  
ATOM    148  CD2 LEU B  19      28.612  33.199  -6.596  1.00 97.59           C  
ATOM    149  N   ASP B  20      27.391  34.633 -11.372  1.00 97.32           N  
ATOM    150  CA  ASP B  20      27.331  33.800 -12.570  1.00 97.32           C  
ATOM    151  C   ASP B  20      28.646  33.056 -12.788  1.00 97.32           C  
ATOM    152  CB  ASP B  20      26.997  34.650 -13.798  1.00 97.32           C  
ATOM    153  O   ASP B  20      29.658  33.664 -13.143  1.00 97.32           O  
ATOM    154  CG  ASP B  20      26.607  33.818 -15.007  1.00 97.32           C  
ATOM    155  OD1 ASP B  20      26.357  34.392 -16.088  1.00 97.32           O  
ATOM    156  OD2 ASP B  20      26.546  32.576 -14.876  1.00 97.32           O  
ATOM    157  N   VAL B  21      28.740  31.845 -12.512  1.00 97.63           N  
ATOM    158  CA  VAL B  21      29.969  31.059 -12.497  1.00 97.63           C  
ATOM    159  C   VAL B  21      29.983  30.099 -13.684  1.00 97.63           C  
ATOM    160  CB  VAL B  21      30.126  30.275 -11.175  1.00 97.63           C  
ATOM    161  O   VAL B  21      29.042  29.324 -13.874  1.00 97.63           O  
ATOM    162  CG1 VAL B  21      31.447  29.509 -11.155  1.00 97.63           C  
ATOM    163  CG2 VAL B  21      30.036  31.222  -9.980  1.00 97.63           C  
ATOM    164  N   ALA B  22      30.951  30.248 -14.660  1.00 97.32           N  
ATOM    165  CA  ALA B  22      31.171  29.286 -15.736  1.00 97.32           C  
ATOM    166  C   ALA B  22      32.009  28.105 -15.254  1.00 97.32           C  
ATOM    167  CB  ALA B  22      31.848  29.963 -16.925  1.00 97.32           C  
ATOM    168  O   ALA B  22      33.228  28.083 -15.439  1.00 97.32           O  
ATOM    169  N   GLY B  23      31.391  27.180 -14.528  1.00 96.44           N  
ATOM    170  CA  GLY B  23      32.036  26.017 -13.939  1.00 96.44           C  
ATOM    171  C   GLY B  23      31.393  25.572 -12.639  1.00 96.44           C  
ATOM    172  O   GLY B  23      30.394  26.150 -12.206  1.00 96.44           O  
ATOM    173  N   ASP B  24      32.024  24.543 -12.053  1.00 97.31           N  
ATOM    174  CA  ASP B  24      31.478  23.947 -10.838  1.00 97.31           C  
ATOM    175  C   ASP B  24      31.811  24.795  -9.613  1.00 97.31           C  
ATOM    176  CB  ASP B  24      32.011  22.524 -10.653  1.00 97.31           C  
ATOM    177  O   ASP B  24      32.860  25.441  -9.564  1.00 97.31           O  
ATOM    178  CG  ASP B  24      31.553  21.573 -11.745  1.00 97.31           C  
ATOM    179  OD1 ASP B  24      32.199  20.522 -11.948  1.00 97.31           O  
ATOM    180  OD2 ASP B  24      30.540  21.879 -12.410  1.00 97.31           O  
ATOM    181  N   ILE B  25      30.943  24.821  -8.670  1.00 97.94           N  
ATOM    182  CA  ILE B  25      31.094  25.555  -7.418  1.00 97.94           C  
ATOM    183  C   ILE B  25      31.303  24.575  -6.266  1.00 97.94           C  
ATOM    184  CB  ILE B  25      29.871  26.457  -7.140  1.00 97.94           C  
ATOM    185  O   ILE B  25      30.552  23.607  -6.124  1.00 97.94           O  
ATOM    186  CG1 ILE B  25      29.625  27.403  -8.321  1.00 97.94           C  
ATOM    187  CG2 ILE B  25      30.063  27.242  -5.840  1.00 97.94           C  
ATOM    188  CD1 ILE B  25      28.337  28.207  -8.213  1.00 97.94           C  
ATOM    189  N   TYR B  26      32.303  24.780  -5.522  1.00 97.68           N  
ATOM    190  CA  TYR B  26      32.620  23.948  -4.367  1.00 97.68           C  
ATOM    191  C   TYR B  26      32.513  24.746  -3.073  1.00 97.68           C  
ATOM    192  CB  TYR B  26      34.027  23.356  -4.500  1.00 97.68           C  
ATOM    193  O   TYR B  26      32.864  25.928  -3.035  1.00 97.68           O  
ATOM    194  CG  TYR B  26      34.126  22.249  -5.521  1.00 97.68           C  
ATOM    195  CD1 TYR B  26      34.396  20.939  -5.133  1.00 97.68           C  
ATOM    196  CD2 TYR B  26      33.950  22.511  -6.876  1.00 97.68           C  
ATOM    197  CE1 TYR B  26      34.490  19.915  -6.070  1.00 97.68           C  
ATOM    198  CE2 TYR B  26      34.042  21.495  -7.822  1.00 97.68           C  
ATOM    199  OH  TYR B  26      34.403  19.194  -8.343  1.00 97.68           O  
ATOM    200  CZ  TYR B  26      34.311  20.203  -7.410  1.00 97.68           C  
ATOM    201  N   ALA B  27      31.992  24.132  -2.041  1.00 97.77           N  
ATOM    202  CA  ALA B  27      31.991  24.650  -0.675  1.00 97.77           C  
ATOM    203  C   ALA B  27      32.560  23.624   0.301  1.00 97.77           C  
ATOM    204  CB  ALA B  27      30.577  25.048  -0.258  1.00 97.77           C  
ATOM    205  O   ALA B  27      32.150  22.461   0.298  1.00 97.77           O  
ATOM    206  N   ASN B  28      33.558  24.068   1.047  1.00 96.12           N  
ATOM    207  CA  ASN B  28      34.195  23.191   2.024  1.00 96.12           C  
ATOM    208  C   ASN B  28      34.689  21.899   1.378  1.00 96.12           C  
ATOM    209  CB  ASN B  28      33.234  22.877   3.172  1.00 96.12           C  
ATOM    210  O   ASN B  28      34.452  20.809   1.902  1.00 96.12           O  
ATOM    211  CG  ASN B  28      32.829  24.114   3.949  1.00 96.12           C  
ATOM    212  ND2 ASN B  28      31.537  24.244   4.227  1.00 96.12           N  
ATOM    213  OD1 ASN B  28      33.671  24.947   4.296  1.00 96.12           O  
ATOM    214  N   ASN B  29      35.263  22.016   0.191  1.00 96.03           N  
ATOM    215  CA  ASN B  29      35.979  20.977  -0.541  1.00 96.03           C  
ATOM    216  C   ASN B  29      35.021  19.953  -1.143  1.00 96.03           C  
ATOM    217  CB  ASN B  29      36.994  20.283   0.370  1.00 96.03           C  
ATOM    218  O   ASN B  29      35.422  18.831  -1.458  1.00 96.03           O  
ATOM    219  CG  ASN B  29      38.118  21.204   0.801  1.00 96.03           C  
ATOM    220  ND2 ASN B  29      38.610  21.009   2.019  1.00 96.03           N  
ATOM    221  OD1 ASN B  29      38.539  22.085   0.047  1.00 96.03           O  
ATOM    222  N   SER B  30      33.722  20.324  -1.235  1.00 96.79           N  
ATOM    223  CA  SER B  30      32.729  19.446  -1.844  1.00 96.79           C  
ATOM    224  C   SER B  30      31.875  20.198  -2.860  1.00 96.79           C  
ATOM    225  CB  SER B  30      31.832  18.825  -0.772  1.00 96.79           C  
ATOM    226  O   SER B  30      31.581  21.382  -2.677  1.00 96.79           O  
ATOM    227  OG  SER B  30      32.594  18.041   0.128  1.00 96.79           O  
ATOM    228  N   PRO B  31      31.548  19.480  -3.940  1.00 97.19           N  
ATOM    229  CA  PRO B  31      30.632  20.155  -4.863  1.00 97.19           C  
ATOM    230  C   PRO B  31      29.288  20.490  -4.221  1.00 97.19           C  
ATOM    231  CB  PRO B  31      30.458  19.137  -5.994  1.00 97.19           C  
ATOM    232  O   PRO B  31      28.773  19.710  -3.416  1.00 97.19           O  
ATOM    233  CG  PRO B  31      30.720  17.811  -5.357  1.00 97.19           C  
ATOM    234  CD  PRO B  31      31.739  17.996  -4.270  1.00 97.19           C  
ATOM    235  N   ILE B  32      28.724  21.640  -4.540  1.00 97.70           N  
ATOM    236  CA  ILE B  32      27.406  22.004  -4.030  1.00 97.70           C  
ATOM    237  C   ILE B  32      26.323  21.403  -4.922  1.00 97.70           C  
ATOM    238  CB  ILE B  32      27.238  23.537  -3.942  1.00 97.70           C  
ATOM    239  O   ILE B  32      26.616  20.892  -6.006  1.00 97.70           O  
ATOM    240  CG1 ILE B  32      27.266  24.159  -5.343  1.00 97.70           C  
ATOM    241  CG2 ILE B  32      28.322  24.149  -3.049  1.00 97.70           C  
ATOM    242  CD1 ILE B  32      26.656  25.552  -5.414  1.00 97.70           C  
ATOM    243  N   GLN B  33      25.076  21.451  -4.494  1.00 97.81           N  
ATOM    244  CA  GLN B  33      23.951  21.040  -5.328  1.00 97.81           C  
ATOM    245  C   GLN B  33      23.656  22.081  -6.404  1.00 97.81           C  
ATOM    246  CB  GLN B  33      22.706  20.801  -4.472  1.00 97.81           C  
ATOM    247  O   GLN B  33      22.984  23.080  -6.140  1.00 97.81           O  
ATOM    248  CG  GLN B  33      21.490  20.347  -5.269  1.00 97.81           C  
ATOM    249  CD  GLN B  33      21.702  19.008  -5.951  1.00 97.81           C  
ATOM    250  NE2 GLN B  33      21.294  18.914  -7.212  1.00 97.81           N  
ATOM    251  OE1 GLN B  33      22.228  18.067  -5.349  1.00 97.81           O  
ATOM    252  N   GLN B  34      24.258  21.931  -7.570  1.00 97.42           N  
ATOM    253  CA  GLN B  34      24.142  22.921  -8.635  1.00 97.42           C  
ATOM    254  C   GLN B  34      22.814  22.781  -9.374  1.00 97.42           C  
ATOM    255  CB  GLN B  34      25.306  22.791  -9.619  1.00 97.42           C  
ATOM    256  O   GLN B  34      22.188  23.782  -9.731  1.00 97.42           O  
ATOM    257  CG  GLN B  34      26.651  23.207  -9.038  1.00 97.42           C  
ATOM    258  CD  GLN B  34      27.762  23.203 -10.071  1.00 97.42           C  
ATOM    259  NE2 GLN B  34      27.441  22.773 -11.286  1.00 97.42           N  
ATOM    260  OE1 GLN B  34      28.900  23.586  -9.779  1.00 97.42           O  
ATOM    261  N   TYR B  35      22.343  21.549  -9.557  1.00 97.78           N  
ATOM    262  CA  TYR B  35      21.073  21.325 -10.240  1.00 97.78           C  
ATOM    263  C   TYR B  35      19.903  21.786  -9.380  1.00 97.78           C  
ATOM    264  CB  TYR B  35      20.908  19.845 -10.596  1.00 97.78           C  
ATOM    265  O   TYR B  35      19.820  21.445  -8.198  1.00 97.78           O  
ATOM    266  CG  TYR B  35      19.670  19.550 -11.408  1.00 97.78           C  
ATOM    267  CD1 TYR B  35      18.507  19.085 -10.798  1.00 97.78           C  
ATOM    268  CD2 TYR B  35      19.660  19.735 -12.786  1.00 97.78           C  
ATOM    269  CE1 TYR B  35      17.365  18.811 -11.542  1.00 97.78           C  
ATOM    270  CE2 TYR B  35      18.524  19.464 -13.541  1.00 97.78           C  
ATOM    271  OH  TYR B  35      16.254  18.733 -13.652  1.00 97.78           O  
ATOM    272  CZ  TYR B  35      17.382  19.003 -12.910  1.00 97.78           C  
ATOM    273  N   GLN B  36      19.093  22.527  -9.886  1.00 97.59           N  
ATOM    274  CA  GLN B  36      17.951  23.074  -9.160  1.00 97.59           C  
ATOM    275  C   GLN B  36      16.807  22.066  -9.094  1.00 97.59           C  
ATOM    276  CB  GLN B  36      17.471  24.371  -9.813  1.00 97.59           C  
ATOM    277  O   GLN B  36      16.219  21.718 -10.120  1.00 97.59           O  
ATOM    278  CG  GLN B  36      16.413  25.111  -9.005  1.00 97.59           C  
ATOM    279  CD  GLN B  36      15.869  26.329  -9.727  1.00 97.59           C  
ATOM    280  NE2 GLN B  36      15.896  27.477  -9.057  1.00 97.59           N  
ATOM    281  OE1 GLN B  36      15.429  26.241 -10.877  1.00 97.59           O  
ATOM    282  N   LEU B  37      16.491  21.572  -7.916  1.00 97.71           N  
ATOM    283  CA  LEU B  37      15.439  20.583  -7.707  1.00 97.71           C  
ATOM    284  C   LEU B  37      14.102  21.262  -7.429  1.00 97.71           C  
ATOM    285  CB  LEU B  37      15.802  19.650  -6.549  1.00 97.71           C  
ATOM    286  O   LEU B  37      13.043  20.691  -7.701  1.00 97.71           O  
ATOM    287  CG  LEU B  37      17.000  18.725  -6.773  1.00 97.71           C  
ATOM    288  CD1 LEU B  37      17.478  18.147  -5.445  1.00 97.71           C  
ATOM    289  CD2 LEU B  37      16.640  17.611  -7.749  1.00 97.71           C  
ATOM    290  N   THR B  38      14.141  22.437  -6.814  1.00 97.50           N  
ATOM    291  CA  THR B  38      12.992  23.283  -6.513  1.00 97.50           C  
ATOM    292  C   THR B  38      13.241  24.717  -6.973  1.00 97.50           C  
ATOM    293  CB  THR B  38      12.669  23.273  -5.007  1.00 97.50           C  
ATOM    294  O   THR B  38      14.351  25.057  -7.387  1.00 97.50           O  
ATOM    295  CG2 THR B  38      12.632  21.849  -4.463  1.00 97.50           C  
ATOM    296  OG1 THR B  38      13.674  24.015  -4.305  1.00 97.50           O  
ATOM    297  N   GLU B  39      12.243  25.585  -6.881  1.00 97.42           N  
ATOM    298  CA  GLU B  39      12.485  27.011  -7.077  1.00 97.42           C  
ATOM    299  C   GLU B  39      13.246  27.609  -5.897  1.00 97.42           C  
ATOM    300  CB  GLU B  39      11.164  27.757  -7.283  1.00 97.42           C  
ATOM    301  O   GLU B  39      13.480  26.931  -4.895  1.00 97.42           O  
ATOM    302  CG  GLU B  39      10.416  27.346  -8.543  1.00 97.42           C  
ATOM    303  CD  GLU B  39      11.120  27.769  -9.823  1.00 97.42           C  
ATOM    304  OE1 GLU B  39      11.090  27.003 -10.814  1.00 97.42           O  
ATOM    305  OE2 GLU B  39      11.706  28.874  -9.836  1.00 97.42           O  
ATOM    306  N   ASN B  40      13.650  28.858  -5.996  1.00 96.58           N  
ATOM    307  CA  ASN B  40      14.575  29.489  -5.061  1.00 96.58           C  
ATOM    308  C   ASN B  40      13.973  29.599  -3.663  1.00 96.58           C  
ATOM    309  CB  ASN B  40      14.992  30.871  -5.569  1.00 96.58           C  
ATOM    310  O   ASN B  40      14.702  29.681  -2.673  1.00 96.58           O  
ATOM    311  CG  ASN B  40      15.969  30.798  -6.726  1.00 96.58           C  
ATOM    312  ND2 ASN B  40      16.086  31.889  -7.474  1.00 96.58           N  
ATOM    313  OD1 ASN B  40      16.613  29.768  -6.947  1.00 96.58           O  
ATOM    314  N   ASN B  41      12.630  29.495  -3.572  1.00 95.60           N  
ATOM    315  CA  ASN B  41      11.992  29.597  -2.264  1.00 95.60           C  
ATOM    316  C   ASN B  41      11.526  28.233  -1.761  1.00 95.60           C  
ATOM    317  CB  ASN B  41      10.816  30.574  -2.315  1.00 95.60           C  
ATOM    318  O   ASN B  41      10.845  28.144  -0.738  1.00 95.60           O  
ATOM    319  CG  ASN B  41       9.670  30.065  -3.167  1.00 95.60           C  
ATOM    320  ND2 ASN B  41       8.536  30.754  -3.108  1.00 95.60           N  
ATOM    321  OD1 ASN B  41       9.802  29.061  -3.871  1.00 95.60           O  
ATOM    322  N   GLY B  42      11.821  27.179  -2.549  1.00 96.65           N  
ATOM    323  CA  GLY B  42      11.508  25.827  -2.114  1.00 96.65           C  
ATOM    324  C   GLY B  42      10.217  25.293  -2.705  1.00 96.65           C  
ATOM    325  O   GLY B  42       9.861  24.133  -2.488  1.00 96.65           O  
ATOM    326  N   ARG B  43       9.515  26.090  -3.474  1.00 97.14           N  
ATOM    327  CA  ARG B  43       8.295  25.621  -4.124  1.00 97.14           C  
ATOM    328  C   ARG B  43       8.619  24.731  -5.319  1.00 97.14           C  
ATOM    329  CB  ARG B  43       7.434  26.804  -4.570  1.00 97.14           C  
ATOM    330  O   ARG B  43       9.742  24.747  -5.826  1.00 97.14           O  
ATOM    331  CG  ARG B  43       8.053  27.631  -5.686  1.00 97.14           C  
ATOM    332  CD  ARG B  43       7.149  28.783  -6.102  1.00 97.14           C  
ATOM    333  NE  ARG B  43       7.725  29.549  -7.203  1.00 97.14           N  
ATOM    334  NH1 ARG B  43       5.984  31.062  -7.335  1.00 97.14           N  
ATOM    335  NH2 ARG B  43       7.771  31.236  -8.761  1.00 97.14           N  
ATOM    336  CZ  ARG B  43       7.159  30.614  -7.764  1.00 97.14           C  
ATOM    337  N   PRO B  44       7.670  23.910  -5.767  1.00 97.00           N  
ATOM    338  CA  PRO B  44       7.912  23.066  -6.940  1.00 97.00           C  
ATOM    339  C   PRO B  44       8.343  23.869  -8.165  1.00 97.00           C  
ATOM    340  CB  PRO B  44       6.557  22.395  -7.176  1.00 97.00           C  
ATOM    341  O   PRO B  44       8.015  25.053  -8.279  1.00 97.00           O  
ATOM    342  CG  PRO B  44       5.909  22.357  -5.829  1.00 97.00           C  
ATOM    343  CD  PRO B  44       6.263  23.618  -5.095  1.00 97.00           C  
ATOM    344  N   LYS B  45       9.090  23.212  -9.008  1.00 97.05           N  
ATOM    345  CA  LYS B  45       9.582  23.852 -10.225  1.00 97.05           C  
ATOM    346  C   LYS B  45       8.430  24.231 -11.151  1.00 97.05           C  
ATOM    347  CB  LYS B  45      10.562  22.934 -10.956  1.00 97.05           C  
ATOM    348  O   LYS B  45       7.402  23.551 -11.181  1.00 97.05           O  
ATOM    349  CG  LYS B  45      11.842  22.654 -10.183  1.00 97.05           C  
ATOM    350  CD  LYS B  45      12.773  21.731 -10.959  1.00 97.05           C  
ATOM    351  CE  LYS B  45      13.380  22.434 -12.166  1.00 97.05           C  
ATOM    352  NZ  LYS B  45      14.294  21.534 -12.930  1.00 97.05           N  
ATOM    353  N   TRP B  46       8.563  25.326 -11.879  1.00 95.00           N  
ATOM    354  CA  TRP B  46       7.650  25.692 -12.957  1.00 95.00           C  
ATOM    355  C   TRP B  46       7.935  24.875 -14.213  1.00 95.00           C  
ATOM    356  CB  TRP B  46       7.759  27.187 -13.271  1.00 95.00           C  
ATOM    357  O   TRP B  46       9.064  24.426 -14.426  1.00 95.00           O  
ATOM    358  CG  TRP B  46       7.130  28.073 -12.238  1.00 95.00           C  
ATOM    359  CD1 TRP B  46       6.943  27.791 -10.913  1.00 95.00           C  
ATOM    360  CD2 TRP B  46       6.600  29.386 -12.447  1.00 95.00           C  
ATOM    361  CE2 TRP B  46       6.107  29.841 -11.204  1.00 95.00           C  
ATOM    362  CE3 TRP B  46       6.494  30.222 -13.566  1.00 95.00           C  
ATOM    363  NE1 TRP B  46       6.328  28.850 -10.286  1.00 95.00           N  
ATOM    364  CH2 TRP B  46       5.426  31.896 -12.160  1.00 95.00           C  
ATOM    365  CZ2 TRP B  46       5.517  31.097 -11.050  1.00 95.00           C  
ATOM    366  CZ3 TRP B  46       5.907  31.472 -13.411  1.00 95.00           C  
ATOM    367  N   MET B  47       6.946  24.621 -14.970  1.00 94.09           N  
ATOM    368  CA  MET B  47       7.088  24.034 -16.300  1.00 94.09           C  
ATOM    369  C   MET B  47       6.431  24.915 -17.357  1.00 94.09           C  
ATOM    370  CB  MET B  47       6.479  22.631 -16.337  1.00 94.09           C  
ATOM    371  O   MET B  47       5.254  25.260 -17.239  1.00 94.09           O  
ATOM    372  CG  MET B  47       6.703  21.900 -17.651  1.00 94.09           C  
ATOM    373  SD  MET B  47       5.997  20.207 -17.643  1.00 94.09           S  
ATOM    374  CE  MET B  47       6.395  19.686 -19.335  1.00 94.09           C  
ATOM    375  N   ASP B  48       7.234  25.349 -18.282  1.00 92.04           N  
ATOM    376  CA  ASP B  48       6.761  26.184 -19.382  1.00 92.04           C  
ATOM    377  C   ASP B  48       6.201  27.508 -18.864  1.00 92.04           C  
ATOM    378  CB  ASP B  48       5.697  25.446 -20.198  1.00 92.04           C  
ATOM    379  O   ASP B  48       5.140  27.953 -19.305  1.00 92.04           O  
ATOM    380  CG  ASP B  48       6.237  24.211 -20.896  1.00 92.04           C  
ATOM    381  OD1 ASP B  48       5.482  23.230 -21.070  1.00 92.04           O  
ATOM    382  OD2 ASP B  48       7.429  24.217 -21.273  1.00 92.04           O  
ATOM    383  N   GLY B  49       6.847  28.036 -17.784  1.00 93.67           N  
ATOM    384  CA  GLY B  49       6.496  29.351 -17.272  1.00 93.67           C  
ATOM    385  C   GLY B  49       5.293  29.330 -16.348  1.00 93.67           C  
ATOM    386  O   GLY B  49       4.804  30.383 -15.932  1.00 93.67           O  
ATOM    387  N   LYS B  50       4.805  28.101 -16.036  1.00 95.28           N  
ATOM    388  CA  LYS B  50       3.631  27.974 -15.177  1.00 95.28           C  
ATOM    389  C   LYS B  50       3.978  27.258 -13.875  1.00 95.28           C  
ATOM    390  CB  LYS B  50       2.512  27.228 -15.904  1.00 95.28           C  
ATOM    391  O   LYS B  50       4.845  26.382 -13.854  1.00 95.28           O  
ATOM    392  CG  LYS B  50       2.034  27.914 -17.175  1.00 95.28           C  
ATOM    393  CD  LYS B  50       0.951  27.103 -17.875  1.00 95.28           C  
ATOM    394  CE  LYS B  50       0.499  27.769 -19.167  1.00 95.28           C  
ATOM    395  NZ  LYS B  50      -0.528  26.953 -19.881  1.00 95.28           N  
ATOM    396  N   PRO B  51       3.249  27.644 -12.809  1.00 94.96           N  
ATOM    397  CA  PRO B  51       3.551  27.056 -11.502  1.00 94.96           C  
ATOM    398  C   PRO B  51       3.073  25.611 -11.380  1.00 94.96           C  
ATOM    399  CB  PRO B  51       2.799  27.964 -10.525  1.00 94.96           C  
ATOM    400  O   PRO B  51       3.546  24.872 -10.514  1.00 94.96           O  
ATOM    401  CG  PRO B  51       1.690  28.558 -11.332  1.00 94.96           C  
ATOM    402  CD  PRO B  51       2.170  28.737 -12.744  1.00 94.96           C  
ATOM    403  N   SER B  52       2.171  25.166 -12.220  1.00 95.59           N  
ATOM    404  CA  SER B  52       1.671  23.795 -12.224  1.00 95.59           C  
ATOM    405  C   SER B  52       1.891  23.130 -13.579  1.00 95.59           C  
ATOM    406  CB  SER B  52       0.185  23.765 -11.866  1.00 95.59           C  
ATOM    407  O   SER B  52       1.805  23.786 -14.619  1.00 95.59           O  
ATOM    408  OG  SER B  52      -0.564  24.569 -12.761  1.00 95.59           O  
ATOM    409  N   VAL B  53       2.244  21.849 -13.565  1.00 96.70           N  
ATOM    410  CA  VAL B  53       2.499  21.062 -14.767  1.00 96.70           C  
ATOM    411  C   VAL B  53       1.178  20.724 -15.454  1.00 96.70           C  
ATOM    412  CB  VAL B  53       3.277  19.767 -14.443  1.00 96.70           C  
ATOM    413  O   VAL B  53       0.251  20.218 -14.817  1.00 96.70           O  
ATOM    414  CG1 VAL B  53       3.429  18.901 -15.692  1.00 96.70           C  
ATOM    415  CG2 VAL B  53       4.646  20.102 -13.852  1.00 96.70           C  
ATOM    416  N   GLU B  54       1.035  21.022 -16.729  1.00 96.23           N  
ATOM    417  CA  GLU B  54      -0.199  20.773 -17.470  1.00 96.23           C  
ATOM    418  C   GLU B  54      -0.093  19.501 -18.305  1.00 96.23           C  
ATOM    419  CB  GLU B  54      -0.537  21.966 -18.368  1.00 96.23           C  
ATOM    420  O   GLU B  54      -1.106  18.964 -18.759  1.00 96.23           O  
ATOM    421  CG  GLU B  54      -0.914  23.225 -17.601  1.00 96.23           C  
ATOM    422  CD  GLU B  54      -1.281  24.391 -18.506  1.00 96.23           C  
ATOM    423  OE1 GLU B  54      -1.860  25.385 -18.011  1.00 96.23           O  
ATOM    424  OE2 GLU B  54      -0.988  24.309 -19.720  1.00 96.23           O  
ATOM    425  N   ASN B  55       1.108  18.986 -18.454  1.00 96.73           N  
ATOM    426  CA  ASN B  55       1.341  17.733 -19.165  1.00 96.73           C  
ATOM    427  C   ASN B  55       2.483  16.937 -18.540  1.00 96.73           C  
ATOM    428  CB  ASN B  55       1.629  18.002 -20.644  1.00 96.73           C  
ATOM    429  O   ASN B  55       3.655  17.250 -18.757  1.00 96.73           O  
ATOM    430  CG  ASN B  55       1.613  16.737 -21.481  1.00 96.73           C  
ATOM    431  ND2 ASN B  55       1.306  16.880 -22.765  1.00 96.73           N  
ATOM    432  OD1 ASN B  55       1.875  15.642 -20.977  1.00 96.73           O  
ATOM    433  N   ALA B  56       2.180  15.980 -17.823  1.00 96.88           N  
ATOM    434  CA  ALA B  56       3.164  15.183 -17.096  1.00 96.88           C  
ATOM    435  C   ALA B  56       3.936  14.267 -18.042  1.00 96.88           C  
ATOM    436  CB  ALA B  56       2.483  14.363 -16.004  1.00 96.88           C  
ATOM    437  O   ALA B  56       5.070  13.880 -17.754  1.00 96.88           O  
ATOM    438  N   ASN B  57       3.362  13.939 -19.222  1.00 96.45           N  
ATOM    439  CA  ASN B  57       3.954  13.000 -20.170  1.00 96.45           C  
ATOM    440  C   ASN B  57       5.169  13.601 -20.869  1.00 96.45           C  
ATOM    441  CB  ASN B  57       2.915  12.552 -21.200  1.00 96.45           C  
ATOM    442  O   ASN B  57       6.026  12.872 -21.371  1.00 96.45           O  
ATOM    443  CG  ASN B  57       1.785  11.753 -20.581  1.00 96.45           C  
ATOM    444  ND2 ASN B  57       0.675  11.642 -21.300  1.00 96.45           N  
ATOM    445  OD1 ASN B  57       1.910  11.240 -19.466  1.00 96.45           O  
ATOM    446  N   LEU B  58       5.264  14.920 -20.753  1.00 95.67           N  
ATOM    447  CA  LEU B  58       6.328  15.587 -21.496  1.00 95.67           C  
ATOM    448  C   LEU B  58       7.422  16.080 -20.555  1.00 95.67           C  
ATOM    449  CB  LEU B  58       5.764  16.761 -22.301  1.00 95.67           C  
ATOM    450  O   LEU B  58       8.378  16.725 -20.992  1.00 95.67           O  
ATOM    451  CG  LEU B  58       4.769  16.409 -23.408  1.00 95.67           C  
ATOM    452  CD1 LEU B  58       4.357  17.664 -24.170  1.00 95.67           C  
ATOM    453  CD2 LEU B  58       5.368  15.374 -24.355  1.00 95.67           C  
ATOM    454  N   LEU B  59       7.261  15.801 -19.340  1.00 94.85           N  
ATOM    455  CA  LEU B  59       8.286  16.202 -18.383  1.00 94.85           C  
ATOM    456  C   LEU B  59       9.588  15.448 -18.633  1.00 94.85           C  
ATOM    457  CB  LEU B  59       7.807  15.957 -16.950  1.00 94.85           C  
ATOM    458  O   LEU B  59       9.594  14.217 -18.700  1.00 94.85           O  
ATOM    459  CG  LEU B  59       8.580  16.677 -15.844  1.00 94.85           C  
ATOM    460  CD1 LEU B  59       7.955  18.040 -15.562  1.00 94.85           C  
ATOM    461  CD2 LEU B  59       8.619  15.829 -14.578  1.00 94.85           C  
ATOM    462  N   ASP B  60      10.723  16.195 -18.814  1.00 91.05           N  
ATOM    463  CA  ASP B  60      11.977  15.523 -19.142  1.00 91.05           C  
ATOM    464  C   ASP B  60      13.100  15.971 -18.209  1.00 91.05           C  
ATOM    465  CB  ASP B  60      12.365  15.791 -20.598  1.00 91.05           C  
ATOM    466  O   ASP B  60      14.253  15.568 -18.378  1.00 91.05           O  
ATOM    467  CG  ASP B  60      12.511  17.270 -20.910  1.00 91.05           C  
ATOM    468  OD1 ASP B  60      12.924  17.617 -22.038  1.00 91.05           O  
ATOM    469  OD2 ASP B  60      12.213  18.095 -20.020  1.00 91.05           O  
ATOM    470  N   GLU B  61      12.701  16.801 -17.278  1.00 94.38           N  
ATOM    471  CA  GLU B  61      13.706  17.260 -16.324  1.00 94.38           C  
ATOM    472  C   GLU B  61      13.392  16.768 -14.914  1.00 94.38           C  
ATOM    473  CB  GLU B  61      13.804  18.787 -16.339  1.00 94.38           C  
ATOM    474  O   GLU B  61      12.255  16.878 -14.451  1.00 94.38           O  
ATOM    475  CG  GLU B  61      14.193  19.365 -17.692  1.00 94.38           C  
ATOM    476  CD  GLU B  61      14.283  20.883 -17.693  1.00 94.38           C  
ATOM    477  OE1 GLU B  61      14.545  21.475 -18.765  1.00 94.38           O  
ATOM    478  OE2 GLU B  61      14.092  21.485 -16.613  1.00 94.38           O  
ATOM    479  N   PRO B  62      14.483  16.215 -14.247  1.00 96.40           N  
ATOM    480  CA  PRO B  62      14.275  15.831 -12.849  1.00 96.40           C  
ATOM    481  C   PRO B  62      13.876  17.011 -11.966  1.00 96.40           C  
ATOM    482  CB  PRO B  62      15.638  15.272 -12.431  1.00 96.40           C  
ATOM    483  O   PRO B  62      14.265  18.150 -12.238  1.00 96.40           O  
ATOM    484  CG  PRO B  62      16.302  14.887 -13.713  1.00 96.40           C  
ATOM    485  CD  PRO B  62      15.856  15.837 -14.786  1.00 96.40           C  
ATOM    486  N   GLY B  63      13.029  16.710 -10.946  1.00 97.06           N  
ATOM    487  CA  GLY B  63      12.669  17.758 -10.004  1.00 97.06           C  
ATOM    488  C   GLY B  63      11.346  17.504  -9.306  1.00 97.06           C  
ATOM    489  O   GLY B  63      10.692  16.489  -9.555  1.00 97.06           O  
ATOM    490  N   GLN B  64      11.045  18.405  -8.377  1.00 97.64           N  
ATOM    491  CA  GLN B  64       9.758  18.418  -7.692  1.00 97.64           C  
ATOM    492  C   GLN B  64       8.775  19.359  -8.384  1.00 97.64           C  
ATOM    493  CB  GLN B  64       9.932  18.827  -6.228  1.00 97.64           C  
ATOM    494  O   GLN B  64       9.085  20.530  -8.613  1.00 97.64           O  
ATOM    495  CG  GLN B  64      10.901  17.943  -5.454  1.00 97.64           C  
ATOM    496  CD  GLN B  64      11.096  18.401  -4.021  1.00 97.64           C  
ATOM    497  NE2 GLN B  64      12.169  17.935  -3.391  1.00 97.64           N  
ATOM    498  OE1 GLN B  64      10.290  19.168  -3.485  1.00 97.64           O  
ATOM    499  N   TYR B  65       7.612  18.766  -8.763  1.00 97.51           N  
ATOM    500  CA  TYR B  65       6.620  19.530  -9.511  1.00 97.51           C  
ATOM    501  C   TYR B  65       5.259  19.473  -8.827  1.00 97.51           C  
ATOM    502  CB  TYR B  65       6.506  19.004 -10.945  1.00 97.51           C  
ATOM    503  O   TYR B  65       5.024  18.619  -7.969  1.00 97.51           O  
ATOM    504  CG  TYR B  65       7.793  19.095 -11.729  1.00 97.51           C  
ATOM    505  CD1 TYR B  65       8.107  20.240 -12.458  1.00 97.51           C  
ATOM    506  CD2 TYR B  65       8.696  18.038 -11.743  1.00 97.51           C  
ATOM    507  CE1 TYR B  65       9.290  20.328 -13.184  1.00 97.51           C  
ATOM    508  CE2 TYR B  65       9.882  18.115 -12.465  1.00 97.51           C  
ATOM    509  OH  TYR B  65      11.343  19.344 -13.897  1.00 97.51           O  
ATOM    510  CZ  TYR B  65      10.170  19.262 -13.181  1.00 97.51           C  
ATOM    511  N   TYR B  66       4.421  20.416  -9.142  1.00 97.76           N  
ATOM    512  CA  TYR B  66       3.008  20.401  -8.780  1.00 97.76           C  
ATOM    513  C   TYR B  66       2.134  20.149 -10.003  1.00 97.76           C  
ATOM    514  CB  TYR B  66       2.609  21.723  -8.118  1.00 97.76           C  
ATOM    515  O   TYR B  66       2.249  20.849 -11.011  1.00 97.76           O  
ATOM    516  CG  TYR B  66       1.301  21.656  -7.367  1.00 97.76           C  
ATOM    517  CD1 TYR B  66       0.230  22.475  -7.719  1.00 97.76           C  
ATOM    518  CD2 TYR B  66       1.133  20.774  -6.305  1.00 97.76           C  
ATOM    519  CE1 TYR B  66      -0.976  22.417  -7.030  1.00 97.76           C  
ATOM    520  CE2 TYR B  66      -0.069  20.708  -5.608  1.00 97.76           C  
ATOM    521  OH  TYR B  66      -2.309  21.471  -5.291  1.00 97.76           O  
ATOM    522  CZ  TYR B  66      -1.117  21.532  -5.978  1.00 97.76           C  
ATOM    523  N   LEU B  67       1.364  19.116  -9.947  1.00 97.61           N  
ATOM    524  CA  LEU B  67       0.611  18.652 -11.108  1.00 97.61           C  
ATOM    525  C   LEU B  67      -0.836  19.130 -11.044  1.00 97.61           C  
ATOM    526  CB  LEU B  67       0.653  17.124 -11.198  1.00 97.61           C  
ATOM    527  O   LEU B  67      -1.507  18.955 -10.024  1.00 97.61           O  
ATOM    528  CG  LEU B  67       0.103  16.506 -12.484  1.00 97.61           C  
ATOM    529  CD1 LEU B  67       0.976  16.891 -13.673  1.00 97.61           C  
ATOM    530  CD2 LEU B  67       0.010  14.989 -12.351  1.00 97.61           C  
ATOM    531  N   ASP B  68      -1.280  19.756 -12.094  1.00 97.11           N  
ATOM    532  CA  ASP B  68      -2.660  20.215 -12.214  1.00 97.11           C  
ATOM    533  C   ASP B  68      -3.628  19.035 -12.277  1.00 97.11           C  
ATOM    534  CB  ASP B  68      -2.827  21.098 -13.453  1.00 97.11           C  
ATOM    535  O   ASP B  68      -3.318  18.002 -12.873  1.00 97.11           O  
ATOM    536  CG  ASP B  68      -4.179  21.785 -13.514  1.00 97.11           C  
ATOM    537  OD1 ASP B  68      -4.313  22.915 -12.996  1.00 97.11           O  
ATOM    538  OD2 ASP B  68      -5.121  21.190 -14.082  1.00 97.11           O  
ATOM    539  N   ALA B  69      -4.812  19.193 -11.705  1.00 97.19           N  
ATOM    540  CA  ALA B  69      -5.808  18.125 -11.659  1.00 97.19           C  
ATOM    541  C   ALA B  69      -6.248  17.724 -13.064  1.00 97.19           C  
ATOM    542  CB  ALA B  69      -7.015  18.558 -10.830  1.00 97.19           C  
ATOM    543  O   ALA B  69      -6.641  16.578 -13.294  1.00 97.19           O  
ATOM    544  N   SER B  70      -6.108  18.670 -14.027  1.00 96.69           N  
ATOM    545  CA  SER B  70      -6.578  18.428 -15.387  1.00 96.69           C  
ATOM    546  C   SER B  70      -5.416  18.126 -16.328  1.00 96.69           C  
ATOM    547  CB  SER B  70      -7.364  19.634 -15.905  1.00 96.69           C  
ATOM    548  O   SER B  70      -5.611  17.985 -17.537  1.00 96.69           O  
ATOM    549  OG  SER B  70      -6.517  20.760 -16.055  1.00 96.69           O  
ATOM    550  N   ALA B  71      -4.164  17.959 -15.784  1.00 97.50           N  
ATOM    551  CA  ALA B  71      -2.962  17.760 -16.590  1.00 97.50           C  
ATOM    552  C   ALA B  71      -3.045  16.462 -17.388  1.00 97.50           C  
ATOM    553  CB  ALA B  71      -1.720  17.756 -15.701  1.00 97.50           C  
ATOM    554  O   ALA B  71      -3.583  15.463 -16.906  1.00 97.50           O  
ATOM    555  N   THR B  72      -2.656  16.509 -18.609  1.00 96.72           N  
ATOM    556  CA  THR B  72      -2.426  15.272 -19.347  1.00 96.72           C  
ATOM    557  C   THR B  72      -1.435  14.377 -18.608  1.00 96.72           C  
ATOM    558  CB  THR B  72      -1.904  15.557 -20.767  1.00 96.72           C  
ATOM    559  O   THR B  72      -0.383  14.842 -18.164  1.00 96.72           O  
ATOM    560  CG2 THR B  72      -1.693  14.263 -21.546  1.00 96.72           C  
ATOM    561  OG1 THR B  72      -2.854  16.372 -21.464  1.00 96.72           O  
ATOM    562  N   GLY B  73      -1.849  13.131 -18.412  1.00 96.60           N  
ATOM    563  CA  GLY B  73      -0.988  12.203 -17.696  1.00 96.60           C  
ATOM    564  C   GLY B  73      -1.274  12.151 -16.207  1.00 96.60           C  
ATOM    565  O   GLY B  73      -0.587  11.449 -15.462  1.00 96.60           O  
ATOM    566  N   ASN B  74      -2.136  12.917 -15.711  1.00 97.25           N  
ATOM    567  CA  ASN B  74      -2.591  12.834 -14.327  1.00 97.25           C  
ATOM    568  C   ASN B  74      -3.347  11.535 -14.062  1.00 97.25           C  
ATOM    569  CB  ASN B  74      -3.467  14.039 -13.978  1.00 97.25           C  
ATOM    570  O   ASN B  74      -4.314  11.222 -14.759  1.00 97.25           O  
ATOM    571  CG  ASN B  74      -3.712  14.170 -12.487  1.00 97.25           C  
ATOM    572  ND2 ASN B  74      -3.524  15.374 -11.959  1.00 97.25           N  
ATOM    573  OD1 ASN B  74      -4.066  13.198 -11.816  1.00 97.25           O  
ATOM    574  N   PRO B  75      -3.029  10.781 -13.074  1.00 95.90           N  
ATOM    575  CA  PRO B  75      -3.590   9.438 -12.911  1.00 95.90           C  
ATOM    576  C   PRO B  75      -4.958   9.449 -12.232  1.00 95.90           C  
ATOM    577  CB  PRO B  75      -2.553   8.726 -12.039  1.00 95.90           C  
ATOM    578  O   PRO B  75      -5.698   8.465 -12.312  1.00 95.90           O  
ATOM    579  CG  PRO B  75      -1.921   9.814 -11.231  1.00 95.90           C  
ATOM    580  CD  PRO B  75      -1.818  11.044 -12.086  1.00 95.90           C  
ATOM    581  N   ASN B  76      -5.311  10.553 -11.549  1.00 95.76           N  
ATOM    582  CA  ASN B  76      -6.537  10.436 -10.767  1.00 95.76           C  
ATOM    583  C   ASN B  76      -7.285  11.765 -10.693  1.00 95.76           C  
ATOM    584  CB  ASN B  76      -6.228   9.922  -9.359  1.00 95.76           C  
ATOM    585  O   ASN B  76      -8.109  11.970  -9.800  1.00 95.76           O  
ATOM    586  CG  ASN B  76      -5.396  10.898  -8.551  1.00 95.76           C  
ATOM    587  ND2 ASN B  76      -5.313  10.667  -7.246  1.00 95.76           N  
ATOM    588  OD1 ASN B  76      -4.832  11.851  -9.095  1.00 95.76           O  
ATOM    589  N   SER B  77      -6.958  12.806 -11.592  1.00 95.91           N  
ATOM    590  CA  SER B  77      -7.634  14.093 -11.716  1.00 95.91           C  
ATOM    591  C   SER B  77      -7.613  14.858 -10.397  1.00 95.91           C  
ATOM    592  CB  SER B  77      -9.079  13.897 -12.178  1.00 95.91           C  
ATOM    593  O   SER B  77      -8.590  15.522 -10.043  1.00 95.91           O  
ATOM    594  OG  SER B  77      -9.121  13.235 -13.430  1.00 95.91           O  
ATOM    595  N   GLN B  78      -6.634  14.662  -9.564  1.00 97.21           N  
ATOM    596  CA  GLN B  78      -6.389  15.400  -8.329  1.00 97.21           C  
ATOM    597  C   GLN B  78      -5.145  16.275  -8.448  1.00 97.21           C  
ATOM    598  CB  GLN B  78      -6.243  14.438  -7.148  1.00 97.21           C  
ATOM    599  O   GLN B  78      -4.180  15.903  -9.118  1.00 97.21           O  
ATOM    600  CG  GLN B  78      -7.502  13.636  -6.849  1.00 97.21           C  
ATOM    601  CD  GLN B  78      -8.635  14.496  -6.322  1.00 97.21           C  
ATOM    602  NE2 GLN B  78      -9.837  14.281  -6.847  1.00 97.21           N  
ATOM    603  OE1 GLN B  78      -8.432  15.346  -5.449  1.00 97.21           O  
ATOM    604  N   TRP B  79      -5.254  17.443  -7.807  1.00 96.49           N  
ATOM    605  CA  TRP B  79      -3.996  18.160  -7.626  1.00 96.49           C  
ATOM    606  C   TRP B  79      -3.037  17.364  -6.746  1.00 96.49           C  
ATOM    607  CB  TRP B  79      -4.247  19.540  -7.012  1.00 96.49           C  
ATOM    608  O   TRP B  79      -3.468  16.640  -5.845  1.00 96.49           O  
ATOM    609  CG  TRP B  79      -4.974  20.487  -7.919  1.00 96.49           C  
ATOM    610  CD1 TRP B  79      -6.326  20.592  -8.087  1.00 96.49           C  
ATOM    611  CD2 TRP B  79      -4.385  21.460  -8.787  1.00 96.49           C  
ATOM    612  CE2 TRP B  79      -5.441  22.121  -9.452  1.00 96.49           C  
ATOM    613  CE3 TRP B  79      -3.065  21.838  -9.067  1.00 96.49           C  
ATOM    614  NE1 TRP B  79      -6.614  21.573  -9.007  1.00 96.49           N  
ATOM    615  CH2 TRP B  79      -3.917  23.490 -10.636  1.00 96.49           C  
ATOM    616  CZ2 TRP B  79      -5.217  23.140 -10.381  1.00 96.49           C  
ATOM    617  CZ3 TRP B  79      -2.844  22.852  -9.992  1.00 96.49           C  
ATOM    618  N   GLY B  80      -1.768  17.588  -7.101  1.00 97.54           N  
ATOM    619  CA  GLY B  80      -0.835  16.883  -6.235  1.00 97.54           C  
ATOM    620  C   GLY B  80       0.616  17.103  -6.619  1.00 97.54           C  
ATOM    621  O   GLY B  80       0.916  17.912  -7.499  1.00 97.54           O  
ATOM    622  N   TYR B  81       1.567  16.473  -5.907  1.00 97.81           N  
ATOM    623  CA  TYR B  81       3.008  16.622  -6.073  1.00 97.81           C  
ATOM    624  C   TYR B  81       3.581  15.486  -6.912  1.00 97.81           C  
ATOM    625  CB  TYR B  81       3.704  16.667  -4.709  1.00 97.81           C  
ATOM    626  O   TYR B  81       3.324  14.312  -6.637  1.00 97.81           O  
ATOM    627  CG  TYR B  81       3.374  17.896  -3.899  1.00 97.81           C  
ATOM    628  CD1 TYR B  81       4.268  18.961  -3.816  1.00 97.81           C  
ATOM    629  CD2 TYR B  81       2.167  17.996  -3.214  1.00 97.81           C  
ATOM    630  CE1 TYR B  81       3.969  20.096  -3.068  1.00 97.81           C  
ATOM    631  CE2 TYR B  81       1.858  19.126  -2.463  1.00 97.81           C  
ATOM    632  OH  TYR B  81       2.461  21.289  -1.656  1.00 97.81           O  
ATOM    633  CZ  TYR B  81       2.763  20.169  -2.397  1.00 97.81           C  
ATOM    634  N   LEU B  82       4.231  15.882  -7.968  1.00 97.98           N  
ATOM    635  CA  LEU B  82       4.852  14.942  -8.895  1.00 97.98           C  
ATOM    636  C   LEU B  82       6.373  15.013  -8.804  1.00 97.98           C  
ATOM    637  CB  LEU B  82       4.401  15.228 -10.330  1.00 97.98           C  
ATOM    638  O   LEU B  82       6.950  16.103  -8.822  1.00 97.98           O  
ATOM    639  CG  LEU B  82       4.925  14.276 -11.407  1.00 97.98           C  
ATOM    640  CD1 LEU B  82       4.122  12.980 -11.406  1.00 97.98           C  
ATOM    641  CD2 LEU B  82       4.874  14.941 -12.779  1.00 97.98           C  
ATOM    642  N   PHE B  83       7.001  13.948  -8.658  1.00 98.09           N  
ATOM    643  CA  PHE B  83       8.455  13.837  -8.622  1.00 98.09           C  
ATOM    644  C   PHE B  83       8.971  13.088  -9.845  1.00 98.09           C  
ATOM    645  CB  PHE B  83       8.910  13.130  -7.342  1.00 98.09           C  
ATOM    646  O   PHE B  83       8.509  11.986 -10.145  1.00 98.09           O  
ATOM    647  CG  PHE B  83       8.423  13.787  -6.079  1.00 98.09           C  
ATOM    648  CD1 PHE B  83       9.187  14.760  -5.446  1.00 98.09           C  
ATOM    649  CD2 PHE B  83       7.200  13.433  -5.525  1.00 98.09           C  
ATOM    650  CE1 PHE B  83       8.739  15.370  -4.277  1.00 98.09           C  
ATOM    651  CE2 PHE B  83       6.745  14.038  -4.357  1.00 98.09           C  
ATOM    652  CZ  PHE B  83       7.517  15.006  -3.734  1.00 98.09           C  
ATOM    653  N   HIS B  84       9.848  13.712 -10.528  1.00 97.97           N  
ATOM    654  CA  HIS B  84      10.443  13.140 -11.730  1.00 97.97           C  
ATOM    655  C   HIS B  84      11.925  12.846 -11.526  1.00 97.97           C  
ATOM    656  CB  HIS B  84      10.253  14.082 -12.921  1.00 97.97           C  
ATOM    657  O   HIS B  84      12.696  13.740 -11.171  1.00 97.97           O  
ATOM    658  CG  HIS B  84      10.694  13.496 -14.225  1.00 97.97           C  
ATOM    659  CD2 HIS B  84      11.902  13.493 -14.835  1.00 97.97           C  
ATOM    660  ND1 HIS B  84       9.837  12.815 -15.062  1.00 97.97           N  
ATOM    661  CE1 HIS B  84      10.502  12.417 -16.134  1.00 97.97           C  
ATOM    662  NE2 HIS B  84      11.757  12.816 -16.021  1.00 97.97           N  
ATOM    663  N   TYR B  85      12.340  11.614 -11.682  1.00 97.70           N  
ATOM    664  CA  TYR B  85      13.723  11.166 -11.557  1.00 97.70           C  
ATOM    665  C   TYR B  85      14.218  10.555 -12.863  1.00 97.70           C  
ATOM    666  CB  TYR B  85      13.858  10.148 -10.421  1.00 97.70           C  
ATOM    667  O   TYR B  85      13.522   9.744 -13.479  1.00 97.70           O  
ATOM    668  CG  TYR B  85      13.281  10.623  -9.109  1.00 97.70           C  
ATOM    669  CD1 TYR B  85      13.999  11.484  -8.281  1.00 97.70           C  
ATOM    670  CD2 TYR B  85      12.019  10.212  -8.695  1.00 97.70           C  
ATOM    671  CE1 TYR B  85      13.472  11.922  -7.071  1.00 97.70           C  
ATOM    672  CE2 TYR B  85      11.483  10.644  -7.486  1.00 97.70           C  
ATOM    673  OH  TYR B  85      11.689  11.929  -5.485  1.00 97.70           O  
ATOM    674  CZ  TYR B  85      12.215  11.498  -6.683  1.00 97.70           C  
ATOM    675  N   SER B  86      15.404  10.907 -13.209  1.00 96.31           N  
ATOM    676  CA  SER B  86      15.955  10.422 -14.470  1.00 96.31           C  
ATOM    677  C   SER B  86      17.409   9.991 -14.308  1.00 96.31           C  
ATOM    678  CB  SER B  86      15.852  11.499 -15.550  1.00 96.31           C  
ATOM    679  O   SER B  86      18.225  10.734 -13.758  1.00 96.31           O  
ATOM    680  OG  SER B  86      16.518  11.092 -16.733  1.00 96.31           O  
ATOM    681  N   ASN B  87      17.731   8.809 -14.774  1.00 94.14           N  
ATOM    682  CA  ASN B  87      19.103   8.328 -14.654  1.00 94.14           C  
ATOM    683  C   ASN B  87      20.041   9.066 -15.605  1.00 94.14           C  
ATOM    684  CB  ASN B  87      19.168   6.820 -14.908  1.00 94.14           C  
ATOM    685  O   ASN B  87      21.262   9.012 -15.446  1.00 94.14           O  
ATOM    686  CG  ASN B  87      18.563   6.426 -16.241  1.00 94.14           C  
ATOM    687  ND2 ASN B  87      19.125   5.399 -16.867  1.00 94.14           N  
ATOM    688  OD1 ASN B  87      17.599   7.040 -16.705  1.00 94.14           O  
ATOM    689  N   TYR B  88      19.448   9.830 -16.534  1.00 93.95           N  
ATOM    690  CA  TYR B  88      20.267  10.603 -17.461  1.00 93.95           C  
ATOM    691  C   TYR B  88      20.228  12.087 -17.116  1.00 93.95           C  
ATOM    692  CB  TYR B  88      19.797  10.389 -18.902  1.00 93.95           C  
ATOM    693  O   TYR B  88      20.802  12.912 -17.831  1.00 93.95           O  
ATOM    694  CG  TYR B  88      19.962   8.970 -19.391  1.00 93.95           C  
ATOM    695  CD1 TYR B  88      21.208   8.490 -19.787  1.00 93.95           C  
ATOM    696  CD2 TYR B  88      18.873   8.108 -19.458  1.00 93.95           C  
ATOM    697  CE1 TYR B  88      21.365   7.184 -20.239  1.00 93.95           C  
ATOM    698  CE2 TYR B  88      19.018   6.800 -19.909  1.00 93.95           C  
ATOM    699  OH  TYR B  88      20.416   5.054 -20.743  1.00 93.95           O  
ATOM    700  CZ  TYR B  88      20.266   6.348 -20.296  1.00 93.95           C  
ATOM    701  N   GLY B  89      19.528  12.436 -16.041  1.00 93.44           N  
ATOM    702  CA  GLY B  89      19.413  13.837 -15.668  1.00 93.44           C  
ATOM    703  C   GLY B  89      18.672  14.669 -16.697  1.00 93.44           C  
ATOM    704  O   GLY B  89      17.796  14.161 -17.400  1.00 93.44           O  
ATOM    705  N   LYS B  90      19.108  15.950 -16.715  1.00 89.44           N  
ATOM    706  CA  LYS B  90      18.550  16.838 -17.731  1.00 89.44           C  
ATOM    707  C   LYS B  90      19.049  16.462 -19.124  1.00 89.44           C  
ATOM    708  CB  LYS B  90      18.902  18.294 -17.424  1.00 89.44           C  
ATOM    709  O   LYS B  90      20.254  16.481 -19.383  1.00 89.44           O  
ATOM    710  CG  LYS B  90      18.280  19.297 -18.384  1.00 89.44           C  
ATOM    711  CD  LYS B  90      18.691  20.725 -18.045  1.00 89.44           C  
ATOM    712  CE  LYS B  90      18.119  21.724 -19.041  1.00 89.44           C  
ATOM    713  NZ  LYS B  90      18.554  23.120 -18.738  1.00 89.44           N  
ATOM    714  N   ASN B  91      18.439  15.649 -19.932  1.00 80.73           N  
ATOM    715  CA  ASN B  91      18.854  15.206 -21.259  1.00 80.73           C  
ATOM    716  C   ASN B  91      17.765  15.452 -22.299  1.00 80.73           C  
ATOM    717  CB  ASN B  91      19.239  13.725 -21.233  1.00 80.73           C  
ATOM    718  O   ASN B  91      16.688  14.859 -22.228  1.00 80.73           O  
ATOM    719  CG  ASN B  91      19.822  13.250 -22.550  1.00 80.73           C  
ATOM    720  ND2 ASN B  91      20.111  11.958 -22.639  1.00 80.73           N  
ATOM    721  OD1 ASN B  91      20.012  14.040 -23.479  1.00 80.73           O  
ATOM    722  N   THR B  92      17.932  16.336 -23.180  1.00 74.01           N  
ATOM    723  CA  THR B  92      16.905  16.750 -24.130  1.00 74.01           C  
ATOM    724  C   THR B  92      17.039  15.979 -25.441  1.00 74.01           C  
ATOM    725  CB  THR B  92      16.980  18.262 -24.411  1.00 74.01           C  
ATOM    726  O   THR B  92      16.052  15.775 -26.150  1.00 74.01           O  
ATOM    727  CG2 THR B  92      16.567  19.070 -23.186  1.00 74.01           C  
ATOM    728  OG1 THR B  92      18.324  18.610 -24.768  1.00 74.01           O  
ATOM    729  N   ASP B  93      18.169  15.319 -25.765  1.00 78.91           N  
ATOM    730  CA  ASP B  93      18.287  14.891 -27.156  1.00 78.91           C  
ATOM    731  C   ASP B  93      18.795  13.454 -27.247  1.00 78.91           C  
ATOM    732  CB  ASP B  93      19.217  15.828 -27.930  1.00 78.91           C  
ATOM    733  O   ASP B  93      19.006  12.932 -28.343  1.00 78.91           O  
ATOM    734  CG  ASP B  93      18.666  17.237 -28.058  1.00 78.91           C  
ATOM    735  OD1 ASP B  93      19.461  18.195 -28.169  1.00 78.91           O  
ATOM    736  OD2 ASP B  93      17.426  17.391 -28.045  1.00 78.91           O  
ATOM    737  N   ASP B  94      18.595  12.641 -26.238  1.00 87.38           N  
ATOM    738  CA  ASP B  94      19.102  11.274 -26.308  1.00 87.38           C  
ATOM    739  C   ASP B  94      18.190  10.311 -25.551  1.00 87.38           C  
ATOM    740  CB  ASP B  94      20.524  11.200 -25.749  1.00 87.38           C  
ATOM    741  O   ASP B  94      17.050  10.652 -25.227  1.00 87.38           O  
ATOM    742  CG  ASP B  94      21.373  10.139 -26.428  1.00 87.38           C  
ATOM    743  OD1 ASP B  94      22.617  10.185 -26.308  1.00 87.38           O  
ATOM    744  OD2 ASP B  94      20.794   9.252 -27.090  1.00 87.38           O  
ATOM    745  N   PHE B  95      18.620   9.124 -25.356  1.00 92.48           N  
ATOM    746  CA  PHE B  95      17.873   8.102 -24.632  1.00 92.48           C  
ATOM    747  C   PHE B  95      17.430   8.620 -23.268  1.00 92.48           C  
ATOM    748  CB  PHE B  95      18.718   6.835 -24.463  1.00 92.48           C  
ATOM    749  O   PHE B  95      18.159   9.370 -22.616  1.00 92.48           O  
ATOM    750  CG  PHE B  95      18.810   5.996 -25.708  1.00 92.48           C  
ATOM    751  CD1 PHE B  95      17.819   5.071 -26.015  1.00 92.48           C  
ATOM    752  CD2 PHE B  95      19.887   6.133 -26.574  1.00 92.48           C  
ATOM    753  CE1 PHE B  95      17.902   4.293 -27.167  1.00 92.48           C  
ATOM    754  CE2 PHE B  95      19.976   5.359 -27.728  1.00 92.48           C  
ATOM    755  CZ  PHE B  95      18.983   4.439 -28.022  1.00 92.48           C  
ATOM    756  N   LYS B  96      16.129   8.310 -22.954  1.00 91.89           N  
ATOM    757  CA  LYS B  96      15.537   8.699 -21.677  1.00 91.89           C  
ATOM    758  C   LYS B  96      15.084   7.476 -20.885  1.00 91.89           C  
ATOM    759  CB  LYS B  96      14.357   9.647 -21.899  1.00 91.89           C  
ATOM    760  O   LYS B  96      14.745   6.444 -21.468  1.00 91.89           O  
ATOM    761  CG  LYS B  96      14.706  10.894 -22.698  1.00 91.89           C  
ATOM    762  CD  LYS B  96      13.487  11.782 -22.908  1.00 91.89           C  
ATOM    763  CE  LYS B  96      13.797  12.948 -23.837  1.00 91.89           C  
ATOM    764  NZ  LYS B  96      14.756  13.911 -23.217  1.00 91.89           N  
ATOM    765  N   GLU B  97      15.228   7.469 -19.749  1.00 95.80           N  
ATOM    766  CA  GLU B  97      14.633   6.578 -18.756  1.00 95.80           C  
ATOM    767  C   GLU B  97      14.364   7.314 -17.446  1.00 95.80           C  
ATOM    768  CB  GLU B  97      15.541   5.371 -18.504  1.00 95.80           C  
ATOM    769  O   GLU B  97      15.218   8.056 -16.958  1.00 95.80           O  
ATOM    770  CG  GLU B  97      14.892   4.278 -17.667  1.00 95.80           C  
ATOM    771  CD  GLU B  97      15.805   3.088 -17.423  1.00 95.80           C  
ATOM    772  OE1 GLU B  97      15.318   1.935 -17.444  1.00 95.80           O  
ATOM    773  OE2 GLU B  97      17.018   3.310 -17.208  1.00 95.80           O  
ATOM    774  N   ALA B  98      13.098   7.140 -16.900  1.00 97.11           N  
ATOM    775  CA  ALA B  98      12.714   7.897 -15.712  1.00 97.11           C  
ATOM    776  C   ALA B  98      11.590   7.197 -14.955  1.00 97.11           C  
ATOM    777  CB  ALA B  98      12.291   9.313 -16.098  1.00 97.11           C  
ATOM    778  O   ALA B  98      10.997   6.239 -15.457  1.00 97.11           O  
ATOM    779  N   ILE B  99      11.456   7.657 -13.772  1.00 97.80           N  
ATOM    780  CA  ILE B  99      10.239   7.309 -13.046  1.00 97.80           C  
ATOM    781  C   ILE B  99       9.548   8.579 -12.558  1.00 97.80           C  
ATOM    782  CB  ILE B  99      10.541   6.371 -11.856  1.00 97.80           C  
ATOM    783  O   ILE B  99      10.198   9.607 -12.352  1.00 97.80           O  
ATOM    784  CG1 ILE B  99      11.386   7.098 -10.804  1.00 97.80           C  
ATOM    785  CG2 ILE B  99      11.241   5.096 -12.336  1.00 97.80           C  
ATOM    786  CD1 ILE B  99      11.508   6.351  -9.483  1.00 97.80           C  
ATOM    787  N   GLN B 100       8.221   8.503 -12.496  1.00 97.93           N  
ATOM    788  CA  GLN B 100       7.417   9.526 -11.837  1.00 97.93           C  
ATOM    789  C   GLN B 100       6.625   8.938 -10.673  1.00 97.93           C  
ATOM    790  CB  GLN B 100       6.467  10.189 -12.836  1.00 97.93           C  
ATOM    791  O   GLN B 100       6.102   7.826 -10.769  1.00 97.93           O  
ATOM    792  CG  GLN B 100       7.174  11.027 -13.893  1.00 97.93           C  
ATOM    793  CD  GLN B 100       6.208  11.712 -14.842  1.00 97.93           C  
ATOM    794  NE2 GLN B 100       6.639  12.824 -15.427  1.00 97.93           N  
ATOM    795  OE1 GLN B 100       5.083  11.245 -15.048  1.00 97.93           O  
ATOM    796  N   THR B 101       6.693   9.590  -9.571  1.00 98.02           N  
ATOM    797  CA  THR B 101       5.772   9.321  -8.473  1.00 98.02           C  
ATOM    798  C   THR B 101       4.840  10.508  -8.246  1.00 98.02           C  
ATOM    799  CB  THR B 101       6.532   9.006  -7.171  1.00 98.02           C  
ATOM    800  O   THR B 101       5.235  11.660  -8.440  1.00 98.02           O  
ATOM    801  CG2 THR B 101       7.518   7.861  -7.373  1.00 98.02           C  
ATOM    802  OG1 THR B 101       7.251  10.172  -6.750  1.00 98.02           O  
ATOM    803  N   PHE B 102       3.633  10.196  -7.955  1.00 98.07           N  
ATOM    804  CA  PHE B 102       2.637  11.247  -7.779  1.00 98.07           C  
ATOM    805  C   PHE B 102       1.867  11.051  -6.478  1.00 98.07           C  
ATOM    806  CB  PHE B 102       1.667  11.274  -8.964  1.00 98.07           C  
ATOM    807  O   PHE B 102       1.315   9.976  -6.234  1.00 98.07           O  
ATOM    808  CG  PHE B 102       0.553  12.275  -8.814  1.00 98.07           C  
ATOM    809  CD1 PHE B 102      -0.756  11.853  -8.615  1.00 98.07           C  
ATOM    810  CD2 PHE B 102       0.815  13.637  -8.871  1.00 98.07           C  
ATOM    811  CE1 PHE B 102      -1.789  12.777  -8.476  1.00 98.07           C  
ATOM    812  CE2 PHE B 102      -0.212  14.566  -8.733  1.00 98.07           C  
ATOM    813  CZ  PHE B 102      -1.514  14.134  -8.536  1.00 98.07           C  
ATOM    814  N   TRP B 103       1.905  12.033  -5.615  1.00 97.73           N  
ATOM    815  CA  TRP B 103       1.068  12.106  -4.422  1.00 97.73           C  
ATOM    816  C   TRP B 103      -0.130  13.021  -4.652  1.00 97.73           C  
ATOM    817  CB  TRP B 103       1.882  12.602  -3.224  1.00 97.73           C  
ATOM    818  O   TRP B 103       0.023  14.240  -4.756  1.00 97.73           O  
ATOM    819  CG  TRP B 103       2.981  11.671  -2.806  1.00 97.73           C  
ATOM    820  CD1 TRP B 103       4.293  11.723  -3.185  1.00 97.73           C  
ATOM    821  CD2 TRP B 103       2.859  10.545  -1.932  1.00 97.73           C  
ATOM    822  CE2 TRP B 103       4.140   9.959  -1.825  1.00 97.73           C  
ATOM    823  CE3 TRP B 103       1.791   9.973  -1.228  1.00 97.73           C  
ATOM    824  NE1 TRP B 103       4.996  10.696  -2.598  1.00 97.73           N  
ATOM    825  CH2 TRP B 103       3.318   8.290  -0.362  1.00 97.73           C  
ATOM    826  CZ2 TRP B 103       4.381   8.829  -1.040  1.00 97.73           C  
ATOM    827  CZ3 TRP B 103       2.033   8.849  -0.448  1.00 97.73           C  
ATOM    828  N   GLY B 104      -1.327  12.415  -4.808  1.00 97.58           N  
ATOM    829  CA  GLY B 104      -2.514  13.251  -4.892  1.00 97.58           C  
ATOM    830  C   GLY B 104      -2.882  13.898  -3.570  1.00 97.58           C  
ATOM    831  O   GLY B 104      -2.673  13.311  -2.506  1.00 97.58           O  
ATOM    832  N   ASN B 105      -3.427  15.068  -3.657  1.00 97.09           N  
ATOM    833  CA  ASN B 105      -3.819  15.757  -2.432  1.00 97.09           C  
ATOM    834  C   ASN B 105      -4.846  14.953  -1.640  1.00 97.09           C  
ATOM    835  CB  ASN B 105      -4.366  17.150  -2.751  1.00 97.09           C  
ATOM    836  O   ASN B 105      -5.032  15.182  -0.444  1.00 97.09           O  
ATOM    837  CG  ASN B 105      -3.274  18.140  -3.103  1.00 97.09           C  
ATOM    838  ND2 ASN B 105      -3.666  19.290  -3.638  1.00 97.09           N  
ATOM    839  OD1 ASN B 105      -2.087  17.873  -2.897  1.00 97.09           O  
ATOM    840  N   ASN B 106      -5.474  13.993  -2.293  1.00 96.14           N  
ATOM    841  CA  ASN B 106      -6.460  13.146  -1.631  1.00 96.14           C  
ATOM    842  C   ASN B 106      -5.804  11.940  -0.964  1.00 96.14           C  
ATOM    843  CB  ASN B 106      -7.528  12.686  -2.625  1.00 96.14           C  
ATOM    844  O   ASN B 106      -6.493  11.075  -0.420  1.00 96.14           O  
ATOM    845  CG  ASN B 106      -6.966  11.798  -3.717  1.00 96.14           C  
ATOM    846  ND2 ASN B 106      -7.827  10.995  -4.330  1.00 96.14           N  
ATOM    847  OD1 ASN B 106      -5.767  11.833  -4.007  1.00 96.14           O  
ATOM    848  N   GLY B 107      -4.504  11.748  -1.131  1.00 96.54           N  
ATOM    849  CA  GLY B 107      -3.771  10.735  -0.389  1.00 96.54           C  
ATOM    850  C   GLY B 107      -3.452   9.504  -1.216  1.00 96.54           C  
ATOM    851  O   GLY B 107      -2.963   8.504  -0.687  1.00 96.54           O  
ATOM    852  N   GLN B 108      -3.710   9.521  -2.518  1.00 97.49           N  
ATOM    853  CA  GLN B 108      -3.364   8.397  -3.382  1.00 97.49           C  
ATOM    854  C   GLN B 108      -1.926   8.510  -3.882  1.00 97.49           C  
ATOM    855  CB  GLN B 108      -4.327   8.314  -4.568  1.00 97.49           C  
ATOM    856  O   GLN B 108      -1.457   9.606  -4.198  1.00 97.49           O  
ATOM    857  CG  GLN B 108      -5.761   7.989  -4.173  1.00 97.49           C  
ATOM    858  CD  GLN B 108      -6.726   8.083  -5.340  1.00 97.49           C  
ATOM    859  NE2 GLN B 108      -7.320   6.953  -5.710  1.00 97.49           N  
ATOM    860  OE1 GLN B 108      -6.938   9.161  -5.903  1.00 97.49           O  
ATOM    861  N   LEU B 109      -1.226   7.429  -3.901  1.00 97.99           N  
ATOM    862  CA  LEU B 109       0.153   7.358  -4.372  1.00 97.99           C  
ATOM    863  C   LEU B 109       0.248   6.540  -5.655  1.00 97.99           C  
ATOM    864  CB  LEU B 109       1.055   6.747  -3.296  1.00 97.99           C  
ATOM    865  O   LEU B 109      -0.237   5.407  -5.712  1.00 97.99           O  
ATOM    866  CG  LEU B 109       2.501   6.461  -3.706  1.00 97.99           C  
ATOM    867  CD1 LEU B 109       3.201   7.753  -4.113  1.00 97.99           C  
ATOM    868  CD2 LEU B 109       3.253   5.774  -2.570  1.00 97.99           C  
ATOM    869  N   PHE B 110       0.883   7.132  -6.650  1.00 97.88           N  
ATOM    870  CA  PHE B 110       1.015   6.478  -7.946  1.00 97.88           C  
ATOM    871  C   PHE B 110       2.476   6.418  -8.376  1.00 97.88           C  
ATOM    872  CB  PHE B 110       0.185   7.209  -9.006  1.00 97.88           C  
ATOM    873  O   PHE B 110       3.283   7.256  -7.968  1.00 97.88           O  
ATOM    874  CG  PHE B 110      -1.295   7.197  -8.732  1.00 97.88           C  
ATOM    875  CD1 PHE B 110      -2.112   6.222  -9.290  1.00 97.88           C  
ATOM    876  CD2 PHE B 110      -1.869   8.163  -7.915  1.00 97.88           C  
ATOM    877  CE1 PHE B 110      -3.482   6.209  -9.039  1.00 97.88           C  
ATOM    878  CE2 PHE B 110      -3.237   8.156  -7.659  1.00 97.88           C  
ATOM    879  CZ  PHE B 110      -4.042   7.179  -8.222  1.00 97.88           C  
ATOM    880  N   PHE B 111       2.776   5.494  -9.217  1.00 97.88           N  
ATOM    881  CA  PHE B 111       4.101   5.304  -9.796  1.00 97.88           C  
ATOM    882  C   PHE B 111       4.000   4.945 -11.273  1.00 97.88           C  
ATOM    883  CB  PHE B 111       4.867   4.213  -9.042  1.00 97.88           C  
ATOM    884  O   PHE B 111       3.102   4.202 -11.677  1.00 97.88           O  
ATOM    885  CG  PHE B 111       6.149   3.797  -9.712  1.00 97.88           C  
ATOM    886  CD1 PHE B 111       6.149   2.816 -10.696  1.00 97.88           C  
ATOM    887  CD2 PHE B 111       7.355   4.388  -9.357  1.00 97.88           C  
ATOM    888  CE1 PHE B 111       7.334   2.430 -11.318  1.00 97.88           C  
ATOM    889  CE2 PHE B 111       8.543   4.007  -9.974  1.00 97.88           C  
ATOM    890  CZ  PHE B 111       8.530   3.027 -10.953  1.00 97.88           C  
ATOM    891  N   ARG B 112       4.860   5.524 -12.090  1.00 97.59           N  
ATOM    892  CA  ARG B 112       4.997   5.014 -13.450  1.00 97.59           C  
ATOM    893  C   ARG B 112       6.437   5.133 -13.937  1.00 97.59           C  
ATOM    894  CB  ARG B 112       4.059   5.759 -14.401  1.00 97.59           C  
ATOM    895  O   ARG B 112       7.189   5.989 -13.465  1.00 97.59           O  
ATOM    896  CG  ARG B 112       4.408   7.227 -14.587  1.00 97.59           C  
ATOM    897  CD  ARG B 112       3.458   7.915 -15.557  1.00 97.59           C  
ATOM    898  NE  ARG B 112       3.853   9.298 -15.809  1.00 97.59           N  
ATOM    899  NH1 ARG B 112       2.100   9.754 -17.244  1.00 97.59           N  
ATOM    900  NH2 ARG B 112       3.647  11.377 -16.763  1.00 97.59           N  
ATOM    901  CZ  ARG B 112       3.199  10.140 -16.605  1.00 97.59           C  
ATOM    902  N   HIS B 113       6.804   4.172 -14.878  1.00 97.64           N  
ATOM    903  CA  HIS B 113       8.152   4.077 -15.426  1.00 97.64           C  
ATOM    904  C   HIS B 113       8.184   4.510 -16.888  1.00 97.64           C  
ATOM    905  CB  HIS B 113       8.687   2.650 -15.290  1.00 97.64           C  
ATOM    906  O   HIS B 113       7.287   4.166 -17.662  1.00 97.64           O  
ATOM    907  CG  HIS B 113      10.036   2.454 -15.904  1.00 97.64           C  
ATOM    908  CD2 HIS B 113      11.252   2.934 -15.552  1.00 97.64           C  
ATOM    909  ND1 HIS B 113      10.237   1.681 -17.028  1.00 97.64           N  
ATOM    910  CE1 HIS B 113      11.522   1.693 -17.340  1.00 97.64           C  
ATOM    911  NE2 HIS B 113      12.160   2.446 -16.460  1.00 97.64           N  
ATOM    912  N   HIS B 114       9.086   5.389 -17.212  1.00 97.16           N  
ATOM    913  CA  HIS B 114       9.384   5.681 -18.609  1.00 97.16           C  
ATOM    914  C   HIS B 114      10.313   4.629 -19.206  1.00 97.16           C  
ATOM    915  CB  HIS B 114      10.010   7.071 -18.744  1.00 97.16           C  
ATOM    916  O   HIS B 114      11.403   4.388 -18.683  1.00 97.16           O  
ATOM    917  CG  HIS B 114      10.201   7.508 -20.161  1.00 97.16           C  
ATOM    918  CD2 HIS B 114       9.436   8.287 -20.962  1.00 97.16           C  
ATOM    919  ND1 HIS B 114      11.292   7.133 -20.915  1.00 97.16           N  
ATOM    920  CE1 HIS B 114      11.190   7.665 -22.122  1.00 97.16           C  
ATOM    921  NE2 HIS B 114      10.072   8.370 -22.176  1.00 97.16           N  
ATOM    922  N   ARG B 115       9.967   4.010 -20.272  1.00 96.07           N  
ATOM    923  CA  ARG B 115      10.795   2.981 -20.891  1.00 96.07           C  
ATOM    924  C   ARG B 115      12.072   3.581 -21.471  1.00 96.07           C  
ATOM    925  CB  ARG B 115      10.016   2.249 -21.985  1.00 96.07           C  
ATOM    926  O   ARG B 115      12.094   4.751 -21.857  1.00 96.07           O  
ATOM    927  CG  ARG B 115       8.812   1.475 -21.471  1.00 96.07           C  
ATOM    928  CD  ARG B 115       8.042   0.812 -22.605  1.00 96.07           C  
ATOM    929  NE  ARG B 115       6.750   0.302 -22.153  1.00 96.07           N  
ATOM    930  NH1 ARG B 115       5.544   2.139 -22.865  1.00 96.07           N  
ATOM    931  NH2 ARG B 115       4.477   0.388 -21.840  1.00 96.07           N  
ATOM    932  CZ  ARG B 115       5.593   0.944 -22.287  1.00 96.07           C  
ATOM    933  N   TRP B 116      13.114   2.813 -21.376  1.00 95.05           N  
ATOM    934  CA  TRP B 116      14.367   3.252 -21.981  1.00 95.05           C  
ATOM    935  C   TRP B 116      14.206   3.452 -23.484  1.00 95.05           C  
ATOM    936  CB  TRP B 116      15.482   2.240 -21.705  1.00 95.05           C  
ATOM    937  O   TRP B 116      14.066   2.483 -24.234  1.00 95.05           O  
ATOM    938  CG  TRP B 116      16.845   2.707 -22.119  1.00 95.05           C  
ATOM    939  CD1 TRP B 116      17.503   3.821 -21.678  1.00 95.05           C  
ATOM    940  CD2 TRP B 116      17.715   2.073 -23.061  1.00 95.05           C  
ATOM    941  CE2 TRP B 116      18.886   2.858 -23.143  1.00 95.05           C  
ATOM    942  CE3 TRP B 116      17.618   0.916 -23.846  1.00 95.05           C  
ATOM    943  NE1 TRP B 116      18.732   3.917 -22.290  1.00 95.05           N  
ATOM    944  CH2 TRP B 116      19.833   1.385 -24.735  1.00 95.05           C  
ATOM    945  CZ2 TRP B 116      19.954   2.522 -23.978  1.00 95.05           C  
ATOM    946  CZ3 TRP B 116      18.682   0.583 -24.677  1.00 95.05           C  
ATOM    947  N   SER B 117      14.005   4.705 -24.003  1.00 94.71           N  
ATOM    948  CA  SER B 117      13.764   5.028 -25.405  1.00 94.71           C  
ATOM    949  C   SER B 117      14.086   6.490 -25.699  1.00 94.71           C  
ATOM    950  CB  SER B 117      12.313   4.731 -25.783  1.00 94.71           C  
ATOM    951  O   SER B 117      14.359   7.267 -24.782  1.00 94.71           O  
ATOM    952  OG  SER B 117      11.452   5.755 -25.314  1.00 94.71           O  
ATOM    953  N   LYS B 118      13.981   6.900 -26.880  1.00 94.84           N  
ATOM    954  CA  LYS B 118      14.191   8.287 -27.286  1.00 94.84           C  
ATOM    955  C   LYS B 118      12.865   9.035 -27.393  1.00 94.84           C  
ATOM    956  CB  LYS B 118      14.936   8.349 -28.620  1.00 94.84           C  
ATOM    957  O   LYS B 118      12.844  10.238 -27.662  1.00 94.84           O  
ATOM    958  CG  LYS B 118      16.374   7.855 -28.550  1.00 94.84           C  
ATOM    959  CD  LYS B 118      17.082   8.001 -29.890  1.00 94.84           C  
ATOM    960  CE  LYS B 118      18.523   7.515 -29.819  1.00 94.84           C  
ATOM    961  NZ  LYS B 118      19.227   7.674 -31.126  1.00 94.84           N  
ATOM    962  N   ILE B 119      11.817   8.290 -27.155  1.00 95.46           N  
ATOM    963  CA  ILE B 119      10.479   8.867 -27.229  1.00 95.46           C  
ATOM    964  C   ILE B 119      10.127   9.526 -25.898  1.00 95.46           C  
ATOM    965  CB  ILE B 119       9.423   7.801 -27.596  1.00 95.46           C  
ATOM    966  O   ILE B 119      10.179   8.883 -24.847  1.00 95.46           O  
ATOM    967  CG1 ILE B 119       9.771   7.143 -28.936  1.00 95.46           C  
ATOM    968  CG2 ILE B 119       8.023   8.420 -27.638  1.00 95.46           C  
ATOM    969  CD1 ILE B 119       8.926   5.919 -29.263  1.00 95.46           C  
ATOM    970  N   ILE B 120       9.730  10.781 -25.858  1.00 92.75           N  
ATOM    971  CA  ILE B 120       9.508  11.558 -24.643  1.00 92.75           C  
ATOM    972  C   ILE B 120       8.290  11.016 -23.898  1.00 92.75           C  
ATOM    973  CB  ILE B 120       9.319  13.059 -24.959  1.00 92.75           C  
ATOM    974  O   ILE B 120       8.315  10.879 -22.673  1.00 92.75           O  
ATOM    975  CG1 ILE B 120      10.637  13.673 -25.445  1.00 92.75           C  
ATOM    976  CG2 ILE B 120       8.786  13.806 -23.733  1.00 92.75           C  
ATOM    977  CD1 ILE B 120      10.501  15.095 -25.969  1.00 92.75           C  
ATOM    978  N   ASP B 121       7.235  10.657 -24.602  1.00 95.18           N  
ATOM    979  CA  ASP B 121       5.988  10.214 -23.985  1.00 95.18           C  
ATOM    980  C   ASP B 121       5.870   8.692 -24.018  1.00 95.18           C  
ATOM    981  CB  ASP B 121       4.786  10.850 -24.687  1.00 95.18           C  
ATOM    982  O   ASP B 121       4.942   8.149 -24.621  1.00 95.18           O  
ATOM    983  CG  ASP B 121       3.471  10.565 -23.984  1.00 95.18           C  
ATOM    984  OD1 ASP B 121       2.399  10.880 -24.545  1.00 95.18           O  
ATOM    985  OD2 ASP B 121       3.506  10.023 -22.859  1.00 95.18           O  
ATOM    986  N   ASP B 122       6.854   7.925 -23.645  1.00 95.99           N  
ATOM    987  CA  ASP B 122       6.866   6.466 -23.617  1.00 95.99           C  
ATOM    988  C   ASP B 122       6.736   5.943 -22.188  1.00 95.99           C  
ATOM    989  CB  ASP B 122       8.146   5.928 -24.260  1.00 95.99           C  
ATOM    990  O   ASP B 122       7.697   5.412 -21.626  1.00 95.99           O  
ATOM    991  CG  ASP B 122       8.052   4.457 -24.626  1.00 95.99           C  
ATOM    992  OD1 ASP B 122       9.089   3.845 -24.962  1.00 95.99           O  
ATOM    993  OD2 ASP B 122       6.931   3.906 -24.582  1.00 95.99           O  
ATOM    994  N   TRP B 123       5.510   6.084 -21.621  1.00 97.16           N  
ATOM    995  CA  TRP B 123       5.270   5.754 -20.220  1.00 97.16           C  
ATOM    996  C   TRP B 123       4.502   4.443 -20.093  1.00 97.16           C  
ATOM    997  CB  TRP B 123       4.499   6.881 -19.526  1.00 97.16           C  
ATOM    998  O   TRP B 123       3.609   4.159 -20.895  1.00 97.16           O  
ATOM    999  CG  TRP B 123       5.269   8.162 -19.408  1.00 97.16           C  
ATOM   1000  CD1 TRP B 123       5.215   9.236 -20.251  1.00 97.16           C  
ATOM   1001  CD2 TRP B 123       6.213   8.500 -18.387  1.00 97.16           C  
ATOM   1002  CE2 TRP B 123       6.693   9.797 -18.674  1.00 97.16           C  
ATOM   1003  CE3 TRP B 123       6.700   7.832 -17.255  1.00 97.16           C  
ATOM   1004  NE1 TRP B 123       6.069  10.223 -19.816  1.00 97.16           N  
ATOM   1005  CH2 TRP B 123       8.096   9.763 -16.769  1.00 97.16           C  
ATOM   1006  CZ2 TRP B 123       7.637  10.439 -17.869  1.00 97.16           C  
ATOM   1007  CZ3 TRP B 123       7.639   8.472 -16.456  1.00 97.16           C  
ATOM   1008  N   GLU B 124       4.837   3.617 -19.114  1.00 97.39           N  
ATOM   1009  CA  GLU B 124       3.963   2.538 -18.663  1.00 97.39           C  
ATOM   1010  C   GLU B 124       2.766   3.083 -17.890  1.00 97.39           C  
ATOM   1011  CB  GLU B 124       4.740   1.544 -17.796  1.00 97.39           C  
ATOM   1012  O   GLU B 124       2.808   4.205 -17.381  1.00 97.39           O  
ATOM   1013  CG  GLU B 124       5.853   0.819 -18.538  1.00 97.39           C  
ATOM   1014  CD  GLU B 124       6.662  -0.111 -17.648  1.00 97.39           C  
ATOM   1015  OE1 GLU B 124       7.624  -0.741 -18.143  1.00 97.39           O  
ATOM   1016  OE2 GLU B 124       6.329  -0.212 -16.446  1.00 97.39           O  
ATOM   1017  N   PRO B 125       1.719   2.304 -17.782  1.00 96.64           N  
ATOM   1018  CA  PRO B 125       0.557   2.787 -17.033  1.00 96.64           C  
ATOM   1019  C   PRO B 125       0.877   3.074 -15.567  1.00 96.64           C  
ATOM   1020  CB  PRO B 125      -0.445   1.637 -17.158  1.00 96.64           C  
ATOM   1021  O   PRO B 125       1.790   2.467 -15.001  1.00 96.64           O  
ATOM   1022  CG  PRO B 125      -0.014   0.885 -18.375  1.00 96.64           C  
ATOM   1023  CD  PRO B 125       1.479   0.987 -18.495  1.00 96.64           C  
ATOM   1024  N   TRP B 126       0.129   3.899 -14.912  1.00 97.51           N  
ATOM   1025  CA  TRP B 126       0.260   4.203 -13.491  1.00 97.51           C  
ATOM   1026  C   TRP B 126      -0.081   2.985 -12.640  1.00 97.51           C  
ATOM   1027  CB  TRP B 126      -0.643   5.379 -13.107  1.00 97.51           C  
ATOM   1028  O   TRP B 126      -0.991   2.222 -12.973  1.00 97.51           O  
ATOM   1029  CG  TRP B 126      -0.176   6.703 -13.633  1.00 97.51           C  
ATOM   1030  CD1 TRP B 126      -0.659   7.372 -14.723  1.00 97.51           C  
ATOM   1031  CD2 TRP B 126       0.871   7.515 -13.094  1.00 97.51           C  
ATOM   1032  CE2 TRP B 126       0.968   8.666 -13.908  1.00 97.51           C  
ATOM   1033  CE3 TRP B 126       1.736   7.383 -12.000  1.00 97.51           C  
ATOM   1034  NE1 TRP B 126       0.025   8.554 -14.894  1.00 97.51           N  
ATOM   1035  CH2 TRP B 126       2.733   9.523 -12.585  1.00 97.51           C  
ATOM   1036  CZ2 TRP B 126       1.898   9.678 -13.661  1.00 97.51           C  
ATOM   1037  CZ3 TRP B 126       2.661   8.391 -11.756  1.00 97.51           C  
ATOM   1038  N   LYS B 127       0.651   2.797 -11.671  1.00 97.46           N  
ATOM   1039  CA  LYS B 127       0.336   1.845 -10.609  1.00 97.46           C  
ATOM   1040  C   LYS B 127      -0.005   2.566  -9.308  1.00 97.46           C  
ATOM   1041  CB  LYS B 127       1.504   0.884 -10.385  1.00 97.46           C  
ATOM   1042  O   LYS B 127       0.700   3.492  -8.902  1.00 97.46           O  
ATOM   1043  CG  LYS B 127       1.875   0.064 -11.611  1.00 97.46           C  
ATOM   1044  CD  LYS B 127       3.091  -0.815 -11.349  1.00 97.46           C  
ATOM   1045  CE  LYS B 127       3.488  -1.607 -12.588  1.00 97.46           C  
ATOM   1046  NZ  LYS B 127       3.791  -3.032 -12.262  1.00 97.46           N  
ATOM   1047  N   GLU B 128      -1.082   2.124  -8.723  1.00 97.48           N  
ATOM   1048  CA  GLU B 128      -1.522   2.771  -7.491  1.00 97.48           C  
ATOM   1049  C   GLU B 128      -1.194   1.915  -6.270  1.00 97.48           C  
ATOM   1050  CB  GLU B 128      -3.025   3.059  -7.542  1.00 97.48           C  
ATOM   1051  O   GLU B 128      -1.360   0.694  -6.299  1.00 97.48           O  
ATOM   1052  CG  GLU B 128      -3.553   3.787  -6.314  1.00 97.48           C  
ATOM   1053  CD  GLU B 128      -5.049   4.055  -6.374  1.00 97.48           C  
ATOM   1054  OE1 GLU B 128      -5.598   4.646  -5.416  1.00 97.48           O  
ATOM   1055  OE2 GLU B 128      -5.676   3.671  -7.386  1.00 97.48           O  
ATOM   1056  N   PHE B 129      -0.776   2.549  -5.200  1.00 97.62           N  
ATOM   1057  CA  PHE B 129      -0.452   1.842  -3.967  1.00 97.62           C  
ATOM   1058  C   PHE B 129      -1.653   1.810  -3.029  1.00 97.62           C  
ATOM   1059  CB  PHE B 129       0.743   2.498  -3.268  1.00 97.62           C  
ATOM   1060  O   PHE B 129      -2.456   2.746  -3.009  1.00 97.62           O  
ATOM   1061  CG  PHE B 129       2.069   2.175  -3.902  1.00 97.62           C  
ATOM   1062  CD1 PHE B 129       2.893   1.195  -3.361  1.00 97.62           C  
ATOM   1063  CD2 PHE B 129       2.492   2.850  -5.039  1.00 97.62           C  
ATOM   1064  CE1 PHE B 129       4.121   0.894  -3.945  1.00 97.62           C  
ATOM   1065  CE2 PHE B 129       3.718   2.555  -5.628  1.00 97.62           C  
ATOM   1066  CZ  PHE B 129       4.531   1.577  -5.079  1.00 97.62           C  
ATOM   1067  N   ALA B 130      -1.719   0.722  -2.261  1.00 97.54           N  
ATOM   1068  CA  ALA B 130      -2.873   0.465  -1.404  1.00 97.54           C  
ATOM   1069  C   ALA B 130      -2.724   1.169  -0.058  1.00 97.54           C  
ATOM   1070  CB  ALA B 130      -3.059  -1.036  -1.197  1.00 97.54           C  
ATOM   1071  O   ALA B 130      -1.625   1.232   0.498  1.00 97.54           O  
ATOM   1072  N   ARG B 131      -3.856   1.641   0.408  1.00 96.57           N  
ATOM   1073  CA  ARG B 131      -3.900   2.206   1.752  1.00 96.57           C  
ATOM   1074  C   ARG B 131      -4.557   1.239   2.732  1.00 96.57           C  
ATOM   1075  CB  ARG B 131      -4.650   3.540   1.751  1.00 96.57           C  
ATOM   1076  O   ARG B 131      -5.349   0.383   2.331  1.00 96.57           O  
ATOM   1077  CG  ARG B 131      -3.913   4.660   1.033  1.00 96.57           C  
ATOM   1078  CD  ARG B 131      -4.459   6.029   1.413  1.00 96.57           C  
ATOM   1079  NE  ARG B 131      -5.913   6.009   1.554  1.00 96.57           N  
ATOM   1080  NH1 ARG B 131      -6.179   8.285   1.254  1.00 96.57           N  
ATOM   1081  NH2 ARG B 131      -8.007   6.950   1.618  1.00 96.57           N  
ATOM   1082  CZ  ARG B 131      -6.696   7.081   1.475  1.00 96.57           C  
ATOM   1083  N   ASN B 132      -4.308   1.408   3.996  1.00 95.80           N  
ATOM   1084  CA  ASN B 132      -4.793   0.503   5.034  1.00 95.80           C  
ATOM   1085  C   ASN B 132      -6.297   0.649   5.247  1.00 95.80           C  
ATOM   1086  CB  ASN B 132      -4.044   0.743   6.347  1.00 95.80           C  
ATOM   1087  O   ASN B 132      -6.932  -0.226   5.838  1.00 95.80           O  
ATOM   1088  CG  ASN B 132      -2.749  -0.039   6.432  1.00 95.80           C  
ATOM   1089  ND2 ASN B 132      -1.953   0.242   7.457  1.00 95.80           N  
ATOM   1090  OD1 ASN B 132      -2.465  -0.889   5.584  1.00 95.80           O  
ATOM   1091  N   ASP B 133      -6.838   1.677   4.730  1.00 95.51           N  
ATOM   1092  CA  ASP B 133      -8.275   1.867   4.895  1.00 95.51           C  
ATOM   1093  C   ASP B 133      -9.051   1.187   3.769  1.00 95.51           C  
ATOM   1094  CB  ASP B 133      -8.618   3.357   4.944  1.00 95.51           C  
ATOM   1095  O   ASP B 133     -10.270   1.343   3.665  1.00 95.51           O  
ATOM   1096  CG  ASP B 133      -8.186   4.107   3.696  1.00 95.51           C  
ATOM   1097  OD1 ASP B 133      -8.406   5.335   3.615  1.00 95.51           O  
ATOM   1098  OD2 ASP B 133      -7.623   3.463   2.784  1.00 95.51           O  
ATOM   1099  N   ASN B 134      -8.381   0.437   2.860  1.00 95.65           N  
ATOM   1100  CA  ASN B 134      -9.051  -0.415   1.884  1.00 95.65           C  
ATOM   1101  C   ASN B 134      -9.977  -1.422   2.561  1.00 95.65           C  
ATOM   1102  CB  ASN B 134      -8.025  -1.141   1.011  1.00 95.65           C  
ATOM   1103  O   ASN B 134      -9.580  -2.092   3.515  1.00 95.65           O  
ATOM   1104  CG  ASN B 134      -8.663  -1.882  -0.147  1.00 95.65           C  
ATOM   1105  ND2 ASN B 134      -8.349  -1.459  -1.366  1.00 95.65           N  
ATOM   1106  OD1 ASN B 134      -9.433  -2.825   0.052  1.00 95.65           O  
ATOM   1107  N   THR B 135     -11.205  -1.526   2.065  1.00 95.98           N  
ATOM   1108  CA  THR B 135     -12.229  -2.365   2.678  1.00 95.98           C  
ATOM   1109  C   THR B 135     -11.743  -3.806   2.806  1.00 95.98           C  
ATOM   1110  CB  THR B 135     -13.537  -2.332   1.867  1.00 95.98           C  
ATOM   1111  O   THR B 135     -12.028  -4.477   3.800  1.00 95.98           O  
ATOM   1112  CG2 THR B 135     -14.592  -3.243   2.487  1.00 95.98           C  
ATOM   1113  OG1 THR B 135     -14.040  -0.991   1.835  1.00 95.98           O  
ATOM   1114  N   ASN B 136     -10.957  -4.268   1.879  1.00 96.11           N  
ATOM   1115  CA  ASN B 136     -10.498  -5.653   1.858  1.00 96.11           C  
ATOM   1116  C   ASN B 136      -9.428  -5.906   2.915  1.00 96.11           C  
ATOM   1117  CB  ASN B 136      -9.970  -6.022   0.470  1.00 96.11           C  
ATOM   1118  O   ASN B 136      -9.060  -7.054   3.171  1.00 96.11           O  
ATOM   1119  CG  ASN B 136     -11.082  -6.315  -0.519  1.00 96.11           C  
ATOM   1120  ND2 ASN B 136     -10.744  -6.999  -1.605  1.00 96.11           N  
ATOM   1121  OD1 ASN B 136     -12.234  -5.927  -0.309  1.00 96.11           O  
ATOM   1122  N   LEU B 137      -8.991  -4.834   3.559  1.00 96.79           N  
ATOM   1123  CA  LEU B 137      -7.930  -5.004   4.545  1.00 96.79           C  
ATOM   1124  C   LEU B 137      -8.482  -4.897   5.962  1.00 96.79           C  
ATOM   1125  CB  LEU B 137      -6.829  -3.962   4.333  1.00 96.79           C  
ATOM   1126  O   LEU B 137      -7.726  -4.960   6.934  1.00 96.79           O  
ATOM   1127  CG  LEU B 137      -6.067  -4.039   3.009  1.00 96.79           C  
ATOM   1128  CD1 LEU B 137      -5.000  -2.952   2.947  1.00 96.79           C  
ATOM   1129  CD2 LEU B 137      -5.444  -5.419   2.830  1.00 96.79           C  
ATOM   1130  N   ILE B 138      -9.766  -4.740   6.056  1.00 96.96           N  
ATOM   1131  CA  ILE B 138     -10.422  -4.770   7.359  1.00 96.96           C  
ATOM   1132  C   ILE B 138     -10.298  -6.165   7.967  1.00 96.96           C  
ATOM   1133  CB  ILE B 138     -11.909  -4.362   7.253  1.00 96.96           C  
ATOM   1134  O   ILE B 138     -10.547  -7.167   7.292  1.00 96.96           O  
ATOM   1135  CG1 ILE B 138     -12.030  -2.893   6.831  1.00 96.96           C  
ATOM   1136  CG2 ILE B 138     -12.634  -4.613   8.578  1.00 96.96           C  
ATOM   1137  CD1 ILE B 138     -13.447  -2.467   6.471  1.00 96.96           C  
ATOM   1138  N   ASN B 139      -9.938  -6.264   9.226  1.00 97.04           N  
ATOM   1139  CA  ASN B 139      -9.880  -7.475  10.037  1.00 97.04           C  
ATOM   1140  C   ASN B 139     -10.210  -7.188  11.499  1.00 97.04           C  
ATOM   1141  CB  ASN B 139      -8.504  -8.133   9.922  1.00 97.04           C  
ATOM   1142  O   ASN B 139      -9.430  -6.539  12.199  1.00 97.04           O  
ATOM   1143  CG  ASN B 139      -8.478  -9.537  10.494  1.00 97.04           C  
ATOM   1144  ND2 ASN B 139      -7.781 -10.441   9.816  1.00 97.04           N  
ATOM   1145  OD1 ASN B 139      -9.079  -9.807  11.537  1.00 97.04           O  
ATOM   1146  N   THR B 140     -11.295  -7.641  11.922  1.00 96.52           N  
ATOM   1147  CA  THR B 140     -11.810  -7.242  13.227  1.00 96.52           C  
ATOM   1148  C   THR B 140     -11.286  -8.168  14.321  1.00 96.52           C  
ATOM   1149  CB  THR B 140     -13.350  -7.243  13.244  1.00 96.52           C  
ATOM   1150  O   THR B 140     -11.374  -7.846  15.508  1.00 96.52           O  
ATOM   1151  CG2 THR B 140     -13.912  -6.238  12.244  1.00 96.52           C  
ATOM   1152  OG1 THR B 140     -13.825  -8.552  12.906  1.00 96.52           O  
ATOM   1153  N   GLY B 141     -10.590  -9.225  13.850  1.00 96.97           N  
ATOM   1154  CA  GLY B 141     -10.435 -10.285  14.834  1.00 96.97           C  
ATOM   1155  C   GLY B 141     -11.758 -10.840  15.326  1.00 96.97           C  
ATOM   1156  O   GLY B 141     -12.823 -10.332  14.967  1.00 96.97           O  
ATOM   1157  N   TRP B 142     -11.759 -12.057  16.051  1.00 97.68           N  
ATOM   1158  CA  TRP B 142     -12.995 -12.642  16.561  1.00 97.68           C  
ATOM   1159  C   TRP B 142     -13.633 -11.737  17.610  1.00 97.68           C  
ATOM   1160  CB  TRP B 142     -12.728 -14.027  17.158  1.00 97.68           C  
ATOM   1161  O   TRP B 142     -12.954 -11.257  18.521  1.00 97.68           O  
ATOM   1162  CG  TRP B 142     -12.421 -15.081  16.137  1.00 97.68           C  
ATOM   1163  CD1 TRP B 142     -11.197 -15.618  15.851  1.00 97.68           C  
ATOM   1164  CD2 TRP B 142     -13.355 -15.721  15.263  1.00 97.68           C  
ATOM   1165  CE2 TRP B 142     -12.627 -16.638  14.473  1.00 97.68           C  
ATOM   1166  CE3 TRP B 142     -14.739 -15.609  15.071  1.00 97.68           C  
ATOM   1167  NE1 TRP B 142     -11.314 -16.556  14.851  1.00 97.68           N  
ATOM   1168  CH2 TRP B 142     -14.592 -17.310  13.338  1.00 97.68           C  
ATOM   1169  CZ2 TRP B 142     -13.238 -17.440  13.505  1.00 97.68           C  
ATOM   1170  CZ3 TRP B 142     -15.344 -16.408  14.108  1.00 97.68           C  
ATOM   1171  N   GLN B 143     -14.847 -11.434  17.397  1.00 97.47           N  
ATOM   1172  CA  GLN B 143     -15.638 -10.619  18.313  1.00 97.47           C  
ATOM   1173  C   GLN B 143     -16.791 -11.422  18.908  1.00 97.47           C  
ATOM   1174  CB  GLN B 143     -16.176  -9.377  17.600  1.00 97.47           C  
ATOM   1175  O   GLN B 143     -17.398 -12.248  18.224  1.00 97.47           O  
ATOM   1176  CG  GLN B 143     -15.104  -8.566  16.885  1.00 97.47           C  
ATOM   1177  CD  GLN B 143     -14.101  -7.946  17.841  1.00 97.47           C  
ATOM   1178  NE2 GLN B 143     -12.817  -8.130  17.555  1.00 97.47           N  
ATOM   1179  OE1 GLN B 143     -14.478  -7.307  18.829  1.00 97.47           O  
ATOM   1180  N   TYR B 144     -17.147 -11.252  20.192  1.00 97.67           N  
ATOM   1181  CA  TYR B 144     -18.269 -11.912  20.850  1.00 97.67           C  
ATOM   1182  C   TYR B 144     -19.584 -11.571  20.159  1.00 97.67           C  
ATOM   1183  CB  TYR B 144     -18.336 -11.513  22.328  1.00 97.67           C  
ATOM   1184  O   TYR B 144     -19.844 -10.408  19.845  1.00 97.67           O  
ATOM   1185  CG  TYR B 144     -19.395 -12.253  23.108  1.00 97.67           C  
ATOM   1186  CD1 TYR B 144     -20.416 -11.565  23.760  1.00 97.67           C  
ATOM   1187  CD2 TYR B 144     -19.376 -13.641  23.197  1.00 97.67           C  
ATOM   1188  CE1 TYR B 144     -21.393 -12.243  24.482  1.00 97.67           C  
ATOM   1189  CE2 TYR B 144     -20.347 -14.329  23.916  1.00 97.67           C  
ATOM   1190  OH  TYR B 144     -22.315 -14.299  25.268  1.00 97.67           O  
ATOM   1191  CZ  TYR B 144     -21.350 -13.623  24.554  1.00 97.67           C  
ATOM   1192  N   ALA B 145     -20.442 -12.606  19.837  1.00 97.61           N  
ATOM   1193  CA  ALA B 145     -21.669 -12.391  19.074  1.00 97.61           C  
ATOM   1194  C   ALA B 145     -22.895 -12.434  19.982  1.00 97.61           C  
ATOM   1195  CB  ALA B 145     -21.796 -13.433  17.965  1.00 97.61           C  
ATOM   1196  O   ALA B 145     -24.004 -12.722  19.526  1.00 97.61           O  
ATOM   1197  N   GLY B 146     -22.757 -12.223  21.359  1.00 97.25           N  
ATOM   1198  CA  GLY B 146     -23.858 -11.963  22.273  1.00 97.25           C  
ATOM   1199  C   GLY B 146     -24.380 -13.217  22.949  1.00 97.25           C  
ATOM   1200  O   GLY B 146     -25.234 -13.140  23.836  1.00 97.25           O  
ATOM   1201  N   TYR B 147     -23.897 -14.412  22.542  1.00 97.27           N  
ATOM   1202  CA  TYR B 147     -24.356 -15.674  23.112  1.00 97.27           C  
ATOM   1203  C   TYR B 147     -23.180 -16.595  23.415  1.00 97.27           C  
ATOM   1204  CB  TYR B 147     -25.333 -16.370  22.160  1.00 97.27           C  
ATOM   1205  O   TYR B 147     -22.141 -16.523  22.754  1.00 97.27           O  
ATOM   1206  CG  TYR B 147     -26.555 -15.546  21.834  1.00 97.27           C  
ATOM   1207  CD1 TYR B 147     -27.757 -15.752  22.507  1.00 97.27           C  
ATOM   1208  CD2 TYR B 147     -26.510 -14.561  20.853  1.00 97.27           C  
ATOM   1209  CE1 TYR B 147     -28.886 -14.996  22.209  1.00 97.27           C  
ATOM   1210  CE2 TYR B 147     -27.632 -13.800  20.547  1.00 97.27           C  
ATOM   1211  OH  TYR B 147     -29.929 -13.273  20.930  1.00 97.27           O  
ATOM   1212  CZ  TYR B 147     -28.814 -14.024  21.229  1.00 97.27           C  
ATOM   1213  N   GLU B 148     -23.346 -17.378  24.445  1.00 97.01           N  
ATOM   1214  CA  GLU B 148     -22.289 -18.312  24.822  1.00 97.01           C  
ATOM   1215  C   GLU B 148     -21.877 -19.185  23.641  1.00 97.01           C  
ATOM   1216  CB  GLU B 148     -22.740 -19.189  25.993  1.00 97.01           C  
ATOM   1217  O   GLU B 148     -22.726 -19.785  22.979  1.00 97.01           O  
ATOM   1218  CG  GLU B 148     -21.641 -20.082  26.551  1.00 97.01           C  
ATOM   1219  CD  GLU B 148     -22.088 -20.908  27.746  1.00 97.01           C  
ATOM   1220  OE1 GLU B 148     -21.258 -21.653  28.315  1.00 97.01           O  
ATOM   1221  OE2 GLU B 148     -23.280 -20.812  28.116  1.00 97.01           O  
ATOM   1222  N   GLY B 149     -20.535 -19.135  23.341  1.00 96.85           N  
ATOM   1223  CA  GLY B 149     -19.982 -19.975  22.292  1.00 96.85           C  
ATOM   1224  C   GLY B 149     -20.160 -19.391  20.903  1.00 96.85           C  
ATOM   1225  O   GLY B 149     -19.928 -20.072  19.903  1.00 96.85           O  
ATOM   1226  N   SER B 150     -20.543 -18.108  20.869  1.00 97.38           N  
ATOM   1227  CA  SER B 150     -20.802 -17.489  19.573  1.00 97.38           C  
ATOM   1228  C   SER B 150     -19.901 -16.280  19.348  1.00 97.38           C  
ATOM   1229  CB  SER B 150     -22.269 -17.070  19.463  1.00 97.38           C  
ATOM   1230  O   SER B 150     -19.809 -15.399  20.206  1.00 97.38           O  
ATOM   1231  OG  SER B 150     -22.528 -16.475  18.203  1.00 97.38           O  
ATOM   1232  N   PHE B 151     -19.203 -16.251  18.307  1.00 97.87           N  
ATOM   1233  CA  PHE B 151     -18.286 -15.188  17.912  1.00 97.87           C  
ATOM   1234  C   PHE B 151     -18.405 -14.897  16.421  1.00 97.87           C  
ATOM   1235  CB  PHE B 151     -16.843 -15.566  18.259  1.00 97.87           C  
ATOM   1236  O   PHE B 151     -18.827 -15.759  15.646  1.00 97.87           O  
ATOM   1237  CG  PHE B 151     -16.635 -15.897  19.713  1.00 97.87           C  
ATOM   1238  CD1 PHE B 151     -16.194 -14.927  20.605  1.00 97.87           C  
ATOM   1239  CD2 PHE B 151     -16.881 -17.179  20.187  1.00 97.87           C  
ATOM   1240  CE1 PHE B 151     -16.001 -15.230  21.950  1.00 97.87           C  
ATOM   1241  CE2 PHE B 151     -16.690 -17.489  21.530  1.00 97.87           C  
ATOM   1242  CZ  PHE B 151     -16.249 -16.514  22.410  1.00 97.87           C  
ATOM   1243  N   TYR B 152     -18.099 -13.648  15.997  1.00 97.99           N  
ATOM   1244  CA  TYR B 152     -18.035 -13.316  14.578  1.00 97.99           C  
ATOM   1245  C   TYR B 152     -16.707 -12.653  14.233  1.00 97.99           C  
ATOM   1246  CB  TYR B 152     -19.195 -12.395  14.188  1.00 97.99           C  
ATOM   1247  O   TYR B 152     -16.052 -12.071  15.101  1.00 97.99           O  
ATOM   1248  CG  TYR B 152     -19.081 -11.001  14.756  1.00 97.99           C  
ATOM   1249  CD1 TYR B 152     -19.629 -10.686  15.997  1.00 97.99           C  
ATOM   1250  CD2 TYR B 152     -18.426  -9.996  14.052  1.00 97.99           C  
ATOM   1251  CE1 TYR B 152     -19.528  -9.403  16.523  1.00 97.99           C  
ATOM   1252  CE2 TYR B 152     -18.319  -8.709  14.568  1.00 97.99           C  
ATOM   1253  OH  TYR B 152     -18.769  -7.150  16.319  1.00 97.99           O  
ATOM   1254  CZ  TYR B 152     -18.872  -8.422  15.803  1.00 97.99           C  
ATOM   1255  N   LYS B 153     -16.278 -12.736  13.037  1.00 97.95           N  
ATOM   1256  CA  LYS B 153     -15.072 -12.103  12.510  1.00 97.95           C  
ATOM   1257  C   LYS B 153     -15.279 -11.637  11.072  1.00 97.95           C  
ATOM   1258  CB  LYS B 153     -13.885 -13.066  12.584  1.00 97.95           C  
ATOM   1259  O   LYS B 153     -15.802 -12.382  10.242  1.00 97.95           O  
ATOM   1260  CG  LYS B 153     -12.564 -12.455  12.140  1.00 97.95           C  
ATOM   1261  CD  LYS B 153     -11.403 -13.417  12.353  1.00 97.95           C  
ATOM   1262  CE  LYS B 153     -10.071 -12.779  11.984  1.00 97.95           C  
ATOM   1263  NZ  LYS B 153      -8.924 -13.700  12.242  1.00 97.95           N  
ATOM   1264  N   ARG B 154     -14.865 -10.389  10.865  1.00 97.35           N  
ATOM   1265  CA  ARG B 154     -14.919  -9.822   9.521  1.00 97.35           C  
ATOM   1266  C   ARG B 154     -13.522  -9.700   8.922  1.00 97.35           C  
ATOM   1267  CB  ARG B 154     -15.602  -8.454   9.541  1.00 97.35           C  
ATOM   1268  O   ARG B 154     -12.604  -9.193   9.571  1.00 97.35           O  
ATOM   1269  CG  ARG B 154     -15.644  -7.766   8.186  1.00 97.35           C  
ATOM   1270  CD  ARG B 154     -16.270  -6.381   8.276  1.00 97.35           C  
ATOM   1271  NE  ARG B 154     -16.271  -5.705   6.981  1.00 97.35           N  
ATOM   1272  NH1 ARG B 154     -17.199  -3.744   7.773  1.00 97.35           N  
ATOM   1273  NH2 ARG B 154     -16.667  -3.951   5.553  1.00 97.35           N  
ATOM   1274  CZ  ARG B 154     -16.712  -4.468   6.772  1.00 97.35           C  
ATOM   1275  N   VAL B 155     -13.285 -10.225   7.783  1.00 97.67           N  
ATOM   1276  CA  VAL B 155     -12.109 -10.031   6.941  1.00 97.67           C  
ATOM   1277  C   VAL B 155     -12.533  -9.492   5.577  1.00 97.67           C  
ATOM   1278  CB  VAL B 155     -11.309 -11.342   6.771  1.00 97.67           C  
ATOM   1279  O   VAL B 155     -13.070 -10.233   4.750  1.00 97.67           O  
ATOM   1280  CG1 VAL B 155     -10.074 -11.112   5.901  1.00 97.67           C  
ATOM   1281  CG2 VAL B 155     -10.909 -11.903   8.135  1.00 97.67           C  
ATOM   1282  N   GLY B 156     -12.143  -8.176   5.377  1.00 96.61           N  
ATOM   1283  CA  GLY B 156     -12.772  -7.543   4.229  1.00 96.61           C  
ATOM   1284  C   GLY B 156     -14.288  -7.588   4.278  1.00 96.61           C  
ATOM   1285  O   GLY B 156     -14.889  -7.293   5.314  1.00 96.61           O  
ATOM   1286  N   ASP B 157     -14.899  -7.988   3.217  1.00 96.99           N  
ATOM   1287  CA  ASP B 157     -16.355  -8.079   3.169  1.00 96.99           C  
ATOM   1288  C   ASP B 157     -16.830  -9.487   3.521  1.00 96.99           C  
ATOM   1289  CB  ASP B 157     -16.873  -7.680   1.786  1.00 96.99           C  
ATOM   1290  O   ASP B 157     -18.022  -9.787   3.431  1.00 96.99           O  
ATOM   1291  CG  ASP B 157     -16.939  -6.176   1.589  1.00 96.99           C  
ATOM   1292  OD1 ASP B 157     -17.129  -5.719   0.441  1.00 96.99           O  
ATOM   1293  OD2 ASP B 157     -16.795  -5.440   2.589  1.00 96.99           O  
ATOM   1294  N   VAL B 158     -15.961 -10.409   3.955  1.00 97.48           N  
ATOM   1295  CA  VAL B 158     -16.295 -11.769   4.364  1.00 97.48           C  
ATOM   1296  C   VAL B 158     -16.513 -11.815   5.875  1.00 97.48           C  
ATOM   1297  CB  VAL B 158     -15.195 -12.772   3.953  1.00 97.48           C  
ATOM   1298  O   VAL B 158     -15.629 -11.437   6.648  1.00 97.48           O  
ATOM   1299  CG1 VAL B 158     -15.559 -14.187   4.401  1.00 97.48           C  
ATOM   1300  CG2 VAL B 158     -14.970 -12.727   2.443  1.00 97.48           C  
ATOM   1301  N   LEU B 159     -17.660 -12.216   6.254  1.00 97.61           N  
ATOM   1302  CA  LEU B 159     -18.008 -12.340   7.665  1.00 97.61           C  
ATOM   1303  C   LEU B 159     -18.271 -13.796   8.035  1.00 97.61           C  
ATOM   1304  CB  LEU B 159     -19.238 -11.488   7.991  1.00 97.61           C  
ATOM   1305  O   LEU B 159     -18.979 -14.505   7.316  1.00 97.61           O  
ATOM   1306  CG  LEU B 159     -19.657 -11.436   9.461  1.00 97.61           C  
ATOM   1307  CD1 LEU B 159     -18.886 -10.343  10.193  1.00 97.61           C  
ATOM   1308  CD2 LEU B 159     -21.160 -11.210   9.582  1.00 97.61           C  
ATOM   1309  N   THR B 160     -17.679 -14.279   9.109  1.00 97.90           N  
ATOM   1310  CA  THR B 160     -17.896 -15.652   9.551  1.00 97.90           C  
ATOM   1311  C   THR B 160     -18.407 -15.684  10.988  1.00 97.90           C  
ATOM   1312  CB  THR B 160     -16.605 -16.485   9.443  1.00 97.90           C  
ATOM   1313  O   THR B 160     -17.882 -14.982  11.855  1.00 97.90           O  
ATOM   1314  CG2 THR B 160     -16.821 -17.904   9.959  1.00 97.90           C  
ATOM   1315  OG1 THR B 160     -16.195 -16.545   8.071  1.00 97.90           O  
ATOM   1316  N   LEU B 161     -19.515 -16.334  11.181  1.00 97.44           N  
ATOM   1317  CA  LEU B 161     -20.013 -16.668  12.510  1.00 97.44           C  
ATOM   1318  C   LEU B 161     -19.509 -18.039  12.951  1.00 97.44           C  
ATOM   1319  CB  LEU B 161     -21.544 -16.644  12.531  1.00 97.44           C  
ATOM   1320  O   LEU B 161     -19.589 -19.007  12.193  1.00 97.44           O  
ATOM   1321  CG  LEU B 161     -22.212 -17.097  13.830  1.00 97.44           C  
ATOM   1322  CD1 LEU B 161     -21.995 -16.061  14.927  1.00 97.44           C  
ATOM   1323  CD2 LEU B 161     -23.700 -17.345  13.608  1.00 97.44           C  
ATOM   1324  N   ARG B 162     -18.870 -18.142  14.125  1.00 97.63           N  
ATOM   1325  CA  ARG B 162     -18.584 -19.437  14.735  1.00 97.63           C  
ATOM   1326  C   ARG B 162     -19.491 -19.689  15.935  1.00 97.63           C  
ATOM   1327  CB  ARG B 162     -17.117 -19.519  15.160  1.00 97.63           C  
ATOM   1328  O   ARG B 162     -19.732 -18.786  16.738  1.00 97.63           O  
ATOM   1329  CG  ARG B 162     -16.788 -18.700  16.398  1.00 97.63           C  
ATOM   1330  CD  ARG B 162     -15.351 -18.917  16.852  1.00 97.63           C  
ATOM   1331  NE  ARG B 162     -15.000 -18.042  17.968  1.00 97.63           N  
ATOM   1332  NH1 ARG B 162     -14.526 -19.761  19.436  1.00 97.63           N  
ATOM   1333  NH2 ARG B 162     -14.320 -17.580  20.112  1.00 97.63           N  
ATOM   1334  CZ  ARG B 162     -14.616 -18.463  19.170  1.00 97.63           C  
ATOM   1335  N   TYR B 163     -20.030 -20.853  15.993  1.00 97.50           N  
ATOM   1336  CA  TYR B 163     -21.040 -21.136  17.006  1.00 97.50           C  
ATOM   1337  C   TYR B 163     -20.790 -22.488  17.663  1.00 97.50           C  
ATOM   1338  CB  TYR B 163     -22.442 -21.107  16.391  1.00 97.50           C  
ATOM   1339  O   TYR B 163     -20.211 -23.387  17.047  1.00 97.50           O  
ATOM   1340  CG  TYR B 163     -22.619 -22.063  15.237  1.00 97.50           C  
ATOM   1341  CD1 TYR B 163     -22.530 -21.620  13.919  1.00 97.50           C  
ATOM   1342  CD2 TYR B 163     -22.875 -23.412  15.461  1.00 97.50           C  
ATOM   1343  CE1 TYR B 163     -22.694 -22.497  12.852  1.00 97.50           C  
ATOM   1344  CE2 TYR B 163     -23.041 -24.298  14.402  1.00 97.50           C  
ATOM   1345  OH  TYR B 163     -23.111 -24.706  12.051  1.00 97.50           O  
ATOM   1346  CZ  TYR B 163     -22.948 -23.833  13.103  1.00 97.50           C  
ATOM   1347  N   GLU B 164     -21.097 -22.611  18.890  1.00 98.03           N  
ATOM   1348  CA  GLU B 164     -21.181 -23.833  19.684  1.00 98.03           C  
ATOM   1349  C   GLU B 164     -22.333 -23.763  20.683  1.00 98.03           C  
ATOM   1350  CB  GLU B 164     -19.863 -24.089  20.419  1.00 98.03           C  
ATOM   1351  O   GLU B 164     -22.318 -22.939  21.599  1.00 98.03           O  
ATOM   1352  CG  GLU B 164     -19.841 -25.392  21.206  1.00 98.03           C  
ATOM   1353  CD  GLU B 164     -18.471 -25.726  21.773  1.00 98.03           C  
ATOM   1354  OE1 GLU B 164     -18.395 -26.467  22.780  1.00 98.03           O  
ATOM   1355  OE2 GLU B 164     -17.465 -25.243  21.208  1.00 98.03           O  
ATOM   1356  N   PHE B 165     -23.362 -24.573  20.439  1.00 97.80           N  
ATOM   1357  CA  PHE B 165     -24.528 -24.570  21.315  1.00 97.80           C  
ATOM   1358  C   PHE B 165     -25.148 -25.960  21.396  1.00 97.80           C  
ATOM   1359  CB  PHE B 165     -25.569 -23.560  20.823  1.00 97.80           C  
ATOM   1360  O   PHE B 165     -24.889 -26.812  20.543  1.00 97.80           O  
ATOM   1361  CG  PHE B 165     -26.175 -23.912  19.491  1.00 97.80           C  
ATOM   1362  CD1 PHE B 165     -25.604 -23.455  18.310  1.00 97.80           C  
ATOM   1363  CD2 PHE B 165     -27.316 -24.700  19.421  1.00 97.80           C  
ATOM   1364  CE1 PHE B 165     -26.162 -23.779  17.075  1.00 97.80           C  
ATOM   1365  CE2 PHE B 165     -27.880 -25.028  18.191  1.00 97.80           C  
ATOM   1366  CZ  PHE B 165     -27.302 -24.566  17.020  1.00 97.80           C  
ATOM   1367  N   THR B 166     -25.891 -26.203  22.416  1.00 97.62           N  
ATOM   1368  CA  THR B 166     -26.645 -27.440  22.582  1.00 97.62           C  
ATOM   1369  C   THR B 166     -28.139 -27.191  22.396  1.00 97.62           C  
ATOM   1370  CB  THR B 166     -26.395 -28.066  23.966  1.00 97.62           C  
ATOM   1371  O   THR B 166     -28.701 -26.273  22.997  1.00 97.62           O  
ATOM   1372  CG2 THR B 166     -27.145 -29.386  24.117  1.00 97.62           C  
ATOM   1373  OG1 THR B 166     -24.992 -28.305  24.130  1.00 97.62           O  
ATOM   1374  N   GLY B 167     -28.799 -27.937  21.513  1.00 97.68           N  
ATOM   1375  CA  GLY B 167     -30.222 -27.788  21.253  1.00 97.68           C  
ATOM   1376  C   GLY B 167     -31.082 -28.030  22.479  1.00 97.68           C  
ATOM   1377  O   GLY B 167     -30.720 -28.823  23.351  1.00 97.68           O  
ATOM   1378  N   ASN B 168     -32.175 -27.409  22.575  1.00 97.15           N  
ATOM   1379  CA  ASN B 168     -33.073 -27.571  23.713  1.00 97.15           C  
ATOM   1380  C   ASN B 168     -34.465 -28.011  23.270  1.00 97.15           C  
ATOM   1381  CB  ASN B 168     -33.159 -26.272  24.518  1.00 97.15           C  
ATOM   1382  O   ASN B 168     -35.402 -28.023  24.070  1.00 97.15           O  
ATOM   1383  CG  ASN B 168     -33.726 -25.121  23.712  1.00 97.15           C  
ATOM   1384  ND2 ASN B 168     -33.616 -23.911  24.248  1.00 97.15           N  
ATOM   1385  OD1 ASN B 168     -34.259 -25.317  22.617  1.00 97.15           O  
ATOM   1386  N   GLY B 169     -34.590 -28.345  22.034  1.00 96.54           N  
ATOM   1387  CA  GLY B 169     -35.857 -28.823  21.502  1.00 96.54           C  
ATOM   1388  C   GLY B 169     -36.705 -27.719  20.900  1.00 96.54           C  
ATOM   1389  O   GLY B 169     -37.762 -27.986  20.324  1.00 96.54           O  
ATOM   1390  N   ASN B 170     -36.229 -26.421  21.098  1.00 97.02           N  
ATOM   1391  CA  ASN B 170     -36.926 -25.250  20.574  1.00 97.02           C  
ATOM   1392  C   ASN B 170     -36.010 -24.395  19.704  1.00 97.02           C  
ATOM   1393  CB  ASN B 170     -37.505 -24.414  21.717  1.00 97.02           C  
ATOM   1394  O   ASN B 170     -34.847 -24.742  19.492  1.00 97.02           O  
ATOM   1395  CG  ASN B 170     -38.499 -25.187  22.561  1.00 97.02           C  
ATOM   1396  ND2 ASN B 170     -38.260 -25.232  23.867  1.00 97.02           N  
ATOM   1397  OD1 ASN B 170     -39.473 -25.740  22.045  1.00 97.02           O  
ATOM   1398  N   ASP B 171     -36.536 -23.301  19.215  1.00 98.04           N  
ATOM   1399  CA  ASP B 171     -35.715 -22.301  18.541  1.00 98.04           C  
ATOM   1400  C   ASP B 171     -34.783 -21.600  19.526  1.00 98.04           C  
ATOM   1401  CB  ASP B 171     -36.598 -21.273  17.829  1.00 98.04           C  
ATOM   1402  O   ASP B 171     -35.183 -21.279  20.647  1.00 98.04           O  
ATOM   1403  CG  ASP B 171     -37.440 -21.880  16.722  1.00 98.04           C  
ATOM   1404  OD1 ASP B 171     -38.279 -21.166  16.132  1.00 98.04           O  
ATOM   1405  OD2 ASP B 171     -37.266 -23.086  16.439  1.00 98.04           O  
ATOM   1406  N   ILE B 172     -33.546 -21.445  18.988  1.00 97.62           N  
ATOM   1407  CA  ILE B 172     -32.557 -20.794  19.840  1.00 97.62           C  
ATOM   1408  C   ILE B 172     -31.858 -19.681  19.062  1.00 97.62           C  
ATOM   1409  CB  ILE B 172     -31.520 -21.806  20.377  1.00 97.62           C  
ATOM   1410  O   ILE B 172     -31.332 -19.914  17.971  1.00 97.62           O  
ATOM   1411  CG1 ILE B 172     -32.222 -22.945  21.124  1.00 97.62           C  
ATOM   1412  CG2 ILE B 172     -30.500 -21.105  21.279  1.00 97.62           C  
ATOM   1413  CD1 ILE B 172     -31.302 -24.098  21.502  1.00 97.62           C  
ATOM   1414  N   THR B 173     -31.942 -18.442  19.528  1.00 97.82           N  
ATOM   1415  CA  THR B 173     -31.059 -17.419  18.979  1.00 97.82           C  
ATOM   1416  C   THR B 173     -29.613 -17.672  19.397  1.00 97.82           C  
ATOM   1417  CB  THR B 173     -31.487 -16.010  19.430  1.00 97.82           C  
ATOM   1418  O   THR B 173     -29.318 -17.790  20.588  1.00 97.82           O  
ATOM   1419  CG2 THR B 173     -30.600 -14.939  18.804  1.00 97.82           C  
ATOM   1420  OG1 THR B 173     -32.845 -15.781  19.035  1.00 97.82           O  
ATOM   1421  N   ILE B 174     -28.754 -17.674  18.399  1.00 97.72           N  
ATOM   1422  CA  ILE B 174     -27.418 -18.145  18.746  1.00 97.72           C  
ATOM   1423  C   ILE B 174     -26.405 -17.022  18.537  1.00 97.72           C  
ATOM   1424  CB  ILE B 174     -27.022 -19.386  17.916  1.00 97.72           C  
ATOM   1425  O   ILE B 174     -25.261 -17.116  18.989  1.00 97.72           O  
ATOM   1426  CG1 ILE B 174     -27.059 -19.061  16.418  1.00 97.72           C  
ATOM   1427  CG2 ILE B 174     -27.937 -20.569  18.243  1.00 97.72           C  
ATOM   1428  CD1 ILE B 174     -26.415 -20.123  15.538  1.00 97.72           C  
ATOM   1429  N   ALA B 175     -26.820 -15.941  17.786  1.00 97.92           N  
ATOM   1430  CA  ALA B 175     -25.861 -14.864  17.556  1.00 97.92           C  
ATOM   1431  C   ALA B 175     -26.566 -13.589  17.104  1.00 97.92           C  
ATOM   1432  CB  ALA B 175     -24.821 -15.288  16.523  1.00 97.92           C  
ATOM   1433  O   ALA B 175     -27.633 -13.647  16.488  1.00 97.92           O  
ATOM   1434  N   THR B 176     -25.985 -12.451  17.541  1.00 97.62           N  
ATOM   1435  CA  THR B 176     -26.308 -11.130  17.013  1.00 97.62           C  
ATOM   1436  C   THR B 176     -25.042 -10.393  16.587  1.00 97.62           C  
ATOM   1437  CB  THR B 176     -27.072 -10.286  18.050  1.00 97.62           C  
ATOM   1438  O   THR B 176     -24.064 -10.344  17.336  1.00 97.62           O  
ATOM   1439  CG2 THR B 176     -27.471  -8.933  17.471  1.00 97.62           C  
ATOM   1440  OG1 THR B 176     -28.255 -10.989  18.452  1.00 97.62           O  
ATOM   1441  N   VAL B 177     -25.074  -9.911  15.393  1.00 96.24           N  
ATOM   1442  CA  VAL B 177     -23.931  -9.135  14.923  1.00 96.24           C  
ATOM   1443  C   VAL B 177     -24.313  -7.660  14.825  1.00 96.24           C  
ATOM   1444  CB  VAL B 177     -23.422  -9.646  13.557  1.00 96.24           C  
ATOM   1445  O   VAL B 177     -25.497  -7.317  14.823  1.00 96.24           O  
ATOM   1446  CG1 VAL B 177     -22.914 -11.082  13.672  1.00 96.24           C  
ATOM   1447  CG2 VAL B 177     -24.527  -9.550  12.506  1.00 96.24           C  
ATOM   1448  N   PRO B 178     -23.278  -6.697  14.836  1.00 95.26           N  
ATOM   1449  CA  PRO B 178     -23.548  -5.258  14.885  1.00 95.26           C  
ATOM   1450  C   PRO B 178     -24.471  -4.792  13.761  1.00 95.26           C  
ATOM   1451  CB  PRO B 178     -22.158  -4.633  14.744  1.00 95.26           C  
ATOM   1452  O   PRO B 178     -24.357  -5.267  12.628  1.00 95.26           O  
ATOM   1453  CG  PRO B 178     -21.220  -5.663  15.286  1.00 95.26           C  
ATOM   1454  CD  PRO B 178     -21.748  -7.023  14.930  1.00 95.26           C  
ATOM   1455  N   LYS B 179     -25.279  -3.843  14.054  1.00 93.23           N  
ATOM   1456  CA  LYS B 179     -26.278  -3.303  13.136  1.00 93.23           C  
ATOM   1457  C   LYS B 179     -25.616  -2.584  11.964  1.00 93.23           C  
ATOM   1458  CB  LYS B 179     -27.222  -2.350  13.870  1.00 93.23           C  
ATOM   1459  O   LYS B 179     -26.209  -2.459  10.891  1.00 93.23           O  
ATOM   1460  CG  LYS B 179     -28.164  -3.041  14.845  1.00 93.23           C  
ATOM   1461  CD  LYS B 179     -29.124  -2.050  15.492  1.00 93.23           C  
ATOM   1462  CE  LYS B 179     -30.045  -2.735  16.492  1.00 93.23           C  
ATOM   1463  NZ  LYS B 179     -30.972  -1.764  17.146  1.00 93.23           N  
ATOM   1464  N   GLU B 180     -24.398  -2.133  12.170  1.00 93.40           N  
ATOM   1465  CA  GLU B 180     -23.703  -1.376  11.133  1.00 93.40           C  
ATOM   1466  C   GLU B 180     -23.329  -2.270   9.955  1.00 93.40           C  
ATOM   1467  CB  GLU B 180     -22.450  -0.707  11.704  1.00 93.40           C  
ATOM   1468  O   GLU B 180     -23.036  -1.777   8.863  1.00 93.40           O  
ATOM   1469  CG  GLU B 180     -21.465  -1.681  12.332  1.00 93.40           C  
ATOM   1470  CD  GLU B 180     -21.689  -1.884  13.822  1.00 93.40           C  
ATOM   1471  OE1 GLU B 180     -20.718  -2.208  14.544  1.00 93.40           O  
ATOM   1472  OE2 GLU B 180     -22.845  -1.719  14.272  1.00 93.40           O  
ATOM   1473  N   LEU B 181     -23.200  -3.504  10.200  1.00 94.54           N  
ATOM   1474  CA  LEU B 181     -22.943  -4.429   9.102  1.00 94.54           C  
ATOM   1475  C   LEU B 181     -24.176  -4.579   8.217  1.00 94.54           C  
ATOM   1476  CB  LEU B 181     -22.519  -5.797   9.642  1.00 94.54           C  
ATOM   1477  O   LEU B 181     -25.284  -4.782   8.719  1.00 94.54           O  
ATOM   1478  CG  LEU B 181     -21.220  -5.835  10.449  1.00 94.54           C  
ATOM   1479  CD1 LEU B 181     -21.009  -7.221  11.049  1.00 94.54           C  
ATOM   1480  CD2 LEU B 181     -20.035  -5.440   9.574  1.00 94.54           C  
ATOM   1481  N   SER B 182     -24.009  -4.278   7.008  1.00 91.79           N  
ATOM   1482  CA  SER B 182     -25.136  -4.300   6.081  1.00 91.79           C  
ATOM   1483  C   SER B 182     -25.171  -5.601   5.286  1.00 91.79           C  
ATOM   1484  CB  SER B 182     -25.066  -3.110   5.124  1.00 91.79           C  
ATOM   1485  O   SER B 182     -24.201  -5.949   4.611  1.00 91.79           O  
ATOM   1486  OG  SER B 182     -26.164  -3.119   4.228  1.00 91.79           O  
ATOM   1487  N   PHE B 183     -26.239  -6.421   5.513  1.00 93.89           N  
ATOM   1488  CA  PHE B 183     -26.438  -7.677   4.800  1.00 93.89           C  
ATOM   1489  C   PHE B 183     -27.485  -7.517   3.705  1.00 93.89           C  
ATOM   1490  CB  PHE B 183     -26.858  -8.786   5.770  1.00 93.89           C  
ATOM   1491  O   PHE B 183     -28.489  -6.827   3.894  1.00 93.89           O  
ATOM   1492  CG  PHE B 183     -25.819  -9.109   6.810  1.00 93.89           C  
ATOM   1493  CD1 PHE B 183     -24.883 -10.112   6.589  1.00 93.89           C  
ATOM   1494  CD2 PHE B 183     -25.779  -8.409   8.008  1.00 93.89           C  
ATOM   1495  CE1 PHE B 183     -23.920 -10.413   7.550  1.00 93.89           C  
ATOM   1496  CE2 PHE B 183     -24.820  -8.704   8.973  1.00 93.89           C  
ATOM   1497  CZ  PHE B 183     -23.892  -9.707   8.742  1.00 93.89           C  
ATOM   1498  N   PRO B 184     -27.276  -8.148   2.638  1.00 93.52           N  
ATOM   1499  CA  PRO B 184     -28.120  -7.890   1.469  1.00 93.52           C  
ATOM   1500  C   PRO B 184     -29.464  -8.610   1.541  1.00 93.52           C  
ATOM   1501  CB  PRO B 184     -27.279  -8.418   0.304  1.00 93.52           C  
ATOM   1502  O   PRO B 184     -30.402  -8.249   0.825  1.00 93.52           O  
ATOM   1503  CG  PRO B 184     -26.405  -9.469   0.909  1.00 93.52           C  
ATOM   1504  CD  PRO B 184     -26.039  -9.041   2.301  1.00 93.52           C  
ATOM   1505  N   GLN B 185     -29.613  -9.778   2.386  1.00 96.12           N  
ATOM   1506  CA  GLN B 185     -30.858 -10.540   2.361  1.00 96.12           C  
ATOM   1507  C   GLN B 185     -30.971 -11.448   3.582  1.00 96.12           C  
ATOM   1508  CB  GLN B 185     -30.956 -11.368   1.079  1.00 96.12           C  
ATOM   1509  O   GLN B 185     -29.980 -11.696   4.272  1.00 96.12           O  
ATOM   1510  CG  GLN B 185     -30.015 -12.564   1.047  1.00 96.12           C  
ATOM   1511  CD  GLN B 185     -30.138 -13.374  -0.230  1.00 96.12           C  
ATOM   1512  NE2 GLN B 185     -30.724 -14.562  -0.126  1.00 96.12           N  
ATOM   1513  OE1 GLN B 185     -29.711 -12.935  -1.303  1.00 96.12           O  
ATOM   1514  N   HIS B 186     -32.198 -11.856   3.919  1.00 97.30           N  
ATOM   1515  CA  HIS B 186     -32.404 -12.972   4.836  1.00 97.30           C  
ATOM   1516  C   HIS B 186     -31.816 -14.262   4.274  1.00 97.30           C  
ATOM   1517  CB  HIS B 186     -33.894 -13.158   5.128  1.00 97.30           C  
ATOM   1518  O   HIS B 186     -31.806 -14.467   3.058  1.00 97.30           O  
ATOM   1519  CG  HIS B 186     -34.585 -11.899   5.544  1.00 97.30           C  
ATOM   1520  CD2 HIS B 186     -35.509 -11.141   4.909  1.00 97.30           C  
ATOM   1521  ND1 HIS B 186     -34.344 -11.282   6.752  1.00 97.30           N  
ATOM   1522  CE1 HIS B 186     -35.093 -10.195   6.842  1.00 97.30           C  
ATOM   1523  NE2 HIS B 186     -35.809 -10.087   5.736  1.00 97.30           N  
ATOM   1524  N   CYS B 187     -31.253 -15.085   5.161  1.00 97.13           N  
ATOM   1525  CA  CYS B 187     -30.656 -16.340   4.716  1.00 97.13           C  
ATOM   1526  C   CYS B 187     -30.983 -17.472   5.682  1.00 97.13           C  
ATOM   1527  CB  CYS B 187     -29.140 -16.194   4.582  1.00 97.13           C  
ATOM   1528  O   CYS B 187     -31.273 -17.229   6.855  1.00 97.13           O  
ATOM   1529  SG  CYS B 187     -28.633 -14.999   3.327  1.00 97.13           S  
ATOM   1530  N   MET B 188     -31.008 -18.674   5.168  1.00 98.07           N  
ATOM   1531  CA  MET B 188     -31.096 -19.879   5.988  1.00 98.07           C  
ATOM   1532  C   MET B 188     -29.976 -20.855   5.644  1.00 98.07           C  
ATOM   1533  CB  MET B 188     -32.455 -20.556   5.806  1.00 98.07           C  
ATOM   1534  O   MET B 188     -29.710 -21.111   4.468  1.00 98.07           O  
ATOM   1535  CG  MET B 188     -32.690 -21.724   6.749  1.00 98.07           C  
ATOM   1536  SD  MET B 188     -34.376 -22.429   6.590  1.00 98.07           S  
ATOM   1537  CE  MET B 188     -35.334 -21.171   7.479  1.00 98.07           C  
ATOM   1538  N   PHE B 189     -29.298 -21.344   6.646  1.00 97.70           N  
ATOM   1539  CA  PHE B 189     -28.150 -22.226   6.474  1.00 97.70           C  
ATOM   1540  C   PHE B 189     -28.409 -23.583   7.117  1.00 97.70           C  
ATOM   1541  CB  PHE B 189     -26.890 -21.593   7.073  1.00 97.70           C  
ATOM   1542  O   PHE B 189     -29.220 -23.695   8.038  1.00 97.70           O  
ATOM   1543  CG  PHE B 189     -26.552 -20.247   6.492  1.00 97.70           C  
ATOM   1544  CD1 PHE B 189     -25.817 -20.146   5.317  1.00 97.70           C  
ATOM   1545  CD2 PHE B 189     -26.969 -19.081   7.121  1.00 97.70           C  
ATOM   1546  CE1 PHE B 189     -25.502 -18.901   4.777  1.00 97.70           C  
ATOM   1547  CE2 PHE B 189     -26.659 -17.833   6.587  1.00 97.70           C  
ATOM   1548  CZ  PHE B 189     -25.924 -17.746   5.416  1.00 97.70           C  
ATOM   1549  N   VAL B 190     -27.693 -24.610   6.610  1.00 98.01           N  
ATOM   1550  CA  VAL B 190     -27.776 -25.948   7.188  1.00 98.01           C  
ATOM   1551  C   VAL B 190     -26.584 -26.186   8.111  1.00 98.01           C  
ATOM   1552  CB  VAL B 190     -27.829 -27.037   6.093  1.00 98.01           C  
ATOM   1553  O   VAL B 190     -25.431 -26.036   7.699  1.00 98.01           O  
ATOM   1554  CG1 VAL B 190     -28.054 -28.415   6.713  1.00 98.01           C  
ATOM   1555  CG2 VAL B 190     -28.924 -26.719   5.076  1.00 98.01           C  
ATOM   1556  N   ALA B 191     -26.851 -26.483   9.342  1.00 97.59           N  
ATOM   1557  CA  ALA B 191     -25.817 -26.805  10.322  1.00 97.59           C  
ATOM   1558  C   ALA B 191     -25.876 -28.277  10.719  1.00 97.59           C  
ATOM   1559  CB  ALA B 191     -25.960 -25.919  11.557  1.00 97.59           C  
ATOM   1560  O   ALA B 191     -26.958 -28.821  10.953  1.00 97.59           O  
ATOM   1561  N   ALA B 192     -24.727 -28.841  10.809  1.00 97.78           N  
ATOM   1562  CA  ALA B 192     -24.650 -30.255  11.167  1.00 97.78           C  
ATOM   1563  C   ALA B 192     -24.874 -30.455  12.664  1.00 97.78           C  
ATOM   1564  CB  ALA B 192     -23.300 -30.836  10.753  1.00 97.78           C  
ATOM   1565  O   ALA B 192     -24.296 -29.739  13.485  1.00 97.78           O  
ATOM   1566  N   ASP B 193     -25.875 -31.398  13.014  1.00 97.90           N  
ATOM   1567  CA  ASP B 193     -25.922 -31.887  14.389  1.00 97.90           C  
ATOM   1568  C   ASP B 193     -24.713 -32.766  14.701  1.00 97.90           C  
ATOM   1569  CB  ASP B 193     -27.216 -32.664  14.638  1.00 97.90           C  
ATOM   1570  O   ASP B 193     -24.280 -33.557  13.861  1.00 97.90           O  
ATOM   1571  CG  ASP B 193     -28.458 -31.796  14.541  1.00 97.90           C  
ATOM   1572  OD1 ASP B 193     -29.526 -32.302  14.135  1.00 97.90           O  
ATOM   1573  OD2 ASP B 193     -28.367 -30.593  14.870  1.00 97.90           O  
ATOM   1574  N   TRP B 194     -24.128 -32.571  15.825  1.00 97.73           N  
ATOM   1575  CA  TRP B 194     -22.895 -33.267  16.179  1.00 97.73           C  
ATOM   1576  C   TRP B 194     -23.138 -34.766  16.323  1.00 97.73           C  
ATOM   1577  CB  TRP B 194     -22.314 -32.704  17.479  1.00 97.73           C  
ATOM   1578  O   TRP B 194     -23.106 -35.302  17.434  1.00 97.73           O  
ATOM   1579  CG  TRP B 194     -20.856 -32.998  17.671  1.00 97.73           C  
ATOM   1580  CD1 TRP B 194     -20.310 -34.014  18.405  1.00 97.73           C  
ATOM   1581  CD2 TRP B 194     -19.757 -32.262  17.124  1.00 97.73           C  
ATOM   1582  CE2 TRP B 194     -18.572 -32.890  17.567  1.00 97.73           C  
ATOM   1583  CE3 TRP B 194     -19.660 -31.133  16.301  1.00 97.73           C  
ATOM   1584  NE1 TRP B 194     -18.937 -33.955  18.346  1.00 97.73           N  
ATOM   1585  CH2 TRP B 194     -17.236 -31.318  16.407  1.00 97.73           C  
ATOM   1586  CZ2 TRP B 194     -17.303 -32.425  17.213  1.00 97.73           C  
ATOM   1587  CZ3 TRP B 194     -18.396 -30.671  15.950  1.00 97.73           C  
ATOM   1588  N   THR B 195     -23.511 -35.477  15.256  1.00 96.37           N  
ATOM   1589  CA  THR B 195     -23.694 -36.918  15.121  1.00 96.37           C  
ATOM   1590  C   THR B 195     -23.076 -37.422  13.819  1.00 96.37           C  
ATOM   1591  CB  THR B 195     -25.185 -37.298  15.165  1.00 96.37           C  
ATOM   1592  O   THR B 195     -22.906 -36.655  12.869  1.00 96.37           O  
ATOM   1593  CG2 THR B 195     -25.928 -36.490  16.223  1.00 96.37           C  
ATOM   1594  OG1 THR B 195     -25.775 -37.044  13.884  1.00 96.37           O  
ATOM   1595  N   PRO B 196     -22.730 -38.611  13.735  1.00 96.94           N  
ATOM   1596  CA  PRO B 196     -22.133 -39.145  12.509  1.00 96.94           C  
ATOM   1597  C   PRO B 196     -23.123 -39.208  11.348  1.00 96.94           C  
ATOM   1598  CB  PRO B 196     -21.682 -40.549  12.919  1.00 96.94           C  
ATOM   1599  O   PRO B 196     -22.715 -39.261  10.185  1.00 96.94           O  
ATOM   1600  CG  PRO B 196     -21.540 -40.486  14.405  1.00 96.94           C  
ATOM   1601  CD  PRO B 196     -22.532 -39.491  14.937  1.00 96.94           C  
ATOM   1602  N   ASP B 197     -24.426 -39.168  11.623  1.00 96.15           N  
ATOM   1603  CA  ASP B 197     -25.469 -39.322  10.612  1.00 96.15           C  
ATOM   1604  C   ASP B 197     -25.663 -38.030   9.822  1.00 96.15           C  
ATOM   1605  CB  ASP B 197     -26.788 -39.745  11.262  1.00 96.15           C  
ATOM   1606  O   ASP B 197     -26.103 -37.019  10.375  1.00 96.15           O  
ATOM   1607  CG  ASP B 197     -27.861 -40.101  10.249  1.00 96.15           C  
ATOM   1608  OD1 ASP B 197     -28.873 -40.729  10.627  1.00 96.15           O  
ATOM   1609  OD2 ASP B 197     -27.691 -39.754   9.060  1.00 96.15           O  
ATOM   1610  N   GLY B 198     -25.440 -38.020   8.548  1.00 96.29           N  
ATOM   1611  CA  GLY B 198     -25.511 -36.852   7.684  1.00 96.29           C  
ATOM   1612  C   GLY B 198     -26.923 -36.326   7.509  1.00 96.29           C  
ATOM   1613  O   GLY B 198     -27.121 -35.230   6.979  1.00 96.29           O  
ATOM   1614  N   SER B 199     -27.913 -37.029   8.026  1.00 95.63           N  
ATOM   1615  CA  SER B 199     -29.305 -36.614   7.891  1.00 95.63           C  
ATOM   1616  C   SER B 199     -29.743 -35.754   9.071  1.00 95.63           C  
ATOM   1617  CB  SER B 199     -30.219 -37.834   7.771  1.00 95.63           C  
ATOM   1618  O   SER B 199     -30.806 -35.130   9.031  1.00 95.63           O  
ATOM   1619  OG  SER B 199     -30.203 -38.594   8.968  1.00 95.63           O  
ATOM   1620  N   TRP B 200     -28.950 -35.742  10.098  1.00 96.60           N  
ATOM   1621  CA  TRP B 200     -29.274 -34.955  11.283  1.00 96.60           C  
ATOM   1622  C   TRP B 200     -28.705 -33.544  11.172  1.00 96.60           C  
ATOM   1623  CB  TRP B 200     -28.739 -35.637  12.545  1.00 96.60           C  
ATOM   1624  O   TRP B 200     -27.504 -33.337  11.355  1.00 96.60           O  
ATOM   1625  CG  TRP B 200     -29.546 -36.821  12.986  1.00 96.60           C  
ATOM   1626  CD1 TRP B 200     -29.974 -37.862  12.209  1.00 96.60           C  
ATOM   1627  CD2 TRP B 200     -30.026 -37.083  14.308  1.00 96.60           C  
ATOM   1628  CE2 TRP B 200     -30.738 -38.302  14.260  1.00 96.60           C  
ATOM   1629  CE3 TRP B 200     -29.923 -36.405  15.530  1.00 96.60           C  
ATOM   1630  NE1 TRP B 200     -30.691 -38.756  12.970  1.00 96.60           N  
ATOM   1631  CH2 TRP B 200     -31.228 -38.174  16.572  1.00 96.60           C  
ATOM   1632  CZ2 TRP B 200     -31.344 -38.858  15.389  1.00 96.60           C  
ATOM   1633  CZ3 TRP B 200     -30.527 -36.960  16.653  1.00 96.60           C  
ATOM   1634  N   ASN B 201     -29.636 -32.606  10.879  1.00 97.73           N  
ATOM   1635  CA  ASN B 201     -29.216 -31.227  10.654  1.00 97.73           C  
ATOM   1636  C   ASN B 201     -30.186 -30.235  11.289  1.00 97.73           C  
ATOM   1637  CB  ASN B 201     -29.075 -30.947   9.156  1.00 97.73           C  
ATOM   1638  O   ASN B 201     -31.338 -30.575  11.562  1.00 97.73           O  
ATOM   1639  CG  ASN B 201     -28.127 -31.909   8.469  1.00 97.73           C  
ATOM   1640  ND2 ASN B 201     -28.595 -32.539   7.397  1.00 97.73           N  
ATOM   1641  OD1 ASN B 201     -26.983 -32.087   8.897  1.00 97.73           O  
ATOM   1642  N   THR B 202     -29.695 -29.054  11.570  1.00 97.77           N  
ATOM   1643  CA  THR B 202     -30.472 -27.932  12.086  1.00 97.77           C  
ATOM   1644  C   THR B 202     -30.385 -26.735  11.143  1.00 97.77           C  
ATOM   1645  CB  THR B 202     -29.992 -27.519  13.490  1.00 97.77           C  
ATOM   1646  O   THR B 202     -29.305 -26.408  10.645  1.00 97.77           O  
ATOM   1647  CG2 THR B 202     -30.779 -26.320  14.009  1.00 97.77           C  
ATOM   1648  OG1 THR B 202     -30.168 -28.619  14.391  1.00 97.77           O  
ATOM   1649  N   HIS B 203     -31.501 -26.155  10.808  1.00 98.06           N  
ATOM   1650  CA  HIS B 203     -31.493 -24.920  10.032  1.00 98.06           C  
ATOM   1651  C   HIS B 203     -31.224 -23.712  10.923  1.00 98.06           C  
ATOM   1652  CB  HIS B 203     -32.821 -24.743   9.294  1.00 98.06           C  
ATOM   1653  O   HIS B 203     -31.762 -23.618  12.028  1.00 98.06           O  
ATOM   1654  CG  HIS B 203     -32.972 -25.641   8.107  1.00 98.06           C  
ATOM   1655  CD2 HIS B 203     -32.132 -26.559   7.574  1.00 98.06           C  
ATOM   1656  ND1 HIS B 203     -34.102 -25.648   7.319  1.00 98.06           N  
ATOM   1657  CE1 HIS B 203     -33.950 -26.535   6.350  1.00 98.06           C  
ATOM   1658  NE2 HIS B 203     -32.763 -27.102   6.482  1.00 98.06           N  
ATOM   1659  N   ILE B 204     -30.345 -22.864  10.429  1.00 98.15           N  
ATOM   1660  CA  ILE B 204     -30.083 -21.586  11.082  1.00 98.15           C  
ATOM   1661  C   ILE B 204     -30.557 -20.443  10.187  1.00 98.15           C  
ATOM   1662  CB  ILE B 204     -28.583 -21.419  11.415  1.00 98.15           C  
ATOM   1663  O   ILE B 204     -30.142 -20.339   9.030  1.00 98.15           O  
ATOM   1664  CG1 ILE B 204     -28.127 -22.513  12.388  1.00 98.15           C  
ATOM   1665  CG2 ILE B 204     -28.310 -20.026  11.990  1.00 98.15           C  
ATOM   1666  CD1 ILE B 204     -26.631 -22.508  12.668  1.00 98.15           C  
ATOM   1667  N   GLN B 205     -31.411 -19.680  10.728  1.00 97.96           N  
ATOM   1668  CA  GLN B 205     -31.976 -18.563   9.977  1.00 97.96           C  
ATOM   1669  C   GLN B 205     -31.316 -17.245  10.371  1.00 97.96           C  
ATOM   1670  CB  GLN B 205     -33.487 -18.479  10.194  1.00 97.96           C  
ATOM   1671  O   GLN B 205     -31.175 -16.946  11.559  1.00 97.96           O  
ATOM   1672  CG  GLN B 205     -34.160 -17.361   9.408  1.00 97.96           C  
ATOM   1673  CD  GLN B 205     -35.628 -17.200   9.757  1.00 97.96           C  
ATOM   1674  NE2 GLN B 205     -36.480 -17.175   8.738  1.00 97.96           N  
ATOM   1675  OE1 GLN B 205     -35.993 -17.101  10.932  1.00 97.96           O  
ATOM   1676  N   PHE B 206     -30.836 -16.578   9.417  1.00 97.74           N  
ATOM   1677  CA  PHE B 206     -30.353 -15.218   9.625  1.00 97.74           C  
ATOM   1678  C   PHE B 206     -31.430 -14.201   9.267  1.00 97.74           C  
ATOM   1679  CB  PHE B 206     -29.091 -14.962   8.796  1.00 97.74           C  
ATOM   1680  O   PHE B 206     -31.986 -14.239   8.168  1.00 97.74           O  
ATOM   1681  CG  PHE B 206     -28.656 -13.521   8.782  1.00 97.74           C  
ATOM   1682  CD1 PHE B 206     -28.740 -12.766   7.619  1.00 97.74           C  
ATOM   1683  CD2 PHE B 206     -28.163 -12.922   9.934  1.00 97.74           C  
ATOM   1684  CE1 PHE B 206     -28.339 -11.432   7.604  1.00 97.74           C  
ATOM   1685  CE2 PHE B 206     -27.760 -11.589   9.926  1.00 97.74           C  
ATOM   1686  CZ  PHE B 206     -27.848 -10.847   8.760  1.00 97.74           C  
ATOM   1687  N   ASN B 207     -31.702 -13.273  10.139  1.00 97.41           N  
ATOM   1688  CA  ASN B 207     -32.647 -12.181   9.933  1.00 97.41           C  
ATOM   1689  C   ASN B 207     -31.930 -10.851   9.721  1.00 97.41           C  
ATOM   1690  CB  ASN B 207     -33.617 -12.080  11.112  1.00 97.41           C  
ATOM   1691  O   ASN B 207     -31.325 -10.313  10.649  1.00 97.41           O  
ATOM   1692  CG  ASN B 207     -34.729 -11.080  10.869  1.00 97.41           C  
ATOM   1693  ND2 ASN B 207     -35.889 -11.325  11.468  1.00 97.41           N  
ATOM   1694  OD1 ASN B 207     -34.549 -10.095  10.148  1.00 97.41           O  
ATOM   1695  N   LYS B 208     -32.007 -10.319   8.534  1.00 96.72           N  
ATOM   1696  CA  LYS B 208     -31.249  -9.122   8.180  1.00 96.72           C  
ATOM   1697  C   LYS B 208     -31.811  -7.889   8.882  1.00 96.72           C  
ATOM   1698  CB  LYS B 208     -31.256  -8.912   6.665  1.00 96.72           C  
ATOM   1699  O   LYS B 208     -31.104  -6.894   9.060  1.00 96.72           O  
ATOM   1700  CG  LYS B 208     -32.591  -8.433   6.113  1.00 96.72           C  
ATOM   1701  CD  LYS B 208     -32.487  -8.069   4.637  1.00 96.72           C  
ATOM   1702  CE  LYS B 208     -33.807  -7.535   4.098  1.00 96.72           C  
ATOM   1703  NZ  LYS B 208     -33.950  -6.068   4.337  1.00 96.72           N  
ATOM   1704  N   ASP B 209     -33.061  -7.934   9.281  1.00 96.51           N  
ATOM   1705  CA  ASP B 209     -33.710  -6.782   9.897  1.00 96.51           C  
ATOM   1706  C   ASP B 209     -33.155  -6.521  11.296  1.00 96.51           C  
ATOM   1707  CB  ASP B 209     -35.225  -6.991   9.963  1.00 96.51           C  
ATOM   1708  O   ASP B 209     -32.976  -5.368  11.693  1.00 96.51           O  
ATOM   1709  CG  ASP B 209     -35.863  -7.140   8.593  1.00 96.51           C  
ATOM   1710  OD1 ASP B 209     -36.777  -7.976   8.433  1.00 96.51           O  
ATOM   1711  OD2 ASP B 209     -35.445  -6.415   7.663  1.00 96.51           O  
ATOM   1712  N   ASN B 210     -32.779  -7.579  11.928  1.00 95.94           N  
ATOM   1713  CA  ASN B 210     -32.265  -7.389  13.280  1.00 95.94           C  
ATOM   1714  C   ASN B 210     -30.877  -8.000  13.444  1.00 95.94           C  
ATOM   1715  CB  ASN B 210     -33.231  -7.980  14.309  1.00 95.94           C  
ATOM   1716  O   ASN B 210     -30.314  -7.989  14.540  1.00 95.94           O  
ATOM   1717  CG  ASN B 210     -33.486  -9.458  14.089  1.00 95.94           C  
ATOM   1718  ND2 ASN B 210     -34.527  -9.982  14.726  1.00 95.94           N  
ATOM   1719  OD1 ASN B 210     -32.753 -10.124  13.353  1.00 95.94           O  
ATOM   1720  N   ASN B 211     -30.241  -8.581  12.420  1.00 96.67           N  
ATOM   1721  CA  ASN B 211     -28.893  -9.137  12.367  1.00 96.67           C  
ATOM   1722  C   ASN B 211     -28.714 -10.269  13.374  1.00 96.67           C  
ATOM   1723  CB  ASN B 211     -27.852  -8.042  12.608  1.00 96.67           C  
ATOM   1724  O   ASN B 211     -27.681 -10.354  14.041  1.00 96.67           O  
ATOM   1725  CG  ASN B 211     -27.694  -7.114  11.420  1.00 96.67           C  
ATOM   1726  ND2 ASN B 211     -26.758  -6.177  11.519  1.00 96.67           N  
ATOM   1727  OD1 ASN B 211     -28.408  -7.238  10.421  1.00 96.67           O  
ATOM   1728  N   THR B 212     -29.739 -11.132  13.462  1.00 97.51           N  
ATOM   1729  CA  THR B 212     -29.675 -12.243  14.405  1.00 97.51           C  
ATOM   1730  C   THR B 212     -29.642 -13.578  13.667  1.00 97.51           C  
ATOM   1731  CB  THR B 212     -30.870 -12.220  15.377  1.00 97.51           C  
ATOM   1732  O   THR B 212     -30.193 -13.702  12.571  1.00 97.51           O  
ATOM   1733  CG2 THR B 212     -30.887 -10.936  16.198  1.00 97.51           C  
ATOM   1734  OG1 THR B 212     -32.089 -12.311  14.628  1.00 97.51           O  
ATOM   1735  N   PHE B 213     -28.962 -14.537  14.250  1.00 98.04           N  
ATOM   1736  CA  PHE B 213     -28.953 -15.928  13.811  1.00 98.04           C  
ATOM   1737  C   PHE B 213     -29.741 -16.805  14.776  1.00 98.04           C  
ATOM   1738  CB  PHE B 213     -27.515 -16.443  13.687  1.00 98.04           C  
ATOM   1739  O   PHE B 213     -29.470 -16.814  15.978  1.00 98.04           O  
ATOM   1740  CG  PHE B 213     -26.707 -15.741  12.630  1.00 98.04           C  
ATOM   1741  CD1 PHE B 213     -26.475 -16.341  11.399  1.00 98.04           C  
ATOM   1742  CD2 PHE B 213     -26.180 -14.478  12.868  1.00 98.04           C  
ATOM   1743  CE1 PHE B 213     -25.727 -15.693  10.418  1.00 98.04           C  
ATOM   1744  CE2 PHE B 213     -25.432 -13.824  11.893  1.00 98.04           C  
ATOM   1745  CZ  PHE B 213     -25.206 -14.434  10.669  1.00 98.04           C  
ATOM   1746  N   THR B 214     -30.763 -17.501  14.254  1.00 98.10           N  
ATOM   1747  CA  THR B 214     -31.607 -18.350  15.086  1.00 98.10           C  
ATOM   1748  C   THR B 214     -31.591 -19.790  14.581  1.00 98.10           C  
ATOM   1749  CB  THR B 214     -33.057 -17.833  15.123  1.00 98.10           C  
ATOM   1750  O   THR B 214     -31.839 -20.042  13.400  1.00 98.10           O  
ATOM   1751  CG2 THR B 214     -33.918 -18.672  16.061  1.00 98.10           C  
ATOM   1752  OG1 THR B 214     -33.062 -16.473  15.576  1.00 98.10           O  
ATOM   1753  N   ALA B 215     -31.119 -20.713  15.421  1.00 98.25           N  
ATOM   1754  CA  ALA B 215     -31.242 -22.137  15.122  1.00 98.25           C  
ATOM   1755  C   ALA B 215     -32.673 -22.621  15.334  1.00 98.25           C  
ATOM   1756  CB  ALA B 215     -30.277 -22.947  15.985  1.00 98.25           C  
ATOM   1757  O   ALA B 215     -33.245 -22.436  16.412  1.00 98.25           O  
ATOM   1758  N   LEU B 216     -33.279 -23.249  14.368  1.00 98.02           N  
ATOM   1759  CA  LEU B 216     -34.702 -23.570  14.380  1.00 98.02           C  
ATOM   1760  C   LEU B 216     -34.928 -25.027  14.770  1.00 98.02           C  
ATOM   1761  CB  LEU B 216     -35.325 -23.294  13.009  1.00 98.02           C  
ATOM   1762  O   LEU B 216     -34.203 -25.915  14.315  1.00 98.02           O  
ATOM   1763  CG  LEU B 216     -35.144 -21.880  12.454  1.00 98.02           C  
ATOM   1764  CD1 LEU B 216     -35.707 -21.790  11.039  1.00 98.02           C  
ATOM   1765  CD2 LEU B 216     -35.812 -20.858  13.367  1.00 98.02           C  
ATOM   1766  N   LYS B 217     -35.978 -25.245  15.648  1.00 97.21           N  
ATOM   1767  CA  LYS B 217     -36.400 -26.584  16.051  1.00 97.21           C  
ATOM   1768  C   LYS B 217     -35.198 -27.469  16.364  1.00 97.21           C  
ATOM   1769  CB  LYS B 217     -37.255 -27.228  14.959  1.00 97.21           C  
ATOM   1770  O   LYS B 217     -35.047 -28.547  15.786  1.00 97.21           O  
ATOM   1771  CG  LYS B 217     -38.606 -26.558  14.753  1.00 97.21           C  
ATOM   1772  CD  LYS B 217     -39.505 -27.381  13.840  1.00 97.21           C  
ATOM   1773  CE  LYS B 217     -40.891 -26.762  13.713  1.00 97.21           C  
ATOM   1774  NZ  LYS B 217     -41.805 -27.614  12.895  1.00 97.21           N  
ATOM   1775  N   THR B 218     -34.256 -26.944  17.194  1.00 98.05           N  
ATOM   1776  CA  THR B 218     -33.072 -27.706  17.573  1.00 98.05           C  
ATOM   1777  C   THR B 218     -33.464 -29.003  18.275  1.00 98.05           C  
ATOM   1778  CB  THR B 218     -32.148 -26.883  18.489  1.00 98.05           C  
ATOM   1779  O   THR B 218     -34.566 -29.113  18.816  1.00 98.05           O  
ATOM   1780  CG2 THR B 218     -31.748 -25.567  17.828  1.00 98.05           C  
ATOM   1781  OG1 THR B 218     -32.830 -26.600  19.717  1.00 98.05           O  
ATOM   1782  N   LYS B 219     -32.701 -30.020  18.168  1.00 96.90           N  
ATOM   1783  CA  LYS B 219     -32.926 -31.279  18.872  1.00 96.90           C  
ATOM   1784  C   LYS B 219     -32.368 -31.223  20.291  1.00 96.90           C  
ATOM   1785  CB  LYS B 219     -32.295 -32.443  18.106  1.00 96.90           C  
ATOM   1786  O   LYS B 219     -31.204 -30.870  20.493  1.00 96.90           O  
ATOM   1787  CG  LYS B 219     -32.912 -32.691  16.738  1.00 96.90           C  
ATOM   1788  CD  LYS B 219     -32.193 -33.809  15.994  1.00 96.90           C  
ATOM   1789  CE  LYS B 219     -32.747 -33.994  14.588  1.00 96.90           C  
ATOM   1790  NZ  LYS B 219     -32.126 -33.042  13.619  1.00 96.90           N  
ATOM   1791  N   GLY B 220     -33.188 -31.514  21.272  1.00 96.57           N  
ATOM   1792  CA  GLY B 220     -32.793 -31.428  22.669  1.00 96.57           C  
ATOM   1793  C   GLY B 220     -31.564 -32.257  22.994  1.00 96.57           C  
ATOM   1794  O   GLY B 220     -31.481 -33.427  22.616  1.00 96.57           O  
ATOM   1795  N   GLY B 221     -30.552 -31.522  23.591  1.00 97.19           N  
ATOM   1796  CA  GLY B 221     -29.362 -32.199  24.081  1.00 97.19           C  
ATOM   1797  C   GLY B 221     -28.325 -32.441  23.001  1.00 97.19           C  
ATOM   1798  O   GLY B 221     -27.247 -32.972  23.275  1.00 97.19           O  
ATOM   1799  N   ILE B 222     -28.646 -32.078  21.808  1.00 97.44           N  
ATOM   1800  CA  ILE B 222     -27.719 -32.339  20.713  1.00 97.44           C  
ATOM   1801  C   ILE B 222     -26.826 -31.120  20.490  1.00 97.44           C  
ATOM   1802  CB  ILE B 222     -28.470 -32.699  19.411  1.00 97.44           C  
ATOM   1803  O   ILE B 222     -27.321 -30.002  20.330  1.00 97.44           O  
ATOM   1804  CG1 ILE B 222     -29.330 -33.950  19.619  1.00 97.44           C  
ATOM   1805  CG2 ILE B 222     -27.484 -32.897  18.256  1.00 97.44           C  
ATOM   1806  CD1 ILE B 222     -28.529 -35.204  19.943  1.00 97.44           C  
ATOM   1807  N   LEU B 223     -25.547 -31.304  20.420  1.00 97.51           N  
ATOM   1808  CA  LEU B 223     -24.531 -30.270  20.249  1.00 97.51           C  
ATOM   1809  C   LEU B 223     -24.386 -29.889  18.780  1.00 97.51           C  
ATOM   1810  CB  LEU B 223     -23.185 -30.746  20.801  1.00 97.51           C  
ATOM   1811  O   LEU B 223     -24.462 -30.750  17.900  1.00 97.51           O  
ATOM   1812  CG  LEU B 223     -22.016 -29.768  20.672  1.00 97.51           C  
ATOM   1813  CD1 LEU B 223     -22.256 -28.537  21.539  1.00 97.51           C  
ATOM   1814  CD2 LEU B 223     -20.705 -30.448  21.052  1.00 97.51           C  
ATOM   1815  N   CYS B 224     -24.237 -28.605  18.492  1.00 97.49           N  
ATOM   1816  CA  CYS B 224     -23.846 -28.072  17.191  1.00 97.49           C  
ATOM   1817  C   CYS B 224     -22.605 -27.196  17.311  1.00 97.49           C  
ATOM   1818  CB  CYS B 224     -24.991 -27.267  16.576  1.00 97.49           C  
ATOM   1819  O   CYS B 224     -22.543 -26.313  18.168  1.00 97.49           O  
ATOM   1820  SG  CYS B 224     -26.455 -28.255  16.199  1.00 97.49           S  
ATOM   1821  N   ARG B 225     -21.547 -27.498  16.578  1.00 97.47           N  
ATOM   1822  CA  ARG B 225     -20.321 -26.711  16.495  1.00 97.47           C  
ATOM   1823  C   ARG B 225     -19.906 -26.495  15.044  1.00 97.47           C  
ATOM   1824  CB  ARG B 225     -19.190 -27.395  17.267  1.00 97.47           C  
ATOM   1825  O   ARG B 225     -19.719 -27.457  14.296  1.00 97.47           O  
ATOM   1826  CG  ARG B 225     -19.485 -27.591  18.746  1.00 97.47           C  
ATOM   1827  CD  ARG B 225     -18.368 -28.351  19.447  1.00 97.47           C  
ATOM   1828  NE  ARG B 225     -18.723 -28.683  20.824  1.00 97.47           N  
ATOM   1829  NH1 ARG B 225     -16.897 -30.051  21.184  1.00 97.47           N  
ATOM   1830  NH2 ARG B 225     -18.432 -29.717  22.854  1.00 97.47           N  
ATOM   1831  CZ  ARG B 225     -18.017 -29.483  21.618  1.00 97.47           C  
ATOM   1832  N   GLY B 226     -19.860 -25.195  14.586  1.00 97.41           N  
ATOM   1833  CA  GLY B 226     -19.501 -24.935  13.201  1.00 97.41           C  
ATOM   1834  C   GLY B 226     -19.293 -23.461  12.906  1.00 97.41           C  
ATOM   1835  O   GLY B 226     -19.166 -22.650  13.825  1.00 97.41           O  
ATOM   1836  N   GLN B 227     -19.106 -23.137  11.678  1.00 97.71           N  
ATOM   1837  CA  GLN B 227     -18.969 -21.775  11.172  1.00 97.71           C  
ATOM   1838  C   GLN B 227     -19.900 -21.532   9.988  1.00 97.71           C  
ATOM   1839  CB  GLN B 227     -17.521 -21.495  10.767  1.00 97.71           C  
ATOM   1840  O   GLN B 227     -20.153 -22.440   9.193  1.00 97.71           O  
ATOM   1841  CG  GLN B 227     -16.540 -21.524  11.931  1.00 97.71           C  
ATOM   1842  CD  GLN B 227     -15.152 -21.050  11.541  1.00 97.71           C  
ATOM   1843  NE2 GLN B 227     -14.160 -21.382  12.360  1.00 97.71           N  
ATOM   1844  OE1 GLN B 227     -14.973 -20.392  10.511  1.00 97.71           O  
ATOM   1845  N   ILE B 228     -20.452 -20.328   9.972  1.00 97.40           N  
ATOM   1846  CA  ILE B 228     -21.203 -19.843   8.820  1.00 97.40           C  
ATOM   1847  C   ILE B 228     -20.502 -18.626   8.221  1.00 97.40           C  
ATOM   1848  CB  ILE B 228     -22.658 -19.489   9.202  1.00 97.40           C  
ATOM   1849  O   ILE B 228     -20.191 -17.668   8.933  1.00 97.40           O  
ATOM   1850  CG1 ILE B 228     -23.403 -20.739   9.683  1.00 97.40           C  
ATOM   1851  CG2 ILE B 228     -23.384 -18.839   8.021  1.00 97.40           C  
ATOM   1852  CD1 ILE B 228     -24.742 -20.445  10.346  1.00 97.40           C  
ATOM   1853  N   THR B 229     -20.206 -18.729   6.958  1.00 97.58           N  
ATOM   1854  CA  THR B 229     -19.563 -17.619   6.263  1.00 97.58           C  
ATOM   1855  C   THR B 229     -20.561 -16.892   5.366  1.00 97.58           C  
ATOM   1856  CB  THR B 229     -18.369 -18.103   5.420  1.00 97.58           C  
ATOM   1857  O   THR B 229     -21.259 -17.522   4.568  1.00 97.58           O  
ATOM   1858  CG2 THR B 229     -17.702 -16.940   4.693  1.00 97.58           C  
ATOM   1859  OG1 THR B 229     -17.408 -18.729   6.279  1.00 97.58           O  
ATOM   1860  N   ILE B 230     -20.626 -15.587   5.547  1.00 96.88           N  
ATOM   1861  CA  ILE B 230     -21.547 -14.756   4.779  1.00 96.88           C  
ATOM   1862  C   ILE B 230     -20.790 -13.581   4.163  1.00 96.88           C  
ATOM   1863  CB  ILE B 230     -22.710 -14.242   5.657  1.00 96.88           C  
ATOM   1864  O   ILE B 230     -19.880 -13.026   4.785  1.00 96.88           O  
ATOM   1865  CG1 ILE B 230     -23.398 -15.412   6.370  1.00 96.88           C  
ATOM   1866  CG2 ILE B 230     -23.713 -13.449   4.814  1.00 96.88           C  
ATOM   1867  CD1 ILE B 230     -24.405 -14.986   7.429  1.00 96.88           C  
ATOM   1868  N   MET B 231     -21.114 -13.207   2.957  1.00 97.46           N  
ATOM   1869  CA  MET B 231     -20.557 -12.034   2.289  1.00 97.46           C  
ATOM   1870  C   MET B 231     -21.434 -10.808   2.521  1.00 97.46           C  
ATOM   1871  CB  MET B 231     -20.405 -12.292   0.788  1.00 97.46           C  
ATOM   1872  O   MET B 231     -22.653 -10.871   2.356  1.00 97.46           O  
ATOM   1873  CG  MET B 231     -19.666 -11.188   0.049  1.00 97.46           C  
ATOM   1874  SD  MET B 231     -17.853 -11.248   0.328  1.00 97.46           S  
ATOM   1875  CE  MET B 231     -17.436 -12.753  -0.597  1.00 97.46           C  
ATOM   1876  N   LEU B 232     -20.762  -9.742   3.078  1.00 96.75           N  
ATOM   1877  CA  LEU B 232     -21.479  -8.495   3.321  1.00 96.75           C  
ATOM   1878  C   LEU B 232     -21.794  -7.785   2.009  1.00 96.75           C  
ATOM   1879  CB  LEU B 232     -20.660  -7.575   4.230  1.00 96.75           C  
ATOM   1880  O   LEU B 232     -21.022  -7.870   1.051  1.00 96.75           O  
ATOM   1881  CG  LEU B 232     -20.259  -8.147   5.591  1.00 96.75           C  
ATOM   1882  CD1 LEU B 232     -19.374  -7.157   6.342  1.00 96.75           C  
ATOM   1883  CD2 LEU B 232     -21.496  -8.495   6.411  1.00 96.75           C  
TER    1884      LEU B 232                                                      
ATOM   1885  N   LEU C   1      30.974  44.800  -4.601  1.00 92.69           N  
ATOM   1886  CA  LEU C   1      31.777  43.720  -4.037  1.00 92.69           C  
ATOM   1887  C   LEU C   1      32.443  44.161  -2.738  1.00 92.69           C  
ATOM   1888  CB  LEU C   1      32.839  43.261  -5.039  1.00 92.69           C  
ATOM   1889  O   LEU C   1      33.010  45.253  -2.665  1.00 92.69           O  
ATOM   1890  CG  LEU C   1      32.324  42.576  -6.306  1.00 92.69           C  
ATOM   1891  CD1 LEU C   1      33.416  42.540  -7.370  1.00 92.69           C  
ATOM   1892  CD2 LEU C   1      31.832  41.167  -5.990  1.00 92.69           C  
ATOM   1893  N   SER C   2      32.149  43.419  -1.656  1.00 95.24           N  
ATOM   1894  CA  SER C   2      32.780  43.673  -0.364  1.00 95.24           C  
ATOM   1895  C   SER C   2      33.471  42.422   0.169  1.00 95.24           C  
ATOM   1896  CB  SER C   2      31.747  44.166   0.649  1.00 95.24           C  
ATOM   1897  O   SER C   2      32.949  41.313   0.034  1.00 95.24           O  
ATOM   1898  OG  SER C   2      32.314  44.249   1.946  1.00 95.24           O  
ATOM   1899  N   TYR C   3      34.862  42.599   0.404  1.00 93.92           N  
ATOM   1900  CA  TYR C   3      35.585  41.457   0.950  1.00 93.92           C  
ATOM   1901  C   TYR C   3      36.276  41.823   2.258  1.00 93.92           C  
ATOM   1902  CB  TYR C   3      36.617  40.942  -0.058  1.00 93.92           C  
ATOM   1903  O   TYR C   3      36.616  42.987   2.484  1.00 93.92           O  
ATOM   1904  CG  TYR C   3      37.733  41.919  -0.337  1.00 93.92           C  
ATOM   1905  CD1 TYR C   3      37.616  42.870  -1.349  1.00 93.92           C  
ATOM   1906  CD2 TYR C   3      38.907  41.892   0.408  1.00 93.92           C  
ATOM   1907  CE1 TYR C   3      38.643  43.771  -1.611  1.00 93.92           C  
ATOM   1908  CE2 TYR C   3      39.940  42.788   0.155  1.00 93.92           C  
ATOM   1909  OH  TYR C   3      40.819  44.612  -1.110  1.00 93.92           O  
ATOM   1910  CZ  TYR C   3      39.799  43.722  -0.855  1.00 93.92           C  
ATOM   1911  N   ASP C   4      36.224  40.840   3.290  1.00 95.10           N  
ATOM   1912  CA  ASP C   4      36.960  40.972   4.543  1.00 95.10           C  
ATOM   1913  C   ASP C   4      37.699  39.680   4.884  1.00 95.10           C  
ATOM   1914  CB  ASP C   4      36.014  41.353   5.684  1.00 95.10           C  
ATOM   1915  O   ASP C   4      37.782  38.769   4.057  1.00 95.10           O  
ATOM   1916  CG  ASP C   4      34.961  40.294   5.960  1.00 95.10           C  
ATOM   1917  OD1 ASP C   4      33.904  40.621   6.541  1.00 95.10           O  
ATOM   1918  OD2 ASP C   4      35.192  39.120   5.596  1.00 95.10           O  
ATOM   1919  N   ARG C   5      38.206  39.646   5.976  1.00 94.27           N  
ATOM   1920  CA  ARG C   5      39.031  38.509   6.369  1.00 94.27           C  
ATOM   1921  C   ARG C   5      38.212  37.222   6.397  1.00 94.27           C  
ATOM   1922  CB  ARG C   5      39.668  38.754   7.739  1.00 94.27           C  
ATOM   1923  O   ARG C   5      38.767  36.125   6.303  1.00 94.27           O  
ATOM   1924  CG  ARG C   5      40.754  39.818   7.731  1.00 94.27           C  
ATOM   1925  CD  ARG C   5      41.444  39.929   9.084  1.00 94.27           C  
ATOM   1926  NE  ARG C   5      42.445  40.991   9.092  1.00 94.27           N  
ATOM   1927  NH1 ARG C   5      43.030  40.706  11.309  1.00 94.27           N  
ATOM   1928  NH2 ARG C   5      44.058  42.319  10.046  1.00 94.27           N  
ATOM   1929  CZ  ARG C   5      43.175  41.336  10.149  1.00 94.27           C  
ATOM   1930  N   ASP C   6      36.908  37.364   6.444  1.00 94.66           N  
ATOM   1931  CA  ASP C   6      36.046  36.200   6.624  1.00 94.66           C  
ATOM   1932  C   ASP C   6      35.443  35.752   5.295  1.00 94.66           C  
ATOM   1933  CB  ASP C   6      34.934  36.505   7.630  1.00 94.66           C  
ATOM   1934  O   ASP C   6      34.868  34.666   5.202  1.00 94.66           O  
ATOM   1935  CG  ASP C   6      35.459  36.779   9.028  1.00 94.66           C  
ATOM   1936  OD1 ASP C   6      34.981  37.731   9.683  1.00 94.66           O  
ATOM   1937  OD2 ASP C   6      36.360  36.039   9.478  1.00 94.66           O  
ATOM   1938  N   GLY C   7      35.403  36.573   4.303  1.00 95.86           N  
ATOM   1939  CA  GLY C   7      34.803  36.086   3.071  1.00 95.86           C  
ATOM   1940  C   GLY C   7      34.458  37.196   2.096  1.00 95.86           C  
ATOM   1941  O   GLY C   7      34.977  38.308   2.205  1.00 95.86           O  
ATOM   1942  N   LEU C   8      33.791  36.995   1.068  1.00 95.88           N  
ATOM   1943  CA  LEU C   8      33.386  37.876  -0.022  1.00 95.88           C  
ATOM   1944  C   LEU C   8      31.869  38.022  -0.068  1.00 95.88           C  
ATOM   1945  CB  LEU C   8      33.900  37.342  -1.362  1.00 95.88           C  
ATOM   1946  O   LEU C   8      31.140  37.060   0.187  1.00 95.88           O  
ATOM   1947  CG  LEU C   8      33.462  38.109  -2.611  1.00 95.88           C  
ATOM   1948  CD1 LEU C   8      34.135  39.477  -2.655  1.00 95.88           C  
ATOM   1949  CD2 LEU C   8      33.780  37.309  -3.869  1.00 95.88           C  
ATOM   1950  N   SER C   9      31.366  39.204  -0.209  1.00 96.50           N  
ATOM   1951  CA  SER C   9      29.942  39.451  -0.412  1.00 96.50           C  
ATOM   1952  C   SER C   9      29.682  40.116  -1.759  1.00 96.50           C  
ATOM   1953  CB  SER C   9      29.384  40.323   0.713  1.00 96.50           C  
ATOM   1954  O   SER C   9      30.496  40.912  -2.232  1.00 96.50           O  
ATOM   1955  OG  SER C   9      29.907  41.638   0.637  1.00 96.50           O  
ATOM   1956  N   ILE C  10      28.679  39.883  -2.468  1.00 97.02           N  
ATOM   1957  CA  ILE C  10      28.256  40.437  -3.749  1.00 97.02           C  
ATOM   1958  C   ILE C  10      26.902  41.126  -3.591  1.00 97.02           C  
ATOM   1959  CB  ILE C  10      28.176  39.345  -4.839  1.00 97.02           C  
ATOM   1960  O   ILE C  10      25.925  40.500  -3.175  1.00 97.02           O  
ATOM   1961  CG1 ILE C  10      29.522  38.621  -4.969  1.00 97.02           C  
ATOM   1962  CG2 ILE C  10      27.748  39.949  -6.179  1.00 97.02           C  
ATOM   1963  CD1 ILE C  10      29.473  37.376  -5.844  1.00 97.02           C  
ATOM   1964  N   GLY C  11      26.902  42.439  -3.794  1.00 96.55           N  
ATOM   1965  CA  GLY C  11      25.665  43.203  -3.795  1.00 96.55           C  
ATOM   1966  C   GLY C  11      25.239  43.651  -2.410  1.00 96.55           C  
ATOM   1967  O   GLY C  11      24.158  44.218  -2.241  1.00 96.55           O  
ATOM   1968  N   LYS C  12      26.153  43.419  -1.351  1.00 96.26           N  
ATOM   1969  CA  LYS C  12      25.867  43.786   0.033  1.00 96.26           C  
ATOM   1970  C   LYS C  12      27.117  43.673   0.901  1.00 96.26           C  
ATOM   1971  CB  LYS C  12      24.752  42.908   0.602  1.00 96.26           C  
ATOM   1972  O   LYS C  12      28.173  43.251   0.426  1.00 96.26           O  
ATOM   1973  CG  LYS C  12      25.122  41.437   0.722  1.00 96.26           C  
ATOM   1974  CD  LYS C  12      23.963  40.611   1.265  1.00 96.26           C  
ATOM   1975  CE  LYS C  12      23.722  40.889   2.743  1.00 96.26           C  
ATOM   1976  NZ  LYS C  12      22.769  39.908   3.343  1.00 96.26           N  
ATOM   1977  N   ILE C  13      26.993  44.127   2.069  1.00 95.90           N  
ATOM   1978  CA  ILE C  13      28.030  43.887   3.067  1.00 95.90           C  
ATOM   1979  C   ILE C  13      27.848  42.499   3.677  1.00 95.90           C  
ATOM   1980  CB  ILE C  13      28.010  44.965   4.174  1.00 95.90           C  
ATOM   1981  O   ILE C  13      26.726  42.094   3.990  1.00 95.90           O  
ATOM   1982  CG1 ILE C  13      28.334  46.342   3.583  1.00 95.90           C  
ATOM   1983  CG2 ILE C  13      28.989  44.606   5.295  1.00 95.90           C  
ATOM   1984  CD1 ILE C  13      28.174  47.492   4.569  1.00 95.90           C  
ATOM   1985  N   ARG C  14      29.004  41.823   3.826  1.00 95.55           N  
ATOM   1986  CA  ARG C  14      28.939  40.433   4.267  1.00 95.55           C  
ATOM   1987  C   ARG C  14      28.333  40.329   5.662  1.00 95.55           C  
ATOM   1988  CB  ARG C  14      30.332  39.799   4.252  1.00 95.55           C  
ATOM   1989  O   ARG C  14      28.836  40.934   6.611  1.00 95.55           O  
ATOM   1990  CG  ARG C  14      30.326  38.296   4.479  1.00 95.55           C  
ATOM   1991  CD  ARG C  14      31.737  37.741   4.615  1.00 95.55           C  
ATOM   1992  NE  ARG C  14      32.386  38.212   5.836  1.00 95.55           N  
ATOM   1993  NH1 ARG C  14      31.289  36.735   7.234  1.00 95.55           N  
ATOM   1994  NH2 ARG C  14      32.803  38.226   8.094  1.00 95.55           N  
ATOM   1995  CZ  ARG C  14      32.158  37.723   7.052  1.00 95.55           C  
ATOM   1996  N   GLU C  15      27.337  39.593   5.802  1.00 96.92           N  
ATOM   1997  CA  GLU C  15      26.671  39.357   7.079  1.00 96.92           C  
ATOM   1998  C   GLU C  15      26.771  37.891   7.492  1.00 96.92           C  
ATOM   1999  CB  GLU C  15      25.202  39.784   7.007  1.00 96.92           C  
ATOM   2000  O   GLU C  15      26.775  37.575   8.683  1.00 96.92           O  
ATOM   2001  CG  GLU C  15      25.006  41.271   6.755  1.00 96.92           C  
ATOM   2002  CD  GLU C  15      23.553  41.653   6.517  1.00 96.92           C  
ATOM   2003  OE1 GLU C  15      22.907  42.190   7.445  1.00 96.92           O  
ATOM   2004  OE2 GLU C  15      23.058  41.412   5.393  1.00 96.92           O  
ATOM   2005  N   PHE C  16      26.918  36.962   6.436  1.00 95.68           N  
ATOM   2006  CA  PHE C  16      26.843  35.535   6.722  1.00 95.68           C  
ATOM   2007  C   PHE C  16      27.860  34.762   5.891  1.00 95.68           C  
ATOM   2008  CB  PHE C  16      25.432  35.004   6.451  1.00 95.68           C  
ATOM   2009  O   PHE C  16      28.196  35.167   4.776  1.00 95.68           O  
ATOM   2010  CG  PHE C  16      24.349  35.762   7.171  1.00 95.68           C  
ATOM   2011  CD1 PHE C  16      24.140  35.578   8.532  1.00 95.68           C  
ATOM   2012  CD2 PHE C  16      23.541  36.659   6.485  1.00 95.68           C  
ATOM   2013  CE1 PHE C  16      23.139  36.279   9.201  1.00 95.68           C  
ATOM   2014  CE2 PHE C  16      22.538  37.363   7.147  1.00 95.68           C  
ATOM   2015  CZ  PHE C  16      22.338  37.171   8.504  1.00 95.68           C  
ATOM   2016  N   GLY C  17      28.333  33.657   6.199  1.00 96.95           N  
ATOM   2017  CA  GLY C  17      29.125  32.680   5.469  1.00 96.95           C  
ATOM   2018  C   GLY C  17      30.373  33.273   4.842  1.00 96.95           C  
ATOM   2019  O   GLY C  17      30.670  34.454   5.033  1.00 96.95           O  
ATOM   2020  N   ALA C  18      31.214  32.505   4.193  1.00 97.16           N  
ATOM   2021  CA  ALA C  18      32.426  32.920   3.491  1.00 97.16           C  
ATOM   2022  C   ALA C  18      32.088  33.619   2.178  1.00 97.16           C  
ATOM   2023  CB  ALA C  18      33.330  31.717   3.233  1.00 97.16           C  
ATOM   2024  O   ALA C  18      32.863  34.446   1.690  1.00 97.16           O  
ATOM   2025  N   LEU C  19      30.897  33.263   1.580  1.00 97.58           N  
ATOM   2026  CA  LEU C  19      30.339  33.896   0.391  1.00 97.58           C  
ATOM   2027  C   LEU C  19      28.878  34.273   0.611  1.00 97.58           C  
ATOM   2028  CB  LEU C  19      30.462  32.966  -0.819  1.00 97.58           C  
ATOM   2029  O   LEU C  19      28.046  33.409   0.900  1.00 97.58           O  
ATOM   2030  CG  LEU C  19      29.889  33.489  -2.137  1.00 97.58           C  
ATOM   2031  CD1 LEU C  19      30.589  34.781  -2.544  1.00 97.58           C  
ATOM   2032  CD2 LEU C  19      30.019  32.436  -3.233  1.00 97.58           C  
ATOM   2033  N   ASP C  20      28.555  35.508   0.622  1.00 97.30           N  
ATOM   2034  CA  ASP C  20      27.230  36.072   0.860  1.00 97.30           C  
ATOM   2035  C   ASP C  20      26.731  36.838  -0.363  1.00 97.30           C  
ATOM   2036  CB  ASP C  20      27.249  36.991   2.083  1.00 97.30           C  
ATOM   2037  O   ASP C  20      27.243  37.913  -0.680  1.00 97.30           O  
ATOM   2038  CG  ASP C  20      25.859  37.356   2.573  1.00 97.30           C  
ATOM   2039  OD1 ASP C  20      25.739  38.143   3.537  1.00 97.30           O  
ATOM   2040  OD2 ASP C  20      24.875  36.850   1.992  1.00 97.30           O  
ATOM   2041  N   VAL C  21      25.876  36.342  -1.123  1.00 97.60           N  
ATOM   2042  CA  VAL C  21      25.444  36.876  -2.411  1.00 97.60           C  
ATOM   2043  C   VAL C  21      24.029  37.437  -2.289  1.00 97.60           C  
ATOM   2044  CB  VAL C  21      25.497  35.799  -3.517  1.00 97.60           C  
ATOM   2045  O   VAL C  21      23.114  36.741  -1.843  1.00 97.60           O  
ATOM   2046  CG1 VAL C  21      25.102  36.393  -4.868  1.00 97.60           C  
ATOM   2047  CG2 VAL C  21      26.890  35.177  -3.591  1.00 97.60           C  
ATOM   2048  N   ALA C  22      23.814  38.791  -2.484  1.00 97.30           N  
ATOM   2049  CA  ALA C  22      22.491  39.406  -2.566  1.00 97.30           C  
ATOM   2050  C   ALA C  22      21.893  39.238  -3.959  1.00 97.30           C  
ATOM   2051  CB  ALA C  22      22.570  40.886  -2.199  1.00 97.30           C  
ATOM   2052  O   ALA C  22      21.983  40.141  -4.794  1.00 97.30           O  
ATOM   2053  N   GLY C  23      21.394  38.052  -4.254  1.00 96.40           N  
ATOM   2054  CA  GLY C  23      20.833  37.689  -5.545  1.00 96.40           C  
ATOM   2055  C   GLY C  23      21.012  36.222  -5.884  1.00 96.40           C  
ATOM   2056  O   GLY C  23      21.554  35.456  -5.083  1.00 96.40           O  
ATOM   2057  N   ASP C  24      20.554  35.903  -7.100  1.00 97.28           N  
ATOM   2058  CA  ASP C  24      20.581  34.511  -7.540  1.00 97.28           C  
ATOM   2059  C   ASP C  24      21.982  34.105  -7.991  1.00 97.28           C  
ATOM   2060  CB  ASP C  24      19.578  34.287  -8.673  1.00 97.28           C  
ATOM   2061  O   ASP C  24      22.737  34.931  -8.510  1.00 97.28           O  
ATOM   2062  CG  ASP C  24      18.137  34.490  -8.238  1.00 97.28           C  
ATOM   2063  OD1 ASP C  24      17.266  34.725  -9.103  1.00 97.28           O  
ATOM   2064  OD2 ASP C  24      17.871  34.418  -7.019  1.00 97.28           O  
ATOM   2065  N   ILE C  25      22.332  32.882  -7.779  1.00 97.90           N  
ATOM   2066  CA  ILE C  25      23.618  32.308  -8.161  1.00 97.90           C  
ATOM   2067  C   ILE C  25      23.423  31.323  -9.311  1.00 97.90           C  
ATOM   2068  CB  ILE C  25      24.301  31.607  -6.965  1.00 97.90           C  
ATOM   2069  O   ILE C  25      22.550  30.454  -9.251  1.00 97.90           O  
ATOM   2070  CG1 ILE C  25      24.448  32.580  -5.789  1.00 97.90           C  
ATOM   2071  CG2 ILE C  25      25.661  31.037  -7.378  1.00 97.90           C  
ATOM   2072  CD1 ILE C  25      24.951  31.930  -4.507  1.00 97.90           C  
ATOM   2073  N   TYR C  26      24.165  31.488 -10.322  1.00 97.66           N  
ATOM   2074  CA  TYR C  26      24.116  30.613 -11.488  1.00 97.66           C  
ATOM   2075  C   TYR C  26      25.431  29.863 -11.663  1.00 97.66           C  
ATOM   2076  CB  TYR C  26      23.803  31.419 -12.753  1.00 97.66           C  
ATOM   2077  O   TYR C  26      26.506  30.415 -11.413  1.00 97.66           O  
ATOM   2078  CG  TYR C  26      22.367  31.877 -12.840  1.00 97.66           C  
ATOM   2079  CD1 TYR C  26      21.517  31.385 -13.828  1.00 97.66           C  
ATOM   2080  CD2 TYR C  26      21.858  32.804 -11.936  1.00 97.66           C  
ATOM   2081  CE1 TYR C  26      20.194  31.806 -13.913  1.00 97.66           C  
ATOM   2082  CE2 TYR C  26      20.537  33.232 -12.012  1.00 97.66           C  
ATOM   2083  OH  TYR C  26      18.405  33.148 -13.082  1.00 97.66           O  
ATOM   2084  CZ  TYR C  26      19.714  32.728 -13.002  1.00 97.66           C  
ATOM   2085  N   ALA C  27      25.340  28.606 -12.031  1.00 97.74           N  
ATOM   2086  CA  ALA C  27      26.475  27.786 -12.446  1.00 97.74           C  
ATOM   2087  C   ALA C  27      26.219  27.144 -13.806  1.00 97.74           C  
ATOM   2088  CB  ALA C  27      26.766  26.712 -11.400  1.00 97.74           C  
ATOM   2089  O   ALA C  27      25.167  26.540 -14.027  1.00 97.74           O  
ATOM   2090  N   ASN C  28      27.156  27.377 -14.703  1.00 96.09           N  
ATOM   2091  CA  ASN C  28      27.038  26.820 -16.046  1.00 96.09           C  
ATOM   2092  C   ASN C  28      25.710  27.201 -16.696  1.00 96.09           C  
ATOM   2093  CB  ASN C  28      27.196  25.299 -16.014  1.00 96.09           C  
ATOM   2094  O   ASN C  28      25.024  26.348 -17.263  1.00 96.09           O  
ATOM   2095  CG  ASN C  28      28.561  24.864 -15.517  1.00 96.09           C  
ATOM   2096  ND2 ASN C  28      28.581  23.887 -14.618  1.00 96.09           N  
ATOM   2097  OD1 ASN C  28      29.588  25.403 -15.937  1.00 96.09           O  
ATOM   2098  N   ASN C  29      25.297  28.451 -16.514  1.00 96.00           N  
ATOM   2099  CA  ASN C  29      24.177  29.109 -17.179  1.00 96.00           C  
ATOM   2100  C   ASN C  29      22.837  28.625 -16.632  1.00 96.00           C  
ATOM   2101  CB  ASN C  29      24.245  28.886 -18.691  1.00 96.00           C  
ATOM   2102  O   ASN C  29      21.806  28.761 -17.293  1.00 96.00           O  
ATOM   2103  CG  ASN C  29      25.449  29.553 -19.326  1.00 96.00           C  
ATOM   2104  ND2 ASN C  29      26.001  28.924 -20.357  1.00 96.00           N  
ATOM   2105  OD1 ASN C  29      25.879  30.626 -18.894  1.00 96.00           O  
ATOM   2106  N   SER C  30      22.871  27.981 -15.447  1.00 96.76           N  
ATOM   2107  CA  SER C  30      21.642  27.525 -14.806  1.00 96.76           C  
ATOM   2108  C   SER C  30      21.602  27.928 -13.336  1.00 96.76           C  
ATOM   2109  CB  SER C  30      21.503  26.007 -14.931  1.00 96.76           C  
ATOM   2110  O   SER C  30      22.638  27.963 -12.668  1.00 96.76           O  
ATOM   2111  OG  SER C  30      21.442  25.617 -16.292  1.00 96.76           O  
ATOM   2112  N   PRO C  31      20.388  28.281 -12.900  1.00 97.18           N  
ATOM   2113  CA  PRO C  31      20.318  28.564 -11.465  1.00 97.18           C  
ATOM   2114  C   PRO C  31      20.690  27.356 -10.607  1.00 97.18           C  
ATOM   2115  CB  PRO C  31      18.853  28.954 -11.253  1.00 97.18           C  
ATOM   2116  O   PRO C  31      20.355  26.221 -10.954  1.00 97.18           O  
ATOM   2117  CG  PRO C  31      18.112  28.267 -12.354  1.00 97.18           C  
ATOM   2118  CD  PRO C  31      19.007  28.192 -13.558  1.00 97.18           C  
ATOM   2119  N   ILE C  32      21.390  27.568  -9.519  1.00 97.68           N  
ATOM   2120  CA  ILE C  32      21.724  26.481  -8.605  1.00 97.68           C  
ATOM   2121  C   ILE C  32      20.566  26.245  -7.639  1.00 97.68           C  
ATOM   2122  CB  ILE C  32      23.022  26.781  -7.822  1.00 97.68           C  
ATOM   2123  O   ILE C  32      19.626  27.041  -7.581  1.00 97.68           O  
ATOM   2124  CG1 ILE C  32      22.821  27.985  -6.895  1.00 97.68           C  
ATOM   2125  CG2 ILE C  32      24.190  27.019  -8.784  1.00 97.68           C  
ATOM   2126  CD1 ILE C  32      23.842  28.077  -5.769  1.00 97.68           C  
ATOM   2127  N   GLN C  33      20.620  25.170  -6.879  1.00 97.78           N  
ATOM   2128  CA  GLN C  33      19.646  24.926  -5.820  1.00 97.78           C  
ATOM   2129  C   GLN C  33      19.911  25.822  -4.613  1.00 97.78           C  
ATOM   2130  CB  GLN C  33      19.668  23.457  -5.397  1.00 97.78           C  
ATOM   2131  O   GLN C  33      20.763  25.513  -3.778  1.00 97.78           O  
ATOM   2132  CG  GLN C  33      18.660  23.115  -4.308  1.00 97.78           C  
ATOM   2133  CD  GLN C  33      17.224  23.331  -4.749  1.00 97.78           C  
ATOM   2134  NE2 GLN C  33      16.420  23.929  -3.877  1.00 97.78           N  
ATOM   2135  OE1 GLN C  33      16.841  22.963  -5.864  1.00 97.78           O  
ATOM   2136  N   GLN C  34      19.288  26.992  -4.580  1.00 97.37           N  
ATOM   2137  CA  GLN C  34      19.549  27.980  -3.538  1.00 97.37           C  
ATOM   2138  C   GLN C  34      18.820  27.622  -2.246  1.00 97.37           C  
ATOM   2139  CB  GLN C  34      19.136  29.376  -4.005  1.00 97.37           C  
ATOM   2140  O   GLN C  34      19.367  27.784  -1.153  1.00 97.37           O  
ATOM   2141  CG  GLN C  34      20.015  29.940  -5.113  1.00 97.37           C  
ATOM   2142  CD  GLN C  34      19.674  31.377  -5.459  1.00 97.37           C  
ATOM   2143  NE2 GLN C  34      18.631  31.907  -4.829  1.00 97.37           N  
ATOM   2144  OE1 GLN C  34      20.343  32.006  -6.285  1.00 97.37           O  
ATOM   2145  N   TYR C  35      17.608  27.084  -2.358  1.00 97.75           N  
ATOM   2146  CA  TYR C  35      16.844  26.701  -1.176  1.00 97.75           C  
ATOM   2147  C   TYR C  35      17.461  25.483  -0.498  1.00 97.75           C  
ATOM   2148  CB  TYR C  35      15.387  26.408  -1.549  1.00 97.75           C  
ATOM   2149  O   TYR C  35      17.768  24.487  -1.158  1.00 97.75           O  
ATOM   2150  CG  TYR C  35      14.501  26.129  -0.359  1.00 97.75           C  
ATOM   2151  CD1 TYR C  35      14.207  24.823   0.024  1.00 97.75           C  
ATOM   2152  CD2 TYR C  35      13.955  27.171   0.383  1.00 97.75           C  
ATOM   2153  CE1 TYR C  35      13.388  24.561   1.118  1.00 97.75           C  
ATOM   2154  CE2 TYR C  35      13.136  26.921   1.479  1.00 97.75           C  
ATOM   2155  OH  TYR C  35      12.048  25.362   2.923  1.00 97.75           O  
ATOM   2156  CZ  TYR C  35      12.859  25.615   1.839  1.00 97.75           C  
ATOM   2157  N   GLN C  36      17.676  25.548   0.687  1.00 97.59           N  
ATOM   2158  CA  GLN C  36      18.302  24.471   1.446  1.00 97.59           C  
ATOM   2159  C   GLN C  36      17.283  23.402   1.827  1.00 97.59           C  
ATOM   2160  CB  GLN C  36      18.979  25.023   2.702  1.00 97.59           C  
ATOM   2161  O   GLN C  36      16.365  23.661   2.608  1.00 97.59           O  
ATOM   2162  CG  GLN C  36      19.827  23.998   3.444  1.00 97.59           C  
ATOM   2163  CD  GLN C  36      20.391  24.535   4.746  1.00 97.59           C  
ATOM   2164  NE2 GLN C  36      21.707  24.447   4.903  1.00 97.59           N  
ATOM   2165  OE1 GLN C  36      19.649  25.025   5.603  1.00 97.59           O  
ATOM   2166  N   LEU C  37      17.416  22.224   1.277  1.00 97.69           N  
ATOM   2167  CA  LEU C  37      16.503  21.115   1.528  1.00 97.69           C  
ATOM   2168  C   LEU C  37      16.978  20.276   2.710  1.00 97.69           C  
ATOM   2169  CB  LEU C  37      16.372  20.234   0.282  1.00 97.69           C  
ATOM   2170  O   LEU C  37      16.171  19.632   3.384  1.00 97.69           O  
ATOM   2171  CG  LEU C  37      15.687  20.870  -0.928  1.00 97.69           C  
ATOM   2172  CD1 LEU C  37      15.961  20.049  -2.184  1.00 97.69           C  
ATOM   2173  CD2 LEU C  37      14.188  21.002  -0.686  1.00 97.69           C  
ATOM   2174  N   THR C  38      18.290  20.219   2.924  1.00 97.49           N  
ATOM   2175  CA  THR C  38      18.953  19.534   4.028  1.00 97.49           C  
ATOM   2176  C   THR C  38      19.968  20.451   4.703  1.00 97.49           C  
ATOM   2177  CB  THR C  38      19.656  18.250   3.548  1.00 97.49           C  
ATOM   2178  O   THR C  38      20.243  21.548   4.213  1.00 97.49           O  
ATOM   2179  CG2 THR C  38      18.727  17.406   2.681  1.00 97.49           C  
ATOM   2180  OG1 THR C  38      20.814  18.605   2.783  1.00 97.49           O  
ATOM   2181  N   GLU C  39      20.570  20.014   5.807  1.00 97.41           N  
ATOM   2182  CA  GLU C  39      21.714  20.734   6.359  1.00 97.41           C  
ATOM   2183  C   GLU C  39      22.955  20.547   5.491  1.00 97.41           C  
ATOM   2184  CB  GLU C  39      21.999  20.274   7.791  1.00 97.41           C  
ATOM   2185  O   GLU C  39      22.938  19.772   4.532  1.00 97.41           O  
ATOM   2186  CG  GLU C  39      20.873  20.576   8.770  1.00 97.41           C  
ATOM   2187  CD  GLU C  39      20.701  22.061   9.046  1.00 97.41           C  
ATOM   2188  OE1 GLU C  39      19.547  22.517   9.213  1.00 97.41           O  
ATOM   2189  OE2 GLU C  39      21.727  22.774   9.095  1.00 97.41           O  
ATOM   2190  N   ASN C  40      24.029  21.248   5.786  1.00 96.64           N  
ATOM   2191  CA  ASN C  40      25.204  21.351   4.927  1.00 96.64           C  
ATOM   2192  C   ASN C  40      25.901  20.002   4.766  1.00 96.64           C  
ATOM   2193  CB  ASN C  40      26.182  22.391   5.478  1.00 96.64           C  
ATOM   2194  O   ASN C  40      26.608  19.778   3.782  1.00 96.64           O  
ATOM   2195  CG  ASN C  40      25.710  23.814   5.252  1.00 96.64           C  
ATOM   2196  ND2 ASN C  40      26.266  24.750   6.011  1.00 96.64           N  
ATOM   2197  OD1 ASN C  40      24.852  24.068   4.402  1.00 96.64           O  
ATOM   2198  N   ASN C  41      25.621  19.054   5.686  1.00 95.61           N  
ATOM   2199  CA  ASN C  41      26.258  17.745   5.590  1.00 95.61           C  
ATOM   2200  C   ASN C  41      25.284  16.684   5.087  1.00 95.61           C  
ATOM   2201  CB  ASN C  41      26.842  17.332   6.943  1.00 95.61           C  
ATOM   2202  O   ASN C  41      25.608  15.495   5.074  1.00 95.61           O  
ATOM   2203  CG  ASN C  41      25.773  17.061   7.983  1.00 95.61           C  
ATOM   2204  ND2 ASN C  41      26.177  16.505   9.118  1.00 95.61           N  
ATOM   2205  OD1 ASN C  41      24.593  17.350   7.767  1.00 95.61           O  
ATOM   2206  N   GLY C  42      24.047  17.134   4.767  1.00 96.67           N  
ATOM   2207  CA  GLY C  42      23.074  16.221   4.188  1.00 96.67           C  
ATOM   2208  C   GLY C  42      22.093  15.670   5.206  1.00 96.67           C  
ATOM   2209  O   GLY C  42      21.165  14.941   4.851  1.00 96.67           O  
ATOM   2210  N   ARG C  43      22.243  16.008   6.465  1.00 97.12           N  
ATOM   2211  CA  ARG C  43      21.302  15.561   7.486  1.00 97.12           C  
ATOM   2212  C   ARG C  43      20.001  16.352   7.416  1.00 97.12           C  
ATOM   2213  CB  ARG C  43      21.919  15.691   8.880  1.00 97.12           C  
ATOM   2214  O   ARG C  43      19.951  17.423   6.807  1.00 97.12           O  
ATOM   2215  CG  ARG C  43      22.161  17.127   9.316  1.00 97.12           C  
ATOM   2216  CD  ARG C  43      22.767  17.200  10.710  1.00 97.12           C  
ATOM   2217  NE  ARG C  43      22.971  18.581  11.138  1.00 97.12           N  
ATOM   2218  NH1 ARG C  43      23.885  18.029  13.187  1.00 97.12           N  
ATOM   2219  NH2 ARG C  43      23.637  20.229  12.592  1.00 97.12           N  
ATOM   2220  CZ  ARG C  43      23.497  18.943  12.305  1.00 97.12           C  
ATOM   2221  N   PRO C  44      18.913  15.831   7.980  1.00 96.98           N  
ATOM   2222  CA  PRO C  44      17.646  16.566   7.978  1.00 96.98           C  
ATOM   2223  C   PRO C  44      17.770  17.958   8.593  1.00 96.98           C  
ATOM   2224  CB  PRO C  44      16.723  15.679   8.817  1.00 96.98           C  
ATOM   2225  O   PRO C  44      18.650  18.194   9.425  1.00 96.98           O  
ATOM   2226  CG  PRO C  44      17.268  14.297   8.653  1.00 96.98           C  
ATOM   2227  CD  PRO C  44      18.767  14.379   8.599  1.00 96.98           C  
ATOM   2228  N   LYS C  45      16.919  18.837   8.128  1.00 97.10           N  
ATOM   2229  CA  LYS C  45      16.918  20.210   8.625  1.00 97.10           C  
ATOM   2230  C   LYS C  45      16.555  20.258  10.106  1.00 97.10           C  
ATOM   2231  CB  LYS C  45      15.945  21.072   7.819  1.00 97.10           C  
ATOM   2232  O   LYS C  45      15.783  19.427  10.589  1.00 97.10           O  
ATOM   2233  CG  LYS C  45      16.334  21.243   6.358  1.00 97.10           C  
ATOM   2234  CD  LYS C  45      15.322  22.099   5.607  1.00 97.10           C  
ATOM   2235  CE  LYS C  45      15.387  23.556   6.045  1.00 97.10           C  
ATOM   2236  NZ  LYS C  45      14.395  24.400   5.313  1.00 97.10           N  
ATOM   2237  N   TRP C  46      17.132  21.187  10.849  1.00 94.97           N  
ATOM   2238  CA  TRP C  46      16.724  21.488  12.217  1.00 94.97           C  
ATOM   2239  C   TRP C  46      15.444  22.317  12.234  1.00 94.97           C  
ATOM   2240  CB  TRP C  46      17.838  22.231  12.960  1.00 94.97           C  
ATOM   2241  O   TRP C  46      15.159  23.049  11.284  1.00 94.97           O  
ATOM   2242  CG  TRP C  46      19.002  21.364  13.338  1.00 94.97           C  
ATOM   2243  CD1 TRP C  46      19.398  20.206  12.730  1.00 94.97           C  
ATOM   2244  CD2 TRP C  46      19.918  21.586  14.415  1.00 94.97           C  
ATOM   2245  CE2 TRP C  46      20.845  20.521  14.400  1.00 94.97           C  
ATOM   2246  CE3 TRP C  46      20.045  22.584  15.390  1.00 94.97           C  
ATOM   2247  NE1 TRP C  46      20.506  19.693  13.364  1.00 94.97           N  
ATOM   2248  CH2 TRP C  46      21.988  21.415  16.270  1.00 94.97           C  
ATOM   2249  CZ2 TRP C  46      21.887  20.426  15.326  1.00 94.97           C  
ATOM   2250  CZ3 TRP C  46      21.082  22.487  16.311  1.00 94.97           C  
ATOM   2251  N   MET C  47      14.656  22.149  13.224  1.00 94.11           N  
ATOM   2252  CA  MET C  47      13.508  23.011  13.488  1.00 94.11           C  
ATOM   2253  C   MET C  47      13.591  23.615  14.886  1.00 94.11           C  
ATOM   2254  CB  MET C  47      12.202  22.231  13.332  1.00 94.11           C  
ATOM   2255  O   MET C  47      13.732  22.891  15.872  1.00 94.11           O  
ATOM   2256  CG  MET C  47      10.955  23.093  13.449  1.00 94.11           C  
ATOM   2257  SD  MET C  47       9.411  22.133  13.202  1.00 94.11           S  
ATOM   2258  CE  MET C  47       8.177  23.431  13.494  1.00 94.11           C  
ATOM   2259  N   ASP C  48      13.629  24.915  14.924  1.00 91.92           N  
ATOM   2260  CA  ASP C  48      13.685  25.653  16.182  1.00 91.92           C  
ATOM   2261  C   ASP C  48      14.962  25.327  16.954  1.00 91.92           C  
ATOM   2262  CB  ASP C  48      12.458  25.343  17.041  1.00 91.92           C  
ATOM   2263  O   ASP C  48      14.922  25.104  18.166  1.00 91.92           O  
ATOM   2264  CG  ASP C  48      11.158  25.805  16.407  1.00 91.92           C  
ATOM   2265  OD1 ASP C  48      10.114  25.146  16.605  1.00 91.92           O  
ATOM   2266  OD2 ASP C  48      11.178  26.835  15.699  1.00 91.92           O  
ATOM   2267  N   GLY C  49      16.077  25.119  16.185  1.00 93.65           N  
ATOM   2268  CA  GLY C  49      17.380  24.925  16.800  1.00 93.65           C  
ATOM   2269  C   GLY C  49      17.618  23.498  17.257  1.00 93.65           C  
ATOM   2270  O   GLY C  49      18.626  23.208  17.904  1.00 93.65           O  
ATOM   2271  N   LYS C  50      16.657  22.602  16.926  1.00 95.24           N  
ATOM   2272  CA  LYS C  50      16.779  21.209  17.345  1.00 95.24           C  
ATOM   2273  C   LYS C  50      16.909  20.282  16.140  1.00 95.24           C  
ATOM   2274  CB  LYS C  50      15.577  20.797  18.197  1.00 95.24           C  
ATOM   2275  O   LYS C  50      16.339  20.550  15.080  1.00 95.24           O  
ATOM   2276  CG  LYS C  50      15.415  21.610  19.472  1.00 95.24           C  
ATOM   2277  CD  LYS C  50      14.183  21.178  20.257  1.00 95.24           C  
ATOM   2278  CE  LYS C  50      13.997  22.017  21.514  1.00 95.24           C  
ATOM   2279  NZ  LYS C  50      12.763  21.630  22.261  1.00 95.24           N  
ATOM   2280  N   PRO C  51      17.655  19.172  16.354  1.00 94.87           N  
ATOM   2281  CA  PRO C  51      17.886  18.252  15.238  1.00 94.87           C  
ATOM   2282  C   PRO C  51      16.651  17.425  14.889  1.00 94.87           C  
ATOM   2283  CB  PRO C  51      19.016  17.355  15.749  1.00 94.87           C  
ATOM   2284  O   PRO C  51      16.562  16.875  13.788  1.00 94.87           O  
ATOM   2285  CG  PRO C  51      18.901  17.406  17.239  1.00 94.87           C  
ATOM   2286  CD  PRO C  51      18.411  18.770  17.632  1.00 94.87           C  
ATOM   2287  N   SER C  52      15.686  17.323  15.759  1.00 95.58           N  
ATOM   2288  CA  SER C  52      14.444  16.596  15.519  1.00 95.58           C  
ATOM   2289  C   SER C  52      13.230  17.501  15.700  1.00 95.58           C  
ATOM   2290  CB  SER C  52      14.337  15.393  16.456  1.00 95.58           C  
ATOM   2291  O   SER C  52      13.232  18.387  16.557  1.00 95.58           O  
ATOM   2292  OG  SER C  52      14.427  15.800  17.810  1.00 95.58           O  
ATOM   2293  N   VAL C  53      12.213  17.329  14.849  1.00 96.73           N  
ATOM   2294  CA  VAL C  53      10.981  18.111  14.874  1.00 96.73           C  
ATOM   2295  C   VAL C  53      10.111  17.668  16.048  1.00 96.73           C  
ATOM   2296  CB  VAL C  53      10.197  17.979  13.550  1.00 96.73           C  
ATOM   2297  O   VAL C  53       9.847  16.475  16.217  1.00 96.73           O  
ATOM   2298  CG1 VAL C  53       8.853  18.700  13.643  1.00 96.73           C  
ATOM   2299  CG2 VAL C  53      11.021  18.526  12.386  1.00 96.73           C  
ATOM   2300  N   GLU C  54       9.687  18.584  16.907  1.00 96.20           N  
ATOM   2301  CA  GLU C  54       8.879  18.261  18.079  1.00 96.20           C  
ATOM   2302  C   GLU C  54       7.401  18.542  17.825  1.00 96.20           C  
ATOM   2303  CB  GLU C  54       9.362  19.050  19.299  1.00 96.20           C  
ATOM   2304  O   GLU C  54       6.537  18.061  18.561  1.00 96.20           O  
ATOM   2305  CG  GLU C  54      10.745  18.643  19.786  1.00 96.20           C  
ATOM   2306  CD  GLU C  54      11.199  19.413  21.016  1.00 96.20           C  
ATOM   2307  OE1 GLU C  54      12.184  18.994  21.665  1.00 96.20           O  
ATOM   2308  OE2 GLU C  54      10.563  20.443  21.334  1.00 96.20           O  
ATOM   2309  N   ASN C  55       7.100  19.249  16.755  1.00 96.75           N  
ATOM   2310  CA  ASN C  55       5.725  19.529  16.356  1.00 96.75           C  
ATOM   2311  C   ASN C  55       5.579  19.566  14.837  1.00 96.75           C  
ATOM   2312  CB  ASN C  55       5.247  20.847  16.968  1.00 96.75           C  
ATOM   2313  O   ASN C  55       5.939  20.557  14.199  1.00 96.75           O  
ATOM   2314  CG  ASN C  55       3.753  21.055  16.813  1.00 96.75           C  
ATOM   2315  ND2 ASN C  55       3.166  21.832  17.715  1.00 96.75           N  
ATOM   2316  OD1 ASN C  55       3.132  20.520  15.891  1.00 96.75           O  
ATOM   2317  N   ALA C  56       5.086  18.576  14.296  1.00 96.86           N  
ATOM   2318  CA  ALA C  56       4.963  18.441  12.846  1.00 96.86           C  
ATOM   2319  C   ALA C  56       3.845  19.328  12.306  1.00 96.86           C  
ATOM   2320  CB  ALA C  56       4.711  16.983  12.467  1.00 96.86           C  
ATOM   2321  O   ALA C  56       3.867  19.722  11.138  1.00 96.86           O  
ATOM   2322  N   ASN C  57       2.863  19.708  13.157  1.00 96.40           N  
ATOM   2323  CA  ASN C  57       1.693  20.475  12.742  1.00 96.40           C  
ATOM   2324  C   ASN C  57       2.055  21.924  12.428  1.00 96.40           C  
ATOM   2325  CB  ASN C  57       0.607  20.420  13.818  1.00 96.40           C  
ATOM   2326  O   ASN C  57       1.338  22.601  11.689  1.00 96.40           O  
ATOM   2327  CG  ASN C  57       0.049  19.024  14.013  1.00 96.40           C  
ATOM   2328  ND2 ASN C  57      -0.601  18.799  15.149  1.00 96.40           N  
ATOM   2329  OD1 ASN C  57       0.201  18.154  13.151  1.00 96.40           O  
ATOM   2330  N   LEU C  58       3.243  22.303  12.893  1.00 95.57           N  
ATOM   2331  CA  LEU C  58       3.612  23.706  12.742  1.00 95.57           C  
ATOM   2332  C   LEU C  58       4.703  23.872  11.690  1.00 95.57           C  
ATOM   2333  CB  LEU C  58       4.085  24.282  14.080  1.00 95.57           C  
ATOM   2334  O   LEU C  58       5.184  24.984  11.458  1.00 95.57           O  
ATOM   2335  CG  LEU C  58       3.044  24.343  15.198  1.00 95.57           C  
ATOM   2336  CD1 LEU C  58       3.634  25.009  16.437  1.00 95.57           C  
ATOM   2337  CD2 LEU C  58       1.797  25.085  14.729  1.00 95.57           C  
ATOM   2338  N   LEU C  59       5.063  22.820  11.112  1.00 94.70           N  
ATOM   2339  CA  LEU C  59       6.076  22.902  10.065  1.00 94.70           C  
ATOM   2340  C   LEU C  59       5.550  23.671   8.858  1.00 94.70           C  
ATOM   2341  CB  LEU C  59       6.519  21.500   9.638  1.00 94.70           C  
ATOM   2342  O   LEU C  59       4.486  23.347   8.326  1.00 94.70           O  
ATOM   2343  CG  LEU C  59       7.836  21.411   8.865  1.00 94.70           C  
ATOM   2344  CD1 LEU C  59       8.698  20.280   9.416  1.00 94.70           C  
ATOM   2345  CD2 LEU C  59       7.570  21.212   7.377  1.00 94.70           C  
ATOM   2346  N   ASP C  60       6.286  24.741   8.426  1.00 90.88           N  
ATOM   2347  CA  ASP C  60       5.776  25.562   7.332  1.00 90.88           C  
ATOM   2348  C   ASP C  60       6.826  25.732   6.237  1.00 90.88           C  
ATOM   2349  CB  ASP C  60       5.330  26.930   7.850  1.00 90.88           C  
ATOM   2350  O   ASP C  60       6.593  26.432   5.249  1.00 90.88           O  
ATOM   2351  CG  ASP C  60       6.444  27.692   8.546  1.00 90.88           C  
ATOM   2352  OD1 ASP C  60       6.237  28.866   8.922  1.00 90.88           O  
ATOM   2353  OD2 ASP C  60       7.539  27.115   8.717  1.00 90.88           O  
ATOM   2354  N   GLU C  61       7.942  25.084   6.474  1.00 94.34           N  
ATOM   2355  CA  GLU C  61       8.992  25.178   5.464  1.00 94.34           C  
ATOM   2356  C   GLU C  61       9.242  23.827   4.800  1.00 94.34           C  
ATOM   2357  CB  GLU C  61      10.288  25.707   6.083  1.00 94.34           C  
ATOM   2358  O   GLU C  61       9.362  22.807   5.483  1.00 94.34           O  
ATOM   2359  CG  GLU C  61      10.154  27.093   6.699  1.00 94.34           C  
ATOM   2360  CD  GLU C  61      11.447  27.604   7.314  1.00 94.34           C  
ATOM   2361  OE1 GLU C  61      11.447  28.713   7.893  1.00 94.34           O  
ATOM   2362  OE2 GLU C  61      12.469  26.888   7.214  1.00 94.34           O  
ATOM   2363  N   PRO C  62       9.313  23.879   3.404  1.00 96.33           N  
ATOM   2364  CA  PRO C  62       9.670  22.636   2.717  1.00 96.33           C  
ATOM   2365  C   PRO C  62      11.041  22.106   3.131  1.00 96.33           C  
ATOM   2366  CB  PRO C  62       9.663  23.034   1.239  1.00 96.33           C  
ATOM   2367  O   PRO C  62      11.926  22.887   3.490  1.00 96.33           O  
ATOM   2368  CG  PRO C  62       8.809  24.260   1.178  1.00 96.33           C  
ATOM   2369  CD  PRO C  62       8.976  25.021   2.462  1.00 96.33           C  
ATOM   2370  N   GLY C  63      11.157  20.750   3.146  1.00 97.05           N  
ATOM   2371  CA  GLY C  63      12.455  20.165   3.444  1.00 97.05           C  
ATOM   2372  C   GLY C  63      12.362  18.752   3.987  1.00 97.05           C  
ATOM   2373  O   GLY C  63      11.266  18.209   4.134  1.00 97.05           O  
ATOM   2374  N   GLN C  64      13.545  18.173   4.183  1.00 97.63           N  
ATOM   2375  CA  GLN C  64      13.679  16.870   4.826  1.00 97.63           C  
ATOM   2376  C   GLN C  64      13.944  17.020   6.322  1.00 97.63           C  
ATOM   2377  CB  GLN C  64      14.800  16.061   4.173  1.00 97.63           C  
ATOM   2378  O   GLN C  64      14.870  17.726   6.726  1.00 97.63           O  
ATOM   2379  CG  GLN C  64      14.625  15.867   2.673  1.00 97.63           C  
ATOM   2380  CD  GLN C  64      15.779  15.113   2.040  1.00 97.63           C  
ATOM   2381  NE2 GLN C  64      15.904  15.218   0.721  1.00 97.63           N  
ATOM   2382  OE1 GLN C  64      16.554  14.443   2.730  1.00 97.63           O  
ATOM   2383  N   TYR C  65      13.047  16.376   7.119  1.00 97.50           N  
ATOM   2384  CA  TYR C  65      13.131  16.511   8.569  1.00 97.50           C  
ATOM   2385  C   TYR C  65      13.191  15.144   9.241  1.00 97.50           C  
ATOM   2386  CB  TYR C  65      11.937  17.305   9.105  1.00 97.50           C  
ATOM   2387  O   TYR C  65      12.869  14.127   8.623  1.00 97.50           O  
ATOM   2388  CG  TYR C  65      11.844  18.707   8.556  1.00 97.50           C  
ATOM   2389  CD1 TYR C  65      12.484  19.769   9.191  1.00 97.50           C  
ATOM   2390  CD2 TYR C  65      11.116  18.974   7.401  1.00 97.50           C  
ATOM   2391  CE1 TYR C  65      12.400  21.064   8.689  1.00 97.50           C  
ATOM   2392  CE2 TYR C  65      11.025  20.265   6.891  1.00 97.50           C  
ATOM   2393  OH  TYR C  65      11.583  22.581   7.039  1.00 97.50           O  
ATOM   2394  CZ  TYR C  65      11.670  21.301   7.540  1.00 97.50           C  
ATOM   2395  N   TYR C  66      13.679  15.121  10.449  1.00 97.76           N  
ATOM   2396  CA  TYR C  66      13.599  13.965  11.335  1.00 97.76           C  
ATOM   2397  C   TYR C  66      12.602  14.209  12.461  1.00 97.76           C  
ATOM   2398  CB  TYR C  66      14.976  13.639  11.919  1.00 97.76           C  
ATOM   2399  O   TYR C  66      12.695  15.211  13.175  1.00 97.76           O  
ATOM   2400  CG  TYR C  66      15.069  12.257  12.519  1.00 97.76           C  
ATOM   2401  CD1 TYR C  66      15.385  12.081  13.865  1.00 97.76           C  
ATOM   2402  CD2 TYR C  66      14.842  11.126  11.744  1.00 97.76           C  
ATOM   2403  CE1 TYR C  66      15.474  10.810  14.423  1.00 97.76           C  
ATOM   2404  CE2 TYR C  66      14.928   9.849  12.291  1.00 97.76           C  
ATOM   2405  OH  TYR C  66      15.330   8.441  14.176  1.00 97.76           O  
ATOM   2406  CZ  TYR C  66      15.243   9.702  13.629  1.00 97.76           C  
ATOM   2407  N   LEU C  67      11.619  13.380  12.545  1.00 97.63           N  
ATOM   2408  CA  LEU C  67      10.499  13.592  13.455  1.00 97.63           C  
ATOM   2409  C   LEU C  67      10.671  12.774  14.730  1.00 97.63           C  
ATOM   2410  CB  LEU C  67       9.177  13.225  12.775  1.00 97.63           C  
ATOM   2411  O   LEU C  67      10.926  11.569  14.670  1.00 97.63           O  
ATOM   2412  CG  LEU C  67       7.900  13.607  13.523  1.00 97.63           C  
ATOM   2413  CD1 LEU C  67       7.772  15.124  13.614  1.00 97.63           C  
ATOM   2414  CD2 LEU C  67       6.678  13.002  12.840  1.00 97.63           C  
ATOM   2415  N   ASP C  68      10.587  13.427  15.856  1.00 97.11           N  
ATOM   2416  CA  ASP C  68      10.664  12.776  17.160  1.00 97.11           C  
ATOM   2417  C   ASP C  68       9.468  11.854  17.385  1.00 97.11           C  
ATOM   2418  CB  ASP C  68      10.742  13.819  18.277  1.00 97.11           C  
ATOM   2419  O   ASP C  68       8.349  12.168  16.974  1.00 97.11           O  
ATOM   2420  CG  ASP C  68      11.056  13.213  19.633  1.00 97.11           C  
ATOM   2421  OD1 ASP C  68      12.248  13.119  19.998  1.00 97.11           O  
ATOM   2422  OD2 ASP C  68      10.104  12.823  20.343  1.00 97.11           O  
ATOM   2423  N   ALA C  69       9.679  10.740  18.070  1.00 97.19           N  
ATOM   2424  CA  ALA C  69       8.627   9.756  18.314  1.00 97.19           C  
ATOM   2425  C   ALA C  69       7.494  10.358  19.139  1.00 97.19           C  
ATOM   2426  CB  ALA C  69       9.201   8.529  19.018  1.00 97.19           C  
ATOM   2427  O   ALA C  69       6.344   9.924  19.035  1.00 97.19           O  
ATOM   2428  N   SER C  70       7.823  11.420  19.920  1.00 96.65           N  
ATOM   2429  CA  SER C  70       6.840  12.018  20.817  1.00 96.65           C  
ATOM   2430  C   SER C  70       6.315  13.338  20.261  1.00 96.65           C  
ATOM   2431  CB  SER C  70       7.446  12.245  22.203  1.00 96.65           C  
ATOM   2432  O   SER C  70       5.545  14.035  20.926  1.00 96.65           O  
ATOM   2433  OG  SER C  70       8.467  13.227  22.151  1.00 96.65           O  
ATOM   2434  N   ALA C  71       6.668  13.696  18.979  1.00 97.50           N  
ATOM   2435  CA  ALA C  71       6.302  14.974  18.373  1.00 97.50           C  
ATOM   2436  C   ALA C  71       4.787  15.102  18.235  1.00 97.50           C  
ATOM   2437  CB  ALA C  71       6.972  15.129  17.011  1.00 97.50           C  
ATOM   2438  O   ALA C  71       4.098  14.118  17.956  1.00 97.50           O  
ATOM   2439  N   THR C  72       4.273  16.229  18.549  1.00 96.73           N  
ATOM   2440  CA  THR C  72       2.896  16.531  18.172  1.00 96.73           C  
ATOM   2441  C   THR C  72       2.698  16.360  16.668  1.00 96.73           C  
ATOM   2442  CB  THR C  72       2.505  17.962  18.584  1.00 96.73           C  
ATOM   2443  O   THR C  72       3.502  16.848  15.871  1.00 96.73           O  
ATOM   2444  CG2 THR C  72       1.058  18.265  18.211  1.00 96.73           C  
ATOM   2445  OG1 THR C  72       2.661  18.103  20.002  1.00 96.73           O  
ATOM   2446  N   GLY C  73       1.682  15.586  16.324  1.00 96.62           N  
ATOM   2447  CA  GLY C  73       1.421  15.341  14.915  1.00 96.62           C  
ATOM   2448  C   GLY C  73       2.088  14.082  14.394  1.00 96.62           C  
ATOM   2449  O   GLY C  73       2.003  13.775  13.203  1.00 96.62           O  
ATOM   2450  N   ASN C  74       2.833  13.408  15.158  1.00 97.26           N  
ATOM   2451  CA  ASN C  74       3.389  12.107  14.799  1.00 97.26           C  
ATOM   2452  C   ASN C  74       2.296  11.052  14.655  1.00 97.26           C  
ATOM   2453  CB  ASN C  74       4.424  11.662  15.834  1.00 97.26           C  
ATOM   2454  O   ASN C  74       1.504  10.842  15.575  1.00 97.26           O  
ATOM   2455  CG  ASN C  74       5.251  10.482  15.362  1.00 97.26           C  
ATOM   2456  ND2 ASN C  74       6.567  10.588  15.497  1.00 97.26           N  
ATOM   2457  OD1 ASN C  74       4.711   9.483  14.879  1.00 97.26           O  
ATOM   2458  N   PRO C  75       2.224  10.322  13.597  1.00 95.97           N  
ATOM   2459  CA  PRO C  75       1.076   9.450  13.335  1.00 95.97           C  
ATOM   2460  C   PRO C  75       1.183   8.104  14.048  1.00 95.97           C  
ATOM   2461  CB  PRO C  75       1.113   9.267  11.816  1.00 95.97           C  
ATOM   2462  O   PRO C  75       0.181   7.400  14.198  1.00 95.97           O  
ATOM   2463  CG  PRO C  75       2.554   9.415  11.447  1.00 95.97           C  
ATOM   2464  CD  PRO C  75       3.167  10.461  12.333  1.00 95.97           C  
ATOM   2465  N   ASN C  76       2.399   7.722  14.490  1.00 95.90           N  
ATOM   2466  CA  ASN C  76       2.477   6.354  14.989  1.00 95.90           C  
ATOM   2467  C   ASN C  76       3.500   6.225  16.115  1.00 95.90           C  
ATOM   2468  CB  ASN C  76       2.813   5.386  13.853  1.00 95.90           C  
ATOM   2469  O   ASN C  76       3.981   5.127  16.399  1.00 95.90           O  
ATOM   2470  CG  ASN C  76       4.195   5.621  13.275  1.00 95.90           C  
ATOM   2471  ND2 ASN C  76       4.686   4.659  12.503  1.00 95.90           N  
ATOM   2472  OD1 ASN C  76       4.816   6.658  13.522  1.00 95.90           O  
ATOM   2473  N   SER C  77       3.986   7.390  16.758  1.00 95.96           N  
ATOM   2474  CA  SER C  77       4.885   7.436  17.907  1.00 95.96           C  
ATOM   2475  C   SER C  77       6.205   6.735  17.604  1.00 95.96           C  
ATOM   2476  CB  SER C  77       4.226   6.794  19.129  1.00 95.96           C  
ATOM   2477  O   SER C  77       6.768   6.061  18.468  1.00 95.96           O  
ATOM   2478  OG  SER C  77       3.020   7.461  19.459  1.00 95.96           O  
ATOM   2479  N   GLN C  78       6.641   6.704  16.378  1.00 97.25           N  
ATOM   2480  CA  GLN C  78       7.936   6.199  15.935  1.00 97.25           C  
ATOM   2481  C   GLN C  78       8.835   7.335  15.456  1.00 97.25           C  
ATOM   2482  CB  GLN C  78       7.758   5.165  14.822  1.00 97.25           C  
ATOM   2483  O   GLN C  78       8.353   8.315  14.883  1.00 97.25           O  
ATOM   2484  CG  GLN C  78       7.011   3.912  15.260  1.00 97.25           C  
ATOM   2485  CD  GLN C  78       7.801   3.073  16.247  1.00 97.25           C  
ATOM   2486  NE2 GLN C  78       7.134   2.610  17.299  1.00 97.25           N  
ATOM   2487  OE1 GLN C  78       9.000   2.841  16.065  1.00 97.25           O  
ATOM   2488  N   TRP C  79      10.129   7.155  15.755  1.00 96.49           N  
ATOM   2489  CA  TRP C  79      11.050   8.037  15.046  1.00 96.49           C  
ATOM   2490  C   TRP C  79      11.005   7.777  13.544  1.00 96.49           C  
ATOM   2491  CB  TRP C  79      12.478   7.853  15.566  1.00 96.49           C  
ATOM   2492  O   TRP C  79      10.778   6.645  13.110  1.00 96.49           O  
ATOM   2493  CG  TRP C  79      12.678   8.319  16.977  1.00 96.49           C  
ATOM   2494  CD1 TRP C  79      12.437   7.610  18.121  1.00 96.49           C  
ATOM   2495  CD2 TRP C  79      13.155   9.602  17.393  1.00 96.49           C  
ATOM   2496  CE2 TRP C  79      13.180   9.601  18.805  1.00 96.49           C  
ATOM   2497  CE3 TRP C  79      13.566  10.753  16.708  1.00 96.49           C  
ATOM   2498  NE1 TRP C  79      12.737   8.375  19.224  1.00 96.49           N  
ATOM   2499  CH2 TRP C  79      13.996  11.822  18.850  1.00 96.49           C  
ATOM   2500  CZ2 TRP C  79      13.599  10.709  19.545  1.00 96.49           C  
ATOM   2501  CZ3 TRP C  79      13.984  11.855  17.446  1.00 96.49           C  
ATOM   2502  N   GLY C  80      11.228   8.901  12.860  1.00 97.53           N  
ATOM   2503  CA  GLY C  80      11.248   8.661  11.426  1.00 97.53           C  
ATOM   2504  C   GLY C  80      11.493   9.919  10.614  1.00 97.53           C  
ATOM   2505  O   GLY C  80      11.776  10.980  11.174  1.00 97.53           O  
ATOM   2506  N   TYR C  81      11.500   9.823   9.279  1.00 97.77           N  
ATOM   2507  CA  TYR C  81      11.798  10.897   8.339  1.00 97.77           C  
ATOM   2508  C   TYR C  81      10.516  11.516   7.795  1.00 97.77           C  
ATOM   2509  CB  TYR C  81      12.658  10.377   7.183  1.00 97.77           C  
ATOM   2510  O   TYR C  81       9.624  10.804   7.328  1.00 97.77           O  
ATOM   2511  CG  TYR C  81      14.049   9.965   7.599  1.00 97.77           C  
ATOM   2512  CD1 TYR C  81      15.141  10.799   7.371  1.00 97.77           C  
ATOM   2513  CD2 TYR C  81      14.274   8.741   8.220  1.00 97.77           C  
ATOM   2514  CE1 TYR C  81      16.425  10.422   7.751  1.00 97.77           C  
ATOM   2515  CE2 TYR C  81      15.553   8.354   8.604  1.00 97.77           C  
ATOM   2516  OH  TYR C  81      17.890   8.822   8.744  1.00 97.77           O  
ATOM   2517  CZ  TYR C  81      16.621   9.200   8.366  1.00 97.77           C  
ATOM   2518  N   LEU C  82      10.424  12.799   7.980  1.00 97.98           N  
ATOM   2519  CA  LEU C  82       9.270  13.571   7.532  1.00 97.98           C  
ATOM   2520  C   LEU C  82       9.647  14.493   6.378  1.00 97.98           C  
ATOM   2521  CB  LEU C  82       8.692  14.392   8.689  1.00 97.98           C  
ATOM   2522  O   LEU C  82      10.657  15.198   6.445  1.00 97.98           O  
ATOM   2523  CG  LEU C  82       7.436  15.207   8.380  1.00 97.98           C  
ATOM   2524  CD1 LEU C  82       6.204  14.309   8.396  1.00 97.98           C  
ATOM   2525  CD2 LEU C  82       7.283  16.352   9.375  1.00 97.98           C  
ATOM   2526  N   PHE C  83       8.934  14.470   5.350  1.00 98.09           N  
ATOM   2527  CA  PHE C  83       9.117  15.336   4.192  1.00 98.09           C  
ATOM   2528  C   PHE C  83       7.954  16.311   4.055  1.00 98.09           C  
ATOM   2529  CB  PHE C  83       9.258  14.504   2.913  1.00 98.09           C  
ATOM   2530  O   PHE C  83       6.791  15.902   4.059  1.00 98.09           O  
ATOM   2531  CG  PHE C  83      10.373  13.495   2.966  1.00 98.09           C  
ATOM   2532  CD1 PHE C  83      11.648  13.823   2.521  1.00 98.09           C  
ATOM   2533  CD2 PHE C  83      10.145  12.217   3.460  1.00 98.09           C  
ATOM   2534  CE1 PHE C  83      12.682  12.890   2.569  1.00 98.09           C  
ATOM   2535  CE2 PHE C  83      11.173  11.280   3.511  1.00 98.09           C  
ATOM   2536  CZ  PHE C  83      12.440  11.618   3.063  1.00 98.09           C  
ATOM   2537  N   HIS C  84       8.289  17.545   3.993  1.00 97.96           N  
ATOM   2538  CA  HIS C  84       7.298  18.607   3.861  1.00 97.96           C  
ATOM   2539  C   HIS C  84       7.420  19.309   2.513  1.00 97.96           C  
ATOM   2540  CB  HIS C  84       7.444  19.621   4.997  1.00 97.96           C  
ATOM   2541  O   HIS C  84       8.489  19.818   2.168  1.00 97.96           O  
ATOM   2542  CG  HIS C  84       6.363  20.654   5.021  1.00 97.96           C  
ATOM   2543  CD2 HIS C  84       6.261  21.849   4.393  1.00 97.96           C  
ATOM   2544  ND1 HIS C  84       5.213  20.510   5.766  1.00 97.96           N  
ATOM   2545  CE1 HIS C  84       4.448  21.575   5.594  1.00 97.96           C  
ATOM   2546  NE2 HIS C  84       5.061  22.403   4.765  1.00 97.96           N  
ATOM   2547  N   TYR C  85       6.378  19.303   1.715  1.00 97.67           N  
ATOM   2548  CA  TYR C  85       6.311  19.955   0.412  1.00 97.67           C  
ATOM   2549  C   TYR C  85       5.220  21.019   0.390  1.00 97.67           C  
ATOM   2550  CB  TYR C  85       6.056  18.924  -0.692  1.00 97.67           C  
ATOM   2551  O   TYR C  85       4.100  20.779   0.847  1.00 97.67           O  
ATOM   2552  CG  TYR C  85       7.020  17.763  -0.672  1.00 97.67           C  
ATOM   2553  CD1 TYR C  85       8.295  17.881  -1.221  1.00 97.67           C  
ATOM   2554  CD2 TYR C  85       6.658  16.545  -0.106  1.00 97.67           C  
ATOM   2555  CE1 TYR C  85       9.186  16.813  -1.207  1.00 97.67           C  
ATOM   2556  CE2 TYR C  85       7.540  15.470  -0.086  1.00 97.67           C  
ATOM   2557  OH  TYR C  85       9.678  14.553  -0.621  1.00 97.67           O  
ATOM   2558  CZ  TYR C  85       8.800  15.614  -0.638  1.00 97.67           C  
ATOM   2559  N   SER C  86       5.550  22.115  -0.182  1.00 96.24           N  
ATOM   2560  CA  SER C  86       4.599  23.222  -0.207  1.00 96.24           C  
ATOM   2561  C   SER C  86       4.573  23.897  -1.574  1.00 96.24           C  
ATOM   2562  CB  SER C  86       4.944  24.249   0.872  1.00 96.24           C  
ATOM   2563  O   SER C  86       5.622  24.243  -2.122  1.00 96.24           O  
ATOM   2564  OG  SER C  86       4.120  25.396   0.756  1.00 96.24           O  
ATOM   2565  N   ASN C  87       3.398  24.071  -2.128  1.00 93.76           N  
ATOM   2566  CA  ASN C  87       3.296  24.704  -3.438  1.00 93.76           C  
ATOM   2567  C   ASN C  87       3.602  26.197  -3.365  1.00 93.76           C  
ATOM   2568  CB  ASN C  87       1.907  24.476  -4.038  1.00 93.76           C  
ATOM   2569  O   ASN C  87       3.865  26.832  -4.388  1.00 93.76           O  
ATOM   2570  CG  ASN C  87       0.792  24.936  -3.120  1.00 93.76           C  
ATOM   2571  ND2 ASN C  87      -0.295  25.425  -3.705  1.00 93.76           N  
ATOM   2572  OD1 ASN C  87       0.906  24.852  -1.894  1.00 93.76           O  
ATOM   2573  N   TYR C  88       3.657  26.731  -2.121  1.00 93.68           N  
ATOM   2574  CA  TYR C  88       3.981  28.143  -1.956  1.00 93.68           C  
ATOM   2575  C   TYR C  88       5.394  28.318  -1.411  1.00 93.68           C  
ATOM   2576  CB  TYR C  88       2.974  28.821  -1.023  1.00 93.68           C  
ATOM   2577  O   TYR C  88       5.820  29.439  -1.123  1.00 93.68           O  
ATOM   2578  CG  TYR C  88       1.566  28.848  -1.567  1.00 93.68           C  
ATOM   2579  CD1 TYR C  88       1.197  29.762  -2.551  1.00 93.68           C  
ATOM   2580  CD2 TYR C  88       0.603  27.962  -1.097  1.00 93.68           C  
ATOM   2581  CE1 TYR C  88      -0.100  29.793  -3.054  1.00 93.68           C  
ATOM   2582  CE2 TYR C  88      -0.697  27.984  -1.593  1.00 93.68           C  
ATOM   2583  OH  TYR C  88      -2.323  28.927  -3.064  1.00 93.68           O  
ATOM   2584  CZ  TYR C  88      -1.038  28.901  -2.570  1.00 93.68           C  
ATOM   2585  N   GLY C  89       6.112  27.216  -1.233  1.00 93.29           N  
ATOM   2586  CA  GLY C  89       7.458  27.297  -0.690  1.00 93.29           C  
ATOM   2587  C   GLY C  89       7.497  27.819   0.734  1.00 93.29           C  
ATOM   2588  O   GLY C  89       6.552  27.618   1.500  1.00 93.29           O  
ATOM   2589  N   LYS C  90       8.645  28.486   0.998  1.00 89.23           N  
ATOM   2590  CA  LYS C  90       8.772  29.130   2.302  1.00 89.23           C  
ATOM   2591  C   LYS C  90       7.842  30.334   2.414  1.00 89.23           C  
ATOM   2592  CB  LYS C  90      10.219  29.561   2.548  1.00 89.23           C  
ATOM   2593  O   LYS C  90       7.953  31.286   1.639  1.00 89.23           O  
ATOM   2594  CG  LYS C  90      10.461  30.157   3.928  1.00 89.23           C  
ATOM   2595  CD  LYS C  90      11.910  30.592   4.102  1.00 89.23           C  
ATOM   2596  CE  LYS C  90      12.139  31.246   5.458  1.00 89.23           C  
ATOM   2597  NZ  LYS C  90      13.549  31.713   5.617  1.00 89.23           N  
ATOM   2598  N   ASN C  91       6.641  30.284   2.874  1.00 80.99           N  
ATOM   2599  CA  ASN C  91       5.671  31.369   2.984  1.00 80.99           C  
ATOM   2600  C   ASN C  91       5.134  31.497   4.407  1.00 80.99           C  
ATOM   2601  CB  ASN C  91       4.520  31.162   1.998  1.00 80.99           C  
ATOM   2602  O   ASN C  91       4.491  30.578   4.917  1.00 80.99           O  
ATOM   2603  CG  ASN C  91       3.570  32.343   1.954  1.00 80.99           C  
ATOM   2604  ND2 ASN C  91       2.491  32.208   1.191  1.00 80.99           N  
ATOM   2605  OD1 ASN C  91       3.804  33.368   2.599  1.00 80.99           O  
ATOM   2606  N   THR C  92       5.421  32.508   5.109  1.00 73.95           N  
ATOM   2607  CA  THR C  92       5.081  32.661   6.519  1.00 73.95           C  
ATOM   2608  C   THR C  92       3.774  33.432   6.679  1.00 73.95           C  
ATOM   2609  CB  THR C  92       6.203  33.381   7.289  1.00 73.95           C  
ATOM   2610  O   THR C  92       3.045  33.233   7.653  1.00 73.95           O  
ATOM   2611  CG2 THR C  92       7.442  32.501   7.407  1.00 73.95           C  
ATOM   2612  OG1 THR C  92       6.550  34.588   6.598  1.00 73.95           O  
ATOM   2613  N   ASP C  93       3.268  34.192   5.686  1.00 78.83           N  
ATOM   2614  CA  ASP C  93       2.206  35.121   6.058  1.00 78.83           C  
ATOM   2615  C   ASP C  93       1.045  35.053   5.068  1.00 78.83           C  
ATOM   2616  CB  ASP C  93       2.746  36.550   6.138  1.00 78.83           C  
ATOM   2617  O   ASP C  93       0.066  35.790   5.200  1.00 78.83           O  
ATOM   2618  CG  ASP C  93       3.764  36.737   7.249  1.00 78.83           C  
ATOM   2619  OD1 ASP C  93       4.649  37.611   7.124  1.00 78.83           O  
ATOM   2620  OD2 ASP C  93       3.682  36.003   8.257  1.00 78.83           O  
ATOM   2621  N   ASP C  94       0.897  33.969   4.354  1.00 87.18           N  
ATOM   2622  CA  ASP C  94      -0.192  33.914   3.384  1.00 87.18           C  
ATOM   2623  C   ASP C  94      -0.770  32.504   3.285  1.00 87.18           C  
ATOM   2624  CB  ASP C  94       0.290  34.383   2.009  1.00 87.18           C  
ATOM   2625  O   ASP C  94      -0.521  31.664   4.152  1.00 87.18           O  
ATOM   2626  CG  ASP C  94      -0.796  35.075   1.204  1.00 87.18           C  
ATOM   2627  OD1 ASP C  94      -0.473  35.781   0.225  1.00 87.18           O  
ATOM   2628  OD2 ASP C  94      -1.985  34.915   1.554  1.00 87.18           O  
ATOM   2629  N   PHE C  95      -1.589  32.276   2.343  1.00 92.02           N  
ATOM   2630  CA  PHE C  95      -2.209  30.977   2.110  1.00 92.02           C  
ATOM   2631  C   PHE C  95      -1.154  29.880   2.032  1.00 92.02           C  
ATOM   2632  CB  PHE C  95      -3.040  30.999   0.823  1.00 92.02           C  
ATOM   2633  O   PHE C  95      -0.060  30.099   1.508  1.00 92.02           O  
ATOM   2634  CG  PHE C  95      -4.363  31.701   0.967  1.00 92.02           C  
ATOM   2635  CD1 PHE C  95      -5.473  31.027   1.463  1.00 92.02           C  
ATOM   2636  CD2 PHE C  95      -4.498  33.035   0.605  1.00 92.02           C  
ATOM   2637  CE1 PHE C  95      -6.699  31.674   1.597  1.00 92.02           C  
ATOM   2638  CE2 PHE C  95      -5.720  33.688   0.736  1.00 92.02           C  
ATOM   2639  CZ  PHE C  95      -6.820  33.006   1.232  1.00 92.02           C  
ATOM   2640  N   LYS C  96      -1.492  28.742   2.740  1.00 91.49           N  
ATOM   2641  CA  LYS C  96      -0.619  27.572   2.753  1.00 91.49           C  
ATOM   2642  C   LYS C  96      -1.324  26.354   2.165  1.00 91.49           C  
ATOM   2643  CB  LYS C  96      -0.150  27.269   4.177  1.00 91.49           C  
ATOM   2644  O   LYS C  96      -2.551  26.251   2.224  1.00 91.49           O  
ATOM   2645  CG  LYS C  96       0.560  28.432   4.856  1.00 91.49           C  
ATOM   2646  CD  LYS C  96       0.983  28.077   6.275  1.00 91.49           C  
ATOM   2647  CE  LYS C  96       1.557  29.282   7.007  1.00 91.49           C  
ATOM   2648  NZ  LYS C  96       2.863  29.713   6.425  1.00 91.49           N  
ATOM   2649  N   GLU C  97      -0.715  25.634   1.495  1.00 95.57           N  
ATOM   2650  CA  GLU C  97      -1.059  24.281   1.068  1.00 95.57           C  
ATOM   2651  C   GLU C  97       0.180  23.394   0.988  1.00 95.57           C  
ATOM   2652  CB  GLU C  97      -1.774  24.309  -0.285  1.00 95.57           C  
ATOM   2653  O   GLU C  97       1.210  23.806   0.450  1.00 95.57           O  
ATOM   2654  CG  GLU C  97      -2.378  22.972  -0.690  1.00 95.57           C  
ATOM   2655  CD  GLU C  97      -3.077  23.013  -2.040  1.00 95.57           C  
ATOM   2656  OE1 GLU C  97      -4.140  22.371  -2.192  1.00 95.57           O  
ATOM   2657  OE2 GLU C  97      -2.557  23.694  -2.952  1.00 95.57           O  
ATOM   2658  N   ALA C  98       0.084  22.161   1.606  1.00 97.06           N  
ATOM   2659  CA  ALA C  98       1.259  21.298   1.680  1.00 97.06           C  
ATOM   2660  C   ALA C  98       0.857  19.836   1.849  1.00 97.06           C  
ATOM   2661  CB  ALA C  98       2.168  21.733   2.827  1.00 97.06           C  
ATOM   2662  O   ALA C  98      -0.312  19.532   2.101  1.00 97.06           O  
ATOM   2663  N   ILE C  99       1.827  19.045   1.594  1.00 97.76           N  
ATOM   2664  CA  ILE C  99       1.688  17.653   2.009  1.00 97.76           C  
ATOM   2665  C   ILE C  99       2.883  17.251   2.870  1.00 97.76           C  
ATOM   2666  CB  ILE C  99       1.563  16.710   0.791  1.00 97.76           C  
ATOM   2667  O   ILE C  99       3.970  17.818   2.740  1.00 97.76           O  
ATOM   2668  CG1 ILE C  99       2.863  16.714  -0.023  1.00 97.76           C  
ATOM   2669  CG2 ILE C  99       0.370  17.110  -0.081  1.00 97.76           C  
ATOM   2670  CD1 ILE C  99       2.932  15.623  -1.082  1.00 97.76           C  
ATOM   2671  N   GLN C 100       2.608  16.355   3.817  1.00 97.92           N  
ATOM   2672  CA  GLN C 100       3.661  15.684   4.571  1.00 97.92           C  
ATOM   2673  C   GLN C 100       3.623  14.175   4.346  1.00 97.92           C  
ATOM   2674  CB  GLN C 100       3.535  15.996   6.063  1.00 97.92           C  
ATOM   2675  O   GLN C 100       2.547  13.578   4.287  1.00 97.92           O  
ATOM   2676  CG  GLN C 100       3.820  17.450   6.414  1.00 97.92           C  
ATOM   2677  CD  GLN C 100       3.739  17.721   7.905  1.00 97.92           C  
ATOM   2678  NE2 GLN C 100       4.468  18.733   8.364  1.00 97.92           N  
ATOM   2679  OE1 GLN C 100       3.026  17.028   8.637  1.00 97.92           O  
ATOM   2680  N   THR C 101       4.743  13.632   4.056  1.00 98.01           N  
ATOM   2681  CA  THR C 101       4.916  12.184   4.099  1.00 98.01           C  
ATOM   2682  C   THR C 101       5.863  11.786   5.228  1.00 98.01           C  
ATOM   2683  CB  THR C 101       5.455  11.646   2.761  1.00 98.01           C  
ATOM   2684  O   THR C 101       6.801  12.520   5.546  1.00 98.01           O  
ATOM   2685  CG2 THR C 101       4.560  12.065   1.599  1.00 98.01           C  
ATOM   2686  OG1 THR C 101       6.774  12.160   2.542  1.00 98.01           O  
ATOM   2687  N   PHE C 102       5.540  10.717   5.861  1.00 98.08           N  
ATOM   2688  CA  PHE C 102       6.334  10.277   7.001  1.00 98.08           C  
ATOM   2689  C   PHE C 102       6.697   8.803   6.872  1.00 98.08           C  
ATOM   2690  CB  PHE C 102       5.578  10.519   8.311  1.00 98.08           C  
ATOM   2691  O   PHE C 102       5.820   7.956   6.692  1.00 98.08           O  
ATOM   2692  CG  PHE C 102       6.300  10.015   9.531  1.00 98.08           C  
ATOM   2693  CD1 PHE C 102       5.817   8.921  10.240  1.00 98.08           C  
ATOM   2694  CD2 PHE C 102       7.462  10.636   9.971  1.00 98.08           C  
ATOM   2695  CE1 PHE C 102       6.483   8.453  11.370  1.00 98.08           C  
ATOM   2696  CE2 PHE C 102       8.133  10.173  11.099  1.00 98.08           C  
ATOM   2697  CZ  PHE C 102       7.642   9.082  11.797  1.00 98.08           C  
ATOM   2698  N   TRP C 103       7.972   8.506   6.871  1.00 97.70           N  
ATOM   2699  CA  TRP C 103       8.493   7.146   6.962  1.00 97.70           C  
ATOM   2700  C   TRP C 103       8.928   6.825   8.388  1.00 97.70           C  
ATOM   2701  CB  TRP C 103       9.670   6.955   6.001  1.00 97.70           C  
ATOM   2702  O   TRP C 103       9.928   7.358   8.874  1.00 97.70           O  
ATOM   2703  CG  TRP C 103       9.300   7.082   4.554  1.00 97.70           C  
ATOM   2704  CD1 TRP C 103       9.381   8.204   3.778  1.00 97.70           C  
ATOM   2705  CD2 TRP C 103       8.786   6.047   3.710  1.00 97.70           C  
ATOM   2706  CE2 TRP C 103       8.579   6.613   2.433  1.00 97.70           C  
ATOM   2707  CE3 TRP C 103       8.482   4.693   3.910  1.00 97.70           C  
ATOM   2708  NE1 TRP C 103       8.949   7.929   2.501  1.00 97.70           N  
ATOM   2709  CH2 TRP C 103       7.790   4.550   1.582  1.00 97.70           C  
ATOM   2710  CZ2 TRP C 103       8.079   5.872   1.359  1.00 97.70           C  
ATOM   2711  CZ3 TRP C 103       7.985   3.957   2.840  1.00 97.70           C  
ATOM   2712  N   GLY C 104       8.127   6.001   9.095  1.00 97.59           N  
ATOM   2713  CA  GLY C 104       8.574   5.557  10.406  1.00 97.59           C  
ATOM   2714  C   GLY C 104       9.726   4.573  10.343  1.00 97.59           C  
ATOM   2715  O   GLY C 104       9.812   3.770   9.411  1.00 97.59           O  
ATOM   2716  N   ASN C 105      10.571   4.636  11.322  1.00 97.09           N  
ATOM   2717  CA  ASN C 105      11.708   3.722  11.340  1.00 97.09           C  
ATOM   2718  C   ASN C 105      11.255   2.265  11.373  1.00 97.09           C  
ATOM   2719  CB  ASN C 105      12.619   4.021  12.532  1.00 97.09           C  
ATOM   2720  O   ASN C 105      12.026   1.363  11.041  1.00 97.09           O  
ATOM   2721  CG  ASN C 105      13.474   5.255  12.318  1.00 97.09           C  
ATOM   2722  ND2 ASN C 105      14.104   5.733  13.385  1.00 97.09           N  
ATOM   2723  OD1 ASN C 105      13.567   5.775  11.203  1.00 97.09           O  
ATOM   2724  N   ASN C 106       9.998   2.045  11.720  1.00 96.19           N  
ATOM   2725  CA  ASN C 106       9.451   0.693  11.762  1.00 96.19           C  
ATOM   2726  C   ASN C 106       8.898   0.269  10.404  1.00 96.19           C  
ATOM   2727  CB  ASN C 106       8.365   0.586  12.835  1.00 96.19           C  
ATOM   2728  O   ASN C 106       8.329  -0.817  10.272  1.00 96.19           O  
ATOM   2729  CG  ASN C 106       7.155   1.447  12.528  1.00 96.19           C  
ATOM   2730  ND2 ASN C 106       6.015   1.098  13.113  1.00 96.19           N  
ATOM   2731  OD1 ASN C 106       7.244   2.417  11.771  1.00 96.19           O  
ATOM   2732  N   GLY C 107       8.881   1.153   9.419  1.00 96.57           N  
ATOM   2733  CA  GLY C 107       8.539   0.783   8.055  1.00 96.57           C  
ATOM   2734  C   GLY C 107       7.137   1.204   7.656  1.00 96.57           C  
ATOM   2735  O   GLY C 107       6.655   0.839   6.582  1.00 96.57           O  
ATOM   2736  N   GLN C 108       6.442   1.973   8.479  1.00 97.50           N  
ATOM   2737  CA  GLN C 108       5.117   2.472   8.124  1.00 97.50           C  
ATOM   2738  C   GLN C 108       5.213   3.776   7.336  1.00 97.50           C  
ATOM   2739  CB  GLN C 108       4.268   2.679   9.379  1.00 97.50           C  
ATOM   2740  O   GLN C 108       6.055   4.626   7.633  1.00 97.50           O  
ATOM   2741  CG  GLN C 108       3.935   1.388  10.116  1.00 97.50           C  
ATOM   2742  CD  GLN C 108       3.229   1.632  11.437  1.00 97.50           C  
ATOM   2743  NE2 GLN C 108       1.994   1.154  11.546  1.00 97.50           N  
ATOM   2744  OE1 GLN C 108       3.789   2.244  12.352  1.00 97.50           O  
ATOM   2745  N   LEU C 109       4.410   3.910   6.327  1.00 98.00           N  
ATOM   2746  CA  LEU C 109       4.359   5.098   5.482  1.00 98.00           C  
ATOM   2747  C   LEU C 109       3.031   5.830   5.653  1.00 98.00           C  
ATOM   2748  CB  LEU C 109       4.561   4.721   4.012  1.00 98.00           C  
ATOM   2749  O   LEU C 109       1.964   5.225   5.529  1.00 98.00           O  
ATOM   2750  CG  LEU C 109       4.374   5.844   2.992  1.00 98.00           C  
ATOM   2751  CD1 LEU C 109       5.377   6.964   3.247  1.00 98.00           C  
ATOM   2752  CD2 LEU C 109       4.515   5.306   1.572  1.00 98.00           C  
ATOM   2753  N   PHE C 110       3.139   7.118   5.928  1.00 97.89           N  
ATOM   2754  CA  PHE C 110       1.949   7.931   6.153  1.00 97.89           C  
ATOM   2755  C   PHE C 110       1.940   9.144   5.231  1.00 97.89           C  
ATOM   2756  CB  PHE C 110       1.874   8.382   7.615  1.00 97.89           C  
ATOM   2757  O   PHE C 110       2.997   9.610   4.799  1.00 97.89           O  
ATOM   2758  CG  PHE C 110       1.746   7.247   8.595  1.00 97.89           C  
ATOM   2759  CD1 PHE C 110       0.497   6.831   9.039  1.00 97.89           C  
ATOM   2760  CD2 PHE C 110       2.876   6.595   9.072  1.00 97.89           C  
ATOM   2761  CE1 PHE C 110       0.375   5.781   9.946  1.00 97.89           C  
ATOM   2762  CE2 PHE C 110       2.762   5.545   9.978  1.00 97.89           C  
ATOM   2763  CZ  PHE C 110       1.511   5.140  10.415  1.00 97.89           C  
ATOM   2764  N   PHE C 111       0.784   9.656   4.987  1.00 97.86           N  
ATOM   2765  CA  PHE C 111       0.563  10.850   4.179  1.00 97.86           C  
ATOM   2766  C   PHE C 111      -0.512  11.733   4.801  1.00 97.86           C  
ATOM   2767  CB  PHE C 111       0.167  10.467   2.749  1.00 97.86           C  
ATOM   2768  O   PHE C 111      -1.500  11.230   5.340  1.00 97.86           O  
ATOM   2769  CG  PHE C 111      -0.291  11.633   1.914  1.00 97.86           C  
ATOM   2770  CD1 PHE C 111      -1.617  12.046   1.940  1.00 97.86           C  
ATOM   2771  CD2 PHE C 111       0.607  12.315   1.103  1.00 97.86           C  
ATOM   2772  CE1 PHE C 111      -2.043  13.124   1.168  1.00 97.86           C  
ATOM   2773  CE2 PHE C 111       0.188  13.393   0.329  1.00 97.86           C  
ATOM   2774  CZ  PHE C 111      -1.137  13.796   0.362  1.00 97.86           C  
ATOM   2775  N   ARG C 112      -0.289  13.033   4.805  1.00 97.59           N  
ATOM   2776  CA  ARG C 112      -1.389  13.937   5.124  1.00 97.59           C  
ATOM   2777  C   ARG C 112      -1.285  15.231   4.324  1.00 97.59           C  
ATOM   2778  CB  ARG C 112      -1.413  14.248   6.622  1.00 97.59           C  
ATOM   2779  O   ARG C 112      -0.192  15.625   3.912  1.00 97.59           O  
ATOM   2780  CG  ARG C 112      -0.211  15.044   7.105  1.00 97.59           C  
ATOM   2781  CD  ARG C 112      -0.295  15.344   8.595  1.00 97.59           C  
ATOM   2782  NE  ARG C 112       0.810  16.190   9.038  1.00 97.59           N  
ATOM   2783  NH1 ARG C 112       0.153  16.245  11.252  1.00 97.59           N  
ATOM   2784  NH2 ARG C 112       2.037  17.367  10.582  1.00 97.59           N  
ATOM   2785  CZ  ARG C 112       0.997  16.599  10.289  1.00 97.59           C  
ATOM   2786  N   HIS C 113      -2.511  15.843   4.068  1.00 97.59           N  
ATOM   2787  CA  HIS C 113      -2.634  17.057   3.268  1.00 97.59           C  
ATOM   2788  C   HIS C 113      -3.013  18.252   4.136  1.00 97.59           C  
ATOM   2789  CB  HIS C 113      -3.668  16.865   2.158  1.00 97.59           C  
ATOM   2790  O   HIS C 113      -3.858  18.134   5.027  1.00 97.59           O  
ATOM   2791  CG  HIS C 113      -3.910  18.097   1.344  1.00 97.59           C  
ATOM   2792  CD2 HIS C 113      -3.113  18.756   0.471  1.00 97.59           C  
ATOM   2793  ND1 HIS C 113      -5.098  18.793   1.385  1.00 97.59           N  
ATOM   2794  CE1 HIS C 113      -5.021  19.831   0.568  1.00 97.59           C  
ATOM   2795  NE2 HIS C 113      -3.826  19.831   0.002  1.00 97.59           N  
ATOM   2796  N   HIS C 114      -2.283  19.320   4.004  1.00 97.09           N  
ATOM   2797  CA  HIS C 114      -2.700  20.596   4.574  1.00 97.09           C  
ATOM   2798  C   HIS C 114      -3.719  21.293   3.677  1.00 97.09           C  
ATOM   2799  CB  HIS C 114      -1.490  21.504   4.798  1.00 97.09           C  
ATOM   2800  O   HIS C 114      -3.451  21.535   2.498  1.00 97.09           O  
ATOM   2801  CG  HIS C 114      -1.816  22.770   5.525  1.00 97.09           C  
ATOM   2802  CD2 HIS C 114      -1.713  23.095   6.835  1.00 97.09           C  
ATOM   2803  ND1 HIS C 114      -2.319  23.885   4.889  1.00 97.09           N  
ATOM   2804  CE1 HIS C 114      -2.511  24.843   5.780  1.00 97.09           C  
ATOM   2805  NE2 HIS C 114      -2.151  24.390   6.968  1.00 97.09           N  
ATOM   2806  N   ARG C 115      -4.854  21.650   4.171  1.00 95.88           N  
ATOM   2807  CA  ARG C 115      -5.884  22.302   3.368  1.00 95.88           C  
ATOM   2808  C   ARG C 115      -5.448  23.703   2.953  1.00 95.88           C  
ATOM   2809  CB  ARG C 115      -7.204  22.370   4.139  1.00 95.88           C  
ATOM   2810  O   ARG C 115      -4.662  24.347   3.651  1.00 95.88           O  
ATOM   2811  CG  ARG C 115      -7.808  21.010   4.447  1.00 95.88           C  
ATOM   2812  CD  ARG C 115      -9.080  21.132   5.275  1.00 95.88           C  
ATOM   2813  NE  ARG C 115      -9.516  19.837   5.789  1.00 95.88           N  
ATOM   2814  NH1 ARG C 115      -8.558  20.110   7.874  1.00 95.88           N  
ATOM   2815  NH2 ARG C 115      -9.702  18.187   7.376  1.00 95.88           N  
ATOM   2816  CZ  ARG C 115      -9.258  19.381   7.012  1.00 95.88           C  
ATOM   2817  N   TRP C 116      -5.850  24.060   1.769  1.00 94.91           N  
ATOM   2818  CA  TRP C 116      -5.564  25.414   1.306  1.00 94.91           C  
ATOM   2819  C   TRP C 116      -6.194  26.450   2.231  1.00 94.91           C  
ATOM   2820  CB  TRP C 116      -6.072  25.613  -0.124  1.00 94.91           C  
ATOM   2821  O   TRP C 116      -7.415  26.618   2.245  1.00 94.91           O  
ATOM   2822  CG  TRP C 116      -5.653  26.911  -0.745  1.00 94.91           C  
ATOM   2823  CD1 TRP C 116      -4.376  27.364  -0.926  1.00 94.91           C  
ATOM   2824  CD2 TRP C 116      -6.516  27.928  -1.263  1.00 94.91           C  
ATOM   2825  CE2 TRP C 116      -5.693  28.970  -1.744  1.00 94.91           C  
ATOM   2826  CE3 TRP C 116      -7.908  28.059  -1.369  1.00 94.91           C  
ATOM   2827  NE1 TRP C 116      -4.393  28.602  -1.526  1.00 94.91           N  
ATOM   2828  CH2 TRP C 116      -7.581  30.232  -2.412  1.00 94.91           C  
ATOM   2829  CZ2 TRP C 116      -6.217  30.129  -2.322  1.00 94.91           C  
ATOM   2830  CZ3 TRP C 116      -8.427  29.213  -1.944  1.00 94.91           C  
ATOM   2831  N   SER C 117      -5.446  27.071   3.210  1.00 94.49           N  
ATOM   2832  CA  SER C 117      -5.936  28.022   4.203  1.00 94.49           C  
ATOM   2833  C   SER C 117      -4.799  28.870   4.764  1.00 94.49           C  
ATOM   2834  CB  SER C 117      -6.647  27.290   5.341  1.00 94.49           C  
ATOM   2835  O   SER C 117      -3.627  28.615   4.479  1.00 94.49           O  
ATOM   2836  OG  SER C 117      -5.708  26.726   6.240  1.00 94.49           O  
ATOM   2837  N   LYS C 118      -5.072  29.778   5.584  1.00 94.69           N  
ATOM   2838  CA  LYS C 118      -4.076  30.615   6.248  1.00 94.69           C  
ATOM   2839  C   LYS C 118      -3.748  30.081   7.639  1.00 94.69           C  
ATOM   2840  CB  LYS C 118      -4.568  32.060   6.344  1.00 94.69           C  
ATOM   2841  O   LYS C 118      -2.889  30.629   8.333  1.00 94.69           O  
ATOM   2842  CG  LYS C 118      -4.683  32.766   5.001  1.00 94.69           C  
ATOM   2843  CD  LYS C 118      -5.107  34.219   5.167  1.00 94.69           C  
ATOM   2844  CE  LYS C 118      -5.212  34.930   3.824  1.00 94.69           C  
ATOM   2845  NZ  LYS C 118      -5.599  36.363   3.984  1.00 94.69           N  
ATOM   2846  N   ILE C 119      -4.447  29.022   7.983  1.00 95.20           N  
ATOM   2847  CA  ILE C 119      -4.247  28.407   9.291  1.00 95.20           C  
ATOM   2848  C   ILE C 119      -3.073  27.433   9.230  1.00 95.20           C  
ATOM   2849  CB  ILE C 119      -5.522  27.680   9.774  1.00 95.20           C  
ATOM   2850  O   ILE C 119      -3.059  26.520   8.402  1.00 95.20           O  
ATOM   2851  CG1 ILE C 119      -6.701  28.657   9.842  1.00 95.20           C  
ATOM   2852  CG2 ILE C 119      -5.282  27.015  11.133  1.00 95.20           C  
ATOM   2853  CD1 ILE C 119      -8.048  27.987  10.080  1.00 95.20           C  
ATOM   2854  N   ILE C 120      -2.070  27.531  10.081  1.00 92.31           N  
ATOM   2855  CA  ILE C 120      -0.830  26.763  10.029  1.00 92.31           C  
ATOM   2856  C   ILE C 120      -1.117  25.297  10.347  1.00 92.31           C  
ATOM   2857  CB  ILE C 120       0.225  27.327  11.008  1.00 92.31           C  
ATOM   2858  O   ILE C 120      -0.593  24.398   9.685  1.00 92.31           O  
ATOM   2859  CG1 ILE C 120       0.730  28.690  10.521  1.00 92.31           C  
ATOM   2860  CG2 ILE C 120       1.384  26.341  11.178  1.00 92.31           C  
ATOM   2861  CD1 ILE C 120       1.617  29.415  11.523  1.00 92.31           C  
ATOM   2862  N   ASP C 121      -1.979  25.024  11.303  1.00 95.04           N  
ATOM   2863  CA  ASP C 121      -2.255  23.662  11.750  1.00 95.04           C  
ATOM   2864  C   ASP C 121      -3.569  23.148  11.166  1.00 95.04           C  
ATOM   2865  CB  ASP C 121      -2.297  23.596  13.278  1.00 95.04           C  
ATOM   2866  O   ASP C 121      -4.493  22.808  11.907  1.00 95.04           O  
ATOM   2867  CG  ASP C 121      -2.410  22.177  13.807  1.00 95.04           C  
ATOM   2868  OD1 ASP C 121      -2.638  21.996  15.023  1.00 95.04           O  
ATOM   2869  OD2 ASP C 121      -2.267  21.232  13.002  1.00 95.04           O  
ATOM   2870  N   ASP C 122      -3.848  23.277   9.903  1.00 95.82           N  
ATOM   2871  CA  ASP C 122      -5.055  22.822   9.221  1.00 95.82           C  
ATOM   2872  C   ASP C 122      -4.782  21.560   8.404  1.00 95.82           C  
ATOM   2873  CB  ASP C 122      -5.608  23.924   8.316  1.00 95.82           C  
ATOM   2874  O   ASP C 122      -4.766  21.603   7.172  1.00 95.82           O  
ATOM   2875  CG  ASP C 122      -7.046  23.678   7.891  1.00 95.82           C  
ATOM   2876  OD1 ASP C 122      -7.541  24.377   6.981  1.00 95.82           O  
ATOM   2877  OD2 ASP C 122      -7.689  22.778   8.474  1.00 95.82           O  
ATOM   2878  N   TRP C 123      -4.584  20.425   9.122  1.00 97.10           N  
ATOM   2879  CA  TRP C 123      -4.187  19.173   8.489  1.00 97.10           C  
ATOM   2880  C   TRP C 123      -5.360  18.201   8.420  1.00 97.10           C  
ATOM   2881  CB  TRP C 123      -3.021  18.532   9.247  1.00 97.10           C  
ATOM   2882  O   TRP C 123      -6.165  18.123   9.352  1.00 97.10           O  
ATOM   2883  CG  TRP C 123      -1.746  19.319   9.181  1.00 97.10           C  
ATOM   2884  CD1 TRP C 123      -1.283  20.216  10.103  1.00 97.10           C  
ATOM   2885  CD2 TRP C 123      -0.773  19.281   8.133  1.00 97.10           C  
ATOM   2886  CE2 TRP C 123       0.256  20.182   8.486  1.00 97.10           C  
ATOM   2887  CE3 TRP C 123      -0.671  18.572   6.929  1.00 97.10           C  
ATOM   2888  NE1 TRP C 123      -0.079  20.739   9.691  1.00 97.10           N  
ATOM   2889  CH2 TRP C 123       1.450  19.686   6.504  1.00 97.10           C  
ATOM   2890  CZ2 TRP C 123       1.375  20.392   7.677  1.00 97.10           C  
ATOM   2891  CZ3 TRP C 123       0.444  18.783   6.125  1.00 97.10           C  
ATOM   2892  N   GLU C 124      -5.499  17.466   7.322  1.00 97.33           N  
ATOM   2893  CA  GLU C 124      -6.328  16.266   7.283  1.00 97.33           C  
ATOM   2894  C   GLU C 124      -5.683  15.123   8.062  1.00 97.33           C  
ATOM   2895  CB  GLU C 124      -6.584  15.837   5.836  1.00 97.33           C  
ATOM   2896  O   GLU C 124      -4.473  15.130   8.296  1.00 97.33           O  
ATOM   2897  CG  GLU C 124      -7.373  16.853   5.023  1.00 97.33           C  
ATOM   2898  CD  GLU C 124      -7.555  16.448   3.569  1.00 97.33           C  
ATOM   2899  OE1 GLU C 124      -8.162  17.222   2.794  1.00 97.33           O  
ATOM   2900  OE2 GLU C 124      -7.086  15.347   3.201  1.00 97.33           O  
ATOM   2901  N   PRO C 125      -6.470  14.150   8.456  1.00 96.60           N  
ATOM   2902  CA  PRO C 125      -5.884  13.027   9.192  1.00 96.60           C  
ATOM   2903  C   PRO C 125      -4.838  12.269   8.376  1.00 96.60           C  
ATOM   2904  CB  PRO C 125      -7.090  12.135   9.495  1.00 96.60           C  
ATOM   2905  O   PRO C 125      -4.900  12.259   7.144  1.00 96.60           O  
ATOM   2906  CG  PRO C 125      -8.270  13.051   9.421  1.00 96.60           C  
ATOM   2907  CD  PRO C 125      -7.986  14.112   8.397  1.00 96.60           C  
ATOM   2908  N   TRP C 126      -3.938  11.579   8.993  1.00 97.50           N  
ATOM   2909  CA  TRP C 126      -2.934  10.738   8.349  1.00 97.50           C  
ATOM   2910  C   TRP C 126      -3.585   9.550   7.651  1.00 97.50           C  
ATOM   2911  CB  TRP C 126      -1.908  10.245   9.374  1.00 97.50           C  
ATOM   2912  O   TRP C 126      -4.562   8.987   8.152  1.00 97.50           O  
ATOM   2913  CG  TRP C 126      -0.982  11.314   9.871  1.00 97.50           C  
ATOM   2914  CD1 TRP C 126      -1.063  11.988  11.058  1.00 97.50           C  
ATOM   2915  CD2 TRP C 126       0.164  11.835   9.191  1.00 97.50           C  
ATOM   2916  CE2 TRP C 126       0.732  12.824  10.025  1.00 97.50           C  
ATOM   2917  CE3 TRP C 126       0.767  11.562   7.956  1.00 97.50           C  
ATOM   2918  NE1 TRP C 126      -0.035  12.897  11.157  1.00 97.50           N  
ATOM   2919  CH2 TRP C 126       2.445  13.252   8.450  1.00 97.50           C  
ATOM   2920  CZ2 TRP C 126       1.875  13.540   9.663  1.00 97.50           C  
ATOM   2921  CZ3 TRP C 126       1.905  12.275   7.597  1.00 97.50           C  
ATOM   2922  N   LYS C 127      -3.118   9.262   6.551  1.00 97.45           N  
ATOM   2923  CA  LYS C 127      -3.433   8.019   5.853  1.00 97.45           C  
ATOM   2924  C   LYS C 127      -2.223   7.089   5.812  1.00 97.45           C  
ATOM   2925  CB  LYS C 127      -3.919   8.308   4.432  1.00 97.45           C  
ATOM   2926  O   LYS C 127      -1.110   7.524   5.507  1.00 97.45           O  
ATOM   2927  CG  LYS C 127      -5.174   9.166   4.371  1.00 97.45           C  
ATOM   2928  CD  LYS C 127      -5.566   9.481   2.933  1.00 97.45           C  
ATOM   2929  CE  LYS C 127      -6.796  10.377   2.871  1.00 97.45           C  
ATOM   2930  NZ  LYS C 127      -7.880   9.773   2.040  1.00 97.45           N  
ATOM   2931  N   GLU C 128      -2.491   5.854   6.139  1.00 97.47           N  
ATOM   2932  CA  GLU C 128      -1.395   4.890   6.172  1.00 97.47           C  
ATOM   2933  C   GLU C 128      -1.432   3.969   4.956  1.00 97.47           C  
ATOM   2934  CB  GLU C 128      -1.444   4.063   7.460  1.00 97.47           C  
ATOM   2935  O   GLU C 128      -2.503   3.513   4.549  1.00 97.47           O  
ATOM   2936  CG  GLU C 128      -0.299   3.071   7.598  1.00 97.47           C  
ATOM   2937  CD  GLU C 128      -0.372   2.244   8.871  1.00 97.47           C  
ATOM   2938  OE1 GLU C 128       0.509   1.380   9.086  1.00 97.47           O  
ATOM   2939  OE2 GLU C 128      -1.319   2.460   9.660  1.00 97.47           O  
ATOM   2940  N   PHE C 129      -0.279   3.667   4.408  1.00 97.60           N  
ATOM   2941  CA  PHE C 129      -0.187   2.778   3.255  1.00 97.60           C  
ATOM   2942  C   PHE C 129       0.053   1.340   3.699  1.00 97.60           C  
ATOM   2943  CB  PHE C 129       0.933   3.230   2.313  1.00 97.60           C  
ATOM   2944  O   PHE C 129       0.707   1.099   4.716  1.00 97.60           O  
ATOM   2945  CG  PHE C 129       0.573   4.426   1.474  1.00 97.60           C  
ATOM   2946  CD1 PHE C 129       0.143   4.268   0.162  1.00 97.60           C  
ATOM   2947  CD2 PHE C 129       0.666   5.710   1.997  1.00 97.60           C  
ATOM   2948  CE1 PHE C 129      -0.190   5.374  -0.618  1.00 97.60           C  
ATOM   2949  CE2 PHE C 129       0.335   6.819   1.224  1.00 97.60           C  
ATOM   2950  CZ  PHE C 129      -0.092   6.649  -0.083  1.00 97.60           C  
ATOM   2951  N   ALA C 130      -0.477   0.418   2.894  1.00 97.52           N  
ATOM   2952  CA  ALA C 130      -0.458  -1.002   3.237  1.00 97.52           C  
ATOM   2953  C   ALA C 130       0.850  -1.654   2.800  1.00 97.52           C  
ATOM   2954  CB  ALA C 130      -1.646  -1.719   2.601  1.00 97.52           C  
ATOM   2955  O   ALA C 130       1.391  -1.327   1.742  1.00 97.52           O  
ATOM   2956  N   ARG C 131       1.282  -2.569   3.639  1.00 96.51           N  
ATOM   2957  CA  ARG C 131       2.439  -3.385   3.283  1.00 96.51           C  
ATOM   2958  C   ARG C 131       2.013  -4.791   2.877  1.00 96.51           C  
ATOM   2959  CB  ARG C 131       3.428  -3.452   4.448  1.00 96.51           C  
ATOM   2960  O   ARG C 131       0.945  -5.261   3.274  1.00 96.51           O  
ATOM   2961  CG  ARG C 131       4.115  -2.130   4.750  1.00 96.51           C  
ATOM   2962  CD  ARG C 131       5.361  -2.324   5.603  1.00 96.51           C  
ATOM   2963  NE  ARG C 131       5.167  -3.360   6.614  1.00 96.51           N  
ATOM   2964  NH1 ARG C 131       6.606  -2.417   8.155  1.00 96.51           N  
ATOM   2965  NH2 ARG C 131       5.513  -4.371   8.646  1.00 96.51           N  
ATOM   2966  CZ  ARG C 131       5.762  -3.380   7.803  1.00 96.51           C  
ATOM   2967  N   ASN C 132       2.843  -5.482   2.158  1.00 95.76           N  
ATOM   2968  CA  ASN C 132       2.530  -6.801   1.620  1.00 95.76           C  
ATOM   2969  C   ASN C 132       2.494  -7.860   2.719  1.00 95.76           C  
ATOM   2970  CB  ASN C 132       3.540  -7.193   0.539  1.00 95.76           C  
ATOM   2971  O   ASN C 132       1.942  -8.944   2.524  1.00 95.76           O  
ATOM   2972  CG  ASN C 132       3.165  -6.660  -0.830  1.00 95.76           C  
ATOM   2973  ND2 ASN C 132       4.062  -6.824  -1.795  1.00 95.76           N  
ATOM   2974  OD1 ASN C 132       2.080  -6.105  -1.018  1.00 95.76           O  
ATOM   2975  N   ASP C 133       3.004  -7.528   3.839  1.00 95.47           N  
ATOM   2976  CA  ASP C 133       2.993  -8.498   4.930  1.00 95.47           C  
ATOM   2977  C   ASP C 133       1.706  -8.392   5.746  1.00 95.47           C  
ATOM   2978  CB  ASP C 133       4.209  -8.299   5.837  1.00 95.47           C  
ATOM   2979  O   ASP C 133       1.567  -9.043   6.783  1.00 95.47           O  
ATOM   2980  CG  ASP C 133       4.273  -6.910   6.447  1.00 95.47           C  
ATOM   2981  OD1 ASP C 133       5.220  -6.623   7.211  1.00 95.47           O  
ATOM   2982  OD2 ASP C 133       3.367  -6.097   6.164  1.00 95.47           O  
ATOM   2983  N   ASN C 134       0.725  -7.546   5.337  1.00 95.66           N  
ATOM   2984  CA  ASN C 134      -0.612  -7.534   5.920  1.00 95.66           C  
ATOM   2985  C   ASN C 134      -1.273  -8.907   5.835  1.00 95.66           C  
ATOM   2986  CB  ASN C 134      -1.487  -6.481   5.237  1.00 95.66           C  
ATOM   2987  O   ASN C 134      -1.276  -9.535   4.775  1.00 95.66           O  
ATOM   2988  CG  ASN C 134      -2.819  -6.287   5.933  1.00 95.66           C  
ATOM   2989  ND2 ASN C 134      -3.045  -5.088   6.457  1.00 95.66           N  
ATOM   2990  OD1 ASN C 134      -3.638  -7.207   6.001  1.00 95.66           O  
ATOM   2991  N   THR C 135      -1.830  -9.368   6.956  1.00 95.92           N  
ATOM   2992  CA  THR C 135      -2.399 -10.708   7.048  1.00 95.92           C  
ATOM   2993  C   THR C 135      -3.463 -10.919   5.975  1.00 95.92           C  
ATOM   2994  CB  THR C 135      -3.011 -10.960   8.439  1.00 95.92           C  
ATOM   2995  O   THR C 135      -3.574 -12.009   5.410  1.00 95.92           O  
ATOM   2996  CG2 THR C 135      -3.635 -12.349   8.522  1.00 95.92           C  
ATOM   2997  OG1 THR C 135      -1.985 -10.848   9.433  1.00 95.92           O  
ATOM   2998  N   ASN C 136      -4.186  -9.893   5.625  1.00 96.15           N  
ATOM   2999  CA  ASN C 136      -5.279  -9.997   4.665  1.00 96.15           C  
ATOM   3000  C   ASN C 136      -4.759 -10.152   3.239  1.00 96.15           C  
ATOM   3001  CB  ASN C 136      -6.199  -8.778   4.765  1.00 96.15           C  
ATOM   3002  O   ASN C 136      -5.528 -10.450   2.322  1.00 96.15           O  
ATOM   3003  CG  ASN C 136      -7.149  -8.859   5.943  1.00 96.15           C  
ATOM   3004  ND2 ASN C 136      -8.202  -8.051   5.912  1.00 96.15           N  
ATOM   3005  OD1 ASN C 136      -6.938  -9.640   6.874  1.00 96.15           O  
ATOM   3006  N   LEU C 137      -3.458 -10.009   3.083  1.00 96.78           N  
ATOM   3007  CA  LEU C 137      -2.909 -10.086   1.733  1.00 96.78           C  
ATOM   3008  C   LEU C 137      -2.194 -11.415   1.513  1.00 96.78           C  
ATOM   3009  CB  LEU C 137      -1.944  -8.925   1.480  1.00 96.78           C  
ATOM   3010  O   LEU C 137      -1.615 -11.644   0.449  1.00 96.78           O  
ATOM   3011  CG  LEU C 137      -2.550  -7.521   1.509  1.00 96.78           C  
ATOM   3012  CD1 LEU C 137      -1.476  -6.475   1.227  1.00 96.78           C  
ATOM   3013  CD2 LEU C 137      -3.690  -7.409   0.503  1.00 96.78           C  
ATOM   3014  N   ILE C 138      -2.247 -12.252   2.506  1.00 96.94           N  
ATOM   3015  CA  ILE C 138      -1.725 -13.606   2.357  1.00 96.94           C  
ATOM   3016  C   ILE C 138      -2.567 -14.375   1.342  1.00 96.94           C  
ATOM   3017  CB  ILE C 138      -1.699 -14.354   3.709  1.00 96.94           C  
ATOM   3018  O   ILE C 138      -3.798 -14.352   1.402  1.00 96.94           O  
ATOM   3019  CG1 ILE C 138      -0.699 -13.694   4.665  1.00 96.94           C  
ATOM   3020  CG2 ILE C 138      -1.363 -15.834   3.501  1.00 96.94           C  
ATOM   3021  CD1 ILE C 138      -0.777 -14.211   6.095  1.00 96.94           C  
ATOM   3022  N   ASN C 139      -1.937 -15.069   0.421  1.00 96.98           N  
ATOM   3023  CA  ASN C 139      -2.530 -15.973  -0.559  1.00 96.98           C  
ATOM   3024  C   ASN C 139      -1.600 -17.139  -0.881  1.00 96.98           C  
ATOM   3025  CB  ASN C 139      -2.895 -15.215  -1.837  1.00 96.98           C  
ATOM   3026  O   ASN C 139      -0.560 -16.952  -1.514  1.00 96.98           O  
ATOM   3027  CG  ASN C 139      -3.773 -16.028  -2.768  1.00 96.98           C  
ATOM   3028  ND2 ASN C 139      -4.756 -15.375  -3.377  1.00 96.98           N  
ATOM   3029  OD1 ASN C 139      -3.571 -17.233  -2.937  1.00 96.98           O  
ATOM   3030  N   THR C 140      -1.957 -18.264  -0.458  1.00 96.50           N  
ATOM   3031  CA  THR C 140      -1.045 -19.402  -0.512  1.00 96.50           C  
ATOM   3032  C   THR C 140      -1.164 -20.128  -1.849  1.00 96.50           C  
ATOM   3033  CB  THR C 140      -1.317 -20.390   0.638  1.00 96.50           C  
ATOM   3034  O   THR C 140      -0.300 -20.933  -2.203  1.00 96.50           O  
ATOM   3035  CG2 THR C 140      -1.083 -19.733   1.994  1.00 96.50           C  
ATOM   3036  OG1 THR C 140      -2.676 -20.837   0.565  1.00 96.50           O  
ATOM   3037  N   GLY C 141      -2.171 -19.669  -2.629  1.00 96.98           N  
ATOM   3038  CA  GLY C 141      -2.525 -20.591  -3.696  1.00 96.98           C  
ATOM   3039  C   GLY C 141      -2.972 -21.949  -3.189  1.00 96.98           C  
ATOM   3040  O   GLY C 141      -2.910 -22.219  -1.988  1.00 96.98           O  
ATOM   3041  N   TRP C 142      -3.617 -22.836  -4.090  1.00 97.67           N  
ATOM   3042  CA  TRP C 142      -4.066 -24.160  -3.671  1.00 97.67           C  
ATOM   3043  C   TRP C 142      -2.882 -25.041  -3.288  1.00 97.67           C  
ATOM   3044  CB  TRP C 142      -4.878 -24.829  -4.783  1.00 97.67           C  
ATOM   3045  O   TRP C 142      -1.893 -25.115  -4.020  1.00 97.67           O  
ATOM   3046  CG  TRP C 142      -6.230 -24.220  -5.002  1.00 97.67           C  
ATOM   3047  CD1 TRP C 142      -6.609 -23.403  -6.031  1.00 97.67           C  
ATOM   3048  CD2 TRP C 142      -7.382 -24.375  -4.168  1.00 97.67           C  
ATOM   3049  CE2 TRP C 142      -8.426 -23.624  -4.753  1.00 97.67           C  
ATOM   3050  CE3 TRP C 142      -7.634 -25.077  -2.982  1.00 97.67           C  
ATOM   3051  NE1 TRP C 142      -7.928 -23.041  -5.887  1.00 97.67           N  
ATOM   3052  CH2 TRP C 142      -9.922 -24.253  -3.030  1.00 97.67           C  
ATOM   3053  CZ2 TRP C 142      -9.703 -23.556  -4.190  1.00 97.67           C  
ATOM   3054  CZ3 TRP C 142      -8.905 -25.009  -2.424  1.00 97.67           C  
ATOM   3055  N   GLN C 143      -2.955 -25.564  -2.136  1.00 97.46           N  
ATOM   3056  CA  GLN C 143      -1.942 -26.474  -1.614  1.00 97.46           C  
ATOM   3057  C   GLN C 143      -2.517 -27.870  -1.393  1.00 97.46           C  
ATOM   3058  CB  GLN C 143      -1.358 -25.934  -0.307  1.00 97.46           C  
ATOM   3059  O   GLN C 143      -3.671 -28.014  -0.986  1.00 97.46           O  
ATOM   3060  CG  GLN C 143      -0.856 -24.500  -0.404  1.00 97.46           C  
ATOM   3061  CD  GLN C 143       0.330 -24.355  -1.339  1.00 97.46           C  
ATOM   3062  NE2 GLN C 143       0.253 -23.390  -2.250  1.00 97.46           N  
ATOM   3063  OE1 GLN C 143       1.308 -25.103  -1.243  1.00 97.46           O  
ATOM   3064  N   TYR C 144      -1.790 -28.968  -1.655  1.00 97.68           N  
ATOM   3065  CA  TYR C 144      -2.209 -30.346  -1.423  1.00 97.68           C  
ATOM   3066  C   TYR C 144      -2.515 -30.582   0.051  1.00 97.68           C  
ATOM   3067  CB  TYR C 144      -1.128 -31.323  -1.896  1.00 97.68           C  
ATOM   3068  O   TYR C 144      -1.747 -30.171   0.924  1.00 97.68           O  
ATOM   3069  CG  TYR C 144      -1.542 -32.772  -1.812  1.00 97.68           C  
ATOM   3070  CD1 TYR C 144      -0.815 -33.681  -1.046  1.00 97.68           C  
ATOM   3071  CD2 TYR C 144      -2.659 -33.236  -2.499  1.00 97.68           C  
ATOM   3072  CE1 TYR C 144      -1.191 -35.018  -0.967  1.00 97.68           C  
ATOM   3073  CE2 TYR C 144      -3.044 -34.570  -2.427  1.00 97.68           C  
ATOM   3074  OH  TYR C 144      -2.682 -36.775  -1.585  1.00 97.68           O  
ATOM   3075  CZ  TYR C 144      -2.305 -35.452  -1.660  1.00 97.68           C  
ATOM   3076  N   ALA C 145      -3.701 -31.205   0.384  1.00 97.61           N  
ATOM   3077  CA  ALA C 145      -4.132 -31.375   1.769  1.00 97.61           C  
ATOM   3078  C   ALA C 145      -3.922 -32.813   2.236  1.00 97.61           C  
ATOM   3079  CB  ALA C 145      -5.598 -30.977   1.923  1.00 97.61           C  
ATOM   3080  O   ALA C 145      -4.597 -33.277   3.158  1.00 97.61           O  
ATOM   3081  N   GLY C 146      -3.004 -33.643   1.568  1.00 97.24           N  
ATOM   3082  CA  GLY C 146      -2.515 -34.914   2.077  1.00 97.24           C  
ATOM   3083  C   GLY C 146      -3.310 -36.104   1.575  1.00 97.24           C  
ATOM   3084  O   GLY C 146      -2.942 -37.254   1.825  1.00 97.24           O  
ATOM   3085  N   TYR C 147      -4.439 -35.868   0.861  1.00 97.26           N  
ATOM   3086  CA  TYR C 147      -5.284 -36.945   0.358  1.00 97.26           C  
ATOM   3087  C   TYR C 147      -5.690 -36.690  -1.088  1.00 97.26           C  
ATOM   3088  CB  TYR C 147      -6.533 -37.101   1.232  1.00 97.26           C  
ATOM   3089  O   TYR C 147      -5.778 -35.539  -1.521  1.00 97.26           O  
ATOM   3090  CG  TYR C 147      -6.228 -37.406   2.678  1.00 97.26           C  
ATOM   3091  CD1 TYR C 147      -6.264 -38.713   3.157  1.00 97.26           C  
ATOM   3092  CD2 TYR C 147      -5.904 -36.388   3.569  1.00 97.26           C  
ATOM   3093  CE1 TYR C 147      -5.985 -38.999   4.490  1.00 97.26           C  
ATOM   3094  CE2 TYR C 147      -5.624 -36.662   4.903  1.00 97.26           C  
ATOM   3095  OH  TYR C 147      -5.390 -38.245   6.674  1.00 97.26           O  
ATOM   3096  CZ  TYR C 147      -5.666 -37.968   5.354  1.00 97.26           C  
ATOM   3097  N   GLU C 148      -5.854 -37.765  -1.804  1.00 97.02           N  
ATOM   3098  CA  GLU C 148      -6.258 -37.643  -3.202  1.00 97.02           C  
ATOM   3099  C   GLU C 148      -7.523 -36.801  -3.339  1.00 97.02           C  
ATOM   3100  CB  GLU C 148      -6.477 -39.026  -3.821  1.00 97.02           C  
ATOM   3101  O   GLU C 148      -8.515 -37.044  -2.650  1.00 97.02           O  
ATOM   3102  CG  GLU C 148      -6.759 -38.993  -5.316  1.00 97.02           C  
ATOM   3103  CD  GLU C 148      -6.924 -40.376  -5.926  1.00 97.02           C  
ATOM   3104  OE1 GLU C 148      -7.126 -40.476  -7.158  1.00 97.02           O  
ATOM   3105  OE2 GLU C 148      -6.853 -41.367  -5.166  1.00 97.02           O  
ATOM   3106  N   GLY C 149      -7.390 -35.714  -4.178  1.00 96.87           N  
ATOM   3107  CA  GLY C 149      -8.535 -34.868  -4.471  1.00 96.87           C  
ATOM   3108  C   GLY C 149      -8.787 -33.815  -3.408  1.00 96.87           C  
ATOM   3109  O   GLY C 149      -9.831 -33.160  -3.410  1.00 96.87           O  
ATOM   3110  N   SER C 150      -7.790 -33.642  -2.523  1.00 97.37           N  
ATOM   3111  CA  SER C 150      -7.979 -32.698  -1.427  1.00 97.37           C  
ATOM   3112  C   SER C 150      -6.920 -31.601  -1.452  1.00 97.37           C  
ATOM   3113  CB  SER C 150      -7.942 -33.423  -0.081  1.00 97.37           C  
ATOM   3114  O   SER C 150      -5.724 -31.889  -1.536  1.00 97.37           O  
ATOM   3115  OG  SER C 150      -8.127 -32.510   0.988  1.00 97.37           O  
ATOM   3116  N   PHE C 151      -7.313 -30.413  -1.470  1.00 97.87           N  
ATOM   3117  CA  PHE C 151      -6.461 -29.230  -1.493  1.00 97.87           C  
ATOM   3118  C   PHE C 151      -7.001 -28.156  -0.556  1.00 97.87           C  
ATOM   3119  CB  PHE C 151      -6.347 -28.676  -2.917  1.00 97.87           C  
ATOM   3120  O   PHE C 151      -8.196 -28.129  -0.257  1.00 97.87           O  
ATOM   3121  CG  PHE C 151      -5.849 -29.680  -3.921  1.00 97.87           C  
ATOM   3122  CD1 PHE C 151      -4.499 -29.752  -4.242  1.00 97.87           C  
ATOM   3123  CD2 PHE C 151      -6.732 -30.553  -4.544  1.00 97.87           C  
ATOM   3124  CE1 PHE C 151      -4.036 -30.680  -5.171  1.00 97.87           C  
ATOM   3125  CE2 PHE C 151      -6.276 -31.483  -5.473  1.00 97.87           C  
ATOM   3126  CZ  PHE C 151      -4.928 -31.545  -5.786  1.00 97.87           C  
ATOM   3127  N   TYR C 152      -6.120 -27.282  -0.019  1.00 98.00           N  
ATOM   3128  CA  TYR C 152      -6.557 -26.132   0.766  1.00 98.00           C  
ATOM   3129  C   TYR C 152      -5.938 -24.844   0.236  1.00 98.00           C  
ATOM   3130  CB  TYR C 152      -6.192 -26.318   2.241  1.00 98.00           C  
ATOM   3131  O   TYR C 152      -4.886 -24.872  -0.407  1.00 98.00           O  
ATOM   3132  CG  TYR C 152      -4.711 -26.229   2.517  1.00 98.00           C  
ATOM   3133  CD1 TYR C 152      -3.903 -27.363   2.466  1.00 98.00           C  
ATOM   3134  CD2 TYR C 152      -4.116 -25.011   2.829  1.00 98.00           C  
ATOM   3135  CE1 TYR C 152      -2.538 -27.285   2.720  1.00 98.00           C  
ATOM   3136  CE2 TYR C 152      -2.751 -24.922   3.085  1.00 98.00           C  
ATOM   3137  OH  TYR C 152      -0.621 -25.980   3.281  1.00 98.00           O  
ATOM   3138  CZ  TYR C 152      -1.972 -26.062   3.028  1.00 98.00           C  
ATOM   3139  N   LYS C 153      -6.543 -23.748   0.446  1.00 97.96           N  
ATOM   3140  CA  LYS C 153      -6.066 -22.418   0.081  1.00 97.96           C  
ATOM   3141  C   LYS C 153      -6.450 -21.386   1.138  1.00 97.96           C  
ATOM   3142  CB  LYS C 153      -6.622 -22.003  -1.282  1.00 97.96           C  
ATOM   3143  O   LYS C 153      -7.596 -21.352   1.591  1.00 97.96           O  
ATOM   3144  CG  LYS C 153      -6.101 -20.664  -1.782  1.00 97.96           C  
ATOM   3145  CD  LYS C 153      -6.583 -20.370  -3.197  1.00 97.96           C  
ATOM   3146  CE  LYS C 153      -5.995 -19.070  -3.730  1.00 97.96           C  
ATOM   3147  NZ  LYS C 153      -6.419 -18.806  -5.137  1.00 97.96           N  
ATOM   3148  N   ARG C 154      -5.438 -20.598   1.491  1.00 97.35           N  
ATOM   3149  CA  ARG C 154      -5.663 -19.505   2.431  1.00 97.35           C  
ATOM   3150  C   ARG C 154      -5.614 -18.155   1.724  1.00 97.35           C  
ATOM   3151  CB  ARG C 154      -4.628 -19.543   3.558  1.00 97.35           C  
ATOM   3152  O   ARG C 154      -4.688 -17.883   0.957  1.00 97.35           O  
ATOM   3153  CG  ARG C 154      -4.758 -18.401   4.553  1.00 97.35           C  
ATOM   3154  CD  ARG C 154      -3.662 -18.446   5.609  1.00 97.35           C  
ATOM   3155  NE  ARG C 154      -3.762 -17.323   6.537  1.00 97.35           N  
ATOM   3156  NH1 ARG C 154      -1.871 -17.881   7.740  1.00 97.35           N  
ATOM   3157  NH2 ARG C 154      -3.094 -16.029   8.313  1.00 97.35           N  
ATOM   3158  CZ  ARG C 154      -2.909 -17.080   7.528  1.00 97.35           C  
ATOM   3159  N   VAL C 155      -6.597 -17.351   1.843  1.00 97.66           N  
ATOM   3160  CA  VAL C 155      -6.655 -15.946   1.452  1.00 97.66           C  
ATOM   3161  C   VAL C 155      -6.984 -15.084   2.669  1.00 97.66           C  
ATOM   3162  CB  VAL C 155      -7.695 -15.710   0.334  1.00 97.66           C  
ATOM   3163  O   VAL C 155      -8.128 -15.058   3.128  1.00 97.66           O  
ATOM   3164  CG1 VAL C 155      -7.727 -14.237  -0.071  1.00 97.66           C  
ATOM   3165  CG2 VAL C 155      -7.389 -16.594  -0.874  1.00 97.66           C  
ATOM   3166  N   GLY C 156      -5.910 -14.294   3.072  1.00 96.60           N  
ATOM   3167  CA  GLY C 156      -6.086 -13.686   4.381  1.00 96.60           C  
ATOM   3168  C   GLY C 156      -6.368 -14.699   5.476  1.00 96.60           C  
ATOM   3169  O   GLY C 156      -5.698 -15.730   5.562  1.00 96.60           O  
ATOM   3170  N   ASP C 157      -7.360 -14.446   6.268  1.00 96.98           N  
ATOM   3171  CA  ASP C 157      -7.720 -15.363   7.345  1.00 96.98           C  
ATOM   3172  C   ASP C 157      -8.801 -16.343   6.893  1.00 96.98           C  
ATOM   3173  CB  ASP C 157      -8.194 -14.587   8.575  1.00 96.98           C  
ATOM   3174  O   ASP C 157      -9.304 -17.133   7.694  1.00 96.98           O  
ATOM   3175  CG  ASP C 157      -7.050 -14.017   9.395  1.00 96.98           C  
ATOM   3176  OD1 ASP C 157      -7.297 -13.177  10.286  1.00 96.98           O  
ATOM   3177  OD2 ASP C 157      -5.890 -14.409   9.144  1.00 96.98           O  
ATOM   3178  N   VAL C 158      -9.195 -16.377   5.615  1.00 97.46           N  
ATOM   3179  CA  VAL C 158     -10.182 -17.294   5.054  1.00 97.46           C  
ATOM   3180  C   VAL C 158      -9.479 -18.520   4.477  1.00 97.46           C  
ATOM   3181  CB  VAL C 158     -11.038 -16.608   3.965  1.00 97.46           C  
ATOM   3182  O   VAL C 158      -8.605 -18.395   3.616  1.00 97.46           O  
ATOM   3183  CG1 VAL C 158     -12.057 -17.587   3.384  1.00 97.46           C  
ATOM   3184  CG2 VAL C 158     -11.740 -15.377   4.536  1.00 97.46           C  
ATOM   3185  N   LEU C 159      -9.834 -19.645   4.979  1.00 97.62           N  
ATOM   3186  CA  LEU C 159      -9.274 -20.908   4.511  1.00 97.62           C  
ATOM   3187  C   LEU C 159     -10.351 -21.776   3.870  1.00 97.62           C  
ATOM   3188  CB  LEU C 159      -8.615 -21.663   5.669  1.00 97.62           C  
ATOM   3189  O   LEU C 159     -11.442 -21.929   4.423  1.00 97.62           O  
ATOM   3190  CG  LEU C 159      -7.892 -22.961   5.307  1.00 97.62           C  
ATOM   3191  CD1 LEU C 159      -6.463 -22.665   4.864  1.00 97.62           C  
ATOM   3192  CD2 LEU C 159      -7.902 -23.926   6.488  1.00 97.62           C  
ATOM   3193  N   THR C 160     -10.098 -22.310   2.689  1.00 97.90           N  
ATOM   3194  CA  THR C 160     -11.064 -23.172   2.017  1.00 97.90           C  
ATOM   3195  C   THR C 160     -10.446 -24.530   1.696  1.00 97.90           C  
ATOM   3196  CB  THR C 160     -11.585 -22.523   0.722  1.00 97.90           C  
ATOM   3197  O   THR C 160      -9.317 -24.603   1.205  1.00 97.90           O  
ATOM   3198  CG2 THR C 160     -12.547 -23.452  -0.011  1.00 97.90           C  
ATOM   3199  OG1 THR C 160     -12.268 -21.305   1.045  1.00 97.90           O  
ATOM   3200  N   LEU C 161     -11.091 -25.565   2.145  1.00 97.48           N  
ATOM   3201  CA  LEU C 161     -10.782 -26.929   1.731  1.00 97.48           C  
ATOM   3202  C   LEU C 161     -11.615 -27.331   0.519  1.00 97.48           C  
ATOM   3203  CB  LEU C 161     -11.028 -27.908   2.882  1.00 97.48           C  
ATOM   3204  O   LEU C 161     -12.832 -27.133   0.503  1.00 97.48           O  
ATOM   3205  CG  LEU C 161     -10.862 -29.393   2.556  1.00 97.48           C  
ATOM   3206  CD1 LEU C 161      -9.390 -29.727   2.340  1.00 97.48           C  
ATOM   3207  CD2 LEU C 161     -11.453 -30.254   3.667  1.00 97.48           C  
ATOM   3208  N   ARG C 162     -10.990 -27.794  -0.570  1.00 97.61           N  
ATOM   3209  CA  ARG C 162     -11.708 -28.433  -1.668  1.00 97.61           C  
ATOM   3210  C   ARG C 162     -11.472 -29.939  -1.674  1.00 97.61           C  
ATOM   3211  CB  ARG C 162     -11.284 -27.831  -3.010  1.00 97.61           C  
ATOM   3212  O   ARG C 162     -10.345 -30.397  -1.473  1.00 97.61           O  
ATOM   3213  CG  ARG C 162      -9.905 -28.272  -3.474  1.00 97.61           C  
ATOM   3214  CD  ARG C 162      -9.582 -27.743  -4.865  1.00 97.61           C  
ATOM   3215  NE  ARG C 162      -8.207 -28.045  -5.250  1.00 97.61           N  
ATOM   3216  NH1 ARG C 162      -8.774 -29.101  -7.225  1.00 97.61           N  
ATOM   3217  NH2 ARG C 162      -6.573 -28.905  -6.616  1.00 97.61           N  
ATOM   3218  CZ  ARG C 162      -7.854 -28.683  -6.363  1.00 97.61           C  
ATOM   3219  N   TYR C 163     -12.518 -30.672  -1.812  1.00 97.52           N  
ATOM   3220  CA  TYR C 163     -12.419 -32.119  -1.663  1.00 97.52           C  
ATOM   3221  C   TYR C 163     -13.172 -32.835  -2.778  1.00 97.52           C  
ATOM   3222  CB  TYR C 163     -12.964 -32.558  -0.300  1.00 97.52           C  
ATOM   3223  O   TYR C 163     -14.137 -32.299  -3.327  1.00 97.52           O  
ATOM   3224  CG  TYR C 163     -14.391 -32.133  -0.052  1.00 97.52           C  
ATOM   3225  CD1 TYR C 163     -14.680 -31.003   0.711  1.00 97.52           C  
ATOM   3226  CD2 TYR C 163     -15.454 -32.860  -0.578  1.00 97.52           C  
ATOM   3227  CE1 TYR C 163     -15.993 -30.609   0.944  1.00 97.52           C  
ATOM   3228  CE2 TYR C 163     -16.771 -32.475  -0.351  1.00 97.52           C  
ATOM   3229  OH  TYR C 163     -18.333 -30.964   0.636  1.00 97.52           O  
ATOM   3230  CZ  TYR C 163     -17.030 -31.350   0.409  1.00 97.52           C  
ATOM   3231  N   GLU C 164     -12.700 -33.946  -3.186  1.00 98.04           N  
ATOM   3232  CA  GLU C 164     -13.332 -34.931  -4.059  1.00 98.04           C  
ATOM   3233  C   GLU C 164     -12.968 -36.353  -3.642  1.00 98.04           C  
ATOM   3234  CB  GLU C 164     -12.932 -34.691  -5.517  1.00 98.04           C  
ATOM   3235  O   GLU C 164     -11.802 -36.746  -3.712  1.00 98.04           O  
ATOM   3236  CG  GLU C 164     -13.615 -35.628  -6.503  1.00 98.04           C  
ATOM   3237  CD  GLU C 164     -13.355 -35.262  -7.956  1.00 98.04           C  
ATOM   3238  OE1 GLU C 164     -13.453 -36.151  -8.832  1.00 98.04           O  
ATOM   3239  OE2 GLU C 164     -13.049 -34.078  -8.220  1.00 98.04           O  
ATOM   3240  N   PHE C 165     -13.953 -37.074  -3.123  1.00 97.79           N  
ATOM   3241  CA  PHE C 165     -13.711 -38.438  -2.667  1.00 97.79           C  
ATOM   3242  C   PHE C 165     -14.947 -39.305  -2.873  1.00 97.79           C  
ATOM   3243  CB  PHE C 165     -13.302 -38.448  -1.191  1.00 97.79           C  
ATOM   3244  O   PHE C 165     -16.053 -38.788  -3.044  1.00 97.79           O  
ATOM   3245  CG  PHE C 165     -14.391 -37.994  -0.257  1.00 97.79           C  
ATOM   3246  CD1 PHE C 165     -14.515 -36.655   0.090  1.00 97.79           C  
ATOM   3247  CD2 PHE C 165     -15.292 -38.908   0.275  1.00 97.79           C  
ATOM   3248  CE1 PHE C 165     -15.522 -36.232   0.955  1.00 97.79           C  
ATOM   3249  CE2 PHE C 165     -16.301 -38.493   1.140  1.00 97.79           C  
ATOM   3250  CZ  PHE C 165     -16.414 -37.155   1.479  1.00 97.79           C  
ATOM   3251  N   THR C 166     -14.768 -40.583  -2.919  1.00 97.59           N  
ATOM   3252  CA  THR C 166     -15.858 -41.550  -2.993  1.00 97.59           C  
ATOM   3253  C   THR C 166     -16.010 -42.295  -1.670  1.00 97.59           C  
ATOM   3254  CB  THR C 166     -15.630 -42.562  -4.131  1.00 97.59           C  
ATOM   3255  O   THR C 166     -15.030 -42.801  -1.119  1.00 97.59           O  
ATOM   3256  CG2 THR C 166     -16.796 -43.539  -4.240  1.00 97.59           C  
ATOM   3257  OG1 THR C 166     -15.497 -41.855  -5.371  1.00 97.59           O  
ATOM   3258  N   GLY C 167     -17.206 -42.304  -1.085  1.00 97.65           N  
ATOM   3259  CA  GLY C 167     -17.467 -42.981   0.175  1.00 97.65           C  
ATOM   3260  C   GLY C 167     -17.191 -44.472   0.120  1.00 97.65           C  
ATOM   3261  O   GLY C 167     -17.350 -45.099  -0.929  1.00 97.65           O  
ATOM   3262  N   ASN C 168     -16.816 -45.041   1.173  1.00 97.15           N  
ATOM   3263  CA  ASN C 168     -16.524 -46.470   1.226  1.00 97.15           C  
ATOM   3264  C   ASN C 168     -17.369 -47.176   2.282  1.00 97.15           C  
ATOM   3265  CB  ASN C 168     -15.036 -46.704   1.493  1.00 97.15           C  
ATOM   3266  O   ASN C 168     -17.132 -48.344   2.594  1.00 97.15           O  
ATOM   3267  CG  ASN C 168     -14.588 -46.148   2.831  1.00 97.15           C  
ATOM   3268  ND2 ASN C 168     -13.278 -46.097   3.044  1.00 97.15           N  
ATOM   3269  OD1 ASN C 168     -15.413 -45.769   3.666  1.00 97.15           O  
ATOM   3270  N   GLY C 169     -18.308 -46.477   2.824  1.00 96.55           N  
ATOM   3271  CA  GLY C 169     -19.208 -47.053   3.810  1.00 96.55           C  
ATOM   3272  C   GLY C 169     -18.748 -46.832   5.239  1.00 96.55           C  
ATOM   3273  O   GLY C 169     -19.454 -47.188   6.186  1.00 96.55           O  
ATOM   3274  N   ASN C 170     -17.480 -46.265   5.377  1.00 97.00           N  
ATOM   3275  CA  ASN C 170     -16.897 -45.983   6.685  1.00 97.00           C  
ATOM   3276  C   ASN C 170     -16.469 -44.523   6.805  1.00 97.00           C  
ATOM   3277  CB  ASN C 170     -15.709 -46.909   6.954  1.00 97.00           C  
ATOM   3278  O   ASN C 170     -16.666 -43.736   5.878  1.00 97.00           O  
ATOM   3279  CG  ASN C 170     -16.096 -48.374   6.945  1.00 97.00           C  
ATOM   3280  ND2 ASN C 170     -15.410 -49.164   6.127  1.00 97.00           N  
ATOM   3281  OD1 ASN C 170     -17.005 -48.793   7.667  1.00 97.00           O  
ATOM   3282  N   ASP C 171     -15.885 -44.189   7.937  1.00 98.04           N  
ATOM   3283  CA  ASP C 171     -15.248 -42.886   8.099  1.00 98.04           C  
ATOM   3284  C   ASP C 171     -13.984 -42.783   7.249  1.00 98.04           C  
ATOM   3285  CB  ASP C 171     -14.914 -42.632   9.571  1.00 98.04           C  
ATOM   3286  O   ASP C 171     -13.206 -43.736   7.164  1.00 98.04           O  
ATOM   3287  CG  ASP C 171     -16.146 -42.560  10.455  1.00 98.04           C  
ATOM   3288  OD1 ASP C 171     -16.004 -42.460  11.692  1.00 98.04           O  
ATOM   3289  OD2 ASP C 171     -17.270 -42.605   9.909  1.00 98.04           O  
ATOM   3290  N   ILE C 172     -13.910 -41.570   6.642  1.00 97.58           N  
ATOM   3291  CA  ILE C 172     -12.747 -41.355   5.788  1.00 97.58           C  
ATOM   3292  C   ILE C 172     -12.087 -40.023   6.141  1.00 97.58           C  
ATOM   3293  CB  ILE C 172     -13.132 -41.382   4.292  1.00 97.58           C  
ATOM   3294  O   ILE C 172     -12.749 -38.983   6.166  1.00 97.58           O  
ATOM   3295  CG1 ILE C 172     -13.829 -42.702   3.944  1.00 97.58           C  
ATOM   3296  CG2 ILE C 172     -11.897 -41.166   3.412  1.00 97.58           C  
ATOM   3297  CD1 ILE C 172     -14.433 -42.734   2.546  1.00 97.58           C  
ATOM   3298  N   THR C 173     -10.823 -40.038   6.534  1.00 97.82           N  
ATOM   3299  CA  THR C 173     -10.089 -38.779   6.596  1.00 97.82           C  
ATOM   3300  C   THR C 173      -9.828 -38.235   5.194  1.00 97.82           C  
ATOM   3301  CB  THR C 173      -8.751 -38.949   7.340  1.00 97.82           C  
ATOM   3302  O   THR C 173      -9.262 -38.931   4.348  1.00 97.82           O  
ATOM   3303  CG2 THR C 173      -8.014 -37.620   7.457  1.00 97.82           C  
ATOM   3304  OG1 THR C 173      -9.004 -39.460   8.654  1.00 97.82           O  
ATOM   3305  N   ILE C 174     -10.184 -36.980   5.023  1.00 97.75           N  
ATOM   3306  CA  ILE C 174     -10.162 -36.519   3.639  1.00 97.75           C  
ATOM   3307  C   ILE C 174      -9.143 -35.392   3.488  1.00 97.75           C  
ATOM   3308  CB  ILE C 174     -11.558 -36.046   3.178  1.00 97.75           C  
ATOM   3309  O   ILE C 174      -8.781 -35.020   2.369  1.00 97.75           O  
ATOM   3310  CG1 ILE C 174     -12.058 -34.906   4.073  1.00 97.75           C  
ATOM   3311  CG2 ILE C 174     -12.550 -37.213   3.173  1.00 97.75           C  
ATOM   3312  CD1 ILE C 174     -13.287 -34.188   3.533  1.00 97.75           C  
ATOM   3313  N   ALA C 175      -8.693 -34.796   4.649  1.00 97.91           N  
ATOM   3314  CA  ALA C 175      -7.734 -33.702   4.527  1.00 97.91           C  
ATOM   3315  C   ALA C 175      -7.021 -33.447   5.852  1.00 97.91           C  
ATOM   3316  CB  ALA C 175      -8.433 -32.431   4.050  1.00 97.91           C  
ATOM   3317  O   ALA C 175      -7.578 -33.702   6.922  1.00 97.91           O  
ATOM   3318  N   THR C 176      -5.744 -33.055   5.717  1.00 97.60           N  
ATOM   3319  CA  THR C 176      -4.963 -32.490   6.812  1.00 97.60           C  
ATOM   3320  C   THR C 176      -4.331 -31.165   6.398  1.00 97.60           C  
ATOM   3321  CB  THR C 176      -3.864 -33.464   7.275  1.00 97.60           C  
ATOM   3322  O   THR C 176      -3.728 -31.066   5.327  1.00 97.60           O  
ATOM   3323  CG2 THR C 176      -3.095 -32.901   8.465  1.00 97.60           C  
ATOM   3324  OG1 THR C 176      -4.465 -34.709   7.654  1.00 97.60           O  
ATOM   3325  N   VAL C 177      -4.545 -30.177   7.212  1.00 96.23           N  
ATOM   3326  CA  VAL C 177      -3.929 -28.886   6.927  1.00 96.23           C  
ATOM   3327  C   VAL C 177      -2.810 -28.615   7.931  1.00 96.23           C  
ATOM   3328  CB  VAL C 177      -4.966 -27.741   6.964  1.00 96.23           C  
ATOM   3329  O   VAL C 177      -2.732 -29.267   8.974  1.00 96.23           O  
ATOM   3330  CG1 VAL C 177      -6.022 -27.934   5.877  1.00 96.23           C  
ATOM   3331  CG2 VAL C 177      -5.622 -27.660   8.342  1.00 96.23           C  
ATOM   3332  N   PRO C 178      -1.806 -27.673   7.583  1.00 95.24           N  
ATOM   3333  CA  PRO C 178      -0.619 -27.450   8.412  1.00 95.24           C  
ATOM   3334  C   PRO C 178      -0.966 -27.107   9.859  1.00 95.24           C  
ATOM   3335  CB  PRO C 178       0.076 -26.273   7.724  1.00 95.24           C  
ATOM   3336  O   PRO C 178      -1.925 -26.373  10.110  1.00 95.24           O  
ATOM   3337  CG  PRO C 178      -0.344 -26.366   6.292  1.00 95.24           C  
ATOM   3338  CD  PRO C 178      -1.763 -26.855   6.242  1.00 95.24           C  
ATOM   3339  N   LYS C 179      -0.161 -27.554  10.754  1.00 93.31           N  
ATOM   3340  CA  LYS C 179      -0.354 -27.384  12.191  1.00 93.31           C  
ATOM   3341  C   LYS C 179      -0.225 -25.917  12.593  1.00 93.31           C  
ATOM   3342  CB  LYS C 179       0.650 -28.232  12.972  1.00 93.31           C  
ATOM   3343  O   LYS C 179      -0.767 -25.499  13.618  1.00 93.31           O  
ATOM   3344  CG  LYS C 179       0.403 -29.730  12.875  1.00 93.31           C  
ATOM   3345  CD  LYS C 179       1.395 -30.517  13.723  1.00 93.31           C  
ATOM   3346  CE  LYS C 179       1.169 -32.018  13.600  1.00 93.31           C  
ATOM   3347  NZ  LYS C 179       2.155 -32.794  14.410  1.00 93.31           N  
ATOM   3348  N   GLU C 180       0.465 -25.149  11.780  1.00 93.51           N  
ATOM   3349  CA  GLU C 180       0.698 -23.745  12.104  1.00 93.51           C  
ATOM   3350  C   GLU C 180      -0.590 -22.933  12.000  1.00 93.51           C  
ATOM   3351  CB  GLU C 180       1.769 -23.151  11.185  1.00 93.51           C  
ATOM   3352  O   GLU C 180      -0.682 -21.832  12.546  1.00 93.51           O  
ATOM   3353  CG  GLU C 180       1.448 -23.279   9.703  1.00 93.51           C  
ATOM   3354  CD  GLU C 180       2.020 -24.539   9.072  1.00 93.51           C  
ATOM   3355  OE1 GLU C 180       2.282 -24.540   7.848  1.00 93.51           O  
ATOM   3356  OE2 GLU C 180       2.206 -25.534   9.808  1.00 93.51           O  
ATOM   3357  N   LEU C 181      -1.479 -23.384  11.228  1.00 94.49           N  
ATOM   3358  CA  LEU C 181      -2.772 -22.712  11.154  1.00 94.49           C  
ATOM   3359  C   LEU C 181      -3.572 -22.929  12.434  1.00 94.49           C  
ATOM   3360  CB  LEU C 181      -3.570 -23.217   9.948  1.00 94.49           C  
ATOM   3361  O   LEU C 181      -3.687 -24.058  12.915  1.00 94.49           O  
ATOM   3362  CG  LEU C 181      -2.955 -22.960   8.572  1.00 94.49           C  
ATOM   3363  CD1 LEU C 181      -3.775 -23.650   7.487  1.00 94.49           C  
ATOM   3364  CD2 LEU C 181      -2.854 -21.462   8.302  1.00 94.49           C  
ATOM   3365  N   SER C 182      -3.904 -21.872  13.039  1.00 92.16           N  
ATOM   3366  CA  SER C 182      -4.610 -21.954  14.314  1.00 92.16           C  
ATOM   3367  C   SER C 182      -6.113 -21.778  14.125  1.00 92.16           C  
ATOM   3368  CB  SER C 182      -4.083 -20.899  15.287  1.00 92.16           C  
ATOM   3369  O   SER C 182      -6.559 -20.789  13.540  1.00 92.16           O  
ATOM   3370  OG  SER C 182      -4.755 -20.984  16.532  1.00 92.16           O  
ATOM   3371  N   PHE C 183      -6.894 -22.861  14.458  1.00 93.98           N  
ATOM   3372  CA  PHE C 183      -8.350 -22.835  14.377  1.00 93.98           C  
ATOM   3373  C   PHE C 183      -8.967 -22.670  15.760  1.00 93.98           C  
ATOM   3374  CB  PHE C 183      -8.875 -24.114  13.717  1.00 93.98           C  
ATOM   3375  O   PHE C 183      -8.476 -23.239  16.737  1.00 93.98           O  
ATOM   3376  CG  PHE C 183      -8.421 -24.294  12.294  1.00 93.98           C  
ATOM   3377  CD1 PHE C 183      -9.202 -23.840  11.238  1.00 93.98           C  
ATOM   3378  CD2 PHE C 183      -7.212 -24.917  12.011  1.00 93.98           C  
ATOM   3379  CE1 PHE C 183      -8.784 -24.005   9.919  1.00 93.98           C  
ATOM   3380  CE2 PHE C 183      -6.788 -25.085  10.696  1.00 93.98           C  
ATOM   3381  CZ  PHE C 183      -7.576 -24.629   9.652  1.00 93.98           C  
ATOM   3382  N   PRO C 184     -10.002 -21.947  15.812  1.00 93.74           N  
ATOM   3383  CA  PRO C 184     -10.537 -21.574  17.124  1.00 93.74           C  
ATOM   3384  C   PRO C 184     -11.352 -22.693  17.768  1.00 93.74           C  
ATOM   3385  CB  PRO C 184     -11.421 -20.364  16.813  1.00 93.74           C  
ATOM   3386  O   PRO C 184     -11.586 -22.672  18.980  1.00 93.74           O  
ATOM   3387  CG  PRO C 184     -11.836 -20.550  15.389  1.00 93.74           C  
ATOM   3388  CD  PRO C 184     -10.698 -21.183  14.640  1.00 93.74           C  
ATOM   3389  N   GLN C 185     -11.927 -23.742  16.937  1.00 96.20           N  
ATOM   3390  CA  GLN C 185     -12.806 -24.742  17.534  1.00 96.20           C  
ATOM   3391  C   GLN C 185     -12.958 -25.955  16.621  1.00 96.20           C  
ATOM   3392  CB  GLN C 185     -14.178 -24.139  17.838  1.00 96.20           C  
ATOM   3393  O   GLN C 185     -12.628 -25.891  15.435  1.00 96.20           O  
ATOM   3394  CG  GLN C 185     -15.022 -23.875  16.599  1.00 96.20           C  
ATOM   3395  CD  GLN C 185     -16.381 -23.286  16.929  1.00 96.20           C  
ATOM   3396  NE2 GLN C 185     -17.428 -24.090  16.779  1.00 96.20           N  
ATOM   3397  OE1 GLN C 185     -16.489 -22.118  17.316  1.00 96.20           O  
ATOM   3398  N   HIS C 186     -13.346 -27.095  17.199  1.00 97.32           N  
ATOM   3399  CA  HIS C 186     -13.846 -28.213  16.406  1.00 97.32           C  
ATOM   3400  C   HIS C 186     -15.111 -27.827  15.647  1.00 97.32           C  
ATOM   3401  CB  HIS C 186     -14.119 -29.424  17.299  1.00 97.32           C  
ATOM   3402  O   HIS C 186     -15.905 -27.015  16.127  1.00 97.32           O  
ATOM   3403  CG  HIS C 186     -12.974 -29.779  18.195  1.00 97.32           C  
ATOM   3404  CD2 HIS C 186     -12.834 -29.684  19.538  1.00 97.32           C  
ATOM   3405  ND1 HIS C 186     -11.791 -30.301  17.718  1.00 97.32           N  
ATOM   3406  CE1 HIS C 186     -10.970 -30.512  18.733  1.00 97.32           C  
ATOM   3407  NE2 HIS C 186     -11.579 -30.146  19.848  1.00 97.32           N  
ATOM   3408  N   CYS C 187     -15.246 -28.352  14.436  1.00 97.15           N  
ATOM   3409  CA  CYS C 187     -16.421 -28.032  13.632  1.00 97.15           C  
ATOM   3410  C   CYS C 187     -16.935 -29.267  12.902  1.00 97.15           C  
ATOM   3411  CB  CYS C 187     -16.096 -26.931  12.623  1.00 97.15           C  
ATOM   3412  O   CYS C 187     -16.185 -30.219  12.679  1.00 97.15           O  
ATOM   3413  SG  CYS C 187     -15.646 -25.356  13.384  1.00 97.15           S  
ATOM   3414  N   MET C 188     -18.213 -29.261  12.614  1.00 98.09           N  
ATOM   3415  CA  MET C 188     -18.819 -30.260  11.738  1.00 98.09           C  
ATOM   3416  C   MET C 188     -19.608 -29.594  10.616  1.00 98.09           C  
ATOM   3417  CB  MET C 188     -19.732 -31.192  12.537  1.00 98.09           C  
ATOM   3418  O   MET C 188     -20.370 -28.656  10.859  1.00 98.09           O  
ATOM   3419  CG  MET C 188     -20.278 -32.357  11.727  1.00 98.09           C  
ATOM   3420  SD  MET C 188     -21.270 -33.517  12.745  1.00 98.09           S  
ATOM   3421  CE  MET C 188     -19.942 -34.398  13.613  1.00 98.09           C  
ATOM   3422  N   PHE C 189     -19.383 -30.037   9.405  1.00 97.71           N  
ATOM   3423  CA  PHE C 189     -20.002 -29.449   8.223  1.00 97.71           C  
ATOM   3424  C   PHE C 189     -20.860 -30.477   7.494  1.00 97.71           C  
ATOM   3425  CB  PHE C 189     -18.935 -28.890   7.277  1.00 97.71           C  
ATOM   3426  O   PHE C 189     -20.634 -31.682   7.619  1.00 97.71           O  
ATOM   3427  CG  PHE C 189     -18.045 -27.854   7.910  1.00 97.71           C  
ATOM   3428  CD1 PHE C 189     -18.434 -26.521   7.963  1.00 97.71           C  
ATOM   3429  CD2 PHE C 189     -16.819 -28.215   8.454  1.00 97.71           C  
ATOM   3430  CE1 PHE C 189     -17.613 -25.561   8.548  1.00 97.71           C  
ATOM   3431  CE2 PHE C 189     -15.993 -27.261   9.040  1.00 97.71           C  
ATOM   3432  CZ  PHE C 189     -16.391 -25.934   9.086  1.00 97.71           C  
ATOM   3433  N   VAL C 190     -21.850 -29.959   6.732  1.00 98.03           N  
ATOM   3434  CA  VAL C 190     -22.695 -30.823   5.914  1.00 98.03           C  
ATOM   3435  C   VAL C 190     -22.207 -30.802   4.467  1.00 98.03           C  
ATOM   3436  CB  VAL C 190     -24.178 -30.395   5.982  1.00 98.03           C  
ATOM   3437  O   VAL C 190     -22.077 -29.734   3.864  1.00 98.03           O  
ATOM   3438  CG1 VAL C 190     -25.061 -31.387   5.227  1.00 98.03           C  
ATOM   3439  CG2 VAL C 190     -24.631 -30.272   7.436  1.00 98.03           C  
ATOM   3440  N   ALA C 191     -21.882 -31.948   3.940  1.00 97.58           N  
ATOM   3441  CA  ALA C 191     -21.465 -32.093   2.548  1.00 97.58           C  
ATOM   3442  C   ALA C 191     -22.512 -32.854   1.739  1.00 97.58           C  
ATOM   3443  CB  ALA C 191     -20.116 -32.803   2.467  1.00 97.58           C  
ATOM   3444  O   ALA C 191     -23.043 -33.869   2.197  1.00 97.58           O  
ATOM   3445  N   ALA C 192     -22.732 -32.363   0.576  1.00 97.76           N  
ATOM   3446  CA  ALA C 192     -23.724 -32.993  -0.291  1.00 97.76           C  
ATOM   3447  C   ALA C 192     -23.168 -34.263  -0.930  1.00 97.76           C  
ATOM   3448  CB  ALA C 192     -24.186 -32.017  -1.370  1.00 97.76           C  
ATOM   3449  O   ALA C 192     -22.045 -34.268  -1.439  1.00 97.76           O  
ATOM   3450  N   ASP C 193     -23.960 -35.429  -0.766  1.00 97.88           N  
ATOM   3451  CA  ASP C 193     -23.676 -36.585  -1.611  1.00 97.88           C  
ATOM   3452  C   ASP C 193     -24.040 -36.304  -3.067  1.00 97.88           C  
ATOM   3453  CB  ASP C 193     -24.432 -37.816  -1.107  1.00 97.88           C  
ATOM   3454  O   ASP C 193     -25.059 -35.668  -3.346  1.00 97.88           O  
ATOM   3455  CG  ASP C 193     -23.972 -38.273   0.266  1.00 97.88           C  
ATOM   3456  OD1 ASP C 193     -24.796 -38.812   1.037  1.00 97.88           O  
ATOM   3457  OD2 ASP C 193     -22.777 -38.090   0.582  1.00 97.88           O  
ATOM   3458  N   TRP C 194     -23.195 -36.672  -3.964  1.00 97.72           N  
ATOM   3459  CA  TRP C 194     -23.378 -36.347  -5.375  1.00 97.72           C  
ATOM   3460  C   TRP C 194     -24.607 -37.052  -5.940  1.00 97.72           C  
ATOM   3461  CB  TRP C 194     -22.136 -36.734  -6.182  1.00 97.72           C  
ATOM   3462  O   TRP C 194     -24.484 -37.977  -6.746  1.00 97.72           O  
ATOM   3463  CG  TRP C 194     -22.017 -36.022  -7.496  1.00 97.72           C  
ATOM   3464  CD1 TRP C 194     -22.403 -36.486  -8.723  1.00 97.72           C  
ATOM   3465  CD2 TRP C 194     -21.471 -34.717  -7.714  1.00 97.72           C  
ATOM   3466  CE2 TRP C 194     -21.558 -34.454  -9.099  1.00 97.72           C  
ATOM   3467  CE3 TRP C 194     -20.917 -33.744  -6.871  1.00 97.72           C  
ATOM   3468  NE1 TRP C 194     -22.129 -35.548  -9.691  1.00 97.72           N  
ATOM   3469  CH2 TRP C 194     -20.573 -32.321  -8.814  1.00 97.72           C  
ATOM   3470  CZ2 TRP C 194     -21.111 -33.256  -9.660  1.00 97.72           C  
ATOM   3471  CZ3 TRP C 194     -20.473 -32.552  -7.432  1.00 97.72           C  
ATOM   3472  N   THR C 195     -25.820 -36.738  -5.474  1.00 96.36           N  
ATOM   3473  CA  THR C 195     -27.133 -37.188  -5.925  1.00 96.36           C  
ATOM   3474  C   THR C 195     -28.110 -36.018  -5.997  1.00 96.36           C  
ATOM   3475  CB  THR C 195     -27.700 -38.277  -4.996  1.00 96.36           C  
ATOM   3476  O   THR C 195     -27.921 -35.002  -5.325  1.00 96.36           O  
ATOM   3477  CG2 THR C 195     -26.614 -39.263  -4.578  1.00 96.36           C  
ATOM   3478  OG1 THR C 195     -28.246 -37.660  -3.824  1.00 96.36           O  
ATOM   3479  N   PRO C 196     -29.086 -36.086  -6.758  1.00 96.87           N  
ATOM   3480  CA  PRO C 196     -30.054 -34.992  -6.862  1.00 96.87           C  
ATOM   3481  C   PRO C 196     -30.882 -34.814  -5.591  1.00 96.87           C  
ATOM   3482  CB  PRO C 196     -30.941 -35.417  -8.035  1.00 96.87           C  
ATOM   3483  O   PRO C 196     -31.451 -33.743  -5.365  1.00 96.87           O  
ATOM   3484  CG  PRO C 196     -30.097 -36.359  -8.831  1.00 96.87           C  
ATOM   3485  CD  PRO C 196     -29.173 -37.080  -7.892  1.00 96.87           C  
ATOM   3486  N   ASP C 197     -30.942 -35.834  -4.731  1.00 96.04           N  
ATOM   3487  CA  ASP C 197     -31.776 -35.821  -3.534  1.00 96.04           C  
ATOM   3488  C   ASP C 197     -31.130 -34.996  -2.423  1.00 96.04           C  
ATOM   3489  CB  ASP C 197     -32.037 -37.248  -3.046  1.00 96.04           C  
ATOM   3490  O   ASP C 197     -30.080 -35.369  -1.896  1.00 96.04           O  
ATOM   3491  CG  ASP C 197     -33.051 -37.313  -1.918  1.00 96.04           C  
ATOM   3492  OD1 ASP C 197     -33.561 -38.414  -1.618  1.00 96.04           O  
ATOM   3493  OD2 ASP C 197     -33.345 -36.252  -1.324  1.00 96.04           O  
ATOM   3494  N   GLY C 198     -31.728 -33.937  -1.971  1.00 96.21           N  
ATOM   3495  CA  GLY C 198     -31.201 -33.019  -0.974  1.00 96.21           C  
ATOM   3496  C   GLY C 198     -31.103 -33.632   0.410  1.00 96.21           C  
ATOM   3497  O   GLY C 198     -30.488 -33.055   1.308  1.00 96.21           O  
ATOM   3498  N   SER C 199     -31.604 -34.841   0.590  1.00 95.49           N  
ATOM   3499  CA  SER C 199     -31.577 -35.502   1.891  1.00 95.49           C  
ATOM   3500  C   SER C 199     -30.328 -36.362   2.049  1.00 95.49           C  
ATOM   3501  CB  SER C 199     -32.827 -36.363   2.080  1.00 95.49           C  
ATOM   3502  O   SER C 199     -30.015 -36.815   3.152  1.00 95.49           O  
ATOM   3503  OG  SER C 199     -32.850 -37.428   1.145  1.00 95.49           O  
ATOM   3504  N   TRP C 200     -29.651 -36.590   0.972  1.00 96.47           N  
ATOM   3505  CA  TRP C 200     -28.441 -37.404   1.009  1.00 96.47           C  
ATOM   3506  C   TRP C 200     -27.212 -36.542   1.275  1.00 96.47           C  
ATOM   3507  CB  TRP C 200     -28.268 -38.171  -0.305  1.00 96.47           C  
ATOM   3508  O   TRP C 200     -26.727 -35.848   0.377  1.00 96.47           O  
ATOM   3509  CG  TRP C 200     -29.187 -39.346  -0.451  1.00 96.47           C  
ATOM   3510  CD1 TRP C 200     -30.536 -39.369  -0.228  1.00 96.47           C  
ATOM   3511  CD2 TRP C 200     -28.823 -40.672  -0.847  1.00 96.47           C  
ATOM   3512  CE2 TRP C 200     -30.003 -41.448  -0.844  1.00 96.47           C  
ATOM   3513  CE3 TRP C 200     -27.612 -41.279  -1.206  1.00 96.47           C  
ATOM   3514  NE1 TRP C 200     -31.033 -40.631  -0.463  1.00 96.47           N  
ATOM   3515  CH2 TRP C 200     -28.809 -43.372  -1.534  1.00 96.47           C  
ATOM   3516  CZ2 TRP C 200     -30.007 -42.802  -1.187  1.00 96.47           C  
ATOM   3517  CZ3 TRP C 200     -27.618 -42.627  -1.547  1.00 96.47           C  
ATOM   3518  N   ASN C 201     -26.738 -36.636   2.542  1.00 97.70           N  
ATOM   3519  CA  ASN C 201     -25.620 -35.796   2.958  1.00 97.70           C  
ATOM   3520  C   ASN C 201     -24.636 -36.566   3.835  1.00 97.70           C  
ATOM   3521  CB  ASN C 201     -26.127 -34.554   3.694  1.00 97.70           C  
ATOM   3522  O   ASN C 201     -24.989 -37.593   4.417  1.00 97.70           O  
ATOM   3523  CG  ASN C 201     -27.117 -33.752   2.871  1.00 97.70           C  
ATOM   3524  ND2 ASN C 201     -28.279 -33.473   3.449  1.00 97.70           N  
ATOM   3525  OD1 ASN C 201     -26.838 -33.385   1.727  1.00 97.70           O  
ATOM   3526  N   THR C 202     -23.420 -36.110   3.869  1.00 97.75           N  
ATOM   3527  CA  THR C 202     -22.353 -36.633   4.716  1.00 97.75           C  
ATOM   3528  C   THR C 202     -21.816 -35.546   5.642  1.00 97.75           C  
ATOM   3529  CB  THR C 202     -21.200 -37.208   3.872  1.00 97.75           C  
ATOM   3530  O   THR C 202     -21.608 -34.408   5.217  1.00 97.75           O  
ATOM   3531  CG2 THR C 202     -20.069 -37.715   4.760  1.00 97.75           C  
ATOM   3532  OG1 THR C 202     -21.693 -38.293   3.077  1.00 97.75           O  
ATOM   3533  N   HIS C 203     -21.701 -35.838   6.902  1.00 98.06           N  
ATOM   3534  CA  HIS C 203     -21.057 -34.911   7.826  1.00 98.06           C  
ATOM   3535  C   HIS C 203     -19.538 -35.015   7.741  1.00 98.06           C  
ATOM   3536  CB  HIS C 203     -21.522 -35.174   9.259  1.00 98.06           C  
ATOM   3537  O   HIS C 203     -18.990 -36.117   7.661  1.00 98.06           O  
ATOM   3538  CG  HIS C 203     -22.911 -34.695   9.537  1.00 98.06           C  
ATOM   3539  CD2 HIS C 203     -23.804 -34.051   8.748  1.00 98.06           C  
ATOM   3540  ND1 HIS C 203     -23.526 -34.861  10.759  1.00 98.06           N  
ATOM   3541  CE1 HIS C 203     -24.740 -34.339  10.709  1.00 98.06           C  
ATOM   3542  NE2 HIS C 203     -24.933 -33.841   9.500  1.00 98.06           N  
ATOM   3543  N   ILE C 204     -18.916 -33.855   7.694  1.00 98.15           N  
ATOM   3544  CA  ILE C 204     -17.461 -33.771   7.763  1.00 98.15           C  
ATOM   3545  C   ILE C 204     -17.044 -33.095   9.067  1.00 98.15           C  
ATOM   3546  CB  ILE C 204     -16.882 -33.005   6.552  1.00 98.15           C  
ATOM   3547  O   ILE C 204     -17.469 -31.974   9.355  1.00 98.15           O  
ATOM   3548  CG1 ILE C 204     -17.220 -33.735   5.247  1.00 98.15           C  
ATOM   3549  CG2 ILE C 204     -15.369 -32.824   6.702  1.00 98.15           C  
ATOM   3550  CD1 ILE C 204     -16.803 -32.982   3.991  1.00 98.15           C  
ATOM   3551  N   GLN C 205     -16.286 -33.801   9.795  1.00 97.97           N  
ATOM   3552  CA  GLN C 205     -15.835 -33.294  11.086  1.00 97.97           C  
ATOM   3553  C   GLN C 205     -14.406 -32.764  11.001  1.00 97.97           C  
ATOM   3554  CB  GLN C 205     -15.927 -34.385  12.154  1.00 97.97           C  
ATOM   3555  O   GLN C 205     -13.522 -33.432  10.460  1.00 97.97           O  
ATOM   3556  CG  GLN C 205     -15.516 -33.921  13.545  1.00 97.97           C  
ATOM   3557  CD  GLN C 205     -15.467 -35.055  14.552  1.00 97.97           C  
ATOM   3558  NE2 GLN C 205     -16.160 -34.884  15.672  1.00 97.97           N  
ATOM   3559  OE1 GLN C 205     -14.811 -36.076  14.324  1.00 97.97           O  
ATOM   3560  N   PHE C 206     -14.244 -31.572  11.401  1.00 97.75           N  
ATOM   3561  CA  PHE C 206     -12.909 -31.007  11.553  1.00 97.75           C  
ATOM   3562  C   PHE C 206     -12.429 -31.131  12.995  1.00 97.75           C  
ATOM   3563  CB  PHE C 206     -12.893 -29.538  11.119  1.00 97.75           C  
ATOM   3564  O   PHE C 206     -13.122 -30.710  13.923  1.00 97.75           O  
ATOM   3565  CG  PHE C 206     -11.612 -28.821  11.451  1.00 97.75           C  
ATOM   3566  CD1 PHE C 206     -11.592 -27.810  12.404  1.00 97.75           C  
ATOM   3567  CD2 PHE C 206     -10.427 -29.158  10.809  1.00 97.75           C  
ATOM   3568  CE1 PHE C 206     -10.408 -27.144  12.713  1.00 97.75           C  
ATOM   3569  CE2 PHE C 206      -9.240 -28.497  11.112  1.00 97.75           C  
ATOM   3570  CZ  PHE C 206      -9.233 -27.490  12.064  1.00 97.75           C  
ATOM   3571  N   ASN C 207     -11.254 -31.659  13.197  1.00 97.43           N  
ATOM   3572  CA  ASN C 207     -10.611 -31.785  14.501  1.00 97.43           C  
ATOM   3573  C   ASN C 207      -9.476 -30.779  14.666  1.00 97.43           C  
ATOM   3574  CB  ASN C 207     -10.093 -33.210  14.708  1.00 97.43           C  
ATOM   3575  O   ASN C 207      -8.437 -30.897  14.014  1.00 97.43           O  
ATOM   3576  CG  ASN C 207      -9.575 -33.444  16.114  1.00 97.43           C  
ATOM   3577  ND2 ASN C 207      -9.666 -34.683  16.581  1.00 97.43           N  
ATOM   3578  OD1 ASN C 207      -9.097 -32.518  16.774  1.00 97.43           O  
ATOM   3579  N   LYS C 208      -9.650 -29.815  15.533  1.00 96.74           N  
ATOM   3580  CA  LYS C 208      -8.694 -28.721  15.676  1.00 96.74           C  
ATOM   3581  C   LYS C 208      -7.397 -29.206  16.317  1.00 96.74           C  
ATOM   3582  CB  LYS C 208      -9.296 -27.587  16.506  1.00 96.74           C  
ATOM   3583  O   LYS C 208      -6.345 -28.584  16.152  1.00 96.74           O  
ATOM   3584  CG  LYS C 208      -9.418 -27.902  17.990  1.00 96.74           C  
ATOM   3585  CD  LYS C 208      -9.855 -26.680  18.787  1.00 96.74           C  
ATOM   3586  CE  LYS C 208      -9.915 -26.977  20.279  1.00 96.74           C  
ATOM   3587  NZ  LYS C 208      -8.588 -26.784  20.937  1.00 96.74           N  
ATOM   3588  N   ASP C 209      -7.445 -30.296  17.045  1.00 96.53           N  
ATOM   3589  CA  ASP C 209      -6.276 -30.801  17.758  1.00 96.53           C  
ATOM   3590  C   ASP C 209      -5.240 -31.362  16.786  1.00 96.53           C  
ATOM   3591  CB  ASP C 209      -6.686 -31.876  18.767  1.00 96.53           C  
ATOM   3592  O   ASP C 209      -4.037 -31.179  16.979  1.00 96.53           O  
ATOM   3593  CG  ASP C 209      -7.627 -31.354  19.839  1.00 96.53           C  
ATOM   3594  OD1 ASP C 209      -8.579 -32.071  20.216  1.00 96.53           O  
ATOM   3595  OD2 ASP C 209      -7.416 -30.215  20.309  1.00 96.53           O  
ATOM   3596  N   ASN C 210      -5.740 -31.892  15.715  1.00 95.91           N  
ATOM   3597  CA  ASN C 210      -4.793 -32.468  14.767  1.00 95.91           C  
ATOM   3598  C   ASN C 210      -4.976 -31.887  13.368  1.00 95.91           C  
ATOM   3599  CB  ASN C 210      -4.928 -33.992  14.731  1.00 95.91           C  
ATOM   3600  O   ASN C 210      -4.304 -32.306  12.424  1.00 95.91           O  
ATOM   3601  CG  ASN C 210      -6.325 -34.445  14.354  1.00 95.91           C  
ATOM   3602  ND2 ASN C 210      -6.618 -35.719  14.587  1.00 95.91           N  
ATOM   3603  OD1 ASN C 210      -7.133 -33.657  13.856  1.00 95.91           O  
ATOM   3604  N   ASN C 211      -5.877 -30.926  13.128  1.00 96.67           N  
ATOM   3605  CA  ASN C 211      -6.131 -30.201  11.887  1.00 96.67           C  
ATOM   3606  C   ASN C 211      -6.534 -31.147  10.759  1.00 96.67           C  
ATOM   3607  CB  ASN C 211      -4.903 -29.384  11.482  1.00 96.67           C  
ATOM   3608  O   ASN C 211      -6.078 -30.996   9.624  1.00 96.67           O  
ATOM   3609  CG  ASN C 211      -4.695 -28.167  12.361  1.00 96.67           C  
ATOM   3610  ND2 ASN C 211      -3.678 -27.374  12.045  1.00 96.67           N  
ATOM   3611  OD1 ASN C 211      -5.441 -27.942  13.317  1.00 96.67           O  
ATOM   3612  N   THR C 212      -7.394 -32.117  11.092  1.00 97.51           N  
ATOM   3613  CA  THR C 212      -7.831 -33.085  10.092  1.00 97.51           C  
ATOM   3614  C   THR C 212      -9.326 -32.941   9.817  1.00 97.51           C  
ATOM   3615  CB  THR C 212      -7.525 -34.527  10.538  1.00 97.51           C  
ATOM   3616  O   THR C 212     -10.090 -32.548  10.701  1.00 97.51           O  
ATOM   3617  CG2 THR C 212      -6.027 -34.736  10.732  1.00 97.51           C  
ATOM   3618  OG1 THR C 212      -8.198 -34.791  11.776  1.00 97.51           O  
ATOM   3619  N   PHE C 213      -9.720 -33.220   8.601  1.00 98.03           N  
ATOM   3620  CA  PHE C 213     -11.112 -33.318   8.177  1.00 98.03           C  
ATOM   3621  C   PHE C 213     -11.495 -34.769   7.909  1.00 98.03           C  
ATOM   3622  CB  PHE C 213     -11.354 -32.471   6.923  1.00 98.03           C  
ATOM   3623  O   PHE C 213     -10.839 -35.455   7.123  1.00 98.03           O  
ATOM   3624  CG  PHE C 213     -11.161 -30.995   7.142  1.00 98.03           C  
ATOM   3625  CD1 PHE C 213     -12.256 -30.152   7.290  1.00 98.03           C  
ATOM   3626  CD2 PHE C 213      -9.885 -30.450   7.199  1.00 98.03           C  
ATOM   3627  CE1 PHE C 213     -12.081 -28.785   7.492  1.00 98.03           C  
ATOM   3628  CE2 PHE C 213      -9.702 -29.085   7.401  1.00 98.03           C  
ATOM   3629  CZ  PHE C 213     -10.801 -28.254   7.546  1.00 98.03           C  
ATOM   3630  N   THR C 214     -12.525 -35.254   8.606  1.00 98.11           N  
ATOM   3631  CA  THR C 214     -12.964 -36.637   8.456  1.00 98.11           C  
ATOM   3632  C   THR C 214     -14.430 -36.697   8.035  1.00 98.11           C  
ATOM   3633  CB  THR C 214     -12.770 -37.429   9.763  1.00 98.11           C  
ATOM   3634  O   THR C 214     -15.290 -36.088   8.675  1.00 98.11           O  
ATOM   3635  CG2 THR C 214     -13.148 -38.895   9.578  1.00 98.11           C  
ATOM   3636  OG1 THR C 214     -11.397 -37.348  10.164  1.00 98.11           O  
ATOM   3637  N   ALA C 215     -14.698 -37.276   6.863  1.00 98.25           N  
ATOM   3638  CA  ALA C 215     -16.070 -37.564   6.453  1.00 98.25           C  
ATOM   3639  C   ALA C 215     -16.625 -38.771   7.203  1.00 98.25           C  
ATOM   3640  CB  ALA C 215     -16.136 -37.802   4.946  1.00 98.25           C  
ATOM   3641  O   ALA C 215     -16.018 -39.845   7.198  1.00 98.25           O  
ATOM   3642  N   LEU C 216     -17.753 -38.652   7.838  1.00 98.01           N  
ATOM   3643  CA  LEU C 216     -18.271 -39.663   8.753  1.00 98.01           C  
ATOM   3644  C   LEU C 216     -19.335 -40.518   8.073  1.00 98.01           C  
ATOM   3645  CB  LEU C 216     -18.854 -39.003  10.006  1.00 98.01           C  
ATOM   3646  O   LEU C 216     -20.181 -39.998   7.341  1.00 98.01           O  
ATOM   3647  CG  LEU C 216     -17.919 -38.073  10.780  1.00 98.01           C  
ATOM   3648  CD1 LEU C 216     -18.670 -37.397  11.923  1.00 98.01           C  
ATOM   3649  CD2 LEU C 216     -16.713 -38.843  11.306  1.00 98.01           C  
ATOM   3650  N   LYS C 217     -19.263 -41.873   8.340  1.00 97.23           N  
ATOM   3651  CA  LYS C 217     -20.255 -42.828   7.855  1.00 97.23           C  
ATOM   3652  C   LYS C 217     -20.613 -42.555   6.396  1.00 97.23           C  
ATOM   3653  CB  LYS C 217     -21.515 -42.781   8.721  1.00 97.23           C  
ATOM   3654  O   LYS C 217     -21.786 -42.373   6.063  1.00 97.23           O  
ATOM   3655  CG  LYS C 217     -21.309 -43.290  10.140  1.00 97.23           C  
ATOM   3656  CD  LYS C 217     -22.635 -43.451  10.873  1.00 97.23           C  
ATOM   3657  CE  LYS C 217     -22.440 -44.062  12.254  1.00 97.23           C  
ATOM   3658  NZ  LYS C 217     -23.744 -44.305  12.941  1.00 97.23           N  
ATOM   3659  N   THR C 218     -19.571 -42.394   5.536  1.00 98.03           N  
ATOM   3660  CA  THR C 218     -19.797 -42.144   4.117  1.00 98.03           C  
ATOM   3661  C   THR C 218     -20.589 -43.286   3.487  1.00 98.03           C  
ATOM   3662  CB  THR C 218     -18.467 -41.961   3.363  1.00 98.03           C  
ATOM   3663  O   THR C 218     -20.588 -44.407   4.000  1.00 98.03           O  
ATOM   3664  CG2 THR C 218     -17.639 -40.836   3.974  1.00 98.03           C  
ATOM   3665  OG1 THR C 218     -17.717 -43.180   3.427  1.00 98.03           O  
ATOM   3666  N   LYS C 219     -21.366 -43.030   2.507  1.00 96.87           N  
ATOM   3667  CA  LYS C 219     -22.102 -44.054   1.771  1.00 96.87           C  
ATOM   3668  C   LYS C 219     -21.229 -44.691   0.694  1.00 96.87           C  
ATOM   3669  CB  LYS C 219     -23.363 -43.460   1.140  1.00 96.87           C  
ATOM   3670  O   LYS C 219     -20.617 -43.988  -0.112  1.00 96.87           O  
ATOM   3671  CG  LYS C 219     -24.381 -42.954   2.151  1.00 96.87           C  
ATOM   3672  CD  LYS C 219     -25.579 -42.311   1.463  1.00 96.87           C  
ATOM   3673  CE  LYS C 219     -26.548 -41.711   2.473  1.00 96.87           C  
ATOM   3674  NZ  LYS C 219     -26.147 -40.329   2.872  1.00 96.87           N  
ATOM   3675  N   GLY C 220     -21.111 -45.995   0.700  1.00 96.47           N  
ATOM   3676  CA  GLY C 220     -20.255 -46.712  -0.231  1.00 96.47           C  
ATOM   3677  C   GLY C 220     -20.568 -46.407  -1.684  1.00 96.47           C  
ATOM   3678  O   GLY C 220     -21.730 -46.438  -2.094  1.00 96.47           O  
ATOM   3679  N   GLY C 221     -19.463 -45.958  -2.399  1.00 97.16           N  
ATOM   3680  CA  GLY C 221     -19.570 -45.751  -3.834  1.00 97.16           C  
ATOM   3681  C   GLY C 221     -20.143 -44.394  -4.200  1.00 97.16           C  
ATOM   3682  O   GLY C 221     -20.258 -44.062  -5.382  1.00 97.16           O  
ATOM   3683  N   ILE C 222     -20.503 -43.643  -3.227  1.00 97.43           N  
ATOM   3684  CA  ILE C 222     -21.118 -42.351  -3.512  1.00 97.43           C  
ATOM   3685  C   ILE C 222     -20.049 -41.261  -3.524  1.00 97.43           C  
ATOM   3686  CB  ILE C 222     -22.220 -42.010  -2.484  1.00 97.43           C  
ATOM   3687  O   ILE C 222     -19.279 -41.128  -2.570  1.00 97.43           O  
ATOM   3688  CG1 ILE C 222     -23.321 -43.077  -2.508  1.00 97.43           C  
ATOM   3689  CG2 ILE C 222     -22.799 -40.619  -2.755  1.00 97.43           C  
ATOM   3690  CD1 ILE C 222     -24.063 -43.171  -3.834  1.00 97.43           C  
ATOM   3691  N   LEU C 223     -20.006 -40.458  -4.535  1.00 97.50           N  
ATOM   3692  CA  LEU C 223     -19.045 -39.382  -4.748  1.00 97.50           C  
ATOM   3693  C   LEU C 223     -19.454 -38.128  -3.981  1.00 97.50           C  
ATOM   3694  CB  LEU C 223     -18.919 -39.063  -6.240  1.00 97.50           C  
ATOM   3695  O   LEU C 223     -20.641 -37.808  -3.894  1.00 97.50           O  
ATOM   3696  CG  LEU C 223     -17.958 -37.932  -6.613  1.00 97.50           C  
ATOM   3697  CD1 LEU C 223     -16.522 -38.330  -6.291  1.00 97.50           C  
ATOM   3698  CD2 LEU C 223     -18.102 -37.573  -8.088  1.00 97.50           C  
ATOM   3699  N   CYS C 224     -18.504 -37.445  -3.366  1.00 97.46           N  
ATOM   3700  CA  CYS C 224     -18.655 -36.112  -2.793  1.00 97.46           C  
ATOM   3701  C   CYS C 224     -17.635 -35.146  -3.382  1.00 97.46           C  
ATOM   3702  CB  CYS C 224     -18.503 -36.163  -1.273  1.00 97.46           C  
ATOM   3703  O   CYS C 224     -16.442 -35.451  -3.435  1.00 97.46           O  
ATOM   3704  SG  CYS C 224     -19.790 -37.123  -0.444  1.00 97.46           S  
ATOM   3705  N   ARG C 225     -18.073 -34.042  -3.964  1.00 97.48           N  
ATOM   3706  CA  ARG C 225     -17.235 -32.968  -4.485  1.00 97.48           C  
ATOM   3707  C   ARG C 225     -17.723 -31.607  -4.000  1.00 97.48           C  
ATOM   3708  CB  ARG C 225     -17.208 -33.000  -6.015  1.00 97.48           C  
ATOM   3709  O   ARG C 225     -18.883 -31.246  -4.212  1.00 97.48           O  
ATOM   3710  CG  ARG C 225     -16.660 -34.295  -6.594  1.00 97.48           C  
ATOM   3711  CD  ARG C 225     -16.731 -34.306  -8.115  1.00 97.48           C  
ATOM   3712  NE  ARG C 225     -16.351 -35.605  -8.662  1.00 97.48           N  
ATOM   3713  NH1 ARG C 225     -16.979 -35.108 -10.829  1.00 97.48           N  
ATOM   3714  NH2 ARG C 225     -16.100 -37.165 -10.329  1.00 97.48           N  
ATOM   3715  CZ  ARG C 225     -16.478 -35.957  -9.939  1.00 97.48           C  
ATOM   3716  N   GLY C 226     -16.856 -30.858  -3.237  1.00 97.42           N  
ATOM   3717  CA  GLY C 226     -17.283 -29.566  -2.725  1.00 97.42           C  
ATOM   3718  C   GLY C 226     -16.160 -28.781  -2.075  1.00 97.42           C  
ATOM   3719  O   GLY C 226     -14.985 -29.111  -2.246  1.00 97.42           O  
ATOM   3720  N   GLN C 227     -16.484 -27.685  -1.476  1.00 97.75           N  
ATOM   3721  CA  GLN C 227     -15.575 -26.830  -0.721  1.00 97.75           C  
ATOM   3722  C   GLN C 227     -16.141 -26.508   0.659  1.00 97.75           C  
ATOM   3723  CB  GLN C 227     -15.293 -25.536  -1.487  1.00 97.75           C  
ATOM   3724  O   GLN C 227     -17.356 -26.374   0.822  1.00 97.75           O  
ATOM   3725  CG  GLN C 227     -14.546 -25.748  -2.797  1.00 97.75           C  
ATOM   3726  CD  GLN C 227     -14.107 -24.446  -3.440  1.00 97.75           C  
ATOM   3727  NE2 GLN C 227     -13.801 -24.496  -4.732  1.00 97.75           N  
ATOM   3728  OE1 GLN C 227     -14.045 -23.403  -2.781  1.00 97.75           O  
ATOM   3729  N   ILE C 228     -15.240 -26.492   1.630  1.00 97.41           N  
ATOM   3730  CA  ILE C 228     -15.555 -26.005   2.969  1.00 97.41           C  
ATOM   3731  C   ILE C 228     -14.716 -24.767   3.278  1.00 97.41           C  
ATOM   3732  CB  ILE C 228     -15.316 -27.094   4.038  1.00 97.41           C  
ATOM   3733  O   ILE C 228     -13.491 -24.787   3.133  1.00 97.41           O  
ATOM   3734  CG1 ILE C 228     -16.254 -28.285   3.806  1.00 97.41           C  
ATOM   3735  CG2 ILE C 228     -15.498 -26.519   5.446  1.00 97.41           C  
ATOM   3736  CD1 ILE C 228     -15.903 -29.518   4.627  1.00 97.41           C  
ATOM   3737  N   THR C 229     -15.396 -23.709   3.618  1.00 97.58           N  
ATOM   3738  CA  THR C 229     -14.707 -22.472   3.970  1.00 97.58           C  
ATOM   3739  C   THR C 229     -14.735 -22.248   5.479  1.00 97.58           C  
ATOM   3740  CB  THR C 229     -15.334 -21.260   3.256  1.00 97.58           C  
ATOM   3741  O   THR C 229     -15.797 -22.311   6.101  1.00 97.58           O  
ATOM   3742  CG2 THR C 229     -14.613 -19.969   3.628  1.00 97.58           C  
ATOM   3743  OG1 THR C 229     -15.248 -21.451   1.838  1.00 97.58           O  
ATOM   3744  N   ILE C 230     -13.562 -22.029   6.029  1.00 96.79           N  
ATOM   3745  CA  ILE C 230     -13.420 -21.811   7.464  1.00 96.79           C  
ATOM   3746  C   ILE C 230     -12.613 -20.540   7.715  1.00 96.79           C  
ATOM   3747  CB  ILE C 230     -12.747 -23.019   8.155  1.00 96.79           C  
ATOM   3748  O   ILE C 230     -11.671 -20.239   6.978  1.00 96.79           O  
ATOM   3749  CG1 ILE C 230     -13.494 -24.313   7.815  1.00 96.79           C  
ATOM   3750  CG2 ILE C 230     -12.681 -22.806   9.670  1.00 96.79           C  
ATOM   3751  CD1 ILE C 230     -12.777 -25.579   8.264  1.00 96.79           C  
ATOM   3752  N   MET C 231     -12.970 -19.775   8.708  1.00 97.40           N  
ATOM   3753  CA  MET C 231     -12.227 -18.593   9.134  1.00 97.40           C  
ATOM   3754  C   MET C 231     -11.240 -18.941  10.243  1.00 97.40           C  
ATOM   3755  CB  MET C 231     -13.184 -17.499   9.610  1.00 97.40           C  
ATOM   3756  O   MET C 231     -11.601 -19.609  11.214  1.00 97.40           O  
ATOM   3757  CG  MET C 231     -12.502 -16.172   9.902  1.00 97.40           C  
ATOM   3758  SD  MET C 231     -12.101 -15.237   8.375  1.00 97.40           S  
ATOM   3759  CE  MET C 231     -13.771 -14.785   7.829  1.00 97.40           C  
ATOM   3760  N   LEU C 232      -9.941 -18.604   9.956  1.00 96.75           N  
ATOM   3761  CA  LEU C 232      -8.901 -18.856  10.947  1.00 96.75           C  
ATOM   3762  C   LEU C 232      -9.042 -17.912  12.136  1.00 96.75           C  
ATOM   3763  CB  LEU C 232      -7.513 -18.702  10.319  1.00 96.75           C  
ATOM   3764  O   LEU C 232      -9.468 -16.766  11.977  1.00 96.75           O  
ATOM   3765  CG  LEU C 232      -7.214 -19.589   9.109  1.00 96.75           C  
ATOM   3766  CD1 LEU C 232      -5.841 -19.256   8.535  1.00 96.75           C  
ATOM   3767  CD2 LEU C 232      -7.296 -21.062   9.493  1.00 96.75           C  
TER    3768      LEU C 232                                                      
ATOM   3769  N   LEU D   1      41.183  36.014  -0.737  1.00 92.65           N  
ATOM   3770  CA  LEU D   1      40.710  35.782  -2.098  1.00 92.65           C  
ATOM   3771  C   LEU D   1      41.866  35.409  -3.019  1.00 92.65           C  
ATOM   3772  CB  LEU D   1      39.993  37.023  -2.635  1.00 92.65           C  
ATOM   3773  O   LEU D   1      42.920  36.048  -2.990  1.00 92.65           O  
ATOM   3774  CG  LEU D   1      38.685  37.404  -1.941  1.00 92.65           C  
ATOM   3775  CD1 LEU D   1      38.285  38.829  -2.310  1.00 92.65           C  
ATOM   3776  CD2 LEU D   1      37.578  36.421  -2.308  1.00 92.65           C  
ATOM   3777  N   SER D   2      41.749  34.231  -3.638  1.00 95.20           N  
ATOM   3778  CA  SER D   2      42.740  33.782  -4.610  1.00 95.20           C  
ATOM   3779  C   SER D   2      42.091  33.463  -5.953  1.00 95.20           C  
ATOM   3780  CB  SER D   2      43.483  32.551  -4.089  1.00 95.20           C  
ATOM   3781  O   SER D   2      41.006  32.880  -6.001  1.00 95.20           O  
ATOM   3782  OG  SER D   2      44.322  32.007  -5.094  1.00 95.20           O  
ATOM   3783  N   TYR D   3      42.616  34.240  -7.033  1.00 93.69           N  
ATOM   3784  CA  TYR D   3      42.068  33.969  -8.357  1.00 93.69           C  
ATOM   3785  C   TYR D   3      43.170  33.577  -9.334  1.00 93.69           C  
ATOM   3786  CB  TYR D   3      41.313  35.192  -8.887  1.00 93.69           C  
ATOM   3787  O   TYR D   3      44.325  33.977  -9.169  1.00 93.69           O  
ATOM   3788  CG  TYR D   3      42.201  36.380  -9.166  1.00 93.69           C  
ATOM   3789  CD1 TYR D   3      42.477  37.318  -8.174  1.00 93.69           C  
ATOM   3790  CD2 TYR D   3      42.766  36.568 -10.423  1.00 93.69           C  
ATOM   3791  CE1 TYR D   3      43.293  38.415  -8.427  1.00 93.69           C  
ATOM   3792  CE2 TYR D   3      43.584  37.661 -10.688  1.00 93.69           C  
ATOM   3793  OH  TYR D   3      44.651  39.662  -9.942  1.00 93.69           O  
ATOM   3794  CZ  TYR D   3      43.842  38.578  -9.685  1.00 93.69           C  
ATOM   3795  N   ASP D   4      42.858  32.506 -10.230  1.00 95.03           N  
ATOM   3796  CA  ASP D   4      43.745  32.112 -11.320  1.00 95.03           C  
ATOM   3797  C   ASP D   4      42.972  31.956 -12.628  1.00 95.03           C  
ATOM   3798  CB  ASP D   4      44.470  30.809 -10.978  1.00 95.03           C  
ATOM   3799  O   ASP D   4      41.801  32.330 -12.712  1.00 95.03           O  
ATOM   3800  CG  ASP D   4      43.525  29.633 -10.805  1.00 95.03           C  
ATOM   3801  OD1 ASP D   4      43.899  28.642 -10.141  1.00 95.03           O  
ATOM   3802  OD2 ASP D   4      42.397  29.695 -11.341  1.00 95.03           O  
ATOM   3803  N   ARG D   5      43.588  31.490 -13.555  1.00 94.16           N  
ATOM   3804  CA  ARG D   5      42.988  31.394 -14.882  1.00 94.16           C  
ATOM   3805  C   ARG D   5      41.769  30.478 -14.867  1.00 94.16           C  
ATOM   3806  CB  ARG D   5      44.012  30.888 -15.900  1.00 94.16           C  
ATOM   3807  O   ARG D   5      40.902  30.576 -15.738  1.00 94.16           O  
ATOM   3808  CG  ARG D   5      45.105  31.893 -16.228  1.00 94.16           C  
ATOM   3809  CD  ARG D   5      46.019  31.392 -17.337  1.00 94.16           C  
ATOM   3810  NE  ARG D   5      47.108  32.327 -17.602  1.00 94.16           N  
ATOM   3811  NH1 ARG D   5      48.115  31.018 -19.217  1.00 94.16           N  
ATOM   3812  NH2 ARG D   5      49.022  33.045 -18.649  1.00 94.16           N  
ATOM   3813  CZ  ARG D   5      48.079  32.128 -18.489  1.00 94.16           C  
ATOM   3814  N   ASP D   6      41.684  29.667 -13.838  1.00 94.47           N  
ATOM   3815  CA  ASP D   6      40.639  28.648 -13.810  1.00 94.47           C  
ATOM   3816  C   ASP D   6      39.475  29.080 -12.921  1.00 94.47           C  
ATOM   3817  CB  ASP D   6      41.205  27.312 -13.324  1.00 94.47           C  
ATOM   3818  O   ASP D   6      38.409  28.461 -12.942  1.00 94.47           O  
ATOM   3819  CG  ASP D   6      42.246  26.732 -14.265  1.00 94.47           C  
ATOM   3820  OD1 ASP D   6      43.294  26.244 -13.790  1.00 94.47           O  
ATOM   3821  OD2 ASP D   6      42.018  26.766 -15.494  1.00 94.47           O  
ATOM   3822  N   GLY D   7      39.657  29.999 -12.042  1.00 95.79           N  
ATOM   3823  CA  GLY D   7      38.510  30.348 -11.219  1.00 95.79           C  
ATOM   3824  C   GLY D   7      38.881  31.156  -9.989  1.00 95.79           C  
ATOM   3825  O   GLY D   7      39.966  31.739  -9.928  1.00 95.79           O  
ATOM   3826  N   LEU D   8      38.057  31.407  -9.086  1.00 95.87           N  
ATOM   3827  CA  LEU D   8      38.167  32.190  -7.860  1.00 95.87           C  
ATOM   3828  C   LEU D   8      37.995  31.304  -6.631  1.00 95.87           C  
ATOM   3829  CB  LEU D   8      37.124  33.311  -7.846  1.00 95.87           C  
ATOM   3830  O   LEU D   8      37.184  30.375  -6.640  1.00 95.87           O  
ATOM   3831  CG  LEU D   8      37.050  34.151  -6.569  1.00 95.87           C  
ATOM   3832  CD1 LEU D   8      38.298  35.017  -6.431  1.00 95.87           C  
ATOM   3833  CD2 LEU D   8      35.792  35.013  -6.569  1.00 95.87           C  
ATOM   3834  N   SER D   9      38.821  31.433  -5.651  1.00 96.49           N  
ATOM   3835  CA  SER D   9      38.670  30.749  -4.371  1.00 96.49           C  
ATOM   3836  C   SER D   9      38.489  31.744  -3.230  1.00 96.49           C  
ATOM   3837  CB  SER D   9      39.880  29.856  -4.094  1.00 96.49           C  
ATOM   3838  O   SER D   9      39.059  32.837  -3.257  1.00 96.49           O  
ATOM   3839  OG  SER D   9      41.036  30.639  -3.848  1.00 96.49           O  
ATOM   3840  N   ILE D  10      37.759  31.547  -2.234  1.00 97.04           N  
ATOM   3841  CA  ILE D  10      37.492  32.358  -1.051  1.00 97.04           C  
ATOM   3842  C   ILE D  10      37.915  31.597   0.203  1.00 97.04           C  
ATOM   3843  CB  ILE D  10      36.000  32.751  -0.961  1.00 97.04           C  
ATOM   3844  O   ILE D  10      37.436  30.489   0.456  1.00 97.04           O  
ATOM   3845  CG1 ILE D  10      35.562  33.478  -2.238  1.00 97.04           C  
ATOM   3846  CG2 ILE D  10      35.743  33.616   0.276  1.00 97.04           C  
ATOM   3847  CD1 ILE D  10      34.058  33.694  -2.343  1.00 97.04           C  
ATOM   3848  N   GLY D  11      38.907  32.141   0.892  1.00 96.55           N  
ATOM   3849  CA  GLY D  11      39.330  31.591   2.170  1.00 96.55           C  
ATOM   3850  C   GLY D  11      40.337  30.466   2.031  1.00 96.55           C  
ATOM   3851  O   GLY D  11      40.698  29.823   3.019  1.00 96.55           O  
ATOM   3852  N   LYS D  12      40.852  30.221   0.730  1.00 96.27           N  
ATOM   3853  CA  LYS D  12      41.816  29.160   0.451  1.00 96.27           C  
ATOM   3854  C   LYS D  12      42.390  29.296  -0.956  1.00 96.27           C  
ATOM   3855  CB  LYS D  12      41.167  27.786   0.622  1.00 96.27           C  
ATOM   3856  O   LYS D  12      41.984  30.178  -1.716  1.00 96.27           O  
ATOM   3857  CG  LYS D  12      40.064  27.493  -0.384  1.00 96.27           C  
ATOM   3858  CD  LYS D  12      39.439  26.124  -0.146  1.00 96.27           C  
ATOM   3859  CE  LYS D  12      40.388  25.000  -0.540  1.00 96.27           C  
ATOM   3860  NZ  LYS D  12      39.687  23.684  -0.614  1.00 96.27           N  
ATOM   3861  N   ILE D  13      43.347  28.531  -1.225  1.00 95.87           N  
ATOM   3862  CA  ILE D  13      43.842  28.403  -2.591  1.00 95.87           C  
ATOM   3863  C   ILE D  13      42.954  27.438  -3.373  1.00 95.87           C  
ATOM   3864  CB  ILE D  13      45.310  27.922  -2.617  1.00 95.87           C  
ATOM   3865  O   ILE D  13      42.570  26.385  -2.861  1.00 95.87           O  
ATOM   3866  CG1 ILE D  13      46.225  28.960  -1.956  1.00 95.87           C  
ATOM   3867  CG2 ILE D  13      45.758  27.633  -4.053  1.00 95.87           C  
ATOM   3868  CD1 ILE D  13      47.666  28.498  -1.789  1.00 95.87           C  
ATOM   3869  N   ARG D  14      42.671  27.854  -4.614  1.00 95.60           N  
ATOM   3870  CA  ARG D  14      41.718  27.082  -5.405  1.00 95.60           C  
ATOM   3871  C   ARG D  14      42.240  25.674  -5.669  1.00 95.60           C  
ATOM   3872  CB  ARG D  14      41.422  27.788  -6.730  1.00 95.60           C  
ATOM   3873  O   ARG D  14      43.323  25.503  -6.233  1.00 95.60           O  
ATOM   3874  CG  ARG D  14      40.274  27.171  -7.513  1.00 95.60           C  
ATOM   3875  CD  ARG D  14      40.131  27.800  -8.892  1.00 95.60           C  
ATOM   3876  NE  ARG D  14      41.266  27.478  -9.752  1.00 95.60           N  
ATOM   3877  NH1 ARG D  14      40.539  25.346 -10.265  1.00 95.60           N  
ATOM   3878  NH2 ARG D  14      42.505  26.134 -11.142  1.00 95.60           N  
ATOM   3879  CZ  ARG D  14      41.434  26.320 -10.384  1.00 95.60           C  
ATOM   3880  N   GLU D  15      41.519  24.720  -5.326  1.00 96.90           N  
ATOM   3881  CA  GLU D  15      41.861  23.317  -5.546  1.00 96.90           C  
ATOM   3882  C   GLU D  15      40.860  22.646  -6.482  1.00 96.90           C  
ATOM   3883  CB  GLU D  15      41.924  22.564  -4.215  1.00 96.90           C  
ATOM   3884  O   GLU D  15      41.208  21.707  -7.201  1.00 96.90           O  
ATOM   3885  CG  GLU D  15      43.006  23.070  -3.273  1.00 96.90           C  
ATOM   3886  CD  GLU D  15      42.940  22.441  -1.890  1.00 96.90           C  
ATOM   3887  OE1 GLU D  15      43.770  21.554  -1.586  1.00 96.90           O  
ATOM   3888  OE2 GLU D  15      42.051  22.837  -1.104  1.00 96.90           O  
ATOM   3889  N   PHE D  16      39.564  23.203  -6.503  1.00 95.66           N  
ATOM   3890  CA  PHE D  16      38.498  22.523  -7.229  1.00 95.66           C  
ATOM   3891  C   PHE D  16      37.600  23.529  -7.939  1.00 95.66           C  
ATOM   3892  CB  PHE D  16      37.667  21.655  -6.279  1.00 95.66           C  
ATOM   3893  O   PHE D  16      37.428  24.656  -7.469  1.00 95.66           O  
ATOM   3894  CG  PHE D  16      38.485  20.684  -5.472  1.00 95.66           C  
ATOM   3895  CD1 PHE D  16      38.992  19.529  -6.054  1.00 95.66           C  
ATOM   3896  CD2 PHE D  16      38.747  20.927  -4.130  1.00 95.66           C  
ATOM   3897  CE1 PHE D  16      39.750  18.628  -5.309  1.00 95.66           C  
ATOM   3898  CE2 PHE D  16      39.503  20.031  -3.379  1.00 95.66           C  
ATOM   3899  CZ  PHE D  16      40.003  18.882  -3.970  1.00 95.66           C  
ATOM   3900  N   GLY D  17      36.904  23.283  -8.932  1.00 96.91           N  
ATOM   3901  CA  GLY D  17      35.849  24.017  -9.613  1.00 96.91           C  
ATOM   3902  C   GLY D  17      36.252  25.430  -9.989  1.00 96.91           C  
ATOM   3903  O   GLY D  17      37.397  25.833  -9.773  1.00 96.91           O  
ATOM   3904  N   ALA D  18      35.427  26.195 -10.661  1.00 97.15           N  
ATOM   3905  CA  ALA D  18      35.634  27.588 -11.050  1.00 97.15           C  
ATOM   3906  C   ALA D  18      35.489  28.520  -9.850  1.00 97.15           C  
ATOM   3907  CB  ALA D  18      34.652  27.985 -12.150  1.00 97.15           C  
ATOM   3908  O   ALA D  18      36.075  29.605  -9.825  1.00 97.15           O  
ATOM   3909  N   LEU D  19      34.672  28.081  -8.831  1.00 97.55           N  
ATOM   3910  CA  LEU D  19      34.494  28.764  -7.554  1.00 97.55           C  
ATOM   3911  C   LEU D  19      34.666  27.794  -6.390  1.00 97.55           C  
ATOM   3912  CB  LEU D  19      33.113  29.422  -7.486  1.00 97.55           C  
ATOM   3913  O   LEU D  19      33.936  26.806  -6.287  1.00 97.55           O  
ATOM   3914  CG  LEU D  19      32.776  30.157  -6.188  1.00 97.55           C  
ATOM   3915  CD1 LEU D  19      33.777  31.281  -5.940  1.00 97.55           C  
ATOM   3916  CD2 LEU D  19      31.353  30.703  -6.237  1.00 97.55           C  
ATOM   3917  N   ASP D  20      35.657  27.948  -5.600  1.00 97.29           N  
ATOM   3918  CA  ASP D  20      36.021  27.106  -4.464  1.00 97.29           C  
ATOM   3919  C   ASP D  20      35.946  27.888  -3.155  1.00 97.29           C  
ATOM   3920  CB  ASP D  20      37.426  26.529  -4.652  1.00 97.29           C  
ATOM   3921  O   ASP D  20      36.776  28.763  -2.900  1.00 97.29           O  
ATOM   3922  CG  ASP D  20      37.739  25.404  -3.682  1.00 97.29           C  
ATOM   3923  OD1 ASP D  20      38.871  24.874  -3.707  1.00 97.29           O  
ATOM   3924  OD2 ASP D  20      36.845  25.041  -2.887  1.00 97.29           O  
ATOM   3925  N   VAL D  21      34.991  27.736  -2.370  1.00 97.58           N  
ATOM   3926  CA  VAL D  21      34.698  28.538  -1.187  1.00 97.58           C  
ATOM   3927  C   VAL D  21      34.982  27.725   0.073  1.00 97.58           C  
ATOM   3928  CB  VAL D  21      33.233  29.031  -1.184  1.00 97.58           C  
ATOM   3929  O   VAL D  21      34.466  26.616   0.234  1.00 97.58           O  
ATOM   3930  CG1 VAL D  21      32.963  29.914   0.032  1.00 97.58           C  
ATOM   3931  CG2 VAL D  21      32.922  29.784  -2.476  1.00 97.58           C  
ATOM   3932  N   ALA D  22      35.978  28.137   0.939  1.00 97.28           N  
ATOM   3933  CA  ALA D  22      36.213  27.550   2.256  1.00 97.28           C  
ATOM   3934  C   ALA D  22      35.251  28.125   3.292  1.00 97.28           C  
ATOM   3935  CB  ALA D  22      37.658  27.781   2.691  1.00 97.28           C  
ATOM   3936  O   ALA D  22      35.592  29.068   4.010  1.00 97.28           O  
ATOM   3937  N   GLY D  23      34.015  27.656   3.295  1.00 96.39           N  
ATOM   3938  CA  GLY D  23      32.949  28.123   4.167  1.00 96.39           C  
ATOM   3939  C   GLY D  23      31.576  28.036   3.529  1.00 96.39           C  
ATOM   3940  O   GLY D  23      31.440  27.572   2.395  1.00 96.39           O  
ATOM   3941  N   ASP D  24      30.590  28.516   4.304  1.00 97.30           N  
ATOM   3942  CA  ASP D  24      29.201  28.426   3.867  1.00 97.30           C  
ATOM   3943  C   ASP D  24      28.876  29.512   2.843  1.00 97.30           C  
ATOM   3944  CB  ASP D  24      28.253  28.531   5.063  1.00 97.30           C  
ATOM   3945  O   ASP D  24      29.434  30.610   2.896  1.00 97.30           O  
ATOM   3946  CG  ASP D  24      28.392  27.371   6.033  1.00 97.30           C  
ATOM   3947  OD1 ASP D  24      27.989  27.507   7.208  1.00 97.30           O  
ATOM   3948  OD2 ASP D  24      28.911  26.312   5.619  1.00 97.30           O  
ATOM   3949  N   ILE D  25      28.027  29.211   1.923  1.00 97.91           N  
ATOM   3950  CA  ILE D  25      27.579  30.122   0.875  1.00 97.91           C  
ATOM   3951  C   ILE D  25      26.128  30.524   1.126  1.00 97.91           C  
ATOM   3952  CB  ILE D  25      27.724  29.487  -0.526  1.00 97.91           C  
ATOM   3953  O   ILE D  25      25.271  29.668   1.361  1.00 97.91           O  
ATOM   3954  CG1 ILE D  25      29.169  29.029  -0.758  1.00 97.91           C  
ATOM   3955  CG2 ILE D  25      27.280  30.469  -1.614  1.00 97.91           C  
ATOM   3956  CD1 ILE D  25      29.368  28.230  -2.039  1.00 97.91           C  
ATOM   3957  N   TYR D  26      25.880  31.769   1.133  1.00 97.66           N  
ATOM   3958  CA  TYR D  26      24.540  32.308   1.333  1.00 97.66           C  
ATOM   3959  C   TYR D  26      24.056  33.042   0.088  1.00 97.66           C  
ATOM   3960  CB  TYR D  26      24.514  33.252   2.539  1.00 97.66           C  
ATOM   3961  O   TYR D  26      24.840  33.709  -0.591  1.00 97.66           O  
ATOM   3962  CG  TYR D  26      24.597  32.541   3.868  1.00 97.66           C  
ATOM   3963  CD1 TYR D  26      23.523  32.553   4.755  1.00 97.66           C  
ATOM   3964  CD2 TYR D  26      25.749  31.856   4.240  1.00 97.66           C  
ATOM   3965  CE1 TYR D  26      23.596  31.901   5.982  1.00 97.66           C  
ATOM   3966  CE2 TYR D  26      25.833  31.200   5.464  1.00 97.66           C  
ATOM   3967  OH  TYR D  26      24.830  30.581   7.539  1.00 97.66           O  
ATOM   3968  CZ  TYR D  26      24.753  31.228   6.326  1.00 97.66           C  
ATOM   3969  N   ALA D  27      22.802  32.870  -0.240  1.00 97.74           N  
ATOM   3970  CA  ALA D  27      22.103  33.639  -1.266  1.00 97.74           C  
ATOM   3971  C   ALA D  27      20.819  34.251  -0.714  1.00 97.74           C  
ATOM   3972  CB  ALA D  27      21.793  32.757  -2.473  1.00 97.74           C  
ATOM   3973  O   ALA D  27      20.010  33.557  -0.094  1.00 97.74           O  
ATOM   3974  N   ASN D  28      20.717  35.557  -0.882  1.00 96.07           N  
ATOM   3975  CA  ASN D  28      19.538  36.269  -0.402  1.00 96.07           C  
ATOM   3976  C   ASN D  28      19.290  36.007   1.081  1.00 96.07           C  
ATOM   3977  CB  ASN D  28      18.306  35.883  -1.223  1.00 96.07           C  
ATOM   3978  O   ASN D  28      18.160  35.724   1.485  1.00 96.07           O  
ATOM   3979  CG  ASN D  28      18.437  36.262  -2.686  1.00 96.07           C  
ATOM   3980  ND2 ASN D  28      18.103  35.331  -3.571  1.00 96.07           N  
ATOM   3981  OD1 ASN D  28      18.836  37.381  -3.016  1.00 96.07           O  
ATOM   3982  N   ASN D  29      20.361  35.988   1.871  1.00 95.93           N  
ATOM   3983  CA  ASN D  29      20.372  35.950   3.330  1.00 95.93           C  
ATOM   3984  C   ASN D  29      20.010  34.565   3.858  1.00 95.93           C  
ATOM   3985  CB  ASN D  29      19.419  37.002   3.902  1.00 95.93           C  
ATOM   3986  O   ASN D  29      19.607  34.422   5.013  1.00 95.93           O  
ATOM   3987  CG  ASN D  29      19.872  38.420   3.612  1.00 95.93           C  
ATOM   3988  ND2 ASN D  29      18.915  39.322   3.429  1.00 95.93           N  
ATOM   3989  OD1 ASN D  29      21.072  38.701   3.551  1.00 95.93           O  
ATOM   3990  N   SER D  30      20.079  33.548   2.974  1.00 96.75           N  
ATOM   3991  CA  SER D  30      19.805  32.176   3.386  1.00 96.75           C  
ATOM   3992  C   SER D  30      20.892  31.224   2.898  1.00 96.75           C  
ATOM   3993  CB  SER D  30      18.443  31.720   2.862  1.00 96.75           C  
ATOM   3994  O   SER D  30      21.448  31.413   1.814  1.00 96.75           O  
ATOM   3995  OG  SER D  30      17.405  32.533   3.383  1.00 96.75           O  
ATOM   3996  N   PRO D  31      21.184  30.248   3.762  1.00 97.20           N  
ATOM   3997  CA  PRO D  31      22.143  29.264   3.256  1.00 97.20           C  
ATOM   3998  C   PRO D  31      21.635  28.526   2.019  1.00 97.20           C  
ATOM   3999  CB  PRO D  31      22.315  28.301   4.434  1.00 97.20           C  
ATOM   4000  O   PRO D  31      20.443  28.223   1.923  1.00 97.20           O  
ATOM   4001  CG  PRO D  31      21.041  28.413   5.207  1.00 97.20           C  
ATOM   4002  CD  PRO D  31      20.523  29.816   5.074  1.00 97.20           C  
ATOM   4003  N   ILE D  32      22.509  28.259   1.067  1.00 97.67           N  
ATOM   4004  CA  ILE D  32      22.125  27.494  -0.114  1.00 97.67           C  
ATOM   4005  C   ILE D  32      22.217  26.000   0.186  1.00 97.67           C  
ATOM   4006  CB  ILE D  32      23.006  27.852  -1.332  1.00 97.67           C  
ATOM   4007  O   ILE D  32      22.750  25.601   1.225  1.00 97.67           O  
ATOM   4008  CG1 ILE D  32      24.459  27.431  -1.081  1.00 97.67           C  
ATOM   4009  CG2 ILE D  32      22.915  29.348  -1.643  1.00 97.67           C  
ATOM   4010  CD1 ILE D  32      25.287  27.279  -2.349  1.00 97.67           C  
ATOM   4011  N   GLN D  33      21.711  25.172  -0.703  1.00 97.77           N  
ATOM   4012  CA  GLN D  33      21.878  23.728  -0.589  1.00 97.77           C  
ATOM   4013  C   GLN D  33      23.297  23.307  -0.964  1.00 97.77           C  
ATOM   4014  CB  GLN D  33      20.864  22.998  -1.471  1.00 97.77           C  
ATOM   4015  O   GLN D  33      23.614  23.157  -2.146  1.00 97.77           O  
ATOM   4016  CG  GLN D  33      20.957  21.480  -1.389  1.00 97.77           C  
ATOM   4017  CD  GLN D  33      20.663  20.949   0.002  1.00 97.77           C  
ATOM   4018  NE2 GLN D  33      21.479  20.007   0.462  1.00 97.77           N  
ATOM   4019  OE1 GLN D  33      19.710  21.382   0.658  1.00 97.77           O  
ATOM   4020  N   GLN D  34      24.189  23.243   0.015  1.00 97.40           N  
ATOM   4021  CA  GLN D  34      25.599  22.961  -0.236  1.00 97.40           C  
ATOM   4022  C   GLN D  34      25.829  21.469  -0.464  1.00 97.40           C  
ATOM   4023  CB  GLN D  34      26.461  23.453   0.927  1.00 97.40           C  
ATOM   4024  O   GLN D  34      26.616  21.083  -1.330  1.00 97.40           O  
ATOM   4025  CG  GLN D  34      26.541  24.970   1.033  1.00 97.40           C  
ATOM   4026  CD  GLN D  34      27.497  25.433   2.116  1.00 97.40           C  
ATOM   4027  NE2 GLN D  34      28.070  24.483   2.847  1.00 97.40           N  
ATOM   4028  OE1 GLN D  34      27.721  26.635   2.294  1.00 97.40           O  
ATOM   4029  N   TYR D  35      25.106  20.624   0.270  1.00 97.74           N  
ATOM   4030  CA  TYR D  35      25.252  19.182   0.108  1.00 97.74           C  
ATOM   4031  C   TYR D  35      24.688  18.724  -1.232  1.00 97.74           C  
ATOM   4032  CB  TYR D  35      24.552  18.439   1.250  1.00 97.74           C  
ATOM   4033  O   TYR D  35      23.567  19.086  -1.597  1.00 97.74           O  
ATOM   4034  CG  TYR D  35      24.762  16.945   1.221  1.00 97.74           C  
ATOM   4035  CD1 TYR D  35      23.807  16.099   0.661  1.00 97.74           C  
ATOM   4036  CD2 TYR D  35      25.913  16.376   1.755  1.00 97.74           C  
ATOM   4037  CE1 TYR D  35      23.995  14.721   0.633  1.00 97.74           C  
ATOM   4038  CE2 TYR D  35      26.111  14.999   1.733  1.00 97.74           C  
ATOM   4039  OH  TYR D  35      25.339  12.818   1.146  1.00 97.74           O  
ATOM   4040  CZ  TYR D  35      25.148  14.181   1.171  1.00 97.74           C  
ATOM   4041  N   GLN D  36      25.387  18.041  -1.931  1.00 97.56           N  
ATOM   4042  CA  GLN D  36      24.982  17.573  -3.252  1.00 97.56           C  
ATOM   4043  C   GLN D  36      24.090  16.339  -3.148  1.00 97.56           C  
ATOM   4044  CB  GLN D  36      26.208  17.264  -4.112  1.00 97.56           C  
ATOM   4045  O   GLN D  36      24.539  15.277  -2.712  1.00 97.56           O  
ATOM   4046  CG  GLN D  36      25.878  16.970  -5.569  1.00 97.56           C  
ATOM   4047  CD  GLN D  36      27.098  16.566  -6.377  1.00 97.56           C  
ATOM   4048  NE2 GLN D  36      27.335  17.264  -7.482  1.00 97.56           N  
ATOM   4049  OE1 GLN D  36      27.821  15.635  -6.010  1.00 97.56           O  
ATOM   4050  N   LEU D  37      22.835  16.461  -3.524  1.00 97.67           N  
ATOM   4051  CA  LEU D  37      21.863  15.376  -3.456  1.00 97.67           C  
ATOM   4052  C   LEU D  37      21.845  14.580  -4.757  1.00 97.67           C  
ATOM   4053  CB  LEU D  37      20.465  15.926  -3.162  1.00 97.67           C  
ATOM   4054  O   LEU D  37      21.503  13.395  -4.760  1.00 97.67           O  
ATOM   4055  CG  LEU D  37      20.259  16.550  -1.781  1.00 97.67           C  
ATOM   4056  CD1 LEU D  37      18.981  17.382  -1.761  1.00 97.67           C  
ATOM   4057  CD2 LEU D  37      20.215  15.469  -0.706  1.00 97.67           C  
ATOM   4058  N   THR D  38      22.139  15.238  -5.872  1.00 97.46           N  
ATOM   4059  CA  THR D  38      22.245  14.661  -7.207  1.00 97.46           C  
ATOM   4060  C   THR D  38      23.542  15.096  -7.884  1.00 97.46           C  
ATOM   4061  CB  THR D  38      21.045  15.061  -8.086  1.00 97.46           C  
ATOM   4062  O   THR D  38      24.262  15.951  -7.364  1.00 97.46           O  
ATOM   4063  CG2 THR D  38      19.727  14.842  -7.350  1.00 97.46           C  
ATOM   4064  OG1 THR D  38      21.159  16.445  -8.438  1.00 97.46           O  
ATOM   4065  N   GLU D  39      23.847  14.561  -9.057  1.00 97.38           N  
ATOM   4066  CA  GLU D  39      24.939  15.104  -9.859  1.00 97.38           C  
ATOM   4067  C   GLU D  39      24.561  16.452 -10.466  1.00 97.38           C  
ATOM   4068  CB  GLU D  39      25.334  14.122 -10.965  1.00 97.38           C  
ATOM   4069  O   GLU D  39      23.417  16.895 -10.345  1.00 97.38           O  
ATOM   4070  CG  GLU D  39      25.886  12.802 -10.447  1.00 97.38           C  
ATOM   4071  CD  GLU D  39      27.247  12.939  -9.784  1.00 97.38           C  
ATOM   4072  OE1 GLU D  39      27.513  12.227  -8.789  1.00 97.38           O  
ATOM   4073  OE2 GLU D  39      28.055  13.767 -10.263  1.00 97.38           O  
ATOM   4074  N   ASN D  40      25.492  17.126 -11.094  1.00 96.61           N  
ATOM   4075  CA  ASN D  40      25.349  18.513 -11.526  1.00 96.61           C  
ATOM   4076  C   ASN D  40      24.258  18.662 -12.581  1.00 96.61           C  
ATOM   4077  CB  ASN D  40      26.680  19.048 -12.059  1.00 96.61           C  
ATOM   4078  O   ASN D  40      23.689  19.743 -12.744  1.00 96.61           O  
ATOM   4079  CG  ASN D  40      27.678  19.336 -10.955  1.00 96.61           C  
ATOM   4080  ND2 ASN D  40      28.952  19.433 -11.317  1.00 96.61           N  
ATOM   4081  OD1 ASN D  40      27.308  19.468  -9.785  1.00 96.61           O  
ATOM   4082  N   ASN D  41      23.888  17.548 -13.239  1.00 95.60           N  
ATOM   4083  CA  ASN D  41      22.854  17.625 -14.265  1.00 95.60           C  
ATOM   4084  C   ASN D  41      21.529  17.053 -13.770  1.00 95.60           C  
ATOM   4085  CB  ASN D  41      23.303  16.901 -15.536  1.00 95.60           C  
ATOM   4086  O   ASN D  41      20.582  16.909 -14.545  1.00 95.60           O  
ATOM   4087  CG  ASN D  41      23.418  15.401 -15.344  1.00 95.60           C  
ATOM   4088  ND2 ASN D  41      23.591  14.674 -16.441  1.00 95.60           N  
ATOM   4089  OD1 ASN D  41      23.350  14.900 -14.218  1.00 95.60           O  
ATOM   4090  N   GLY D  42      21.511  16.631 -12.488  1.00 96.66           N  
ATOM   4091  CA  GLY D  42      20.271  16.160 -11.891  1.00 96.66           C  
ATOM   4092  C   GLY D  42      20.149  14.648 -11.885  1.00 96.66           C  
ATOM   4093  O   GLY D  42      19.186  14.100 -11.345  1.00 96.66           O  
ATOM   4094  N   ARG D  43      21.106  13.946 -12.446  1.00 97.11           N  
ATOM   4095  CA  ARG D  43      21.081  12.487 -12.422  1.00 97.11           C  
ATOM   4096  C   ARG D  43      21.476  11.955 -11.048  1.00 97.11           C  
ATOM   4097  CB  ARG D  43      22.013  11.916 -13.493  1.00 97.11           C  
ATOM   4098  O   ARG D  43      22.068  12.678 -10.244  1.00 97.11           O  
ATOM   4099  CG  ARG D  43      23.487  12.179 -13.231  1.00 97.11           C  
ATOM   4100  CD  ARG D  43      24.369  11.578 -14.317  1.00 97.11           C  
ATOM   4101  NE  ARG D  43      25.786  11.805 -14.048  1.00 97.11           N  
ATOM   4102  NH1 ARG D  43      26.532  10.730 -15.952  1.00 97.11           N  
ATOM   4103  NH2 ARG D  43      28.035  11.657 -14.490  1.00 97.11           N  
ATOM   4104  CZ  ARG D  43      26.781  11.397 -14.830  1.00 97.11           C  
ATOM   4105  N   PRO D  44      21.124  10.710 -10.729  1.00 96.98           N  
ATOM   4106  CA  PRO D  44      21.513  10.135  -9.440  1.00 96.98           C  
ATOM   4107  C   PRO D  44      23.021  10.184  -9.203  1.00 96.98           C  
ATOM   4108  CB  PRO D  44      21.022   8.689  -9.536  1.00 96.98           C  
ATOM   4109  O   PRO D  44      23.799  10.210 -10.160  1.00 96.98           O  
ATOM   4110  CG  PRO D  44      19.871   8.739 -10.488  1.00 96.98           C  
ATOM   4111  CD  PRO D  44      20.183   9.743 -11.561  1.00 96.98           C  
ATOM   4112  N   LYS D  45      23.375  10.245  -7.943  1.00 97.03           N  
ATOM   4113  CA  LYS D  45      24.784  10.304  -7.565  1.00 97.03           C  
ATOM   4114  C   LYS D  45      25.519   9.033  -7.980  1.00 97.03           C  
ATOM   4115  CB  LYS D  45      24.926  10.522  -6.057  1.00 97.03           C  
ATOM   4116  O   LYS D  45      24.933   7.948  -7.999  1.00 97.03           O  
ATOM   4117  CG  LYS D  45      24.395  11.863  -5.574  1.00 97.03           C  
ATOM   4118  CD  LYS D  45      24.559  12.019  -4.067  1.00 97.03           C  
ATOM   4119  CE  LYS D  45      26.020  12.193  -3.678  1.00 97.03           C  
ATOM   4120  NZ  LYS D  45      26.186  12.345  -2.201  1.00 97.03           N  
ATOM   4121  N   TRP D  46      26.782   9.142  -8.354  1.00 94.87           N  
ATOM   4122  CA  TRP D  46      27.664   8.000  -8.569  1.00 94.87           C  
ATOM   4123  C   TRP D  46      28.146   7.427  -7.240  1.00 94.87           C  
ATOM   4124  CB  TRP D  46      28.864   8.401  -9.431  1.00 94.87           C  
ATOM   4125  O   TRP D  46      28.229   8.145  -6.241  1.00 94.87           O  
ATOM   4126  CG  TRP D  46      28.531   8.610 -10.878  1.00 94.87           C  
ATOM   4127  CD1 TRP D  46      27.316   8.950 -11.403  1.00 94.87           C  
ATOM   4128  CD2 TRP D  46      29.428   8.487 -11.987  1.00 94.87           C  
ATOM   4129  CE2 TRP D  46      28.687   8.767 -13.156  1.00 94.87           C  
ATOM   4130  CE3 TRP D  46      30.787   8.168 -12.105  1.00 94.87           C  
ATOM   4131  NE1 TRP D  46      27.402   9.046 -12.773  1.00 94.87           N  
ATOM   4132  CH2 TRP D  46      30.592   8.422 -14.517  1.00 94.87           C  
ATOM   4133  CZ2 TRP D  46      29.261   8.738 -14.429  1.00 94.87           C  
ATOM   4134  CZ3 TRP D  46      31.357   8.139 -13.373  1.00 94.87           C  
ATOM   4135  N   MET D  47      28.379   6.181  -7.201  1.00 93.94           N  
ATOM   4136  CA  MET D  47      29.035   5.524  -6.074  1.00 93.94           C  
ATOM   4137  C   MET D  47      30.273   4.762  -6.534  1.00 93.94           C  
ATOM   4138  CB  MET D  47      28.067   4.572  -5.368  1.00 93.94           C  
ATOM   4139  O   MET D  47      30.195   3.933  -7.442  1.00 93.94           O  
ATOM   4140  CG  MET D  47      28.633   3.950  -4.102  1.00 93.94           C  
ATOM   4141  SD  MET D  47      27.423   2.864  -3.251  1.00 93.94           S  
ATOM   4142  CE  MET D  47      28.438   2.280  -1.864  1.00 93.94           C  
ATOM   4143  N   ASP D  48      31.395   5.146  -5.985  1.00 91.77           N  
ATOM   4144  CA  ASP D  48      32.669   4.506  -6.296  1.00 91.77           C  
ATOM   4145  C   ASP D  48      33.017   4.665  -7.775  1.00 91.77           C  
ATOM   4146  CB  ASP D  48      32.629   3.023  -5.922  1.00 91.77           C  
ATOM   4147  O   ASP D  48      33.439   3.707  -8.425  1.00 91.77           O  
ATOM   4148  CG  ASP D  48      32.461   2.792  -4.431  1.00 91.77           C  
ATOM   4149  OD1 ASP D  48      31.824   1.791  -4.036  1.00 91.77           O  
ATOM   4150  OD2 ASP D  48      32.968   3.619  -3.643  1.00 91.77           O  
ATOM   4151  N   GLY D  49      32.649   5.862  -8.334  1.00 93.52           N  
ATOM   4152  CA  GLY D  49      33.034   6.191  -9.697  1.00 93.52           C  
ATOM   4153  C   GLY D  49      32.110   5.588 -10.740  1.00 93.52           C  
ATOM   4154  O   GLY D  49      32.377   5.679 -11.940  1.00 93.52           O  
ATOM   4155  N   LYS D  50      31.004   4.945 -10.261  1.00 95.20           N  
ATOM   4156  CA  LYS D  50      30.067   4.307 -11.182  1.00 95.20           C  
ATOM   4157  C   LYS D  50      28.693   4.969 -11.114  1.00 95.20           C  
ATOM   4158  CB  LYS D  50      29.945   2.814 -10.876  1.00 95.20           C  
ATOM   4159  O   LYS D  50      28.281   5.448 -10.056  1.00 95.20           O  
ATOM   4160  CG  LYS D  50      31.254   2.048 -11.002  1.00 95.20           C  
ATOM   4161  CD  LYS D  50      31.077   0.577 -10.647  1.00 95.20           C  
ATOM   4162  CE  LYS D  50      32.393  -0.183 -10.736  1.00 95.20           C  
ATOM   4163  NZ  LYS D  50      32.234  -1.615 -10.343  1.00 95.20           N  
ATOM   4164  N   PRO D  51      28.003   4.953 -12.283  1.00 94.85           N  
ATOM   4165  CA  PRO D  51      26.698   5.617 -12.331  1.00 94.85           C  
ATOM   4166  C   PRO D  51      25.609   4.832 -11.604  1.00 94.85           C  
ATOM   4167  CB  PRO D  51      26.401   5.703 -13.831  1.00 94.85           C  
ATOM   4168  O   PRO D  51      24.567   5.392 -11.256  1.00 94.85           O  
ATOM   4169  CG  PRO D  51      27.182   4.583 -14.439  1.00 94.85           C  
ATOM   4170  CD  PRO D  51      28.447   4.399 -13.650  1.00 94.85           C  
ATOM   4171  N   SER D  52      25.808   3.566 -11.341  1.00 95.50           N  
ATOM   4172  CA  SER D  52      24.854   2.730 -10.619  1.00 95.50           C  
ATOM   4173  C   SER D  52      25.491   2.105  -9.383  1.00 95.50           C  
ATOM   4174  CB  SER D  52      24.307   1.631 -11.532  1.00 95.50           C  
ATOM   4175  O   SER D  52      26.678   1.773  -9.391  1.00 95.50           O  
ATOM   4176  OG  SER D  52      25.361   0.843 -12.057  1.00 95.50           O  
ATOM   4177  N   VAL D  53      24.728   2.015  -8.287  1.00 96.67           N  
ATOM   4178  CA  VAL D  53      25.178   1.451  -7.019  1.00 96.67           C  
ATOM   4179  C   VAL D  53      25.245  -0.071  -7.124  1.00 96.67           C  
ATOM   4180  CB  VAL D  53      24.251   1.864  -5.854  1.00 96.67           C  
ATOM   4181  O   VAL D  53      24.278  -0.714  -7.540  1.00 96.67           O  
ATOM   4182  CG1 VAL D  53      24.667   1.167  -4.559  1.00 96.67           C  
ATOM   4183  CG2 VAL D  53      24.262   3.381  -5.676  1.00 96.67           C  
ATOM   4184  N   GLU D  54      26.370  -0.675  -6.810  1.00 96.16           N  
ATOM   4185  CA  GLU D  54      26.549  -2.121  -6.907  1.00 96.16           C  
ATOM   4186  C   GLU D  54      26.393  -2.790  -5.545  1.00 96.16           C  
ATOM   4187  CB  GLU D  54      27.919  -2.454  -7.503  1.00 96.16           C  
ATOM   4188  O   GLU D  54      26.211  -4.006  -5.462  1.00 96.16           O  
ATOM   4189  CG  GLU D  54      28.070  -2.051  -8.963  1.00 96.16           C  
ATOM   4190  CD  GLU D  54      29.424  -2.415  -9.549  1.00 96.16           C  
ATOM   4191  OE1 GLU D  54      29.578  -2.380 -10.791  1.00 96.16           O  
ATOM   4192  OE2 GLU D  54      30.340  -2.740  -8.760  1.00 96.16           O  
ATOM   4193  N   ASN D  55      26.396  -2.006  -4.490  1.00 96.67           N  
ATOM   4194  CA  ASN D  55      26.182  -2.504  -3.135  1.00 96.67           C  
ATOM   4195  C   ASN D  55      25.413  -1.498  -2.283  1.00 96.67           C  
ATOM   4196  CB  ASN D  55      27.517  -2.850  -2.473  1.00 96.67           C  
ATOM   4197  O   ASN D  55      25.986  -0.520  -1.801  1.00 96.67           O  
ATOM   4198  CG  ASN D  55      27.344  -3.619  -1.177  1.00 96.67           C  
ATOM   4199  ND2 ASN D  55      28.347  -4.412  -0.820  1.00 96.67           N  
ATOM   4200  OD1 ASN D  55      26.317  -3.501  -0.504  1.00 96.67           O  
ATOM   4201  N   ALA D  56      24.213  -1.717  -2.101  1.00 96.82           N  
ATOM   4202  CA  ALA D  56      23.339  -0.798  -1.377  1.00 96.82           C  
ATOM   4203  C   ALA D  56      23.608  -0.852   0.124  1.00 96.82           C  
ATOM   4204  CB  ALA D  56      21.874  -1.119  -1.664  1.00 96.82           C  
ATOM   4205  O   ALA D  56      23.347   0.115   0.843  1.00 96.82           O  
ATOM   4206  N   ASN D  57      24.186  -1.973   0.633  1.00 96.37           N  
ATOM   4207  CA  ASN D  57      24.408  -2.186   2.059  1.00 96.37           C  
ATOM   4208  C   ASN D  57      25.531  -1.299   2.590  1.00 96.37           C  
ATOM   4209  CB  ASN D  57      24.716  -3.658   2.340  1.00 96.37           C  
ATOM   4210  O   ASN D  57      25.596  -1.023   3.789  1.00 96.37           O  
ATOM   4211  CG  ASN D  57      23.542  -4.568   2.038  1.00 96.37           C  
ATOM   4212  ND2 ASN D  57      23.814  -5.859   1.891  1.00 96.37           N  
ATOM   4213  OD1 ASN D  57      22.399  -4.114   1.936  1.00 96.37           O  
ATOM   4214  N   LEU D  58      26.293  -0.767   1.642  1.00 95.51           N  
ATOM   4215  CA  LEU D  58      27.464  -0.009   2.068  1.00 95.51           C  
ATOM   4216  C   LEU D  58      27.265   1.483   1.822  1.00 95.51           C  
ATOM   4217  CB  LEU D  58      28.716  -0.497   1.334  1.00 95.51           C  
ATOM   4218  O   LEU D  58      28.173   2.282   2.059  1.00 95.51           O  
ATOM   4219  CG  LEU D  58      29.149  -1.936   1.615  1.00 95.51           C  
ATOM   4220  CD1 LEU D  58      30.449  -2.251   0.883  1.00 95.51           C  
ATOM   4221  CD2 LEU D  58      29.305  -2.165   3.115  1.00 95.51           C  
ATOM   4222  N   LEU D  59      26.144   1.814   1.359  1.00 94.69           N  
ATOM   4223  CA  LEU D  59      25.862   3.228   1.136  1.00 94.69           C  
ATOM   4224  C   LEU D  59      25.807   3.986   2.458  1.00 94.69           C  
ATOM   4225  CB  LEU D  59      24.542   3.399   0.381  1.00 94.69           C  
ATOM   4226  O   LEU D  59      25.075   3.597   3.372  1.00 94.69           O  
ATOM   4227  CG  LEU D  59      24.307   4.761  -0.275  1.00 94.69           C  
ATOM   4228  CD1 LEU D  59      23.969   4.586  -1.752  1.00 94.69           C  
ATOM   4229  CD2 LEU D  59      23.198   5.518   0.447  1.00 94.69           C  
ATOM   4230  N   ASP D  60      26.620   5.077   2.595  1.00 90.72           N  
ATOM   4231  CA  ASP D  60      26.664   5.782   3.873  1.00 90.72           C  
ATOM   4232  C   ASP D  60      26.437   7.280   3.682  1.00 90.72           C  
ATOM   4233  CB  ASP D  60      28.002   5.537   4.574  1.00 90.72           C  
ATOM   4234  O   ASP D  60      26.502   8.049   4.643  1.00 90.72           O  
ATOM   4235  CG  ASP D  60      29.196   5.974   3.744  1.00 90.72           C  
ATOM   4236  OD1 ASP D  60      30.339   5.926   4.246  1.00 90.72           O  
ATOM   4237  OD2 ASP D  60      28.991   6.374   2.577  1.00 90.72           O  
ATOM   4238  N   GLU D  61      26.206   7.617   2.439  1.00 94.23           N  
ATOM   4239  CA  GLU D  61      25.953   9.031   2.174  1.00 94.23           C  
ATOM   4240  C   GLU D  61      24.524   9.254   1.690  1.00 94.23           C  
ATOM   4241  CB  GLU D  61      26.948   9.571   1.144  1.00 94.23           C  
ATOM   4242  O   GLU D  61      24.042   8.538   0.810  1.00 94.23           O  
ATOM   4243  CG  GLU D  61      28.403   9.461   1.578  1.00 94.23           C  
ATOM   4244  CD  GLU D  61      29.380   9.998   0.544  1.00 94.23           C  
ATOM   4245  OE1 GLU D  61      30.608   9.931   0.777  1.00 94.23           O  
ATOM   4246  OE2 GLU D  61      28.913  10.489  -0.508  1.00 94.23           O  
ATOM   4247  N   PRO D  62      23.863  10.307   2.318  1.00 96.30           N  
ATOM   4248  CA  PRO D  62      22.529  10.647   1.816  1.00 96.30           C  
ATOM   4249  C   PRO D  62      22.540  11.061   0.347  1.00 96.30           C  
ATOM   4250  CB  PRO D  62      22.104  11.815   2.709  1.00 96.30           C  
ATOM   4251  O   PRO D  62      23.538  11.599  -0.140  1.00 96.30           O  
ATOM   4252  CG  PRO D  62      22.952  11.689   3.933  1.00 96.30           C  
ATOM   4253  CD  PRO D  62      24.278  11.107   3.536  1.00 96.30           C  
ATOM   4254  N   GLY D  63      21.423  10.720  -0.359  1.00 97.03           N  
ATOM   4255  CA  GLY D  63      21.313  11.156  -1.742  1.00 97.03           C  
ATOM   4256  C   GLY D  63      20.388  10.284  -2.570  1.00 97.03           C  
ATOM   4257  O   GLY D  63      19.818   9.316  -2.061  1.00 97.03           O  
ATOM   4258  N   GLN D  64      20.207  10.725  -3.814  1.00 97.62           N  
ATOM   4259  CA  GLN D  64      19.469   9.957  -4.812  1.00 97.62           C  
ATOM   4260  C   GLN D  64      20.410   9.101  -5.654  1.00 97.62           C  
ATOM   4261  CB  GLN D  64      18.658  10.888  -5.715  1.00 97.62           C  
ATOM   4262  O   GLN D  64      21.381   9.608  -6.220  1.00 97.62           O  
ATOM   4263  CG  GLN D  64      17.689  11.787  -4.959  1.00 97.62           C  
ATOM   4264  CD  GLN D  64      16.942  12.743  -5.870  1.00 97.62           C  
ATOM   4265  NE2 GLN D  64      16.375  13.795  -5.289  1.00 97.62           N  
ATOM   4266  OE1 GLN D  64      16.875  12.537  -7.086  1.00 97.62           O  
ATOM   4267  N   TYR D  65      20.117   7.775  -5.646  1.00 97.48           N  
ATOM   4268  CA  TYR D  65      20.987   6.832  -6.341  1.00 97.48           C  
ATOM   4269  C   TYR D  65      20.194   5.982  -7.326  1.00 97.48           C  
ATOM   4270  CB  TYR D  65      21.712   5.930  -5.337  1.00 97.48           C  
ATOM   4271  O   TYR D  65      18.965   5.909  -7.244  1.00 97.48           O  
ATOM   4272  CG  TYR D  65      22.593   6.683  -4.371  1.00 97.48           C  
ATOM   4273  CD1 TYR D  65      23.925   6.954  -4.678  1.00 97.48           C  
ATOM   4274  CD2 TYR D  65      22.098   7.123  -3.148  1.00 97.48           C  
ATOM   4275  CE1 TYR D  65      24.742   7.645  -3.790  1.00 97.48           C  
ATOM   4276  CE2 TYR D  65      22.906   7.816  -2.252  1.00 97.48           C  
ATOM   4277  OH  TYR D  65      25.028   8.757  -1.698  1.00 97.48           O  
ATOM   4278  CZ  TYR D  65      24.224   8.072  -2.582  1.00 97.48           C  
ATOM   4279  N   TYR D  66      20.878   5.421  -8.280  1.00 97.75           N  
ATOM   4280  CA  TYR D  66      20.345   4.395  -9.168  1.00 97.75           C  
ATOM   4281  C   TYR D  66      20.949   3.032  -8.851  1.00 97.75           C  
ATOM   4282  CB  TYR D  66      20.615   4.757 -10.632  1.00 97.75           C  
ATOM   4283  O   TYR D  66      22.173   2.882  -8.811  1.00 97.75           O  
ATOM   4284  CG  TYR D  66      19.774   3.979 -11.615  1.00 97.75           C  
ATOM   4285  CD1 TYR D  66      20.366   3.175 -12.585  1.00 97.75           C  
ATOM   4286  CD2 TYR D  66      18.385   4.048 -11.576  1.00 97.75           C  
ATOM   4287  CE1 TYR D  66      19.595   2.458 -13.494  1.00 97.75           C  
ATOM   4288  CE2 TYR D  66      17.604   3.336 -12.480  1.00 97.75           C  
ATOM   4289  OH  TYR D  66      17.449   1.837 -14.331  1.00 97.75           O  
ATOM   4290  CZ  TYR D  66      18.217   2.544 -13.433  1.00 97.75           C  
ATOM   4291  N   LEU D  67      20.119   2.105  -8.524  1.00 97.59           N  
ATOM   4292  CA  LEU D  67      20.565   0.809  -8.022  1.00 97.59           C  
ATOM   4293  C   LEU D  67      20.555  -0.236  -9.133  1.00 97.59           C  
ATOM   4294  CB  LEU D  67      19.676   0.348  -6.864  1.00 97.59           C  
ATOM   4295  O   LEU D  67      19.554  -0.392  -9.835  1.00 97.59           O  
ATOM   4296  CG  LEU D  67      20.157  -0.878  -6.086  1.00 97.59           C  
ATOM   4297  CD1 LEU D  67      21.451  -0.561  -5.345  1.00 97.59           C  
ATOM   4298  CD2 LEU D  67      19.081  -1.352  -5.116  1.00 97.59           C  
ATOM   4299  N   ASP D  68      21.662  -0.896  -9.312  1.00 97.07           N  
ATOM   4300  CA  ASP D  68      21.792  -1.973 -10.289  1.00 97.07           C  
ATOM   4301  C   ASP D  68      20.916  -3.166  -9.910  1.00 97.07           C  
ATOM   4302  CB  ASP D  68      23.252  -2.411 -10.413  1.00 97.07           C  
ATOM   4303  O   ASP D  68      20.768  -3.484  -8.729  1.00 97.07           O  
ATOM   4304  CG  ASP D  68      23.488  -3.367 -11.570  1.00 97.07           C  
ATOM   4305  OD1 ASP D  68      23.808  -2.905 -12.687  1.00 97.07           O  
ATOM   4306  OD2 ASP D  68      23.350  -4.592 -11.363  1.00 97.07           O  
ATOM   4307  N   ALA D  69      20.365  -3.854 -10.903  1.00 97.18           N  
ATOM   4308  CA  ALA D  69      19.473  -4.986 -10.672  1.00 97.18           C  
ATOM   4309  C   ALA D  69      20.195  -6.113  -9.938  1.00 97.18           C  
ATOM   4310  CB  ALA D  69      18.905  -5.496 -11.994  1.00 97.18           C  
ATOM   4311  O   ALA D  69      19.571  -6.889  -9.210  1.00 97.18           O  
ATOM   4312  N   SER D  70      21.547  -6.152 -10.077  1.00 96.61           N  
ATOM   4313  CA  SER D  70      22.330  -7.237  -9.494  1.00 96.61           C  
ATOM   4314  C   SER D  70      23.062  -6.778  -8.238  1.00 96.61           C  
ATOM   4315  CB  SER D  70      23.335  -7.779 -10.511  1.00 96.61           C  
ATOM   4316  O   SER D  70      23.848  -7.532  -7.660  1.00 96.61           O  
ATOM   4317  OG  SER D  70      24.315  -6.802 -10.819  1.00 96.61           O  
ATOM   4318  N   ALA D  71      22.777  -5.528  -7.729  1.00 97.47           N  
ATOM   4319  CA  ALA D  71      23.479  -4.944  -6.588  1.00 97.47           C  
ATOM   4320  C   ALA D  71      23.245  -5.764  -5.323  1.00 97.47           C  
ATOM   4321  CB  ALA D  71      23.034  -3.499  -6.373  1.00 97.47           C  
ATOM   4322  O   ALA D  71      22.152  -6.293  -5.111  1.00 97.47           O  
ATOM   4323  N   THR D  72      24.264  -5.979  -4.577  1.00 96.67           N  
ATOM   4324  CA  THR D  72      24.079  -6.487  -3.222  1.00 96.67           C  
ATOM   4325  C   THR D  72      23.133  -5.587  -2.432  1.00 96.67           C  
ATOM   4326  CB  THR D  72      25.424  -6.600  -2.480  1.00 96.67           C  
ATOM   4327  O   THR D  72      23.281  -4.363  -2.438  1.00 96.67           O  
ATOM   4328  CG2 THR D  72      25.231  -7.156  -1.073  1.00 96.67           C  
ATOM   4329  OG1 THR D  72      26.295  -7.471  -3.212  1.00 96.67           O  
ATOM   4330  N   GLY D  73      22.125  -6.216  -1.850  1.00 96.55           N  
ATOM   4331  CA  GLY D  73      21.153  -5.445  -1.090  1.00 96.55           C  
ATOM   4332  C   GLY D  73      19.947  -5.030  -1.912  1.00 96.55           C  
ATOM   4333  O   GLY D  73      19.065  -4.325  -1.416  1.00 96.55           O  
ATOM   4334  N   ASN D  74      19.900  -5.306  -3.144  1.00 97.23           N  
ATOM   4335  CA  ASN D  74      18.723  -5.087  -3.978  1.00 97.23           C  
ATOM   4336  C   ASN D  74      17.566  -5.991  -3.562  1.00 97.23           C  
ATOM   4337  CB  ASN D  74      19.062  -5.304  -5.454  1.00 97.23           C  
ATOM   4338  O   ASN D  74      17.720  -7.212  -3.494  1.00 97.23           O  
ATOM   4339  CG  ASN D  74      17.978  -4.797  -6.384  1.00 97.23           C  
ATOM   4340  ND2 ASN D  74      18.372  -4.025  -7.390  1.00 97.23           N  
ATOM   4341  OD1 ASN D  74      16.795  -5.095  -6.199  1.00 97.23           O  
ATOM   4342  N   PRO D  75      16.399  -5.502  -3.328  1.00 95.89           N  
ATOM   4343  CA  PRO D  75      15.325  -6.301  -2.735  1.00 95.89           C  
ATOM   4344  C   PRO D  75      14.577  -7.143  -3.766  1.00 95.89           C  
ATOM   4345  CB  PRO D  75      14.402  -5.248  -2.116  1.00 95.89           C  
ATOM   4346  O   PRO D  75      13.878  -8.093  -3.403  1.00 95.89           O  
ATOM   4347  CG  PRO D  75      14.600  -4.027  -2.955  1.00 95.89           C  
ATOM   4348  CD  PRO D  75      16.042  -3.961  -3.369  1.00 95.89           C  
ATOM   4349  N   ASN D  76      14.705  -6.801  -5.061  1.00 95.85           N  
ATOM   4350  CA  ASN D  76      13.822  -7.517  -5.975  1.00 95.85           C  
ATOM   4351  C   ASN D  76      14.471  -7.713  -7.343  1.00 95.85           C  
ATOM   4352  CB  ASN D  76      12.489  -6.780  -6.121  1.00 95.85           C  
ATOM   4353  O   ASN D  76      13.778  -7.940  -8.336  1.00 95.85           O  
ATOM   4354  CG  ASN D  76      12.640  -5.424  -6.781  1.00 95.85           C  
ATOM   4355  ND2 ASN D  76      11.524  -4.846  -7.210  1.00 95.85           N  
ATOM   4356  OD1 ASN D  76      13.750  -4.901  -6.905  1.00 95.85           O  
ATOM   4357  N   SER D  77      15.868  -7.530  -7.494  1.00 95.85           N  
ATOM   4358  CA  SER D  77      16.652  -7.769  -8.701  1.00 95.85           C  
ATOM   4359  C   SER D  77      16.145  -6.926  -9.866  1.00 95.85           C  
ATOM   4360  CB  SER D  77      16.615  -9.251  -9.080  1.00 95.85           C  
ATOM   4361  O   SER D  77      16.114  -7.390 -11.008  1.00 95.85           O  
ATOM   4362  OG  SER D  77      17.131 -10.051  -8.030  1.00 95.85           O  
ATOM   4363  N   GLN D  78      15.571  -5.775  -9.625  1.00 97.19           N  
ATOM   4364  CA  GLN D  78      15.151  -4.790 -10.616  1.00 97.19           C  
ATOM   4365  C   GLN D  78      16.020  -3.538 -10.549  1.00 97.19           C  
ATOM   4366  CB  GLN D  78      13.680  -4.420 -10.417  1.00 97.19           C  
ATOM   4367  O   GLN D  78      16.463  -3.140  -9.469  1.00 97.19           O  
ATOM   4368  CG  GLN D  78      12.719  -5.581 -10.632  1.00 97.19           C  
ATOM   4369  CD  GLN D  78      12.660  -6.034 -12.079  1.00 97.19           C  
ATOM   4370  NE2 GLN D  78      12.703  -7.345 -12.292  1.00 97.19           N  
ATOM   4371  OE1 GLN D  78      12.576  -5.213 -12.997  1.00 97.19           O  
ATOM   4372  N   TRP D  79      16.257  -2.985 -11.746  1.00 96.45           N  
ATOM   4373  CA  TRP D  79      16.800  -1.631 -11.701  1.00 96.45           C  
ATOM   4374  C   TRP D  79      15.805  -0.666 -11.065  1.00 96.45           C  
ATOM   4375  CB  TRP D  79      17.167  -1.152 -13.108  1.00 96.45           C  
ATOM   4376  O   TRP D  79      14.591  -0.837 -11.201  1.00 96.45           O  
ATOM   4377  CG  TRP D  79      18.315  -1.893 -13.724  1.00 96.45           C  
ATOM   4378  CD1 TRP D  79      18.261  -3.073 -14.412  1.00 96.45           C  
ATOM   4379  CD2 TRP D  79      19.692  -1.504 -13.702  1.00 96.45           C  
ATOM   4380  CE2 TRP D  79      20.417  -2.497 -14.398  1.00 96.45           C  
ATOM   4381  CE3 TRP D  79      20.384  -0.411 -13.163  1.00 96.45           C  
ATOM   4382  NE1 TRP D  79      19.522  -3.441 -14.820  1.00 96.45           N  
ATOM   4383  CH2 TRP D  79      22.454  -1.349 -14.030  1.00 96.45           C  
ATOM   4384  CZ2 TRP D  79      21.802  -2.428 -14.568  1.00 96.45           C  
ATOM   4385  CZ3 TRP D  79      21.762  -0.345 -13.333  1.00 96.45           C  
ATOM   4386  N   GLY D  80      16.442   0.305 -10.402  1.00 97.53           N  
ATOM   4387  CA  GLY D  80      15.512   1.271  -9.838  1.00 97.53           C  
ATOM   4388  C   GLY D  80      16.199   2.381  -9.067  1.00 97.53           C  
ATOM   4389  O   GLY D  80      17.428   2.480  -9.072  1.00 97.53           O  
ATOM   4390  N   TYR D  81      15.438   3.304  -8.469  1.00 97.81           N  
ATOM   4391  CA  TYR D  81      15.914   4.485  -7.757  1.00 97.81           C  
ATOM   4392  C   TYR D  81      15.927   4.246  -6.252  1.00 97.81           C  
ATOM   4393  CB  TYR D  81      15.041   5.700  -8.086  1.00 97.81           C  
ATOM   4394  O   TYR D  81      14.931   3.798  -5.680  1.00 97.81           O  
ATOM   4395  CG  TYR D  81      15.145   6.152  -9.522  1.00 97.81           C  
ATOM   4396  CD1 TYR D  81      15.918   7.257  -9.871  1.00 97.81           C  
ATOM   4397  CD2 TYR D  81      14.470   5.476 -10.533  1.00 97.81           C  
ATOM   4398  CE1 TYR D  81      16.016   7.678 -11.193  1.00 97.81           C  
ATOM   4399  CE2 TYR D  81      14.561   5.888 -11.859  1.00 97.81           C  
ATOM   4400  OH  TYR D  81      15.428   7.401 -13.489  1.00 97.81           O  
ATOM   4401  CZ  TYR D  81      15.335   6.988 -12.178  1.00 97.81           C  
ATOM   4402  N   LEU D  82      17.085   4.432  -5.692  1.00 97.96           N  
ATOM   4403  CA  LEU D  82      17.298   4.253  -4.260  1.00 97.96           C  
ATOM   4404  C   LEU D  82      17.548   5.592  -3.576  1.00 97.96           C  
ATOM   4405  CB  LEU D  82      18.477   3.309  -4.008  1.00 97.96           C  
ATOM   4406  O   LEU D  82      18.357   6.394  -4.048  1.00 97.96           O  
ATOM   4407  CG  LEU D  82      18.778   2.977  -2.546  1.00 97.96           C  
ATOM   4408  CD1 LEU D  82      17.813   1.913  -2.033  1.00 97.96           C  
ATOM   4409  CD2 LEU D  82      20.223   2.515  -2.389  1.00 97.96           C  
ATOM   4410  N   PHE D  83      16.870   5.868  -2.568  1.00 98.08           N  
ATOM   4411  CA  PHE D  83      17.035   7.071  -1.761  1.00 98.08           C  
ATOM   4412  C   PHE D  83      17.577   6.726  -0.379  1.00 98.08           C  
ATOM   4413  CB  PHE D  83      15.704   7.819  -1.631  1.00 98.08           C  
ATOM   4414  O   PHE D  83      17.024   5.869   0.314  1.00 98.08           O  
ATOM   4415  CG  PHE D  83      15.079   8.180  -2.952  1.00 98.08           C  
ATOM   4416  CD1 PHE D  83      15.353   9.400  -3.556  1.00 98.08           C  
ATOM   4417  CD2 PHE D  83      14.217   7.297  -3.589  1.00 98.08           C  
ATOM   4418  CE1 PHE D  83      14.776   9.736  -4.779  1.00 98.08           C  
ATOM   4419  CE2 PHE D  83      13.637   7.626  -4.811  1.00 98.08           C  
ATOM   4420  CZ  PHE D  83      13.917   8.846  -5.403  1.00 98.08           C  
ATOM   4421  N   HIS D  84      18.650   7.343  -0.050  1.00 97.95           N  
ATOM   4422  CA  HIS D  84      19.302   7.127   1.236  1.00 97.95           C  
ATOM   4423  C   HIS D  84      19.227   8.375   2.109  1.00 97.95           C  
ATOM   4424  CB  HIS D  84      20.761   6.713   1.035  1.00 97.95           C  
ATOM   4425  O   HIS D  84      19.667   9.451   1.699  1.00 97.95           O  
ATOM   4426  CG  HIS D  84      21.453   6.319   2.301  1.00 97.95           C  
ATOM   4427  CD2 HIS D  84      22.119   7.060   3.217  1.00 97.95           C  
ATOM   4428  ND1 HIS D  84      21.510   5.015   2.743  1.00 97.95           N  
ATOM   4429  CE1 HIS D  84      22.184   4.972   3.880  1.00 97.95           C  
ATOM   4430  NE2 HIS D  84      22.564   6.199   4.190  1.00 97.95           N  
ATOM   4431  N   TYR D  85      18.631   8.282   3.274  1.00 97.66           N  
ATOM   4432  CA  TYR D  85      18.502   9.364   4.243  1.00 97.66           C  
ATOM   4433  C   TYR D  85      19.192   9.007   5.555  1.00 97.66           C  
ATOM   4434  CB  TYR D  85      17.026   9.684   4.500  1.00 97.66           C  
ATOM   4435  O   TYR D  85      19.028   7.897   6.067  1.00 97.66           O  
ATOM   4436  CG  TYR D  85      16.233   9.938   3.241  1.00 97.66           C  
ATOM   4437  CD1 TYR D  85      16.285  11.174   2.599  1.00 97.66           C  
ATOM   4438  CD2 TYR D  85      15.429   8.945   2.691  1.00 97.66           C  
ATOM   4439  CE1 TYR D  85      15.554  11.414   1.440  1.00 97.66           C  
ATOM   4440  CE2 TYR D  85      14.694   9.174   1.533  1.00 97.66           C  
ATOM   4441  OH  TYR D  85      14.038  10.641  -0.232  1.00 97.66           O  
ATOM   4442  CZ  TYR D  85      14.763  10.409   0.915  1.00 97.66           C  
ATOM   4443  N   SER D  86      19.875   9.956   6.079  1.00 96.23           N  
ATOM   4444  CA  SER D  86      20.622   9.705   7.306  1.00 96.23           C  
ATOM   4445  C   SER D  86      20.490  10.869   8.283  1.00 96.23           C  
ATOM   4446  CB  SER D  86      22.098   9.455   6.994  1.00 96.23           C  
ATOM   4447  O   SER D  86      20.692  12.026   7.908  1.00 96.23           O  
ATOM   4448  OG  SER D  86      22.855   9.358   8.189  1.00 96.23           O  
ATOM   4449  N   ASN D  87      20.148  10.575   9.514  1.00 93.87           N  
ATOM   4450  CA  ASN D  87      19.991  11.637  10.502  1.00 93.87           C  
ATOM   4451  C   ASN D  87      21.338  12.227  10.909  1.00 93.87           C  
ATOM   4452  CB  ASN D  87      19.244  11.120  11.733  1.00 93.87           C  
ATOM   4453  O   ASN D  87      21.396  13.318  11.479  1.00 93.87           O  
ATOM   4454  CG  ASN D  87      19.896   9.892  12.338  1.00 93.87           C  
ATOM   4455  ND2 ASN D  87      19.801   9.759  13.656  1.00 93.87           N  
ATOM   4456  OD1 ASN D  87      20.481   9.071  11.627  1.00 93.87           O  
ATOM   4457  N   TYR D  88      22.427  11.530  10.517  1.00 93.68           N  
ATOM   4458  CA  TYR D  88      23.757  12.042  10.828  1.00 93.68           C  
ATOM   4459  C   TYR D  88      24.434  12.595   9.580  1.00 93.68           C  
ATOM   4460  CB  TYR D  88      24.624  10.943  11.449  1.00 93.68           C  
ATOM   4461  O   TYR D  88      25.601  12.993   9.623  1.00 93.68           O  
ATOM   4462  CG  TYR D  88      24.119  10.454  12.785  1.00 93.68           C  
ATOM   4463  CD1 TYR D  88      24.314  11.205  13.942  1.00 93.68           C  
ATOM   4464  CD2 TYR D  88      23.448   9.241  12.893  1.00 93.68           C  
ATOM   4465  CE1 TYR D  88      23.852  10.757  15.176  1.00 93.68           C  
ATOM   4466  CE2 TYR D  88      22.982   8.784  14.121  1.00 93.68           C  
ATOM   4467  OH  TYR D  88      22.729   9.100  16.474  1.00 93.68           O  
ATOM   4468  CZ  TYR D  88      23.188   9.548  15.255  1.00 93.68           C  
ATOM   4469  N   GLY D  89      23.729  12.590   8.456  1.00 93.26           N  
ATOM   4470  CA  GLY D  89      24.311  13.080   7.217  1.00 93.26           C  
ATOM   4471  C   GLY D  89      25.481  12.243   6.736  1.00 93.26           C  
ATOM   4472  O   GLY D  89      25.529  11.035   6.979  1.00 93.26           O  
ATOM   4473  N   LYS D  90      26.397  12.987   6.066  1.00 88.88           N  
ATOM   4474  CA  LYS D  90      27.622  12.329   5.621  1.00 88.88           C  
ATOM   4475  C   LYS D  90      28.533  12.007   6.802  1.00 88.88           C  
ATOM   4476  CB  LYS D  90      28.364  13.203   4.609  1.00 88.88           C  
ATOM   4477  O   LYS D  90      28.969  12.909   7.520  1.00 88.88           O  
ATOM   4478  CG  LYS D  90      29.613  12.554   4.029  1.00 88.88           C  
ATOM   4479  CD  LYS D  90      30.328  13.487   3.061  1.00 88.88           C  
ATOM   4480  CE  LYS D  90      31.611  12.863   2.527  1.00 88.88           C  
ATOM   4481  NZ  LYS D  90      32.339  13.792   1.611  1.00 88.88           N  
ATOM   4482  N   ASN D  91      28.470  10.949   7.540  1.00 79.75           N  
ATOM   4483  CA  ASN D  91      29.277  10.581   8.699  1.00 79.75           C  
ATOM   4484  C   ASN D  91      30.004   9.258   8.478  1.00 79.75           C  
ATOM   4485  CB  ASN D  91      28.408  10.507   9.956  1.00 79.75           C  
ATOM   4486  O   ASN D  91      29.368   8.215   8.313  1.00 79.75           O  
ATOM   4487  CG  ASN D  91      29.222  10.301  11.218  1.00 79.75           C  
ATOM   4488  ND2 ASN D  91      28.541  10.196  12.353  1.00 79.75           N  
ATOM   4489  OD1 ASN D  91      30.454  10.239  11.173  1.00 79.75           O  
ATOM   4490  N   THR D  92      31.257   9.230   8.339  1.00 73.10           N  
ATOM   4491  CA  THR D  92      32.044   8.053   7.987  1.00 73.10           C  
ATOM   4492  C   THR D  92      32.563   7.356   9.241  1.00 73.10           C  
ATOM   4493  CB  THR D  92      33.228   8.424   7.075  1.00 73.10           C  
ATOM   4494  O   THR D  92      32.787   6.144   9.236  1.00 73.10           O  
ATOM   4495  CG2 THR D  92      32.744   8.857   5.695  1.00 73.10           C  
ATOM   4496  OG1 THR D  92      33.963   9.500   7.671  1.00 73.10           O  
ATOM   4497  N   ASP D  93      32.589   7.969  10.441  1.00 78.44           N  
ATOM   4498  CA  ASP D  93      33.388   7.321  11.477  1.00 78.44           C  
ATOM   4499  C   ASP D  93      32.628   7.260  12.799  1.00 78.44           C  
ATOM   4500  CB  ASP D  93      34.717   8.055  11.667  1.00 78.44           C  
ATOM   4501  O   ASP D  93      33.153   6.770  13.801  1.00 78.44           O  
ATOM   4502  CG  ASP D  93      35.619   7.975  10.449  1.00 78.44           C  
ATOM   4503  OD1 ASP D  93      36.436   8.896  10.233  1.00 78.44           O  
ATOM   4504  OD2 ASP D  93      35.510   6.983   9.696  1.00 78.44           O  
ATOM   4505  N   ASP D  94      31.318   7.327  12.776  1.00 86.96           N  
ATOM   4506  CA  ASP D  94      30.590   7.294  14.040  1.00 86.96           C  
ATOM   4507  C   ASP D  94      29.251   6.576  13.884  1.00 86.96           C  
ATOM   4508  CB  ASP D  94      30.368   8.712  14.569  1.00 86.96           C  
ATOM   4509  O   ASP D  94      29.036   5.857  12.906  1.00 86.96           O  
ATOM   4510  CG  ASP D  94      30.369   8.787  16.086  1.00 86.96           C  
ATOM   4511  OD1 ASP D  94      30.522   9.896  16.642  1.00 86.96           O  
ATOM   4512  OD2 ASP D  94      30.219   7.726  16.731  1.00 86.96           O  
ATOM   4513  N   PHE D  95      28.428   6.660  14.852  1.00 92.07           N  
ATOM   4514  CA  PHE D  95      27.107   6.043  14.842  1.00 92.07           C  
ATOM   4515  C   PHE D  95      26.334   6.441  13.590  1.00 92.07           C  
ATOM   4516  CB  PHE D  95      26.318   6.438  16.094  1.00 92.07           C  
ATOM   4517  O   PHE D  95      26.441   7.576  13.122  1.00 92.07           O  
ATOM   4518  CG  PHE D  95      26.738   5.697  17.335  1.00 92.07           C  
ATOM   4519  CD1 PHE D  95      26.219   4.440  17.619  1.00 92.07           C  
ATOM   4520  CD2 PHE D  95      27.653   6.258  18.217  1.00 92.07           C  
ATOM   4521  CE1 PHE D  95      26.605   3.752  18.767  1.00 92.07           C  
ATOM   4522  CE2 PHE D  95      28.044   5.576  19.365  1.00 92.07           C  
ATOM   4523  CZ  PHE D  95      27.518   4.324  19.639  1.00 92.07           C  
ATOM   4524  N   LYS D  96      25.682   5.387  12.990  1.00 91.54           N  
ATOM   4525  CA  LYS D  96      24.865   5.582  11.795  1.00 91.54           C  
ATOM   4526  C   LYS D  96      23.412   5.190  12.052  1.00 91.54           C  
ATOM   4527  CB  LYS D  96      25.426   4.776  10.623  1.00 91.54           C  
ATOM   4528  O   LYS D  96      23.135   4.337  12.898  1.00 91.54           O  
ATOM   4529  CG  LYS D  96      26.883   5.079  10.305  1.00 91.54           C  
ATOM   4530  CD  LYS D  96      27.392   4.223   9.152  1.00 91.54           C  
ATOM   4531  CE  LYS D  96      28.886   4.415   8.930  1.00 91.54           C  
ATOM   4532  NZ  LYS D  96      29.196   5.774   8.392  1.00 91.54           N  
ATOM   4533  N   GLU D  97      22.581   5.835  11.582  1.00 95.57           N  
ATOM   4534  CA  GLU D  97      21.165   5.515  11.430  1.00 95.57           C  
ATOM   4535  C   GLU D  97      20.605   6.090  10.132  1.00 95.57           C  
ATOM   4536  CB  GLU D  97      20.364   6.039  12.625  1.00 95.57           C  
ATOM   4537  O   GLU D  97      20.872   7.245   9.792  1.00 95.57           O  
ATOM   4538  CG  GLU D  97      18.925   5.546  12.664  1.00 95.57           C  
ATOM   4539  CD  GLU D  97      18.140   6.081  13.852  1.00 95.57           C  
ATOM   4540  OE1 GLU D  97      17.334   5.323  14.437  1.00 95.57           O  
ATOM   4541  OE2 GLU D  97      18.332   7.267  14.199  1.00 95.57           O  
ATOM   4542  N   ALA D  98      19.856   5.223   9.360  1.00 97.07           N  
ATOM   4543  CA  ALA D  98      19.379   5.657   8.050  1.00 97.07           C  
ATOM   4544  C   ALA D  98      18.161   4.848   7.614  1.00 97.07           C  
ATOM   4545  CB  ALA D  98      20.492   5.539   7.012  1.00 97.07           C  
ATOM   4546  O   ALA D  98      17.824   3.838   8.235  1.00 97.07           O  
ATOM   4547  N   ILE D  99      17.537   5.409   6.647  1.00 97.77           N  
ATOM   4548  CA  ILE D  99      16.550   4.613   5.926  1.00 97.77           C  
ATOM   4549  C   ILE D  99      16.863   4.633   4.432  1.00 97.77           C  
ATOM   4550  CB  ILE D  99      15.115   5.127   6.180  1.00 97.77           C  
ATOM   4551  O   ILE D  99      17.472   5.581   3.931  1.00 97.77           O  
ATOM   4552  CG1 ILE D  99      14.938   6.530   5.588  1.00 97.77           C  
ATOM   4553  CG2 ILE D  99      14.795   5.119   7.677  1.00 97.77           C  
ATOM   4554  CD1 ILE D  99      13.493   7.009   5.551  1.00 97.77           C  
ATOM   4555  N   GLN D 100      16.539   3.518   3.783  1.00 97.90           N  
ATOM   4556  CA  GLN D 100      16.546   3.444   2.326  1.00 97.90           C  
ATOM   4557  C   GLN D 100      15.155   3.130   1.784  1.00 97.90           C  
ATOM   4558  CB  GLN D 100      17.547   2.391   1.846  1.00 97.90           C  
ATOM   4559  O   GLN D 100      14.431   2.312   2.355  1.00 97.90           O  
ATOM   4560  CG  GLN D 100      19.000   2.754   2.120  1.00 97.90           C  
ATOM   4561  CD  GLN D 100      19.973   1.717   1.592  1.00 97.90           C  
ATOM   4562  NE2 GLN D 100      21.189   2.150   1.278  1.00 97.90           N  
ATOM   4563  OE1 GLN D 100      19.636   0.535   1.469  1.00 97.90           O  
ATOM   4564  N   THR D 101      14.752   3.884   0.830  1.00 97.99           N  
ATOM   4565  CA  THR D 101      13.587   3.528   0.027  1.00 97.99           C  
ATOM   4566  C   THR D 101      13.997   3.204  -1.407  1.00 97.99           C  
ATOM   4567  CB  THR D 101      12.545   4.662   0.022  1.00 97.99           C  
ATOM   4568  O   THR D 101      14.940   3.795  -1.937  1.00 97.99           O  
ATOM   4569  CG2 THR D 101      12.150   5.052   1.443  1.00 97.99           C  
ATOM   4570  OG1 THR D 101      13.097   5.807  -0.640  1.00 97.99           O  
ATOM   4571  N   PHE D 102      13.367   2.223  -1.940  1.00 98.06           N  
ATOM   4572  CA  PHE D 102      13.722   1.780  -3.283  1.00 98.06           C  
ATOM   4573  C   PHE D 102      12.481   1.660  -4.160  1.00 98.06           C  
ATOM   4574  CB  PHE D 102      14.460   0.439  -3.231  1.00 98.06           C  
ATOM   4575  O   PHE D 102      11.519   0.982  -3.793  1.00 98.06           O  
ATOM   4576  CG  PHE D 102      14.785  -0.128  -4.587  1.00 98.06           C  
ATOM   4577  CD1 PHE D 102      14.134  -1.263  -5.055  1.00 98.06           C  
ATOM   4578  CD2 PHE D 102      15.742   0.473  -5.393  1.00 98.06           C  
ATOM   4579  CE1 PHE D 102      14.432  -1.790  -6.309  1.00 98.06           C  
ATOM   4580  CE2 PHE D 102      16.046  -0.048  -6.648  1.00 98.06           C  
ATOM   4581  CZ  PHE D 102      15.391  -1.180  -7.103  1.00 98.06           C  
ATOM   4582  N   TRP D 103      12.461   2.382  -5.260  1.00 97.72           N  
ATOM   4583  CA  TRP D 103      11.460   2.236  -6.312  1.00 97.72           C  
ATOM   4584  C   TRP D 103      12.002   1.401  -7.467  1.00 97.72           C  
ATOM   4585  CB  TRP D 103      11.013   3.608  -6.824  1.00 97.72           C  
ATOM   4586  O   TRP D 103      12.881   1.849  -8.207  1.00 97.72           O  
ATOM   4587  CG  TRP D 103      10.292   4.434  -5.801  1.00 97.72           C  
ATOM   4588  CD1 TRP D 103      10.833   5.380  -4.976  1.00 97.72           C  
ATOM   4589  CD2 TRP D 103       8.896   4.384  -5.493  1.00 97.72           C  
ATOM   4590  CE2 TRP D 103       8.659   5.328  -4.470  1.00 97.72           C  
ATOM   4591  CE3 TRP D 103       7.820   3.632  -5.985  1.00 97.72           C  
ATOM   4592  NE1 TRP D 103       9.856   5.922  -4.172  1.00 97.72           N  
ATOM   4593  CH2 TRP D 103       6.354   4.791  -4.427  1.00 97.72           C  
ATOM   4594  CZ2 TRP D 103       7.389   5.540  -3.928  1.00 97.72           C  
ATOM   4595  CZ3 TRP D 103       6.557   3.844  -5.444  1.00 97.72           C  
ATOM   4596  N   GLY D 104      11.528   0.142  -7.573  1.00 97.58           N  
ATOM   4597  CA  GLY D 104      11.907  -0.636  -8.742  1.00 97.58           C  
ATOM   4598  C   GLY D 104      11.251  -0.150 -10.020  1.00 97.58           C  
ATOM   4599  O   GLY D 104      10.118   0.335  -9.998  1.00 97.58           O  
ATOM   4600  N   ASN D 105      11.958  -0.290 -11.094  1.00 97.07           N  
ATOM   4601  CA  ASN D 105      11.397   0.146 -12.368  1.00 97.07           C  
ATOM   4602  C   ASN D 105      10.109  -0.601 -12.700  1.00 97.07           C  
ATOM   4603  CB  ASN D 105      12.419  -0.032 -13.494  1.00 97.07           C  
ATOM   4604  O   ASN D 105       9.315  -0.144 -13.525  1.00 97.07           O  
ATOM   4605  CG  ASN D 105      13.503   1.027 -13.471  1.00 97.07           C  
ATOM   4606  ND2 ASN D 105      14.564   0.805 -14.238  1.00 97.07           N  
ATOM   4607  OD1 ASN D 105      13.388   2.036 -12.770  1.00 97.07           O  
ATOM   4608  N   ASN D 106       9.887  -1.710 -12.025  1.00 96.16           N  
ATOM   4609  CA  ASN D 106       8.676  -2.493 -12.241  1.00 96.16           C  
ATOM   4610  C   ASN D 106       7.527  -2.004 -11.364  1.00 96.16           C  
ATOM   4611  CB  ASN D 106       8.943  -3.978 -11.987  1.00 96.16           C  
ATOM   4612  O   ASN D 106       6.444  -2.591 -11.367  1.00 96.16           O  
ATOM   4613  CG  ASN D 106       9.297  -4.268 -10.541  1.00 96.16           C  
ATOM   4614  ND2 ASN D 106       9.098  -5.512 -10.120  1.00 96.16           N  
ATOM   4615  OD1 ASN D 106       9.744  -3.382  -9.809  1.00 96.16           O  
ATOM   4616  N   GLY D 107       7.766  -1.047 -10.476  1.00 96.61           N  
ATOM   4617  CA  GLY D 107       6.697  -0.402  -9.730  1.00 96.61           C  
ATOM   4618  C   GLY D 107       6.596  -0.885  -8.295  1.00 96.61           C  
ATOM   4619  O   GLY D 107       5.655  -0.531  -7.581  1.00 96.61           O  
ATOM   4620  N   GLN D 108       7.536  -1.693  -7.818  1.00 97.47           N  
ATOM   4621  CA  GLN D 108       7.537  -2.133  -6.426  1.00 97.47           C  
ATOM   4622  C   GLN D 108       8.245  -1.121  -5.530  1.00 97.47           C  
ATOM   4623  CB  GLN D 108       8.200  -3.504  -6.296  1.00 97.47           C  
ATOM   4624  O   GLN D 108       9.266  -0.548  -5.918  1.00 97.47           O  
ATOM   4625  CG  GLN D 108       7.433  -4.626  -6.982  1.00 97.47           C  
ATOM   4626  CD  GLN D 108       8.188  -5.942  -6.977  1.00 97.47           C  
ATOM   4627  NE2 GLN D 108       7.622  -6.947  -6.317  1.00 97.47           N  
ATOM   4628  OE1 GLN D 108       9.270  -6.055  -7.561  1.00 97.47           O  
ATOM   4629  N   LEU D 109       7.693  -0.867  -4.389  1.00 97.96           N  
ATOM   4630  CA  LEU D 109       8.248   0.060  -3.408  1.00 97.96           C  
ATOM   4631  C   LEU D 109       8.715  -0.683  -2.161  1.00 97.96           C  
ATOM   4632  CB  LEU D 109       7.212   1.121  -3.027  1.00 97.96           C  
ATOM   4633  O   LEU D 109       7.955  -1.455  -1.573  1.00 97.96           O  
ATOM   4634  CG  LEU D 109       7.599   2.070  -1.893  1.00 97.96           C  
ATOM   4635  CD1 LEU D 109       8.846   2.865  -2.269  1.00 97.96           C  
ATOM   4636  CD2 LEU D 109       6.443   3.006  -1.560  1.00 97.96           C  
ATOM   4637  N   PHE D 110       9.952  -0.420  -1.790  1.00 97.87           N  
ATOM   4638  CA  PHE D 110      10.539  -1.091  -0.635  1.00 97.87           C  
ATOM   4639  C   PHE D 110      11.084  -0.075   0.361  1.00 97.87           C  
ATOM   4640  CB  PHE D 110      11.653  -2.046  -1.075  1.00 97.87           C  
ATOM   4641  O   PHE D 110      11.446   1.041  -0.017  1.00 97.87           O  
ATOM   4642  CG  PHE D 110      11.179  -3.162  -1.965  1.00 97.87           C  
ATOM   4643  CD1 PHE D 110      10.833  -4.397  -1.431  1.00 97.87           C  
ATOM   4644  CD2 PHE D 110      11.079  -2.977  -3.338  1.00 97.87           C  
ATOM   4645  CE1 PHE D 110      10.394  -5.433  -2.252  1.00 97.87           C  
ATOM   4646  CE2 PHE D 110      10.641  -4.007  -4.166  1.00 97.87           C  
ATOM   4647  CZ  PHE D 110      10.300  -5.234  -3.621  1.00 97.87           C  
ATOM   4648  N   PHE D 111      11.181  -0.481   1.581  1.00 97.87           N  
ATOM   4649  CA  PHE D 111      11.734   0.314   2.671  1.00 97.87           C  
ATOM   4650  C   PHE D 111      12.603  -0.545   3.582  1.00 97.87           C  
ATOM   4651  CB  PHE D 111      10.612   0.970   3.483  1.00 97.87           C  
ATOM   4652  O   PHE D 111      12.279  -1.706   3.843  1.00 97.87           O  
ATOM   4653  CG  PHE D 111      11.084   1.627   4.751  1.00 97.87           C  
ATOM   4654  CD1 PHE D 111      11.207   0.895   5.926  1.00 97.87           C  
ATOM   4655  CD2 PHE D 111      11.405   2.978   4.769  1.00 97.87           C  
ATOM   4656  CE1 PHE D 111      11.644   1.501   7.101  1.00 97.87           C  
ATOM   4657  CE2 PHE D 111      11.842   3.591   5.940  1.00 97.87           C  
ATOM   4658  CZ  PHE D 111      11.960   2.850   7.105  1.00 97.87           C  
ATOM   4659  N   ARG D 112      13.741  -0.018   3.997  1.00 97.56           N  
ATOM   4660  CA  ARG D 112      14.468  -0.670   5.081  1.00 97.56           C  
ATOM   4661  C   ARG D 112      15.166   0.356   5.967  1.00 97.56           C  
ATOM   4662  CB  ARG D 112      15.491  -1.662   4.523  1.00 97.56           C  
ATOM   4663  O   ARG D 112      15.476   1.462   5.519  1.00 97.56           O  
ATOM   4664  CG  ARG D 112      16.624  -1.008   3.749  1.00 97.56           C  
ATOM   4665  CD  ARG D 112      17.623  -2.035   3.235  1.00 97.56           C  
ATOM   4666  NE  ARG D 112      18.757  -1.399   2.570  1.00 97.56           N  
ATOM   4667  NH1 ARG D 112      19.820  -3.380   2.037  1.00 97.56           N  
ATOM   4668  NH2 ARG D 112      20.754  -1.374   1.438  1.00 97.56           N  
ATOM   4669  CZ  ARG D 112      19.775  -2.052   2.017  1.00 97.56           C  
ATOM   4670  N   HIS D 113      15.332  -0.049   7.289  1.00 97.58           N  
ATOM   4671  CA  HIS D 113      15.925   0.808   8.310  1.00 97.58           C  
ATOM   4672  C   HIS D 113      17.304   0.303   8.720  1.00 97.58           C  
ATOM   4673  CB  HIS D 113      15.011   0.894   9.534  1.00 97.58           C  
ATOM   4674  O   HIS D 113      17.506  -0.903   8.877  1.00 97.58           O  
ATOM   4675  CG  HIS D 113      15.587   1.697  10.657  1.00 97.58           C  
ATOM   4676  CD2 HIS D 113      15.835   3.024  10.765  1.00 97.58           C  
ATOM   4677  ND1 HIS D 113      15.983   1.131  11.849  1.00 97.58           N  
ATOM   4678  CE1 HIS D 113      16.451   2.078  12.645  1.00 97.58           C  
ATOM   4679  NE2 HIS D 113      16.372   3.236  12.011  1.00 97.58           N  
ATOM   4680  N   HIS D 114      18.265   1.168   8.710  1.00 97.08           N  
ATOM   4681  CA  HIS D 114      19.554   0.878   9.327  1.00 97.08           C  
ATOM   4682  C   HIS D 114      19.499   1.079  10.838  1.00 97.08           C  
ATOM   4683  CB  HIS D 114      20.649   1.756   8.719  1.00 97.08           C  
ATOM   4684  O   HIS D 114      19.144   2.161  11.312  1.00 97.08           O  
ATOM   4685  CG  HIS D 114      22.026   1.408   9.188  1.00 97.08           C  
ATOM   4686  CD2 HIS D 114      22.987   0.636   8.629  1.00 97.08           C  
ATOM   4687  ND1 HIS D 114      22.548   1.876  10.375  1.00 97.08           N  
ATOM   4688  CE1 HIS D 114      23.775   1.405  10.525  1.00 97.08           C  
ATOM   4689  NE2 HIS D 114      24.065   0.649   9.479  1.00 97.08           N  
ATOM   4690  N   ARG D 115      19.852   0.118  11.622  1.00 95.87           N  
ATOM   4691  CA  ARG D 115      19.808   0.234  13.076  1.00 95.87           C  
ATOM   4692  C   ARG D 115      20.851   1.227  13.578  1.00 95.87           C  
ATOM   4693  CB  ARG D 115      20.027  -1.131  13.731  1.00 95.87           C  
ATOM   4694  O   ARG D 115      21.888   1.422  12.940  1.00 95.87           O  
ATOM   4695  CG  ARG D 115      18.935  -2.144  13.425  1.00 95.87           C  
ATOM   4696  CD  ARG D 115      19.231  -3.499  14.051  1.00 95.87           C  
ATOM   4697  NE  ARG D 115      18.333  -4.534  13.547  1.00 95.87           N  
ATOM   4698  NH1 ARG D 115      19.815  -5.345  11.971  1.00 95.87           N  
ATOM   4699  NH2 ARG D 115      17.738  -6.289  12.190  1.00 95.87           N  
ATOM   4700  CZ  ARG D 115      18.631  -5.387  12.570  1.00 95.87           C  
ATOM   4701  N   TRP D 116      20.468   1.920  14.607  1.00 94.94           N  
ATOM   4702  CA  TRP D 116      21.421   2.837  15.224  1.00 94.94           C  
ATOM   4703  C   TRP D 116      22.651   2.088  15.726  1.00 94.94           C  
ATOM   4704  CB  TRP D 116      20.764   3.598  16.379  1.00 94.94           C  
ATOM   4705  O   TRP D 116      22.581   1.363  16.721  1.00 94.94           O  
ATOM   4706  CG  TRP D 116      21.609   4.704  16.939  1.00 94.94           C  
ATOM   4707  CD1 TRP D 116      22.130   5.768  16.256  1.00 94.94           C  
ATOM   4708  CD2 TRP D 116      22.033   4.851  18.297  1.00 94.94           C  
ATOM   4709  CE2 TRP D 116      22.810   6.028  18.367  1.00 94.94           C  
ATOM   4710  CE3 TRP D 116      21.831   4.100  19.463  1.00 94.94           C  
ATOM   4711  NE1 TRP D 116      22.854   6.568  17.110  1.00 94.94           N  
ATOM   4712  CH2 TRP D 116      23.172   5.721  20.686  1.00 94.94           C  
ATOM   4713  CZ2 TRP D 116      23.385   6.473  19.560  1.00 94.94           C  
ATOM   4714  CZ3 TRP D 116      22.405   4.545  20.649  1.00 94.94           C  
ATOM   4715  N   SER D 117      23.808   2.048  14.975  1.00 94.52           N  
ATOM   4716  CA  SER D 117      25.026   1.312  15.298  1.00 94.52           C  
ATOM   4717  C   SER D 117      26.231   1.887  14.562  1.00 94.52           C  
ATOM   4718  CB  SER D 117      24.865  -0.168  14.953  1.00 94.52           C  
ATOM   4719  O   SER D 117      26.083   2.767  13.711  1.00 94.52           O  
ATOM   4720  OG  SER D 117      25.015  -0.379  13.559  1.00 94.52           O  
ATOM   4721  N   LYS D 118      27.366   1.385  14.772  1.00 94.65           N  
ATOM   4722  CA  LYS D 118      28.589   1.793  14.087  1.00 94.65           C  
ATOM   4723  C   LYS D 118      28.910   0.853  12.929  1.00 94.65           C  
ATOM   4724  CB  LYS D 118      29.763   1.839  15.066  1.00 94.65           C  
ATOM   4725  O   LYS D 118      29.882   1.066  12.201  1.00 94.65           O  
ATOM   4726  CG  LYS D 118      29.648   2.932  16.119  1.00 94.65           C  
ATOM   4727  CD  LYS D 118      30.875   2.969  17.022  1.00 94.65           C  
ATOM   4728  CE  LYS D 118      30.770   4.075  18.064  1.00 94.65           C  
ATOM   4729  NZ  LYS D 118      31.981   4.130  18.937  1.00 94.65           N  
ATOM   4730  N   ILE D 119      28.065  -0.145  12.813  1.00 95.18           N  
ATOM   4731  CA  ILE D 119      28.252  -1.132  11.756  1.00 95.18           C  
ATOM   4732  C   ILE D 119      27.604  -0.635  10.465  1.00 95.18           C  
ATOM   4733  CB  ILE D 119      27.668  -2.506  12.155  1.00 95.18           C  
ATOM   4734  O   ILE D 119      26.412  -0.320  10.444  1.00 95.18           O  
ATOM   4735  CG1 ILE D 119      28.319  -3.007  13.449  1.00 95.18           C  
ATOM   4736  CG2 ILE D 119      27.849  -3.520  11.022  1.00 95.18           C  
ATOM   4737  CD1 ILE D 119      27.642  -4.232  14.048  1.00 95.18           C  
ATOM   4738  N   ILE D 120      28.304  -0.564   9.343  1.00 92.36           N  
ATOM   4739  CA  ILE D 120      27.843   0.032   8.094  1.00 92.36           C  
ATOM   4740  C   ILE D 120      26.725  -0.820   7.498  1.00 92.36           C  
ATOM   4741  CB  ILE D 120      28.999   0.185   7.080  1.00 92.36           C  
ATOM   4742  O   ILE D 120      25.722  -0.290   7.016  1.00 92.36           O  
ATOM   4743  CG1 ILE D 120      29.988   1.255   7.556  1.00 92.36           C  
ATOM   4744  CG2 ILE D 120      28.456   0.522   5.689  1.00 92.36           C  
ATOM   4745  CD1 ILE D 120      31.263   1.332   6.727  1.00 92.36           C  
ATOM   4746  N   ASP D 121      26.832  -2.133   7.564  1.00 95.00           N  
ATOM   4747  CA  ASP D 121      25.869  -3.038   6.944  1.00 95.00           C  
ATOM   4748  C   ASP D 121      24.905  -3.609   7.982  1.00 95.00           C  
ATOM   4749  CB  ASP D 121      26.591  -4.174   6.216  1.00 95.00           C  
ATOM   4750  O   ASP D 121      24.827  -4.827   8.161  1.00 95.00           O  
ATOM   4751  CG  ASP D 121      25.652  -5.050   5.406  1.00 95.00           C  
ATOM   4752  OD1 ASP D 121      26.084  -6.117   4.917  1.00 95.00           O  
ATOM   4753  OD2 ASP D 121      24.472  -4.669   5.252  1.00 95.00           O  
ATOM   4754  N   ASP D 122      24.318  -2.845   8.862  1.00 95.81           N  
ATOM   4755  CA  ASP D 122      23.371  -3.261   9.892  1.00 95.81           C  
ATOM   4756  C   ASP D 122      21.942  -2.883   9.510  1.00 95.81           C  
ATOM   4757  CB  ASP D 122      23.738  -2.638  11.241  1.00 95.81           C  
ATOM   4758  O   ASP D 122      21.351  -1.983  10.111  1.00 95.81           O  
ATOM   4759  CG  ASP D 122      23.062  -3.324  12.415  1.00 95.81           C  
ATOM   4760  OD1 ASP D 122      23.104  -2.787  13.542  1.00 95.81           O  
ATOM   4761  OD2 ASP D 122      22.486  -4.415  12.211  1.00 95.81           O  
ATOM   4762  N   TRP D 123      21.389  -3.604   8.498  1.00 97.08           N  
ATOM   4763  CA  TRP D 123      20.083  -3.274   7.938  1.00 97.08           C  
ATOM   4764  C   TRP D 123      19.021  -4.259   8.416  1.00 97.08           C  
ATOM   4765  CB  TRP D 123      20.139  -3.268   6.408  1.00 97.08           C  
ATOM   4766  O   TRP D 123      19.287  -5.456   8.543  1.00 97.08           O  
ATOM   4767  CG  TRP D 123      21.000  -2.183   5.835  1.00 97.08           C  
ATOM   4768  CD1 TRP D 123      22.308  -2.285   5.450  1.00 97.08           C  
ATOM   4769  CD2 TRP D 123      20.613  -0.828   5.586  1.00 97.08           C  
ATOM   4770  CE2 TRP D 123      21.738  -0.164   5.048  1.00 97.08           C  
ATOM   4771  CE3 TRP D 123      19.422  -0.110   5.764  1.00 97.08           C  
ATOM   4772  NE1 TRP D 123      22.758  -1.074   4.976  1.00 97.08           N  
ATOM   4773  CH2 TRP D 123      20.530   1.864   4.872  1.00 97.08           C  
ATOM   4774  CZ2 TRP D 123      21.706   1.185   4.687  1.00 97.08           C  
ATOM   4775  CZ3 TRP D 123      19.393   1.232   5.404  1.00 97.08           C  
ATOM   4776  N   GLU D 124      17.814  -3.788   8.715  1.00 97.28           N  
ATOM   4777  CA  GLU D 124      16.635  -4.643   8.816  1.00 97.28           C  
ATOM   4778  C   GLU D 124      16.186  -5.130   7.442  1.00 97.28           C  
ATOM   4779  CB  GLU D 124      15.491  -3.899   9.510  1.00 97.28           C  
ATOM   4780  O   GLU D 124      16.526  -4.527   6.422  1.00 97.28           O  
ATOM   4781  CG  GLU D 124      15.790  -3.518  10.953  1.00 97.28           C  
ATOM   4782  CD  GLU D 124      14.683  -2.702  11.600  1.00 97.28           C  
ATOM   4783  OE1 GLU D 124      14.830  -2.307  12.779  1.00 97.28           O  
ATOM   4784  OE2 GLU D 124      13.659  -2.458  10.924  1.00 97.28           O  
ATOM   4785  N   PRO D 125      15.430  -6.202   7.410  1.00 96.52           N  
ATOM   4786  CA  PRO D 125      14.968  -6.693   6.110  1.00 96.52           C  
ATOM   4787  C   PRO D 125      14.098  -5.678   5.371  1.00 96.52           C  
ATOM   4788  CB  PRO D 125      14.160  -7.942   6.471  1.00 96.52           C  
ATOM   4789  O   PRO D 125      13.448  -4.841   6.002  1.00 96.52           O  
ATOM   4790  CG  PRO D 125      14.684  -8.362   7.807  1.00 96.52           C  
ATOM   4791  CD  PRO D 125      15.100  -7.133   8.563  1.00 96.52           C  
ATOM   4792  N   TRP D 126      14.001  -5.754   4.087  1.00 97.47           N  
ATOM   4793  CA  TRP D 126      13.143  -4.912   3.259  1.00 97.47           C  
ATOM   4794  C   TRP D 126      11.671  -5.185   3.547  1.00 97.47           C  
ATOM   4795  CB  TRP D 126      13.437  -5.141   1.774  1.00 97.47           C  
ATOM   4796  O   TRP D 126      11.281  -6.330   3.787  1.00 97.47           O  
ATOM   4797  CG  TRP D 126      14.757  -4.591   1.322  1.00 97.47           C  
ATOM   4798  CD1 TRP D 126      15.915  -5.289   1.120  1.00 97.47           C  
ATOM   4799  CD2 TRP D 126      15.054  -3.224   1.020  1.00 97.47           C  
ATOM   4800  CE2 TRP D 126      16.413  -3.166   0.641  1.00 97.47           C  
ATOM   4801  CE3 TRP D 126      14.301  -2.042   1.033  1.00 97.47           C  
ATOM   4802  NE1 TRP D 126      16.915  -4.437   0.711  1.00 97.47           N  
ATOM   4803  CH2 TRP D 126      16.277  -0.828   0.299  1.00 97.47           C  
ATOM   4804  CZ2 TRP D 126      17.036  -1.969   0.278  1.00 97.47           C  
ATOM   4805  CZ3 TRP D 126      14.923  -0.853   0.671  1.00 97.47           C  
ATOM   4806  N   LYS D 127      10.949  -4.187   3.588  1.00 97.40           N  
ATOM   4807  CA  LYS D 127       9.491  -4.264   3.598  1.00 97.40           C  
ATOM   4808  C   LYS D 127       8.904  -3.746   2.288  1.00 97.40           C  
ATOM   4809  CB  LYS D 127       8.919  -3.475   4.777  1.00 97.40           C  
ATOM   4810  O   LYS D 127       9.309  -2.691   1.795  1.00 97.40           O  
ATOM   4811  CG  LYS D 127       9.389  -3.967   6.138  1.00 97.40           C  
ATOM   4812  CD  LYS D 127       8.846  -3.098   7.265  1.00 97.40           C  
ATOM   4813  CE  LYS D 127       9.340  -3.571   8.625  1.00 97.40           C  
ATOM   4814  NZ  LYS D 127       8.336  -3.312   9.700  1.00 97.40           N  
ATOM   4815  N   GLU D 128       7.994  -4.526   1.771  1.00 97.45           N  
ATOM   4816  CA  GLU D 128       7.395  -4.144   0.496  1.00 97.45           C  
ATOM   4817  C   GLU D 128       5.993  -3.574   0.692  1.00 97.45           C  
ATOM   4818  CB  GLU D 128       7.347  -5.343  -0.456  1.00 97.45           C  
ATOM   4819  O   GLU D 128       5.211  -4.098   1.487  1.00 97.45           O  
ATOM   4820  CG  GLU D 128       6.785  -5.014  -1.831  1.00 97.45           C  
ATOM   4821  CD  GLU D 128       6.732  -6.216  -2.761  1.00 97.45           C  
ATOM   4822  OE1 GLU D 128       6.274  -6.069  -3.917  1.00 97.45           O  
ATOM   4823  OE2 GLU D 128       7.151  -7.313  -2.329  1.00 97.45           O  
ATOM   4824  N   PHE D 129       5.663  -2.538  -0.056  1.00 97.59           N  
ATOM   4825  CA  PHE D 129       4.344  -1.922   0.026  1.00 97.59           C  
ATOM   4826  C   PHE D 129       3.404  -2.516  -1.016  1.00 97.59           C  
ATOM   4827  CB  PHE D 129       4.444  -0.405  -0.161  1.00 97.59           C  
ATOM   4828  O   PHE D 129       3.838  -2.902  -2.103  1.00 97.59           O  
ATOM   4829  CG  PHE D 129       4.958   0.323   1.051  1.00 97.59           C  
ATOM   4830  CD1 PHE D 129       4.080   0.943   1.931  1.00 97.59           C  
ATOM   4831  CD2 PHE D 129       6.321   0.389   1.310  1.00 97.59           C  
ATOM   4832  CE1 PHE D 129       4.553   1.618   3.054  1.00 97.59           C  
ATOM   4833  CE2 PHE D 129       6.801   1.062   2.430  1.00 97.59           C  
ATOM   4834  CZ  PHE D 129       5.915   1.677   3.300  1.00 97.59           C  
ATOM   4835  N   ALA D 130       2.124  -2.555  -0.638  1.00 97.50           N  
ATOM   4836  CA  ALA D 130       1.108  -3.212  -1.456  1.00 97.50           C  
ATOM   4837  C   ALA D 130       0.569  -2.266  -2.526  1.00 97.50           C  
ATOM   4838  CB  ALA D 130      -0.033  -3.724  -0.580  1.00 97.50           C  
ATOM   4839  O   ALA D 130       0.389  -1.072  -2.274  1.00 97.50           O  
ATOM   4840  N   ARG D 131       0.309  -2.867  -3.670  1.00 96.53           N  
ATOM   4841  CA  ARG D 131      -0.351  -2.124  -4.739  1.00 96.53           C  
ATOM   4842  C   ARG D 131      -1.817  -2.527  -4.861  1.00 96.53           C  
ATOM   4843  CB  ARG D 131       0.367  -2.347  -6.071  1.00 96.53           C  
ATOM   4844  O   ARG D 131      -2.201  -3.625  -4.453  1.00 96.53           O  
ATOM   4845  CG  ARG D 131       1.761  -1.743  -6.129  1.00 96.53           C  
ATOM   4846  CD  ARG D 131       2.259  -1.612  -7.561  1.00 96.53           C  
ATOM   4847  NE  ARG D 131       1.912  -2.782  -8.363  1.00 96.53           N  
ATOM   4848  NH1 ARG D 131       3.992  -2.982  -9.347  1.00 96.53           N  
ATOM   4849  NH2 ARG D 131       2.323  -4.463  -9.873  1.00 96.53           N  
ATOM   4850  CZ  ARG D 131       2.743  -3.406  -9.192  1.00 96.53           C  
ATOM   4851  N   ASN D 132      -2.609  -1.689  -5.455  1.00 95.78           N  
ATOM   4852  CA  ASN D 132      -4.049  -1.900  -5.558  1.00 95.78           C  
ATOM   4853  C   ASN D 132      -4.382  -3.023  -6.536  1.00 95.78           C  
ATOM   4854  CB  ASN D 132      -4.752  -0.606  -5.975  1.00 95.78           C  
ATOM   4855  O   ASN D 132      -5.493  -3.555  -6.520  1.00 95.78           O  
ATOM   4856  CG  ASN D 132      -5.076   0.289  -4.795  1.00 95.78           C  
ATOM   4857  ND2 ASN D 132      -5.544   1.498  -5.079  1.00 95.78           N  
ATOM   4858  OD1 ASN D 132      -4.907  -0.104  -3.637  1.00 95.78           O  
ATOM   4859  N   ASP D 133      -3.430  -3.405  -7.304  1.00 95.41           N  
ATOM   4860  CA  ASP D 133      -3.687  -4.482  -8.256  1.00 95.41           C  
ATOM   4861  C   ASP D 133      -3.413  -5.846  -7.627  1.00 95.41           C  
ATOM   4862  CB  ASP D 133      -2.835  -4.301  -9.514  1.00 95.41           C  
ATOM   4863  O   ASP D 133      -3.457  -6.871  -8.312  1.00 95.41           O  
ATOM   4864  CG  ASP D 133      -1.345  -4.278  -9.223  1.00 95.41           C  
ATOM   4865  OD1 ASP D 133      -0.540  -4.146 -10.170  1.00 95.41           O  
ATOM   4866  OD2 ASP D 133      -0.972  -4.397  -8.035  1.00 95.41           O  
ATOM   4867  N   ASN D 134      -3.093  -5.922  -6.309  1.00 95.52           N  
ATOM   4868  CA  ASN D 134      -3.025  -7.181  -5.574  1.00 95.52           C  
ATOM   4869  C   ASN D 134      -4.341  -7.948  -5.654  1.00 95.52           C  
ATOM   4870  CB  ASN D 134      -2.644  -6.930  -4.113  1.00 95.52           C  
ATOM   4871  O   ASN D 134      -5.411  -7.380  -5.431  1.00 95.52           O  
ATOM   4872  CG  ASN D 134      -2.364  -8.212  -3.355  1.00 95.52           C  
ATOM   4873  ND2 ASN D 134      -1.129  -8.370  -2.893  1.00 95.52           N  
ATOM   4874  OD1 ASN D 134      -3.249  -9.054  -3.186  1.00 95.52           O  
ATOM   4875  N   THR D 135      -4.253  -9.236  -5.979  1.00 95.89           N  
ATOM   4876  CA  THR D 135      -5.434 -10.063  -6.200  1.00 95.89           C  
ATOM   4877  C   THR D 135      -6.351 -10.033  -4.981  1.00 95.89           C  
ATOM   4878  CB  THR D 135      -5.044 -11.519  -6.516  1.00 95.89           C  
ATOM   4879  O   THR D 135      -7.576 -10.025  -5.120  1.00 95.89           O  
ATOM   4880  CG2 THR D 135      -6.281 -12.388  -6.717  1.00 95.89           C  
ATOM   4881  OG1 THR D 135      -4.255 -11.547  -7.712  1.00 95.89           O  
ATOM   4882  N   ASN D 136      -5.795  -9.932  -3.801  1.00 96.10           N  
ATOM   4883  CA  ASN D 136      -6.571  -9.967  -2.566  1.00 96.10           C  
ATOM   4884  C   ASN D 136      -7.343  -8.669  -2.352  1.00 96.10           C  
ATOM   4885  CB  ASN D 136      -5.661 -10.248  -1.368  1.00 96.10           C  
ATOM   4886  O   ASN D 136      -8.206  -8.592  -1.476  1.00 96.10           O  
ATOM   4887  CG  ASN D 136      -5.296 -11.714  -1.243  1.00 96.10           C  
ATOM   4888  ND2 ASN D 136      -4.861 -12.117  -0.055  1.00 96.10           N  
ATOM   4889  OD1 ASN D 136      -5.403 -12.478  -2.206  1.00 96.10           O  
ATOM   4890  N   LEU D 137      -7.067  -7.694  -3.191  1.00 96.74           N  
ATOM   4891  CA  LEU D 137      -7.727  -6.408  -2.997  1.00 96.74           C  
ATOM   4892  C   LEU D 137      -8.825  -6.198  -4.033  1.00 96.74           C  
ATOM   4893  CB  LEU D 137      -6.709  -5.266  -3.076  1.00 96.74           C  
ATOM   4894  O   LEU D 137      -9.463  -5.143  -4.064  1.00 96.74           O  
ATOM   4895  CG  LEU D 137      -5.624  -5.249  -1.999  1.00 96.74           C  
ATOM   4896  CD1 LEU D 137      -4.694  -4.058  -2.203  1.00 96.74           C  
ATOM   4897  CD2 LEU D 137      -6.250  -5.214  -0.609  1.00 96.74           C  
ATOM   4898  N   ILE D 138      -9.027  -7.182  -4.851  1.00 96.88           N  
ATOM   4899  CA  ILE D 138     -10.147  -7.152  -5.786  1.00 96.88           C  
ATOM   4900  C   ILE D 138     -11.464  -7.203  -5.015  1.00 96.88           C  
ATOM   4901  CB  ILE D 138     -10.071  -8.320  -6.795  1.00 96.88           C  
ATOM   4902  O   ILE D 138     -11.632  -8.029  -4.115  1.00 96.88           O  
ATOM   4903  CG1 ILE D 138      -8.845  -8.163  -7.702  1.00 96.88           C  
ATOM   4904  CG2 ILE D 138     -11.357  -8.403  -7.622  1.00 96.88           C  
ATOM   4905  CD1 ILE D 138      -8.553  -9.383  -8.565  1.00 96.88           C  
ATOM   4906  N   ASN D 139     -12.400  -6.346  -5.346  1.00 96.98           N  
ATOM   4907  CA  ASN D 139     -13.767  -6.300  -4.837  1.00 96.98           C  
ATOM   4908  C   ASN D 139     -14.747  -5.827  -5.906  1.00 96.98           C  
ATOM   4909  CB  ASN D 139     -13.850  -5.398  -3.604  1.00 96.98           C  
ATOM   4910  O   ASN D 139     -14.732  -4.658  -6.295  1.00 96.98           O  
ATOM   4911  CG  ASN D 139     -15.163  -5.545  -2.860  1.00 96.98           C  
ATOM   4912  ND2 ASN D 139     -15.096  -5.547  -1.534  1.00 96.98           N  
ATOM   4913  OD1 ASN D 139     -16.228  -5.657  -3.472  1.00 96.98           O  
ATOM   4914  N   THR D 140     -15.546  -6.689  -6.353  1.00 96.43           N  
ATOM   4915  CA  THR D 140     -16.366  -6.413  -7.527  1.00 96.43           C  
ATOM   4916  C   THR D 140     -17.684  -5.758  -7.124  1.00 96.43           C  
ATOM   4917  CB  THR D 140     -16.651  -7.699  -8.325  1.00 96.43           C  
ATOM   4918  O   THR D 140     -18.390  -5.201  -7.968  1.00 96.43           O  
ATOM   4919  CG2 THR D 140     -15.361  -8.316  -8.853  1.00 96.43           C  
ATOM   4920  OG1 THR D 140     -17.308  -8.646  -7.473  1.00 96.43           O  
ATOM   4921  N   GLY D 141     -17.881  -5.704  -5.789  1.00 96.91           N  
ATOM   4922  CA  GLY D 141     -19.267  -5.447  -5.430  1.00 96.91           C  
ATOM   4923  C   GLY D 141     -20.224  -6.500  -5.955  1.00 96.91           C  
ATOM   4924  O   GLY D 141     -19.820  -7.401  -6.692  1.00 96.91           O  
ATOM   4925  N   TRP D 142     -21.542  -6.527  -5.442  1.00 97.63           N  
ATOM   4926  CA  TRP D 142     -22.517  -7.508  -5.907  1.00 97.63           C  
ATOM   4927  C   TRP D 142     -22.844  -7.295  -7.381  1.00 97.63           C  
ATOM   4928  CB  TRP D 142     -23.798  -7.432  -5.071  1.00 97.63           C  
ATOM   4929  O   TRP D 142     -23.102  -6.168  -7.810  1.00 97.63           O  
ATOM   4930  CG  TRP D 142     -23.645  -7.954  -3.674  1.00 97.63           C  
ATOM   4931  CD1 TRP D 142     -23.556  -7.218  -2.525  1.00 97.63           C  
ATOM   4932  CD2 TRP D 142     -23.559  -9.326  -3.280  1.00 97.63           C  
ATOM   4933  CE2 TRP D 142     -23.419  -9.350  -1.875  1.00 97.63           C  
ATOM   4934  CE3 TRP D 142     -23.587 -10.540  -3.979  1.00 97.63           C  
ATOM   4935  NE1 TRP D 142     -23.420  -8.052  -1.439  1.00 97.63           N  
ATOM   4936  CH2 TRP D 142     -23.338 -11.715  -1.863  1.00 97.63           C  
ATOM   4937  CZ2 TRP D 142     -23.308 -10.542  -1.155  1.00 97.63           C
[truncated: 58,078 more chars]
