# Supplementary material for: A structural discovery journey of streptococcal phages adhesion devices by AlphaFold2
Source: Front Mol Biosci. 2022 Aug 19;9:960325. doi: 10.3389/fmolb.2022.960325 (PMC9437275; doi:10.3389/fmolb.2022.960325)
Supplement: Supplementary file 2 [file DataSheet3.ZIP › PDBs/RBPs/9851-RBP-FL-mono.pdb]

MODEL     1                                                                     
ATOM      1  N   LEU A   1      49.705  41.167 -62.241  1.00 85.24           N  
ATOM      2  CA  LEU A   1      50.721  42.159 -62.573  1.00 85.24           C  
ATOM      3  C   LEU A   1      50.139  43.568 -62.532  1.00 85.24           C  
ATOM      4  CB  LEU A   1      51.312  41.878 -63.957  1.00 85.24           C  
ATOM      5  O   LEU A   1      49.081  43.824 -63.111  1.00 85.24           O  
ATOM      6  CG  LEU A   1      52.396  42.843 -64.440  1.00 85.24           C  
ATOM      7  CD1 LEU A   1      53.695  42.607 -63.676  1.00 85.24           C  
ATOM      8  CD2 LEU A   1      52.618  42.691 -65.941  1.00 85.24           C  
ATOM      9  N   ALA A   2      50.640  44.441 -61.726  1.00 93.11           N  
ATOM     10  CA  ALA A   2      50.185  45.824 -61.606  1.00 93.11           C  
ATOM     11  C   ALA A   2      51.295  46.801 -61.984  1.00 93.11           C  
ATOM     12  CB  ALA A   2      49.696  46.103 -60.187  1.00 93.11           C  
ATOM     13  O   ALA A   2      52.477  46.521 -61.769  1.00 93.11           O  
ATOM     14  N   GLU A   3      50.843  47.818 -62.587  1.00 95.44           N  
ATOM     15  CA  GLU A   3      51.791  48.815 -63.074  1.00 95.44           C  
ATOM     16  C   GLU A   3      51.512  50.186 -62.464  1.00 95.44           C  
ATOM     17  CB  GLU A   3      51.745  48.901 -64.602  1.00 95.44           C  
ATOM     18  O   GLU A   3      50.356  50.597 -62.350  1.00 95.44           O  
ATOM     19  CG  GLU A   3      52.687  49.941 -65.189  1.00 95.44           C  
ATOM     20  CD  GLU A   3      52.595  50.048 -66.702  1.00 95.44           C  
ATOM     21  OE1 GLU A   3      52.163  51.108 -67.211  1.00 95.44           O  
ATOM     22  OE2 GLU A   3      52.958  49.065 -67.386  1.00 95.44           O  
ATOM     23  N   PHE A   4      52.667  50.893 -62.145  1.00 96.91           N  
ATOM     24  CA  PHE A   4      52.518  52.194 -61.504  1.00 96.91           C  
ATOM     25  C   PHE A   4      53.505  53.200 -62.085  1.00 96.91           C  
ATOM     26  CB  PHE A   4      52.719  52.075 -59.990  1.00 96.91           C  
ATOM     27  O   PHE A   4      54.645  52.850 -62.398  1.00 96.91           O  
ATOM     28  CG  PHE A   4      51.839  51.042 -59.341  1.00 96.91           C  
ATOM     29  CD1 PHE A   4      50.581  51.384 -58.860  1.00 96.91           C  
ATOM     30  CD2 PHE A   4      52.270  49.728 -59.211  1.00 96.91           C  
ATOM     31  CE1 PHE A   4      49.764  50.429 -58.258  1.00 96.91           C  
ATOM     32  CE2 PHE A   4      51.459  48.769 -58.610  1.00 96.91           C  
ATOM     33  CZ  PHE A   4      50.207  49.122 -58.134  1.00 96.91           C  
ATOM     34  N   TRP A   5      53.019  54.449 -62.169  1.00 97.20           N  
ATOM     35  CA  TRP A   5      53.851  55.450 -62.828  1.00 97.20           C  
ATOM     36  C   TRP A   5      54.137  56.621 -61.894  1.00 97.20           C  
ATOM     37  CB  TRP A   5      53.175  55.954 -64.106  1.00 97.20           C  
ATOM     38  O   TRP A   5      53.293  56.991 -61.074  1.00 97.20           O  
ATOM     39  CG  TRP A   5      53.068  54.921 -65.187  1.00 97.20           C  
ATOM     40  CD1 TRP A   5      52.102  53.961 -65.317  1.00 97.20           C  
ATOM     41  CD2 TRP A   5      53.963  54.740 -66.288  1.00 97.20           C  
ATOM     42  CE2 TRP A   5      53.479  53.652 -67.047  1.00 97.20           C  
ATOM     43  CE3 TRP A   5      55.130  55.394 -66.707  1.00 97.20           C  
ATOM     44  NE1 TRP A   5      52.344  53.195 -66.434  1.00 97.20           N  
ATOM     45  CH2 TRP A   5      55.260  53.861 -68.591  1.00 97.20           C  
ATOM     46  CZ2 TRP A   5      54.122  53.203 -68.203  1.00 97.20           C  
ATOM     47  CZ3 TRP A   5      55.768  54.946 -67.858  1.00 97.20           C  
ATOM     48  N   SER A   6      55.277  57.219 -62.044  1.00 97.18           N  
ATOM     49  CA  SER A   6      55.644  58.429 -61.315  1.00 97.18           C  
ATOM     50  C   SER A   6      55.177  59.680 -62.051  1.00 97.18           C  
ATOM     51  CB  SER A   6      57.157  58.488 -61.100  1.00 97.18           C  
ATOM     52  O   SER A   6      54.546  59.588 -63.106  1.00 97.18           O  
ATOM     53  OG  SER A   6      57.830  58.728 -62.324  1.00 97.18           O  
ATOM     54  N   ASN A   7      55.487  60.822 -61.383  1.00 95.44           N  
ATOM     55  CA  ASN A   7      55.377  62.109 -62.061  1.00 95.44           C  
ATOM     56  C   ASN A   7      56.350  62.211 -63.232  1.00 95.44           C  
ATOM     57  CB  ASN A   7      55.611  63.256 -61.075  1.00 95.44           C  
ATOM     58  O   ASN A   7      57.225  61.358 -63.394  1.00 95.44           O  
ATOM     59  CG  ASN A   7      56.969  63.183 -60.406  1.00 95.44           C  
ATOM     60  ND2 ASN A   7      57.780  64.218 -60.594  1.00 95.44           N  
ATOM     61  OD1 ASN A   7      57.288  62.204 -59.726  1.00 95.44           O  
ATOM     62  N   ASN A   8      56.109  63.101 -64.142  1.00 94.63           N  
ATOM     63  CA  ASN A   8      56.973  63.398 -65.281  1.00 94.63           C  
ATOM     64  C   ASN A   8      57.909  64.565 -64.984  1.00 94.63           C  
ATOM     65  CB  ASN A   8      56.135  63.692 -66.527  1.00 94.63           C  
ATOM     66  O   ASN A   8      57.484  65.585 -64.438  1.00 94.63           O  
ATOM     67  CG  ASN A   8      56.987  63.977 -67.749  1.00 94.63           C  
ATOM     68  ND2 ASN A   8      56.975  63.058 -68.707  1.00 94.63           N  
ATOM     69  OD1 ASN A   8      57.650  65.014 -67.830  1.00 94.63           O  
ATOM     70  N   ASP A   9      59.133  64.350 -65.267  1.00 93.85           N  
ATOM     71  CA  ASP A   9      60.127  65.415 -65.178  1.00 93.85           C  
ATOM     72  C   ASP A   9      60.983  65.475 -66.441  1.00 93.85           C  
ATOM     73  CB  ASP A   9      61.016  65.218 -63.949  1.00 93.85           C  
ATOM     74  O   ASP A   9      61.872  64.643 -66.635  1.00 93.85           O  
ATOM     75  CG  ASP A   9      61.994  66.360 -63.735  1.00 93.85           C  
ATOM     76  OD1 ASP A   9      61.719  67.492 -64.189  1.00 93.85           O  
ATOM     77  OD2 ASP A   9      63.051  66.126 -63.110  1.00 93.85           O  
ATOM     78  N   ARG A  10      60.634  66.460 -67.331  1.00 91.75           N  
ATOM     79  CA  ARG A  10      61.384  66.751 -68.549  1.00 91.75           C  
ATOM     80  C   ARG A  10      61.399  65.547 -69.484  1.00 91.75           C  
ATOM     81  CB  ARG A  10      62.817  67.170 -68.211  1.00 91.75           C  
ATOM     82  O   ARG A  10      62.403  65.284 -70.150  1.00 91.75           O  
ATOM     83  CG  ARG A  10      62.912  68.481 -67.446  1.00 91.75           C  
ATOM     84  CD  ARG A  10      64.339  68.777 -67.010  1.00 91.75           C  
ATOM     85  NE  ARG A  10      64.513  68.591 -65.572  1.00 91.75           N  
ATOM     86  NH1 ARG A  10      66.473  67.383 -65.756  1.00 91.75           N  
ATOM     87  NH2 ARG A  10      65.583  67.824 -63.690  1.00 91.75           N  
ATOM     88  CZ  ARG A  10      65.523  67.933 -65.009  1.00 91.75           C  
ATOM     89  N   GLY A  11      60.404  64.785 -69.388  1.00 93.18           N  
ATOM     90  CA  GLY A  11      60.259  63.677 -70.318  1.00 93.18           C  
ATOM     91  C   GLY A  11      60.677  62.344 -69.727  1.00 93.18           C  
ATOM     92  O   GLY A  11      60.727  61.334 -70.432  1.00 93.18           O  
ATOM     93  N   TYR A  12      61.043  62.324 -68.422  1.00 96.11           N  
ATOM     94  CA  TYR A  12      61.431  61.096 -67.737  1.00 96.11           C  
ATOM     95  C   TYR A  12      60.344  60.647 -66.767  1.00 96.11           C  
ATOM     96  CB  TYR A  12      62.752  61.292 -66.987  1.00 96.11           C  
ATOM     97  O   TYR A  12      59.708  61.475 -66.112  1.00 96.11           O  
ATOM     98  CG  TYR A  12      63.898  61.711 -67.875  1.00 96.11           C  
ATOM     99  CD1 TYR A  12      64.579  60.777 -68.653  1.00 96.11           C  
ATOM    100  CD2 TYR A  12      64.302  63.040 -67.939  1.00 96.11           C  
ATOM    101  CE1 TYR A  12      65.637  61.158 -69.471  1.00 96.11           C  
ATOM    102  CE2 TYR A  12      65.359  63.432 -68.754  1.00 96.11           C  
ATOM    103  OH  TYR A  12      67.066  62.868 -70.324  1.00 96.11           O  
ATOM    104  CZ  TYR A  12      66.019  62.485 -69.516  1.00 96.11           C  
ATOM    105  N   ARG A  13      60.209  59.372 -66.633  1.00 97.42           N  
ATOM    106  CA  ARG A  13      59.331  58.744 -65.651  1.00 97.42           C  
ATOM    107  C   ARG A  13      59.904  57.413 -65.177  1.00 97.42           C  
ATOM    108  CB  ARG A  13      57.933  58.534 -66.237  1.00 97.42           C  
ATOM    109  O   ARG A  13      60.701  56.788 -65.879  1.00 97.42           O  
ATOM    110  CG  ARG A  13      57.207  59.826 -66.577  1.00 97.42           C  
ATOM    111  CD  ARG A  13      55.847  59.559 -67.208  1.00 97.42           C  
ATOM    112  NE  ARG A  13      54.812  59.366 -66.197  1.00 97.42           N  
ATOM    113  NH1 ARG A  13      53.131  58.896 -67.710  1.00 97.42           N  
ATOM    114  NH2 ARG A  13      52.686  58.903 -65.462  1.00 97.42           N  
ATOM    115  CZ  ARG A  13      53.545  59.055 -66.459  1.00 97.42           C  
ATOM    116  N   ILE A  14      59.579  57.075 -64.007  1.00 97.65           N  
ATOM    117  CA  ILE A  14      59.841  55.693 -63.617  1.00 97.65           C  
ATOM    118  C   ILE A  14      58.541  54.892 -63.655  1.00 97.65           C  
ATOM    119  CB  ILE A  14      60.479  55.614 -62.212  1.00 97.65           C  
ATOM    120  O   ILE A  14      57.460  55.440 -63.430  1.00 97.65           O  
ATOM    121  CG1 ILE A  14      59.570  56.282 -61.174  1.00 97.65           C  
ATOM    122  CG2 ILE A  14      61.871  56.253 -62.214  1.00 97.65           C  
ATOM    123  CD1 ILE A  14      60.053  56.128 -59.738  1.00 97.65           C  
ATOM    124  N   ARG A  15      58.831  53.727 -63.993  1.00 97.60           N  
ATOM    125  CA  ARG A  15      57.749  52.752 -64.077  1.00 97.60           C  
ATOM    126  C   ARG A  15      58.021  51.552 -63.176  1.00 97.60           C  
ATOM    127  CB  ARG A  15      57.554  52.288 -65.522  1.00 97.60           C  
ATOM    128  O   ARG A  15      59.095  50.951 -63.242  1.00 97.60           O  
ATOM    129  CG  ARG A  15      56.342  51.393 -65.723  1.00 97.60           C  
ATOM    130  CD  ARG A  15      56.146  51.029 -67.189  1.00 97.60           C  
ATOM    131  NE  ARG A  15      56.628  49.681 -67.478  1.00 97.60           N  
ATOM    132  NH1 ARG A  15      56.155  49.774 -69.737  1.00 97.60           N  
ATOM    133  NH2 ARG A  15      57.084  47.884 -68.833  1.00 97.60           N  
ATOM    134  CZ  ARG A  15      56.621  49.116 -68.682  1.00 97.60           C  
ATOM    135  N   LEU A  16      57.048  51.227 -62.270  1.00 97.97           N  
ATOM    136  CA  LEU A  16      57.169  50.097 -61.355  1.00 97.97           C  
ATOM    137  C   LEU A  16      56.159  49.008 -61.699  1.00 97.97           C  
ATOM    138  CB  LEU A  16      56.971  50.554 -59.908  1.00 97.97           C  
ATOM    139  O   LEU A  16      54.962  49.281 -61.820  1.00 97.97           O  
ATOM    140  CG  LEU A  16      56.950  49.454 -58.845  1.00 97.97           C  
ATOM    141  CD1 LEU A  16      58.310  48.770 -58.765  1.00 97.97           C  
ATOM    142  CD2 LEU A  16      56.553  50.028 -57.489  1.00 97.97           C  
ATOM    143  N   TRP A  17      56.709  47.749 -61.912  1.00 97.50           N  
ATOM    144  CA  TRP A  17      55.877  46.558 -62.055  1.00 97.50           C  
ATOM    145  C   TRP A  17      55.943  45.694 -60.801  1.00 97.50           C  
ATOM    146  CB  TRP A  17      56.311  45.742 -63.276  1.00 97.50           C  
ATOM    147  O   TRP A  17      57.031  45.398 -60.300  1.00 97.50           O  
ATOM    148  CG  TRP A  17      56.104  46.446 -64.584  1.00 97.50           C  
ATOM    149  CD1 TRP A  17      54.972  46.443 -65.352  1.00 97.50           C  
ATOM    150  CD2 TRP A  17      57.058  47.254 -65.279  1.00 97.50           C  
ATOM    151  CE2 TRP A  17      56.437  47.709 -66.463  1.00 97.50           C  
ATOM    152  CE3 TRP A  17      58.380  47.638 -65.016  1.00 97.50           C  
ATOM    153  NE1 TRP A  17      55.166  47.201 -66.483  1.00 97.50           N  
ATOM    154  CH2 TRP A  17      58.386  48.891 -67.101  1.00 97.50           C  
ATOM    155  CZ2 TRP A  17      57.093  48.531 -67.383  1.00 97.50           C  
ATOM    156  CZ3 TRP A  17      59.032  48.455 -65.933  1.00 97.50           C  
ATOM    157  N   ILE A  18      54.822  45.430 -60.281  1.00 97.17           N  
ATOM    158  CA  ILE A  18      54.725  44.480 -59.178  1.00 97.17           C  
ATOM    159  C   ILE A  18      53.893  43.274 -59.607  1.00 97.17           C  
ATOM    160  CB  ILE A  18      54.111  45.135 -57.920  1.00 97.17           C  
ATOM    161  O   ILE A  18      52.761  43.426 -60.072  1.00 97.17           O  
ATOM    162  CG1 ILE A  18      54.927  46.365 -57.506  1.00 97.17           C  
ATOM    163  CG2 ILE A  18      54.023  44.124 -56.773  1.00 97.17           C  
ATOM    164  CD1 ILE A  18      54.396  47.071 -56.266  1.00 97.17           C  
ATOM    165  N   ASP A  19      54.548  42.145 -59.468  1.00 95.74           N  
ATOM    166  CA  ASP A  19      53.894  40.906 -59.876  1.00 95.74           C  
ATOM    167  C   ASP A  19      54.033  39.832 -58.800  1.00 95.74           C  
ATOM    168  CB  ASP A  19      54.475  40.403 -61.200  1.00 95.74           C  
ATOM    169  O   ASP A  19      55.125  39.614 -58.270  1.00 95.74           O  
ATOM    170  CG  ASP A  19      53.770  39.164 -61.724  1.00 95.74           C  
ATOM    171  OD1 ASP A  19      52.572  38.971 -61.424  1.00 95.74           O  
ATOM    172  OD2 ASP A  19      54.419  38.373 -62.441  1.00 95.74           O  
ATOM    173  N   GLN A  20      52.897  39.278 -58.322  1.00 96.22           N  
ATOM    174  CA  GLN A  20      52.957  38.079 -57.493  1.00 96.22           C  
ATOM    175  C   GLN A  20      53.320  36.853 -58.325  1.00 96.22           C  
ATOM    176  CB  GLN A  20      51.624  37.853 -56.778  1.00 96.22           C  
ATOM    177  O   GLN A  20      52.528  36.403 -59.156  1.00 96.22           O  
ATOM    178  CG  GLN A  20      51.631  36.666 -55.825  1.00 96.22           C  
ATOM    179  CD  GLN A  20      50.300  36.468 -55.124  1.00 96.22           C  
ATOM    180  NE2 GLN A  20      50.199  35.405 -54.334  1.00 96.22           N  
ATOM    181  OE1 GLN A  20      49.371  37.263 -55.292  1.00 96.22           O  
ATOM    182  N   VAL A  21      54.468  36.188 -58.066  1.00 95.10           N  
ATOM    183  CA  VAL A  21      55.053  35.153 -58.912  1.00 95.10           C  
ATOM    184  C   VAL A  21      54.563  33.779 -58.461  1.00 95.10           C  
ATOM    185  CB  VAL A  21      56.597  35.204 -58.886  1.00 95.10           C  
ATOM    186  O   VAL A  21      54.295  32.906 -59.290  1.00 95.10           O  
ATOM    187  CG1 VAL A  21      57.187  34.203 -59.877  1.00 95.10           C  
ATOM    188  CG2 VAL A  21      57.089  36.618 -59.192  1.00 95.10           C  
ATOM    189  N   SER A  22      54.532  33.618 -57.203  1.00 93.57           N  
ATOM    190  CA  SER A  22      54.077  32.348 -56.646  1.00 93.57           C  
ATOM    191  C   SER A  22      53.636  32.508 -55.195  1.00 93.57           C  
ATOM    192  CB  SER A  22      55.181  31.295 -56.739  1.00 93.57           C  
ATOM    193  O   SER A  22      53.860  33.555 -54.584  1.00 93.57           O  
ATOM    194  OG  SER A  22      56.296  31.663 -55.945  1.00 93.57           O  
ATOM    195  N   GLN A  23      52.968  31.409 -54.640  1.00 91.90           N  
ATOM    196  CA  GLN A  23      52.538  31.338 -53.248  1.00 91.90           C  
ATOM    197  C   GLN A  23      53.054  30.068 -52.578  1.00 91.90           C  
ATOM    198  CB  GLN A  23      51.013  31.400 -53.152  1.00 91.90           C  
ATOM    199  O   GLN A  23      53.231  29.040 -53.235  1.00 91.90           O  
ATOM    200  CG  GLN A  23      50.420  32.721 -53.622  1.00 91.90           C  
ATOM    201  CD  GLN A  23      48.905  32.742 -53.555  1.00 91.90           C  
ATOM    202  NE2 GLN A  23      48.360  33.601 -52.701  1.00 91.90           N  
ATOM    203  OE1 GLN A  23      48.229  31.992 -54.267  1.00 91.90           O  
ATOM    204  N   ASP A  24      53.427  30.192 -51.321  1.00 88.98           N  
ATOM    205  CA  ASP A  24      53.675  29.046 -50.452  1.00 88.98           C  
ATOM    206  C   ASP A  24      52.598  28.929 -49.376  1.00 88.98           C  
ATOM    207  CB  ASP A  24      55.057  29.153 -49.804  1.00 88.98           C  
ATOM    208  O   ASP A  24      52.607  29.678 -48.397  1.00 88.98           O  
ATOM    209  CG  ASP A  24      55.479  27.878 -49.094  1.00 88.98           C  
ATOM    210  OD1 ASP A  24      54.603  27.140 -48.594  1.00 88.98           O  
ATOM    211  OD2 ASP A  24      56.699  27.612 -49.031  1.00 88.98           O  
ATOM    212  N   LYS A  25      51.666  27.976 -49.569  1.00 82.57           N  
ATOM    213  CA  LYS A  25      50.483  27.843 -48.724  1.00 82.57           C  
ATOM    214  C   LYS A  25      50.862  27.403 -47.313  1.00 82.57           C  
ATOM    215  CB  LYS A  25      49.495  26.849 -49.336  1.00 82.57           C  
ATOM    216  O   LYS A  25      50.242  27.829 -46.336  1.00 82.57           O  
ATOM    217  CG  LYS A  25      48.894  27.306 -50.656  1.00 82.57           C  
ATOM    218  CD  LYS A  25      47.925  26.273 -51.218  1.00 82.57           C  
ATOM    219  CE  LYS A  25      47.359  26.709 -52.562  1.00 82.57           C  
ATOM    220  NZ  LYS A  25      46.469  25.665 -53.154  1.00 82.57           N  
ATOM    221  N   VAL A  26      51.931  26.604 -47.179  1.00 81.35           N  
ATOM    222  CA  VAL A  26      52.372  26.088 -45.888  1.00 81.35           C  
ATOM    223  C   VAL A  26      53.029  27.206 -45.082  1.00 81.35           C  
ATOM    224  CB  VAL A  26      53.351  24.904 -46.053  1.00 81.35           C  
ATOM    225  O   VAL A  26      52.700  27.412 -43.911  1.00 81.35           O  
ATOM    226  CG1 VAL A  26      53.908  24.470 -44.699  1.00 81.35           C  
ATOM    227  CG2 VAL A  26      52.660  23.734 -46.750  1.00 81.35           C  
ATOM    228  N   ALA A  27      53.906  27.964 -45.683  1.00 86.16           N  
ATOM    229  CA  ALA A  27      54.663  29.010 -45.000  1.00 86.16           C  
ATOM    230  C   ALA A  27      53.856  30.303 -44.914  1.00 86.16           C  
ATOM    231  CB  ALA A  27      55.988  29.261 -45.715  1.00 86.16           C  
ATOM    232  O   ALA A  27      54.270  31.257 -44.251  1.00 86.16           O  
ATOM    233  N   ASN A  28      52.619  30.361 -45.566  1.00 89.94           N  
ATOM    234  CA  ASN A  28      51.745  31.528 -45.604  1.00 89.94           C  
ATOM    235  C   ASN A  28      52.478  32.761 -46.124  1.00 89.94           C  
ATOM    236  CB  ASN A  28      51.158  31.805 -44.218  1.00 89.94           C  
ATOM    237  O   ASN A  28      52.428  33.826 -45.504  1.00 89.94           O  
ATOM    238  CG  ASN A  28      49.938  32.704 -44.269  1.00 89.94           C  
ATOM    239  ND2 ASN A  28      49.706  33.450 -43.196  1.00 89.94           N  
ATOM    240  OD1 ASN A  28      49.210  32.727 -45.265  1.00 89.94           O  
ATOM    241  N   THR A  29      53.173  32.604 -47.365  1.00 94.17           N  
ATOM    242  CA  THR A  29      53.946  33.684 -47.970  1.00 94.17           C  
ATOM    243  C   THR A  29      53.725  33.727 -49.479  1.00 94.17           C  
ATOM    244  CB  THR A  29      55.449  33.529 -47.673  1.00 94.17           C  
ATOM    245  O   THR A  29      53.275  32.746 -50.075  1.00 94.17           O  
ATOM    246  CG2 THR A  29      55.714  33.511 -46.171  1.00 94.17           C  
ATOM    247  OG1 THR A  29      55.919  32.301 -48.244  1.00 94.17           O  
ATOM    248  N   SER A  30      53.968  34.927 -50.130  1.00 96.55           N  
ATOM    249  CA  SER A  30      53.997  35.101 -51.579  1.00 96.55           C  
ATOM    250  C   SER A  30      55.350  35.629 -52.046  1.00 96.55           C  
ATOM    251  CB  SER A  30      52.887  36.052 -52.028  1.00 96.55           C  
ATOM    252  O   SER A  30      56.000  36.398 -51.335  1.00 96.55           O  
ATOM    253  OG  SER A  30      51.611  35.490 -51.773  1.00 96.55           O  
ATOM    254  N   GLN A  31      55.785  35.064 -53.153  1.00 96.99           N  
ATOM    255  CA  GLN A  31      56.934  35.658 -53.827  1.00 96.99           C  
ATOM    256  C   GLN A  31      56.505  36.804 -54.739  1.00 96.99           C  
ATOM    257  CB  GLN A  31      57.690  34.601 -54.633  1.00 96.99           C  
ATOM    258  O   GLN A  31      55.686  36.614 -55.640  1.00 96.99           O  
ATOM    259  CG  GLN A  31      58.268  33.477 -53.784  1.00 96.99           C  
ATOM    260  CD  GLN A  31      59.305  33.966 -52.790  1.00 96.99           C  
ATOM    261  NE2 GLN A  31      59.150  33.573 -51.530  1.00 96.99           N  
ATOM    262  OE1 GLN A  31      60.238  34.689 -53.152  1.00 96.99           O  
ATOM    263  N   VAL A  32      56.988  37.968 -54.453  1.00 97.04           N  
ATOM    264  CA  VAL A  32      56.563  39.166 -55.169  1.00 97.04           C  
ATOM    265  C   VAL A  32      57.751  39.776 -55.909  1.00 97.04           C  
ATOM    266  CB  VAL A  32      55.938  40.207 -54.213  1.00 97.04           C  
ATOM    267  O   VAL A  32      58.799  40.030 -55.309  1.00 97.04           O  
ATOM    268  CG1 VAL A  32      55.473  41.440 -54.987  1.00 97.04           C  
ATOM    269  CG2 VAL A  32      54.777  39.590 -53.437  1.00 97.04           C  
ATOM    270  N   ARG A  33      57.557  39.919 -57.159  1.00 97.37           N  
ATOM    271  CA  ARG A  33      58.609  40.477 -58.003  1.00 97.37           C  
ATOM    272  C   ARG A  33      58.411  41.975 -58.208  1.00 97.37           C  
ATOM    273  CB  ARG A  33      58.648  39.763 -59.356  1.00 97.37           C  
ATOM    274  O   ARG A  33      57.331  42.414 -58.609  1.00 97.37           O  
ATOM    275  CG  ARG A  33      59.816  40.178 -60.238  1.00 97.37           C  
ATOM    276  CD  ARG A  33      59.820  39.424 -61.560  1.00 97.37           C  
ATOM    277  NE  ARG A  33      60.958  39.802 -62.393  1.00 97.37           N  
ATOM    278  NH1 ARG A  33      60.189  38.732 -64.290  1.00 97.37           N  
ATOM    279  NH2 ARG A  33      62.182  39.863 -64.335  1.00 97.37           N  
ATOM    280  CZ  ARG A  33      61.107  39.465 -63.671  1.00 97.37           C  
ATOM    281  N   PHE A  34      59.437  42.771 -57.945  1.00 97.60           N  
ATOM    282  CA  PHE A  34      59.475  44.211 -58.175  1.00 97.60           C  
ATOM    283  C   PHE A  34      60.402  44.549 -59.336  1.00 97.60           C  
ATOM    284  CB  PHE A  34      59.926  44.947 -56.910  1.00 97.60           C  
ATOM    285  O   PHE A  34      61.565  44.143 -59.347  1.00 97.60           O  
ATOM    286  CG  PHE A  34      58.930  44.887 -55.784  1.00 97.60           C  
ATOM    287  CD1 PHE A  34      57.896  45.810 -55.702  1.00 97.60           C  
ATOM    288  CD2 PHE A  34      59.029  43.905 -54.806  1.00 97.60           C  
ATOM    289  CE1 PHE A  34      56.972  45.757 -54.661  1.00 97.60           C  
ATOM    290  CE2 PHE A  34      58.110  43.845 -53.763  1.00 97.60           C  
ATOM    291  CZ  PHE A  34      57.083  44.772 -53.691  1.00 97.60           C  
ATOM    292  N   GLN A  35      59.834  45.308 -60.300  1.00 97.52           N  
ATOM    293  CA  GLN A  35      60.647  45.795 -61.409  1.00 97.52           C  
ATOM    294  C   GLN A  35      60.507  47.306 -61.571  1.00 97.52           C  
ATOM    295  CB  GLN A  35      60.259  45.090 -62.710  1.00 97.52           C  
ATOM    296  O   GLN A  35      59.400  47.817 -61.753  1.00 97.52           O  
ATOM    297  CG  GLN A  35      60.486  43.584 -62.684  1.00 97.52           C  
ATOM    298  CD  GLN A  35      59.925  42.886 -63.909  1.00 97.52           C  
ATOM    299  NE2 GLN A  35      60.796  42.571 -64.862  1.00 97.52           N  
ATOM    300  OE1 GLN A  35      58.720  42.630 -63.997  1.00 97.52           O  
ATOM    301  N   LEU A  36      61.597  47.944 -61.497  1.00 98.12           N  
ATOM    302  CA  LEU A  36      61.618  49.395 -61.646  1.00 98.12           C  
ATOM    303  C   LEU A  36      62.480  49.806 -62.835  1.00 98.12           C  
ATOM    304  CB  LEU A  36      62.141  50.058 -60.369  1.00 98.12           C  
ATOM    305  O   LEU A  36      63.603  49.322 -62.991  1.00 98.12           O  
ATOM    306  CG  LEU A  36      62.077  51.585 -60.323  1.00 98.12           C  
ATOM    307  CD1 LEU A  36      60.626  52.055 -60.302  1.00 98.12           C  
ATOM    308  CD2 LEU A  36      62.834  52.116 -59.110  1.00 98.12           C  
ATOM    309  N   ALA A  37      61.882  50.647 -63.615  1.00 97.70           N  
ATOM    310  CA  ALA A  37      62.622  51.093 -64.793  1.00 97.70           C  
ATOM    311  C   ALA A  37      62.507  52.604 -64.973  1.00 97.70           C  
ATOM    312  CB  ALA A  37      62.119  50.371 -66.041  1.00 97.70           C  
ATOM    313  O   ALA A  37      61.492  53.203 -64.611  1.00 97.70           O  
ATOM    314  N   LEU A  38      63.536  53.196 -65.501  1.00 97.29           N  
ATOM    315  CA  LEU A  38      63.555  54.592 -65.924  1.00 97.29           C  
ATOM    316  C   LEU A  38      63.237  54.715 -67.410  1.00 97.29           C  
ATOM    317  CB  LEU A  38      64.918  55.223 -65.627  1.00 97.29           C  
ATOM    318  O   LEU A  38      63.845  54.032 -68.238  1.00 97.29           O  
ATOM    319  CG  LEU A  38      65.093  56.685 -66.042  1.00 97.29           C  
ATOM    320  CD1 LEU A  38      64.176  57.583 -65.218  1.00 97.29           C  
ATOM    321  CD2 LEU A  38      66.548  57.114 -65.889  1.00 97.29           C  
ATOM    322  N   LEU A  39      62.334  55.662 -67.663  1.00 97.13           N  
ATOM    323  CA  LEU A  39      61.907  55.827 -69.048  1.00 97.13           C  
ATOM    324  C   LEU A  39      62.077  57.274 -69.500  1.00 97.13           C  
ATOM    325  CB  LEU A  39      60.448  55.396 -69.214  1.00 97.13           C  
ATOM    326  O   LEU A  39      61.938  58.200 -68.697  1.00 97.13           O  
ATOM    327  CG  LEU A  39      60.130  53.936 -68.888  1.00 97.13           C  
ATOM    328  CD1 LEU A  39      59.884  53.769 -67.392  1.00 97.13           C  
ATOM    329  CD2 LEU A  39      58.925  53.458 -69.690  1.00 97.13           C  
ATOM    330  N   ASN A  40      62.321  57.347 -70.807  1.00 95.43           N  
ATOM    331  CA  ASN A  40      62.377  58.691 -71.372  1.00 95.43           C  
ATOM    332  C   ASN A  40      61.490  58.817 -72.608  1.00 95.43           C  
ATOM    333  CB  ASN A  40      63.820  59.071 -71.713  1.00 95.43           C  
ATOM    334  O   ASN A  40      60.964  57.819 -73.104  1.00 95.43           O  
ATOM    335  CG  ASN A  40      64.334  58.360 -72.950  1.00 95.43           C  
ATOM    336  ND2 ASN A  40      65.218  59.021 -73.688  1.00 95.43           N  
ATOM    337  OD1 ASN A  40      63.939  57.228 -73.240  1.00 95.43           O  
ATOM    338  N   THR A  41      61.114  59.988 -72.915  1.00 93.14           N  
ATOM    339  CA  THR A  41      60.437  60.273 -74.175  1.00 93.14           C  
ATOM    340  C   THR A  41      61.414  60.855 -75.193  1.00 93.14           C  
ATOM    341  CB  THR A  41      59.263  61.249 -73.971  1.00 93.14           C  
ATOM    342  O   THR A  41      62.183  60.118 -75.815  1.00 93.14           O  
ATOM    343  CG2 THR A  41      58.163  60.615 -73.126  1.00 93.14           C  
ATOM    344  OG1 THR A  41      59.739  62.428 -73.310  1.00 93.14           O  
ATOM    345  N   THR A  42      61.641  62.079 -75.225  1.00 91.68           N  
ATOM    346  CA  THR A  42      62.512  62.637 -76.254  1.00 91.68           C  
ATOM    347  C   THR A  42      63.763  63.249 -75.629  1.00 91.68           C  
ATOM    348  CB  THR A  42      61.778  63.703 -77.089  1.00 91.68           C  
ATOM    349  O   THR A  42      64.615  63.791 -76.337  1.00 91.68           O  
ATOM    350  CG2 THR A  42      60.650  63.081 -77.905  1.00 91.68           C  
ATOM    351  OG1 THR A  42      61.229  64.694 -76.212  1.00 91.68           O  
ATOM    352  N   THR A  43      63.927  63.208 -74.353  1.00 90.68           N  
ATOM    353  CA  THR A  43      65.068  63.761 -73.633  1.00 90.68           C  
ATOM    354  C   THR A  43      66.039  62.656 -73.228  1.00 90.68           C  
ATOM    355  CB  THR A  43      64.616  64.536 -72.381  1.00 90.68           C  
ATOM    356  O   THR A  43      65.626  61.526 -72.961  1.00 90.68           O  
ATOM    357  CG2 THR A  43      63.813  65.775 -72.762  1.00 90.68           C  
ATOM    358  OG1 THR A  43      63.802  63.683 -71.567  1.00 90.68           O  
ATOM    359  N   THR A  44      67.393  62.900 -73.387  1.00 92.12           N  
ATOM    360  CA  THR A  44      68.419  61.898 -73.119  1.00 92.12           C  
ATOM    361  C   THR A  44      69.467  62.442 -72.152  1.00 92.12           C  
ATOM    362  CB  THR A  44      69.105  61.440 -74.419  1.00 92.12           C  
ATOM    363  O   THR A  44      69.632  63.657 -72.027  1.00 92.12           O  
ATOM    364  CG2 THR A  44      68.085  60.911 -75.422  1.00 92.12           C  
ATOM    365  OG1 THR A  44      69.800  62.549 -75.002  1.00 92.12           O  
ATOM    366  N   PHE A  45      70.122  61.590 -71.339  1.00 93.14           N  
ATOM    367  CA  PHE A  45      71.213  61.999 -70.463  1.00 93.14           C  
ATOM    368  C   PHE A  45      72.191  60.851 -70.242  1.00 93.14           C  
ATOM    369  CB  PHE A  45      70.669  62.491 -69.118  1.00 93.14           C  
ATOM    370  O   PHE A  45      71.854  59.688 -70.476  1.00 93.14           O  
ATOM    371  CG  PHE A  45      70.328  61.382 -68.159  1.00 93.14           C  
ATOM    372  CD1 PHE A  45      69.079  60.775 -68.193  1.00 93.14           C  
ATOM    373  CD2 PHE A  45      71.258  60.947 -67.224  1.00 93.14           C  
ATOM    374  CE1 PHE A  45      68.760  59.749 -67.307  1.00 93.14           C  
ATOM    375  CE2 PHE A  45      70.947  59.922 -66.335  1.00 93.14           C  
ATOM    376  CZ  PHE A  45      69.697  59.325 -66.377  1.00 93.14           C  
ATOM    377  N   ALA A  46      73.438  61.081 -69.945  1.00 91.58           N  
ATOM    378  CA  ALA A  46      74.448  60.095 -69.572  1.00 91.58           C  
ATOM    379  C   ALA A  46      75.466  60.692 -68.604  1.00 91.58           C  
ATOM    380  CB  ALA A  46      75.152  59.557 -70.815  1.00 91.58           C  
ATOM    381  O   ALA A  46      75.612  61.914 -68.523  1.00 91.58           O  
ATOM    382  N   GLN A  47      76.087  59.818 -67.784  1.00 89.23           N  
ATOM    383  CA  GLN A  47      77.235  60.104 -66.929  1.00 89.23           C  
ATOM    384  C   GLN A  47      76.813  60.875 -65.682  1.00 89.23           C  
ATOM    385  CB  GLN A  47      78.296  60.891 -67.700  1.00 89.23           C  
ATOM    386  O   GLN A  47      77.597  61.651 -65.131  1.00 89.23           O  
ATOM    387  CG  GLN A  47      78.945  60.103 -68.830  1.00 89.23           C  
ATOM    388  CD  GLN A  47      80.064  60.869 -69.512  1.00 89.23           C  
ATOM    389  NE2 GLN A  47      80.656  60.266 -70.537  1.00 89.23           N  
ATOM    390  OE1 GLN A  47      80.392  61.994 -69.121  1.00 89.23           O  
ATOM    391  N   TYR A  48      75.508  60.792 -65.300  1.00 91.38           N  
ATOM    392  CA  TYR A  48      75.024  61.321 -64.030  1.00 91.38           C  
ATOM    393  C   TYR A  48      74.847  60.206 -63.006  1.00 91.38           C  
ATOM    394  CB  TYR A  48      73.699  62.064 -64.227  1.00 91.38           C  
ATOM    395  O   TYR A  48      74.262  59.164 -63.310  1.00 91.38           O  
ATOM    396  CG  TYR A  48      73.846  63.391 -64.931  1.00 91.38           C  
ATOM    397  CD1 TYR A  48      73.794  64.589 -64.220  1.00 91.38           C  
ATOM    398  CD2 TYR A  48      74.036  63.451 -66.307  1.00 91.38           C  
ATOM    399  CE1 TYR A  48      73.927  65.814 -64.865  1.00 91.38           C  
ATOM    400  CE2 TYR A  48      74.171  64.671 -66.962  1.00 91.38           C  
ATOM    401  OH  TYR A  48      74.248  67.055 -66.877  1.00 91.38           O  
ATOM    402  CZ  TYR A  48      74.116  65.845 -66.234  1.00 91.38           C  
ATOM    403  N   GLN A  49      75.426  60.401 -61.908  1.00 93.22           N  
ATOM    404  CA  GLN A  49      75.185  59.466 -60.815  1.00 93.22           C  
ATOM    405  C   GLN A  49      73.759  59.593 -60.287  1.00 93.22           C  
ATOM    406  CB  GLN A  49      76.187  59.693 -59.682  1.00 93.22           C  
ATOM    407  O   GLN A  49      73.328  60.683 -59.904  1.00 93.22           O  
ATOM    408  CG  GLN A  49      76.121  58.642 -58.582  1.00 93.22           C  
ATOM    409  CD  GLN A  49      76.615  57.283 -59.039  1.00 93.22           C  
ATOM    410  NE2 GLN A  49      76.443  56.274 -58.192  1.00 93.22           N  
ATOM    411  OE1 GLN A  49      77.147  57.140 -60.144  1.00 93.22           O  
ATOM    412  N   CYS A  50      73.049  58.492 -60.203  1.00 94.83           N  
ATOM    413  CA  CYS A  50      71.655  58.464 -59.775  1.00 94.83           C  
ATOM    414  C   CYS A  50      71.418  57.351 -58.760  1.00 94.83           C  
ATOM    415  CB  CYS A  50      70.729  58.275 -60.976  1.00 94.83           C  
ATOM    416  O   CYS A  50      72.239  56.443 -58.626  1.00 94.83           O  
ATOM    417  SG  CYS A  50      70.954  59.516 -62.270  1.00 94.83           S  
ATOM    418  N   ASN A  51      70.336  57.503 -58.009  1.00 96.33           N  
ATOM    419  CA  ASN A  51      69.892  56.459 -57.091  1.00 96.33           C  
ATOM    420  C   ASN A  51      68.386  56.233 -57.186  1.00 96.33           C  
ATOM    421  CB  ASN A  51      70.288  56.804 -55.654  1.00 96.33           C  
ATOM    422  O   ASN A  51      67.639  57.141 -57.554  1.00 96.33           O  
ATOM    423  CG  ASN A  51      69.691  58.116 -55.182  1.00 96.33           C  
ATOM    424  ND2 ASN A  51      70.482  59.181 -55.240  1.00 96.33           N  
ATOM    425  OD1 ASN A  51      68.530  58.171 -54.769  1.00 96.33           O  
ATOM    426  N   ALA A  52      67.995  55.006 -56.976  1.00 97.24           N  
ATOM    427  CA  ALA A  52      66.583  54.637 -56.934  1.00 97.24           C  
ATOM    428  C   ALA A  52      66.318  53.606 -55.841  1.00 97.24           C  
ATOM    429  CB  ALA A  52      66.133  54.097 -58.290  1.00 97.24           C  
ATOM    430  O   ALA A  52      67.226  52.878 -55.432  1.00 97.24           O  
ATOM    431  N   TYR A  53      65.123  53.619 -55.319  1.00 97.80           N  
ATOM    432  CA  TYR A  53      64.764  52.586 -54.354  1.00 97.80           C  
ATOM    433  C   TYR A  53      63.285  52.232 -54.460  1.00 97.80           C  
ATOM    434  CB  TYR A  53      65.091  53.043 -52.929  1.00 97.80           C  
ATOM    435  O   TYR A  53      62.492  53.008 -54.997  1.00 97.80           O  
ATOM    436  CG  TYR A  53      64.291  54.240 -52.477  1.00 97.80           C  
ATOM    437  CD1 TYR A  53      64.797  55.531 -52.610  1.00 97.80           C  
ATOM    438  CD2 TYR A  53      63.028  54.084 -51.916  1.00 97.80           C  
ATOM    439  CE1 TYR A  53      64.065  56.638 -52.193  1.00 97.80           C  
ATOM    440  CE2 TYR A  53      62.286  55.183 -51.496  1.00 97.80           C  
ATOM    441  OH  TYR A  53      62.082  57.545 -51.224  1.00 97.80           O  
ATOM    442  CZ  TYR A  53      62.812  56.454 -51.639  1.00 97.80           C  
ATOM    443  N   ILE A  54      63.013  51.093 -54.021  1.00 97.93           N  
ATOM    444  CA  ILE A  54      61.655  50.635 -53.748  1.00 97.93           C  
ATOM    445  C   ILE A  54      61.510  50.307 -52.263  1.00 97.93           C  
ATOM    446  CB  ILE A  54      61.290  49.404 -54.607  1.00 97.93           C  
ATOM    447  O   ILE A  54      62.283  49.515 -51.718  1.00 97.93           O  
ATOM    448  CG1 ILE A  54      61.496  49.711 -56.095  1.00 97.93           C  
ATOM    449  CG2 ILE A  54      59.850  48.962 -54.332  1.00 97.93           C  
ATOM    450  CD1 ILE A  54      61.462  48.480 -56.991  1.00 97.93           C  
ATOM    451  N   GLU A  55      60.583  50.935 -51.644  1.00 96.82           N  
ATOM    452  CA  GLU A  55      60.290  50.655 -50.241  1.00 96.82           C  
ATOM    453  C   GLU A  55      58.963  49.917 -50.092  1.00 96.82           C  
ATOM    454  CB  GLU A  55      60.266  51.952 -49.428  1.00 96.82           C  
ATOM    455  O   GLU A  55      57.964  50.294 -50.708  1.00 96.82           O  
ATOM    456  CG  GLU A  55      60.356  51.736 -47.924  1.00 96.82           C  
ATOM    457  CD  GLU A  55      60.578  53.023 -47.145  1.00 96.82           C  
ATOM    458  OE1 GLU A  55      60.823  52.956 -45.919  1.00 96.82           O  
ATOM    459  OE2 GLU A  55      60.504  54.107 -47.766  1.00 96.82           O  
ATOM    460  N   PHE A  56      58.991  48.919 -49.275  1.00 94.95           N  
ATOM    461  CA  PHE A  56      57.803  48.104 -49.052  1.00 94.95           C  
ATOM    462  C   PHE A  56      57.909  47.340 -47.737  1.00 94.95           C  
ATOM    463  CB  PHE A  56      57.596  47.125 -50.212  1.00 94.95           C  
ATOM    464  O   PHE A  56      59.010  47.003 -47.296  1.00 94.95           O  
ATOM    465  CG  PHE A  56      58.768  46.212 -50.452  1.00 94.95           C  
ATOM    466  CD1 PHE A  56      59.814  46.603 -51.279  1.00 94.95           C  
ATOM    467  CD2 PHE A  56      58.824  44.962 -49.850  1.00 94.95           C  
ATOM    468  CE1 PHE A  56      60.900  45.760 -51.503  1.00 94.95           C  
ATOM    469  CE2 PHE A  56      59.906  44.114 -50.068  1.00 94.95           C  
ATOM    470  CZ  PHE A  56      60.943  44.514 -50.896  1.00 94.95           C  
ATOM    471  N   GLU A  57      56.889  47.288 -46.999  1.00 88.34           N  
ATOM    472  CA  GLU A  57      56.794  46.516 -45.764  1.00 88.34           C  
ATOM    473  C   GLU A  57      57.988  46.784 -44.851  1.00 88.34           C  
ATOM    474  CB  GLU A  57      56.693  45.020 -46.071  1.00 88.34           C  
ATOM    475  O   GLU A  57      58.571  45.853 -44.293  1.00 88.34           O  
ATOM    476  CG  GLU A  57      55.367  44.608 -46.693  1.00 88.34           C  
ATOM    477  CD  GLU A  57      54.194  44.714 -45.731  1.00 88.34           C  
ATOM    478  OE1 GLU A  57      53.257  45.500 -46.001  1.00 88.34           O  
ATOM    479  OE2 GLU A  57      54.213  44.007 -44.699  1.00 88.34           O  
ATOM    480  N   GLY A  58      58.436  47.917 -44.812  1.00 88.63           N  
ATOM    481  CA  GLY A  58      59.540  48.248 -43.925  1.00 88.63           C  
ATOM    482  C   GLY A  58      60.895  47.871 -44.492  1.00 88.63           C  
ATOM    483  O   GLY A  58      61.913  47.976 -43.804  1.00 88.63           O  
ATOM    484  N   GLN A  59      60.898  47.256 -45.684  1.00 92.78           N  
ATOM    485  CA  GLN A  59      62.124  46.893 -46.388  1.00 92.78           C  
ATOM    486  C   GLN A  59      62.382  47.831 -47.563  1.00 92.78           C  
ATOM    487  CB  GLN A  59      62.054  45.446 -46.876  1.00 92.78           C  
ATOM    488  O   GLN A  59      61.465  48.504 -48.040  1.00 92.78           O  
ATOM    489  CG  GLN A  59      61.873  44.427 -45.759  1.00 92.78           C  
ATOM    490  CD  GLN A  59      61.857  42.997 -46.265  1.00 92.78           C  
ATOM    491  NE2 GLN A  59      62.087  42.047 -45.365  1.00 92.78           N  
ATOM    492  OE1 GLN A  59      61.639  42.748 -47.455  1.00 92.78           O  
ATOM    493  N   ARG A  60      63.728  47.826 -47.963  1.00 95.92           N  
ATOM    494  CA  ARG A  60      64.071  48.707 -49.075  1.00 95.92           C  
ATOM    495  C   ARG A  60      65.011  48.011 -50.054  1.00 95.92           C  
ATOM    496  CB  ARG A  60      64.712  49.998 -48.560  1.00 95.92           C  
ATOM    497  O   ARG A  60      65.996  47.393 -49.645  1.00 95.92           O  
ATOM    498  CG  ARG A  60      64.971  51.031 -49.645  1.00 95.92           C  
ATOM    499  CD  ARG A  60      65.580  52.305 -49.076  1.00 95.92           C  
ATOM    500  NE  ARG A  60      64.589  53.105 -48.362  1.00 95.92           N  
ATOM    501  NH1 ARG A  60      66.037  54.835 -47.867  1.00 95.92           N  
ATOM    502  NH2 ARG A  60      63.853  54.930 -47.179  1.00 95.92           N  
ATOM    503  CZ  ARG A  60      64.828  54.288 -47.804  1.00 95.92           C  
ATOM    504  N   LEU A  61      64.609  48.057 -51.363  1.00 97.09           N  
ATOM    505  CA  LEU A  61      65.507  47.656 -52.441  1.00 97.09           C  
ATOM    506  C   LEU A  61      66.205  48.868 -53.047  1.00 97.09           C  
ATOM    507  CB  LEU A  61      64.736  46.900 -53.527  1.00 97.09           C  
ATOM    508  O   LEU A  61      65.547  49.782 -53.550  1.00 97.09           O  
ATOM    509  CG  LEU A  61      63.937  45.680 -53.066  1.00 97.09           C  
ATOM    510  CD1 LEU A  61      63.161  45.083 -54.235  1.00 97.09           C  
ATOM    511  CD2 LEU A  61      64.861  44.638 -52.444  1.00 97.09           C  
ATOM    512  N   ASN A  62      67.501  48.877 -53.053  1.00 97.49           N  
ATOM    513  CA  ASN A  62      68.252  50.057 -53.471  1.00 97.49           C  
ATOM    514  C   ASN A  62      68.949  49.832 -54.809  1.00 97.49           C  
ATOM    515  CB  ASN A  62      69.271  50.451 -52.400  1.00 97.49           C  
ATOM    516  O   ASN A  62      69.351  48.711 -55.124  1.00 97.49           O  
ATOM    517  CG  ASN A  62      68.618  50.954 -51.128  1.00 97.49           C  
ATOM    518  ND2 ASN A  62      68.812  50.226 -50.034  1.00 97.49           N  
ATOM    519  OD1 ASN A  62      67.943  51.987 -51.128  1.00 97.49           O  
ATOM    520  N   TRP A  63      68.966  50.854 -55.597  1.00 97.56           N  
ATOM    521  CA  TRP A  63      69.757  50.880 -56.823  1.00 97.56           C  
ATOM    522  C   TRP A  63      70.603  52.147 -56.898  1.00 97.56           C  
ATOM    523  CB  TRP A  63      68.848  50.785 -58.052  1.00 97.56           C  
ATOM    524  O   TRP A  63      70.141  53.232 -56.536  1.00 97.56           O  
ATOM    525  CG  TRP A  63      69.585  50.796 -59.357  1.00 97.56           C  
ATOM    526  CD1 TRP A  63      70.069  49.715 -60.039  1.00 97.56           C  
ATOM    527  CD2 TRP A  63      69.926  51.947 -60.136  1.00 97.56           C  
ATOM    528  CE2 TRP A  63      70.617  51.488 -61.279  1.00 97.56           C  
ATOM    529  CE3 TRP A  63      69.714  53.323 -59.978  1.00 97.56           C  
ATOM    530  NE1 TRP A  63      70.691  50.124 -61.196  1.00 97.56           N  
ATOM    531  CH2 TRP A  63      70.876  53.700 -62.082  1.00 97.56           C  
ATOM    532  CZ2 TRP A  63      71.098  52.359 -62.261  1.00 97.56           C  
ATOM    533  CZ3 TRP A  63      70.193  54.188 -60.956  1.00 97.56           C  
ATOM    534  N   SER A  64      71.828  52.126 -57.251  1.00 95.28           N  
ATOM    535  CA  SER A  64      72.682  53.275 -57.534  1.00 95.28           C  
ATOM    536  C   SER A  64      73.506  53.053 -58.798  1.00 95.28           C  
ATOM    537  CB  SER A  64      73.612  53.555 -56.353  1.00 95.28           C  
ATOM    538  O   SER A  64      73.981  51.944 -59.050  1.00 95.28           O  
ATOM    539  OG  SER A  64      74.501  52.471 -56.144  1.00 95.28           O  
ATOM    540  N   GLY A  65      73.518  54.027 -59.646  1.00 93.59           N  
ATOM    541  CA  GLY A  65      74.304  53.923 -60.865  1.00 93.59           C  
ATOM    542  C   GLY A  65      74.218  55.161 -61.738  1.00 93.59           C  
ATOM    543  O   GLY A  65      73.710  56.198 -61.305  1.00 93.59           O  
ATOM    544  N   SER A  66      74.883  55.144 -62.893  1.00 93.66           N  
ATOM    545  CA  SER A  66      74.865  56.212 -63.888  1.00 93.66           C  
ATOM    546  C   SER A  66      74.245  55.737 -65.198  1.00 93.66           C  
ATOM    547  CB  SER A  66      76.281  56.730 -64.143  1.00 93.66           C  
ATOM    548  O   SER A  66      74.960  55.435 -66.155  1.00 93.66           O  
ATOM    549  OG  SER A  66      76.853  57.237 -62.950  1.00 93.66           O  
ATOM    550  N   PRO A  67      72.830  55.641 -65.249  1.00 90.66           N  
ATOM    551  CA  PRO A  67      72.200  55.121 -66.464  1.00 90.66           C  
ATOM    552  C   PRO A  67      72.448  56.007 -67.683  1.00 90.66           C  
ATOM    553  CB  PRO A  67      70.712  55.092 -66.104  1.00 90.66           C  
ATOM    554  O   PRO A  67      72.524  57.232 -67.555  1.00 90.66           O  
ATOM    555  CG  PRO A  67      70.558  56.120 -65.030  1.00 90.66           C  
ATOM    556  CD  PRO A  67      71.854  56.219 -64.276  1.00 90.66           C  
ATOM    557  N   SER A  68      72.806  55.428 -68.792  1.00 90.91           N  
ATOM    558  CA  SER A  68      73.005  56.158 -70.040  1.00 90.91           C  
ATOM    559  C   SER A  68      71.795  56.021 -70.959  1.00 90.91           C  
ATOM    560  CB  SER A  68      74.260  55.660 -70.759  1.00 90.91           C  
ATOM    561  O   SER A  68      71.573  54.962 -71.549  1.00 90.91           O  
ATOM    562  OG  SER A  68      75.416  55.902 -69.977  1.00 90.91           O  
ATOM    563  N   MET A  69      70.987  57.134 -71.111  1.00 90.84           N  
ATOM    564  CA  MET A  69      69.837  57.169 -72.010  1.00 90.84           C  
ATOM    565  C   MET A  69      70.137  58.013 -73.244  1.00 90.84           C  
ATOM    566  CB  MET A  69      68.605  57.717 -71.288  1.00 90.84           C  
ATOM    567  O   MET A  69      69.940  59.229 -73.233  1.00 90.84           O  
ATOM    568  CG  MET A  69      67.561  56.661 -70.969  1.00 90.84           C  
ATOM    569  SD  MET A  69      66.220  57.300 -69.890  1.00 90.84           S  
ATOM    570  CE  MET A  69      64.804  57.142 -71.013  1.00 90.84           C  
ATOM    571  N   LEU A  70      70.655  57.345 -74.331  1.00 90.42           N  
ATOM    572  CA  LEU A  70      71.244  58.029 -75.477  1.00 90.42           C  
ATOM    573  C   LEU A  70      70.273  58.054 -76.653  1.00 90.42           C  
ATOM    574  CB  LEU A  70      72.551  57.351 -75.894  1.00 90.42           C  
ATOM    575  O   LEU A  70      70.497  58.768 -77.634  1.00 90.42           O  
ATOM    576  CG  LEU A  70      73.654  57.297 -74.836  1.00 90.42           C  
ATOM    577  CD1 LEU A  70      74.852  56.510 -75.358  1.00 90.42           C  
ATOM    578  CD2 LEU A  70      74.071  58.705 -74.426  1.00 90.42           C  
ATOM    579  N   GLY A  71      69.103  57.503 -76.509  1.00 91.24           N  
ATOM    580  CA  GLY A  71      68.058  57.484 -77.521  1.00 91.24           C  
ATOM    581  C   GLY A  71      66.690  57.844 -76.972  1.00 91.24           C  
ATOM    582  O   GLY A  71      66.517  57.977 -75.759  1.00 91.24           O  
ATOM    583  N   TRP A  72      65.688  58.160 -77.985  1.00 93.06           N  
ATOM    584  CA  TRP A  72      64.317  58.486 -77.606  1.00 93.06           C  
ATOM    585  C   TRP A  72      63.534  57.226 -77.256  1.00 93.06           C  
ATOM    586  CB  TRP A  72      63.612  59.243 -78.736  1.00 93.06           C  
ATOM    587  O   TRP A  72      63.821  56.145 -77.776  1.00 93.06           O  
ATOM    588  CG  TRP A  72      64.264  60.544 -79.096  1.00 93.06           C  
ATOM    589  CD1 TRP A  72      65.241  61.198 -78.398  1.00 93.06           C  
ATOM    590  CD2 TRP A  72      63.980  61.353 -80.242  1.00 93.06           C  
ATOM    591  CE2 TRP A  72      64.824  62.484 -80.175  1.00 93.06           C  
ATOM    592  CE3 TRP A  72      63.094  61.230 -81.321  1.00 93.06           C  
ATOM    593  NE1 TRP A  72      65.582  62.365 -79.041  1.00 93.06           N  
ATOM    594  CH2 TRP A  72      63.931  63.342 -82.191  1.00 93.06           C  
ATOM    595  CZ2 TRP A  72      64.807  63.487 -81.147  1.00 93.06           C  
ATOM    596  CZ3 TRP A  72      63.079  62.230 -82.287  1.00 93.06           C  
ATOM    597  N   TYR A  73      62.712  57.328 -76.165  1.00 94.19           N  
ATOM    598  CA  TYR A  73      61.759  56.290 -75.786  1.00 94.19           C  
ATOM    599  C   TYR A  73      62.480  55.042 -75.290  1.00 94.19           C  
ATOM    600  CB  TYR A  73      60.853  55.934 -76.968  1.00 94.19           C  
ATOM    601  O   TYR A  73      62.086  53.920 -75.615  1.00 94.19           O  
ATOM    602  CG  TYR A  73      60.060  57.104 -77.499  1.00 94.19           C  
ATOM    603  CD1 TYR A  73      58.965  57.605 -76.799  1.00 94.19           C  
ATOM    604  CD2 TYR A  73      60.405  57.711 -78.702  1.00 94.19           C  
ATOM    605  CE1 TYR A  73      58.231  58.681 -77.285  1.00 94.19           C  
ATOM    606  CE2 TYR A  73      59.678  58.788 -79.199  1.00 94.19           C  
ATOM    607  OH  TYR A  73      57.871  60.332 -78.970  1.00 94.19           O  
ATOM    608  CZ  TYR A  73      58.595  59.266 -78.484  1.00 94.19           C  
ATOM    609  N   GLN A  74      63.538  55.290 -74.513  1.00 94.96           N  
ATOM    610  CA  GLN A  74      64.272  54.171 -73.932  1.00 94.96           C  
ATOM    611  C   GLN A  74      63.697  53.781 -72.573  1.00 94.96           C  
ATOM    612  CB  GLN A  74      65.756  54.516 -73.795  1.00 94.96           C  
ATOM    613  O   GLN A  74      63.088  54.608 -71.891  1.00 94.96           O  
ATOM    614  CG  GLN A  74      66.492  54.608 -75.125  1.00 94.96           C  
ATOM    615  CD  GLN A  74      67.999  54.542 -74.968  1.00 94.96           C  
ATOM    616  NE2 GLN A  74      68.666  53.886 -75.912  1.00 94.96           N  
ATOM    617  OE1 GLN A  74      68.561  55.076 -74.006  1.00 94.96           O  
ATOM    618  N   THR A  75      63.934  52.502 -72.258  1.00 95.40           N  
ATOM    619  CA  THR A  75      63.626  51.927 -70.954  1.00 95.40           C  
ATOM    620  C   THR A  75      64.867  51.285 -70.339  1.00 95.40           C  
ATOM    621  CB  THR A  75      62.501  50.880 -71.056  1.00 95.40           C  
ATOM    622  O   THR A  75      65.453  50.371 -70.922  1.00 95.40           O  
ATOM    623  CG2 THR A  75      62.169  50.294 -69.688  1.00 95.40           C  
ATOM    624  OG1 THR A  75      61.327  51.500 -71.596  1.00 95.40           O  
ATOM    625  N   ILE A  76      65.264  51.776 -69.263  1.00 94.99           N  
ATOM    626  CA  ILE A  76      66.424  51.224 -68.572  1.00 94.99           C  
ATOM    627  C   ILE A  76      65.980  50.554 -67.273  1.00 94.99           C  
ATOM    628  CB  ILE A  76      67.479  52.314 -68.279  1.00 94.99           C  
ATOM    629  O   ILE A  76      65.473  51.218 -66.366  1.00 94.99           O  
ATOM    630  CG1 ILE A  76      68.038  52.881 -69.588  1.00 94.99           C  
ATOM    631  CG2 ILE A  76      68.601  51.756 -67.399  1.00 94.99           C  
ATOM    632  CD1 ILE A  76      69.051  54.001 -69.395  1.00 94.99           C  
ATOM    633  N   PRO A  77      66.243  49.310 -67.122  1.00 95.95           N  
ATOM    634  CA  PRO A  77      65.906  48.613 -65.878  1.00 95.95           C  
ATOM    635  C   PRO A  77      66.802  49.022 -64.711  1.00 95.95           C  
ATOM    636  CB  PRO A  77      66.111  47.139 -66.234  1.00 95.95           C  
ATOM    637  O   PRO A  77      68.024  49.092 -64.861  1.00 95.95           O  
ATOM    638  CG  PRO A  77      66.996  47.155 -67.438  1.00 95.95           C  
ATOM    639  CD  PRO A  77      66.860  48.491 -68.111  1.00 95.95           C  
ATOM    640  N   LEU A  78      66.236  49.249 -63.643  1.00 96.87           N  
ATOM    641  CA  LEU A  78      66.992  49.657 -62.464  1.00 96.87           C  
ATOM    642  C   LEU A  78      66.953  48.572 -61.392  1.00 96.87           C  
ATOM    643  CB  LEU A  78      66.438  50.968 -61.900  1.00 96.87           C  
ATOM    644  O   LEU A  78      67.998  48.159 -60.884  1.00 96.87           O  
ATOM    645  CG  LEU A  78      66.432  52.166 -62.850  1.00 96.87           C  
ATOM    646  CD1 LEU A  78      65.726  53.353 -62.203  1.00 96.87           C  
ATOM    647  CD2 LEU A  78      67.855  52.538 -63.252  1.00 96.87           C  
ATOM    648  N   ILE A  79      65.769  48.131 -60.995  1.00 97.74           N  
ATOM    649  CA  ILE A  79      65.577  47.106 -59.975  1.00 97.74           C  
ATOM    650  C   ILE A  79      64.721  45.973 -60.536  1.00 97.74           C  
ATOM    651  CB  ILE A  79      64.924  47.691 -58.702  1.00 97.74           C  
ATOM    652  O   ILE A  79      63.672  46.218 -61.137  1.00 97.74           O  
ATOM    653  CG1 ILE A  79      65.833  48.756 -58.077  1.00 97.74           C  
ATOM    654  CG2 ILE A  79      64.611  46.580 -57.696  1.00 97.74           C  
ATOM    655  CD1 ILE A  79      65.191  49.519 -56.926  1.00 97.74           C  
ATOM    656  N   ASP A  80      65.239  44.777 -60.306  1.00 97.10           N  
ATOM    657  CA  ASP A  80      64.501  43.562 -60.638  1.00 97.10           C  
ATOM    658  C   ASP A  80      64.769  42.461 -59.615  1.00 97.10           C  
ATOM    659  CB  ASP A  80      64.869  43.077 -62.042  1.00 97.10           C  
ATOM    660  O   ASP A  80      65.777  41.755 -59.704  1.00 97.10           O  
ATOM    661  CG  ASP A  80      63.977  41.951 -62.533  1.00 97.10           C  
ATOM    662  OD1 ASP A  80      63.214  41.380 -61.724  1.00 97.10           O  
ATOM    663  OD2 ASP A  80      64.039  41.630 -63.740  1.00 97.10           O  
ATOM    664  N   GLN A  81      63.852  42.494 -58.649  1.00 97.31           N  
ATOM    665  CA  GLN A  81      64.077  41.547 -57.562  1.00 97.31           C  
ATOM    666  C   GLN A  81      62.770  40.892 -57.123  1.00 97.31           C  
ATOM    667  CB  GLN A  81      64.740  42.243 -56.372  1.00 97.31           C  
ATOM    668  O   GLN A  81      61.705  41.508 -57.197  1.00 97.31           O  
ATOM    669  CG  GLN A  81      66.172  42.686 -56.639  1.00 97.31           C  
ATOM    670  CD  GLN A  81      66.901  43.109 -55.377  1.00 97.31           C  
ATOM    671  NE2 GLN A  81      68.002  43.834 -55.543  1.00 97.31           N  
ATOM    672  OE1 GLN A  81      66.477  42.788 -54.262  1.00 97.31           O  
ATOM    673  N   THR A  82      62.883  39.663 -56.706  1.00 96.84           N  
ATOM    674  CA  THR A  82      61.777  38.926 -56.105  1.00 96.84           C  
ATOM    675  C   THR A  82      61.987  38.766 -54.602  1.00 96.84           C  
ATOM    676  CB  THR A  82      61.612  37.540 -56.754  1.00 96.84           C  
ATOM    677  O   THR A  82      63.064  38.361 -54.160  1.00 96.84           O  
ATOM    678  CG2 THR A  82      60.435  36.785 -56.146  1.00 96.84           C  
ATOM    679  OG1 THR A  82      61.387  37.700 -58.160  1.00 96.84           O  
ATOM    680  N   VAL A  83      60.945  39.136 -53.867  1.00 95.55           N  
ATOM    681  CA  VAL A  83      61.050  39.063 -52.414  1.00 95.55           C  
ATOM    682  C   VAL A  83      59.898  38.232 -51.853  1.00 95.55           C  
ATOM    683  CB  VAL A  83      61.052  40.470 -51.774  1.00 95.55           C  
ATOM    684  O   VAL A  83      58.869  38.062 -52.511  1.00 95.55           O  
ATOM    685  CG1 VAL A  83      62.242  41.288 -52.273  1.00 95.55           C  
ATOM    686  CG2 VAL A  83      59.740  41.194 -52.072  1.00 95.55           C  
ATOM    687  N   THR A  84      60.094  37.768 -50.635  1.00 95.79           N  
ATOM    688  CA  THR A  84      59.061  37.030 -49.917  1.00 95.79           C  
ATOM    689  C   THR A  84      58.255  37.964 -49.019  1.00 95.79           C  
ATOM    690  CB  THR A  84      59.671  35.899 -49.069  1.00 95.79           C  
ATOM    691  O   THR A  84      58.822  38.685 -48.195  1.00 95.79           O  
ATOM    692  CG2 THR A  84      58.589  35.132 -48.315  1.00 95.79           C  
ATOM    693  OG1 THR A  84      60.374  34.992 -49.927  1.00 95.79           O  
ATOM    694  N   ILE A  85      56.921  37.948 -49.184  1.00 95.54           N  
ATOM    695  CA  ILE A  85      56.028  38.755 -48.359  1.00 95.54           C  
ATOM    696  C   ILE A  85      55.123  37.843 -47.534  1.00 95.54           C  
ATOM    697  CB  ILE A  85      55.179  39.718 -49.219  1.00 95.54           C  
ATOM    698  O   ILE A  85      54.497  36.928 -48.073  1.00 95.54           O  
ATOM    699  CG1 ILE A  85      56.087  40.629 -50.054  1.00 95.54           C  
ATOM    700  CG2 ILE A  85      54.237  40.542 -48.337  1.00 95.54           C  
ATOM    701  CD1 ILE A  85      56.863  41.649 -49.232  1.00 95.54           C  
ATOM    702  N   ASN A  86      55.086  38.092 -46.200  1.00 94.17           N  
ATOM    703  CA  ASN A  86      54.245  37.320 -45.292  1.00 94.17           C  
ATOM    704  C   ASN A  86      52.790  37.774 -45.353  1.00 94.17           C  
ATOM    705  CB  ASN A  86      54.772  37.418 -43.858  1.00 94.17           C  
ATOM    706  O   ASN A  86      52.512  38.970 -45.463  1.00 94.17           O  
ATOM    707  CG  ASN A  86      56.124  36.756 -43.686  1.00 94.17           C  
ATOM    708  ND2 ASN A  86      56.975  37.350 -42.858  1.00 94.17           N  
ATOM    709  OD1 ASN A  86      56.403  35.719 -44.294  1.00 94.17           O  
ATOM    710  N   HIS A  87      51.858  36.783 -45.446  1.00 93.67           N  
ATOM    711  CA  HIS A  87      50.441  37.091 -45.284  1.00 93.67           C  
ATOM    712  C   HIS A  87      50.064  37.197 -43.811  1.00 93.67           C  
ATOM    713  CB  HIS A  87      49.581  36.029 -45.971  1.00 93.67           C  
ATOM    714  O   HIS A  87      50.808  36.738 -42.941  1.00 93.67           O  
ATOM    715  CG  HIS A  87      49.624  36.096 -47.465  1.00 93.67           C  
ATOM    716  CD2 HIS A  87      50.643  35.900 -48.335  1.00 93.67           C  
ATOM    717  ND1 HIS A  87      48.518  36.400 -48.228  1.00 93.67           N  
ATOM    718  CE1 HIS A  87      48.856  36.387 -49.507  1.00 93.67           C  
ATOM    719  NE2 HIS A  87      50.140  36.087 -49.599  1.00 93.67           N  
ATOM    720  N   ASP A  88      48.962  37.871 -43.489  1.00 91.66           N  
ATOM    721  CA  ASP A  88      48.372  37.819 -42.155  1.00 91.66           C  
ATOM    722  C   ASP A  88      47.891  36.409 -41.822  1.00 91.66           C  
ATOM    723  CB  ASP A  88      47.213  38.811 -42.041  1.00 91.66           C  
ATOM    724  O   ASP A  88      47.886  35.529 -42.685  1.00 91.66           O  
ATOM    725  CG  ASP A  88      47.640  40.250 -42.270  1.00 91.66           C  
ATOM    726  OD1 ASP A  88      48.767  40.622 -41.878  1.00 91.66           O  
ATOM    727  OD2 ASP A  88      46.840  41.021 -42.845  1.00 91.66           O  
ATOM    728  N   SER A  89      47.594  36.123 -40.561  1.00 82.76           N  
ATOM    729  CA  SER A  89      47.224  34.796 -40.078  1.00 82.76           C  
ATOM    730  C   SER A  89      46.018  34.249 -40.835  1.00 82.76           C  
ATOM    731  CB  SER A  89      46.921  34.837 -38.580  1.00 82.76           C  
ATOM    732  O   SER A  89      45.832  33.034 -40.920  1.00 82.76           O  
ATOM    733  OG  SER A  89      45.868  35.744 -38.304  1.00 82.76           O  
ATOM    734  N   ASP A  90      45.190  35.074 -41.484  1.00 83.90           N  
ATOM    735  CA  ASP A  90      43.998  34.616 -42.191  1.00 83.90           C  
ATOM    736  C   ASP A  90      44.281  34.429 -43.680  1.00 83.90           C  
ATOM    737  CB  ASP A  90      42.845  35.604 -41.995  1.00 83.90           C  
ATOM    738  O   ASP A  90      43.367  34.161 -44.462  1.00 83.90           O  
ATOM    739  CG  ASP A  90      43.185  37.011 -42.455  1.00 83.90           C  
ATOM    740  OD1 ASP A  90      44.341  37.257 -42.860  1.00 83.90           O  
ATOM    741  OD2 ASP A  90      42.289  37.881 -42.408  1.00 83.90           O  
ATOM    742  N   GLY A  91      45.575  34.585 -44.073  1.00 89.11           N  
ATOM    743  CA  GLY A  91      46.004  34.331 -45.439  1.00 89.11           C  
ATOM    744  C   GLY A  91      45.859  35.541 -46.344  1.00 89.11           C  
ATOM    745  O   GLY A  91      46.063  35.444 -47.556  1.00 89.11           O  
ATOM    746  N   LYS A  92      45.441  36.661 -45.804  1.00 92.83           N  
ATOM    747  CA  LYS A  92      45.244  37.887 -46.572  1.00 92.83           C  
ATOM    748  C   LYS A  92      46.412  38.850 -46.379  1.00 92.83           C  
ATOM    749  CB  LYS A  92      43.933  38.566 -46.172  1.00 92.83           C  
ATOM    750  O   LYS A  92      47.057  38.849 -45.329  1.00 92.83           O  
ATOM    751  CG  LYS A  92      42.695  37.717 -46.420  1.00 92.83           C  
ATOM    752  CD  LYS A  92      41.419  38.475 -46.077  1.00 92.83           C  
ATOM    753  CE  LYS A  92      40.178  37.639 -46.358  1.00 92.83           C  
ATOM    754  NZ  LYS A  92      38.924  38.387 -46.045  1.00 92.83           N  
ATOM    755  N   LYS A  93      46.687  39.641 -47.424  1.00 95.07           N  
ATOM    756  CA  LYS A  93      47.771  40.614 -47.318  1.00 95.07           C  
ATOM    757  C   LYS A  93      47.611  41.730 -48.347  1.00 95.07           C  
ATOM    758  CB  LYS A  93      49.127  39.929 -47.495  1.00 95.07           C  
ATOM    759  O   LYS A  93      47.425  41.463 -49.536  1.00 95.07           O  
ATOM    760  CG  LYS A  93      50.313  40.881 -47.443  1.00 95.07           C  
ATOM    761  CD  LYS A  93      50.536  41.420 -46.036  1.00 95.07           C  
ATOM    762  CE  LYS A  93      51.818  42.238 -45.947  1.00 95.07           C  
ATOM    763  NZ  LYS A  93      52.116  42.649 -44.542  1.00 95.07           N  
ATOM    764  N   THR A  94      47.587  42.885 -47.787  1.00 95.70           N  
ATOM    765  CA  THR A  94      47.755  44.120 -48.545  1.00 95.70           C  
ATOM    766  C   THR A  94      48.916  44.941 -47.990  1.00 95.70           C  
ATOM    767  CB  THR A  94      46.469  44.966 -48.525  1.00 95.70           C  
ATOM    768  O   THR A  94      49.010  45.155 -46.780  1.00 95.70           O  
ATOM    769  CG2 THR A  94      46.651  46.262 -49.308  1.00 95.70           C  
ATOM    770  OG1 THR A  94      45.399  44.213 -49.110  1.00 95.70           O  
ATOM    771  N   PHE A  95      49.800  45.245 -48.856  1.00 94.60           N  
ATOM    772  CA  PHE A  95      50.925  46.017 -48.342  1.00 94.60           C  
ATOM    773  C   PHE A  95      51.137  47.280 -49.169  1.00 94.60           C  
ATOM    774  CB  PHE A  95      52.202  45.172 -48.337  1.00 94.60           C  
ATOM    775  O   PHE A  95      50.778  47.324 -50.347  1.00 94.60           O  
ATOM    776  CG  PHE A  95      52.660  44.756 -49.709  1.00 94.60           C  
ATOM    777  CD1 PHE A  95      52.231  43.557 -50.266  1.00 94.60           C  
ATOM    778  CD2 PHE A  95      53.520  45.564 -50.441  1.00 94.60           C  
ATOM    779  CE1 PHE A  95      52.653  43.170 -51.536  1.00 94.60           C  
ATOM    780  CE2 PHE A  95      53.946  45.183 -51.711  1.00 94.60           C  
ATOM    781  CZ  PHE A  95      53.512  43.985 -52.256  1.00 94.60           C  
ATOM    782  N   SER A  96      51.613  48.292 -48.449  1.00 94.95           N  
ATOM    783  CA  SER A  96      51.930  49.563 -49.093  1.00 94.95           C  
ATOM    784  C   SER A  96      53.344  49.556 -49.664  1.00 94.95           C  
ATOM    785  CB  SER A  96      51.776  50.719 -48.104  1.00 94.95           C  
ATOM    786  O   SER A  96      54.222  48.857 -49.154  1.00 94.95           O  
ATOM    787  OG  SER A  96      50.447  50.790 -47.617  1.00 94.95           O  
ATOM    788  N   PHE A  97      53.545  50.363 -50.750  1.00 96.09           N  
ATOM    789  CA  PHE A  97      54.868  50.474 -51.352  1.00 96.09           C  
ATOM    790  C   PHE A  97      55.085  51.867 -51.929  1.00 96.09           C  
ATOM    791  CB  PHE A  97      55.054  49.417 -52.445  1.00 96.09           C  
ATOM    792  O   PHE A  97      54.128  52.617 -52.131  1.00 96.09           O  
ATOM    793  CG  PHE A  97      54.093  49.558 -53.594  1.00 96.09           C  
ATOM    794  CD1 PHE A  97      52.866  48.905 -53.577  1.00 96.09           C  
ATOM    795  CD2 PHE A  97      54.416  50.343 -54.693  1.00 96.09           C  
ATOM    796  CE1 PHE A  97      51.975  49.033 -54.639  1.00 96.09           C  
ATOM    797  CE2 PHE A  97      53.530  50.476 -55.759  1.00 96.09           C  
ATOM    798  CZ  PHE A  97      52.311  49.819 -55.730  1.00 96.09           C  
ATOM    799  N   SER A  98      56.341  52.182 -52.122  1.00 96.87           N  
ATOM    800  CA  SER A  98      56.744  53.406 -52.807  1.00 96.87           C  
ATOM    801  C   SER A  98      58.050  53.209 -53.568  1.00 96.87           C  
ATOM    802  CB  SER A  98      56.894  54.554 -51.808  1.00 96.87           C  
ATOM    803  O   SER A  98      58.802  52.273 -53.290  1.00 96.87           O  
ATOM    804  OG  SER A  98      57.927  54.280 -50.878  1.00 96.87           O  
ATOM    805  N   ALA A  99      58.199  54.007 -54.595  1.00 97.65           N  
ATOM    806  CA  ALA A  99      59.448  54.005 -55.352  1.00 97.65           C  
ATOM    807  C   ALA A  99      59.909  55.427 -55.655  1.00 97.65           C  
ATOM    808  CB  ALA A  99      59.283  53.215 -56.648  1.00 97.65           C  
ATOM    809  O   ALA A  99      59.088  56.338 -55.786  1.00 97.65           O  
ATOM    810  N   GLN A 100      61.216  55.576 -55.665  1.00 97.98           N  
ATOM    811  CA  GLN A 100      61.747  56.909 -55.933  1.00 97.98           C  
ATOM    812  C   GLN A 100      63.035  56.835 -56.747  1.00 97.98           C  
ATOM    813  CB  GLN A 100      61.995  57.661 -54.625  1.00 97.98           C  
ATOM    814  O   GLN A 100      63.848  55.928 -56.552  1.00 97.98           O  
ATOM    815  CG  GLN A 100      62.456  59.099 -54.820  1.00 97.98           C  
ATOM    816  CD  GLN A 100      62.549  59.868 -53.516  1.00 97.98           C  
ATOM    817  NE2 GLN A 100      62.008  61.082 -53.503  1.00 97.98           N  
ATOM    818  OE1 GLN A 100      63.101  59.375 -52.527  1.00 97.98           O  
ATOM    819  N   PHE A 101      63.115  57.689 -57.642  1.00 97.86           N  
ATOM    820  CA  PHE A 101      64.335  57.912 -58.409  1.00 97.86           C  
ATOM    821  C   PHE A 101      64.873  59.318 -58.174  1.00 97.86           C  
ATOM    822  CB  PHE A 101      64.081  57.690 -59.903  1.00 97.86           C  
ATOM    823  O   PHE A 101      64.129  60.296 -58.266  1.00 97.86           O  
ATOM    824  CG  PHE A 101      65.301  57.888 -60.762  1.00 97.86           C  
ATOM    825  CD1 PHE A 101      65.656  59.156 -61.207  1.00 97.86           C  
ATOM    826  CD2 PHE A 101      66.093  56.807 -61.125  1.00 97.86           C  
ATOM    827  CE1 PHE A 101      66.784  59.343 -62.003  1.00 97.86           C  
ATOM    828  CE2 PHE A 101      67.222  56.986 -61.919  1.00 97.86           C  
ATOM    829  CZ  PHE A 101      67.565  58.254 -62.358  1.00 97.86           C  
ATOM    830  N   ASN A 102      66.163  59.363 -57.802  1.00 95.52           N  
ATOM    831  CA  ASN A 102      66.796  60.652 -57.543  1.00 95.52           C  
ATOM    832  C   ASN A 102      67.937  60.923 -58.520  1.00 95.52           C  
ATOM    833  CB  ASN A 102      67.303  60.721 -56.101  1.00 95.52           C  
ATOM    834  O   ASN A 102      68.986  60.280 -58.449  1.00 95.52           O  
ATOM    835  CG  ASN A 102      66.180  60.672 -55.084  1.00 95.52           C  
ATOM    836  ND2 ASN A 102      66.266  59.731 -54.151  1.00 95.52           N  
ATOM    837  OD1 ASN A 102      65.243  61.472 -55.137  1.00 95.52           O  
ATOM    838  N   GLY A 103      67.637  61.882 -59.342  1.00 91.84           N  
ATOM    839  CA  GLY A 103      68.707  62.379 -60.192  1.00 91.84           C  
ATOM    840  C   GLY A 103      69.298  63.688 -59.702  1.00 91.84           C  
ATOM    841  O   GLY A 103      68.846  64.242 -58.698  1.00 91.84           O  
ATOM    842  N   SER A 104      70.444  64.151 -60.321  1.00 86.19           N  
ATOM    843  CA  SER A 104      71.164  65.325 -59.839  1.00 86.19           C  
ATOM    844  C   SER A 104      70.645  66.600 -60.496  1.00 86.19           C  
ATOM    845  CB  SER A 104      72.663  65.180 -60.103  1.00 86.19           C  
ATOM    846  O   SER A 104      71.081  67.701 -60.156  1.00 86.19           O  
ATOM    847  OG  SER A 104      72.901  64.741 -61.429  1.00 86.19           O  
ATOM    848  N   GLY A 105      69.543  66.435 -61.459  1.00 81.93           N  
ATOM    849  CA  GLY A 105      69.201  67.643 -62.193  1.00 81.93           C  
ATOM    850  C   GLY A 105      70.149  67.933 -63.341  1.00 81.93           C  
ATOM    851  O   GLY A 105      70.951  67.077 -63.722  1.00 81.93           O  
ATOM    852  N   GLY A 106      70.044  69.045 -64.195  1.00 86.42           N  
ATOM    853  CA  GLY A 106      70.673  69.258 -65.489  1.00 86.42           C  
ATOM    854  C   GLY A 106      69.951  68.557 -66.625  1.00 86.42           C  
ATOM    855  O   GLY A 106      68.765  68.799 -66.857  1.00 86.42           O  
ATOM    856  N   TRP A 107      70.774  67.667 -67.254  1.00 90.07           N  
ATOM    857  CA  TRP A 107      70.160  66.880 -68.318  1.00 90.07           C  
ATOM    858  C   TRP A 107      69.472  65.643 -67.752  1.00 90.07           C  
ATOM    859  CB  TRP A 107      71.209  66.467 -69.355  1.00 90.07           C  
ATOM    860  O   TRP A 107      68.620  65.042 -68.412  1.00 90.07           O  
ATOM    861  CG  TRP A 107      71.785  67.615 -70.128  1.00 90.07           C  
ATOM    862  CD1 TRP A 107      72.979  68.243 -69.904  1.00 90.07           C  
ATOM    863  CD2 TRP A 107      71.189  68.274 -71.250  1.00 90.07           C  
ATOM    864  CE2 TRP A 107      72.078  69.294 -71.656  1.00 90.07           C  
ATOM    865  CE3 TRP A 107      69.988  68.101 -71.951  1.00 90.07           C  
ATOM    866  NE1 TRP A 107      73.161  69.254 -70.820  1.00 90.07           N  
ATOM    867  CH2 TRP A 107      70.621  69.947 -73.404  1.00 90.07           C  
ATOM    868  CZ2 TRP A 107      71.803  70.138 -72.735  1.00 90.07           C  
ATOM    869  CZ3 TRP A 107      69.717  68.942 -73.024  1.00 90.07           C  
ATOM    870  N   SER A 108      69.769  65.237 -66.396  1.00 90.57           N  
ATOM    871  CA  SER A 108      69.145  64.138 -65.667  1.00 90.57           C  
ATOM    872  C   SER A 108      67.895  64.603 -64.928  1.00 90.57           C  
ATOM    873  CB  SER A 108      70.133  63.521 -64.677  1.00 90.57           C  
ATOM    874  O   SER A 108      67.806  65.763 -64.517  1.00 90.57           O  
ATOM    875  OG  SER A 108      69.485  62.576 -63.842  1.00 90.57           O  
ATOM    876  N   PRO A 109      66.821  63.793 -64.809  1.00 91.73           N  
ATOM    877  CA  PRO A 109      65.645  64.190 -64.031  1.00 91.73           C  
ATOM    878  C   PRO A 109      65.963  64.414 -62.554  1.00 91.73           C  
ATOM    879  CB  PRO A 109      64.689  63.008 -64.210  1.00 91.73           C  
ATOM    880  O   PRO A 109      66.953  63.883 -62.044  1.00 91.73           O  
ATOM    881  CG  PRO A 109      65.578  61.832 -64.457  1.00 91.73           C  
ATOM    882  CD  PRO A 109      66.811  62.307 -65.169  1.00 91.73           C  
ATOM    883  N   ARG A 110      65.179  65.374 -61.956  1.00 93.72           N  
ATOM    884  CA  ARG A 110      65.254  65.459 -60.501  1.00 93.72           C  
ATOM    885  C   ARG A 110      64.559  64.270 -59.846  1.00 93.72           C  
ATOM    886  CB  ARG A 110      64.632  66.767 -60.007  1.00 93.72           C  
ATOM    887  O   ARG A 110      64.779  63.122 -60.239  1.00 93.72           O  
ATOM    888  CG  ARG A 110      65.437  68.006 -60.364  1.00 93.72           C  
ATOM    889  CD  ARG A 110      64.802  69.272 -59.805  1.00 93.72           C  
ATOM    890  NE  ARG A 110      65.618  70.451 -60.080  1.00 93.72           N  
ATOM    891  NH1 ARG A 110      64.387  71.871 -58.737  1.00 93.72           N  
ATOM    892  NH2 ARG A 110      66.207  72.662 -59.885  1.00 93.72           N  
ATOM    893  CZ  ARG A 110      65.402  71.659 -59.567  1.00 93.72           C  
ATOM    894  N   THR A 111      63.690  64.516 -58.894  1.00 95.84           N  
ATOM    895  CA  THR A 111      63.068  63.437 -58.136  1.00 95.84           C  
ATOM    896  C   THR A 111      61.802  62.946 -58.833  1.00 95.84           C  
ATOM    897  CB  THR A 111      62.727  63.886 -56.703  1.00 95.84           C  
ATOM    898  O   THR A 111      60.952  63.748 -59.225  1.00 95.84           O  
ATOM    899  CG2 THR A 111      62.073  62.756 -55.913  1.00 95.84           C  
ATOM    900  OG1 THR A 111      63.929  64.287 -56.035  1.00 95.84           O  
ATOM    901  N   LEU A 112      61.729  61.723 -59.067  1.00 97.67           N  
ATOM    902  CA  LEU A 112      60.536  61.010 -59.509  1.00 97.67           C  
ATOM    903  C   LEU A 112      60.026  60.074 -58.419  1.00 97.67           C  
ATOM    904  CB  LEU A 112      60.828  60.216 -60.785  1.00 97.67           C  
ATOM    905  O   LEU A 112      60.787  59.265 -57.883  1.00 97.67           O  
ATOM    906  CG  LEU A 112      61.381  61.012 -61.968  1.00 97.67           C  
ATOM    907  CD1 LEU A 112      61.846  60.067 -63.071  1.00 97.67           C  
ATOM    908  CD2 LEU A 112      60.332  61.984 -62.496  1.00 97.67           C  
ATOM    909  N   THR A 113      58.700  60.260 -58.206  1.00 97.66           N  
ATOM    910  CA  THR A 113      58.192  59.534 -57.048  1.00 97.66           C  
ATOM    911  C   THR A 113      56.910  58.784 -57.400  1.00 97.66           C  
ATOM    912  CB  THR A 113      57.926  60.483 -55.865  1.00 97.66           C  
ATOM    913  O   THR A 113      56.039  59.321 -58.087  1.00 97.66           O  
ATOM    914  CG2 THR A 113      57.455  59.712 -54.637  1.00 97.66           C  
ATOM    915  OG1 THR A 113      59.133  61.184 -55.542  1.00 97.66           O  
ATOM    916  N   ILE A 114      56.892  57.553 -56.972  1.00 97.74           N  
ATOM    917  CA  ILE A 114      55.676  56.754 -56.863  1.00 97.74           C  
ATOM    918  C   ILE A 114      55.310  56.569 -55.393  1.00 97.74           C  
ATOM    919  CB  ILE A 114      55.839  55.380 -57.552  1.00 97.74           C  
ATOM    920  O   ILE A 114      56.067  55.963 -54.630  1.00 97.74           O  
ATOM    921  CG1 ILE A 114      56.183  55.564 -59.035  1.00 97.74           C  
ATOM    922  CG2 ILE A 114      54.571  54.538 -57.384  1.00 97.74           C  
ATOM    923  CD1 ILE A 114      56.549  54.270 -59.750  1.00 97.74           C  
ATOM    924  N   SER A 115      54.195  57.154 -54.933  1.00 93.73           N  
ATOM    925  CA  SER A 115      53.831  57.039 -53.525  1.00 93.73           C  
ATOM    926  C   SER A 115      52.321  56.905 -53.354  1.00 93.73           C  
ATOM    927  CB  SER A 115      54.336  58.249 -52.740  1.00 93.73           C  
ATOM    928  O   SER A 115      51.562  57.131 -54.298  1.00 93.73           O  
ATOM    929  OG  SER A 115      53.697  59.436 -53.178  1.00 93.73           O  
ATOM    930  N   GLY A 116      51.892  56.464 -52.219  1.00 90.42           N  
ATOM    931  CA  GLY A 116      50.503  56.375 -51.800  1.00 90.42           C  
ATOM    932  C   GLY A 116      49.761  55.215 -52.437  1.00 90.42           C  
ATOM    933  O   GLY A 116      48.549  55.289 -52.651  1.00 90.42           O  
ATOM    934  N   ASN A 117      50.571  54.198 -52.825  1.00 94.38           N  
ATOM    935  CA  ASN A 117      49.932  53.062 -53.482  1.00 94.38           C  
ATOM    936  C   ASN A 117      49.983  51.810 -52.612  1.00 94.38           C  
ATOM    937  CB  ASN A 117      50.582  52.792 -54.840  1.00 94.38           C  
ATOM    938  O   ASN A 117      50.770  51.738 -51.666  1.00 94.38           O  
ATOM    939  CG  ASN A 117      50.370  53.924 -55.825  1.00 94.38           C  
ATOM    940  ND2 ASN A 117      51.388  54.759 -55.997  1.00 94.38           N  
ATOM    941  OD1 ASN A 117      49.299  54.049 -56.426  1.00 94.38           O  
ATOM    942  N   SER A 118      49.102  50.886 -52.869  1.00 94.39           N  
ATOM    943  CA  SER A 118      49.089  49.581 -52.216  1.00 94.39           C  
ATOM    944  C   SER A 118      48.884  48.459 -53.229  1.00 94.39           C  
ATOM    945  CB  SER A 118      47.992  49.524 -51.152  1.00 94.39           C  
ATOM    946  O   SER A 118      48.471  48.707 -54.363  1.00 94.39           O  
ATOM    947  OG  SER A 118      46.710  49.654 -51.743  1.00 94.39           O  
ATOM    948  N   PHE A 119      49.295  47.322 -52.810  1.00 94.84           N  
ATOM    949  CA  PHE A 119      49.158  46.120 -53.625  1.00 94.84           C  
ATOM    950  C   PHE A 119      48.563  44.979 -52.809  1.00 94.84           C  
ATOM    951  CB  PHE A 119      50.514  45.703 -54.201  1.00 94.84           C  
ATOM    952  O   PHE A 119      49.048  44.669 -51.719  1.00 94.84           O  
ATOM    953  CG  PHE A 119      50.424  44.616 -55.238  1.00 94.84           C  
ATOM    954  CD1 PHE A 119      50.726  43.299 -54.913  1.00 94.84           C  
ATOM    955  CD2 PHE A 119      50.038  44.912 -56.539  1.00 94.84           C  
ATOM    956  CE1 PHE A 119      50.643  42.291 -55.871  1.00 94.84           C  
ATOM    957  CE2 PHE A 119      49.953  43.910 -57.502  1.00 94.84           C  
ATOM    958  CZ  PHE A 119      50.257  42.601 -57.166  1.00 94.84           C  
ATOM    959  N   THR A 120      47.479  44.456 -53.375  1.00 95.49           N  
ATOM    960  CA  THR A 120      46.802  43.349 -52.709  1.00 95.49           C  
ATOM    961  C   THR A 120      47.195  42.016 -53.340  1.00 95.49           C  
ATOM    962  CB  THR A 120      45.272  43.515 -52.766  1.00 95.49           C  
ATOM    963  O   THR A 120      47.035  41.824 -54.548  1.00 95.49           O  
ATOM    964  CG2 THR A 120      44.567  42.358 -52.066  1.00 95.49           C  
ATOM    965  OG1 THR A 120      44.906  44.742 -52.122  1.00 95.49           O  
ATOM    966  N   LEU A 121      47.710  41.104 -52.483  1.00 95.13           N  
ATOM    967  CA  LEU A 121      48.125  39.785 -52.950  1.00 95.13           C  
ATOM    968  C   LEU A 121      46.936  38.833 -53.013  1.00 95.13           C  
ATOM    969  CB  LEU A 121      49.208  39.208 -52.035  1.00 95.13           C  
ATOM    970  O   LEU A 121      45.913  39.066 -52.365  1.00 95.13           O  
ATOM    971  CG  LEU A 121      50.507  40.008 -51.934  1.00 95.13           C  
ATOM    972  CD1 LEU A 121      51.452  39.361 -50.926  1.00 95.13           C  
ATOM    973  CD2 LEU A 121      51.173  40.123 -53.301  1.00 95.13           C  
ATOM    974  N   THR A 122      47.070  37.838 -53.888  1.00 93.09           N  
ATOM    975  CA  THR A 122      46.055  36.792 -53.928  1.00 93.09           C  
ATOM    976  C   THR A 122      45.941  36.097 -52.574  1.00 93.09           C  
ATOM    977  CB  THR A 122      46.369  35.750 -55.017  1.00 93.09           C  
ATOM    978  O   THR A 122      46.953  35.789 -51.941  1.00 93.09           O  
ATOM    979  CG2 THR A 122      45.243  34.728 -55.142  1.00 93.09           C  
ATOM    980  OG1 THR A 122      46.535  36.417 -56.275  1.00 93.09           O  
ATOM    981  N   ASP A 123      44.787  35.917 -52.049  1.00 91.03           N  
ATOM    982  CA  ASP A 123      44.537  35.281 -50.759  1.00 91.03           C  
ATOM    983  C   ASP A 123      45.070  33.850 -50.740  1.00 91.03           C  
ATOM    984  CB  ASP A 123      43.041  35.290 -50.437  1.00 91.03           C  
ATOM    985  O   ASP A 123      44.997  33.142 -51.747  1.00 91.03           O  
ATOM    986  CG  ASP A 123      42.489  36.688 -50.224  1.00 91.03           C  
ATOM    987  OD1 ASP A 123      43.278  37.656 -50.180  1.00 91.03           O  
ATOM    988  OD2 ASP A 123      41.252  36.823 -50.096  1.00 91.03           O  
ATOM    989  N   ILE A 124      45.704  33.451 -49.646  1.00 87.50           N  
ATOM    990  CA  ILE A 124      46.096  32.067 -49.401  1.00 87.50           C  
ATOM    991  C   ILE A 124      45.062  31.389 -48.505  1.00 87.50           C  
ATOM    992  CB  ILE A 124      47.499  31.983 -48.759  1.00 87.50           C  
ATOM    993  O   ILE A 124      44.858  31.801 -47.360  1.00 87.50           O  
ATOM    994  CG1 ILE A 124      48.545  32.629 -49.676  1.00 87.50           C  
ATOM    995  CG2 ILE A 124      47.866  30.528 -48.451  1.00 87.50           C  
ATOM    996  CD1 ILE A 124      49.942  32.690 -49.074  1.00 87.50           C  
ATOM    997  N   PRO A 125      44.324  30.462 -49.160  1.00 82.22           N  
ATOM    998  CA  PRO A 125      43.323  29.746 -48.366  1.00 82.22           C  
ATOM    999  C   PRO A 125      43.911  29.119 -47.103  1.00 82.22           C  
ATOM   1000  CB  PRO A 125      42.816  28.668 -49.326  1.00 82.22           C  
ATOM   1001  O   PRO A 125      44.979  28.505 -47.155  1.00 82.22           O  
ATOM   1002  CG  PRO A 125      43.256  29.124 -50.680  1.00 82.22           C  
ATOM   1003  CD  PRO A 125      44.430  30.046 -50.514  1.00 82.22           C  
ATOM   1004  N   ARG A 126      43.431  29.331 -45.881  1.00 84.51           N  
ATOM   1005  CA  ARG A 126      43.905  28.809 -44.603  1.00 84.51           C  
ATOM   1006  C   ARG A 126      43.133  27.556 -44.203  1.00 84.51           C  
ATOM   1007  CB  ARG A 126      43.781  29.872 -43.509  1.00 84.51           C  
ATOM   1008  O   ARG A 126      42.519  26.903 -45.049  1.00 84.51           O  
ATOM   1009  CG  ARG A 126      44.558  31.147 -43.797  1.00 84.51           C  
ATOM   1010  CD  ARG A 126      46.050  30.878 -43.937  1.00 84.51           C  
ATOM   1011  NE  ARG A 126      46.643  30.456 -42.672  1.00 84.51           N  
ATOM   1012  NH1 ARG A 126      48.560  29.586 -43.623  1.00 84.51           N  
ATOM   1013  NH2 ARG A 126      48.266  29.511 -41.350  1.00 84.51           N  
ATOM   1014  CZ  ARG A 126      47.822  29.852 -42.551  1.00 84.51           C  
ATOM   1015  N   LEU A 127      43.365  27.192 -42.880  1.00 85.92           N  
ATOM   1016  CA  LEU A 127      42.868  25.929 -42.346  1.00 85.92           C  
ATOM   1017  C   LEU A 127      41.345  25.878 -42.398  1.00 85.92           C  
ATOM   1018  CB  LEU A 127      43.347  25.731 -40.905  1.00 85.92           C  
ATOM   1019  O   LEU A 127      40.678  26.894 -42.188  1.00 85.92           O  
ATOM   1020  CG  LEU A 127      44.848  25.502 -40.715  1.00 85.92           C  
ATOM   1021  CD1 LEU A 127      45.206  25.538 -39.233  1.00 85.92           C  
ATOM   1022  CD2 LEU A 127      45.270  24.177 -41.341  1.00 85.92           C  
ATOM   1023  N   SER A 128      40.816  24.787 -42.888  1.00 92.06           N  
ATOM   1024  CA  SER A 128      39.375  24.559 -42.865  1.00 92.06           C  
ATOM   1025  C   SER A 128      38.852  24.472 -41.435  1.00 92.06           C  
ATOM   1026  CB  SER A 128      39.022  23.279 -43.624  1.00 92.06           C  
ATOM   1027  O   SER A 128      39.592  24.109 -40.518  1.00 92.06           O  
ATOM   1028  OG  SER A 128      39.409  23.377 -44.984  1.00 92.06           O  
ATOM   1029  N   SER A 129      37.728  25.053 -41.178  1.00 93.56           N  
ATOM   1030  CA  SER A 129      37.105  24.970 -39.861  1.00 93.56           C  
ATOM   1031  C   SER A 129      36.196  23.750 -39.755  1.00 93.56           C  
ATOM   1032  CB  SER A 129      36.304  26.239 -39.565  1.00 93.56           C  
ATOM   1033  O   SER A 129      35.830  23.152 -40.769  1.00 93.56           O  
ATOM   1034  OG  SER A 129      35.267  26.412 -40.515  1.00 93.56           O  
ATOM   1035  N   VAL A 130      35.907  23.316 -38.538  1.00 96.91           N  
ATOM   1036  CA  VAL A 130      35.115  22.113 -38.303  1.00 96.91           C  
ATOM   1037  C   VAL A 130      34.016  22.409 -37.285  1.00 96.91           C  
ATOM   1038  CB  VAL A 130      35.994  20.941 -37.814  1.00 96.91           C  
ATOM   1039  O   VAL A 130      34.220  23.189 -36.351  1.00 96.91           O  
ATOM   1040  CG1 VAL A 130      36.737  21.320 -36.534  1.00 96.91           C  
ATOM   1041  CG2 VAL A 130      35.142  19.693 -37.591  1.00 96.91           C  
ATOM   1042  N   SER A 131      32.906  21.844 -37.572  1.00 97.36           N  
ATOM   1043  CA  SER A 131      31.792  21.901 -36.632  1.00 97.36           C  
ATOM   1044  C   SER A 131      31.082  20.555 -36.535  1.00 97.36           C  
ATOM   1045  CB  SER A 131      30.795  22.983 -37.047  1.00 97.36           C  
ATOM   1046  O   SER A 131      31.074  19.780 -37.493  1.00 97.36           O  
ATOM   1047  OG  SER A 131      30.203  22.670 -38.296  1.00 97.36           O  
ATOM   1048  N   VAL A 132      30.573  20.262 -35.486  1.00 97.44           N  
ATOM   1049  CA  VAL A 132      29.816  19.042 -35.228  1.00 97.44           C  
ATOM   1050  C   VAL A 132      28.720  19.321 -34.203  1.00 97.44           C  
ATOM   1051  CB  VAL A 132      30.731  17.900 -34.733  1.00 97.44           C  
ATOM   1052  O   VAL A 132      28.958  19.993 -33.197  1.00 97.44           O  
ATOM   1053  CG1 VAL A 132      31.473  18.314 -33.463  1.00 97.44           C  
ATOM   1054  CG2 VAL A 132      29.916  16.631 -34.490  1.00 97.44           C  
ATOM   1055  N   ASP A 133      27.485  18.911 -34.443  1.00 95.94           N  
ATOM   1056  CA  ASP A 133      26.363  19.079 -33.524  1.00 95.94           C  
ATOM   1057  C   ASP A 133      26.389  18.017 -32.427  1.00 95.94           C  
ATOM   1058  CB  ASP A 133      25.035  19.020 -34.281  1.00 95.94           C  
ATOM   1059  O   ASP A 133      27.092  17.011 -32.545  1.00 95.94           O  
ATOM   1060  CG  ASP A 133      24.836  20.197 -35.220  1.00 95.94           C  
ATOM   1061  OD1 ASP A 133      25.419  21.276 -34.979  1.00 95.94           O  
ATOM   1062  OD2 ASP A 133      24.086  20.045 -36.209  1.00 95.94           O  
ATOM   1063  N   ALA A 134      25.692  18.297 -31.422  1.00 97.11           N  
ATOM   1064  CA  ALA A 134      25.516  17.287 -30.381  1.00 97.11           C  
ATOM   1065  C   ALA A 134      24.923  16.004 -30.956  1.00 97.11           C  
ATOM   1066  CB  ALA A 134      24.628  17.826 -29.262  1.00 97.11           C  
ATOM   1067  O   ALA A 134      24.138  16.047 -31.906  1.00 97.11           O  
ATOM   1068  N   GLY A 135      25.390  14.873 -30.443  1.00 96.79           N  
ATOM   1069  CA  GLY A 135      24.906  13.585 -30.914  1.00 96.79           C  
ATOM   1070  C   GLY A 135      24.505  12.651 -29.788  1.00 96.79           C  
ATOM   1071  O   GLY A 135      24.569  13.022 -28.614  1.00 96.79           O  
ATOM   1072  N   THR A 136      23.934  11.527 -30.178  1.00 97.88           N  
ATOM   1073  CA  THR A 136      23.552  10.447 -29.274  1.00 97.88           C  
ATOM   1074  C   THR A 136      24.428   9.218 -29.500  1.00 97.88           C  
ATOM   1075  CB  THR A 136      22.071  10.065 -29.454  1.00 97.88           C  
ATOM   1076  O   THR A 136      24.646   8.806 -30.642  1.00 97.88           O  
ATOM   1077  CG2 THR A 136      21.655   8.990 -28.456  1.00 97.88           C  
ATOM   1078  OG1 THR A 136      21.257  11.227 -29.255  1.00 97.88           O  
ATOM   1079  N   ILE A 137      25.064   8.722 -28.500  1.00 98.00           N  
ATOM   1080  CA  ILE A 137      25.881   7.515 -28.577  1.00 98.00           C  
ATOM   1081  C   ILE A 137      25.101   6.410 -29.286  1.00 98.00           C  
ATOM   1082  CB  ILE A 137      26.326   7.043 -27.175  1.00 98.00           C  
ATOM   1083  O   ILE A 137      23.944   6.146 -28.952  1.00 98.00           O  
ATOM   1084  CG1 ILE A 137      27.316   8.042 -26.565  1.00 98.00           C  
ATOM   1085  CG2 ILE A 137      26.937   5.641 -27.247  1.00 98.00           C  
ATOM   1086  CD1 ILE A 137      27.658   7.763 -25.107  1.00 98.00           C  
ATOM   1087  N   GLY A 138      25.733   5.813 -30.249  1.00 96.73           N  
ATOM   1088  CA  GLY A 138      25.104   4.758 -31.027  1.00 96.73           C  
ATOM   1089  C   GLY A 138      24.407   5.270 -32.273  1.00 96.73           C  
ATOM   1090  O   GLY A 138      23.866   4.485 -33.055  1.00 96.73           O  
ATOM   1091  N   SER A 139      24.361   6.614 -32.433  1.00 97.15           N  
ATOM   1092  CA  SER A 139      23.716   7.236 -33.585  1.00 97.15           C  
ATOM   1093  C   SER A 139      24.715   8.038 -34.411  1.00 97.15           C  
ATOM   1094  CB  SER A 139      22.570   8.142 -33.134  1.00 97.15           C  
ATOM   1095  O   SER A 139      25.758   8.454 -33.902  1.00 97.15           O  
ATOM   1096  OG  SER A 139      21.598   7.404 -32.414  1.00 97.15           O  
ATOM   1097  N   PRO A 140      24.376   8.177 -35.709  1.00 97.36           N  
ATOM   1098  CA  PRO A 140      25.287   8.932 -36.573  1.00 97.36           C  
ATOM   1099  C   PRO A 140      25.283  10.428 -36.271  1.00 97.36           C  
ATOM   1100  CB  PRO A 140      24.748   8.657 -37.979  1.00 97.36           C  
ATOM   1101  O   PRO A 140      24.257  10.977 -35.863  1.00 97.36           O  
ATOM   1102  CG  PRO A 140      23.310   8.302 -37.774  1.00 97.36           C  
ATOM   1103  CD  PRO A 140      23.168   7.644 -36.432  1.00 97.36           C  
ATOM   1104  N   VAL A 141      26.473  11.047 -36.388  1.00 97.20           N  
ATOM   1105  CA  VAL A 141      26.637  12.497 -36.363  1.00 97.20           C  
ATOM   1106  C   VAL A 141      27.367  12.956 -37.623  1.00 97.20           C  
ATOM   1107  CB  VAL A 141      27.403  12.961 -35.104  1.00 97.20           C  
ATOM   1108  O   VAL A 141      28.199  12.225 -38.167  1.00 97.20           O  
ATOM   1109  CG1 VAL A 141      28.841  12.447 -35.127  1.00 97.20           C  
ATOM   1110  CG2 VAL A 141      27.378  14.484 -34.997  1.00 97.20           C  
ATOM   1111  N   THR A 142      26.952  14.145 -38.006  1.00 97.85           N  
ATOM   1112  CA  THR A 142      27.609  14.705 -39.181  1.00 97.85           C  
ATOM   1113  C   THR A 142      28.679  15.713 -38.774  1.00 97.85           C  
ATOM   1114  CB  THR A 142      26.592  15.381 -40.120  1.00 97.85           C  
ATOM   1115  O   THR A 142      28.414  16.623 -37.986  1.00 97.85           O  
ATOM   1116  CG2 THR A 142      27.278  15.942 -41.361  1.00 97.85           C  
ATOM   1117  OG1 THR A 142      25.610  14.420 -40.523  1.00 97.85           O  
ATOM   1118  N   ILE A 143      29.833  15.537 -39.269  1.00 98.37           N  
ATOM   1119  CA  ILE A 143      30.950  16.458 -39.086  1.00 98.37           C  
ATOM   1120  C   ILE A 143      31.130  17.307 -40.343  1.00 98.37           C  
ATOM   1121  CB  ILE A 143      32.258  15.702 -38.759  1.00 98.37           C  
ATOM   1122  O   ILE A 143      31.388  16.777 -41.426  1.00 98.37           O  
ATOM   1123  CG1 ILE A 143      32.090  14.876 -37.478  1.00 98.37           C  
ATOM   1124  CG2 ILE A 143      33.429  16.680 -38.630  1.00 98.37           C  
ATOM   1125  CD1 ILE A 143      32.202  13.372 -37.693  1.00 98.37           C  
ATOM   1126  N   ASN A 144      30.973  18.599 -40.120  1.00 98.09           N  
ATOM   1127  CA  ASN A 144      31.010  19.517 -41.254  1.00 98.09           C  
ATOM   1128  C   ASN A 144      32.324  20.290 -41.307  1.00 98.09           C  
ATOM   1129  CB  ASN A 144      29.826  20.485 -41.200  1.00 98.09           C  
ATOM   1130  O   ASN A 144      32.804  20.778 -40.283  1.00 98.09           O  
ATOM   1131  CG  ASN A 144      28.489  19.780 -41.312  1.00 98.09           C  
ATOM   1132  ND2 ASN A 144      27.729  19.772 -40.223  1.00 98.09           N  
ATOM   1133  OD1 ASN A 144      28.142  19.246 -42.369  1.00 98.09           O  
ATOM   1134  N   ILE A 145      32.870  20.308 -42.457  1.00 98.05           N  
ATOM   1135  CA  ILE A 145      34.112  21.030 -42.711  1.00 98.05           C  
ATOM   1136  C   ILE A 145      33.843  22.205 -43.648  1.00 98.05           C  
ATOM   1137  CB  ILE A 145      35.193  20.102 -43.310  1.00 98.05           C  
ATOM   1138  O   ILE A 145      33.259  22.030 -44.720  1.00 98.05           O  
ATOM   1139  CG1 ILE A 145      35.431  18.897 -42.392  1.00 98.05           C  
ATOM   1140  CG2 ILE A 145      36.494  20.874 -43.548  1.00 98.05           C  
ATOM   1141  CD1 ILE A 145      36.220  17.770 -43.044  1.00 98.05           C  
ATOM   1142  N   ASN A 146      34.068  23.375 -43.109  1.00 95.33           N  
ATOM   1143  CA  ASN A 146      34.064  24.540 -43.988  1.00 95.33           C  
ATOM   1144  C   ASN A 146      35.384  24.679 -44.741  1.00 95.33           C  
ATOM   1145  CB  ASN A 146      33.769  25.813 -43.191  1.00 95.33           C  
ATOM   1146  O   ASN A 146      36.328  25.290 -44.237  1.00 95.33           O  
ATOM   1147  CG  ASN A 146      33.608  27.032 -44.077  1.00 95.33           C  
ATOM   1148  ND2 ASN A 146      33.689  28.215 -43.479  1.00 95.33           N  
ATOM   1149  OD1 ASN A 146      33.411  26.912 -45.289  1.00 95.33           O  
ATOM   1150  N   ARG A 147      35.327  23.954 -45.820  1.00 93.66           N  
ATOM   1151  CA  ARG A 147      36.525  23.823 -46.643  1.00 93.66           C  
ATOM   1152  C   ARG A 147      36.934  25.169 -47.233  1.00 93.66           C  
ATOM   1153  CB  ARG A 147      36.297  22.807 -47.765  1.00 93.66           C  
ATOM   1154  O   ARG A 147      36.100  25.889 -47.785  1.00 93.66           O  
ATOM   1155  CG  ARG A 147      37.546  22.492 -48.574  1.00 93.66           C  
ATOM   1156  CD  ARG A 147      37.332  21.305 -49.502  1.00 93.66           C  
ATOM   1157  NE  ARG A 147      36.393  21.621 -50.574  1.00 93.66           N  
ATOM   1158  NH1 ARG A 147      36.538  19.552 -51.592  1.00 93.66           N  
ATOM   1159  NH2 ARG A 147      35.174  21.172 -52.468  1.00 93.66           N  
ATOM   1160  CZ  ARG A 147      36.037  20.781 -51.542  1.00 93.66           C  
ATOM   1161  N   GLN A 148      38.198  25.604 -47.162  1.00 90.14           N  
ATOM   1162  CA  GLN A 148      38.641  26.933 -47.571  1.00 90.14           C  
ATOM   1163  C   GLN A 148      39.210  26.911 -48.987  1.00 90.14           C  
ATOM   1164  CB  GLN A 148      39.685  27.476 -46.594  1.00 90.14           C  
ATOM   1165  O   GLN A 148      39.330  27.957 -49.629  1.00 90.14           O  
ATOM   1166  CG  GLN A 148      39.136  27.762 -45.203  1.00 90.14           C  
ATOM   1167  CD  GLN A 148      38.046  28.817 -45.208  1.00 90.14           C  
ATOM   1168  NE2 GLN A 148      36.904  28.493 -44.612  1.00 90.14           N  
ATOM   1169  OE1 GLN A 148      38.230  29.916 -45.742  1.00 90.14           O  
ATOM   1170  N   SER A 149      39.515  25.711 -49.475  1.00 88.99           N  
ATOM   1171  CA  SER A 149      39.983  25.506 -50.842  1.00 88.99           C  
ATOM   1172  C   SER A 149      39.561  24.140 -51.372  1.00 88.99           C  
ATOM   1173  CB  SER A 149      41.505  25.643 -50.914  1.00 88.99           C  
ATOM   1174  O   SER A 149      39.611  23.145 -50.646  1.00 88.99           O  
ATOM   1175  OG  SER A 149      41.981  25.287 -52.201  1.00 88.99           O  
ATOM   1176  N   SER A 150      39.203  24.070 -52.646  1.00 89.62           N  
ATOM   1177  CA  SER A 150      38.761  22.821 -53.258  1.00 89.62           C  
ATOM   1178  C   SER A 150      39.910  21.824 -53.371  1.00 89.62           C  
ATOM   1179  CB  SER A 150      38.166  23.083 -54.642  1.00 89.62           C  
ATOM   1180  O   SER A 150      39.683  20.623 -53.531  1.00 89.62           O  
ATOM   1181  OG  SER A 150      39.109  23.725 -55.483  1.00 89.62           O  
ATOM   1182  N   SER A 151      41.073  22.287 -53.296  1.00 89.79           N  
ATOM   1183  CA  SER A 151      42.251  21.432 -53.391  1.00 89.79           C  
ATOM   1184  C   SER A 151      42.580  20.793 -52.045  1.00 89.79           C  
ATOM   1185  CB  SER A 151      43.455  22.231 -53.893  1.00 89.79           C  
ATOM   1186  O   SER A 151      43.391  19.868 -51.974  1.00 89.79           O  
ATOM   1187  OG  SER A 151      43.805  23.247 -52.969  1.00 89.79           O  
ATOM   1188  N   PHE A 152      42.059  21.277 -50.941  1.00 93.58           N  
ATOM   1189  CA  PHE A 152      42.334  20.740 -49.614  1.00 93.58           C  
ATOM   1190  C   PHE A 152      41.595  19.425 -49.398  1.00 93.58           C  
ATOM   1191  CB  PHE A 152      41.938  21.749 -48.531  1.00 93.58           C  
ATOM   1192  O   PHE A 152      40.445  19.277 -49.817  1.00 93.58           O  
ATOM   1193  CG  PHE A 152      42.843  22.950 -48.461  1.00 93.58           C  
ATOM   1194  CD1 PHE A 152      43.987  23.023 -49.246  1.00 93.58           C  
ATOM   1195  CD2 PHE A 152      42.548  24.006 -47.608  1.00 93.58           C  
ATOM   1196  CE1 PHE A 152      44.826  24.133 -49.182  1.00 93.58           C  
ATOM   1197  CE2 PHE A 152      43.382  25.119 -47.540  1.00 93.58           C  
ATOM   1198  CZ  PHE A 152      44.520  25.180 -48.327  1.00 93.58           C  
ATOM   1199  N   LYS A 153      42.360  18.504 -48.755  1.00 96.07           N  
ATOM   1200  CA  LYS A 153      41.777  17.273 -48.230  1.00 96.07           C  
ATOM   1201  C   LYS A 153      41.950  17.185 -46.716  1.00 96.07           C  
ATOM   1202  CB  LYS A 153      42.407  16.052 -48.901  1.00 96.07           C  
ATOM   1203  O   LYS A 153      42.864  17.793 -46.154  1.00 96.07           O  
ATOM   1204  CG  LYS A 153      42.146  15.964 -50.397  1.00 96.07           C  
ATOM   1205  CD  LYS A 153      40.679  15.678 -50.693  1.00 96.07           C  
ATOM   1206  CE  LYS A 153      40.442  15.454 -52.180  1.00 96.07           C  
ATOM   1207  NZ  LYS A 153      39.012  15.135 -52.471  1.00 96.07           N  
ATOM   1208  N   HIS A 154      41.031  16.391 -46.030  1.00 97.67           N  
ATOM   1209  CA  HIS A 154      41.056  16.399 -44.571  1.00 97.67           C  
ATOM   1210  C   HIS A 154      41.029  14.980 -44.012  1.00 97.67           C  
ATOM   1211  CB  HIS A 154      39.877  17.203 -44.020  1.00 97.67           C  
ATOM   1212  O   HIS A 154      40.490  14.069 -44.645  1.00 97.67           O  
ATOM   1213  CG  HIS A 154      39.726  18.553 -44.646  1.00 97.67           C  
ATOM   1214  CD2 HIS A 154      40.069  19.784 -44.198  1.00 97.67           C  
ATOM   1215  ND1 HIS A 154      39.157  18.738 -45.887  1.00 97.67           N  
ATOM   1216  CE1 HIS A 154      39.157  20.029 -46.177  1.00 97.67           C  
ATOM   1217  NE2 HIS A 154      39.705  20.685 -45.168  1.00 97.67           N  
ATOM   1218  N   THR A 155      41.754  14.870 -42.962  1.00 98.19           N  
ATOM   1219  CA  THR A 155      41.612  13.702 -42.099  1.00 98.19           C  
ATOM   1220  C   THR A 155      40.863  14.064 -40.819  1.00 98.19           C  
ATOM   1221  CB  THR A 155      42.983  13.101 -41.742  1.00 98.19           C  
ATOM   1222  O   THR A 155      41.243  15.002 -40.115  1.00 98.19           O  
ATOM   1223  CG2 THR A 155      42.834  11.907 -40.805  1.00 98.19           C  
ATOM   1224  OG1 THR A 155      43.637  12.672 -42.943  1.00 98.19           O  
ATOM   1225  N   VAL A 156      39.749  13.322 -40.526  1.00 98.41           N  
ATOM   1226  CA  VAL A 156      38.940  13.557 -39.334  1.00 98.41           C  
ATOM   1227  C   VAL A 156      39.249  12.494 -38.282  1.00 98.41           C  
ATOM   1228  CB  VAL A 156      37.431  13.557 -39.664  1.00 98.41           C  
ATOM   1229  O   VAL A 156      39.199  11.295 -38.569  1.00 98.41           O  
ATOM   1230  CG1 VAL A 156      36.610  13.953 -38.439  1.00 98.41           C  
ATOM   1231  CG2 VAL A 156      37.141  14.497 -40.833  1.00 98.41           C  
ATOM   1232  N   ARG A 157      39.640  12.946 -37.055  1.00 98.32           N  
ATOM   1233  CA  ARG A 157      39.940  12.037 -35.954  1.00 98.32           C  
ATOM   1234  C   ARG A 157      39.226  12.467 -34.678  1.00 98.32           C  
ATOM   1235  CB  ARG A 157      41.450  11.966 -35.712  1.00 98.32           C  
ATOM   1236  O   ARG A 157      38.678  13.569 -34.608  1.00 98.32           O  
ATOM   1237  CG  ARG A 157      42.258  11.622 -36.952  1.00 98.32           C  
ATOM   1238  CD  ARG A 157      43.747  11.532 -36.649  1.00 98.32           C  
ATOM   1239  NE  ARG A 157      44.358  12.854 -36.551  1.00 98.32           N  
ATOM   1240  NH1 ARG A 157      44.409  12.887 -34.241  1.00 98.32           N  
ATOM   1241  NH2 ARG A 157      45.213  14.671 -35.436  1.00 98.32           N  
ATOM   1242  CZ  ARG A 157      44.659  13.468 -35.409  1.00 98.32           C  
ATOM   1243  N   TYR A 158      39.109  11.557 -33.731  1.00 98.32           N  
ATOM   1244  CA  TYR A 158      38.404  11.855 -32.490  1.00 98.32           C  
ATOM   1245  C   TYR A 158      39.268  11.525 -31.279  1.00 98.32           C  
ATOM   1246  CB  TYR A 158      37.087  11.076 -32.419  1.00 98.32           C  
ATOM   1247  O   TYR A 158      40.231  10.763 -31.385  1.00 98.32           O  
ATOM   1248  CG  TYR A 158      37.268   9.599 -32.165  1.00 98.32           C  
ATOM   1249  CD1 TYR A 158      37.394   8.701 -33.222  1.00 98.32           C  
ATOM   1250  CD2 TYR A 158      37.313   9.099 -30.868  1.00 98.32           C  
ATOM   1251  CE1 TYR A 158      37.560   7.339 -32.994  1.00 98.32           C  
ATOM   1252  CE2 TYR A 158      37.478   7.739 -30.628  1.00 98.32           C  
ATOM   1253  OH  TYR A 158      37.765   5.521 -31.463  1.00 98.32           O  
ATOM   1254  CZ  TYR A 158      37.601   6.868 -31.695  1.00 98.32           C  
ATOM   1255  N   ALA A 159      38.990  12.187 -30.236  1.00 98.14           N  
ATOM   1256  CA  ALA A 159      39.465  11.878 -28.889  1.00 98.14           C  
ATOM   1257  C   ALA A 159      38.309  11.850 -27.893  1.00 98.14           C  
ATOM   1258  CB  ALA A 159      40.517  12.894 -28.450  1.00 98.14           C  
ATOM   1259  O   ALA A 159      37.543  12.811 -27.794  1.00 98.14           O  
ATOM   1260  N   TRP A 160      38.111  10.756 -27.208  1.00 97.89           N  
ATOM   1261  CA  TRP A 160      37.097  10.522 -26.186  1.00 97.89           C  
ATOM   1262  C   TRP A 160      37.678   9.744 -25.010  1.00 97.89           C  
ATOM   1263  CB  TRP A 160      35.903   9.765 -26.776  1.00 97.89           C  
ATOM   1264  O   TRP A 160      38.008   8.563 -25.142  1.00 97.89           O  
ATOM   1265  CG  TRP A 160      34.791   9.526 -25.799  1.00 97.89           C  
ATOM   1266  CD1 TRP A 160      34.720   8.537 -24.858  1.00 97.89           C  
ATOM   1267  CD2 TRP A 160      33.587  10.289 -25.672  1.00 97.89           C  
ATOM   1268  CE2 TRP A 160      32.831   9.705 -24.631  1.00 97.89           C  
ATOM   1269  CE3 TRP A 160      33.074  11.410 -26.337  1.00 97.89           C  
ATOM   1270  NE1 TRP A 160      33.543   8.639 -24.152  1.00 97.89           N  
ATOM   1271  CH2 TRP A 160      31.109  11.306 -24.907  1.00 97.89           C  
ATOM   1272  CZ2 TRP A 160      31.587  10.208 -24.240  1.00 97.89           C  
ATOM   1273  CZ3 TRP A 160      31.837  11.909 -25.946  1.00 97.89           C  
ATOM   1274  N   ALA A 161      37.750  10.458 -23.857  1.00 95.24           N  
ATOM   1275  CA  ALA A 161      38.439   9.852 -22.720  1.00 95.24           C  
ATOM   1276  C   ALA A 161      39.817   9.338 -23.125  1.00 95.24           C  
ATOM   1277  CB  ALA A 161      37.602   8.718 -22.133  1.00 95.24           C  
ATOM   1278  O   ALA A 161      40.657  10.104 -23.603  1.00 95.24           O  
ATOM   1279  N   ASN A 162      40.135   8.018 -22.989  1.00 93.87           N  
ATOM   1280  CA  ASN A 162      41.448   7.481 -23.329  1.00 93.87           C  
ATOM   1281  C   ASN A 162      41.457   6.861 -24.724  1.00 93.87           C  
ATOM   1282  CB  ASN A 162      41.894   6.452 -22.288  1.00 93.87           C  
ATOM   1283  O   ASN A 162      42.434   6.221 -25.118  1.00 93.87           O  
ATOM   1284  CG  ASN A 162      40.941   5.277 -22.183  1.00 93.87           C  
ATOM   1285  ND2 ASN A 162      41.410   4.184 -21.594  1.00 93.87           N  
ATOM   1286  OD1 ASN A 162      39.793   5.351 -22.630  1.00 93.87           O  
ATOM   1287  N   LYS A 163      40.353   7.116 -25.446  1.00 96.82           N  
ATOM   1288  CA  LYS A 163      40.219   6.554 -26.787  1.00 96.82           C  
ATOM   1289  C   LYS A 163      40.436   7.621 -27.855  1.00 96.82           C  
ATOM   1290  CB  LYS A 163      38.843   5.908 -26.963  1.00 96.82           C  
ATOM   1291  O   LYS A 163      40.108   8.791 -27.646  1.00 96.82           O  
ATOM   1292  CG  LYS A 163      38.553   4.790 -25.973  1.00 96.82           C  
ATOM   1293  CD  LYS A 163      37.105   4.324 -26.064  1.00 96.82           C  
ATOM   1294  CE  LYS A 163      36.788   3.273 -25.009  1.00 96.82           C  
ATOM   1295  NZ  LYS A 163      35.700   3.722 -24.089  1.00 96.82           N  
ATOM   1296  N   SER A 164      41.126   7.237 -28.872  1.00 96.94           N  
ATOM   1297  CA  SER A 164      41.299   8.101 -30.035  1.00 96.94           C  
ATOM   1298  C   SER A 164      41.411   7.285 -31.318  1.00 96.94           C  
ATOM   1299  CB  SER A 164      42.539   8.981 -29.871  1.00 96.94           C  
ATOM   1300  O   SER A 164      41.677   6.082 -31.274  1.00 96.94           O  
ATOM   1301  OG  SER A 164      43.715   8.190 -29.831  1.00 96.94           O  
ATOM   1302  N   GLY A 165      41.001   7.893 -32.438  1.00 97.08           N  
ATOM   1303  CA  GLY A 165      41.062   7.193 -33.712  1.00 97.08           C  
ATOM   1304  C   GLY A 165      40.729   8.081 -34.897  1.00 97.08           C  
ATOM   1305  O   GLY A 165      40.435   9.266 -34.728  1.00 97.08           O  
ATOM   1306  N   THR A 166      40.926   7.459 -36.082  1.00 98.00           N  
ATOM   1307  CA  THR A 166      40.594   8.139 -37.329  1.00 98.00           C  
ATOM   1308  C   THR A 166      39.187   7.769 -37.789  1.00 98.00           C  
ATOM   1309  CB  THR A 166      41.606   7.796 -38.438  1.00 98.00           C  
ATOM   1310  O   THR A 166      38.842   6.587 -37.861  1.00 98.00           O  
ATOM   1311  CG2 THR A 166      41.234   8.477 -39.751  1.00 98.00           C  
ATOM   1312  OG1 THR A 166      42.911   8.234 -38.039  1.00 98.00           O  
ATOM   1313  N   ILE A 167      38.316   8.788 -38.049  1.00 97.91           N  
ATOM   1314  CA  ILE A 167      36.949   8.593 -38.518  1.00 97.91           C  
ATOM   1315  C   ILE A 167      36.945   8.404 -40.034  1.00 97.91           C  
ATOM   1316  CB  ILE A 167      36.041   9.780 -38.124  1.00 97.91           C  
ATOM   1317  O   ILE A 167      36.358   7.448 -40.545  1.00 97.91           O  
ATOM   1318  CG1 ILE A 167      35.913   9.871 -36.599  1.00 97.91           C  
ATOM   1319  CG2 ILE A 167      34.665   9.650 -38.782  1.00 97.91           C  
ATOM   1320  CD1 ILE A 167      35.308  11.178 -36.105  1.00 97.91           C  
ATOM   1321  N   ALA A 168      37.607   9.312 -40.711  1.00 97.85           N  
ATOM   1322  CA  ALA A 168      37.656   9.269 -42.170  1.00 97.85           C  
ATOM   1323  C   ALA A 168      38.861  10.040 -42.702  1.00 97.85           C  
ATOM   1324  CB  ALA A 168      36.366   9.830 -42.763  1.00 97.85           C  
ATOM   1325  O   ALA A 168      39.354  10.962 -42.048  1.00 97.85           O  
ATOM   1326  N   SER A 169      39.371   9.587 -43.795  1.00 97.00           N  
ATOM   1327  CA  SER A 169      40.459  10.260 -44.496  1.00 97.00           C  
ATOM   1328  C   SER A 169      40.019  10.735 -45.877  1.00 97.00           C  
ATOM   1329  CB  SER A 169      41.668   9.332 -44.628  1.00 97.00           C  
ATOM   1330  O   SER A 169      39.009  10.266 -46.406  1.00 97.00           O  
ATOM   1331  OG  SER A 169      42.145   8.942 -43.352  1.00 97.00           O  
ATOM   1332  N   ASN A 170      40.694  11.723 -46.421  1.00 96.21           N  
ATOM   1333  CA  ASN A 170      40.426  12.272 -47.745  1.00 96.21           C  
ATOM   1334  C   ASN A 170      39.014  12.844 -47.840  1.00 96.21           C  
ATOM   1335  CB  ASN A 170      40.641  11.207 -48.822  1.00 96.21           C  
ATOM   1336  O   ASN A 170      38.298  12.582 -48.808  1.00 96.21           O  
ATOM   1337  CG  ASN A 170      42.104  10.861 -49.018  1.00 96.21           C  
ATOM   1338  ND2 ASN A 170      42.385   9.585 -49.257  1.00 96.21           N  
ATOM   1339  OD1 ASN A 170      42.974  11.733 -48.954  1.00 96.21           O  
ATOM   1340  N   VAL A 171      38.573  13.639 -46.831  1.00 97.40           N  
ATOM   1341  CA  VAL A 171      37.239  14.221 -46.726  1.00 97.40           C  
ATOM   1342  C   VAL A 171      37.229  15.610 -47.359  1.00 97.40           C  
ATOM   1343  CB  VAL A 171      36.769  14.303 -45.256  1.00 97.40           C  
ATOM   1344  O   VAL A 171      38.123  16.421 -47.105  1.00 97.40           O  
ATOM   1345  CG1 VAL A 171      35.376  14.922 -45.167  1.00 97.40           C  
ATOM   1346  CG2 VAL A 171      36.783  12.916 -44.614  1.00 97.40           C  
ATOM   1347  N   ASP A 172      36.115  15.873 -48.192  1.00 96.54           N  
ATOM   1348  CA  ASP A 172      35.983  17.176 -48.837  1.00 96.54           C  
ATOM   1349  C   ASP A 172      35.303  18.181 -47.910  1.00 96.54           C  
ATOM   1350  CB  ASP A 172      35.197  17.050 -50.144  1.00 96.54           C  
ATOM   1351  O   ASP A 172      35.940  19.121 -47.432  1.00 96.54           O  
ATOM   1352  CG  ASP A 172      35.934  16.253 -51.205  1.00 96.54           C  
ATOM   1353  OD1 ASP A 172      37.183  16.203 -51.173  1.00 96.54           O  
ATOM   1354  OD2 ASP A 172      35.261  15.671 -52.084  1.00 96.54           O  
ATOM   1355  N   THR A 173      34.084  17.866 -47.539  1.00 97.13           N  
ATOM   1356  CA  THR A 173      33.392  18.928 -46.817  1.00 97.13           C  
ATOM   1357  C   THR A 173      32.633  18.363 -45.620  1.00 97.13           C  
ATOM   1358  CB  THR A 173      32.416  19.684 -47.737  1.00 97.13           C  
ATOM   1359  O   THR A 173      32.248  19.106 -44.715  1.00 97.13           O  
ATOM   1360  CG2 THR A 173      33.165  20.466 -48.810  1.00 97.13           C  
ATOM   1361  OG1 THR A 173      31.540  18.743 -48.371  1.00 97.13           O  
ATOM   1362  N   SER A 174      32.439  17.013 -45.580  1.00 97.58           N  
ATOM   1363  CA  SER A 174      31.724  16.421 -44.454  1.00 97.58           C  
ATOM   1364  C   SER A 174      31.900  14.906 -44.422  1.00 97.58           C  
ATOM   1365  CB  SER A 174      30.236  16.768 -44.522  1.00 97.58           C  
ATOM   1366  O   SER A 174      32.264  14.297 -45.430  1.00 97.58           O  
ATOM   1367  OG  SER A 174      29.615  16.110 -45.613  1.00 97.58           O  
ATOM   1368  N   THR A 175      31.691  14.328 -43.330  1.00 98.15           N  
ATOM   1369  CA  THR A 175      31.659  12.887 -43.111  1.00 98.15           C  
ATOM   1370  C   THR A 175      30.711  12.534 -41.968  1.00 98.15           C  
ATOM   1371  CB  THR A 175      33.064  12.337 -42.803  1.00 98.15           C  
ATOM   1372  O   THR A 175      30.450  13.362 -41.093  1.00 98.15           O  
ATOM   1373  CG2 THR A 175      33.545  12.793 -41.429  1.00 98.15           C  
ATOM   1374  OG1 THR A 175      33.028  10.905 -42.832  1.00 98.15           O  
ATOM   1375  N   THR A 176      30.142  11.392 -42.098  1.00 97.46           N  
ATOM   1376  CA  THR A 176      29.262  10.878 -41.055  1.00 97.46           C  
ATOM   1377  C   THR A 176      29.973   9.813 -40.225  1.00 97.46           C  
ATOM   1378  CB  THR A 176      27.970  10.290 -41.652  1.00 97.46           C  
ATOM   1379  O   THR A 176      30.780   9.044 -40.751  1.00 97.46           O  
ATOM   1380  CG2 THR A 176      27.007   9.851 -40.555  1.00 97.46           C  
ATOM   1381  OG1 THR A 176      27.332  11.282 -42.465  1.00 97.46           O  
ATOM   1382  N   TRP A 177      29.751   9.894 -38.940  1.00 97.64           N  
ATOM   1383  CA  TRP A 177      30.380   8.981 -37.992  1.00 97.64           C  
ATOM   1384  C   TRP A 177      29.384   8.527 -36.931  1.00 97.64           C  
ATOM   1385  CB  TRP A 177      31.588   9.646 -37.325  1.00 97.64           C  
ATOM   1386  O   TRP A 177      28.663   9.346 -36.356  1.00 97.64           O  
ATOM   1387  CG  TRP A 177      32.282   8.778 -36.318  1.00 97.64           C  
ATOM   1388  CD1 TRP A 177      32.832   7.546 -36.533  1.00 97.64           C  
ATOM   1389  CD2 TRP A 177      32.494   9.077 -34.935  1.00 97.64           C  
ATOM   1390  CE2 TRP A 177      33.182   7.980 -34.371  1.00 97.64           C  
ATOM   1391  CE3 TRP A 177      32.170  10.168 -34.117  1.00 97.64           C  
ATOM   1392  NE1 TRP A 177      33.376   7.060 -35.366  1.00 97.64           N  
ATOM   1393  CH2 TRP A 177      33.223   9.023 -32.247  1.00 97.64           C  
ATOM   1394  CZ2 TRP A 177      33.552   7.943 -33.025  1.00 97.64           C  
ATOM   1395  CZ3 TRP A 177      32.539  10.129 -32.778  1.00 97.64           C  
ATOM   1396  N   THR A 178      29.295   7.230 -36.757  1.00 97.66           N  
ATOM   1397  CA  THR A 178      28.484   6.689 -35.672  1.00 97.66           C  
ATOM   1398  C   THR A 178      29.287   6.628 -34.375  1.00 97.66           C  
ATOM   1399  CB  THR A 178      27.953   5.286 -36.016  1.00 97.66           C  
ATOM   1400  O   THR A 178      30.315   5.952 -34.307  1.00 97.66           O  
ATOM   1401  CG2 THR A 178      27.113   4.720 -34.876  1.00 97.66           C  
ATOM   1402  OG1 THR A 178      27.145   5.364 -37.197  1.00 97.66           O  
ATOM   1403  N   ILE A 179      28.799   7.346 -33.419  1.00 97.63           N  
ATOM   1404  CA  ILE A 179      29.453   7.340 -32.115  1.00 97.63           C  
ATOM   1405  C   ILE A 179      29.384   5.940 -31.509  1.00 97.63           C  
ATOM   1406  CB  ILE A 179      28.814   8.371 -31.158  1.00 97.63           C  
ATOM   1407  O   ILE A 179      28.297   5.378 -31.351  1.00 97.63           O  
ATOM   1408  CG1 ILE A 179      28.794   9.760 -31.805  1.00 97.63           C  
ATOM   1409  CG2 ILE A 179      29.559   8.400 -29.820  1.00 97.63           C  
ATOM   1410  CD1 ILE A 179      27.957  10.783 -31.049  1.00 97.63           C  
ATOM   1411  N   PRO A 180      30.557   5.330 -31.200  1.00 97.07           N  
ATOM   1412  CA  PRO A 180      30.582   3.954 -30.699  1.00 97.07           C  
ATOM   1413  C   PRO A 180      29.807   3.787 -29.394  1.00 97.07           C  
ATOM   1414  CB  PRO A 180      32.074   3.683 -30.487  1.00 97.07           C  
ATOM   1415  O   PRO A 180      29.850   4.667 -28.529  1.00 97.07           O  
ATOM   1416  CG  PRO A 180      32.767   4.581 -31.460  1.00 97.07           C  
ATOM   1417  CD  PRO A 180      31.997   5.866 -31.556  1.00 97.07           C  
ATOM   1418  N   LEU A 181      29.059   2.672 -29.280  1.00 96.61           N  
ATOM   1419  CA  LEU A 181      28.215   2.381 -28.126  1.00 96.61           C  
ATOM   1420  C   LEU A 181      29.046   2.301 -26.850  1.00 96.61           C  
ATOM   1421  CB  LEU A 181      27.453   1.070 -28.336  1.00 96.61           C  
ATOM   1422  O   LEU A 181      28.601   2.737 -25.786  1.00 96.61           O  
ATOM   1423  CG  LEU A 181      26.263   1.123 -29.295  1.00 96.61           C  
ATOM   1424  CD1 LEU A 181      25.767  -0.286 -29.604  1.00 96.61           C  
ATOM   1425  CD2 LEU A 181      25.141   1.974 -28.709  1.00 96.61           C  
ATOM   1426  N   ASP A 182      30.269   1.775 -26.977  1.00 95.77           N  
ATOM   1427  CA  ASP A 182      31.084   1.524 -25.792  1.00 95.77           C  
ATOM   1428  C   ASP A 182      31.595   2.831 -25.190  1.00 95.77           C  
ATOM   1429  CB  ASP A 182      32.260   0.607 -26.134  1.00 95.77           C  
ATOM   1430  O   ASP A 182      32.170   2.836 -24.100  1.00 95.77           O  
ATOM   1431  CG  ASP A 182      33.221   1.224 -27.135  1.00 95.77           C  
ATOM   1432  OD1 ASP A 182      32.806   2.108 -27.915  1.00 95.77           O  
ATOM   1433  OD2 ASP A 182      34.404   0.820 -27.146  1.00 95.77           O  
ATOM   1434  N   PHE A 183      31.405   3.944 -25.844  1.00 97.29           N  
ATOM   1435  CA  PHE A 183      31.734   5.239 -25.261  1.00 97.29           C  
ATOM   1436  C   PHE A 183      30.909   5.493 -24.005  1.00 97.29           C  
ATOM   1437  CB  PHE A 183      31.503   6.362 -26.277  1.00 97.29           C  
ATOM   1438  O   PHE A 183      31.348   6.207 -23.101  1.00 97.29           O  
ATOM   1439  CG  PHE A 183      32.640   6.549 -27.244  1.00 97.29           C  
ATOM   1440  CD1 PHE A 183      33.568   5.536 -27.452  1.00 97.29           C  
ATOM   1441  CD2 PHE A 183      32.782   7.739 -27.946  1.00 97.29           C  
ATOM   1442  CE1 PHE A 183      34.622   5.707 -28.347  1.00 97.29           C  
ATOM   1443  CE2 PHE A 183      33.832   7.917 -28.841  1.00 97.29           C  
ATOM   1444  CZ  PHE A 183      34.752   6.900 -29.040  1.00 97.29           C  
ATOM   1445  N   ALA A 184      29.751   4.902 -23.965  1.00 96.87           N  
ATOM   1446  CA  ALA A 184      28.878   5.036 -22.802  1.00 96.87           C  
ATOM   1447  C   ALA A 184      29.563   4.521 -21.539  1.00 96.87           C  
ATOM   1448  CB  ALA A 184      27.565   4.292 -23.033  1.00 96.87           C  
ATOM   1449  O   ALA A 184      29.293   5.005 -20.438  1.00 96.87           O  
ATOM   1450  N   ASN A 185      30.495   3.542 -21.632  1.00 96.68           N  
ATOM   1451  CA  ASN A 185      31.221   2.967 -20.504  1.00 96.68           C  
ATOM   1452  C   ASN A 185      32.115   4.001 -19.827  1.00 96.68           C  
ATOM   1453  CB  ASN A 185      32.050   1.763 -20.957  1.00 96.68           C  
ATOM   1454  O   ASN A 185      32.509   3.826 -18.672  1.00 96.68           O  
ATOM   1455  CG  ASN A 185      31.191   0.584 -21.367  1.00 96.68           C  
ATOM   1456  ND2 ASN A 185      31.470   0.026 -22.539  1.00 96.68           N  
ATOM   1457  OD1 ASN A 185      30.283   0.177 -20.637  1.00 96.68           O  
ATOM   1458  N   ASP A 186      32.398   5.062 -20.475  1.00 96.76           N  
ATOM   1459  CA  ASP A 186      33.329   6.071 -19.977  1.00 96.76           C  
ATOM   1460  C   ASP A 186      32.599   7.136 -19.163  1.00 96.76           C  
ATOM   1461  CB  ASP A 186      34.085   6.721 -21.137  1.00 96.76           C  
ATOM   1462  O   ASP A 186      33.232   7.963 -18.504  1.00 96.76           O  
ATOM   1463  CG  ASP A 186      34.945   5.737 -21.910  1.00 96.76           C  
ATOM   1464  OD1 ASP A 186      35.565   4.848 -21.288  1.00 96.76           O  
ATOM   1465  OD2 ASP A 186      35.007   5.855 -23.153  1.00 96.76           O  
ATOM   1466  N   ILE A 187      31.354   7.084 -19.247  1.00 96.26           N  
ATOM   1467  CA  ILE A 187      30.558   8.044 -18.490  1.00 96.26           C  
ATOM   1468  C   ILE A 187      29.457   7.313 -17.725  1.00 96.26           C  
ATOM   1469  CB  ILE A 187      29.945   9.121 -19.413  1.00 96.26           C  
ATOM   1470  O   ILE A 187      28.275   7.636 -17.865  1.00 96.26           O  
ATOM   1471  CG1 ILE A 187      29.256   8.465 -20.615  1.00 96.26           C  
ATOM   1472  CG2 ILE A 187      31.017  10.114 -19.871  1.00 96.26           C  
ATOM   1473  CD1 ILE A 187      28.454   9.433 -21.474  1.00 96.26           C  
ATOM   1474  N   PRO A 188      29.858   6.447 -16.825  1.00 96.49           N  
ATOM   1475  CA  PRO A 188      28.918   5.567 -16.126  1.00 96.49           C  
ATOM   1476  C   PRO A 188      28.001   6.325 -15.169  1.00 96.49           C  
ATOM   1477  CB  PRO A 188      29.835   4.609 -15.362  1.00 96.49           C  
ATOM   1478  O   PRO A 188      26.948   5.813 -14.782  1.00 96.49           O  
ATOM   1479  CG  PRO A 188      31.109   5.367 -15.174  1.00 96.49           C  
ATOM   1480  CD  PRO A 188      31.343   6.216 -16.391  1.00 96.49           C  
ATOM   1481  N   ASN A 189      28.288   7.535 -14.820  1.00 96.81           N  
ATOM   1482  CA  ASN A 189      27.524   8.285 -13.829  1.00 96.81           C  
ATOM   1483  C   ASN A 189      26.882   9.528 -14.438  1.00 96.81           C  
ATOM   1484  CB  ASN A 189      28.413   8.672 -12.645  1.00 96.81           C  
ATOM   1485  O   ASN A 189      26.429  10.416 -13.714  1.00 96.81           O  
ATOM   1486  CG  ASN A 189      29.012   7.467 -11.946  1.00 96.81           C  
ATOM   1487  ND2 ASN A 189      30.331   7.461 -11.800  1.00 96.81           N  
ATOM   1488  OD1 ASN A 189      28.294   6.549 -11.541  1.00 96.81           O  
ATOM   1489  N   SER A 190      26.936   9.703 -15.748  1.00 95.91           N  
ATOM   1490  CA  SER A 190      26.417  10.878 -16.440  1.00 95.91           C  
ATOM   1491  C   SER A 190      25.651  10.485 -17.698  1.00 95.91           C  
ATOM   1492  CB  SER A 190      27.554  11.833 -16.803  1.00 95.91           C  
ATOM   1493  O   SER A 190      25.925   9.444 -18.299  1.00 95.91           O  
ATOM   1494  OG  SER A 190      27.050  13.004 -17.422  1.00 95.91           O  
ATOM   1495  N   GLU A 191      24.669  11.311 -18.103  1.00 95.48           N  
ATOM   1496  CA  GLU A 191      23.868  11.084 -19.302  1.00 95.48           C  
ATOM   1497  C   GLU A 191      24.501  11.745 -20.523  1.00 95.48           C  
ATOM   1498  CB  GLU A 191      22.442  11.604 -19.102  1.00 95.48           C  
ATOM   1499  O   GLU A 191      24.046  11.544 -21.650  1.00 95.48           O  
ATOM   1500  CG  GLU A 191      21.654  10.847 -18.042  1.00 95.48           C  
ATOM   1501  CD  GLU A 191      20.296  11.465 -17.750  1.00 95.48           C  
ATOM   1502  OE1 GLU A 191      19.475  10.824 -17.055  1.00 95.48           O  
ATOM   1503  OE2 GLU A 191      20.050  12.598 -18.221  1.00 95.48           O  
ATOM   1504  N   THR A 192      25.603  12.486 -20.254  1.00 96.51           N  
ATOM   1505  CA  THR A 192      26.287  13.164 -21.349  1.00 96.51           C  
ATOM   1506  C   THR A 192      27.799  13.136 -21.142  1.00 96.51           C  
ATOM   1507  CB  THR A 192      25.812  14.622 -21.488  1.00 96.51           C  
ATOM   1508  O   THR A 192      28.274  13.062 -20.007  1.00 96.51           O  
ATOM   1509  CG2 THR A 192      24.311  14.689 -21.749  1.00 96.51           C  
ATOM   1510  OG1 THR A 192      26.107  15.332 -20.279  1.00 96.51           O  
ATOM   1511  N   GLY A 193      28.495  13.045 -22.200  1.00 96.36           N  
ATOM   1512  CA  GLY A 193      29.948  13.117 -22.225  1.00 96.36           C  
ATOM   1513  C   GLY A 193      30.482  14.007 -23.330  1.00 96.36           C  
ATOM   1514  O   GLY A 193      29.735  14.414 -24.222  1.00 96.36           O  
ATOM   1515  N   THR A 194      31.768  14.372 -23.152  1.00 97.30           N  
ATOM   1516  CA  THR A 194      32.363  15.262 -24.142  1.00 97.30           C  
ATOM   1517  C   THR A 194      33.617  14.636 -24.747  1.00 97.30           C  
ATOM   1518  CB  THR A 194      32.714  16.628 -23.526  1.00 97.30           C  
ATOM   1519  O   THR A 194      34.307  13.855 -24.089  1.00 97.30           O  
ATOM   1520  CG2 THR A 194      31.470  17.321 -22.979  1.00 97.30           C  
ATOM   1521  OG1 THR A 194      33.650  16.438 -22.458  1.00 97.30           O  
ATOM   1522  N   GLY A 195      33.801  14.880 -26.045  1.00 97.18           N  
ATOM   1523  CA  GLY A 195      34.994  14.540 -26.805  1.00 97.18           C  
ATOM   1524  C   GLY A 195      35.428  15.639 -27.756  1.00 97.18           C  
ATOM   1525  O   GLY A 195      34.937  16.767 -27.677  1.00 97.18           O  
ATOM   1526  N   THR A 196      36.457  15.345 -28.436  1.00 98.12           N  
ATOM   1527  CA  THR A 196      36.987  16.331 -29.371  1.00 98.12           C  
ATOM   1528  C   THR A 196      37.130  15.732 -30.767  1.00 98.12           C  
ATOM   1529  CB  THR A 196      38.349  16.872 -28.900  1.00 98.12           C  
ATOM   1530  O   THR A 196      37.576  14.593 -30.916  1.00 98.12           O  
ATOM   1531  CG2 THR A 196      38.827  18.013 -29.793  1.00 98.12           C  
ATOM   1532  OG1 THR A 196      38.227  17.353 -27.555  1.00 98.12           O  
ATOM   1533  N   ILE A 197      36.630  16.458 -31.733  1.00 98.39           N  
ATOM   1534  CA  ILE A 197      36.841  16.127 -33.138  1.00 98.39           C  
ATOM   1535  C   ILE A 197      37.959  16.995 -33.711  1.00 98.39           C  
ATOM   1536  CB  ILE A 197      35.546  16.308 -33.961  1.00 98.39           C  
ATOM   1537  O   ILE A 197      37.952  18.217 -33.545  1.00 98.39           O  
ATOM   1538  CG1 ILE A 197      34.433  15.409 -33.412  1.00 98.39           C  
ATOM   1539  CG2 ILE A 197      35.804  16.018 -35.443  1.00 98.39           C  
ATOM   1540  CD1 ILE A 197      34.740  13.920 -33.500  1.00 98.39           C  
ATOM   1541  N   TYR A 198      38.940  16.292 -34.322  1.00 98.19           N  
ATOM   1542  CA  TYR A 198      40.063  16.979 -34.950  1.00 98.19           C  
ATOM   1543  C   TYR A 198      39.975  16.893 -36.469  1.00 98.19           C  
ATOM   1544  CB  TYR A 198      41.392  16.387 -34.469  1.00 98.19           C  
ATOM   1545  O   TYR A 198      39.675  15.831 -37.020  1.00 98.19           O  
ATOM   1546  CG  TYR A 198      41.598  16.490 -32.978  1.00 98.19           C  
ATOM   1547  CD1 TYR A 198      42.132  17.643 -32.407  1.00 98.19           C  
ATOM   1548  CD2 TYR A 198      41.261  15.435 -32.137  1.00 98.19           C  
ATOM   1549  CE1 TYR A 198      42.326  17.742 -31.033  1.00 98.19           C  
ATOM   1550  CE2 TYR A 198      41.450  15.523 -30.761  1.00 98.19           C  
ATOM   1551  OH  TYR A 198      42.171  16.771 -28.859  1.00 98.19           O  
ATOM   1552  CZ  TYR A 198      41.982  16.679 -30.220  1.00 98.19           C  
ATOM   1553  N   VAL A 199      40.252  18.019 -37.118  1.00 97.79           N  
ATOM   1554  CA  VAL A 199      40.329  18.037 -38.575  1.00 97.79           C  
ATOM   1555  C   VAL A 199      41.709  18.521 -39.014  1.00 97.79           C  
ATOM   1556  CB  VAL A 199      39.230  18.932 -39.189  1.00 97.79           C  
ATOM   1557  O   VAL A 199      42.069  19.678 -38.786  1.00 97.79           O  
ATOM   1558  CG1 VAL A 199      39.456  19.113 -40.689  1.00 97.79           C  
ATOM   1559  CG2 VAL A 199      37.848  18.338 -38.923  1.00 97.79           C  
ATOM   1560  N   ASP A 200      42.447  17.607 -39.591  1.00 96.81           N  
ATOM   1561  CA  ASP A 200      43.745  17.909 -40.187  1.00 96.81           C  
ATOM   1562  C   ASP A 200      43.594  18.332 -41.646  1.00 96.81           C  
ATOM   1563  CB  ASP A 200      44.677  16.700 -40.083  1.00 96.81           C  
ATOM   1564  O   ASP A 200      43.027  17.595 -42.456  1.00 96.81           O  
ATOM   1565  CG  ASP A 200      44.872  16.221 -38.655  1.00 96.81           C  
ATOM   1566  OD1 ASP A 200      44.818  17.051 -37.722  1.00 96.81           O  
ATOM   1567  OD2 ASP A 200      45.084  15.005 -38.462  1.00 96.81           O  
ATOM   1568  N   THR A 201      44.063  19.508 -42.033  1.00 95.09           N  
ATOM   1569  CA  THR A 201      43.946  20.031 -43.389  1.00 95.09           C  
ATOM   1570  C   THR A 201      45.229  19.783 -44.177  1.00 95.09           C  
ATOM   1571  CB  THR A 201      43.628  21.538 -43.381  1.00 95.09           C  
ATOM   1572  O   THR A 201      46.323  20.097 -43.706  1.00 95.09           O  
ATOM   1573  CG2 THR A 201      43.423  22.064 -44.798  1.00 95.09           C  
ATOM   1574  OG1 THR A 201      42.434  21.764 -42.622  1.00 95.09           O  
ATOM   1575  N   TYR A 202      45.072  19.163 -45.345  1.00 93.37           N  
ATOM   1576  CA  TYR A 202      46.205  18.861 -46.212  1.00 93.37           C  
ATOM   1577  C   TYR A 202      46.132  19.666 -47.504  1.00 93.37           C  
ATOM   1578  CB  TYR A 202      46.254  17.364 -46.532  1.00 93.37           C  
ATOM   1579  O   TYR A 202      45.064  19.788 -48.108  1.00 93.37           O  
ATOM   1580  CG  TYR A 202      46.534  16.496 -45.330  1.00 93.37           C  
ATOM   1581  CD1 TYR A 202      47.814  16.001 -45.086  1.00 93.37           C  
ATOM   1582  CD2 TYR A 202      45.521  16.167 -44.436  1.00 93.37           C  
ATOM   1583  CE1 TYR A 202      48.076  15.199 -43.980  1.00 93.37           C  
ATOM   1584  CE2 TYR A 202      45.772  15.366 -43.327  1.00 93.37           C  
ATOM   1585  OH  TYR A 202      47.305  14.094 -42.012  1.00 93.37           O  
ATOM   1586  CZ  TYR A 202      47.051  14.887 -43.108  1.00 93.37           C  
ATOM   1587  N   SER A 203      47.206  20.230 -47.873  1.00 88.88           N  
ATOM   1588  CA  SER A 203      47.411  20.845 -49.180  1.00 88.88           C  
ATOM   1589  C   SER A 203      48.418  20.056 -50.010  1.00 88.88           C  
ATOM   1590  CB  SER A 203      47.886  22.290 -49.025  1.00 88.88           C  
ATOM   1591  O   SER A 203      49.586  19.941 -49.634  1.00 88.88           O  
ATOM   1592  OG  SER A 203      48.068  22.898 -50.292  1.00 88.88           O  
ATOM   1593  N   GLU A 204      47.955  19.482 -51.112  1.00 86.69           N  
ATOM   1594  CA  GLU A 204      48.775  18.674 -52.009  1.00 86.69           C  
ATOM   1595  C   GLU A 204      49.544  17.603 -51.240  1.00 86.69           C  
ATOM   1596  CB  GLU A 204      49.747  19.559 -52.793  1.00 86.69           C  
ATOM   1597  O   GLU A 204      50.736  17.396 -51.479  1.00 86.69           O  
ATOM   1598  CG  GLU A 204      49.062  20.588 -53.681  1.00 86.69           C  
ATOM   1599  CD  GLU A 204      50.039  21.454 -54.460  1.00 86.69           C  
ATOM   1600  OE1 GLU A 204      49.600  22.206 -55.359  1.00 86.69           O  
ATOM   1601  OE2 GLU A 204      51.254  21.378 -54.169  1.00 86.69           O  
ATOM   1602  N   GLY A 205      48.974  17.077 -50.179  1.00 86.84           N  
ATOM   1603  CA  GLY A 205      49.515  15.925 -49.477  1.00 86.84           C  
ATOM   1604  C   GLY A 205      50.282  16.296 -48.222  1.00 86.84           C  
ATOM   1605  O   GLY A 205      50.683  15.422 -47.451  1.00 86.84           O  
ATOM   1606  N   THR A 206      50.496  17.543 -47.983  1.00 89.50           N  
ATOM   1607  CA  THR A 206      51.218  17.996 -46.800  1.00 89.50           C  
ATOM   1608  C   THR A 206      50.259  18.609 -45.783  1.00 89.50           C  
ATOM   1609  CB  THR A 206      52.305  19.022 -47.167  1.00 89.50           C  
ATOM   1610  O   THR A 206      49.430  19.452 -46.134  1.00 89.50           O  
ATOM   1611  CG2 THR A 206      53.119  19.424 -45.941  1.00 89.50           C  
ATOM   1612  OG1 THR A 206      53.184  18.450 -48.144  1.00 89.50           O  
ATOM   1613  N   MET A 207      50.339  18.184 -44.565  1.00 89.80           N  
ATOM   1614  CA  MET A 207      49.492  18.720 -43.502  1.00 89.80           C  
ATOM   1615  C   MET A 207      49.880  20.157 -43.170  1.00 89.80           C  
ATOM   1616  CB  MET A 207      49.588  17.850 -42.248  1.00 89.80           C  
ATOM   1617  O   MET A 207      51.036  20.434 -42.847  1.00 89.80           O  
ATOM   1618  CG  MET A 207      48.665  18.291 -41.123  1.00 89.80           C  
ATOM   1619  SD  MET A 207      48.843  17.255 -39.620  1.00 89.80           S  
ATOM   1620  CE  MET A 207      48.103  18.356 -38.382  1.00 89.80           C  
ATOM   1621  N   ILE A 208      48.918  21.062 -43.213  1.00 89.22           N  
ATOM   1622  CA  ILE A 208      49.248  22.467 -43.004  1.00 89.22           C  
ATOM   1623  C   ILE A 208      48.700  22.931 -41.656  1.00 89.22           C  
ATOM   1624  CB  ILE A 208      48.693  23.353 -44.142  1.00 89.22           C  
ATOM   1625  O   ILE A 208      49.051  24.010 -41.174  1.00 89.22           O  
ATOM   1626  CG1 ILE A 208      47.180  23.151 -44.287  1.00 89.22           C  
ATOM   1627  CG2 ILE A 208      49.415  23.055 -45.459  1.00 89.22           C  
ATOM   1628  CD1 ILE A 208      46.520  24.107 -45.270  1.00 89.22           C  
ATOM   1629  N   GLY A 209      47.829  22.030 -41.038  1.00 90.05           N  
ATOM   1630  CA  GLY A 209      47.363  22.412 -39.714  1.00 90.05           C  
ATOM   1631  C   GLY A 209      46.160  21.612 -39.251  1.00 90.05           C  
ATOM   1632  O   GLY A 209      45.641  20.776 -39.993  1.00 90.05           O  
ATOM   1633  N   THR A 210      45.719  21.816 -37.960  1.00 94.78           N  
ATOM   1634  CA  THR A 210      44.618  21.092 -37.335  1.00 94.78           C  
ATOM   1635  C   THR A 210      43.663  22.056 -36.637  1.00 94.78           C  
ATOM   1636  CB  THR A 210      45.135  20.054 -36.322  1.00 94.78           C  
ATOM   1637  O   THR A 210      44.101  22.986 -35.955  1.00 94.78           O  
ATOM   1638  CG2 THR A 210      43.980  19.311 -35.658  1.00 94.78           C  
ATOM   1639  OG1 THR A 210      45.970  19.107 -37.001  1.00 94.78           O  
ATOM   1640  N   GLN A 211      42.393  21.832 -36.876  1.00 95.99           N  
ATOM   1641  CA  GLN A 211      41.338  22.481 -36.105  1.00 95.99           C  
ATOM   1642  C   GLN A 211      40.509  21.456 -35.336  1.00 95.99           C  
ATOM   1643  CB  GLN A 211      40.433  23.307 -37.021  1.00 95.99           C  
ATOM   1644  O   GLN A 211      40.554  20.261 -35.637  1.00 95.99           O  
ATOM   1645  CG  GLN A 211      41.101  24.556 -37.580  1.00 95.99           C  
ATOM   1646  CD  GLN A 211      41.282  25.642 -36.537  1.00 95.99           C  
ATOM   1647  NE2 GLN A 211      41.469  26.876 -36.991  1.00 95.99           N  
ATOM   1648  OE1 GLN A 211      41.254  25.374 -35.331  1.00 95.99           O  
ATOM   1649  N   SER A 212      39.821  21.943 -34.308  1.00 97.16           N  
ATOM   1650  CA  SER A 212      39.047  21.003 -33.503  1.00 97.16           C  
ATOM   1651  C   SER A 212      37.678  21.574 -33.150  1.00 97.16           C  
ATOM   1652  CB  SER A 212      39.804  20.642 -32.225  1.00 97.16           C  
ATOM   1653  O   SER A 212      37.459  22.783 -33.249  1.00 97.16           O  
ATOM   1654  OG  SER A 212      39.977  21.784 -31.403  1.00 97.16           O  
ATOM   1655  N   ALA A 213      36.767  20.717 -32.903  1.00 97.68           N  
ATOM   1656  CA  ALA A 213      35.427  21.022 -32.408  1.00 97.68           C  
ATOM   1657  C   ALA A 213      35.030  20.072 -31.281  1.00 97.68           C  
ATOM   1658  CB  ALA A 213      34.410  20.949 -33.544  1.00 97.68           C  
ATOM   1659  O   ALA A 213      35.419  18.902 -31.281  1.00 97.68           O  
ATOM   1660  N   ARG A 214      34.352  20.631 -30.332  1.00 97.97           N  
ATOM   1661  CA  ARG A 214      33.874  19.834 -29.207  1.00 97.97           C  
ATOM   1662  C   ARG A 214      32.703  18.949 -29.622  1.00 97.97           C  
ATOM   1663  CB  ARG A 214      33.461  20.739 -28.045  1.00 97.97           C  
ATOM   1664  O   ARG A 214      31.775  19.411 -30.290  1.00 97.97           O  
ATOM   1665  CG  ARG A 214      33.002  19.982 -26.808  1.00 97.97           C  
ATOM   1666  CD  ARG A 214      32.622  20.927 -25.677  1.00 97.97           C  
ATOM   1667  NE  ARG A 214      33.464  20.726 -24.501  1.00 97.97           N  
ATOM   1668  NH1 ARG A 214      32.426  22.348 -23.225  1.00 97.97           N  
ATOM   1669  NH2 ARG A 214      34.170  21.140 -22.355  1.00 97.97           N  
ATOM   1670  CZ  ARG A 214      33.352  21.405 -23.363  1.00 97.97           C  
ATOM   1671  N   LEU A 215      32.760  17.664 -29.347  1.00 97.77           N  
ATOM   1672  CA  LEU A 215      31.654  16.727 -29.503  1.00 97.77           C  
ATOM   1673  C   LEU A 215      30.966  16.470 -28.166  1.00 97.77           C  
ATOM   1674  CB  LEU A 215      32.150  15.406 -30.097  1.00 97.77           C  
ATOM   1675  O   LEU A 215      31.610  16.048 -27.203  1.00 97.77           O  
ATOM   1676  CG  LEU A 215      31.143  14.255 -30.126  1.00 97.77           C  
ATOM   1677  CD1 LEU A 215      30.040  14.541 -31.140  1.00 97.77           C  
ATOM   1678  CD2 LEU A 215      31.844  12.939 -30.448  1.00 97.77           C  
ATOM   1679  N   THR A 216      29.720  16.808 -28.053  1.00 97.83           N  
ATOM   1680  CA  THR A 216      28.864  16.448 -26.928  1.00 97.83           C  
ATOM   1681  C   THR A 216      27.930  15.301 -27.305  1.00 97.83           C  
ATOM   1682  CB  THR A 216      28.035  17.653 -26.448  1.00 97.83           C  
ATOM   1683  O   THR A 216      27.175  15.402 -28.274  1.00 97.83           O  
ATOM   1684  CG2 THR A 216      27.204  17.295 -25.220  1.00 97.83           C  
ATOM   1685  OG1 THR A 216      28.918  18.732 -26.116  1.00 97.83           O  
ATOM   1686  N   ALA A 217      27.999  14.181 -26.577  1.00 97.82           N  
ATOM   1687  CA  ALA A 217      27.182  13.010 -26.883  1.00 97.82           C  
ATOM   1688  C   ALA A 217      26.360  12.582 -25.670  1.00 97.82           C  
ATOM   1689  CB  ALA A 217      28.061  11.857 -27.360  1.00 97.82           C  
ATOM   1690  O   ALA A 217      26.881  12.509 -24.554  1.00 97.82           O  
ATOM   1691  N   SER A 218      25.083  12.288 -25.917  1.00 97.58           N  
ATOM   1692  CA  SER A 218      24.186  11.812 -24.869  1.00 97.58           C  
ATOM   1693  C   SER A 218      24.024  10.296 -24.927  1.00 97.58           C  
ATOM   1694  CB  SER A 218      22.817  12.484 -24.988  1.00 97.58           C  
ATOM   1695  O   SER A 218      24.126   9.696 -25.998  1.00 97.58           O  
ATOM   1696  OG  SER A 218      22.245  12.237 -26.261  1.00 97.58           O  
ATOM   1697  N   VAL A 219      23.924   9.702 -23.776  1.00 96.92           N  
ATOM   1698  CA  VAL A 219      23.587   8.285 -23.690  1.00 96.92           C  
ATOM   1699  C   VAL A 219      22.131   8.074 -24.098  1.00 96.92           C  
ATOM   1700  CB  VAL A 219      23.828   7.730 -22.268  1.00 96.92           C  
ATOM   1701  O   VAL A 219      21.235   8.758 -23.599  1.00 96.92           O  
ATOM   1702  CG1 VAL A 219      23.473   6.246 -22.200  1.00 96.92           C  
ATOM   1703  CG2 VAL A 219      25.279   7.956 -21.846  1.00 96.92           C  
ATOM   1704  N   PRO A 220      21.845   7.202 -25.065  1.00 96.07           N  
ATOM   1705  CA  PRO A 220      20.457   6.974 -25.472  1.00 96.07           C  
ATOM   1706  C   PRO A 220      19.576   6.492 -24.321  1.00 96.07           C  
ATOM   1707  CB  PRO A 220      20.579   5.898 -26.554  1.00 96.07           C  
ATOM   1708  O   PRO A 220      20.040   5.747 -23.454  1.00 96.07           O  
ATOM   1709  CG  PRO A 220      21.948   5.325 -26.371  1.00 96.07           C  
ATOM   1710  CD  PRO A 220      22.778   6.311 -25.600  1.00 96.07           C  
ATOM   1711  N   VAL A 221      18.324   6.861 -24.327  1.00 93.25           N  
ATOM   1712  CA  VAL A 221      17.357   6.558 -23.277  1.00 93.25           C  
ATOM   1713  C   VAL A 221      17.161   5.047 -23.177  1.00 93.25           C  
ATOM   1714  CB  VAL A 221      16.002   7.255 -23.534  1.00 93.25           C  
ATOM   1715  O   VAL A 221      16.714   4.540 -22.145  1.00 93.25           O  
ATOM   1716  CG1 VAL A 221      16.142   8.771 -23.404  1.00 93.25           C  
ATOM   1717  CG2 VAL A 221      15.464   6.882 -24.914  1.00 93.25           C  
ATOM   1718  N   SER A 222      17.414   4.315 -24.274  1.00 94.01           N  
ATOM   1719  CA  SER A 222      17.242   2.866 -24.320  1.00 94.01           C  
ATOM   1720  C   SER A 222      18.288   2.158 -23.465  1.00 94.01           C  
ATOM   1721  CB  SER A 222      17.323   2.361 -25.761  1.00 94.01           C  
ATOM   1722  O   SER A 222      18.112   0.996 -23.095  1.00 94.01           O  
ATOM   1723  OG  SER A 222      18.575   2.688 -26.339  1.00 94.01           O  
ATOM   1724  N   MET A 223      19.420   2.845 -23.149  1.00 95.66           N  
ATOM   1725  CA  MET A 223      20.472   2.258 -22.325  1.00 95.66           C  
ATOM   1726  C   MET A 223      20.154   2.418 -20.842  1.00 95.66           C  
ATOM   1727  CB  MET A 223      21.825   2.896 -22.642  1.00 95.66           C  
ATOM   1728  O   MET A 223      20.639   3.349 -20.196  1.00 95.66           O  
ATOM   1729  CG  MET A 223      22.439   2.414 -23.946  1.00 95.66           C  
ATOM   1730  SD  MET A 223      24.112   3.110 -24.235  1.00 95.66           S  
ATOM   1731  CE  MET A 223      24.391   2.576 -25.946  1.00 95.66           C  
ATOM   1732  N   LYS A 224      19.270   1.741 -20.314  1.00 95.95           N  
ATOM   1733  CA  LYS A 224      18.773   1.748 -18.941  1.00 95.95           C  
ATOM   1734  C   LYS A 224      19.105   0.440 -18.229  1.00 95.95           C  
ATOM   1735  CB  LYS A 224      17.263   1.989 -18.919  1.00 95.95           C  
ATOM   1736  O   LYS A 224      19.430  -0.559 -18.875  1.00 95.95           O  
ATOM   1737  CG  LYS A 224      16.462   0.974 -19.721  1.00 95.95           C  
ATOM   1738  CD  LYS A 224      14.986   1.346 -19.780  1.00 95.95           C  
ATOM   1739  CE  LYS A 224      14.172   0.294 -20.521  1.00 95.95           C  
ATOM   1740  NZ  LYS A 224      12.727   0.664 -20.597  1.00 95.95           N  
ATOM   1741  N   PRO A 225      19.165   0.454 -16.918  1.00 97.98           N  
ATOM   1742  CA  PRO A 225      19.387  -0.776 -16.154  1.00 97.98           C  
ATOM   1743  C   PRO A 225      18.293  -1.817 -16.381  1.00 97.98           C  
ATOM   1744  CB  PRO A 225      19.388  -0.293 -14.701  1.00 97.98           C  
ATOM   1745  O   PRO A 225      17.208  -1.483 -16.863  1.00 97.98           O  
ATOM   1746  CG  PRO A 225      18.479   0.894 -14.693  1.00 97.98           C  
ATOM   1747  CD  PRO A 225      18.653   1.637 -15.987  1.00 97.98           C  
ATOM   1748  N   THR A 226      18.731  -3.111 -16.116  1.00 97.71           N  
ATOM   1749  CA  THR A 226      17.786  -4.215 -16.243  1.00 97.71           C  
ATOM   1750  C   THR A 226      17.823  -5.105 -15.004  1.00 97.71           C  
ATOM   1751  CB  THR A 226      18.081  -5.062 -17.495  1.00 97.71           C  
ATOM   1752  O   THR A 226      18.784  -5.064 -14.233  1.00 97.71           O  
ATOM   1753  CG2 THR A 226      18.015  -4.214 -18.761  1.00 97.71           C  
ATOM   1754  OG1 THR A 226      19.391  -5.631 -17.382  1.00 97.71           O  
ATOM   1755  N   PHE A 227      16.793  -5.796 -14.835  1.00 98.10           N  
ATOM   1756  CA  PHE A 227      16.720  -6.854 -13.835  1.00 98.10           C  
ATOM   1757  C   PHE A 227      15.791  -7.971 -14.295  1.00 98.10           C  
ATOM   1758  CB  PHE A 227      16.241  -6.293 -12.492  1.00 98.10           C  
ATOM   1759  O   PHE A 227      15.007  -7.788 -15.229  1.00 98.10           O  
ATOM   1760  CG  PHE A 227      14.775  -5.953 -12.464  1.00 98.10           C  
ATOM   1761  CD1 PHE A 227      14.240  -5.046 -13.370  1.00 98.10           C  
ATOM   1762  CD2 PHE A 227      13.932  -6.542 -11.530  1.00 98.10           C  
ATOM   1763  CE1 PHE A 227      12.884  -4.729 -13.346  1.00 98.10           C  
ATOM   1764  CE2 PHE A 227      12.575  -6.230 -11.500  1.00 98.10           C  
ATOM   1765  CZ  PHE A 227      12.054  -5.323 -12.408  1.00 98.10           C  
ATOM   1766  N   THR A 228      15.967  -9.242 -13.762  1.00 97.02           N  
ATOM   1767  CA  THR A 228      15.257 -10.418 -14.252  1.00 97.02           C  
ATOM   1768  C   THR A 228      13.858 -10.496 -13.648  1.00 97.02           C  
ATOM   1769  CB  THR A 228      16.030 -11.711 -13.932  1.00 97.02           C  
ATOM   1770  O   THR A 228      12.938 -11.035 -14.268  1.00 97.02           O  
ATOM   1771  CG2 THR A 228      17.325 -11.790 -14.733  1.00 97.02           C  
ATOM   1772  OG1 THR A 228      16.343 -11.740 -12.534  1.00 97.02           O  
ATOM   1773  N   GLY A 229      13.622  -9.948 -12.507  1.00 96.57           N  
ATOM   1774  CA  GLY A 229      12.352  -9.956 -11.798  1.00 96.57           C  
ATOM   1775  C   GLY A 229      12.508  -9.841 -10.294  1.00 96.57           C  
ATOM   1776  O   GLY A 229      13.573  -9.461  -9.802  1.00 96.57           O  
ATOM   1777  N   VAL A 230      11.368 -10.073  -9.630  1.00 97.43           N  
ATOM   1778  CA  VAL A 230      11.392 -10.057  -8.171  1.00 97.43           C  
ATOM   1779  C   VAL A 230      10.839 -11.374  -7.631  1.00 97.43           C  
ATOM   1780  CB  VAL A 230      10.585  -8.868  -7.603  1.00 97.43           C  
ATOM   1781  O   VAL A 230       9.992 -12.006  -8.266  1.00 97.43           O  
ATOM   1782  CG1 VAL A 230      11.216  -7.540  -8.019  1.00 97.43           C  
ATOM   1783  CG2 VAL A 230       9.131  -8.940  -8.067  1.00 97.43           C  
ATOM   1784  N   SER A 231      11.465 -11.820  -6.554  1.00 96.53           N  
ATOM   1785  CA  SER A 231      10.928 -12.928  -5.771  1.00 96.53           C  
ATOM   1786  C   SER A 231      10.272 -12.431  -4.487  1.00 96.53           C  
ATOM   1787  CB  SER A 231      12.033 -13.931  -5.433  1.00 96.53           C  
ATOM   1788  O   SER A 231      10.827 -11.580  -3.789  1.00 96.53           O  
ATOM   1789  OG  SER A 231      12.636 -14.431  -6.614  1.00 96.53           O  
ATOM   1790  N   LEU A 232       9.099 -12.950  -4.239  1.00 97.02           N  
ATOM   1791  CA  LEU A 232       8.329 -12.516  -3.079  1.00 97.02           C  
ATOM   1792  C   LEU A 232       8.313 -13.596  -2.002  1.00 97.02           C  
ATOM   1793  CB  LEU A 232       6.896 -12.164  -3.487  1.00 97.02           C  
ATOM   1794  O   LEU A 232       8.298 -14.789  -2.314  1.00 97.02           O  
ATOM   1795  CG  LEU A 232       6.744 -11.213  -4.675  1.00 97.02           C  
ATOM   1796  CD1 LEU A 232       5.268 -10.968  -4.971  1.00 97.02           C  
ATOM   1797  CD2 LEU A 232       7.466  -9.898  -4.404  1.00 97.02           C  
ATOM   1798  N   SER A 233       8.405 -13.141  -0.838  1.00 95.89           N  
ATOM   1799  CA  SER A 233       8.250 -13.995   0.336  1.00 95.89           C  
ATOM   1800  C   SER A 233       7.510 -13.269   1.454  1.00 95.89           C  
ATOM   1801  CB  SER A 233       9.614 -14.468   0.838  1.00 95.89           C  
ATOM   1802  O   SER A 233       7.260 -12.065   1.361  1.00 95.89           O  
ATOM   1803  OG  SER A 233      10.412 -13.367   1.240  1.00 95.89           O  
ATOM   1804  N   ASP A 234       7.123 -14.067   2.442  1.00 95.92           N  
ATOM   1805  CA  ASP A 234       6.439 -13.485   3.593  1.00 95.92           C  
ATOM   1806  C   ASP A 234       7.404 -13.282   4.760  1.00 95.92           C  
ATOM   1807  CB  ASP A 234       5.269 -14.370   4.027  1.00 95.92           C  
ATOM   1808  O   ASP A 234       8.028 -14.235   5.229  1.00 95.92           O  
ATOM   1809  CG  ASP A 234       4.250 -13.632   4.878  1.00 95.92           C  
ATOM   1810  OD1 ASP A 234       4.641 -12.733   5.653  1.00 95.92           O  
ATOM   1811  OD2 ASP A 234       3.047 -13.954   4.774  1.00 95.92           O  
ATOM   1812  N   SER A 235       7.469 -12.063   5.229  1.00 95.40           N  
ATOM   1813  CA  SER A 235       8.354 -11.772   6.352  1.00 95.40           C  
ATOM   1814  C   SER A 235       7.775 -12.295   7.662  1.00 95.40           C  
ATOM   1815  CB  SER A 235       8.607 -10.268   6.460  1.00 95.40           C  
ATOM   1816  O   SER A 235       8.502 -12.466   8.643  1.00 95.40           O  
ATOM   1817  OG  SER A 235       7.400  -9.574   6.727  1.00 95.40           O  
ATOM   1818  N   ASN A 236       6.465 -12.514   7.672  1.00 94.89           N  
ATOM   1819  CA  ASN A 236       5.817 -13.144   8.817  1.00 94.89           C  
ATOM   1820  C   ASN A 236       5.900 -14.666   8.740  1.00 94.89           C  
ATOM   1821  CB  ASN A 236       4.358 -12.696   8.922  1.00 94.89           C  
ATOM   1822  O   ASN A 236       5.217 -15.289   7.926  1.00 94.89           O  
ATOM   1823  CG  ASN A 236       3.679 -13.207  10.178  1.00 94.89           C  
ATOM   1824  ND2 ASN A 236       2.750 -12.422  10.711  1.00 94.89           N  
ATOM   1825  OD1 ASN A 236       3.987 -14.297  10.665  1.00 94.89           O  
ATOM   1826  N   THR A 237       6.707 -15.295   9.645  1.00 93.20           N  
ATOM   1827  CA  THR A 237       7.041 -16.715   9.605  1.00 93.20           C  
ATOM   1828  C   THR A 237       5.790 -17.570   9.784  1.00 93.20           C  
ATOM   1829  CB  THR A 237       8.073 -17.077  10.689  1.00 93.20           C  
ATOM   1830  O   THR A 237       5.633 -18.596   9.118  1.00 93.20           O  
ATOM   1831  CG2 THR A 237       9.474 -16.632  10.285  1.00 93.20           C  
ATOM   1832  OG1 THR A 237       7.714 -16.431  11.917  1.00 93.20           O  
ATOM   1833  N   ALA A 238       4.893 -17.097  10.644  1.00 93.05           N  
ATOM   1834  CA  ALA A 238       3.660 -17.837  10.900  1.00 93.05           C  
ATOM   1835  C   ALA A 238       2.802 -17.926   9.641  1.00 93.05           C  
ATOM   1836  CB  ALA A 238       2.872 -17.183  12.033  1.00 93.05           C  
ATOM   1837  O   ALA A 238       2.305 -19.000   9.295  1.00 93.05           O  
ATOM   1838  N   ALA A 239       2.588 -16.811   8.966  1.00 94.03           N  
ATOM   1839  CA  ALA A 239       1.811 -16.785   7.730  1.00 94.03           C  
ATOM   1840  C   ALA A 239       2.514 -17.567   6.624  1.00 94.03           C  
ATOM   1841  CB  ALA A 239       1.568 -15.344   7.285  1.00 94.03           C  
ATOM   1842  O   ALA A 239       1.870 -18.297   5.866  1.00 94.03           O  
ATOM   1843  N   ARG A 240       3.815 -17.459   6.591  1.00 94.04           N  
ATOM   1844  CA  ARG A 240       4.620 -18.169   5.602  1.00 94.04           C  
ATOM   1845  C   ARG A 240       4.463 -19.679   5.751  1.00 94.04           C  
ATOM   1846  CB  ARG A 240       6.094 -17.780   5.728  1.00 94.04           C  
ATOM   1847  O   ARG A 240       4.423 -20.405   4.756  1.00 94.04           O  
ATOM   1848  CG  ARG A 240       6.978 -18.351   4.630  1.00 94.04           C  
ATOM   1849  CD  ARG A 240       8.450 -18.051   4.878  1.00 94.04           C  
ATOM   1850  NE  ARG A 240       8.672 -16.636   5.159  1.00 94.04           N  
ATOM   1851  NH1 ARG A 240      10.930 -16.863   5.588  1.00 94.04           N  
ATOM   1852  NH2 ARG A 240       9.935 -14.803   5.724  1.00 94.04           N  
ATOM   1853  CZ  ARG A 240       9.845 -16.104   5.490  1.00 94.04           C  
ATOM   1854  N   ASN A 241       4.378 -20.158   6.942  1.00 92.50           N  
ATOM   1855  CA  ASN A 241       4.252 -21.584   7.222  1.00 92.50           C  
ATOM   1856  C   ASN A 241       2.881 -22.117   6.815  1.00 92.50           C  
ATOM   1857  CB  ASN A 241       4.512 -21.865   8.704  1.00 92.50           C  
ATOM   1858  O   ASN A 241       2.743 -23.294   6.478  1.00 92.50           O  
ATOM   1859  CG  ASN A 241       5.976 -21.733   9.075  1.00 92.50           C  
ATOM   1860  ND2 ASN A 241       6.245 -21.510  10.356  1.00 92.50           N  
ATOM   1861  OD1 ASN A 241       6.858 -21.830   8.217  1.00 92.50           O  
ATOM   1862  N   VAL A 242       1.918 -21.198   6.782  1.00 92.60           N  
ATOM   1863  CA  VAL A 242       0.560 -21.610   6.440  1.00 92.60           C  
ATOM   1864  C   VAL A 242       0.384 -21.602   4.923  1.00 92.60           C  
ATOM   1865  CB  VAL A 242      -0.494 -20.695   7.104  1.00 92.60           C  
ATOM   1866  O   VAL A 242      -0.138 -22.560   4.348  1.00 92.60           O  
ATOM   1867  CG1 VAL A 242      -1.887 -20.988   6.551  1.00 92.60           C  
ATOM   1868  CG2 VAL A 242      -0.470 -20.868   8.621  1.00 92.60           C  
ATOM   1869  N   VAL A 243       0.849 -20.485   4.271  1.00 91.67           N  
ATOM   1870  CA  VAL A 243       0.785 -20.354   2.819  1.00 91.67           C  
ATOM   1871  C   VAL A 243       2.198 -20.317   2.241  1.00 91.67           C  
ATOM   1872  CB  VAL A 243       0.003 -19.090   2.397  1.00 91.67           C  
ATOM   1873  O   VAL A 243       2.893 -19.304   2.347  1.00 91.67           O  
ATOM   1874  CG1 VAL A 243      -0.140 -19.026   0.878  1.00 91.67           C  
ATOM   1875  CG2 VAL A 243      -1.369 -19.063   3.068  1.00 91.67           C  
ATOM   1876  N   GLN A 244       2.757 -21.426   1.717  1.00 86.52           N  
ATOM   1877  CA  GLN A 244       4.144 -21.567   1.287  1.00 86.52           C  
ATOM   1878  C   GLN A 244       4.310 -21.167  -0.176  1.00 86.52           C  
ATOM   1879  CB  GLN A 244       4.628 -23.003   1.497  1.00 86.52           C  
ATOM   1880  O   GLN A 244       5.433 -21.056  -0.671  1.00 86.52           O  
ATOM   1881  CG  GLN A 244       4.723 -23.412   2.960  1.00 86.52           C  
ATOM   1882  CD  GLN A 244       5.204 -24.840   3.140  1.00 86.52           C  
ATOM   1883  NE2 GLN A 244       5.618 -25.177   4.357  1.00 86.52           N  
ATOM   1884  OE1 GLN A 244       5.204 -25.633   2.194  1.00 86.52           O  
ATOM   1885  N   ASN A 245       3.281 -20.806  -0.829  1.00 83.45           N  
ATOM   1886  CA  ASN A 245       3.308 -20.329  -2.208  1.00 83.45           C  
ATOM   1887  C   ASN A 245       3.849 -18.905  -2.298  1.00 83.45           C  
ATOM   1888  CB  ASN A 245       1.912 -20.407  -2.830  1.00 83.45           C  
ATOM   1889  O   ASN A 245       3.427 -18.027  -1.544  1.00 83.45           O  
ATOM   1890  CG  ASN A 245       1.892 -19.955  -4.277  1.00 83.45           C  
ATOM   1891  ND2 ASN A 245       1.800 -20.909  -5.195  1.00 83.45           N  
ATOM   1892  OD1 ASN A 245       1.959 -18.758  -4.567  1.00 83.45           O  
ATOM   1893  N   ALA A 246       4.794 -18.625  -3.226  1.00 80.48           N  
ATOM   1894  CA  ALA A 246       5.574 -17.392  -3.295  1.00 80.48           C  
ATOM   1895  C   ALA A 246       4.691 -16.205  -3.671  1.00 80.48           C  
ATOM   1896  CB  ALA A 246       6.716 -17.540  -4.297  1.00 80.48           C  
ATOM   1897  O   ALA A 246       4.990 -15.063  -3.313  1.00 80.48           O  
ATOM   1898  N   ASN A 247       3.434 -16.452  -4.110  1.00 93.96           N  
ATOM   1899  CA  ASN A 247       2.674 -15.290  -4.558  1.00 93.96           C  
ATOM   1900  C   ASN A 247       1.301 -15.228  -3.896  1.00 93.96           C  
ATOM   1901  CB  ASN A 247       2.529 -15.299  -6.081  1.00 93.96           C  
ATOM   1902  O   ASN A 247       0.369 -14.637  -4.444  1.00 93.96           O  
ATOM   1903  CG  ASN A 247       3.844 -15.054  -6.795  1.00 93.96           C  
ATOM   1904  ND2 ASN A 247       3.895 -15.393  -8.078  1.00 93.96           N  
ATOM   1905  OD1 ASN A 247       4.806 -14.565  -6.198  1.00 93.96           O  
ATOM   1906  N   THR A 248       1.146 -15.912  -2.876  1.00 96.31           N  
ATOM   1907  CA  THR A 248      -0.087 -15.895  -2.097  1.00 96.31           C  
ATOM   1908  C   THR A 248       0.183 -15.441  -0.665  1.00 96.31           C  
ATOM   1909  CB  THR A 248      -0.755 -17.283  -2.080  1.00 96.31           C  
ATOM   1910  O   THR A 248       1.102 -15.940  -0.013  1.00 96.31           O  
ATOM   1911  CG2 THR A 248      -2.105 -17.234  -1.372  1.00 96.31           C  
ATOM   1912  OG1 THR A 248      -0.951 -17.728  -3.428  1.00 96.31           O  
ATOM   1913  N   PHE A 249      -0.645 -14.510  -0.199  1.00 97.40           N  
ATOM   1914  CA  PHE A 249      -0.448 -13.937   1.128  1.00 97.40           C  
ATOM   1915  C   PHE A 249      -1.777 -13.801   1.861  1.00 97.40           C  
ATOM   1916  CB  PHE A 249       0.239 -12.571   1.028  1.00 97.40           C  
ATOM   1917  O   PHE A 249      -2.842 -13.978   1.266  1.00 97.40           O  
ATOM   1918  CG  PHE A 249       1.598 -12.621   0.385  1.00 97.40           C  
ATOM   1919  CD1 PHE A 249       2.740 -12.813   1.153  1.00 97.40           C  
ATOM   1920  CD2 PHE A 249       1.734 -12.476  -0.990  1.00 97.40           C  
ATOM   1921  CE1 PHE A 249       3.999 -12.859   0.560  1.00 97.40           C  
ATOM   1922  CE2 PHE A 249       2.989 -12.521  -1.590  1.00 97.40           C  
ATOM   1923  CZ  PHE A 249       4.121 -12.712  -0.813  1.00 97.40           C  
ATOM   1924  N   ILE A 250      -1.708 -13.449   3.189  1.00 97.50           N  
ATOM   1925  CA  ILE A 250      -2.895 -13.459   4.037  1.00 97.50           C  
ATOM   1926  C   ILE A 250      -3.168 -12.050   4.559  1.00 97.50           C  
ATOM   1927  CB  ILE A 250      -2.739 -14.446   5.215  1.00 97.50           C  
ATOM   1928  O   ILE A 250      -2.270 -11.395   5.094  1.00 97.50           O  
ATOM   1929  CG1 ILE A 250      -2.386 -15.845   4.697  1.00 97.50           C  
ATOM   1930  CG2 ILE A 250      -4.015 -14.482   6.062  1.00 97.50           C  
ATOM   1931  CD1 ILE A 250      -1.910 -16.804   5.779  1.00 97.50           C  
ATOM   1932  N   GLN A 251      -4.306 -11.659   4.349  1.00 97.78           N  
ATOM   1933  CA  GLN A 251      -4.756 -10.343   4.790  1.00 97.78           C  
ATOM   1934  C   GLN A 251      -4.425 -10.114   6.262  1.00 97.78           C  
ATOM   1935  CB  GLN A 251      -6.259 -10.184   4.559  1.00 97.78           C  
ATOM   1936  O   GLN A 251      -4.623 -11.002   7.094  1.00 97.78           O  
ATOM   1937  CG  GLN A 251      -6.810  -8.835   5.000  1.00 97.78           C  
ATOM   1938  CD  GLN A 251      -8.320  -8.749   4.879  1.00 97.78           C  
ATOM   1939  NE2 GLN A 251      -8.849  -7.530   4.907  1.00 97.78           N  
ATOM   1940  OE1 GLN A 251      -9.005  -9.769   4.760  1.00 97.78           O  
ATOM   1941  N   ILE A 252      -3.849  -9.036   6.602  1.00 96.15           N  
ATOM   1942  CA  ILE A 252      -3.562  -8.497   7.927  1.00 96.15           C  
ATOM   1943  C   ILE A 252      -2.537  -9.381   8.633  1.00 96.15           C  
ATOM   1944  CB  ILE A 252      -4.845  -8.378   8.779  1.00 96.15           C  
ATOM   1945  O   ILE A 252      -2.063  -9.045   9.721  1.00 96.15           O  
ATOM   1946  CG1 ILE A 252      -5.503  -9.752   8.948  1.00 96.15           C  
ATOM   1947  CG2 ILE A 252      -5.820  -7.377   8.151  1.00 96.15           C  
ATOM   1948  CD1 ILE A 252      -6.625  -9.779   9.976  1.00 96.15           C  
ATOM   1949  N   MET A 253      -2.201 -10.526   8.073  1.00 95.53           N  
ATOM   1950  CA  MET A 253      -1.222 -11.412   8.696  1.00 95.53           C  
ATOM   1951  C   MET A 253       0.119 -11.336   7.974  1.00 95.53           C  
ATOM   1952  CB  MET A 253      -1.731 -12.854   8.704  1.00 95.53           C  
ATOM   1953  O   MET A 253       1.170 -11.270   8.613  1.00 95.53           O  
ATOM   1954  CG  MET A 253      -2.974 -13.061   9.554  1.00 95.53           C  
ATOM   1955  SD  MET A 253      -2.708 -12.605  11.311  1.00 95.53           S  
ATOM   1956  CE  MET A 253      -4.392 -12.813  11.954  1.00 95.53           C  
ATOM   1957  N   SER A 254       0.056 -11.306   6.613  1.00 96.65           N  
ATOM   1958  CA  SER A 254       1.245 -11.377   5.770  1.00 96.65           C  
ATOM   1959  C   SER A 254       1.876 -10.000   5.586  1.00 96.65           C  
ATOM   1960  CB  SER A 254       0.901 -11.975   4.405  1.00 96.65           C  
ATOM   1961  O   SER A 254       1.188  -8.980   5.669  1.00 96.65           O  
ATOM   1962  OG  SER A 254       0.547 -13.341   4.530  1.00 96.65           O  
ATOM   1963  N   ASN A 255       3.186  -9.953   5.433  1.00 96.67           N  
ATOM   1964  CA  ASN A 255       4.023  -8.822   5.046  1.00 96.67           C  
ATOM   1965  C   ASN A 255       4.999  -9.201   3.936  1.00 96.67           C  
ATOM   1966  CB  ASN A 255       4.782  -8.277   6.258  1.00 96.67           C  
ATOM   1967  O   ASN A 255       6.014  -9.851   4.192  1.00 96.67           O  
ATOM   1968  CG  ASN A 255       5.368  -6.901   6.010  1.00 96.67           C  
ATOM   1969  ND2 ASN A 255       5.967  -6.317   7.041  1.00 96.67           N  
ATOM   1970  OD1 ASN A 255       5.281  -6.367   4.901  1.00 96.67           O  
ATOM   1971  N   ILE A 256       4.714  -8.726   2.782  1.00 97.47           N  
ATOM   1972  CA  ILE A 256       5.438  -9.146   1.588  1.00 97.47           C  
ATOM   1973  C   ILE A 256       6.860  -8.592   1.625  1.00 97.47           C  
ATOM   1974  CB  ILE A 256       4.718  -8.687   0.300  1.00 97.47           C  
ATOM   1975  O   ILE A 256       7.061  -7.391   1.825  1.00 97.47           O  
ATOM   1976  CG1 ILE A 256       3.327  -9.325   0.210  1.00 97.47           C  
ATOM   1977  CG2 ILE A 256       5.556  -9.024  -0.937  1.00 97.47           C  
ATOM   1978  CD1 ILE A 256       2.477  -8.798  -0.938  1.00 97.47           C  
ATOM   1979  N   LYS A 257       7.819  -9.443   1.487  1.00 96.87           N  
ATOM   1980  CA  LYS A 257       9.226  -9.106   1.292  1.00 96.87           C  
ATOM   1981  C   LYS A 257       9.634  -9.274  -0.169  1.00 96.87           C  
ATOM   1982  CB  LYS A 257      10.114  -9.971   2.187  1.00 96.87           C  
ATOM   1983  O   LYS A 257       9.352 -10.305  -0.783  1.00 96.87           O  
ATOM   1984  CG  LYS A 257      11.591  -9.610   2.128  1.00 96.87           C  
ATOM   1985  CD  LYS A 257      12.417 -10.480   3.067  1.00 96.87           C  
ATOM   1986  CE  LYS A 257      13.898 -10.129   2.998  1.00 96.87           C  
ATOM   1987  NZ  LYS A 257      14.705 -10.945   3.953  1.00 96.87           N  
ATOM   1988  N   VAL A 258      10.367  -8.225  -0.689  1.00 97.86           N  
ATOM   1989  CA  VAL A 258      10.686  -8.195  -2.113  1.00 97.86           C  
ATOM   1990  C   VAL A 258      12.193  -8.344  -2.308  1.00 97.86           C  
ATOM   1991  CB  VAL A 258      10.189  -6.892  -2.778  1.00 97.86           C  
ATOM   1992  O   VAL A 258      12.976  -7.557  -1.771  1.00 97.86           O  
ATOM   1993  CG1 VAL A 258      10.416  -6.936  -4.288  1.00 97.86           C  
ATOM   1994  CG2 VAL A 258       8.712  -6.663  -2.464  1.00 97.86           C  
ATOM   1995  N   SER A 259      12.580  -9.330  -3.093  1.00 97.50           N  
ATOM   1996  CA  SER A 259      13.969  -9.527  -3.494  1.00 97.50           C  
ATOM   1997  C   SER A 259      14.144  -9.329  -4.995  1.00 97.50           C  
ATOM   1998  CB  SER A 259      14.449 -10.924  -3.096  1.00 97.50           C  
ATOM   1999  O   SER A 259      13.500 -10.009  -5.796  1.00 97.50           O  
ATOM   2000  OG  SER A 259      14.490 -11.059  -1.686  1.00 97.50           O  
ATOM   2001  N   PHE A 260      15.014  -8.359  -5.343  1.00 98.12           N  
ATOM   2002  CA  PHE A 260      15.288  -8.053  -6.742  1.00 98.12           C  
ATOM   2003  C   PHE A 260      16.353  -8.989  -7.303  1.00 98.12           C  
ATOM   2004  CB  PHE A 260      15.734  -6.596  -6.899  1.00 98.12           C  
ATOM   2005  O   PHE A 260      17.414  -9.162  -6.700  1.00 98.12           O  
ATOM   2006  CG  PHE A 260      14.639  -5.595  -6.648  1.00 98.12           C  
ATOM   2007  CD1 PHE A 260      14.019  -4.943  -7.706  1.00 98.12           C  
ATOM   2008  CD2 PHE A 260      14.228  -5.307  -5.353  1.00 98.12           C  
ATOM   2009  CE1 PHE A 260      13.004  -4.016  -7.477  1.00 98.12           C  
ATOM   2010  CE2 PHE A 260      13.215  -4.383  -5.116  1.00 98.12           C  
ATOM   2011  CZ  PHE A 260      12.605  -3.737  -6.179  1.00 98.12           C  
ATOM   2012  N   ASN A 261      16.071  -9.574  -8.455  1.00 97.35           N  
ATOM   2013  CA  ASN A 261      16.970 -10.558  -9.048  1.00 97.35           C  
ATOM   2014  C   ASN A 261      17.640 -10.018 -10.308  1.00 97.35           C  
ATOM   2015  CB  ASN A 261      16.217 -11.853  -9.360  1.00 97.35           C  
ATOM   2016  O   ASN A 261      16.995  -9.359 -11.125  1.00 97.35           O  
ATOM   2017  CG  ASN A 261      15.493 -12.414  -8.152  1.00 97.35           C  
ATOM   2018  ND2 ASN A 261      14.250 -12.838  -8.350  1.00 97.35           N  
ATOM   2019  OD1 ASN A 261      16.045 -12.464  -7.050  1.00 97.35           O  
ATOM   2020  N   GLY A 262      18.993 -10.265 -10.346  1.00 96.95           N  
ATOM   2021  CA  GLY A 262      19.736 -10.052 -11.578  1.00 96.95           C  
ATOM   2022  C   GLY A 262      19.817  -8.592 -11.981  1.00 96.95           C  
ATOM   2023  O   GLY A 262      19.789  -8.268 -13.170  1.00 96.95           O  
ATOM   2024  N   ALA A 263      19.783  -7.683 -11.011  1.00 97.25           N  
ATOM   2025  CA  ALA A 263      19.886  -6.265 -11.347  1.00 97.25           C  
ATOM   2026  C   ALA A 263      21.268  -5.932 -11.901  1.00 97.25           C  
ATOM   2027  CB  ALA A 263      19.585  -5.405 -10.122  1.00 97.25           C  
ATOM   2028  O   ALA A 263      22.286  -6.312 -11.317  1.00 97.25           O  
ATOM   2029  N   SER A 264      21.272  -5.273 -13.003  1.00 97.17           N  
ATOM   2030  CA  SER A 264      22.525  -4.886 -13.644  1.00 97.17           C  
ATOM   2031  C   SER A 264      22.378  -3.566 -14.393  1.00 97.17           C  
ATOM   2032  CB  SER A 264      22.995  -5.977 -14.606  1.00 97.17           C  
ATOM   2033  O   SER A 264      21.318  -3.279 -14.954  1.00 97.17           O  
ATOM   2034  OG  SER A 264      22.072  -6.144 -15.668  1.00 97.17           O  
ATOM   2035  N   GLY A 265      23.447  -2.763 -14.314  1.00 96.33           N  
ATOM   2036  CA  GLY A 265      23.483  -1.541 -15.101  1.00 96.33           C  
ATOM   2037  C   GLY A 265      23.770  -1.786 -16.571  1.00 96.33           C  
ATOM   2038  O   GLY A 265      23.997  -2.925 -16.982  1.00 96.33           O  
ATOM   2039  N   SER A 266      23.651  -0.828 -17.356  1.00 95.25           N  
ATOM   2040  CA  SER A 266      23.942  -0.852 -18.785  1.00 95.25           C  
ATOM   2041  C   SER A 266      25.157   0.008 -19.117  1.00 95.25           C  
ATOM   2042  CB  SER A 266      22.732  -0.371 -19.587  1.00 95.25           C  
ATOM   2043  O   SER A 266      25.233   1.168 -18.706  1.00 95.25           O  
ATOM   2044  OG  SER A 266      22.983  -0.461 -20.979  1.00 95.25           O  
ATOM   2045  N   TYR A 267      26.163  -0.643 -19.857  1.00 95.56           N  
ATOM   2046  CA  TYR A 267      27.349   0.040 -20.361  1.00 95.56           C  
ATOM   2047  C   TYR A 267      28.061   0.792 -19.243  1.00 95.56           C  
ATOM   2048  CB  TYR A 267      26.974   1.010 -21.486  1.00 95.56           C  
ATOM   2049  O   TYR A 267      28.317   1.993 -19.359  1.00 95.56           O  
ATOM   2050  CG  TYR A 267      26.596   0.325 -22.777  1.00 95.56           C  
ATOM   2051  CD1 TYR A 267      27.558   0.039 -23.743  1.00 95.56           C  
ATOM   2052  CD2 TYR A 267      25.278  -0.037 -23.033  1.00 95.56           C  
ATOM   2053  CE1 TYR A 267      27.215  -0.590 -24.935  1.00 95.56           C  
ATOM   2054  CE2 TYR A 267      24.923  -0.666 -24.222  1.00 95.56           C  
ATOM   2055  OH  TYR A 267      25.551  -1.562 -26.343  1.00 95.56           O  
ATOM   2056  CZ  TYR A 267      25.897  -0.939 -25.165  1.00 95.56           C  
ATOM   2057  N   GLY A 268      28.481   0.169 -18.159  1.00 93.81           N  
ATOM   2058  CA  GLY A 268      29.349   0.682 -17.111  1.00 93.81           C  
ATOM   2059  C   GLY A 268      28.586   1.285 -15.946  1.00 93.81           C  
ATOM   2060  O   GLY A 268      29.165   1.556 -14.892  1.00 93.81           O  
ATOM   2061  N   SER A 269      27.171   1.525 -16.227  1.00 97.22           N  
ATOM   2062  CA  SER A 269      26.410   2.058 -15.102  1.00 97.22           C  
ATOM   2063  C   SER A 269      26.232   1.010 -14.009  1.00 97.22           C  
ATOM   2064  CB  SER A 269      25.042   2.557 -15.569  1.00 97.22           C  
ATOM   2065  O   SER A 269      26.377  -0.188 -14.261  1.00 97.22           O  
ATOM   2066  OG  SER A 269      24.196   1.470 -15.902  1.00 97.22           O  
ATOM   2067  N   THR A 270      26.075   1.436 -12.770  1.00 97.75           N  
ATOM   2068  CA  THR A 270      25.857   0.550 -11.632  1.00 97.75           C  
ATOM   2069  C   THR A 270      24.502   0.824 -10.985  1.00 97.75           C  
ATOM   2070  CB  THR A 270      26.972   0.706 -10.581  1.00 97.75           C  
ATOM   2071  O   THR A 270      24.012   1.955 -11.013  1.00 97.75           O  
ATOM   2072  CG2 THR A 270      28.320   0.265 -11.140  1.00 97.75           C  
ATOM   2073  OG1 THR A 270      27.058   2.081 -10.186  1.00 97.75           O  
ATOM   2074  N   ILE A 271      23.909  -0.168 -10.454  1.00 97.91           N  
ATOM   2075  CA  ILE A 271      22.612  -0.043  -9.799  1.00 97.91           C  
ATOM   2076  C   ILE A 271      22.752   0.800  -8.533  1.00 97.91           C  
ATOM   2077  CB  ILE A 271      22.015  -1.427  -9.458  1.00 97.91           C  
ATOM   2078  O   ILE A 271      23.607   0.524  -7.688  1.00 97.91           O  
ATOM   2079  CG1 ILE A 271      21.817  -2.253 -10.734  1.00 97.91           C  
ATOM   2080  CG2 ILE A 271      20.696  -1.274  -8.694  1.00 97.91           C  
ATOM   2081  CD1 ILE A 271      20.914  -1.591 -11.765  1.00 97.91           C  
ATOM   2082  N   THR A 272      21.863   1.794  -8.341  1.00 97.63           N  
ATOM   2083  CA  THR A 272      21.953   2.668  -7.176  1.00 97.63           C  
ATOM   2084  C   THR A 272      20.648   2.651  -6.385  1.00 97.63           C  
ATOM   2085  CB  THR A 272      22.288   4.113  -7.587  1.00 97.63           C  
ATOM   2086  O   THR A 272      20.606   3.095  -5.236  1.00 97.63           O  
ATOM   2087  CG2 THR A 272      23.683   4.202  -8.198  1.00 97.63           C  
ATOM   2088  OG1 THR A 272      21.327   4.565  -8.550  1.00 97.63           O  
ATOM   2089  N   GLY A 273      19.575   2.067  -7.008  1.00 97.67           N  
ATOM   2090  CA  GLY A 273      18.312   2.121  -6.290  1.00 97.67           C  
ATOM   2091  C   GLY A 273      17.344   1.028  -6.704  1.00 97.67           C  
ATOM   2092  O   GLY A 273      17.428   0.506  -7.818  1.00 97.67           O  
ATOM   2093  N   TYR A 274      16.505   0.679  -5.730  1.00 98.50           N  
ATOM   2094  CA  TYR A 274      15.411  -0.272  -5.890  1.00 98.50           C  
ATOM   2095  C   TYR A 274      14.078   0.360  -5.507  1.00 98.50           C  
ATOM   2096  CB  TYR A 274      15.658  -1.524  -5.041  1.00 98.50           C  
ATOM   2097  O   TYR A 274      14.028   1.249  -4.654  1.00 98.50           O  
ATOM   2098  CG  TYR A 274      16.958  -2.223  -5.355  1.00 98.50           C  
ATOM   2099  CD1 TYR A 274      17.026  -3.197  -6.349  1.00 98.50           C  
ATOM   2100  CD2 TYR A 274      18.121  -1.912  -4.658  1.00 98.50           C  
ATOM   2101  CE1 TYR A 274      18.221  -3.846  -6.640  1.00 98.50           C  
ATOM   2102  CE2 TYR A 274      19.322  -2.554  -4.941  1.00 98.50           C  
ATOM   2103  OH  TYR A 274      20.548  -4.157  -6.216  1.00 98.50           O  
ATOM   2104  CZ  TYR A 274      19.362  -3.518  -5.932  1.00 98.50           C  
ATOM   2105  N   HIS A 275      13.107  -0.136  -6.247  1.00 98.54           N  
ATOM   2106  CA  HIS A 275      11.766   0.328  -5.908  1.00 98.54           C  
ATOM   2107  C   HIS A 275      10.723  -0.746  -6.196  1.00 98.54           C  
ATOM   2108  CB  HIS A 275      11.431   1.606  -6.678  1.00 98.54           C  
ATOM   2109  O   HIS A 275      10.697  -1.316  -7.289  1.00 98.54           O  
ATOM   2110  CG  HIS A 275      10.070   2.148  -6.377  1.00 98.54           C  
ATOM   2111  CD2 HIS A 275       8.916   2.097  -7.084  1.00 98.54           C  
ATOM   2112  ND1 HIS A 275       9.785   2.846  -5.223  1.00 98.54           N  
ATOM   2113  CE1 HIS A 275       8.511   3.199  -5.233  1.00 98.54           C  
ATOM   2114  NE2 HIS A 275       7.961   2.757  -6.351  1.00 98.54           N  
ATOM   2115  N   ALA A 276       9.937  -1.041  -5.190  1.00 98.51           N  
ATOM   2116  CA  ALA A 276       8.775  -1.915  -5.329  1.00 98.51           C  
ATOM   2117  C   ALA A 276       7.551  -1.313  -4.644  1.00 98.51           C  
ATOM   2118  CB  ALA A 276       9.077  -3.297  -4.753  1.00 98.51           C  
ATOM   2119  O   ALA A 276       7.677  -0.618  -3.634  1.00 98.51           O  
ATOM   2120  N   GLU A 277       6.413  -1.603  -5.266  1.00 98.23           N  
ATOM   2121  CA  GLU A 277       5.166  -1.085  -4.709  1.00 98.23           C  
ATOM   2122  C   GLU A 277       4.004  -2.035  -4.983  1.00 98.23           C  
ATOM   2123  CB  GLU A 277       4.858   0.302  -5.279  1.00 98.23           C  
ATOM   2124  O   GLU A 277       4.059  -2.841  -5.915  1.00 98.23           O  
ATOM   2125  CG  GLU A 277       4.505   0.294  -6.760  1.00 98.23           C  
ATOM   2126  CD  GLU A 277       4.155   1.671  -7.300  1.00 98.23           C  
ATOM   2127  OE1 GLU A 277       4.277   1.891  -8.527  1.00 98.23           O  
ATOM   2128  OE2 GLU A 277       3.757   2.538  -6.490  1.00 98.23           O  
ATOM   2129  N   ILE A 278       3.049  -1.821  -4.090  1.00 98.25           N  
ATOM   2130  CA  ILE A 278       1.744  -2.373  -4.439  1.00 98.25           C  
ATOM   2131  C   ILE A 278       0.930  -1.329  -5.200  1.00 98.25           C  
ATOM   2132  CB  ILE A 278       0.975  -2.843  -3.185  1.00 98.25           C  
ATOM   2133  O   ILE A 278       0.568  -0.289  -4.644  1.00 98.25           O  
ATOM   2134  CG1 ILE A 278       1.792  -3.889  -2.418  1.00 98.25           C  
ATOM   2135  CG2 ILE A 278      -0.400  -3.396  -3.570  1.00 98.25           C  
ATOM   2136  CD1 ILE A 278       1.155  -4.334  -1.108  1.00 98.25           C  
ATOM   2137  N   VAL A 279       0.591  -1.587  -6.387  1.00 98.00           N  
ATOM   2138  CA  VAL A 279      -0.035  -0.615  -7.277  1.00 98.00           C  
ATOM   2139  C   VAL A 279      -1.352  -0.134  -6.673  1.00 98.00           C  
ATOM   2140  CB  VAL A 279      -0.278  -1.208  -8.683  1.00 98.00           C  
ATOM   2141  O   VAL A 279      -2.223  -0.943  -6.344  1.00 98.00           O  
ATOM   2142  CG1 VAL A 279      -1.007  -0.203  -9.574  1.00 98.00           C  
ATOM   2143  CG2 VAL A 279       1.045  -1.630  -9.320  1.00 98.00           C  
ATOM   2144  N   GLY A 280      -1.443   1.120  -6.364  1.00 96.14           N  
ATOM   2145  CA  GLY A 280      -2.677   1.762  -5.939  1.00 96.14           C  
ATOM   2146  C   GLY A 280      -2.909   1.678  -4.442  1.00 96.14           C  
ATOM   2147  O   GLY A 280      -3.993   2.009  -3.957  1.00 96.14           O  
ATOM   2148  N   LYS A 281      -1.850   1.175  -3.618  1.00 95.57           N  
ATOM   2149  CA  LYS A 281      -2.112   0.930  -2.203  1.00 95.57           C  
ATOM   2150  C   LYS A 281      -1.138   1.706  -1.321  1.00 95.57           C  
ATOM   2151  CB  LYS A 281      -2.025  -0.564  -1.891  1.00 95.57           C  
ATOM   2152  O   LYS A 281      -1.104   1.513  -0.104  1.00 95.57           O  
ATOM   2153  CG  LYS A 281      -3.013  -1.418  -2.672  1.00 95.57           C  
ATOM   2154  CD  LYS A 281      -4.451  -1.114  -2.273  1.00 95.57           C  
ATOM   2155  CE  LYS A 281      -5.433  -2.056  -2.957  1.00 95.57           C  
ATOM   2156  NZ  LYS A 281      -6.849  -1.724  -2.617  1.00 95.57           N  
ATOM   2157  N   ASN A 282      -0.357   2.638  -1.851  1.00 94.85           N  
ATOM   2158  CA  ASN A 282       0.592   3.466  -1.116  1.00 94.85           C  
ATOM   2159  C   ASN A 282       1.503   2.622  -0.229  1.00 94.85           C  
ATOM   2160  CB  ASN A 282      -0.146   4.511  -0.276  1.00 94.85           C  
ATOM   2161  O   ASN A 282       1.769   2.984   0.918  1.00 94.85           O  
ATOM   2162  CG  ASN A 282       0.757   5.644   0.171  1.00 94.85           C  
ATOM   2163  ND2 ASN A 282       0.381   6.308   1.258  1.00 94.85           N  
ATOM   2164  OD1 ASN A 282       1.784   5.920  -0.455  1.00 94.85           O  
ATOM   2165  N   GLN A 283       1.821   1.499  -0.497  1.00 97.92           N  
ATOM   2166  CA  GLN A 283       2.780   0.599   0.135  1.00 97.92           C  
ATOM   2167  C   GLN A 283       3.982   0.352  -0.772  1.00 97.92           C  
ATOM   2168  CB  GLN A 283       2.113  -0.729   0.495  1.00 97.92           C  
ATOM   2169  O   GLN A 283       3.835  -0.176  -1.876  1.00 97.92           O  
ATOM   2170  CG  GLN A 283       0.992  -0.597   1.518  1.00 97.92           C  
ATOM   2171  CD  GLN A 283       0.156  -1.858   1.638  1.00 97.92           C  
ATOM   2172  NE2 GLN A 283       0.572  -2.763   2.518  1.00 97.92           N  
ATOM   2173  OE1 GLN A 283      -0.856  -2.016   0.948  1.00 97.92           O  
ATOM   2174  N   THR A 284       5.189   0.789  -0.220  1.00 98.08           N  
ATOM   2175  CA  THR A 284       6.372   0.737  -1.071  1.00 98.08           C  
ATOM   2176  C   THR A 284       7.610   0.374  -0.256  1.00 98.08           C  
ATOM   2177  CB  THR A 284       6.604   2.080  -1.789  1.00 98.08           C  
ATOM   2178  O   THR A 284       7.588   0.435   0.975  1.00 98.08           O  
ATOM   2179  CG2 THR A 284       5.344   2.539  -2.516  1.00 98.08           C  
ATOM   2180  OG1 THR A 284       6.974   3.073  -0.825  1.00 98.08           O  
ATOM   2181  N   THR A 285       8.617  -0.024  -0.974  1.00 98.25           N  
ATOM   2182  CA  THR A 285       9.954  -0.189  -0.415  1.00 98.25           C  
ATOM   2183  C   THR A 285      11.018   0.228  -1.427  1.00 98.25           C  
ATOM   2184  CB  THR A 285      10.201  -1.644   0.023  1.00 98.25           C  
ATOM   2185  O   THR A 285      10.805   0.125  -2.637  1.00 98.25           O  
ATOM   2186  CG2 THR A 285      10.234  -2.582  -1.178  1.00 98.25           C  
ATOM   2187  OG1 THR A 285      11.455  -1.723   0.712  1.00 98.25           O  
ATOM   2188  N   ASP A 286      12.100   0.743  -0.897  1.00 97.94           N  
ATOM   2189  CA  ASP A 286      13.193   1.185  -1.756  1.00 97.94           C  
ATOM   2190  C   ASP A 286      14.466   0.388  -1.480  1.00 97.94           C  
ATOM   2191  CB  ASP A 286      13.457   2.680  -1.563  1.00 97.94           C  
ATOM   2192  O   ASP A 286      15.570   0.847  -1.781  1.00 97.94           O  
ATOM   2193  CG  ASP A 286      12.314   3.552  -2.054  1.00 97.94           C  
ATOM   2194  OD1 ASP A 286      11.742   3.260  -3.127  1.00 97.94           O  
ATOM   2195  OD2 ASP A 286      11.985   4.541  -1.364  1.00 97.94           O  
ATOM   2196  N   PHE A 287      14.292  -0.757  -0.911  1.00 96.61           N  
ATOM   2197  CA  PHE A 287      15.433  -1.585  -0.537  1.00 96.61           C  
ATOM   2198  C   PHE A 287      15.288  -2.993  -1.099  1.00 96.61           C  
ATOM   2199  CB  PHE A 287      15.581  -1.640   0.987  1.00 96.61           C  
ATOM   2200  O   PHE A 287      14.185  -3.543  -1.134  1.00 96.61           O  
ATOM   2201  CG  PHE A 287      15.782  -0.293   1.627  1.00 96.61           C  
ATOM   2202  CD1 PHE A 287      17.047   0.279   1.691  1.00 96.61           C  
ATOM   2203  CD2 PHE A 287      14.706   0.401   2.165  1.00 96.61           C  
ATOM   2204  CE1 PHE A 287      17.236   1.526   2.283  1.00 96.61           C  
ATOM   2205  CE2 PHE A 287      14.888   1.647   2.758  1.00 96.61           C  
ATOM   2206  CZ  PHE A 287      16.154   2.207   2.817  1.00 96.61           C  
ATOM   2207  N   ASN A 288      16.402  -3.533  -1.600  1.00 97.11           N  
ATOM   2208  CA  ASN A 288      16.440  -4.961  -1.900  1.00 97.11           C  
ATOM   2209  C   ASN A 288      16.314  -5.804  -0.634  1.00 97.11           C  
ATOM   2210  CB  ASN A 288      17.724  -5.317  -2.651  1.00 97.11           C  
ATOM   2211  O   ASN A 288      17.139  -5.693   0.274  1.00 97.11           O  
ATOM   2212  CG  ASN A 288      17.708  -6.731  -3.198  1.00 97.11           C  
ATOM   2213  ND2 ASN A 288      18.889  -7.297  -3.415  1.00 97.11           N  
ATOM   2214  OD1 ASN A 288      16.642  -7.310  -3.424  1.00 97.11           O  
ATOM   2215  N   GLY A 289      15.202  -6.534  -0.596  1.00 96.18           N  
ATOM   2216  CA  GLY A 289      14.911  -7.297   0.608  1.00 96.18           C  
ATOM   2217  C   GLY A 289      13.960  -6.585   1.550  1.00 96.18           C  
ATOM   2218  O   GLY A 289      13.752  -7.027   2.682  1.00 96.18           O  
ATOM   2219  N   GLY A 290      13.443  -5.457   1.114  1.00 97.53           N  
ATOM   2220  CA  GLY A 290      12.518  -4.677   1.921  1.00 97.53           C  
ATOM   2221  C   GLY A 290      11.110  -5.242   1.930  1.00 97.53           C  
ATOM   2222  O   GLY A 290      10.761  -6.065   1.082  1.00 97.53           O  
ATOM   2223  N   THR A 291      10.227  -4.753   2.947  1.00 97.66           N  
ATOM   2224  CA  THR A 291       8.848  -5.210   3.079  1.00 97.66           C  
ATOM   2225  C   THR A 291       7.873  -4.120   2.642  1.00 97.66           C  
ATOM   2226  CB  THR A 291       8.535  -5.631   4.527  1.00 97.66           C  
ATOM   2227  O   THR A 291       8.220  -2.936   2.634  1.00 97.66           O  
ATOM   2228  CG2 THR A 291       9.492  -6.720   5.001  1.00 97.66           C  
ATOM   2229  OG1 THR A 291       8.660  -4.492   5.388  1.00 97.66           O  
ATOM   2230  N   LEU A 292       6.579  -4.494   2.262  1.00 97.75           N  
ATOM   2231  CA  LEU A 292       5.609  -3.573   1.680  1.00 97.75           C  
ATOM   2232  C   LEU A 292       4.544  -3.188   2.701  1.00 97.75           C  
ATOM   2233  CB  LEU A 292       4.949  -4.198   0.448  1.00 97.75           C  
ATOM   2234  O   LEU A 292       3.666  -2.372   2.412  1.00 97.75           O  
ATOM   2235  CG  LEU A 292       5.850  -4.409  -0.770  1.00 97.75           C  
ATOM   2236  CD1 LEU A 292       5.098  -5.165  -1.861  1.00 97.75           C  
ATOM   2237  CD2 LEU A 292       6.362  -3.072  -1.295  1.00 97.75           C  
ATOM   2238  N   GLY A 293       4.663  -3.845   3.944  1.00 96.66           N  
ATOM   2239  CA  GLY A 293       3.710  -3.509   4.989  1.00 96.66           C  
ATOM   2240  C   GLY A 293       2.495  -4.418   5.003  1.00 96.66           C  
ATOM   2241  O   GLY A 293       2.271  -5.177   4.059  1.00 96.66           O  
ATOM   2242  N   ILE A 294       1.709  -4.237   6.059  1.00 96.09           N  
ATOM   2243  CA  ILE A 294       0.539  -5.079   6.283  1.00 96.09           C  
ATOM   2244  C   ILE A 294      -0.560  -4.711   5.289  1.00 96.09           C  
ATOM   2245  CB  ILE A 294       0.018  -4.948   7.732  1.00 96.09           C  
ATOM   2246  O   ILE A 294      -0.781  -3.531   5.008  1.00 96.09           O  
ATOM   2247  CG1 ILE A 294       1.045  -5.509   8.722  1.00 96.09           C  
ATOM   2248  CG2 ILE A 294      -1.332  -5.654   7.886  1.00 96.09           C  
ATOM   2249  CD1 ILE A 294       1.222  -7.019   8.642  1.00 96.09           C  
ATOM   2250  N   MET A 295      -1.263  -5.722   4.812  1.00 97.00           N  
ATOM   2251  CA  MET A 295      -2.340  -5.539   3.843  1.00 97.00           C  
ATOM   2252  C   MET A 295      -3.703  -5.718   4.504  1.00 97.00           C  
ATOM   2253  CB  MET A 295      -2.190  -6.520   2.679  1.00 97.00           C  
ATOM   2254  O   MET A 295      -4.053  -6.823   4.923  1.00 97.00           O  
ATOM   2255  CG  MET A 295      -0.910  -6.332   1.880  1.00 97.00           C  
ATOM   2256  SD  MET A 295      -0.600  -7.715   0.715  1.00 97.00           S  
ATOM   2257  CE  MET A 295      -0.117  -9.016   1.883  1.00 97.00           C  
ATOM   2258  N   ASN A 296      -4.450  -4.643   4.587  1.00 95.17           N  
ATOM   2259  CA  ASN A 296      -5.782  -4.730   5.176  1.00 95.17           C  
ATOM   2260  C   ASN A 296      -6.857  -4.905   4.107  1.00 95.17           C  
ATOM   2261  CB  ASN A 296      -6.075  -3.492   6.026  1.00 95.17           C  
ATOM   2262  O   ASN A 296      -7.981  -4.427   4.267  1.00 95.17           O  
ATOM   2263  CG  ASN A 296      -6.185  -2.227   5.198  1.00 95.17           C  
ATOM   2264  ND2 ASN A 296      -6.548  -1.126   5.844  1.00 95.17           N  
ATOM   2265  OD1 ASN A 296      -5.948  -2.241   3.987  1.00 95.17           O  
ATOM   2266  N   TYR A 297      -6.568  -5.429   3.033  1.00 96.54           N  
ATOM   2267  CA  TYR A 297      -7.428  -5.751   1.900  1.00 96.54           C  
ATOM   2268  C   TYR A 297      -7.129  -7.147   1.368  1.00 96.54           C  
ATOM   2269  CB  TYR A 297      -7.254  -4.718   0.782  1.00 96.54           C  
ATOM   2270  O   TYR A 297      -6.145  -7.774   1.768  1.00 96.54           O  
ATOM   2271  CG  TYR A 297      -5.816  -4.332   0.531  1.00 96.54           C  
ATOM   2272  CD1 TYR A 297      -5.261  -3.207   1.136  1.00 96.54           C  
ATOM   2273  CD2 TYR A 297      -5.011  -5.091  -0.312  1.00 96.54           C  
ATOM   2274  CE1 TYR A 297      -3.937  -2.846   0.907  1.00 96.54           C  
ATOM   2275  CE2 TYR A 297      -3.686  -4.739  -0.549  1.00 96.54           C  
ATOM   2276  OH  TYR A 297      -1.848  -3.265  -0.167  1.00 96.54           O  
ATOM   2277  CZ  TYR A 297      -3.159  -3.617   0.064  1.00 96.54           C  
ATOM   2278  N   ASN A 298      -8.092  -7.727   0.532  1.00 96.81           N  
ATOM   2279  CA  ASN A 298      -7.924  -9.054  -0.050  1.00 96.81           C  
ATOM   2280  C   ASN A 298      -8.279  -9.065  -1.534  1.00 96.81           C  
ATOM   2281  CB  ASN A 298      -8.768 -10.083   0.705  1.00 96.81           C  
ATOM   2282  O   ASN A 298      -8.805  -8.081  -2.057  1.00 96.81           O  
ATOM   2283  CG  ASN A 298     -10.250  -9.768   0.662  1.00 96.81           C  
ATOM   2284  ND2 ASN A 298     -10.815  -9.412   1.810  1.00 96.81           N  
ATOM   2285  OD1 ASN A 298     -10.882  -9.844  -0.395  1.00 96.81           O  
ATOM   2286  N   GLY A 299      -7.826 -10.140  -2.239  1.00 96.55           N  
ATOM   2287  CA  GLY A 299      -8.004 -10.236  -3.679  1.00 96.55           C  
ATOM   2288  C   GLY A 299      -6.695 -10.204  -4.445  1.00 96.55           C  
ATOM   2289  O   GLY A 299      -5.628 -10.435  -3.872  1.00 96.55           O  
ATOM   2290  N   THR A 300      -6.802  -9.979  -5.686  1.00 97.44           N  
ATOM   2291  CA  THR A 300      -5.634  -9.937  -6.558  1.00 97.44           C  
ATOM   2292  C   THR A 300      -5.031  -8.536  -6.587  1.00 97.44           C  
ATOM   2293  CB  THR A 300      -5.989 -10.376  -7.990  1.00 97.44           C  
ATOM   2294  O   THR A 300      -5.745  -7.551  -6.792  1.00 97.44           O  
ATOM   2295  CG2 THR A 300      -4.760 -10.356  -8.893  1.00 97.44           C  
ATOM   2296  OG1 THR A 300      -6.523 -11.705  -7.958  1.00 97.44           O  
ATOM   2297  N   ILE A 301      -3.717  -8.479  -6.273  1.00 97.55           N  
ATOM   2298  CA  ILE A 301      -2.987  -7.217  -6.327  1.00 97.55           C  
ATOM   2299  C   ILE A 301      -1.750  -7.373  -7.207  1.00 97.55           C  
ATOM   2300  CB  ILE A 301      -2.583  -6.737  -4.914  1.00 97.55           C  
ATOM   2301  O   ILE A 301      -1.361  -8.492  -7.550  1.00 97.55           O  
ATOM   2302  CG1 ILE A 301      -1.641  -7.751  -4.255  1.00 97.55           C  
ATOM   2303  CG2 ILE A 301      -3.824  -6.500  -4.049  1.00 97.55           C  
ATOM   2304  CD1 ILE A 301      -0.996  -7.252  -2.970  1.00 97.55           C  
ATOM   2305  N   THR A 302      -1.182  -6.212  -7.602  1.00 98.04           N  
ATOM   2306  CA  THR A 302       0.001  -6.191  -8.454  1.00 98.04           C  
ATOM   2307  C   THR A 302       1.177  -5.539  -7.731  1.00 98.04           C  
ATOM   2308  CB  THR A 302      -0.272  -5.443  -9.772  1.00 98.04           C  
ATOM   2309  O   THR A 302       1.060  -4.418  -7.232  1.00 98.04           O  
ATOM   2310  CG2 THR A 302       0.970  -5.415 -10.656  1.00 98.04           C  
ATOM   2311  OG1 THR A 302      -1.332  -6.102 -10.477  1.00 98.04           O  
ATOM   2312  N   VAL A 303       2.265  -6.336  -7.613  1.00 98.23           N  
ATOM   2313  CA  VAL A 303       3.531  -5.778  -7.149  1.00 98.23           C  
ATOM   2314  C   VAL A 303       4.379  -5.355  -8.347  1.00 98.23           C  
ATOM   2315  CB  VAL A 303       4.310  -6.786  -6.274  1.00 98.23           C  
ATOM   2316  O   VAL A 303       4.695  -6.175  -9.212  1.00 98.23           O  
ATOM   2317  CG1 VAL A 303       5.681  -6.228  -5.898  1.00 98.23           C  
ATOM   2318  CG2 VAL A 303       3.509  -7.134  -5.021  1.00 98.23           C  
ATOM   2319  N   ARG A 304       4.717  -4.081  -8.399  1.00 98.45           N  
ATOM   2320  CA  ARG A 304       5.512  -3.504  -9.479  1.00 98.45           C  
ATOM   2321  C   ARG A 304       6.893  -3.092  -8.982  1.00 98.45           C  
ATOM   2322  CB  ARG A 304       4.794  -2.300 -10.092  1.00 98.45           C  
ATOM   2323  O   ARG A 304       7.012  -2.372  -7.989  1.00 98.45           O  
ATOM   2324  CG  ARG A 304       5.610  -1.565 -11.142  1.00 98.45           C  
ATOM   2325  CD  ARG A 304       4.769  -0.549 -11.902  1.00 98.45           C  
ATOM   2326  NE  ARG A 304       3.733  -1.196 -12.701  1.00 98.45           N  
ATOM   2327  NH1 ARG A 304       2.696   0.771 -13.327  1.00 98.45           N  
ATOM   2328  NH2 ARG A 304       1.880  -1.243 -14.057  1.00 98.45           N  
ATOM   2329  CZ  ARG A 304       2.772  -0.555 -13.360  1.00 98.45           C  
ATOM   2330  N   ALA A 305       7.880  -3.537  -9.671  1.00 98.53           N  
ATOM   2331  CA  ALA A 305       9.250  -3.293  -9.229  1.00 98.53           C  
ATOM   2332  C   ALA A 305      10.090  -2.689 -10.351  1.00 98.53           C  
ATOM   2333  CB  ALA A 305       9.887  -4.588  -8.730  1.00 98.53           C  
ATOM   2334  O   ALA A 305       9.867  -2.982 -11.528  1.00 98.53           O  
ATOM   2335  N   SER A 306      11.064  -1.818  -9.964  1.00 98.46           N  
ATOM   2336  CA  SER A 306      12.012  -1.184 -10.875  1.00 98.46           C  
ATOM   2337  C   SER A 306      13.354  -0.940 -10.194  1.00 98.46           C  
ATOM   2338  CB  SER A 306      11.449   0.137 -11.401  1.00 98.46           C  
ATOM   2339  O   SER A 306      13.434  -0.900  -8.965  1.00 98.46           O  
ATOM   2340  OG  SER A 306      10.214  -0.070 -12.064  1.00 98.46           O  
ATOM   2341  N   VAL A 307      14.447  -0.849 -11.005  1.00 98.47           N  
ATOM   2342  CA  VAL A 307      15.768  -0.529 -10.475  1.00 98.47           C  
ATOM   2343  C   VAL A 307      16.318   0.712 -11.175  1.00 98.47           C  
ATOM   2344  CB  VAL A 307      16.748  -1.712 -10.640  1.00 98.47           C  
ATOM   2345  O   VAL A 307      15.944   1.008 -12.312  1.00 98.47           O  
ATOM   2346  CG1 VAL A 307      16.289  -2.912  -9.814  1.00 98.47           C  
ATOM   2347  CG2 VAL A 307      16.880  -2.093 -12.113  1.00 98.47           C  
ATOM   2348  N   SER A 308      17.111   1.465 -10.415  1.00 97.88           N  
ATOM   2349  CA  SER A 308      17.745   2.650 -10.984  1.00 97.88           C  
ATOM   2350  C   SER A 308      19.264   2.517 -10.987  1.00 97.88           C  
ATOM   2351  CB  SER A 308      17.336   3.903 -10.208  1.00 97.88           C  
ATOM   2352  O   SER A 308      19.824   1.728 -10.224  1.00 97.88           O  
ATOM   2353  OG  SER A 308      17.890   3.890  -8.904  1.00 97.88           O  
ATOM   2354  N   ASP A 309      19.866   3.248 -11.964  1.00 98.03           N  
ATOM   2355  CA  ASP A 309      21.320   3.136 -12.039  1.00 98.03           C  
ATOM   2356  C   ASP A 309      21.988   4.485 -11.784  1.00 98.03           C  
ATOM   2357  CB  ASP A 309      21.746   2.587 -13.402  1.00 98.03           C  
ATOM   2358  O   ASP A 309      21.333   5.438 -11.357  1.00 98.03           O  
ATOM   2359  CG  ASP A 309      21.505   3.565 -14.537  1.00 98.03           C  
ATOM   2360  OD1 ASP A 309      21.200   4.748 -14.269  1.00 98.03           O  
ATOM   2361  OD2 ASP A 309      21.619   3.150 -15.711  1.00 98.03           O  
ATOM   2362  N   SER A 310      23.305   4.561 -11.799  1.00 97.68           N  
ATOM   2363  CA  SER A 310      24.174   5.675 -11.431  1.00 97.68           C  
ATOM   2364  C   SER A 310      23.995   6.853 -12.382  1.00 97.68           C  
ATOM   2365  CB  SER A 310      25.637   5.232 -11.424  1.00 97.68           C  
ATOM   2366  O   SER A 310      24.451   7.962 -12.096  1.00 97.68           O  
ATOM   2367  OG  SER A 310      26.007   4.696 -12.682  1.00 97.68           O  
ATOM   2368  N   ARG A 311      23.253   6.678 -13.510  1.00 96.29           N  
ATOM   2369  CA  ARG A 311      22.915   7.782 -14.404  1.00 96.29           C  
ATOM   2370  C   ARG A 311      21.550   8.368 -14.058  1.00 96.29           C  
ATOM   2371  CB  ARG A 311      22.932   7.318 -15.862  1.00 96.29           C  
ATOM   2372  O   ARG A 311      21.113   9.342 -14.675  1.00 96.29           O  
ATOM   2373  CG  ARG A 311      24.323   7.015 -16.395  1.00 96.29           C  
ATOM   2374  CD  ARG A 311      24.290   6.620 -17.865  1.00 96.29           C  
ATOM   2375  NE  ARG A 311      25.611   6.228 -18.348  1.00 96.29           N  
ATOM   2376  NH1 ARG A 311      25.215   3.956 -18.206  1.00 96.29           N  
ATOM   2377  NH2 ARG A 311      27.243   4.727 -18.946  1.00 96.29           N  
ATOM   2378  CZ  ARG A 311      26.020   4.971 -18.499  1.00 96.29           C  
ATOM   2379  N   GLY A 312      20.877   7.725 -13.140  1.00 95.24           N  
ATOM   2380  CA  GLY A 312      19.553   8.168 -12.734  1.00 95.24           C  
ATOM   2381  C   GLY A 312      18.443   7.609 -13.605  1.00 95.24           C  
ATOM   2382  O   GLY A 312      17.341   8.159 -13.643  1.00 95.24           O  
ATOM   2383  N   ARG A 313      18.711   6.518 -14.353  1.00 95.94           N  
ATOM   2384  CA  ARG A 313      17.724   5.879 -15.216  1.00 95.94           C  
ATOM   2385  C   ARG A 313      17.032   4.726 -14.496  1.00 95.94           C  
ATOM   2386  CB  ARG A 313      18.380   5.374 -16.503  1.00 95.94           C  
ATOM   2387  O   ARG A 313      17.641   4.051 -13.664  1.00 95.94           O  
ATOM   2388  CG  ARG A 313      18.958   6.478 -17.373  1.00 95.94           C  
ATOM   2389  CD  ARG A 313      19.381   5.956 -18.740  1.00 95.94           C  
ATOM   2390  NE  ARG A 313      19.921   7.021 -19.580  1.00 95.94           N  
ATOM   2391  NH1 ARG A 313      20.032   5.735 -21.496  1.00 95.94           N  
ATOM   2392  NH2 ARG A 313      20.705   7.926 -21.540  1.00 95.94           N  
ATOM   2393  CZ  ARG A 313      20.218   6.892 -20.870  1.00 95.94           C  
ATOM   2394  N   TRP A 314      15.742   4.631 -14.872  1.00 97.44           N  
ATOM   2395  CA  TRP A 314      14.958   3.531 -14.319  1.00 97.44           C  
ATOM   2396  C   TRP A 314      14.729   2.446 -15.366  1.00 97.44           C  
ATOM   2397  CB  TRP A 314      13.615   4.040 -13.790  1.00 97.44           C  
ATOM   2398  O   TRP A 314      14.571   2.743 -16.553  1.00 97.44           O  
ATOM   2399  CG  TRP A 314      13.716   4.800 -12.502  1.00 97.44           C  
ATOM   2400  CD1 TRP A 314      13.840   6.153 -12.351  1.00 97.44           C  
ATOM   2401  CD2 TRP A 314      13.706   4.248 -11.182  1.00 97.44           C  
ATOM   2402  CE2 TRP A 314      13.828   5.326 -10.277  1.00 97.44           C  
ATOM   2403  CE3 TRP A 314      13.606   2.945 -10.675  1.00 97.44           C  
ATOM   2404  NE1 TRP A 314      13.908   6.476 -11.015  1.00 97.44           N  
ATOM   2405  CH2 TRP A 314      13.751   3.855  -8.424  1.00 97.44           C  
ATOM   2406  CZ2 TRP A 314      13.852   5.140  -8.893  1.00 97.44           C  
ATOM   2407  CZ3 TRP A 314      13.629   2.762  -9.298  1.00 97.44           C  
ATOM   2408  N   SER A 315      14.739   1.200 -14.937  1.00 98.02           N  
ATOM   2409  CA  SER A 315      14.380   0.072 -15.790  1.00 98.02           C  
ATOM   2410  C   SER A 315      12.892   0.082 -16.123  1.00 98.02           C  
ATOM   2411  CB  SER A 315      14.750  -1.249 -15.115  1.00 98.02           C  
ATOM   2412  O   SER A 315      12.122   0.839 -15.527  1.00 98.02           O  
ATOM   2413  OG  SER A 315      13.868  -1.531 -14.042  1.00 98.02           O  
ATOM   2414  N   ASP A 316      12.572  -0.652 -17.101  1.00 97.09           N  
ATOM   2415  CA  ASP A 316      11.159  -0.977 -17.278  1.00 97.09           C  
ATOM   2416  C   ASP A 316      10.615  -1.737 -16.070  1.00 97.09           C  
ATOM   2417  CB  ASP A 316      10.953  -1.798 -18.553  1.00 97.09           C  
ATOM   2418  O   ASP A 316      11.330  -2.532 -15.457  1.00 97.09           O  
ATOM   2419  CG  ASP A 316      11.271  -1.019 -19.817  1.00 97.09           C  
ATOM   2420  OD1 ASP A 316      11.130   0.222 -19.821  1.00 97.09           O  
ATOM   2421  OD2 ASP A 316      11.665  -1.654 -20.820  1.00 97.09           O  
ATOM   2422  N   PRO A 317       9.398  -1.422 -15.721  1.00 97.72           N  
ATOM   2423  CA  PRO A 317       8.852  -2.098 -14.542  1.00 97.72           C  
ATOM   2424  C   PRO A 317       8.515  -3.564 -14.805  1.00 97.72           C  
ATOM   2425  CB  PRO A 317       7.587  -1.295 -14.230  1.00 97.72           C  
ATOM   2426  O   PRO A 317       8.221  -3.939 -15.943  1.00 97.72           O  
ATOM   2427  CG  PRO A 317       7.129  -0.773 -15.554  1.00 97.72           C  
ATOM   2428  CD  PRO A 317       8.338  -0.472 -16.392  1.00 97.72           C  
ATOM   2429  N   ARG A 318       8.582  -4.355 -13.793  1.00 97.80           N  
ATOM   2430  CA  ARG A 318       8.111  -5.736 -13.795  1.00 97.80           C  
ATOM   2431  C   ARG A 318       6.982  -5.932 -12.790  1.00 97.80           C  
ATOM   2432  CB  ARG A 318       9.261  -6.697 -13.485  1.00 97.80           C  
ATOM   2433  O   ARG A 318       7.108  -5.550 -11.624  1.00 97.80           O  
ATOM   2434  CG  ARG A 318      10.431  -6.591 -14.451  1.00 97.80           C  
ATOM   2435  CD  ARG A 318      10.130  -7.273 -15.778  1.00 97.80           C  
ATOM   2436  NE  ARG A 318      11.310  -7.326 -16.636  1.00 97.80           N  
ATOM   2437  NH1 ARG A 318      10.337  -6.188 -18.396  1.00 97.80           N  
ATOM   2438  NH2 ARG A 318      12.505  -6.915 -18.554  1.00 97.80           N  
ATOM   2439  CZ  ARG A 318      11.381  -6.810 -17.860  1.00 97.80           C  
ATOM   2440  N   ASP A 319       5.955  -6.546 -13.305  1.00 97.79           N  
ATOM   2441  CA  ASP A 319       4.757  -6.751 -12.497  1.00 97.79           C  
ATOM   2442  C   ASP A 319       4.617  -8.214 -12.082  1.00 97.79           C  
ATOM   2443  CB  ASP A 319       3.510  -6.300 -13.261  1.00 97.79           C  
ATOM   2444  O   ASP A 319       4.864  -9.118 -12.883  1.00 97.79           O  
ATOM   2445  CG  ASP A 319       3.416  -4.791 -13.403  1.00 97.79           C  
ATOM   2446  OD1 ASP A 319       4.243  -4.069 -12.805  1.00 97.79           O  
ATOM   2447  OD2 ASP A 319       2.505  -4.319 -14.117  1.00 97.79           O  
ATOM   2448  N   VAL A 320       4.322  -8.397 -10.804  1.00 97.24           N  
ATOM   2449  CA  VAL A 320       4.003  -9.720 -10.279  1.00 97.24           C  
ATOM   2450  C   VAL A 320       2.598  -9.715  -9.681  1.00 97.24           C  
ATOM   2451  CB  VAL A 320       5.032 -10.173  -9.218  1.00 97.24           C  
ATOM   2452  O   VAL A 320       2.282  -8.881  -8.830  1.00 97.24           O  
ATOM   2453  CG1 VAL A 320       4.678 -11.557  -8.678  1.00 97.24           C  
ATOM   2454  CG2 VAL A 320       6.441 -10.170  -9.808  1.00 97.24           C  
ATOM   2455  N   SER A 321       1.743 -10.620 -10.230  1.00 96.85           N  
ATOM   2456  CA  SER A 321       0.395 -10.786  -9.697  1.00 96.85           C  
ATOM   2457  C   SER A 321       0.408 -11.586  -8.399  1.00 96.85           C  
ATOM   2458  CB  SER A 321      -0.506 -11.476 -10.722  1.00 96.85           C  
ATOM   2459  O   SER A 321       0.988 -12.672  -8.339  1.00 96.85           O  
ATOM   2460  OG  SER A 321      -1.852 -11.493 -10.279  1.00 96.85           O  
ATOM   2461  N   VAL A 322      -0.195 -11.020  -7.350  1.00 97.06           N  
ATOM   2462  CA  VAL A 322      -0.213 -11.592  -6.008  1.00 97.06           C  
ATOM   2463  C   VAL A 322      -1.656 -11.803  -5.556  1.00 97.06           C  
ATOM   2464  CB  VAL A 322       0.536 -10.693  -4.998  1.00 97.06           C  
ATOM   2465  O   VAL A 322      -2.529 -10.978  -5.838  1.00 97.06           O  
ATOM   2466  CG1 VAL A 322       0.406 -11.249  -3.581  1.00 97.06           C  
ATOM   2467  CG2 VAL A 322       2.006 -10.561  -5.391  1.00 97.06           C  
ATOM   2468  N   THR A 323      -1.925 -12.893  -4.948  1.00 96.95           N  
ATOM   2469  CA  THR A 323      -3.220 -13.165  -4.333  1.00 96.95           C  
ATOM   2470  C   THR A 323      -3.150 -12.979  -2.820  1.00 96.95           C  
ATOM   2471  CB  THR A 323      -3.702 -14.592  -4.655  1.00 96.95           C  
ATOM   2472  O   THR A 323      -2.311 -13.586  -2.152  1.00 96.95           O  
ATOM   2473  CG2 THR A 323      -5.052 -14.876  -4.005  1.00 96.95           C  
ATOM   2474  OG1 THR A 323      -3.828 -14.738  -6.075  1.00 96.95           O  
ATOM   2475  N   VAL A 324      -4.057 -12.131  -2.328  1.00 97.62           N  
ATOM   2476  CA  VAL A 324      -4.184 -11.950  -0.886  1.00 97.62           C  
ATOM   2477  C   VAL A 324      -5.459 -12.629  -0.390  1.00 97.62           C  
ATOM   2478  CB  VAL A 324      -4.192 -10.454  -0.499  1.00 97.62           C  
ATOM   2479  O   VAL A 324      -6.567 -12.209  -0.733  1.00 97.62           O  
ATOM   2480  CG1 VAL A 324      -4.239 -10.289   1.019  1.00 97.62           C  
ATOM   2481  CG2 VAL A 324      -2.967  -9.748  -1.079  1.00 97.62           C  
ATOM   2482  N   LEU A 325      -5.321 -13.625   0.458  1.00 97.49           N  
ATOM   2483  CA  LEU A 325      -6.447 -14.375   1.003  1.00 97.49           C  
ATOM   2484  C   LEU A 325      -7.096 -13.619   2.158  1.00 97.49           C  
ATOM   2485  CB  LEU A 325      -5.992 -15.759   1.475  1.00 97.49           C  
ATOM   2486  O   LEU A 325      -6.400 -13.037   2.993  1.00 97.49           O  
ATOM   2487  CG  LEU A 325      -5.322 -16.646   0.425  1.00 97.49           C  
ATOM   2488  CD1 LEU A 325      -4.823 -17.938   1.063  1.00 97.49           C  
ATOM   2489  CD2 LEU A 325      -6.286 -16.946  -0.718  1.00 97.49           C  
ATOM   2490  N   GLU A 326      -8.344 -13.544   2.104  1.00 97.14           N  
ATOM   2491  CA  GLU A 326      -9.082 -12.876   3.172  1.00 97.14           C  
ATOM   2492  C   GLU A 326      -8.901 -13.599   4.503  1.00 97.14           C  
ATOM   2493  CB  GLU A 326     -10.570 -12.784   2.821  1.00 97.14           C  
ATOM   2494  O   GLU A 326      -8.990 -14.827   4.566  1.00 97.14           O  
ATOM   2495  CG  GLU A 326     -11.383 -11.958   3.807  1.00 97.14           C  
ATOM   2496  CD  GLU A 326     -12.852 -11.850   3.430  1.00 97.14           C  
ATOM   2497  OE1 GLU A 326     -13.539 -10.926   3.922  1.00 97.14           O  
ATOM   2498  OE2 GLU A 326     -13.321 -12.698   2.637  1.00 97.14           O  
ATOM   2499  N   TYR A 327      -8.692 -12.759   5.520  1.00 97.77           N  
ATOM   2500  CA  TYR A 327      -8.607 -13.309   6.868  1.00 97.77           C  
ATOM   2501  C   TYR A 327      -9.575 -12.601   7.809  1.00 97.77           C  
ATOM   2502  CB  TYR A 327      -7.178 -13.195   7.407  1.00 97.77           C  
ATOM   2503  O   TYR A 327      -9.712 -11.377   7.762  1.00 97.77           O  
ATOM   2504  CG  TYR A 327      -7.019 -13.704   8.819  1.00 97.77           C  
ATOM   2505  CD1 TYR A 327      -6.992 -12.824   9.898  1.00 97.77           C  
ATOM   2506  CD2 TYR A 327      -6.894 -15.065   9.076  1.00 97.77           C  
ATOM   2507  CE1 TYR A 327      -6.844 -13.289  11.201  1.00 97.77           C  
ATOM   2508  CE2 TYR A 327      -6.745 -15.541  10.375  1.00 97.77           C  
ATOM   2509  OH  TYR A 327      -6.574 -15.112  12.717  1.00 97.77           O  
ATOM   2510  CZ  TYR A 327      -6.721 -14.646  11.429  1.00 97.77           C  
ATOM   2511  N   PHE A 328     -10.187 -13.344   8.607  1.00 96.56           N  
ATOM   2512  CA  PHE A 328     -10.951 -12.860   9.751  1.00 96.56           C  
ATOM   2513  C   PHE A 328     -10.776 -13.785  10.950  1.00 96.56           C  
ATOM   2514  CB  PHE A 328     -12.435 -12.736   9.394  1.00 96.56           C  
ATOM   2515  O   PHE A 328     -10.511 -14.977  10.787  1.00 96.56           O  
ATOM   2516  CG  PHE A 328     -13.060 -14.029   8.943  1.00 96.56           C  
ATOM   2517  CD1 PHE A 328     -13.203 -14.312   7.590  1.00 96.56           C  
ATOM   2518  CD2 PHE A 328     -13.506 -14.960   9.871  1.00 96.56           C  
ATOM   2519  CE1 PHE A 328     -13.781 -15.508   7.169  1.00 96.56           C  
ATOM   2520  CE2 PHE A 328     -14.085 -16.157   9.458  1.00 96.56           C  
ATOM   2521  CZ  PHE A 328     -14.222 -16.428   8.107  1.00 96.56           C  
ATOM   2522  N   ALA A 329     -10.861 -13.158  12.170  1.00 95.86           N  
ATOM   2523  CA  ALA A 329     -10.692 -13.926  13.401  1.00 95.86           C  
ATOM   2524  C   ALA A 329     -11.817 -14.944  13.571  1.00 95.86           C  
ATOM   2525  CB  ALA A 329     -10.637 -12.993  14.607  1.00 95.86           C  
ATOM   2526  O   ALA A 329     -12.921 -14.750  13.055  1.00 95.86           O  
ATOM   2527  N   PRO A 330     -11.535 -16.097  14.313  1.00 98.17           N  
ATOM   2528  CA  PRO A 330     -12.563 -17.112  14.554  1.00 98.17           C  
ATOM   2529  C   PRO A 330     -13.832 -16.532  15.172  1.00 98.17           C  
ATOM   2530  CB  PRO A 330     -11.880 -18.084  15.519  1.00 98.17           C  
ATOM   2531  O   PRO A 330     -13.761 -15.600  15.978  1.00 98.17           O  
ATOM   2532  CG  PRO A 330     -10.418 -17.926  15.250  1.00 98.17           C  
ATOM   2533  CD  PRO A 330     -10.149 -16.489  14.907  1.00 98.17           C  
ATOM   2534  N   SER A 331     -15.016 -17.067  14.749  1.00 97.46           N  
ATOM   2535  CA  SER A 331     -16.326 -16.742  15.303  1.00 97.46           C  
ATOM   2536  C   SER A 331     -17.012 -17.983  15.865  1.00 97.46           C  
ATOM   2537  CB  SER A 331     -17.214 -16.097  14.238  1.00 97.46           C  
ATOM   2538  O   SER A 331     -17.092 -19.013  15.192  1.00 97.46           O  
ATOM   2539  OG  SER A 331     -18.494 -15.795  14.766  1.00 97.46           O  
ATOM   2540  N   LEU A 332     -17.515 -17.811  17.106  1.00 98.17           N  
ATOM   2541  CA  LEU A 332     -17.994 -18.999  17.805  1.00 98.17           C  
ATOM   2542  C   LEU A 332     -19.262 -18.690  18.595  1.00 98.17           C  
ATOM   2543  CB  LEU A 332     -16.913 -19.540  18.744  1.00 98.17           C  
ATOM   2544  O   LEU A 332     -19.323 -17.690  19.314  1.00 98.17           O  
ATOM   2545  CG  LEU A 332     -17.335 -20.673  19.682  1.00 98.17           C  
ATOM   2546  CD1 LEU A 332     -17.693 -21.919  18.879  1.00 98.17           C  
ATOM   2547  CD2 LEU A 332     -16.228 -20.977  20.686  1.00 98.17           C  
ATOM   2548  N   SER A 333     -20.287 -19.533  18.392  1.00 96.77           N  
ATOM   2549  CA  SER A 333     -21.484 -19.622  19.222  1.00 96.77           C  
ATOM   2550  C   SER A 333     -22.026 -21.046  19.260  1.00 96.77           C  
ATOM   2551  CB  SER A 333     -22.564 -18.669  18.708  1.00 96.77           C  
ATOM   2552  O   SER A 333     -21.698 -21.864  18.398  1.00 96.77           O  
ATOM   2553  OG  SER A 333     -23.060 -19.102  17.453  1.00 96.77           O  
ATOM   2554  N   PHE A 334     -22.818 -21.317  20.356  1.00 97.29           N  
ATOM   2555  CA  PHE A 334     -23.450 -22.626  20.465  1.00 97.29           C  
ATOM   2556  C   PHE A 334     -24.564 -22.605  21.504  1.00 97.29           C  
ATOM   2557  CB  PHE A 334     -22.414 -23.696  20.827  1.00 97.29           C  
ATOM   2558  O   PHE A 334     -24.634 -21.690  22.328  1.00 97.29           O  
ATOM   2559  CG  PHE A 334     -21.813 -23.520  22.195  1.00 97.29           C  
ATOM   2560  CD1 PHE A 334     -20.668 -22.752  22.373  1.00 97.29           C  
ATOM   2561  CD2 PHE A 334     -22.393 -24.123  23.304  1.00 97.29           C  
ATOM   2562  CE1 PHE A 334     -20.110 -22.588  23.639  1.00 97.29           C  
ATOM   2563  CE2 PHE A 334     -21.840 -23.963  24.571  1.00 97.29           C  
ATOM   2564  CZ  PHE A 334     -20.698 -23.196  24.736  1.00 97.29           C  
ATOM   2565  N   SER A 335     -25.458 -23.558  21.348  1.00 95.35           N  
ATOM   2566  CA  SER A 335     -26.464 -23.806  22.375  1.00 95.35           C  
ATOM   2567  C   SER A 335     -26.338 -25.216  22.943  1.00 95.35           C  
ATOM   2568  CB  SER A 335     -27.870 -23.600  21.809  1.00 95.35           C  
ATOM   2569  O   SER A 335     -25.737 -26.092  22.318  1.00 95.35           O  
ATOM   2570  OG  SER A 335     -28.119 -24.498  20.741  1.00 95.35           O  
ATOM   2571  N   VAL A 336     -26.882 -25.278  24.157  1.00 94.46           N  
ATOM   2572  CA  VAL A 336     -26.805 -26.559  24.851  1.00 94.46           C  
ATOM   2573  C   VAL A 336     -28.211 -27.042  25.201  1.00 94.46           C  
ATOM   2574  CB  VAL A 336     -25.941 -26.462  26.129  1.00 94.46           C  
ATOM   2575  O   VAL A 336     -29.025 -26.276  25.722  1.00 94.46           O  
ATOM   2576  CG1 VAL A 336     -25.727 -27.844  26.742  1.00 94.46           C  
ATOM   2577  CG2 VAL A 336     -24.601 -25.799  25.817  1.00 94.46           C  
ATOM   2578  N   VAL A 337     -28.466 -28.332  24.840  1.00 91.64           N  
ATOM   2579  CA  VAL A 337     -29.728 -28.954  25.229  1.00 91.64           C  
ATOM   2580  C   VAL A 337     -29.454 -30.261  25.969  1.00 91.64           C  
ATOM   2581  CB  VAL A 337     -30.633 -29.214  24.004  1.00 91.64           C  
ATOM   2582  O   VAL A 337     -28.502 -30.977  25.646  1.00 91.64           O  
ATOM   2583  CG1 VAL A 337     -31.099 -27.896  23.388  1.00 91.64           C  
ATOM   2584  CG2 VAL A 337     -29.898 -30.062  22.968  1.00 91.64           C  
ATOM   2585  N   ARG A 338     -30.283 -30.370  27.150  1.00 90.10           N  
ATOM   2586  CA  ARG A 338     -30.225 -31.669  27.814  1.00 90.10           C  
ATOM   2587  C   ARG A 338     -31.006 -32.719  27.032  1.00 90.10           C  
ATOM   2588  CB  ARG A 338     -30.767 -31.568  29.242  1.00 90.10           C  
ATOM   2589  O   ARG A 338     -32.128 -32.463  26.588  1.00 90.10           O  
ATOM   2590  CG  ARG A 338     -29.896 -30.741  30.174  1.00 90.10           C  
ATOM   2591  CD  ARG A 338     -30.450 -30.719  31.592  1.00 90.10           C  
ATOM   2592  NE  ARG A 338     -29.563 -30.006  32.507  1.00 90.10           N  
ATOM   2593  NH1 ARG A 338     -28.291 -31.858  33.045  1.00 90.10           N  
ATOM   2594  NH2 ARG A 338     -27.813 -29.822  33.982  1.00 90.10           N  
ATOM   2595  CZ  ARG A 338     -28.558 -30.564  33.176  1.00 90.10           C  
ATOM   2596  N   THR A 339     -30.390 -33.918  26.688  1.00 88.09           N  
ATOM   2597  CA  THR A 339     -31.062 -34.991  25.963  1.00 88.09           C  
ATOM   2598  C   THR A 339     -30.972 -36.304  26.734  1.00 88.09           C  
ATOM   2599  CB  THR A 339     -30.462 -35.176  24.557  1.00 88.09           C  
ATOM   2600  O   THR A 339     -30.310 -36.377  27.771  1.00 88.09           O  
ATOM   2601  CG2 THR A 339     -30.584 -33.898  23.734  1.00 88.09           C  
ATOM   2602  OG1 THR A 339     -29.077 -35.523  24.677  1.00 88.09           O  
ATOM   2603  N   GLY A 340     -31.667 -37.329  26.371  1.00 83.66           N  
ATOM   2604  CA  GLY A 340     -31.679 -38.637  27.006  1.00 83.66           C  
ATOM   2605  C   GLY A 340     -32.756 -38.776  28.065  1.00 83.66           C  
ATOM   2606  O   GLY A 340     -33.375 -37.786  28.462  1.00 83.66           O  
ATOM   2607  N   SER A 341     -33.017 -40.076  28.509  1.00 79.30           N  
ATOM   2608  CA  SER A 341     -34.093 -40.413  29.435  1.00 79.30           C  
ATOM   2609  C   SER A 341     -33.849 -39.805  30.812  1.00 79.30           C  
ATOM   2610  CB  SER A 341     -34.239 -41.931  29.558  1.00 79.30           C  
ATOM   2611  O   SER A 341     -34.797 -39.458  31.520  1.00 79.30           O  
ATOM   2612  OG  SER A 341     -33.008 -42.526  29.931  1.00 79.30           O  
ATOM   2613  N   THR A 342     -32.536 -39.519  31.193  1.00 82.31           N  
ATOM   2614  CA  THR A 342     -32.237 -38.980  32.515  1.00 82.31           C  
ATOM   2615  C   THR A 342     -31.812 -37.517  32.420  1.00 82.31           C  
ATOM   2616  CB  THR A 342     -31.133 -39.794  33.214  1.00 82.31           C  
ATOM   2617  O   THR A 342     -31.418 -36.913  33.419  1.00 82.31           O  
ATOM   2618  CG2 THR A 342     -31.569 -41.239  33.432  1.00 82.31           C  
ATOM   2619  OG1 THR A 342     -29.951 -39.779  32.403  1.00 82.31           O  
ATOM   2620  N   SER A 343     -31.759 -36.995  31.135  1.00 84.00           N  
ATOM   2621  CA  SER A 343     -31.366 -35.612  30.881  1.00 84.00           C  
ATOM   2622  C   SER A 343     -29.942 -35.346  31.359  1.00 84.00           C  
ATOM   2623  CB  SER A 343     -32.331 -34.645  31.568  1.00 84.00           C  
ATOM   2624  O   SER A 343     -29.617 -34.229  31.767  1.00 84.00           O  
ATOM   2625  OG  SER A 343     -33.618 -34.715  30.977  1.00 84.00           O  
ATOM   2626  N   SER A 344     -29.084 -36.365  31.388  1.00 89.04           N  
ATOM   2627  CA  SER A 344     -27.706 -36.249  31.855  1.00 89.04           C  
ATOM   2628  C   SER A 344     -26.743 -36.048  30.690  1.00 89.04           C  
ATOM   2629  CB  SER A 344     -27.303 -37.490  32.652  1.00 89.04           C  
ATOM   2630  O   SER A 344     -25.558 -35.777  30.896  1.00 89.04           O  
ATOM   2631  OG  SER A 344     -27.425 -38.658  31.859  1.00 89.04           O  
ATOM   2632  N   THR A 345     -27.204 -36.104  29.492  1.00 93.03           N  
ATOM   2633  CA  THR A 345     -26.400 -35.863  28.299  1.00 93.03           C  
ATOM   2634  C   THR A 345     -26.586 -34.432  27.802  1.00 93.03           C  
ATOM   2635  CB  THR A 345     -26.760 -36.850  27.173  1.00 93.03           C  
ATOM   2636  O   THR A 345     -27.712 -33.936  27.728  1.00 93.03           O  
ATOM   2637  CG2 THR A 345     -25.875 -36.635  25.949  1.00 93.03           C  
ATOM   2638  OG1 THR A 345     -26.582 -38.191  27.647  1.00 93.03           O  
ATOM   2639  N   LEU A 346     -25.507 -33.811  27.510  1.00 94.32           N  
ATOM   2640  CA  LEU A 346     -25.551 -32.462  26.955  1.00 94.32           C  
ATOM   2641  C   LEU A 346     -25.238 -32.478  25.463  1.00 94.32           C  
ATOM   2642  CB  LEU A 346     -24.563 -31.549  27.686  1.00 94.32           C  
ATOM   2643  O   LEU A 346     -24.150 -32.894  25.057  1.00 94.32           O  
ATOM   2644  CG  LEU A 346     -24.741 -31.432  29.201  1.00 94.32           C  
ATOM   2645  CD1 LEU A 346     -23.776 -30.397  29.770  1.00 94.32           C  
ATOM   2646  CD2 LEU A 346     -26.183 -31.073  29.544  1.00 94.32           C  
ATOM   2647  N   GLU A 347     -26.189 -32.171  24.655  1.00 95.67           N  
ATOM   2648  CA  GLU A 347     -26.005 -31.997  23.218  1.00 95.67           C  
ATOM   2649  C   GLU A 347     -25.685 -30.545  22.874  1.00 95.67           C  
ATOM   2650  CB  GLU A 347     -27.252 -32.455  22.457  1.00 95.67           C  
ATOM   2651  O   GLU A 347     -26.411 -29.632  23.274  1.00 95.67           O  
ATOM   2652  CG  GLU A 347     -27.096 -32.423  20.943  1.00 95.67           C  
ATOM   2653  CD  GLU A 347     -28.335 -32.896  20.202  1.00 95.67           C  
ATOM   2654  OE1 GLU A 347     -28.298 -33.990  19.594  1.00 95.67           O  
ATOM   2655  OE2 GLU A 347     -29.352 -32.167  20.227  1.00 95.67           O  
ATOM   2656  N   ILE A 348     -24.577 -30.355  22.088  1.00 97.24           N  
ATOM   2657  CA  ILE A 348     -24.120 -29.034  21.671  1.00 97.24           C  
ATOM   2658  C   ILE A 348     -24.546 -28.773  20.228  1.00 97.24           C  
ATOM   2659  CB  ILE A 348     -22.588 -28.896  21.811  1.00 97.24           C  
ATOM   2660  O   ILE A 348     -24.337 -29.614  19.351  1.00 97.24           O  
ATOM   2661  CG1 ILE A 348     -22.143 -29.288  23.225  1.00 97.24           C  
ATOM   2662  CG2 ILE A 348     -22.140 -27.472  21.471  1.00 97.24           C  
ATOM   2663  CD1 ILE A 348     -22.720 -28.404  24.322  1.00 97.24           C  
ATOM   2664  N   ILE A 349     -25.241 -27.671  20.004  1.00 97.35           N  
ATOM   2665  CA  ILE A 349     -25.495 -27.194  18.648  1.00 97.35           C  
ATOM   2666  C   ILE A 349     -24.492 -26.101  18.289  1.00 97.35           C  
ATOM   2667  CB  ILE A 349     -26.940 -26.667  18.496  1.00 97.35           C  
ATOM   2668  O   ILE A 349     -24.620 -24.960  18.738  1.00 97.35           O  
ATOM   2669  CG1 ILE A 349     -27.947 -27.733  18.942  1.00 97.35           C  
ATOM   2670  CG2 ILE A 349     -27.206 -26.233  17.052  1.00 97.35           C  
ATOM   2671  CD1 ILE A 349     -29.371 -27.215  19.091  1.00 97.35           C  
ATOM   2672  N   ARG A 350     -23.518 -26.377  17.426  1.00 97.45           N  
ATOM   2673  CA  ARG A 350     -22.330 -25.565  17.183  1.00 97.45           C  
ATOM   2674  C   ARG A 350     -22.520 -24.668  15.965  1.00 97.45           C  
ATOM   2675  CB  ARG A 350     -21.100 -26.455  16.992  1.00 97.45           C  
ATOM   2676  O   ARG A 350     -23.041 -25.108  14.938  1.00 97.45           O  
ATOM   2677  CG  ARG A 350     -20.822 -27.382  18.164  1.00 97.45           C  
ATOM   2678  CD  ARG A 350     -19.786 -28.441  17.812  1.00 97.45           C  
ATOM   2679  NE  ARG A 350     -20.306 -29.403  16.845  1.00 97.45           N  
ATOM   2680  NH1 ARG A 350     -18.256 -30.364  16.387  1.00 97.45           N  
ATOM   2681  NH2 ARG A 350     -20.144 -31.124  15.333  1.00 97.45           N  
ATOM   2682  CZ  ARG A 350     -19.567 -30.295  16.191  1.00 97.45           C  
ATOM   2683  N   ASN A 351     -22.104 -23.413  16.094  1.00 97.75           N  
ATOM   2684  CA  ASN A 351     -21.860 -22.450  15.026  1.00 97.75           C  
ATOM   2685  C   ASN A 351     -20.453 -21.865  15.109  1.00 97.75           C  
ATOM   2686  CB  ASN A 351     -22.903 -21.331  15.063  1.00 97.75           C  
ATOM   2687  O   ASN A 351     -20.166 -21.051  15.988  1.00 97.75           O  
ATOM   2688  CG  ASN A 351     -24.311 -21.836  14.814  1.00 97.75           C  
ATOM   2689  ND2 ASN A 351     -25.063 -22.048  15.887  1.00 97.75           N  
ATOM   2690  OD1 ASN A 351     -24.719 -22.035  13.667  1.00 97.75           O  
ATOM   2691  N   ALA A 352     -19.623 -22.381  14.207  1.00 97.92           N  
ATOM   2692  CA  ALA A 352     -18.217 -21.987  14.234  1.00 97.92           C  
ATOM   2693  C   ALA A 352     -17.706 -21.685  12.828  1.00 97.92           C  
ATOM   2694  CB  ALA A 352     -17.370 -23.081  14.881  1.00 97.92           C  
ATOM   2695  O   ALA A 352     -18.092 -22.350  11.864  1.00 97.92           O  
ATOM   2696  N   ARG A 353     -16.886 -20.640  12.789  1.00 98.08           N  
ATOM   2697  CA  ARG A 353     -16.363 -20.238  11.488  1.00 98.08           C  
ATOM   2698  C   ARG A 353     -14.950 -19.676  11.616  1.00 98.08           C  
ATOM   2699  CB  ARG A 353     -17.281 -19.202  10.836  1.00 98.08           C  
ATOM   2700  O   ARG A 353     -14.654 -18.935  12.555  1.00 98.08           O  
ATOM   2701  CG  ARG A 353     -16.950 -18.916   9.379  1.00 98.08           C  
ATOM   2702  CD  ARG A 353     -17.935 -17.934   8.760  1.00 98.08           C  
ATOM   2703  NE  ARG A 353     -17.692 -17.756   7.331  1.00 98.08           N  
ATOM   2704  NH1 ARG A 353     -17.426 -15.464   7.452  1.00 98.08           N  
ATOM   2705  NH2 ARG A 353     -17.247 -16.538   5.435  1.00 98.08           N  
ATOM   2706  CZ  ARG A 353     -17.456 -16.586   6.743  1.00 98.08           C  
ATOM   2707  N   ILE A 354     -14.044 -20.112  10.713  1.00 98.13           N  
ATOM   2708  CA  ILE A 354     -12.702 -19.557  10.571  1.00 98.13           C  
ATOM   2709  C   ILE A 354     -12.474 -19.120   9.126  1.00 98.13           C  
ATOM   2710  CB  ILE A 354     -11.622 -20.574  11.000  1.00 98.13           C  
ATOM   2711  O   ILE A 354     -13.229 -19.503   8.229  1.00 98.13           O  
ATOM   2712  CG1 ILE A 354     -11.648 -21.801  10.081  1.00 98.13           C  
ATOM   2713  CG2 ILE A 354     -11.815 -20.982  12.464  1.00 98.13           C  
ATOM   2714  CD1 ILE A 354     -10.448 -22.724  10.247  1.00 98.13           C  
ATOM   2715  N   ALA A 355     -11.493 -18.228   8.938  1.00 97.24           N  
ATOM   2716  CA  ALA A 355     -11.184 -17.772   7.585  1.00 97.24           C  
ATOM   2717  C   ALA A 355     -10.713 -18.931   6.710  1.00 97.24           C  
ATOM   2718  CB  ALA A 355     -10.126 -16.673   7.622  1.00 97.24           C  
ATOM   2719  O   ALA A 355      -9.796 -19.666   7.084  1.00 97.24           O  
ATOM   2720  N   PRO A 356     -11.396 -19.128   5.590  1.00 95.57           N  
ATOM   2721  CA  PRO A 356     -10.922 -20.158   4.662  1.00 95.57           C  
ATOM   2722  C   PRO A 356      -9.691 -19.720   3.873  1.00 95.57           C  
ATOM   2723  CB  PRO A 356     -12.120 -20.372   3.733  1.00 95.57           C  
ATOM   2724  O   PRO A 356      -9.783 -18.829   3.024  1.00 95.57           O  
ATOM   2725  CG  PRO A 356     -12.824 -19.054   3.706  1.00 95.57           C  
ATOM   2726  CD  PRO A 356     -12.649 -18.393   5.043  1.00 95.57           C  
ATOM   2727  N   LEU A 357      -8.568 -20.279   4.274  1.00 95.66           N  
ATOM   2728  CA  LEU A 357      -7.347 -19.988   3.531  1.00 95.66           C  
ATOM   2729  C   LEU A 357      -7.041 -21.099   2.532  1.00 95.66           C  
ATOM   2730  CB  LEU A 357      -6.166 -19.809   4.489  1.00 95.66           C  
ATOM   2731  O   LEU A 357      -6.342 -22.061   2.860  1.00 95.66           O  
ATOM   2732  CG  LEU A 357      -6.359 -18.798   5.621  1.00 95.66           C  
ATOM   2733  CD1 LEU A 357      -5.095 -18.704   6.468  1.00 95.66           C  
ATOM   2734  CD2 LEU A 357      -6.736 -17.432   5.059  1.00 95.66           C  
ATOM   2735  N   ILE A 358      -7.588 -21.017   1.304  1.00 93.62           N  
ATOM   2736  CA  ILE A 358      -7.535 -22.080   0.306  1.00 93.62           C  
ATOM   2737  C   ILE A 358      -6.476 -21.751  -0.743  1.00 93.62           C  
ATOM   2738  CB  ILE A 358      -8.910 -22.291  -0.367  1.00 93.62           C  
ATOM   2739  O   ILE A 358      -6.504 -20.676  -1.347  1.00 93.62           O  
ATOM   2740  CG1 ILE A 358      -9.966 -22.664   0.680  1.00 93.62           C  
ATOM   2741  CG2 ILE A 358      -8.818 -23.362  -1.458  1.00 93.62           C  
ATOM   2742  CD1 ILE A 358     -11.391 -22.679   0.143  1.00 93.62           C  
ATOM   2743  N   VAL A 359      -5.567 -22.604  -0.919  1.00 91.84           N  
ATOM   2744  CA  VAL A 359      -4.537 -22.520  -1.950  1.00 91.84           C  
ATOM   2745  C   VAL A 359      -4.583 -23.768  -2.829  1.00 91.84           C  
ATOM   2746  CB  VAL A 359      -3.130 -22.352  -1.334  1.00 91.84           C  
ATOM   2747  O   VAL A 359      -4.462 -24.890  -2.331  1.00 91.84           O  
ATOM   2748  CG1 VAL A 359      -2.067 -22.278  -2.429  1.00 91.84           C  
ATOM   2749  CG2 VAL A 359      -3.079 -21.107  -0.451  1.00 91.84           C  
ATOM   2750  N   ASN A 360      -4.868 -23.605  -4.082  1.00 89.42           N  
ATOM   2751  CA  ASN A 360      -4.956 -24.700  -5.043  1.00 89.42           C  
ATOM   2752  C   ASN A 360      -5.957 -25.760  -4.594  1.00 89.42           C  
ATOM   2753  CB  ASN A 360      -3.579 -25.330  -5.266  1.00 89.42           C  
ATOM   2754  O   ASN A 360      -5.666 -26.957  -4.647  1.00 89.42           O  
ATOM   2755  CG  ASN A 360      -2.592 -24.367  -5.897  1.00 89.42           C  
ATOM   2756  ND2 ASN A 360      -1.323 -24.494  -5.528  1.00 89.42           N  
ATOM   2757  OD1 ASN A 360      -2.967 -23.517  -6.708  1.00 89.42           O  
ATOM   2758  N   GLY A 361      -7.005 -25.396  -4.020  1.00 88.87           N  
ATOM   2759  CA  GLY A 361      -8.112 -26.265  -3.653  1.00 88.87           C  
ATOM   2760  C   GLY A 361      -7.933 -26.918  -2.295  1.00 88.87           C  
ATOM   2761  O   GLY A 361      -8.765 -27.723  -1.873  1.00 88.87           O  
ATOM   2762  N   ILE A 362      -6.829 -26.588  -1.624  1.00 91.57           N  
ATOM   2763  CA  ILE A 362      -6.540 -27.205  -0.334  1.00 91.57           C  
ATOM   2764  C   ILE A 362      -6.675 -26.167   0.777  1.00 91.57           C  
ATOM   2765  CB  ILE A 362      -5.128 -27.833  -0.312  1.00 91.57           C  
ATOM   2766  O   ILE A 362      -6.078 -25.090   0.705  1.00 91.57           O  
ATOM   2767  CG1 ILE A 362      -5.006 -28.911  -1.395  1.00 91.57           C  
ATOM   2768  CG2 ILE A 362      -4.816 -28.410   1.072  1.00 91.57           C  
ATOM   2769  CD1 ILE A 362      -3.602 -29.479  -1.547  1.00 91.57           C  
ATOM   2770  N   GLN A 363      -7.492 -26.491   1.770  1.00 93.98           N  
ATOM   2771  CA  GLN A 363      -7.647 -25.627   2.935  1.00 93.98           C  
ATOM   2772  C   GLN A 363      -6.393 -25.646   3.805  1.00 93.98           C  
ATOM   2773  CB  GLN A 363      -8.864 -26.048   3.759  1.00 93.98           C  
ATOM   2774  O   GLN A 363      -5.994 -26.700   4.304  1.00 93.98           O  
ATOM   2775  CG  GLN A 363      -9.013 -25.287   5.069  1.00 93.98           C  
ATOM   2776  CD  GLN A 363      -9.203 -23.795   4.864  1.00 93.98           C  
ATOM   2777  NE2 GLN A 363     -10.455 -23.351   4.868  1.00 93.98           N  
ATOM   2778  OE1 GLN A 363      -8.232 -23.049   4.703  1.00 93.98           O  
ATOM   2779  N   LYS A 364      -5.773 -24.481   3.994  1.00 94.55           N  
ATOM   2780  CA  LYS A 364      -4.505 -24.415   4.714  1.00 94.55           C  
ATOM   2781  C   LYS A 364      -4.716 -23.980   6.162  1.00 94.55           C  
ATOM   2782  CB  LYS A 364      -3.540 -23.456   4.015  1.00 94.55           C  
ATOM   2783  O   LYS A 364      -3.828 -24.144   7.001  1.00 94.55           O  
ATOM   2784  CG  LYS A 364      -3.148 -23.887   2.609  1.00 94.55           C  
ATOM   2785  CD  LYS A 364      -2.335 -25.175   2.626  1.00 94.55           C  
ATOM   2786  CE  LYS A 364      -1.827 -25.535   1.236  1.00 94.55           C  
ATOM   2787  NZ  LYS A 364      -1.021 -26.792   1.250  1.00 94.55           N  
ATOM   2788  N   ASN A 365      -5.826 -23.389   6.456  1.00 95.15           N  
ATOM   2789  CA  ASN A 365      -6.183 -23.063   7.833  1.00 95.15           C  
ATOM   2790  C   ASN A 365      -6.782 -24.266   8.557  1.00 95.15           C  
ATOM   2791  CB  ASN A 365      -7.156 -21.882   7.870  1.00 95.15           C  
ATOM   2792  O   ASN A 365      -7.200 -25.234   7.920  1.00 95.15           O  
ATOM   2793  CG  ASN A 365      -7.084 -21.107   9.170  1.00 95.15           C  
ATOM   2794  ND2 ASN A 365      -7.965 -20.125   9.325  1.00 95.15           N  
ATOM   2795  OD1 ASN A 365      -6.242 -21.386  10.028  1.00 95.15           O  
ATOM   2796  N   THR A 366      -6.669 -24.287   9.863  1.00 95.38           N  
ATOM   2797  CA  THR A 366      -7.210 -25.386  10.654  1.00 95.38           C  
ATOM   2798  C   THR A 366      -8.155 -24.862  11.732  1.00 95.38           C  
ATOM   2799  CB  THR A 366      -6.086 -26.210  11.309  1.00 95.38           C  
ATOM   2800  O   THR A 366      -7.844 -23.885  12.416  1.00 95.38           O  
ATOM   2801  CG2 THR A 366      -6.632 -27.495  11.922  1.00 95.38           C  
ATOM   2802  OG1 THR A 366      -5.107 -26.544  10.318  1.00 95.38           O  
ATOM   2803  N   MET A 367      -9.311 -25.519  11.772  1.00 97.49           N  
ATOM   2804  CA  MET A 367     -10.272 -25.214  12.828  1.00 97.49           C  
ATOM   2805  C   MET A 367     -10.201 -26.251  13.944  1.00 97.49           C  
ATOM   2806  CB  MET A 367     -11.692 -25.151  12.263  1.00 97.49           C  
ATOM   2807  O   MET A 367     -10.310 -27.452  13.689  1.00 97.49           O  
ATOM   2808  CG  MET A 367     -12.739 -24.727  13.280  1.00 97.49           C  
ATOM   2809  SD  MET A 367     -14.410 -24.562  12.542  1.00 97.49           S  
ATOM   2810  CE  MET A 367     -14.778 -26.304  12.189  1.00 97.49           C  
ATOM   2811  N   LYS A 368      -9.917 -25.800  15.164  1.00 97.67           N  
ATOM   2812  CA  LYS A 368      -9.894 -26.637  16.359  1.00 97.67           C  
ATOM   2813  C   LYS A 368     -10.883 -26.130  17.405  1.00 97.67           C  
ATOM   2814  CB  LYS A 368      -8.485 -26.688  16.952  1.00 97.67           C  
ATOM   2815  O   LYS A 368     -10.774 -24.994  17.870  1.00 97.67           O  
ATOM   2816  CG  LYS A 368      -8.346 -27.630  18.139  1.00 97.67           C  
ATOM   2817  CD  LYS A 368      -6.917 -27.660  18.665  1.00 97.67           C  
ATOM   2818  CE  LYS A 368      -6.774 -28.613  19.844  1.00 97.67           C  
ATOM   2819  NZ  LYS A 368      -5.371 -28.657  20.354  1.00 97.67           N  
ATOM   2820  N   LEU A 369     -11.844 -26.953  17.757  1.00 97.88           N  
ATOM   2821  CA  LEU A 369     -12.886 -26.628  18.725  1.00 97.88           C  
ATOM   2822  C   LEU A 369     -12.807 -27.549  19.938  1.00 97.88           C  
ATOM   2823  CB  LEU A 369     -14.270 -26.732  18.080  1.00 97.88           C  
ATOM   2824  O   LEU A 369     -12.879 -28.772  19.800  1.00 97.88           O  
ATOM   2825  CG  LEU A 369     -15.457 -26.314  18.950  1.00 97.88           C  
ATOM   2826  CD1 LEU A 369     -15.293 -24.870  19.411  1.00 97.88           C  
ATOM   2827  CD2 LEU A 369     -16.766 -26.492  18.189  1.00 97.88           C  
ATOM   2828  N   THR A 370     -12.696 -26.908  21.108  1.00 97.91           N  
ATOM   2829  CA  THR A 370     -12.562 -27.630  22.368  1.00 97.91           C  
ATOM   2830  C   THR A 370     -13.650 -27.209  23.351  1.00 97.91           C  
ATOM   2831  CB  THR A 370     -11.178 -27.399  23.000  1.00 97.91           C  
ATOM   2832  O   THR A 370     -13.958 -26.022  23.474  1.00 97.91           O  
ATOM   2833  CG2 THR A 370     -11.000 -28.241  24.259  1.00 97.91           C  
ATOM   2834  OG1 THR A 370     -10.161 -27.754  22.054  1.00 97.91           O  
ATOM   2835  N   PHE A 371     -14.221 -28.181  24.057  1.00 97.75           N  
ATOM   2836  CA  PHE A 371     -15.219 -27.898  25.082  1.00 97.75           C  
ATOM   2837  C   PHE A 371     -14.709 -28.303  26.460  1.00 97.75           C  
ATOM   2838  CB  PHE A 371     -16.530 -28.627  24.774  1.00 97.75           C  
ATOM   2839  O   PHE A 371     -14.088 -29.357  26.614  1.00 97.75           O  
ATOM   2840  CG  PHE A 371     -17.316 -28.011  23.648  1.00 97.75           C  
ATOM   2841  CD1 PHE A 371     -18.289 -27.052  23.904  1.00 97.75           C  
ATOM   2842  CD2 PHE A 371     -17.082 -28.391  22.333  1.00 97.75           C  
ATOM   2843  CE1 PHE A 371     -19.018 -26.480  22.864  1.00 97.75           C  
ATOM   2844  CE2 PHE A 371     -17.807 -27.824  21.288  1.00 97.75           C  
ATOM   2845  CZ  PHE A 371     -18.775 -26.869  21.556  1.00 97.75           C  
ATOM   2846  N   LYS A 372     -14.975 -27.485  27.379  1.00 97.06           N  
ATOM   2847  CA  LYS A 372     -14.732 -27.722  28.799  1.00 97.06           C  
ATOM   2848  C   LYS A 372     -15.998 -27.490  29.620  1.00 97.06           C  
ATOM   2849  CB  LYS A 372     -13.605 -26.823  29.309  1.00 97.06           C  
ATOM   2850  O   LYS A 372     -16.828 -26.650  29.266  1.00 97.06           O  
ATOM   2851  CG  LYS A 372     -12.294 -26.986  28.553  1.00 97.06           C  
ATOM   2852  CD  LYS A 372     -11.215 -26.060  29.101  1.00 97.06           C  
ATOM   2853  CE  LYS A 372      -9.889 -26.258  28.379  1.00 97.06           C  
ATOM   2854  NZ  LYS A 372      -8.801 -25.431  28.982  1.00 97.06           N  
ATOM   2855  N   VAL A 373     -16.175 -28.291  30.672  1.00 95.72           N  
ATOM   2856  CA  VAL A 373     -17.395 -28.206  31.468  1.00 95.72           C  
ATOM   2857  C   VAL A 373     -17.039 -28.006  32.939  1.00 95.72           C  
ATOM   2858  CB  VAL A 373     -18.273 -29.466  31.298  1.00 95.72           C  
ATOM   2859  O   VAL A 373     -16.046 -28.553  33.424  1.00 95.72           O  
ATOM   2860  CG1 VAL A 373     -19.598 -29.305  32.042  1.00 95.72           C  
ATOM   2861  CG2 VAL A 373     -18.519 -29.749  29.817  1.00 95.72           C  
ATOM   2862  N   SER A 374     -17.849 -27.211  33.649  1.00 93.79           N  
ATOM   2863  CA  SER A 374     -17.732 -26.960  35.082  1.00 93.79           C  
ATOM   2864  C   SER A 374     -19.105 -26.818  35.732  1.00 93.79           C  
ATOM   2865  CB  SER A 374     -16.904 -25.700  35.340  1.00 93.79           C  
ATOM   2866  O   SER A 374     -20.050 -26.342  35.101  1.00 93.79           O  
ATOM   2867  OG  SER A 374     -16.819 -25.430  36.729  1.00 93.79           O  
ATOM   2868  N   PRO A 375     -19.214 -27.281  36.991  1.00 89.45           N  
ATOM   2869  CA  PRO A 375     -20.433 -26.853  37.682  1.00 89.45           C  
ATOM   2870  C   PRO A 375     -20.632 -25.340  37.645  1.00 89.45           C  
ATOM   2871  CB  PRO A 375     -20.213 -27.340  39.117  1.00 89.45           C  
ATOM   2872  O   PRO A 375     -19.656 -24.587  37.580  1.00 89.45           O  
ATOM   2873  CG  PRO A 375     -19.244 -28.471  38.993  1.00 89.45           C  
ATOM   2874  CD  PRO A 375     -18.315 -28.180  37.849  1.00 89.45           C  
ATOM   2875  N   TYR A 376     -21.858 -24.970  37.628  1.00 82.97           N  
ATOM   2876  CA  TYR A 376     -22.186 -23.552  37.541  1.00 82.97           C  
ATOM   2877  C   TYR A 376     -21.593 -22.782  38.715  1.00 82.97           C  
ATOM   2878  CB  TYR A 376     -23.704 -23.352  37.499  1.00 82.97           C  
ATOM   2879  O   TYR A 376     -21.676 -23.226  39.862  1.00 82.97           O  
ATOM   2880  CG  TYR A 376     -24.123 -21.912  37.329  1.00 82.97           C  
ATOM   2881  CD1 TYR A 376     -24.542 -21.155  38.420  1.00 82.97           C  
ATOM   2882  CD2 TYR A 376     -24.101 -21.306  36.077  1.00 82.97           C  
ATOM   2883  CE1 TYR A 376     -24.931 -19.828  38.268  1.00 82.97           C  
ATOM   2884  CE2 TYR A 376     -24.488 -19.980  35.913  1.00 82.97           C  
ATOM   2885  OH  TYR A 376     -25.284 -17.937  36.856  1.00 82.97           O  
ATOM   2886  CZ  TYR A 376     -24.900 -19.250  37.013  1.00 82.97           C  
ATOM   2887  N   GLY A 377     -20.811 -21.709  38.443  1.00 79.73           N  
ATOM   2888  CA  GLY A 377     -20.240 -20.835  39.456  1.00 79.73           C  
ATOM   2889  C   GLY A 377     -18.841 -21.243  39.877  1.00 79.73           C  
ATOM   2890  O   GLY A 377     -18.198 -20.550  40.667  1.00 79.73           O  
ATOM   2891  N   LYS A 378     -18.380 -22.372  39.368  1.00 82.34           N  
ATOM   2892  CA  LYS A 378     -17.037 -22.833  39.709  1.00 82.34           C  
ATOM   2893  C   LYS A 378     -16.069 -22.610  38.551  1.00 82.34           C  
ATOM   2894  CB  LYS A 378     -17.060 -24.312  40.096  1.00 82.34           C  
ATOM   2895  O   LYS A 378     -16.468 -22.647  37.385  1.00 82.34           O  
ATOM   2896  CG  LYS A 378     -18.028 -24.643  41.223  1.00 82.34           C  
ATOM   2897  CD  LYS A 378     -17.547 -24.082  42.555  1.00 82.34           C  
ATOM   2898  CE  LYS A 378     -18.464 -24.494  43.699  1.00 82.34           C  
ATOM   2899  NZ  LYS A 378     -18.072 -23.842  44.985  1.00 82.34           N  
ATOM   2900  N   ASP A 379     -14.838 -22.237  38.744  1.00 82.29           N  
ATOM   2901  CA  ASP A 379     -13.842 -21.955  37.716  1.00 82.29           C  
ATOM   2902  C   ASP A 379     -13.049 -23.211  37.360  1.00 82.29           C  
ATOM   2903  CB  ASP A 379     -12.893 -20.847  38.177  1.00 82.29           C  
ATOM   2904  O   ASP A 379     -12.163 -23.170  36.504  1.00 82.29           O  
ATOM   2905  CG  ASP A 379     -13.553 -19.480  38.219  1.00 82.29           C  
ATOM   2906  OD1 ASP A 379     -14.505 -19.238  37.445  1.00 82.29           O  
ATOM   2907  OD2 ASP A 379     -13.116 -18.636  39.031  1.00 82.29           O  
ATOM   2908  N   ALA A 380     -13.404 -24.363  37.910  1.00 88.62           N  
ATOM   2909  CA  ALA A 380     -12.672 -25.605  37.672  1.00 88.62           C  
ATOM   2910  C   ALA A 380     -13.196 -26.321  36.431  1.00 88.62           C  
ATOM   2911  CB  ALA A 380     -12.766 -26.520  38.891  1.00 88.62           C  
ATOM   2912  O   ALA A 380     -14.141 -27.108  36.513  1.00 88.62           O  
ATOM   2913  N   TYR A 381     -12.645 -26.082  35.174  1.00 93.77           N  
ATOM   2914  CA  TYR A 381     -13.084 -26.677  33.917  1.00 93.77           C  
ATOM   2915  C   TYR A 381     -12.329 -27.970  33.633  1.00 93.77           C  
ATOM   2916  CB  TYR A 381     -12.889 -25.693  32.759  1.00 93.77           C  
ATOM   2917  O   TYR A 381     -11.120 -28.052  33.858  1.00 93.77           O  
ATOM   2918  CG  TYR A 381     -13.917 -24.589  32.722  1.00 93.77           C  
ATOM   2919  CD1 TYR A 381     -15.103 -24.737  32.005  1.00 93.77           C  
ATOM   2920  CD2 TYR A 381     -13.705 -23.394  33.401  1.00 93.77           C  
ATOM   2921  CE1 TYR A 381     -16.052 -23.722  31.966  1.00 93.77           C  
ATOM   2922  CE2 TYR A 381     -14.648 -22.371  33.369  1.00 93.77           C  
ATOM   2923  OH  TYR A 381     -16.752 -21.535  32.615  1.00 93.77           O  
ATOM   2924  CZ  TYR A 381     -15.816 -22.544  32.650  1.00 93.77           C  
ATOM   2925  N   THR A 382     -13.117 -28.954  33.271  1.00 94.01           N  
ATOM   2926  CA  THR A 382     -12.554 -30.199  32.760  1.00 94.01           C  
ATOM   2927  C   THR A 382     -12.809 -30.332  31.261  1.00 94.01           C  
ATOM   2928  CB  THR A 382     -13.138 -31.420  33.494  1.00 94.01           C  
ATOM   2929  O   THR A 382     -13.915 -30.063  30.788  1.00 94.01           O  
ATOM   2930  CG2 THR A 382     -12.728 -31.427  34.963  1.00 94.01           C  
ATOM   2931  OG1 THR A 382     -14.568 -31.381  33.409  1.00 94.01           O  
ATOM   2932  N   THR A 383     -11.756 -30.639  30.598  1.00 95.42           N  
ATOM   2933  CA  THR A 383     -11.863 -30.820  29.155  1.00 95.42           C  
ATOM   2934  C   THR A 383     -12.763 -32.007  28.823  1.00 95.42           C  
ATOM   2935  CB  THR A 383     -10.478 -31.027  28.514  1.00 95.42           C  
ATOM   2936  O   THR A 383     -12.645 -33.072  29.432  1.00 95.42           O  
ATOM   2937  CG2 THR A 383     -10.597 -31.260  27.011  1.00 95.42           C  
ATOM   2938  OG1 THR A 383      -9.673 -29.865  28.744  1.00 95.42           O  
ATOM   2939  N   ASP A 384     -13.728 -31.742  27.931  1.00 94.14           N  
ATOM   2940  CA  ASP A 384     -14.569 -32.806  27.393  1.00 94.14           C  
ATOM   2941  C   ASP A 384     -14.070 -33.260  26.023  1.00 94.14           C  
ATOM   2942  CB  ASP A 384     -16.024 -32.343  27.296  1.00 94.14           C  
ATOM   2943  O   ASP A 384     -13.890 -32.442  25.119  1.00 94.14           O  
ATOM   2944  CG  ASP A 384     -16.985 -33.474  26.974  1.00 94.14           C  
ATOM   2945  OD1 ASP A 384     -17.085 -33.872  25.793  1.00 94.14           O  
ATOM   2946  OD2 ASP A 384     -17.652 -33.969  27.908  1.00 94.14           O  
ATOM   2947  N   THR A 385     -13.857 -34.598  25.857  1.00 90.67           N  
ATOM   2948  CA  THR A 385     -13.263 -35.116  24.629  1.00 90.67           C  
ATOM   2949  C   THR A 385     -14.309 -35.836  23.783  1.00 90.67           C  
ATOM   2950  CB  THR A 385     -12.097 -36.075  24.934  1.00 90.67           C  
ATOM   2951  O   THR A 385     -13.974 -36.716  22.988  1.00 90.67           O  
ATOM   2952  CG2 THR A 385     -10.939 -35.340  25.600  1.00 90.67           C  
ATOM   2953  OG1 THR A 385     -12.556 -37.113  25.810  1.00 90.67           O  
ATOM   2954  N   GLY A 386     -15.606 -35.481  23.992  1.00 92.92           N  
ATOM   2955  CA  GLY A 386     -16.689 -36.045  23.202  1.00 92.92           C  
ATOM   2956  C   GLY A 386     -16.716 -35.533  21.775  1.00 92.92           C  
ATOM   2957  O   GLY A 386     -15.867 -34.730  21.382  1.00 92.92           O  
ATOM   2958  N   PRO A 387     -17.599 -36.057  20.981  1.00 94.89           N  
ATOM   2959  CA  PRO A 387     -17.670 -35.736  19.554  1.00 94.89           C  
ATOM   2960  C   PRO A 387     -17.939 -34.255  19.295  1.00 94.89           C  
ATOM   2961  CB  PRO A 387     -18.833 -36.597  19.056  1.00 94.89           C  
ATOM   2962  O   PRO A 387     -17.787 -33.784  18.165  1.00 94.89           O  
ATOM   2963  CG  PRO A 387     -19.650 -36.878  20.275  1.00 94.89           C  
ATOM   2964  CD  PRO A 387     -18.736 -36.900  21.467  1.00 94.89           C  
ATOM   2965  N   ALA A 388     -18.366 -33.492  20.331  1.00 95.80           N  
ATOM   2966  CA  ALA A 388     -18.604 -32.061  20.160  1.00 95.80           C  
ATOM   2967  C   ALA A 388     -17.296 -31.312  19.920  1.00 95.80           C  
ATOM   2968  CB  ALA A 388     -19.324 -31.492  21.380  1.00 95.80           C  
ATOM   2969  O   ALA A 388     -17.289 -30.247  19.297  1.00 95.80           O  
ATOM   2970  N   SER A 389     -16.201 -31.880  20.430  1.00 96.82           N  
ATOM   2971  CA  SER A 389     -14.866 -31.355  20.162  1.00 96.82           C  
ATOM   2972  C   SER A 389     -14.288 -31.943  18.879  1.00 96.82           C  
ATOM   2973  CB  SER A 389     -13.929 -31.650  21.335  1.00 96.82           C  
ATOM   2974  O   SER A 389     -14.700 -33.019  18.442  1.00 96.82           O  
ATOM   2975  OG  SER A 389     -14.394 -31.025  22.519  1.00 96.82           O  
ATOM   2976  N   GLY A 390     -13.410 -31.203  18.230  1.00 95.64           N  
ATOM   2977  CA  GLY A 390     -12.793 -31.745  17.030  1.00 95.64           C  
ATOM   2978  C   GLY A 390     -11.832 -30.778  16.364  1.00 95.64           C  
ATOM   2979  O   GLY A 390     -11.734 -29.617  16.767  1.00 95.64           O  
ATOM   2980  N   GLU A 391     -11.094 -31.401  15.469  1.00 96.38           N  
ATOM   2981  CA  GLU A 391     -10.197 -30.664  14.584  1.00 96.38           C  
ATOM   2982  C   GLU A 391     -10.515 -30.944  13.118  1.00 96.38           C  
ATOM   2983  CB  GLU A 391      -8.737 -31.018  14.882  1.00 96.38           C  
ATOM   2984  O   GLU A 391     -10.665 -32.101  12.719  1.00 96.38           O  
ATOM   2985  CG  GLU A 391      -7.731 -30.143  14.149  1.00 96.38           C  
ATOM   2986  CD  GLU A 391      -6.291 -30.417  14.553  1.00 96.38           C  
ATOM   2987  OE1 GLU A 391      -5.374 -29.746  14.027  1.00 96.38           O  
ATOM   2988  OE2 GLU A 391      -6.078 -31.311  15.403  1.00 96.38           O  
ATOM   2989  N   TRP A 392     -10.711 -29.934  12.344  1.00 95.67           N  
ATOM   2990  CA  TRP A 392     -11.065 -30.052  10.933  1.00 95.67           C  
ATOM   2991  C   TRP A 392     -10.009 -29.396  10.050  1.00 95.67           C  
ATOM   2992  CB  TRP A 392     -12.434 -29.420  10.668  1.00 95.67           C  
ATOM   2993  O   TRP A 392      -9.682 -28.220  10.231  1.00 95.67           O  
ATOM   2994  CG  TRP A 392     -13.560 -30.068  11.417  1.00 95.67           C  
ATOM   2995  CD1 TRP A 392     -14.348 -31.100  10.989  1.00 95.67           C  
ATOM   2996  CD2 TRP A 392     -14.025 -29.722  12.725  1.00 95.67           C  
ATOM   2997  CE2 TRP A 392     -15.100 -30.588  13.028  1.00 95.67           C  
ATOM   2998  CE3 TRP A 392     -13.638 -28.765  13.672  1.00 95.67           C  
ATOM   2999  NE1 TRP A 392     -15.276 -31.418  11.954  1.00 95.67           N  
ATOM   3000  CH2 TRP A 392     -15.392 -29.578  15.149  1.00 95.67           C  
ATOM   3001  CZ2 TRP A 392     -15.791 -30.524  14.241  1.00 95.67           C  
ATOM   3002  CZ3 TRP A 392     -14.327 -28.702  14.877  1.00 95.67           C  
ATOM   3003  N   LEU A 393      -9.552 -30.187   9.158  1.00 93.42           N  
ATOM   3004  CA  LEU A 393      -8.487 -29.703   8.287  1.00 93.42           C  
ATOM   3005  C   LEU A 393      -9.047 -29.247   6.944  1.00 93.42           C  
ATOM   3006  CB  LEU A 393      -7.434 -30.793   8.070  1.00 93.42           C  
ATOM   3007  O   LEU A 393      -8.406 -28.474   6.229  1.00 93.42           O  
ATOM   3008  CG  LEU A 393      -6.737 -31.322   9.325  1.00 93.42           C  
ATOM   3009  CD1 LEU A 393      -5.810 -32.479   8.968  1.00 93.42           C  
ATOM   3010  CD2 LEU A 393      -5.964 -30.205  10.018  1.00 93.42           C  
ATOM   3011  N   SER A 394     -10.346 -29.679   6.632  1.00 92.10           N  
ATOM   3012  CA  SER A 394     -10.837 -29.442   5.278  1.00 92.10           C  
ATOM   3013  C   SER A 394     -12.034 -28.497   5.281  1.00 92.10           C  
ATOM   3014  CB  SER A 394     -11.220 -30.762   4.608  1.00 92.10           C  
ATOM   3015  O   SER A 394     -12.453 -28.014   4.227  1.00 92.10           O  
ATOM   3016  OG  SER A 394     -12.167 -31.468   5.391  1.00 92.10           O  
ATOM   3017  N   ILE A 395     -12.647 -28.242   6.410  1.00 93.42           N  
ATOM   3018  CA  ILE A 395     -13.806 -27.357   6.432  1.00 93.42           C  
ATOM   3019  C   ILE A 395     -13.490 -26.114   7.260  1.00 93.42           C  
ATOM   3020  CB  ILE A 395     -15.053 -28.074   6.996  1.00 93.42           C  
ATOM   3021  O   ILE A 395     -12.592 -26.134   8.104  1.00 93.42           O  
ATOM   3022  CG1 ILE A 395     -14.817 -28.491   8.452  1.00 93.42           C  
ATOM   3023  CG2 ILE A 395     -15.417 -29.285   6.132  1.00 93.42           C  
ATOM   3024  CD1 ILE A 395     -16.063 -29.008   9.159  1.00 93.42           C  
ATOM   3025  N   SER A 396     -14.279 -25.041   7.061  1.00 96.04           N  
ATOM   3026  CA  SER A 396     -14.010 -23.778   7.742  1.00 96.04           C  
ATOM   3027  C   SER A 396     -15.238 -23.288   8.503  1.00 96.04           C  
ATOM   3028  CB  SER A 396     -13.563 -22.713   6.740  1.00 96.04           C  
ATOM   3029  O   SER A 396     -15.222 -22.200   9.082  1.00 96.04           O  
ATOM   3030  OG  SER A 396     -14.542 -22.527   5.732  1.00 96.04           O  
ATOM   3031  N   SER A 397     -16.307 -24.124   8.434  1.00 97.16           N  
ATOM   3032  CA  SER A 397     -17.491 -23.664   9.152  1.00 97.16           C  
ATOM   3033  C   SER A 397     -18.352 -24.837   9.608  1.00 97.16           C  
ATOM   3034  CB  SER A 397     -18.318 -22.723   8.275  1.00 97.16           C  
ATOM   3035  O   SER A 397     -18.379 -25.884   8.957  1.00 97.16           O  
ATOM   3036  OG  SER A 397     -18.917 -23.432   7.203  1.00 97.16           O  
ATOM   3037  N   LEU A 398     -18.943 -24.720  10.730  1.00 97.18           N  
ATOM   3038  CA  LEU A 398     -20.016 -25.543  11.278  1.00 97.18           C  
ATOM   3039  C   LEU A 398     -21.284 -24.720  11.479  1.00 97.18           C  
ATOM   3040  CB  LEU A 398     -19.585 -26.171  12.606  1.00 97.18           C  
ATOM   3041  O   LEU A 398     -21.259 -23.690  12.157  1.00 97.18           O  
ATOM   3042  CG  LEU A 398     -18.361 -27.087  12.557  1.00 97.18           C  
ATOM   3043  CD1 LEU A 398     -17.888 -27.414  13.970  1.00 97.18           C  
ATOM   3044  CD2 LEU A 398     -18.677 -28.362  11.784  1.00 97.18           C  
ATOM   3045  N   VAL A 399     -22.299 -25.234  10.902  1.00 96.99           N  
ATOM   3046  CA  VAL A 399     -23.568 -24.526  11.030  1.00 96.99           C  
ATOM   3047  C   VAL A 399     -24.631 -25.467  11.592  1.00 96.99           C  
ATOM   3048  CB  VAL A 399     -24.032 -23.945   9.676  1.00 96.99           C  
ATOM   3049  O   VAL A 399     -24.922 -26.509  11.000  1.00 96.99           O  
ATOM   3050  CG1 VAL A 399     -25.349 -23.187   9.836  1.00 96.99           C  
ATOM   3051  CG2 VAL A 399     -22.956 -23.033   9.089  1.00 96.99           C  
ATOM   3052  N   ASN A 400     -25.140 -25.129  12.736  1.00 96.04           N  
ATOM   3053  CA  ASN A 400     -26.170 -25.943  13.373  1.00 96.04           C  
ATOM   3054  C   ASN A 400     -25.767 -27.413  13.432  1.00 96.04           C  
ATOM   3055  CB  ASN A 400     -27.506 -25.787  12.643  1.00 96.04           C  
ATOM   3056  O   ASN A 400     -26.556 -28.292  13.081  1.00 96.04           O  
ATOM   3057  CG  ASN A 400     -28.062 -24.380  12.737  1.00 96.04           C  
ATOM   3058  ND2 ASN A 400     -28.655 -23.903  11.648  1.00 96.04           N  
ATOM   3059  OD1 ASN A 400     -27.960 -23.727  13.778  1.00 96.04           O  
ATOM   3060  N   SER A 401     -24.576 -27.623  13.796  1.00 96.59           N  
ATOM   3061  CA  SER A 401     -24.000 -28.964  13.813  1.00 96.59           C  
ATOM   3062  C   SER A 401     -24.099 -29.590  15.200  1.00 96.59           C  
ATOM   3063  CB  SER A 401     -22.539 -28.926  13.365  1.00 96.59           C  
ATOM   3064  O   SER A 401     -23.337 -29.236  16.102  1.00 96.59           O  
ATOM   3065  OG  SER A 401     -21.968 -30.223  13.398  1.00 96.59           O  
ATOM   3066  N   PRO A 402     -24.993 -30.515  15.407  1.00 96.34           N  
ATOM   3067  CA  PRO A 402     -25.192 -31.115  16.728  1.00 96.34           C  
ATOM   3068  C   PRO A 402     -24.151 -32.183  17.054  1.00 96.34           C  
ATOM   3069  CB  PRO A 402     -26.591 -31.728  16.630  1.00 96.34           C  
ATOM   3070  O   PRO A 402     -23.746 -32.945  16.172  1.00 96.34           O  
ATOM   3071  CG  PRO A 402     -26.775 -32.030  15.178  1.00 96.34           C  
ATOM   3072  CD  PRO A 402     -26.007 -31.017  14.379  1.00 96.34           C  
ATOM   3073  N   ALA A 403     -23.707 -32.246  18.273  1.00 97.04           N  
ATOM   3074  CA  ALA A 403     -22.798 -33.265  18.791  1.00 97.04           C  
ATOM   3075  C   ALA A 403     -22.843 -33.317  20.316  1.00 97.04           C  
ATOM   3076  CB  ALA A 403     -21.373 -33.000  18.313  1.00 97.04           C  
ATOM   3077  O   ALA A 403     -23.040 -32.291  20.972  1.00 97.04           O  
ATOM   3078  N   ASN A 404     -22.715 -34.511  20.859  1.00 95.92           N  
ATOM   3079  CA  ASN A 404     -22.822 -34.707  22.301  1.00 95.92           C  
ATOM   3080  C   ASN A 404     -21.472 -34.533  22.992  1.00 95.92           C  
ATOM   3081  CB  ASN A 404     -23.405 -36.086  22.614  1.00 95.92           C  
ATOM   3082  O   ASN A 404     -20.432 -34.872  22.425  1.00 95.92           O  
ATOM   3083  CG  ASN A 404     -24.846 -36.226  22.166  1.00 95.92           C  
ATOM   3084  ND2 ASN A 404     -25.304 -37.464  22.018  1.00 95.92           N  
ATOM   3085  OD1 ASN A 404     -25.543 -35.230  21.956  1.00 95.92           O  
ATOM   3086  N   LEU A 405     -21.572 -33.992  24.174  1.00 96.36           N  
ATOM   3087  CA  LEU A 405     -20.428 -34.112  25.072  1.00 96.36           C  
ATOM   3088  C   LEU A 405     -20.297 -35.538  25.597  1.00 96.36           C  
ATOM   3089  CB  LEU A 405     -20.560 -33.135  26.243  1.00 96.36           C  
ATOM   3090  O   LEU A 405     -21.262 -36.306  25.567  1.00 96.36           O  
ATOM   3091  CG  LEU A 405     -20.607 -31.649  25.884  1.00 96.36           C  
ATOM   3092  CD1 LEU A 405     -20.732 -30.803  27.146  1.00 96.36           C  
ATOM   3093  CD2 LEU A 405     -19.368 -31.252  25.088  1.00 96.36           C  
ATOM   3094  N   ALA A 406     -19.112 -35.984  26.102  1.00 93.82           N  
ATOM   3095  CA  ALA A 406     -18.860 -37.370  26.487  1.00 93.82           C  
ATOM   3096  C   ALA A 406     -19.265 -37.618  27.937  1.00 93.82           C  
ATOM   3097  CB  ALA A 406     -17.389 -37.721  26.281  1.00 93.82           C  
ATOM   3098  O   ALA A 406     -19.636 -38.737  28.302  1.00 93.82           O  
ATOM   3099  N   GLY A 407     -19.263 -36.531  28.738  1.00 90.82           N  
ATOM   3100  CA  GLY A 407     -19.508 -36.697  30.162  1.00 90.82           C  
ATOM   3101  C   GLY A 407     -20.971 -36.926  30.493  1.00 90.82           C  
ATOM   3102  O   GLY A 407     -21.840 -36.769  29.632  1.00 90.82           O  
ATOM   3103  N   GLU A 408     -21.238 -37.467  31.643  1.00 90.51           N  
ATOM   3104  CA  GLU A 408     -22.560 -37.531  32.260  1.00 90.51           C  
ATOM   3105  C   GLU A 408     -22.767 -36.381  33.242  1.00 90.51           C  
ATOM   3106  CB  GLU A 408     -22.757 -38.872  32.971  1.00 90.51           C  
ATOM   3107  O   GLU A 408     -22.020 -36.246  34.213  1.00 90.51           O  
ATOM   3108  CG  GLU A 408     -23.079 -40.025  32.032  1.00 90.51           C  
ATOM   3109  CD  GLU A 408     -23.610 -41.255  32.751  1.00 90.51           C  
ATOM   3110  OE1 GLU A 408     -24.066 -42.204  32.074  1.00 90.51           O  
ATOM   3111  OE2 GLU A 408     -23.571 -41.268  34.001  1.00 90.51           O  
ATOM   3112  N   TYR A 409     -23.771 -35.549  32.986  1.00 90.19           N  
ATOM   3113  CA  TYR A 409     -23.999 -34.328  33.750  1.00 90.19           C  
ATOM   3114  C   TYR A 409     -25.364 -34.354  34.427  1.00 90.19           C  
ATOM   3115  CB  TYR A 409     -23.890 -33.098  32.843  1.00 90.19           C  
ATOM   3116  O   TYR A 409     -26.397 -34.355  33.755  1.00 90.19           O  
ATOM   3117  CG  TYR A 409     -22.616 -33.052  32.034  1.00 90.19           C  
ATOM   3118  CD1 TYR A 409     -21.418 -32.634  32.608  1.00 90.19           C  
ATOM   3119  CD2 TYR A 409     -22.609 -33.424  30.694  1.00 90.19           C  
ATOM   3120  CE1 TYR A 409     -20.243 -32.587  31.865  1.00 90.19           C  
ATOM   3121  CE2 TYR A 409     -21.440 -33.382  29.942  1.00 90.19           C  
ATOM   3122  OH  TYR A 409     -19.103 -32.919  29.796  1.00 90.19           O  
ATOM   3123  CZ  TYR A 409     -20.263 -32.963  30.536  1.00 90.19           C  
ATOM   3124  N   ALA A 410     -25.304 -34.512  35.776  1.00 84.90           N  
ATOM   3125  CA  ALA A 410     -26.506 -34.708  36.582  1.00 84.90           C  
ATOM   3126  C   ALA A 410     -27.539 -33.621  36.299  1.00 84.90           C  
ATOM   3127  CB  ALA A 410     -26.153 -34.729  38.067  1.00 84.90           C  
ATOM   3128  O   ALA A 410     -27.210 -32.432  36.282  1.00 84.90           O  
ATOM   3129  N   ALA A 411     -28.762 -33.990  36.126  1.00 83.25           N  
ATOM   3130  CA  ALA A 411     -29.871 -33.113  35.759  1.00 83.25           C  
ATOM   3131  C   ALA A 411     -30.292 -32.239  36.936  1.00 83.25           C  
ATOM   3132  CB  ALA A 411     -31.056 -33.935  35.259  1.00 83.25           C  
ATOM   3133  O   ALA A 411     -30.963 -31.220  36.753  1.00 83.25           O  
ATOM   3134  N   ASN A 412     -29.918 -32.618  38.125  1.00 77.48           N  
ATOM   3135  CA  ASN A 412     -30.299 -31.866  39.316  1.00 77.48           C  
ATOM   3136  C   ASN A 412     -29.256 -30.809  39.669  1.00 77.48           C  
ATOM   3137  CB  ASN A 412     -30.520 -32.810  40.500  1.00 77.48           C  
ATOM   3138  O   ASN A 412     -29.315 -30.207  40.742  1.00 77.48           O  
ATOM   3139  CG  ASN A 412     -29.262 -33.560  40.891  1.00 77.48           C  
ATOM   3140  ND2 ASN A 412     -29.240 -34.087  42.109  1.00 77.48           N  
ATOM   3141  OD1 ASN A 412     -28.317 -33.665  40.104  1.00 77.48           O  
ATOM   3142  N   LYS A 413     -28.247 -30.619  38.818  1.00 80.67           N  
ATOM   3143  CA  LYS A 413     -27.220 -29.594  38.982  1.00 80.67           C  
ATOM   3144  C   LYS A 413     -27.160 -28.678  37.763  1.00 80.67           C  
ATOM   3145  CB  LYS A 413     -25.853 -30.236  39.223  1.00 80.67           C  
ATOM   3146  O   LYS A 413     -27.630 -29.041  36.683  1.00 80.67           O  
ATOM   3147  CG  LYS A 413     -25.774 -31.061  40.499  1.00 80.67           C  
ATOM   3148  CD  LYS A 413     -24.341 -31.478  40.807  1.00 80.67           C  
ATOM   3149  CE  LYS A 413     -24.252 -32.253  42.114  1.00 80.67           C  
ATOM   3150  NZ  LYS A 413     -22.848 -32.658  42.424  1.00 80.67           N  
ATOM   3151  N   SER A 414     -26.689 -27.543  37.989  1.00 85.44           N  
ATOM   3152  CA  SER A 414     -26.421 -26.643  36.872  1.00 85.44           C  
ATOM   3153  C   SER A 414     -24.956 -26.701  36.455  1.00 85.44           C  
ATOM   3154  CB  SER A 414     -26.799 -25.207  37.239  1.00 85.44           C  
ATOM   3155  O   SER A 414     -24.082 -26.985  37.276  1.00 85.44           O  
ATOM   3156  OG  SER A 414     -26.056 -24.762  38.360  1.00 85.44           O  
ATOM   3157  N   TRP A 415     -24.730 -26.576  35.182  1.00 91.54           N  
ATOM   3158  CA  TRP A 415     -23.392 -26.652  34.604  1.00 91.54           C  
ATOM   3159  C   TRP A 415     -23.103 -25.430  33.738  1.00 91.54           C  
ATOM   3160  CB  TRP A 415     -23.236 -27.929  33.774  1.00 91.54           C  
ATOM   3161  O   TRP A 415     -24.017 -24.679  33.389  1.00 91.54           O  
ATOM   3162  CG  TRP A 415     -23.526 -29.189  34.534  1.00 91.54           C  
ATOM   3163  CD1 TRP A 415     -24.740 -29.798  34.686  1.00 91.54           C  
ATOM   3164  CD2 TRP A 415     -22.582 -29.990  35.251  1.00 91.54           C  
ATOM   3165  CE2 TRP A 415     -23.295 -31.072  35.814  1.00 91.54           C  
ATOM   3166  CE3 TRP A 415     -21.201 -29.898  35.472  1.00 91.54           C  
ATOM   3167  NE1 TRP A 415     -24.608 -30.932  35.454  1.00 91.54           N  
ATOM   3168  CH2 TRP A 415     -21.320 -31.943  36.785  1.00 91.54           C  
ATOM   3169  CZ2 TRP A 415     -22.671 -32.057  36.584  1.00 91.54           C  
ATOM   3170  CZ3 TRP A 415     -20.583 -30.879  36.239  1.00 91.54           C  
ATOM   3171  N   GLN A 416     -21.886 -25.244  33.430  1.00 92.63           N  
ATOM   3172  CA  GLN A 416     -21.417 -24.267  32.454  1.00 92.63           C  
ATOM   3173  C   GLN A 416     -20.466 -24.909  31.447  1.00 92.63           C  
ATOM   3174  CB  GLN A 416     -20.727 -23.096  33.154  1.00 92.63           C  
ATOM   3175  O   GLN A 416     -19.571 -25.667  31.827  1.00 92.63           O  
ATOM   3176  CG  GLN A 416     -20.386 -21.938  32.225  1.00 92.63           C  
ATOM   3177  CD  GLN A 416     -19.825 -20.738  32.964  1.00 92.63           C  
ATOM   3178  NE2 GLN A 416     -20.560 -19.631  32.943  1.00 92.63           N  
ATOM   3179  OE1 GLN A 416     -18.740 -20.804  33.551  1.00 92.63           O  
ATOM   3180  N   VAL A 417     -20.691 -24.596  30.214  1.00 96.02           N  
ATOM   3181  CA  VAL A 417     -19.864 -25.135  29.140  1.00 96.02           C  
ATOM   3182  C   VAL A 417     -19.050 -24.013  28.500  1.00 96.02           C  
ATOM   3183  CB  VAL A 417     -20.720 -25.849  28.070  1.00 96.02           C  
ATOM   3184  O   VAL A 417     -19.601 -22.976  28.122  1.00 96.02           O  
ATOM   3185  CG1 VAL A 417     -19.835 -26.416  26.961  1.00 96.02           C  
ATOM   3186  CG2 VAL A 417     -21.557 -26.956  28.708  1.00 96.02           C  
ATOM   3187  N   LEU A 418     -17.750 -24.187  28.421  1.00 96.11           N  
ATOM   3188  CA  LEU A 418     -16.816 -23.279  27.763  1.00 96.11           C  
ATOM   3189  C   LEU A 418     -16.291 -23.885  26.466  1.00 96.11           C  
ATOM   3190  CB  LEU A 418     -15.648 -22.944  28.694  1.00 96.11           C  
ATOM   3191  O   LEU A 418     -15.821 -25.025  26.455  1.00 96.11           O  
ATOM   3192  CG  LEU A 418     -14.486 -22.170  28.072  1.00 96.11           C  
ATOM   3193  CD1 LEU A 418     -14.936 -20.769  27.671  1.00 96.11           C  
ATOM   3194  CD2 LEU A 418     -13.309 -22.102  29.040  1.00 96.11           C  
ATOM   3195  N   ALA A 419     -16.404 -23.119  25.439  1.00 97.67           N  
ATOM   3196  CA  ALA A 419     -15.842 -23.558  24.164  1.00 97.67           C  
ATOM   3197  C   ALA A 419     -14.726 -22.624  23.706  1.00 97.67           C  
ATOM   3198  CB  ALA A 419     -16.935 -23.638  23.100  1.00 97.67           C  
ATOM   3199  O   ALA A 419     -14.825 -21.405  23.862  1.00 97.67           O  
ATOM   3200  N   ILE A 420     -13.667 -23.196  23.146  1.00 98.01           N  
ATOM   3201  CA  ILE A 420     -12.547 -22.454  22.578  1.00 98.01           C  
ATOM   3202  C   ILE A 420     -12.354 -22.852  21.116  1.00 98.01           C  
ATOM   3203  CB  ILE A 420     -11.246 -22.695  23.376  1.00 98.01           C  
ATOM   3204  O   ILE A 420     -12.131 -24.026  20.811  1.00 98.01           O  
ATOM   3205  CG1 ILE A 420     -11.454 -22.344  24.854  1.00 98.01           C  
ATOM   3206  CG2 ILE A 420     -10.090 -21.888  22.779  1.00 98.01           C  
ATOM   3207  CD1 ILE A 420     -10.355 -22.861  25.773  1.00 98.01           C  
ATOM   3208  N   LEU A 421     -12.513 -21.895  20.234  1.00 98.45           N  
ATOM   3209  CA  LEU A 421     -12.269 -22.092  18.810  1.00 98.45           C  
ATOM   3210  C   LEU A 421     -10.942 -21.467  18.393  1.00 98.45           C  
ATOM   3211  CB  LEU A 421     -13.410 -21.493  17.983  1.00 98.45           C  
ATOM   3212  O   LEU A 421     -10.716 -20.275  18.615  1.00 98.45           O  
ATOM   3213  CG  LEU A 421     -13.277 -21.604  16.463  1.00 98.45           C  
ATOM   3214  CD1 LEU A 421     -13.318 -23.066  16.033  1.00 98.45           C  
ATOM   3215  CD2 LEU A 421     -14.377 -20.806  15.771  1.00 98.45           C  
ATOM   3216  N   GLU A 422     -10.079 -22.289  17.773  1.00 98.02           N  
ATOM   3217  CA  GLU A 422      -8.742 -21.852  17.383  1.00 98.02           C  
ATOM   3218  C   GLU A 422      -8.495 -22.092  15.896  1.00 98.02           C  
ATOM   3219  CB  GLU A 422      -7.677 -22.570  18.216  1.00 98.02           C  
ATOM   3220  O   GLU A 422      -8.943 -23.098  15.342  1.00 98.02           O  
ATOM   3221  CG  GLU A 422      -7.796 -22.321  19.712  1.00 98.02           C  
ATOM   3222  CD  GLU A 422      -6.896 -23.222  20.543  1.00 98.02           C  
ATOM   3223  OE1 GLU A 422      -5.706 -22.882  20.735  1.00 98.02           O  
ATOM   3224  OE2 GLU A 422      -7.385 -24.278  21.006  1.00 98.02           O  
ATOM   3225  N   ASP A 423      -7.919 -21.088  15.254  1.00 96.98           N  
ATOM   3226  CA  ASP A 423      -7.279 -21.336  13.965  1.00 96.98           C  
ATOM   3227  C   ASP A 423      -5.763 -21.178  14.065  1.00 96.98           C  
ATOM   3228  CB  ASP A 423      -7.838 -20.393  12.898  1.00 96.98           C  
ATOM   3229  O   ASP A 423      -5.202 -21.201  15.162  1.00 96.98           O  
ATOM   3230  CG  ASP A 423      -7.369 -18.959  13.071  1.00 96.98           C  
ATOM   3231  OD1 ASP A 423      -6.559 -18.687  13.983  1.00 96.98           O  
ATOM   3232  OD2 ASP A 423      -7.817 -18.092  12.289  1.00 96.98           O  
ATOM   3233  N   LYS A 424      -5.051 -21.107  13.025  1.00 95.48           N  
ATOM   3234  CA  LYS A 424      -3.591 -21.130  13.035  1.00 95.48           C  
ATOM   3235  C   LYS A 424      -3.025 -19.832  13.604  1.00 95.48           C  
ATOM   3236  CB  LYS A 424      -3.047 -21.365  11.625  1.00 95.48           C  
ATOM   3237  O   LYS A 424      -1.848 -19.767  13.964  1.00 95.48           O  
ATOM   3238  CG  LYS A 424      -3.258 -22.781  11.109  1.00 95.48           C  
ATOM   3239  CD  LYS A 424      -2.271 -23.757  11.734  1.00 95.48           C  
ATOM   3240  CE  LYS A 424      -2.355 -25.132  11.086  1.00 95.48           C  
ATOM   3241  NZ  LYS A 424      -1.423 -26.106  11.728  1.00 95.48           N  
ATOM   3242  N   PHE A 425      -3.929 -18.886  13.743  1.00 95.71           N  
ATOM   3243  CA  PHE A 425      -3.379 -17.578  14.081  1.00 95.71           C  
ATOM   3244  C   PHE A 425      -3.938 -17.083  15.410  1.00 95.71           C  
ATOM   3245  CB  PHE A 425      -3.682 -16.564  12.974  1.00 95.71           C  
ATOM   3246  O   PHE A 425      -3.192 -16.585  16.256  1.00 95.71           O  
ATOM   3247  CG  PHE A 425      -3.125 -16.948  11.630  1.00 95.71           C  
ATOM   3248  CD1 PHE A 425      -1.766 -16.830  11.365  1.00 95.71           C  
ATOM   3249  CD2 PHE A 425      -3.961 -17.429  10.630  1.00 95.71           C  
ATOM   3250  CE1 PHE A 425      -1.248 -17.185  10.122  1.00 95.71           C  
ATOM   3251  CE2 PHE A 425      -3.450 -17.785   9.385  1.00 95.71           C  
ATOM   3252  CZ  PHE A 425      -2.094 -17.662   9.133  1.00 95.71           C  
ATOM   3253  N   THR A 426      -5.271 -17.269  15.541  1.00 96.61           N  
ATOM   3254  CA  THR A 426      -5.902 -16.683  16.719  1.00 96.61           C  
ATOM   3255  C   THR A 426      -6.904 -17.654  17.335  1.00 96.61           C  
ATOM   3256  CB  THR A 426      -6.611 -15.361  16.372  1.00 96.61           C  
ATOM   3257  O   THR A 426      -7.134 -18.740  16.799  1.00 96.61           O  
ATOM   3258  CG2 THR A 426      -5.633 -14.350  15.783  1.00 96.61           C  
ATOM   3259  OG1 THR A 426      -7.648 -15.617  15.418  1.00 96.61           O  
ATOM   3260  N   SER A 427      -7.533 -17.235  18.524  1.00 97.34           N  
ATOM   3261  CA  SER A 427      -8.555 -18.025  19.204  1.00 97.34           C  
ATOM   3262  C   SER A 427      -9.654 -17.135  19.774  1.00 97.34           C  
ATOM   3263  CB  SER A 427      -7.931 -18.859  20.323  1.00 97.34           C  
ATOM   3264  O   SER A 427      -9.448 -15.936  19.973  1.00 97.34           O  
ATOM   3265  OG  SER A 427      -7.495 -18.029  21.386  1.00 97.34           O  
ATOM   3266  N   THR A 428     -10.878 -17.711  19.916  1.00 97.96           N  
ATOM   3267  CA  THR A 428     -12.002 -17.076  20.594  1.00 97.96           C  
ATOM   3268  C   THR A 428     -12.726 -18.075  21.493  1.00 97.96           C  
ATOM   3269  CB  THR A 428     -12.997 -16.476  19.584  1.00 97.96           C  
ATOM   3270  O   THR A 428     -12.684 -19.283  21.247  1.00 97.96           O  
ATOM   3271  CG2 THR A 428     -13.774 -17.570  18.860  1.00 97.96           C  
ATOM   3272  OG1 THR A 428     -13.922 -15.629  20.278  1.00 97.96           O  
ATOM   3273  N   SER A 429     -13.407 -17.603  22.538  1.00 96.65           N  
ATOM   3274  CA  SER A 429     -14.114 -18.486  23.460  1.00 96.65           C  
ATOM   3275  C   SER A 429     -15.558 -18.039  23.657  1.00 96.65           C  
ATOM   3276  CB  SER A 429     -13.398 -18.533  24.811  1.00 96.65           C  
ATOM   3277  O   SER A 429     -15.891 -16.876  23.420  1.00 96.65           O  
ATOM   3278  OG  SER A 429     -13.419 -17.262  25.436  1.00 96.65           O  
ATOM   3279  N   PHE A 430     -16.452 -18.977  23.975  1.00 95.93           N  
ATOM   3280  CA  PHE A 430     -17.872 -18.769  24.228  1.00 95.93           C  
ATOM   3281  C   PHE A 430     -18.364 -19.687  25.341  1.00 95.93           C  
ATOM   3282  CB  PHE A 430     -18.687 -19.007  22.953  1.00 95.93           C  
ATOM   3283  O   PHE A 430     -18.048 -20.878  25.355  1.00 95.93           O  
ATOM   3284  CG  PHE A 430     -20.137 -18.622  23.078  1.00 95.93           C  
ATOM   3285  CD1 PHE A 430     -21.099 -19.575  23.390  1.00 95.93           C  
ATOM   3286  CD2 PHE A 430     -20.537 -17.306  22.883  1.00 95.93           C  
ATOM   3287  CE1 PHE A 430     -22.441 -19.221  23.507  1.00 95.93           C  
ATOM   3288  CE2 PHE A 430     -21.877 -16.946  22.998  1.00 95.93           C  
ATOM   3289  CZ  PHE A 430     -22.827 -17.905  23.309  1.00 95.93           C  
ATOM   3290  N   LYS A 431     -19.210 -19.072  26.323  1.00 94.20           N  
ATOM   3291  CA  LYS A 431     -19.773 -19.831  27.436  1.00 94.20           C  
ATOM   3292  C   LYS A 431     -21.286 -19.971  27.297  1.00 94.20           C  
ATOM   3293  CB  LYS A 431     -19.429 -19.164  28.769  1.00 94.20           C  
ATOM   3294  O   LYS A 431     -21.965 -19.035  26.868  1.00 94.20           O  
ATOM   3295  CG  LYS A 431     -17.951 -19.219  29.126  1.00 94.20           C  
ATOM   3296  CD  LYS A 431     -17.674 -18.547  30.464  1.00 94.20           C  
ATOM   3297  CE  LYS A 431     -16.191 -18.578  30.810  1.00 94.20           C  
ATOM   3298  NZ  LYS A 431     -15.907 -17.874  32.096  1.00 94.20           N  
ATOM   3299  N   ALA A 432     -21.748 -21.113  27.675  1.00 92.95           N  
ATOM   3300  CA  ALA A 432     -23.188 -21.340  27.768  1.00 92.95           C  
ATOM   3301  C   ALA A 432     -23.552 -22.017  29.087  1.00 92.95           C  
ATOM   3302  CB  ALA A 432     -23.670 -22.183  26.590  1.00 92.95           C  
ATOM   3303  O   ALA A 432     -22.853 -22.928  29.538  1.00 92.95           O  
ATOM   3304  N   GLN A 433     -24.626 -21.467  29.617  1.00 88.51           N  
ATOM   3305  CA  GLN A 433     -25.128 -22.038  30.862  1.00 88.51           C  
ATOM   3306  C   GLN A 433     -26.122 -23.164  30.589  1.00 88.51           C  
ATOM   3307  CB  GLN A 433     -25.782 -20.957  31.723  1.00 88.51           C  
ATOM   3308  O   GLN A 433     -26.896 -23.097  29.633  1.00 88.51           O  
ATOM   3309  CG  GLN A 433     -24.831 -19.843  32.140  1.00 88.51           C  
ATOM   3310  CD  GLN A 433     -25.523 -18.743  32.924  1.00 88.51           C  
ATOM   3311  NE2 GLN A 433     -24.782 -17.687  33.242  1.00 88.51           N  
ATOM   3312  OE1 GLN A 433     -26.712 -18.842  33.239  1.00 88.51           O  
ATOM   3313  N   VAL A 434     -25.985 -24.125  31.513  1.00 87.85           N  
ATOM   3314  CA  VAL A 434     -26.924 -25.241  31.474  1.00 87.85           C  
ATOM   3315  C   VAL A 434     -27.714 -25.299  32.780  1.00 87.85           C  
ATOM   3316  CB  VAL A 434     -26.200 -26.584  31.229  1.00 87.85           C  
ATOM   3317  O   VAL A 434     -27.208 -25.780  33.797  1.00 87.85           O  
ATOM   3318  CG1 VAL A 434     -27.210 -27.713  31.023  1.00 87.85           C  
ATOM   3319  CG2 VAL A 434     -25.265 -26.474  30.026  1.00 87.85           C  
ATOM   3320  N   PRO A 435     -28.893 -24.748  32.814  1.00 78.59           N  
ATOM   3321  CA  PRO A 435     -29.677 -24.760  34.052  1.00 78.59           C  
ATOM   3322  C   PRO A 435     -30.175 -26.156  34.421  1.00 78.59           C  
ATOM   3323  CB  PRO A 435     -30.850 -23.828  33.736  1.00 78.59           C  
ATOM   3324  O   PRO A 435     -30.069 -27.085  33.617  1.00 78.59           O  
ATOM   3325  CG  PRO A 435     -30.994 -23.886  32.249  1.00 78.59           C  
ATOM   3326  CD  PRO A 435     -29.657 -24.221  31.653  1.00 78.59           C  
ATOM   3327  N   VAL A 436     -30.705 -26.262  35.755  1.00 73.49           N  
ATOM   3328  CA  VAL A 436     -31.334 -27.499  36.204  1.00 73.49           C  
ATOM   3329  C   VAL A 436     -32.573 -27.785  35.359  1.00 73.49           C  
ATOM   3330  CB  VAL A 436     -31.714 -27.432  37.701  1.00 73.49           C  
ATOM   3331  O   VAL A 436     -33.135 -26.877  34.742  1.00 73.49           O  
ATOM   3332  CG1 VAL A 436     -30.461 -27.384  38.574  1.00 73.49           C  
ATOM   3333  CG2 VAL A 436     -32.604 -26.220  37.971  1.00 73.49           C  
ATOM   3334  N   GLU A 437     -32.878 -29.055  35.119  1.00 63.10           N  
ATOM   3335  CA  GLU A 437     -34.126 -29.486  34.494  1.00 63.10           C  
ATOM   3336  C   GLU A 437     -35.337 -28.956  35.257  1.00 63.10           C  
ATOM   3337  CB  GLU A 437     -34.185 -31.013  34.407  1.00 63.10           C  
ATOM   3338  O   GLU A 437     -35.344 -28.947  36.490  1.00 63.10           O  
ATOM   3339  CG  GLU A 437     -35.356 -31.537  33.589  1.00 63.10           C  
ATOM   3340  CD  GLU A 437     -35.389 -33.054  33.492  1.00 63.10           C  
ATOM   3341  OE1 GLU A 437     -36.137 -33.592  32.645  1.00 63.10           O  
ATOM   3342  OE2 GLU A 437     -34.661 -33.710  34.271  1.00 63.10           O  
ATOM   3343  N   SER A 438     -36.113 -27.847  34.845  1.00 59.52           N  
ATOM   3344  CA  SER A 438     -37.346 -27.344  35.443  1.00 59.52           C  
ATOM   3345  C   SER A 438     -38.391 -28.448  35.566  1.00 59.52           C  
ATOM   3346  CB  SER A 438     -37.910 -26.187  34.616  1.00 59.52           C  
ATOM   3347  O   SER A 438     -38.461 -29.341  34.719  1.00 59.52           O  
ATOM   3348  OG  SER A 438     -38.567 -26.670  33.458  1.00 59.52           O  
ATOM   3349  N   VAL A 439     -38.802 -28.727  36.957  1.00 63.09           N  
ATOM   3350  CA  VAL A 439     -39.899 -29.633  37.284  1.00 63.09           C  
ATOM   3351  C   VAL A 439     -41.234 -28.967  36.957  1.00 63.09           C  
ATOM   3352  CB  VAL A 439     -39.863 -30.055  38.770  1.00 63.09           C  
ATOM   3353  O   VAL A 439     -41.541 -27.891  37.476  1.00 63.09           O  
ATOM   3354  CG1 VAL A 439     -41.013 -31.009  39.088  1.00 63.09           C  
ATOM   3355  CG2 VAL A 439     -38.520 -30.699  39.109  1.00 63.09           C  
ATOM   3356  N   VAL A 440     -41.848 -29.385  35.893  1.00 68.20           N  
ATOM   3357  CA  VAL A 440     -43.141 -28.843  35.487  1.00 68.20           C  
ATOM   3358  C   VAL A 440     -44.245 -29.428  36.365  1.00 68.20           C  
ATOM   3359  CB  VAL A 440     -43.435 -29.132  33.998  1.00 68.20           C  
ATOM   3360  O   VAL A 440     -45.103 -28.696  36.863  1.00 68.20           O  
ATOM   3361  CG1 VAL A 440     -44.844 -28.675  33.627  1.00 68.20           C  
ATOM   3362  CG2 VAL A 440     -42.397 -28.450  33.108  1.00 68.20           C  
ATOM   3363  N   LEU A 441     -44.131 -30.515  36.770  1.00 75.60           N  
ATOM   3364  CA  LEU A 441     -45.166 -31.181  37.553  1.00 75.60           C  
ATOM   3365  C   LEU A 441     -44.574 -32.318  38.380  1.00 75.60           C  
ATOM   3366  CB  LEU A 441     -46.268 -31.720  36.638  1.00 75.60           C  
ATOM   3367  O   LEU A 441     -43.819 -33.142  37.858  1.00 75.60           O  
ATOM   3368  CG  LEU A 441     -47.549 -32.195  37.325  1.00 75.60           C  
ATOM   3369  CD1 LEU A 441     -48.598 -31.089  37.315  1.00 75.60           C  
ATOM   3370  CD2 LEU A 441     -48.084 -33.453  36.649  1.00 75.60           C  
ATOM   3371  N   SER A 442     -44.597 -32.256  39.681  1.00 77.62           N  
ATOM   3372  CA  SER A 442     -44.122 -33.256  40.631  1.00 77.62           C  
ATOM   3373  C   SER A 442     -45.241 -33.707  41.564  1.00 77.62           C  
ATOM   3374  CB  SER A 442     -42.954 -32.706  41.451  1.00 77.62           C  
ATOM   3375  O   SER A 442     -46.029 -32.886  42.039  1.00 77.62           O  
ATOM   3376  OG  SER A 442     -42.566 -33.629  42.454  1.00 77.62           O  
ATOM   3377  N   TYR A 443     -45.556 -35.144  41.696  1.00 82.56           N  
ATOM   3378  CA  TYR A 443     -46.597 -35.658  42.580  1.00 82.56           C  
ATOM   3379  C   TYR A 443     -46.101 -36.872  43.357  1.00 82.56           C  
ATOM   3380  CB  TYR A 443     -47.849 -36.027  41.779  1.00 82.56           C  
ATOM   3381  O   TYR A 443     -45.174 -37.560  42.921  1.00 82.56           O  
ATOM   3382  CG  TYR A 443     -47.624 -37.132  40.775  1.00 82.56           C  
ATOM   3383  CD1 TYR A 443     -47.136 -36.852  39.500  1.00 82.56           C  
ATOM   3384  CD2 TYR A 443     -47.900 -38.456  41.098  1.00 82.56           C  
ATOM   3385  CE1 TYR A 443     -46.929 -37.867  38.571  1.00 82.56           C  
ATOM   3386  CE2 TYR A 443     -47.697 -39.478  40.177  1.00 82.56           C  
ATOM   3387  OH  TYR A 443     -47.008 -40.183  38.003  1.00 82.56           O  
ATOM   3388  CZ  TYR A 443     -47.211 -39.175  38.919  1.00 82.56           C  
ATOM   3389  N   ASP A 444     -46.461 -37.054  44.562  1.00 79.39           N  
ATOM   3390  CA  ASP A 444     -46.317 -38.224  45.423  1.00 79.39           C  
ATOM   3391  C   ASP A 444     -47.641 -38.576  46.097  1.00 79.39           C  
ATOM   3392  CB  ASP A 444     -45.236 -37.984  46.479  1.00 79.39           C  
ATOM   3393  O   ASP A 444     -48.692 -38.048  45.728  1.00 79.39           O  
ATOM   3394  CG  ASP A 444     -45.598 -36.880  47.457  1.00 79.39           C  
ATOM   3395  OD1 ASP A 444     -46.801 -36.585  47.627  1.00 79.39           O  
ATOM   3396  OD2 ASP A 444     -44.672 -36.298  48.062  1.00 79.39           O  
ATOM   3397  N   ARG A 445     -47.619 -39.721  46.778  1.00 85.05           N  
ATOM   3398  CA  ARG A 445     -48.855 -40.228  47.365  1.00 85.05           C  
ATOM   3399  C   ARG A 445     -49.573 -39.139  48.154  1.00 85.05           C  
ATOM   3400  CB  ARG A 445     -48.568 -41.428  48.269  1.00 85.05           C  
ATOM   3401  O   ARG A 445     -50.786 -39.214  48.363  1.00 85.05           O  
ATOM   3402  CG  ARG A 445     -47.930 -41.059  49.599  1.00 85.05           C  
ATOM   3403  CD  ARG A 445     -47.832 -42.260  50.530  1.00 85.05           C  
ATOM   3404  NE  ARG A 445     -49.089 -42.501  51.233  1.00 85.05           N  
ATOM   3405  NH1 ARG A 445     -49.509 -44.531  50.214  1.00 85.05           N  
ATOM   3406  NH2 ARG A 445     -50.980 -43.693  51.758  1.00 85.05           N  
ATOM   3407  CZ  ARG A 445     -49.856 -43.574  51.067  1.00 85.05           C  
ATOM   3408  N   ASP A 446     -48.920 -38.061  48.476  1.00 85.57           N  
ATOM   3409  CA  ASP A 446     -49.485 -37.106  49.424  1.00 85.57           C  
ATOM   3410  C   ASP A 446     -49.885 -35.809  48.724  1.00 85.57           C  
ATOM   3411  CB  ASP A 446     -48.489 -36.811  50.548  1.00 85.57           C  
ATOM   3412  O   ASP A 446     -50.584 -34.974  49.303  1.00 85.57           O  
ATOM   3413  CG  ASP A 446     -48.164 -38.035  51.387  1.00 85.57           C  
ATOM   3414  OD1 ASP A 446     -49.088 -38.802  51.731  1.00 85.57           O  
ATOM   3415  OD2 ASP A 446     -46.972 -38.231  51.709  1.00 85.57           O  
ATOM   3416  N   GLY A 447     -49.540 -35.676  47.427  1.00 89.96           N  
ATOM   3417  CA  GLY A 447     -49.975 -34.427  46.823  1.00 89.96           C  
ATOM   3418  C   GLY A 447     -49.240 -34.097  45.537  1.00 89.96           C  
ATOM   3419  O   GLY A 447     -48.581 -34.961  44.955  1.00 89.96           O  
ATOM   3420  N   LEU A 448     -49.579 -32.808  45.028  1.00 88.64           N  
ATOM   3421  CA  LEU A 448     -49.168 -32.339  43.709  1.00 88.64           C  
ATOM   3422  C   LEU A 448     -48.398 -31.027  43.815  1.00 88.64           C  
ATOM   3423  CB  LEU A 448     -50.387 -32.157  42.801  1.00 88.64           C  
ATOM   3424  O   LEU A 448     -48.765 -30.148  44.598  1.00 88.64           O  
ATOM   3425  CG  LEU A 448     -50.117 -31.581  41.411  1.00 88.64           C  
ATOM   3426  CD1 LEU A 448     -49.421 -32.616  40.534  1.00 88.64           C  
ATOM   3427  CD2 LEU A 448     -51.416 -31.112  40.764  1.00 88.64           C  
ATOM   3428  N   SER A 449     -47.123 -30.896  43.120  1.00 85.33           N  
ATOM   3429  CA  SER A 449     -46.371 -29.647  43.045  1.00 85.33           C  
ATOM   3430  C   SER A 449     -46.221 -29.179  41.601  1.00 85.33           C  
ATOM   3431  CB  SER A 449     -44.991 -29.812  43.682  1.00 85.33           C  
ATOM   3432  O   SER A 449     -46.149 -29.997  40.682  1.00 85.33           O  
ATOM   3433  OG  SER A 449     -44.276 -30.869  43.065  1.00 85.33           O  
ATOM   3434  N   ILE A 450     -46.327 -27.967  41.325  1.00 84.09           N  
ATOM   3435  CA  ILE A 450     -46.198 -27.360  40.005  1.00 84.09           C  
ATOM   3436  C   ILE A 450     -45.037 -26.368  40.005  1.00 84.09           C  
ATOM   3437  CB  ILE A 450     -47.505 -26.655  39.576  1.00 84.09           C  
ATOM   3438  O   ILE A 450     -44.981 -25.467  40.845  1.00 84.09           O  
ATOM   3439  CG1 ILE A 450     -48.682 -27.636  39.629  1.00 84.09           C  
ATOM   3440  CG2 ILE A 450     -47.358 -26.050  38.177  1.00 84.09           C  
ATOM   3441  CD1 ILE A 450     -48.630 -28.722  38.563  1.00 84.09           C  
ATOM   3442  N   GLY A 451     -43.905 -26.642  39.122  1.00 83.49           N  
ATOM   3443  CA  GLY A 451     -42.794 -25.721  38.942  1.00 83.49           C  
ATOM   3444  C   GLY A 451     -41.655 -25.962  39.914  1.00 83.49           C  
ATOM   3445  O   GLY A 451     -40.686 -25.200  39.946  1.00 83.49           O  
ATOM   3446  N   LYS A 452     -41.912 -26.970  40.835  1.00 79.88           N  
ATOM   3447  CA  LYS A 452     -40.940 -27.341  41.859  1.00 79.88           C  
ATOM   3448  C   LYS A 452     -41.201 -28.751  42.381  1.00 79.88           C  
ATOM   3449  CB  LYS A 452     -40.971 -26.340  43.016  1.00 79.88           C  
ATOM   3450  O   LYS A 452     -42.240 -29.345  42.086  1.00 79.88           O  
ATOM   3451  CG  LYS A 452     -42.278 -26.335  43.795  1.00 79.88           C  
ATOM   3452  CD  LYS A 452     -42.235 -25.345  44.952  1.00 79.88           C  
ATOM   3453  CE  LYS A 452     -41.290 -25.809  46.052  1.00 79.88           C  
ATOM   3454  NZ  LYS A 452     -41.385 -24.944  47.265  1.00 79.88           N  
ATOM   3455  N   ILE A 453     -40.219 -29.343  42.944  1.00 75.85           N  
ATOM   3456  CA  ILE A 453     -40.396 -30.613  43.639  1.00 75.85           C  
ATOM   3457  C   ILE A 453     -41.255 -30.406  44.884  1.00 75.85           C  
ATOM   3458  CB  ILE A 453     -39.037 -31.242  44.023  1.00 75.85           C  
ATOM   3459  O   ILE A 453     -41.091 -29.416  45.600  1.00 75.85           O  
ATOM   3460  CG1 ILE A 453     -38.218 -31.554  42.765  1.00 75.85           C  
ATOM   3461  CG2 ILE A 453     -39.245 -32.502  44.869  1.00 75.85           C  
ATOM   3462  CD1 ILE A 453     -36.798 -32.023  43.052  1.00 75.85           C  
ATOM   3463  N   ARG A 454     -42.306 -31.445  45.160  1.00 79.38           N  
ATOM   3464  CA  ARG A 454     -43.254 -31.328  46.262  1.00 79.38           C  
ATOM   3465  C   ARG A 454     -42.539 -31.380  47.608  1.00 79.38           C  
ATOM   3466  CB  ARG A 454     -44.308 -32.435  46.186  1.00 79.38           C  
ATOM   3467  O   ARG A 454     -41.778 -32.312  47.877  1.00 79.38           O  
ATOM   3468  CG  ARG A 454     -45.411 -32.309  47.224  1.00 79.38           C  
ATOM   3469  CD  ARG A 454     -46.267 -33.566  47.293  1.00 79.38           C  
ATOM   3470  NE  ARG A 454     -47.263 -33.481  48.358  1.00 79.38           N  
ATOM   3471  NH1 ARG A 454     -49.053 -34.043  47.009  1.00 79.38           N  
ATOM   3472  NH2 ARG A 454     -49.382 -33.605  49.235  1.00 79.38           N  
ATOM   3473  CZ  ARG A 454     -48.564 -33.710  48.198  1.00 79.38           C  
ATOM   3474  N   GLU A 455     -42.885 -30.322  48.442  1.00 78.90           N  
ATOM   3475  CA  GLU A 455     -42.284 -30.264  49.771  1.00 78.90           C  
ATOM   3476  C   GLU A 455     -43.347 -30.068  50.849  1.00 78.90           C  
ATOM   3477  CB  GLU A 455     -41.247 -29.140  49.844  1.00 78.90           C  
ATOM   3478  O   GLU A 455     -43.167 -30.498  51.990  1.00 78.90           O  
ATOM   3479  CG  GLU A 455     -40.049 -29.348  48.929  1.00 78.90           C  
ATOM   3480  CD  GLU A 455     -39.126 -28.141  48.865  1.00 78.90           C  
ATOM   3481  OE1 GLU A 455     -37.982 -28.226  49.366  1.00 78.90           O  
ATOM   3482  OE2 GLU A 455     -39.551 -27.103  48.311  1.00 78.90           O  
ATOM   3483  N   PHE A 456     -44.511 -29.466  50.391  1.00 79.87           N  
ATOM   3484  CA  PHE A 456     -45.483 -29.030  51.386  1.00 79.87           C  
ATOM   3485  C   PHE A 456     -46.906 -29.267  50.893  1.00 79.87           C  
ATOM   3486  CB  PHE A 456     -45.284 -27.548  51.721  1.00 79.87           C  
ATOM   3487  O   PHE A 456     -47.185 -29.132  49.700  1.00 79.87           O  
ATOM   3488  CG  PHE A 456     -43.876 -27.202  52.124  1.00 79.87           C  
ATOM   3489  CD1 PHE A 456     -43.393 -27.545  53.381  1.00 79.87           C  
ATOM   3490  CD2 PHE A 456     -43.035 -26.531  51.245  1.00 79.87           C  
ATOM   3491  CE1 PHE A 456     -42.090 -27.225  53.757  1.00 79.87           C  
ATOM   3492  CE2 PHE A 456     -41.732 -26.209  51.613  1.00 79.87           C  
ATOM   3493  CZ  PHE A 456     -41.262 -26.556  52.870  1.00 79.87           C  
ATOM   3494  N   GLY A 457     -47.825 -29.668  51.810  1.00 85.03           N  
ATOM   3495  CA  GLY A 457     -49.266 -29.687  51.613  1.00 85.03           C  
ATOM   3496  C   GLY A 457     -49.690 -30.473  50.387  1.00 85.03           C  
ATOM   3497  O   GLY A 457     -48.874 -31.163  49.772  1.00 85.03           O  
ATOM   3498  N   ALA A 458     -50.944 -30.572  50.098  1.00 89.83           N  
ATOM   3499  CA  ALA A 458     -51.550 -31.335  49.010  1.00 89.83           C  
ATOM   3500  C   ALA A 458     -51.258 -30.690  47.658  1.00 89.83           C  
ATOM   3501  CB  ALA A 458     -53.057 -31.459  49.222  1.00 89.83           C  
ATOM   3502  O   ALA A 458     -51.059 -31.387  46.661  1.00 89.83           O  
ATOM   3503  N   LEU A 459     -51.141 -29.361  47.634  1.00 90.44           N  
ATOM   3504  CA  LEU A 459     -50.817 -28.571  46.451  1.00 90.44           C  
ATOM   3505  C   LEU A 459     -49.712 -27.566  46.753  1.00 90.44           C  
ATOM   3506  CB  LEU A 459     -52.061 -27.841  45.937  1.00 90.44           C  
ATOM   3507  O   LEU A 459     -49.897 -26.659  47.567  1.00 90.44           O  
ATOM   3508  CG  LEU A 459     -51.881 -27.003  44.671  1.00 90.44           C  
ATOM   3509  CD1 LEU A 459     -51.521 -27.899  43.490  1.00 90.44           C  
ATOM   3510  CD2 LEU A 459     -53.144 -26.201  44.375  1.00 90.44           C  
ATOM   3511  N   ASP A 460     -48.489 -27.800  46.219  1.00 86.83           N  
ATOM   3512  CA  ASP A 460     -47.259 -27.048  46.444  1.00 86.83           C  
ATOM   3513  C   ASP A 460     -46.767 -26.398  45.153  1.00 86.83           C  
ATOM   3514  CB  ASP A 460     -46.172 -27.958  47.021  1.00 86.83           C  
ATOM   3515  O   ASP A 460     -46.189 -27.069  44.295  1.00 86.83           O  
ATOM   3516  CG  ASP A 460     -44.987 -27.188  47.578  1.00 86.83           C  
ATOM   3517  OD1 ASP A 460     -45.011 -25.939  47.564  1.00 86.83           O  
ATOM   3518  OD2 ASP A 460     -44.020 -27.837  48.031  1.00 86.83           O  
ATOM   3519  N   VAL A 461     -47.030 -25.091  44.892  1.00 89.30           N  
ATOM   3520  CA  VAL A 461     -46.871 -24.412  43.610  1.00 89.30           C  
ATOM   3521  C   VAL A 461     -45.777 -23.352  43.719  1.00 89.30           C  
ATOM   3522  CB  VAL A 461     -48.194 -23.767  43.142  1.00 89.30           C  
ATOM   3523  O   VAL A 461     -45.772 -22.550  44.656  1.00 89.30           O  
ATOM   3524  CG1 VAL A 461     -48.011 -23.079  41.790  1.00 89.30           C  
ATOM   3525  CG2 VAL A 461     -49.301 -24.817  43.065  1.00 89.30           C  
ATOM   3526  N   ALA A 462     -44.802 -23.490  42.915  1.00 84.33           N  
ATOM   3527  CA  ALA A 462     -43.849 -22.406  42.695  1.00 84.33           C  
ATOM   3528  C   ALA A 462     -44.445 -21.326  41.797  1.00 84.33           C  
ATOM   3529  CB  ALA A 462     -42.558 -22.947  42.086  1.00 84.33           C  
ATOM   3530  O   ALA A 462     -44.617 -21.535  40.594  1.00 84.33           O  
ATOM   3531  N   GLY A 463     -45.227 -20.340  42.421  1.00 87.89           N  
ATOM   3532  CA  GLY A 463     -45.862 -19.241  41.711  1.00 87.89           C  
ATOM   3533  C   GLY A 463     -47.259 -18.934  42.215  1.00 87.89           C  
ATOM   3534  O   GLY A 463     -47.659 -19.407  43.280  1.00 87.89           O  
ATOM   3535  N   ASP A 464     -47.964 -17.994  41.471  1.00 85.81           N  
ATOM   3536  CA  ASP A 464     -49.303 -17.534  41.826  1.00 85.81           C  
ATOM   3537  C   ASP A 464     -50.340 -18.630  41.592  1.00 85.81           C  
ATOM   3538  CB  ASP A 464     -49.671 -16.283  41.026  1.00 85.81           C  
ATOM   3539  O   ASP A 464     -50.230 -19.403  40.638  1.00 85.81           O  
ATOM   3540  CG  ASP A 464     -48.809 -15.082  41.374  1.00 85.81           C  
ATOM   3541  OD1 ASP A 464     -48.263 -15.028  42.497  1.00 85.81           O  
ATOM   3542  OD2 ASP A 464     -48.677 -14.180  40.518  1.00 85.81           O  
ATOM   3543  N   ILE A 465     -51.338 -18.803  42.529  1.00 89.59           N  
ATOM   3544  CA  ILE A 465     -52.458 -19.728  42.398  1.00 89.59           C  
ATOM   3545  C   ILE A 465     -53.728 -18.955  42.052  1.00 89.59           C  
ATOM   3546  CB  ILE A 465     -52.666 -20.550  43.690  1.00 89.59           C  
ATOM   3547  O   ILE A 465     -54.074 -17.982  42.727  1.00 89.59           O  
ATOM   3548  CG1 ILE A 465     -51.376 -21.286  44.069  1.00 89.59           C  
ATOM   3549  CG2 ILE A 465     -53.829 -21.533  43.523  1.00 89.59           C  
ATOM   3550  CD1 ILE A 465     -51.383 -21.860  45.479  1.00 89.59           C  
ATOM   3551  N   TYR A 466     -54.318 -19.316  40.844  1.00 85.71           N  
ATOM   3552  CA  TYR A 466     -55.525 -18.646  40.372  1.00 85.71           C  
ATOM   3553  C   TYR A 466     -56.749 -19.537  40.551  1.00 85.71           C  
ATOM   3554  CB  TYR A 466     -55.380 -18.249  38.900  1.00 85.71           C  
ATOM   3555  O   TYR A 466     -56.683 -20.746  40.318  1.00 85.71           O  
ATOM   3556  CG  TYR A 466     -54.478 -17.059  38.678  1.00 85.71           C  
ATOM   3557  CD1 TYR A 466     -55.001 -15.827  38.292  1.00 85.71           C  
ATOM   3558  CD2 TYR A 466     -53.103 -17.164  38.855  1.00 85.71           C  
ATOM   3559  CE1 TYR A 466     -54.174 -14.728  38.084  1.00 85.71           C  
ATOM   3560  CE2 TYR A 466     -52.266 -16.071  38.650  1.00 85.71           C  
ATOM   3561  OH  TYR A 466     -51.987 -13.774  38.063  1.00 85.71           O  
ATOM   3562  CZ  TYR A 466     -52.810 -14.859  38.267  1.00 85.71           C  
ATOM   3563  N   ALA A 467     -57.860 -19.066  41.147  1.00 87.96           N  
ATOM   3564  CA  ALA A 467     -59.186 -19.678  41.144  1.00 87.96           C  
ATOM   3565  C   ALA A 467     -60.205 -18.777  40.452  1.00 87.96           C  
ATOM   3566  CB  ALA A 467     -59.634 -19.985  42.571  1.00 87.96           C  
ATOM   3567  O   ALA A 467     -60.329 -17.597  40.790  1.00 87.96           O  
ATOM   3568  N   ASN A 468     -60.857 -19.461  39.322  1.00 89.34           N  
ATOM   3569  CA  ASN A 468     -61.820 -18.675  38.559  1.00 89.34           C  
ATOM   3570  C   ASN A 468     -61.181 -17.417  37.977  1.00 89.34           C  
ATOM   3571  CB  ASN A 468     -63.023 -18.305  39.430  1.00 89.34           C  
ATOM   3572  O   ASN A 468     -61.775 -16.339  38.015  1.00 89.34           O  
ATOM   3573  CG  ASN A 468     -63.824 -19.517  39.864  1.00 89.34           C  
ATOM   3574  ND2 ASN A 468     -64.365 -19.466  41.075  1.00 89.34           N  
ATOM   3575  OD1 ASN A 468     -63.954 -20.490  39.118  1.00 89.34           O  
ATOM   3576  N   ASN A 469     -59.891 -17.592  37.599  1.00 83.47           N  
ATOM   3577  CA  ASN A 469     -59.128 -16.573  36.886  1.00 83.47           C  
ATOM   3578  C   ASN A 469     -58.702 -15.439  37.814  1.00 83.47           C  
ATOM   3579  CB  ASN A 469     -59.937 -16.021  35.710  1.00 83.47           C  
ATOM   3580  O   ASN A 469     -58.423 -14.329  37.358  1.00 83.47           O  
ATOM   3581  CG  ASN A 469     -60.143 -17.044  34.611  1.00 83.47           C  
ATOM   3582  ND2 ASN A 469     -61.316 -17.020  33.989  1.00 83.47           N  
ATOM   3583  OD1 ASN A 469     -59.255 -17.851  34.323  1.00 83.47           O  
ATOM   3584  N   SER A 470     -58.728 -15.653  39.176  1.00 85.39           N  
ATOM   3585  CA  SER A 470     -58.277 -14.656  40.142  1.00 85.39           C  
ATOM   3586  C   SER A 470     -57.286 -15.255  41.134  1.00 85.39           C  
ATOM   3587  CB  SER A 470     -59.468 -14.061  40.895  1.00 85.39           C  
ATOM   3588  O   SER A 470     -57.458 -16.391  41.582  1.00 85.39           O  
ATOM   3589  OG  SER A 470     -60.336 -13.380  40.005  1.00 85.39           O  
ATOM   3590  N   PRO A 471     -56.285 -14.407  41.519  1.00 89.71           N  
ATOM   3591  CA  PRO A 471     -55.302 -14.908  42.483  1.00 89.71           C  
ATOM   3592  C   PRO A 471     -55.895 -15.121  43.874  1.00 89.71           C  
ATOM   3593  CB  PRO A 471     -54.237 -13.809  42.505  1.00 89.71           C  
ATOM   3594  O   PRO A 471     -56.752 -14.347  44.309  1.00 89.71           O  
ATOM   3595  CG  PRO A 471     -54.939 -12.588  42.004  1.00 89.71           C  
ATOM   3596  CD  PRO A 471     -56.068 -13.018  41.113  1.00 89.71           C  
ATOM   3597  N   ILE A 472     -55.516 -16.261  44.413  1.00 89.14           N  
ATOM   3598  CA  ILE A 472     -55.891 -16.485  45.805  1.00 89.14           C  
ATOM   3599  C   ILE A 472     -55.119 -15.525  46.708  1.00 89.14           C  
ATOM   3600  CB  ILE A 472     -55.633 -17.947  46.232  1.00 89.14           C  
ATOM   3601  O   ILE A 472     -53.918 -15.317  46.520  1.00 89.14           O  
ATOM   3602  CG1 ILE A 472     -56.545 -18.900  45.451  1.00 89.14           C  
ATOM   3603  CG2 ILE A 472     -55.832 -18.112  47.742  1.00 89.14           C  
ATOM   3604  CD1 ILE A 472     -56.281 -20.374  45.727  1.00 89.14           C  
ATOM   3605  N   GLN A 473     -55.813 -14.827  47.662  1.00 84.96           N  
ATOM   3606  CA  GLN A 473     -55.184 -13.897  48.593  1.00 84.96           C  
ATOM   3607  C   GLN A 473     -54.285 -14.634  49.583  1.00 84.96           C  
ATOM   3608  CB  GLN A 473     -56.244 -13.091  49.346  1.00 84.96           C  
ATOM   3609  O   GLN A 473     -54.731 -15.559  50.265  1.00 84.96           O  
ATOM   3610  CG  GLN A 473     -55.666 -12.095  50.342  1.00 84.96           C  
ATOM   3611  CD  GLN A 473     -54.882 -10.983  49.672  1.00 84.96           C  
ATOM   3612  NE2 GLN A 473     -54.332 -10.078  50.474  1.00 84.96           N  
ATOM   3613  OE1 GLN A 473     -54.770 -10.938  48.443  1.00 84.96           O  
ATOM   3614  N   GLN A 474     -53.064 -14.249  49.741  1.00 84.87           N  
ATOM   3615  CA  GLN A 474     -52.103 -14.984  50.556  1.00 84.87           C  
ATOM   3616  C   GLN A 474     -51.803 -14.244  51.857  1.00 84.87           C  
ATOM   3617  CB  GLN A 474     -50.808 -15.222  49.777  1.00 84.87           C  
ATOM   3618  O   GLN A 474     -51.285 -14.834  52.807  1.00 84.87           O  
ATOM   3619  CG  GLN A 474     -50.987 -16.085  48.535  1.00 84.87           C  
ATOM   3620  CD  GLN A 474     -49.696 -16.274  47.761  1.00 84.87           C  
ATOM   3621  NE2 GLN A 474     -49.815 -16.668  46.497  1.00 84.87           N  
ATOM   3622  OE1 GLN A 474     -48.601 -16.068  48.294  1.00 84.87           O  
ATOM   3623  N   TYR A 475     -52.289 -12.958  51.871  1.00 87.12           N  
ATOM   3624  CA  TYR A 475     -51.976 -12.183  53.066  1.00 87.12           C  
ATOM   3625  C   TYR A 475     -52.981 -12.465  54.177  1.00 87.12           C  
ATOM   3626  CB  TYR A 475     -51.957 -10.686  52.746  1.00 87.12           C  
ATOM   3627  O   TYR A 475     -54.190 -12.319  53.981  1.00 87.12           O  
ATOM   3628  CG  TYR A 475     -51.399  -9.834  53.861  1.00 87.12           C  
ATOM   3629  CD1 TYR A 475     -52.236  -9.282  54.828  1.00 87.12           C  
ATOM   3630  CD2 TYR A 475     -50.035  -9.579  53.949  1.00 87.12           C  
ATOM   3631  CE1 TYR A 475     -51.727  -8.495  55.856  1.00 87.12           C  
ATOM   3632  CE2 TYR A 475     -49.515  -8.793  54.972  1.00 87.12           C  
ATOM   3633  OH  TYR A 475     -49.858  -7.479  56.935  1.00 87.12           O  
ATOM   3634  CZ  TYR A 475     -50.367  -8.257  55.920  1.00 87.12           C  
ATOM   3635  N   GLN A 476     -52.545 -12.859  55.350  1.00 88.98           N  
ATOM   3636  CA  GLN A 476     -53.385 -13.214  56.489  1.00 88.98           C  
ATOM   3637  C   GLN A 476     -53.735 -11.984  57.320  1.00 88.98           C  
ATOM   3638  CB  GLN A 476     -52.691 -14.259  57.364  1.00 88.98           C  
ATOM   3639  O   GLN A 476     -52.861 -11.175  57.639  1.00 88.98           O  
ATOM   3640  CG  GLN A 476     -52.590 -15.634  56.717  1.00 88.98           C  
ATOM   3641  CD  GLN A 476     -51.914 -16.656  57.613  1.00 88.98           C  
ATOM   3642  NE2 GLN A 476     -52.318 -17.915  57.485  1.00 88.98           N  
ATOM   3643  OE1 GLN A 476     -51.036 -16.316  58.411  1.00 88.98           O  
ATOM   3644  N   LEU A 477     -55.069 -11.766  57.743  1.00 91.68           N  
ATOM   3645  CA  LEU A 477     -55.501 -10.680  58.616  1.00 91.68           C  
ATOM   3646  C   LEU A 477     -55.602 -11.153  60.062  1.00 91.68           C  
ATOM   3647  CB  LEU A 477     -56.851 -10.125  58.153  1.00 91.68           C  
ATOM   3648  O   LEU A 477     -55.652 -10.336  60.985  1.00 91.68           O  
ATOM   3649  CG  LEU A 477     -56.866  -9.424  56.794  1.00 91.68           C  
ATOM   3650  CD1 LEU A 477     -58.284  -8.993  56.435  1.00 91.68           C  
ATOM   3651  CD2 LEU A 477     -55.922  -8.226  56.800  1.00 91.68           C  
ATOM   3652  N   THR A 478     -55.589 -12.453  60.250  1.00 93.30           N  
ATOM   3653  CA  THR A 478     -55.560 -13.156  61.527  1.00 93.30           C  
ATOM   3654  C   THR A 478     -54.625 -14.360  61.461  1.00 93.30           C  
ATOM   3655  CB  THR A 478     -56.969 -13.620  61.941  1.00 93.30           C  
ATOM   3656  O   THR A 478     -54.108 -14.694  60.392  1.00 93.30           O  
ATOM   3657  CG2 THR A 478     -57.913 -12.432  62.104  1.00 93.30           C  
ATOM   3658  OG1 THR A 478     -57.492 -14.497  60.935  1.00 93.30           O  
ATOM   3659  N   GLU A 479     -54.357 -14.972  62.598  1.00 91.83           N  
ATOM   3660  CA  GLU A 479     -53.594 -16.216  62.642  1.00 91.83           C  
ATOM   3661  C   GLU A 479     -54.381 -17.368  62.022  1.00 91.83           C  
ATOM   3662  CB  GLU A 479     -53.207 -16.560  64.082  1.00 91.83           C  
ATOM   3663  O   GLU A 479     -55.579 -17.239  61.762  1.00 91.83           O  
ATOM   3664  CG  GLU A 479     -52.243 -15.565  64.713  1.00 91.83           C  
ATOM   3665  CD  GLU A 479     -50.817 -15.706  64.204  1.00 91.83           C  
ATOM   3666  OE1 GLU A 479     -50.061 -14.708  64.231  1.00 91.83           O  
ATOM   3667  OE2 GLU A 479     -50.453 -16.823  63.774  1.00 91.83           O  
ATOM   3668  N   ASN A 480     -53.705 -18.467  61.747  1.00 88.62           N  
ATOM   3669  CA  ASN A 480     -54.287 -19.617  61.063  1.00 88.62           C  
ATOM   3670  C   ASN A 480     -55.464 -20.197  61.841  1.00 88.62           C  
ATOM   3671  CB  ASN A 480     -53.225 -20.694  60.825  1.00 88.62           C  
ATOM   3672  O   ASN A 480     -56.401 -20.735  61.249  1.00 88.62           O  
ATOM   3673  CG  ASN A 480     -52.255 -20.324  59.720  1.00 88.62           C  
ATOM   3674  ND2 ASN A 480     -51.039 -20.851  59.798  1.00 88.62           N  
ATOM   3675  OD1 ASN A 480     -52.596 -19.569  58.805  1.00 88.62           O  
ATOM   3676  N   ASN A 481     -55.410 -20.026  63.127  1.00 91.39           N  
ATOM   3677  CA  ASN A 481     -56.483 -20.587  63.941  1.00 91.39           C  
ATOM   3678  C   ASN A 481     -57.606 -19.577  64.161  1.00 91.39           C  
ATOM   3679  CB  ASN A 481     -55.939 -21.077  65.284  1.00 91.39           C  
ATOM   3680  O   ASN A 481     -58.527 -19.828  64.940  1.00 91.39           O  
ATOM   3681  CG  ASN A 481     -55.382 -19.952  66.134  1.00 91.39           C  
ATOM   3682  ND2 ASN A 481     -54.905 -20.289  67.326  1.00 91.39           N  
ATOM   3683  OD1 ASN A 481     -55.381 -18.788  65.723  1.00 91.39           O  
ATOM   3684  N   GLY A 482     -57.439 -18.352  63.571  1.00 90.23           N  
ATOM   3685  CA  GLY A 482     -58.505 -17.365  63.640  1.00 90.23           C  
ATOM   3686  C   GLY A 482     -58.324 -16.368  64.768  1.00 90.23           C  
ATOM   3687  O   GLY A 482     -59.137 -15.457  64.935  1.00 90.23           O  
ATOM   3688  N   ARG A 483     -57.238 -16.489  65.502  1.00 93.82           N  
ATOM   3689  CA  ARG A 483     -56.947 -15.565  66.593  1.00 93.82           C  
ATOM   3690  C   ARG A 483     -56.268 -14.302  66.073  1.00 93.82           C  
ATOM   3691  CB  ARG A 483     -56.065 -16.237  67.647  1.00 93.82           C  
ATOM   3692  O   ARG A 483     -55.844 -14.249  64.917  1.00 93.82           O  
ATOM   3693  CG  ARG A 483     -56.705 -17.450  68.303  1.00 93.82           C  
ATOM   3694  CD  ARG A 483     -55.806 -18.052  69.374  1.00 93.82           C  
ATOM   3695  NE  ARG A 483     -56.497 -19.086  70.140  1.00 93.82           N  
ATOM   3696  NH1 ARG A 483     -54.690 -19.586  71.489  1.00 93.82           N  
ATOM   3697  NH2 ARG A 483     -56.672 -20.707  71.757  1.00 93.82           N  
ATOM   3698  CZ  ARG A 483     -55.951 -19.790  71.127  1.00 93.82           C  
ATOM   3699  N   PRO A 484     -56.302 -13.301  67.015  1.00 94.99           N  
ATOM   3700  CA  PRO A 484     -55.566 -12.098  66.619  1.00 94.99           C  
ATOM   3701  C   PRO A 484     -54.117 -12.393  66.235  1.00 94.99           C  
ATOM   3702  CB  PRO A 484     -55.631 -11.218  67.870  1.00 94.99           C  
ATOM   3703  O   PRO A 484     -53.508 -13.320  66.776  1.00 94.99           O  
ATOM   3704  CG  PRO A 484     -56.879 -11.644  68.573  1.00 94.99           C  
ATOM   3705  CD  PRO A 484     -57.054 -13.123  68.378  1.00 94.99           C  
ATOM   3706  N   LYS A 485     -53.625 -11.530  65.380  1.00 93.53           N  
ATOM   3707  CA  LYS A 485     -52.258 -11.650  64.880  1.00 93.53           C  
ATOM   3708  C   LYS A 485     -51.244 -11.274  65.956  1.00 93.53           C  
ATOM   3709  CB  LYS A 485     -52.060 -10.772  63.643  1.00 93.53           C  
ATOM   3710  O   LYS A 485     -51.482 -10.362  66.750  1.00 93.53           O  
ATOM   3711  CG  LYS A 485     -52.572 -11.395  62.353  1.00 93.53           C  
ATOM   3712  CD  LYS A 485     -52.294 -10.500  61.152  1.00 93.53           C  
ATOM   3713  CE  LYS A 485     -50.865 -10.661  60.652  1.00 93.53           C  
ATOM   3714  NZ  LYS A 485     -50.626  -9.887  59.397  1.00 93.53           N  
ATOM   3715  N   TRP A 486     -50.141 -12.093  65.995  1.00 91.07           N  
ATOM   3716  CA  TRP A 486     -49.046 -11.754  66.898  1.00 91.07           C  
ATOM   3717  C   TRP A 486     -48.189 -10.634  66.318  1.00 91.07           C  
ATOM   3718  CB  TRP A 486     -48.178 -12.984  67.179  1.00 91.07           C  
ATOM   3719  O   TRP A 486     -48.027 -10.535  65.099  1.00 91.07           O  
ATOM   3720  CG  TRP A 486     -48.816 -13.981  68.099  1.00 91.07           C  
ATOM   3721  CD1 TRP A 486     -50.144 -14.089  68.405  1.00 91.07           C  
ATOM   3722  CD2 TRP A 486     -48.149 -15.009  68.838  1.00 91.07           C  
ATOM   3723  CE2 TRP A 486     -49.136 -15.704  69.571  1.00 91.07           C  
ATOM   3724  CE3 TRP A 486     -46.811 -15.411  68.950  1.00 91.07           C  
ATOM   3725  NE1 TRP A 486     -50.343 -15.123  69.290  1.00 91.07           N  
ATOM   3726  CH2 TRP A 486     -47.510 -17.153  70.498  1.00 91.07           C  
ATOM   3727  CZ2 TRP A 486     -48.826 -16.780  70.406  1.00 91.07           C  
ATOM   3728  CZ3 TRP A 486     -46.505 -16.482  69.782  1.00 91.07           C  
ATOM   3729  N   MET A 487     -47.789  -9.748  67.101  1.00 86.98           N  
ATOM   3730  CA  MET A 487     -46.840  -8.712  66.704  1.00 86.98           C  
ATOM   3731  C   MET A 487     -45.526  -8.858  67.464  1.00 86.98           C  
ATOM   3732  CB  MET A 487     -47.430  -7.321  66.941  1.00 86.98           C  
ATOM   3733  O   MET A 487     -45.515  -8.872  68.696  1.00 86.98           O  
ATOM   3734  CG  MET A 487     -46.600  -6.194  66.348  1.00 86.98           C  
ATOM   3735  SD  MET A 487     -47.405  -4.555  66.535  1.00 86.98           S  
ATOM   3736  CE  MET A 487     -47.714  -4.150  64.794  1.00 86.98           C  
ATOM   3737  N   ASP A 488     -44.406  -9.044  66.644  1.00 83.23           N  
ATOM   3738  CA  ASP A 488     -43.061  -9.219  67.184  1.00 83.23           C  
ATOM   3739  C   ASP A 488     -42.986 -10.453  68.081  1.00 83.23           C  
ATOM   3740  CB  ASP A 488     -42.630  -7.975  67.964  1.00 83.23           C  
ATOM   3741  O   ASP A 488     -42.419 -10.398  69.174  1.00 83.23           O  
ATOM   3742  CG  ASP A 488     -42.421  -6.761  67.076  1.00 83.23           C  
ATOM   3743  OD1 ASP A 488     -42.141  -6.929  65.869  1.00 83.23           O  
ATOM   3744  OD2 ASP A 488     -42.536  -5.626  67.588  1.00 83.23           O  
ATOM   3745  N   GLY A 489     -43.677 -11.516  67.711  1.00 85.47           N  
ATOM   3746  CA  GLY A 489     -43.630 -12.773  68.440  1.00 85.47           C  
ATOM   3747  C   GLY A 489     -44.459 -12.757  69.711  1.00 85.47           C  
ATOM   3748  O   GLY A 489     -44.407 -13.700  70.503  1.00 85.47           O  
ATOM   3749  N   LYS A 490     -45.257 -11.731  69.931  1.00 88.65           N  
ATOM   3750  CA  LYS A 490     -46.055 -11.590  71.145  1.00 88.65           C  
ATOM   3751  C   LYS A 490     -47.547 -11.565  70.823  1.00 88.65           C  
ATOM   3752  CB  LYS A 490     -45.661 -10.320  71.902  1.00 88.65           C  
ATOM   3753  O   LYS A 490     -47.957 -11.015  69.799  1.00 88.65           O  
ATOM   3754  CG  LYS A 490     -44.221 -10.314  72.392  1.00 88.65           C  
ATOM   3755  CD  LYS A 490     -43.918  -9.072  73.221  1.00 88.65           C  
ATOM   3756  CE  LYS A 490     -42.471  -9.053  73.693  1.00 88.65           C  
ATOM   3757  NZ  LYS A 490     -42.160  -7.821  74.479  1.00 88.65           N  
ATOM   3758  N   PRO A 491     -48.359 -12.161  71.738  1.00 90.22           N  
ATOM   3759  CA  PRO A 491     -49.792 -12.294  71.466  1.00 90.22           C  
ATOM   3760  C   PRO A 491     -50.536 -10.963  71.558  1.00 90.22           C  
ATOM   3761  CB  PRO A 491     -50.269 -13.263  72.551  1.00 90.22           C  
ATOM   3762  O   PRO A 491     -51.641 -10.831  71.026  1.00 90.22           O  
ATOM   3763  CG  PRO A 491     -49.272 -13.120  73.655  1.00 90.22           C  
ATOM   3764  CD  PRO A 491     -47.942 -12.768  73.054  1.00 90.22           C  
ATOM   3765  N   SER A 492     -49.918  -9.997  72.130  1.00 92.22           N  
ATOM   3766  CA  SER A 492     -50.537  -8.683  72.273  1.00 92.22           C  
ATOM   3767  C   SER A 492     -49.599  -7.577  71.802  1.00 92.22           C  
ATOM   3768  CB  SER A 492     -50.941  -8.436  73.727  1.00 92.22           C  
ATOM   3769  O   SER A 492     -48.378  -7.699  71.920  1.00 92.22           O  
ATOM   3770  OG  SER A 492     -49.822  -8.561  74.588  1.00 92.22           O  
ATOM   3771  N   VAL A 493     -50.131  -6.470  71.267  1.00 93.92           N  
ATOM   3772  CA  VAL A 493     -49.387  -5.317  70.770  1.00 93.92           C  
ATOM   3773  C   VAL A 493     -48.981  -4.421  71.938  1.00 93.92           C  
ATOM   3774  CB  VAL A 493     -50.211  -4.511  69.741  1.00 93.92           C  
ATOM   3775  O   VAL A 493     -49.824  -4.018  72.742  1.00 93.92           O  
ATOM   3776  CG1 VAL A 493     -49.453  -3.258  69.306  1.00 93.92           C  
ATOM   3777  CG2 VAL A 493     -50.552  -5.380  68.532  1.00 93.92           C  
ATOM   3778  N   GLU A 494     -47.737  -4.124  72.127  1.00 93.67           N  
ATOM   3779  CA  GLU A 494     -47.230  -3.335  73.246  1.00 93.67           C  
ATOM   3780  C   GLU A 494     -47.027  -1.876  72.846  1.00 93.67           C  
ATOM   3781  CB  GLU A 494     -45.918  -3.925  73.769  1.00 93.67           C  
ATOM   3782  O   GLU A 494     -46.917  -1.001  73.706  1.00 93.67           O  
ATOM   3783  CG  GLU A 494     -46.079  -5.276  74.450  1.00 93.67           C  
ATOM   3784  CD  GLU A 494     -44.768  -5.847  74.967  1.00 93.67           C  
ATOM   3785  OE1 GLU A 494     -44.799  -6.823  75.751  1.00 93.67           O  
ATOM   3786  OE2 GLU A 494     -43.702  -5.315  74.585  1.00 93.67           O  
ATOM   3787  N   ASN A 495     -46.999  -1.644  71.567  1.00 94.02           N  
ATOM   3788  CA  ASN A 495     -46.925  -0.298  71.008  1.00 94.02           C  
ATOM   3789  C   ASN A 495     -47.787  -0.162  69.756  1.00 94.02           C  
ATOM   3790  CB  ASN A 495     -45.474   0.075  70.696  1.00 94.02           C  
ATOM   3791  O   ASN A 495     -47.383  -0.583  68.670  1.00 94.02           O  
ATOM   3792  CG  ASN A 495     -45.304   1.548  70.384  1.00 94.02           C  
ATOM   3793  ND2 ASN A 495     -44.115   2.077  70.650  1.00 94.02           N  
ATOM   3794  OD1 ASN A 495     -46.233   2.206  69.908  1.00 94.02           O  
ATOM   3795  N   ALA A 496     -48.919   0.452  69.925  1.00 93.51           N  
ATOM   3796  CA  ALA A 496     -49.899   0.570  68.848  1.00 93.51           C  
ATOM   3797  C   ALA A 496     -49.400   1.507  67.752  1.00 93.51           C  
ATOM   3798  CB  ALA A 496     -51.236   1.063  69.397  1.00 93.51           C  
ATOM   3799  O   ALA A 496     -49.829   1.409  66.600  1.00 93.51           O  
ATOM   3800  N   ASN A 497     -48.491   2.341  68.035  1.00 91.75           N  
ATOM   3801  CA  ASN A 497     -48.019   3.385  67.131  1.00 91.75           C  
ATOM   3802  C   ASN A 497     -47.067   2.826  66.077  1.00 91.75           C  
ATOM   3803  CB  ASN A 497     -47.340   4.509  67.917  1.00 91.75           C  
ATOM   3804  O   ASN A 497     -46.863   3.442  65.030  1.00 91.75           O  
ATOM   3805  CG  ASN A 497     -48.287   5.211  68.869  1.00 91.75           C  
ATOM   3806  ND2 ASN A 497     -47.751   5.720  69.972  1.00 91.75           N  
ATOM   3807  OD1 ASN A 497     -49.492   5.295  68.616  1.00 91.75           O  
ATOM   3808  N   LEU A 498     -46.564   1.697  66.347  1.00 89.36           N  
ATOM   3809  CA  LEU A 498     -45.550   1.135  65.462  1.00 89.36           C  
ATOM   3810  C   LEU A 498     -46.153   0.072  64.550  1.00 89.36           C  
ATOM   3811  CB  LEU A 498     -44.401   0.534  66.276  1.00 89.36           C  
ATOM   3812  O   LEU A 498     -45.459  -0.488  63.698  1.00 89.36           O  
ATOM   3813  CG  LEU A 498     -43.612   1.505  67.155  1.00 89.36           C  
ATOM   3814  CD1 LEU A 498     -42.488   0.771  67.878  1.00 89.36           C  
ATOM   3815  CD2 LEU A 498     -43.057   2.653  66.319  1.00 89.36           C  
ATOM   3816  N   LEU A 499     -47.413  -0.202  64.702  1.00 89.64           N  
ATOM   3817  CA  LEU A 499     -48.090  -1.239  63.930  1.00 89.64           C  
ATOM   3818  C   LEU A 499     -48.208  -0.837  62.464  1.00 89.64           C  
ATOM   3819  CB  LEU A 499     -49.480  -1.517  64.509  1.00 89.64           C  
ATOM   3820  O   LEU A 499     -48.791   0.202  62.146  1.00 89.64           O  
ATOM   3821  CG  LEU A 499     -50.171  -2.795  64.031  1.00 89.64           C  
ATOM   3822  CD1 LEU A 499     -49.419  -4.023  64.531  1.00 89.64           C  
ATOM   3823  CD2 LEU A 499     -51.623  -2.824  64.496  1.00 89.64           C  
ATOM   3824  N   ASP A 500     -47.717  -1.607  61.535  1.00 86.97           N  
ATOM   3825  CA  ASP A 500     -47.762  -1.273  60.115  1.00 86.97           C  
ATOM   3826  C   ASP A 500     -48.444  -2.379  59.312  1.00 86.97           C  
ATOM   3827  CB  ASP A 500     -46.352  -1.025  59.576  1.00 86.97           C  
ATOM   3828  O   ASP A 500     -48.960  -2.133  58.220  1.00 86.97           O  
ATOM   3829  CG  ASP A 500     -45.416  -2.200  59.800  1.00 86.97           C  
ATOM   3830  OD1 ASP A 500     -45.833  -3.201  60.421  1.00 86.97           O  
ATOM   3831  OD2 ASP A 500     -44.251  -2.122  59.355  1.00 86.97           O  
ATOM   3832  N   GLU A 501     -48.553  -3.517  59.909  1.00 89.09           N  
ATOM   3833  CA  GLU A 501     -49.160  -4.649  59.215  1.00 89.09           C  
ATOM   3834  C   GLU A 501     -50.674  -4.666  59.404  1.00 89.09           C  
ATOM   3835  CB  GLU A 501     -48.553  -5.967  59.704  1.00 89.09           C  
ATOM   3836  O   GLU A 501     -51.164  -4.621  60.535  1.00 89.09           O  
ATOM   3837  CG  GLU A 501     -47.051  -6.072  59.483  1.00 89.09           C  
ATOM   3838  CD  GLU A 501     -46.442  -7.326  60.089  1.00 89.09           C  
ATOM   3839  OE1 GLU A 501     -45.203  -7.491  60.026  1.00 89.09           O  
ATOM   3840  OE2 GLU A 501     -47.211  -8.151  60.632  1.00 89.09           O  
ATOM   3841  N   PRO A 502     -51.346  -4.697  58.207  1.00 91.40           N  
ATOM   3842  CA  PRO A 502     -52.799  -4.836  58.333  1.00 91.40           C  
ATOM   3843  C   PRO A 502     -53.209  -6.122  59.046  1.00 91.40           C  
ATOM   3844  CB  PRO A 502     -53.280  -4.840  56.880  1.00 91.40           C  
ATOM   3845  O   PRO A 502     -52.576  -7.165  58.858  1.00 91.40           O  
ATOM   3846  CG  PRO A 502     -52.190  -4.161  56.115  1.00 91.40           C  
ATOM   3847  CD  PRO A 502     -50.877  -4.485  56.767  1.00 91.40           C  
ATOM   3848  N   GLY A 503     -54.134  -5.950  59.929  1.00 94.47           N  
ATOM   3849  CA  GLY A 503     -54.600  -7.138  60.626  1.00 94.47           C  
ATOM   3850  C   GLY A 503     -55.449  -6.821  61.843  1.00 94.47           C  
ATOM   3851  O   GLY A 503     -55.826  -5.668  62.060  1.00 94.47           O  
ATOM   3852  N   GLN A 504     -55.850  -7.921  62.450  1.00 96.14           N  
ATOM   3853  CA  GLN A 504     -56.595  -7.864  63.703  1.00 96.14           C  
ATOM   3854  C   GLN A 504     -55.710  -8.245  64.887  1.00 96.14           C  
ATOM   3855  CB  GLN A 504     -57.817  -8.781  63.644  1.00 96.14           C  
ATOM   3856  O   GLN A 504     -55.142  -9.339  64.917  1.00 96.14           O  
ATOM   3857  CG  GLN A 504     -58.739  -8.502  62.465  1.00 96.14           C  
ATOM   3858  CD  GLN A 504     -59.908  -9.467  62.393  1.00 96.14           C  
ATOM   3859  NE2 GLN A 504     -60.523  -9.567  61.219  1.00 96.14           N  
ATOM   3860  OE1 GLN A 504     -60.254 -10.119  63.383  1.00 96.14           O  
ATOM   3861  N   TYR A 505     -55.633  -7.294  65.887  1.00 96.50           N  
ATOM   3862  CA  TYR A 505     -54.681  -7.454  66.981  1.00 96.50           C  
ATOM   3863  C   TYR A 505     -55.377  -7.336  68.331  1.00 96.50           C  
ATOM   3864  CB  TYR A 505     -53.562  -6.413  66.877  1.00 96.50           C  
ATOM   3865  O   TYR A 505     -56.544  -6.945  68.403  1.00 96.50           O  
ATOM   3866  CG  TYR A 505     -52.805  -6.463  65.572  1.00 96.50           C  
ATOM   3867  CD1 TYR A 505     -51.681  -7.272  65.428  1.00 96.50           C  
ATOM   3868  CD2 TYR A 505     -53.212  -5.700  64.483  1.00 96.50           C  
ATOM   3869  CE1 TYR A 505     -50.979  -7.320  64.228  1.00 96.50           C  
ATOM   3870  CE2 TYR A 505     -52.517  -5.740  63.278  1.00 96.50           C  
ATOM   3871  OH  TYR A 505     -50.713  -6.595  61.970  1.00 96.50           O  
ATOM   3872  CZ  TYR A 505     -51.404  -6.552  63.160  1.00 96.50           C  
ATOM   3873  N   TYR A 506     -54.651  -7.762  69.281  1.00 96.36           N  
ATOM   3874  CA  TYR A 506     -55.016  -7.562  70.679  1.00 96.36           C  
ATOM   3875  C   TYR A 506     -54.068  -6.579  71.355  1.00 96.36           C  
ATOM   3876  CB  TYR A 506     -55.009  -8.896  71.432  1.00 96.36           C  
ATOM   3877  O   TYR A 506     -52.849  -6.764  71.327  1.00 96.36           O  
ATOM   3878  CG  TYR A 506     -55.929  -8.922  72.629  1.00 96.36           C  
ATOM   3879  CD1 TYR A 506     -55.421  -9.036  73.921  1.00 96.36           C  
ATOM   3880  CD2 TYR A 506     -57.308  -8.834  72.470  1.00 96.36           C  
ATOM   3881  CE1 TYR A 506     -56.265  -9.063  75.026  1.00 96.36           C  
ATOM   3882  CE2 TYR A 506     -58.161  -8.859  73.568  1.00 96.36           C  
ATOM   3883  OH  TYR A 506     -58.471  -8.999  75.931  1.00 96.36           O  
ATOM   3884  CZ  TYR A 506     -57.631  -8.974  74.840  1.00 96.36           C  
ATOM   3885  N   LEU A 507     -54.606  -5.498  71.899  1.00 96.49           N  
ATOM   3886  CA  LEU A 507     -53.777  -4.417  72.421  1.00 96.49           C  
ATOM   3887  C   LEU A 507     -53.625  -4.530  73.934  1.00 96.49           C  
ATOM   3888  CB  LEU A 507     -54.378  -3.057  72.057  1.00 96.49           C  
ATOM   3889  O   LEU A 507     -54.620  -4.620  74.657  1.00 96.49           O  
ATOM   3890  CG  LEU A 507     -53.507  -1.832  72.341  1.00 96.49           C  
ATOM   3891  CD1 LEU A 507     -52.249  -1.865  71.479  1.00 96.49           C  
ATOM   3892  CD2 LEU A 507     -54.293  -0.548  72.101  1.00 96.49           C  
ATOM   3893  N   ASP A 508     -52.397  -4.556  74.410  1.00 96.11           N  
ATOM   3894  CA  ASP A 508     -52.076  -4.633  75.832  1.00 96.11           C  
ATOM   3895  C   ASP A 508     -52.537  -3.377  76.568  1.00 96.11           C  
ATOM   3896  CB  ASP A 508     -50.572  -4.837  76.031  1.00 96.11           C  
ATOM   3897  O   ASP A 508     -52.504  -2.278  76.012  1.00 96.11           O  
ATOM   3898  CG  ASP A 508     -50.205  -5.171  77.467  1.00 96.11           C  
ATOM   3899  OD1 ASP A 508     -50.060  -4.243  78.291  1.00 96.11           O  
ATOM   3900  OD2 ASP A 508     -50.057  -6.374  77.775  1.00 96.11           O  
ATOM   3901  N   ALA A 509     -52.953  -3.514  77.725  1.00 95.42           N  
ATOM   3902  CA  ALA A 509     -53.435  -2.406  78.546  1.00 95.42           C  
ATOM   3903  C   ALA A 509     -52.340  -1.366  78.762  1.00 95.42           C  
ATOM   3904  CB  ALA A 509     -53.947  -2.923  79.888  1.00 95.42           C  
ATOM   3905  O   ALA A 509     -52.624  -0.170  78.870  1.00 95.42           O  
ATOM   3906  N   SER A 510     -51.051  -1.833  78.743  1.00 95.60           N  
ATOM   3907  CA  SER A 510     -49.926  -0.939  78.994  1.00 95.60           C  
ATOM   3908  C   SER A 510     -49.263  -0.505  77.692  1.00 95.60           C  
ATOM   3909  CB  SER A 510     -48.896  -1.614  79.900  1.00 95.60           C  
ATOM   3910  O   SER A 510     -48.161   0.048  77.704  1.00 95.60           O  
ATOM   3911  OG  SER A 510     -48.371  -2.778  79.285  1.00 95.60           O  
ATOM   3912  N   ALA A 511     -49.881  -0.812  76.621  1.00 95.20           N  
ATOM   3913  CA  ALA A 511     -49.273  -0.535  75.323  1.00 95.20           C  
ATOM   3914  C   ALA A 511     -49.139   0.967  75.089  1.00 95.20           C  
ATOM   3915  CB  ALA A 511     -50.092  -1.174  74.204  1.00 95.20           C  
ATOM   3916  O   ALA A 511     -50.033   1.739  75.444  1.00 95.20           O  
ATOM   3917  N   THR A 512     -47.994   1.407  74.628  1.00 94.67           N  
ATOM   3918  CA  THR A 512     -47.835   2.769  74.131  1.00 94.67           C  
ATOM   3919  C   THR A 512     -48.820   3.051  73.000  1.00 94.67           C  
ATOM   3920  CB  THR A 512     -46.397   3.020  73.638  1.00 94.67           C  
ATOM   3921  O   THR A 512     -48.944   2.256  72.066  1.00 94.67           O  
ATOM   3922  CG2 THR A 512     -46.204   4.475  73.224  1.00 94.67           C  
ATOM   3923  OG1 THR A 512     -45.476   2.708  74.691  1.00 94.67           O  
ATOM   3924  N   GLY A 513     -49.613   4.203  73.181  1.00 93.28           N  
ATOM   3925  CA  GLY A 513     -50.611   4.540  72.178  1.00 93.28           C  
ATOM   3926  C   GLY A 513     -51.980   3.963  72.482  1.00 93.28           C  
ATOM   3927  O   GLY A 513     -52.871   3.985  71.630  1.00 93.28           O  
ATOM   3928  N   ASN A 514     -52.131   3.275  73.600  1.00 96.13           N  
ATOM   3929  CA  ASN A 514     -53.428   2.799  74.068  1.00 96.13           C  
ATOM   3930  C   ASN A 514     -54.292   3.946  74.586  1.00 96.13           C  
ATOM   3931  CB  ASN A 514     -53.251   1.736  75.154  1.00 96.13           C  
ATOM   3932  O   ASN A 514     -53.910   4.639  75.530  1.00 96.13           O  
ATOM   3933  CG  ASN A 514     -54.537   0.995  75.462  1.00 96.13           C  
ATOM   3934  ND2 ASN A 514     -54.422  -0.292  75.766  1.00 96.13           N  
ATOM   3935  OD1 ASN A 514     -55.626   1.575  75.425  1.00 96.13           O  
ATOM   3936  N   PRO A 515     -55.505   4.161  74.106  1.00 96.11           N  
ATOM   3937  CA  PRO A 515     -56.298   5.356  74.403  1.00 96.11           C  
ATOM   3938  C   PRO A 515     -56.930   5.316  75.792  1.00 96.11           C  
ATOM   3939  CB  PRO A 515     -57.374   5.345  73.313  1.00 96.11           C  
ATOM   3940  O   PRO A 515     -57.262   6.363  76.354  1.00 96.11           O  
ATOM   3941  CG  PRO A 515     -57.501   3.909  72.917  1.00 96.11           C  
ATOM   3942  CD  PRO A 515     -56.144   3.270  72.999  1.00 96.11           C  
ATOM   3943  N   ASN A 516     -56.995   4.160  76.390  1.00 94.60           N  
ATOM   3944  CA  ASN A 516     -57.754   4.146  77.636  1.00 94.60           C  
ATOM   3945  C   ASN A 516     -57.190   3.130  78.625  1.00 94.60           C  
ATOM   3946  CB  ASN A 516     -59.232   3.856  77.362  1.00 94.60           C  
ATOM   3947  O   ASN A 516     -57.876   2.727  79.566  1.00 94.60           O  
ATOM   3948  CG  ASN A 516     -59.465   2.451  76.843  1.00 94.60           C  
ATOM   3949  ND2 ASN A 516     -60.715   2.005  76.880  1.00 94.60           N  
ATOM   3950  OD1 ASN A 516     -58.529   1.772  76.413  1.00 94.60           O  
ATOM   3951  N   SER A 517     -56.007   2.532  78.307  1.00 95.48           N  
ATOM   3952  CA  SER A 517     -55.269   1.637  79.193  1.00 95.48           C  
ATOM   3953  C   SER A 517     -56.089   0.399  79.537  1.00 95.48           C  
ATOM   3954  CB  SER A 517     -54.867   2.365  80.477  1.00 95.48           C  
ATOM   3955  O   SER A 517     -56.024  -0.103  80.661  1.00 95.48           O  
ATOM   3956  OG  SER A 517     -54.027   3.469  80.187  1.00 95.48           O  
ATOM   3957  N   GLN A 518     -56.974  -0.027  78.655  1.00 95.53           N  
ATOM   3958  CA  GLN A 518     -57.742  -1.263  78.757  1.00 95.53           C  
ATOM   3959  C   GLN A 518     -57.291  -2.279  77.712  1.00 95.53           C  
ATOM   3960  CB  GLN A 518     -59.238  -0.981  78.604  1.00 95.53           C  
ATOM   3961  O   GLN A 518     -56.895  -1.906  76.606  1.00 95.53           O  
ATOM   3962  CG  GLN A 518     -59.813  -0.098  79.703  1.00 95.53           C  
ATOM   3963  CD  GLN A 518     -59.702  -0.728  81.079  1.00 95.53           C  
ATOM   3964  NE2 GLN A 518     -59.364   0.082  82.076  1.00 95.53           N  
ATOM   3965  OE1 GLN A 518     -59.920  -1.933  81.244  1.00 95.53           O  
ATOM   3966  N   TRP A 519     -57.358  -3.572  78.202  1.00 96.96           N  
ATOM   3967  CA  TRP A 519     -57.218  -4.597  77.172  1.00 96.96           C  
ATOM   3968  C   TRP A 519     -58.337  -4.488  76.141  1.00 96.96           C  
ATOM   3969  CB  TRP A 519     -57.219  -5.993  77.800  1.00 96.96           C  
ATOM   3970  O   TRP A 519     -59.468  -4.129  76.478  1.00 96.96           O  
ATOM   3971  CG  TRP A 519     -56.040  -6.263  78.686  1.00 96.96           C  
ATOM   3972  CD1 TRP A 519     -55.971  -6.090  80.041  1.00 96.96           C  
ATOM   3973  CD2 TRP A 519     -54.758  -6.750  78.278  1.00 96.96           C  
ATOM   3974  CE2 TRP A 519     -53.960  -6.850  79.439  1.00 96.96           C  
ATOM   3975  CE3 TRP A 519     -54.207  -7.113  77.042  1.00 96.96           C  
ATOM   3976  NE1 TRP A 519     -54.723  -6.442  80.499  1.00 96.96           N  
ATOM   3977  CH2 TRP A 519     -52.123  -7.647  78.177  1.00 96.96           C  
ATOM   3978  CZ2 TRP A 519     -52.637  -7.298  79.399  1.00 96.96           C  
ATOM   3979  CZ3 TRP A 519     -52.891  -7.559  77.005  1.00 96.96           C  
ATOM   3980  N   GLY A 520     -57.892  -4.849  74.839  1.00 96.70           N  
ATOM   3981  CA  GLY A 520     -58.963  -4.792  73.857  1.00 96.70           C  
ATOM   3982  C   GLY A 520     -58.510  -5.165  72.458  1.00 96.70           C  
ATOM   3983  O   GLY A 520     -57.391  -5.647  72.270  1.00 96.70           O  
ATOM   3984  N   TYR A 521     -59.422  -5.089  71.574  1.00 96.82           N  
ATOM   3985  CA  TYR A 521     -59.214  -5.508  70.193  1.00 96.82           C  
ATOM   3986  C   TYR A 521     -58.853  -4.320  69.310  1.00 96.82           C  
ATOM   3987  CB  TYR A 521     -60.465  -6.203  69.647  1.00 96.82           C  
ATOM   3988  O   TYR A 521     -59.578  -3.322  69.275  1.00 96.82           O  
ATOM   3989  CG  TYR A 521     -60.884  -7.413  70.446  1.00 96.82           C  
ATOM   3990  CD1 TYR A 521     -60.346  -8.670  70.177  1.00 96.82           C  
ATOM   3991  CD2 TYR A 521     -61.820  -7.303  71.469  1.00 96.82           C  
ATOM   3992  CE1 TYR A 521     -60.731  -9.789  70.909  1.00 96.82           C  
ATOM   3993  CE2 TYR A 521     -62.212  -8.415  72.208  1.00 96.82           C  
ATOM   3994  OH  TYR A 521     -62.047 -10.755  72.648  1.00 96.82           O  
ATOM   3995  CZ  TYR A 521     -61.663  -9.651  71.921  1.00 96.82           C  
ATOM   3996  N   LEU A 522     -57.726  -4.479  68.643  1.00 97.26           N  
ATOM   3997  CA  LEU A 522     -57.248  -3.424  67.756  1.00 97.26           C  
ATOM   3998  C   LEU A 522     -57.321  -3.864  66.298  1.00 97.26           C  
ATOM   3999  CB  LEU A 522     -55.811  -3.034  68.112  1.00 97.26           C  
ATOM   4000  O   LEU A 522     -56.776  -4.908  65.932  1.00 97.26           O  
ATOM   4001  CG  LEU A 522     -55.167  -1.953  67.243  1.00 97.26           C  
ATOM   4002  CD1 LEU A 522     -55.828  -0.602  67.500  1.00 97.26           C  
ATOM   4003  CD2 LEU A 522     -53.667  -1.878  67.507  1.00 97.26           C  
ATOM   4004  N   PHE A 523     -58.011  -3.157  65.510  1.00 96.57           N  
ATOM   4005  CA  PHE A 523     -58.112  -3.359  64.070  1.00 96.57           C  
ATOM   4006  C   PHE A 523     -57.277  -2.330  63.318  1.00 96.57           C  
ATOM   4007  CB  PHE A 523     -59.573  -3.282  63.616  1.00 96.57           C  
ATOM   4008  O   PHE A 523     -57.485  -1.124  63.469  1.00 96.57           O  
ATOM   4009  CG  PHE A 523     -60.481  -4.251  64.324  1.00 96.57           C  
ATOM   4010  CD1 PHE A 523     -60.755  -5.497  63.774  1.00 96.57           C  
ATOM   4011  CD2 PHE A 523     -61.060  -3.916  65.541  1.00 96.57           C  
ATOM   4012  CE1 PHE A 523     -61.595  -6.396  64.428  1.00 96.57           C  
ATOM   4013  CE2 PHE A 523     -61.900  -4.809  66.200  1.00 96.57           C  
ATOM   4014  CZ  PHE A 523     -62.167  -6.048  65.641  1.00 96.57           C  
ATOM   4015  N   HIS A 524     -56.358  -2.891  62.559  1.00 94.80           N  
ATOM   4016  CA  HIS A 524     -55.414  -2.028  61.859  1.00 94.80           C  
ATOM   4017  C   HIS A 524     -55.502  -2.225  60.349  1.00 94.80           C  
ATOM   4018  CB  HIS A 524     -53.986  -2.293  62.340  1.00 94.80           C  
ATOM   4019  O   HIS A 524     -55.328  -3.341  59.854  1.00 94.80           O  
ATOM   4020  CG  HIS A 524     -52.960  -1.430  61.678  1.00 94.80           C  
ATOM   4021  CD2 HIS A 524     -52.152  -1.664  60.617  1.00 94.80           C  
ATOM   4022  ND1 HIS A 524     -52.671  -0.153  62.110  1.00 94.80           N  
ATOM   4023  CE1 HIS A 524     -51.728   0.363  61.339  1.00 94.80           C  
ATOM   4024  NE2 HIS A 524     -51.396  -0.534  60.426  1.00 94.80           N  
ATOM   4025  N   TYR A 525     -55.794  -1.155  59.665  1.00 93.17           N  
ATOM   4026  CA  TYR A 525     -55.866  -1.144  58.209  1.00 93.17           C  
ATOM   4027  C   TYR A 525     -54.880  -0.142  57.620  1.00 93.17           C  
ATOM   4028  CB  TYR A 525     -57.287  -0.813  57.743  1.00 93.17           C  
ATOM   4029  O   TYR A 525     -54.831   1.014  58.048  1.00 93.17           O  
ATOM   4030  CG  TYR A 525     -57.444  -0.790  56.242  1.00 93.17           C  
ATOM   4031  CD1 TYR A 525     -57.443   0.413  55.540  1.00 93.17           C  
ATOM   4032  CD2 TYR A 525     -57.596  -1.971  55.523  1.00 93.17           C  
ATOM   4033  CE1 TYR A 525     -57.589   0.439  54.157  1.00 93.17           C  
ATOM   4034  CE2 TYR A 525     -57.743  -1.957  54.140  1.00 93.17           C  
ATOM   4035  OH  TYR A 525     -57.884  -0.729  52.098  1.00 93.17           O  
ATOM   4036  CZ  TYR A 525     -57.738  -0.749  53.467  1.00 93.17           C  
ATOM   4037  N   SER A 526     -54.140  -0.599  56.599  1.00 89.79           N  
ATOM   4038  CA  SER A 526     -53.154   0.252  55.940  1.00 89.79           C  
ATOM   4039  C   SER A 526     -53.325   0.226  54.425  1.00 89.79           C  
ATOM   4040  CB  SER A 526     -51.736  -0.188  56.308  1.00 89.79           C  
ATOM   4041  O   SER A 526     -53.407  -0.847  53.822  1.00 89.79           O  
ATOM   4042  OG  SER A 526     -50.773   0.570  55.595  1.00 89.79           O  
ATOM   4043  N   ASN A 527     -53.370   1.447  53.770  1.00 85.89           N  
ATOM   4044  CA  ASN A 527     -53.511   1.577  52.324  1.00 85.89           C  
ATOM   4045  C   ASN A 527     -52.280   1.051  51.591  1.00 85.89           C  
ATOM   4046  CB  ASN A 527     -53.775   3.035  51.939  1.00 85.89           C  
ATOM   4047  O   ASN A 527     -52.360   0.687  50.417  1.00 85.89           O  
ATOM   4048  CG  ASN A 527     -55.159   3.504  52.342  1.00 85.89           C  
ATOM   4049  ND2 ASN A 527     -55.339   4.817  52.425  1.00 85.89           N  
ATOM   4050  OD1 ASN A 527     -56.058   2.693  52.579  1.00 85.89           O  
ATOM   4051  N   TYR A 528     -51.177   0.938  52.257  1.00 83.08           N  
ATOM   4052  CA  TYR A 528     -49.936   0.549  51.597  1.00 83.08           C  
ATOM   4053  C   TYR A 528     -49.433  -0.789  52.126  1.00 83.08           C  
ATOM   4054  CB  TYR A 528     -48.862   1.624  51.794  1.00 83.08           C  
ATOM   4055  O   TYR A 528     -48.262  -1.133  51.950  1.00 83.08           O  
ATOM   4056  CG  TYR A 528     -49.195   2.941  51.135  1.00 83.08           C  
ATOM   4057  CD1 TYR A 528     -48.852   3.184  49.807  1.00 83.08           C  
ATOM   4058  CD2 TYR A 528     -49.850   3.945  51.839  1.00 83.08           C  
ATOM   4059  CE1 TYR A 528     -49.154   4.396  49.196  1.00 83.08           C  
ATOM   4060  CE2 TYR A 528     -50.158   5.161  51.239  1.00 83.08           C  
ATOM   4061  OH  TYR A 528     -50.108   6.580  49.319  1.00 83.08           O  
ATOM   4062  CZ  TYR A 528     -49.807   5.377  49.919  1.00 83.08           C  
ATOM   4063  N   GLY A 529     -50.386  -1.577  52.635  1.00 76.74           N  
ATOM   4064  CA  GLY A 529     -49.963  -2.873  53.141  1.00 76.74           C  
ATOM   4065  C   GLY A 529     -48.828  -2.780  54.143  1.00 76.74           C  
ATOM   4066  O   GLY A 529     -48.845  -1.925  55.031  1.00 76.74           O  
ATOM   4067  N   LYS A 530     -47.834  -3.776  54.069  1.00 69.53           N  
ATOM   4068  CA  LYS A 530     -46.675  -3.870  54.951  1.00 69.53           C  
ATOM   4069  C   LYS A 530     -45.706  -2.716  54.712  1.00 69.53           C  
ATOM   4070  CB  LYS A 530     -45.957  -5.206  54.753  1.00 69.53           C  
ATOM   4071  O   LYS A 530     -45.195  -2.547  53.603  1.00 69.53           O  
ATOM   4072  CG  LYS A 530     -46.754  -6.413  55.225  1.00 69.53           C  
ATOM   4073  CD  LYS A 530     -45.965  -7.705  55.054  1.00 69.53           C  
ATOM   4074  CE  LYS A 530     -46.785  -8.921  55.467  1.00 69.53           C  
ATOM   4075  NZ  LYS A 530     -46.009 -10.188  55.320  1.00 69.53           N  
ATOM   4076  N   ASN A 531     -46.078  -1.498  54.892  1.00 73.19           N  
ATOM   4077  CA  ASN A 531     -45.244  -0.306  54.775  1.00 73.19           C  
ATOM   4078  C   ASN A 531     -43.919  -0.615  54.085  1.00 73.19           C  
ATOM   4079  CB  ASN A 531     -44.994   0.311  56.153  1.00 73.19           C  
ATOM   4080  O   ASN A 531     -42.850  -0.320  54.623  1.00 73.19           O  
ATOM   4081  CG  ASN A 531     -44.540   1.756  56.071  1.00 73.19           C  
ATOM   4082  ND2 ASN A 531     -44.014   2.275  57.174  1.00 73.19           N  
ATOM   4083  OD1 ASN A 531     -44.661   2.399  55.026  1.00 73.19           O  
ATOM   4084  N   THR A 532     -43.812  -1.211  52.861  1.00 70.92           N  
ATOM   4085  CA  THR A 532     -42.582  -1.606  52.182  1.00 70.92           C  
ATOM   4086  C   THR A 532     -41.899  -0.395  51.554  1.00 70.92           C  
ATOM   4087  CB  THR A 532     -42.858  -2.664  51.097  1.00 70.92           C  
ATOM   4088  O   THR A 532     -40.669  -0.341  51.475  1.00 70.92           O  
ATOM   4089  CG2 THR A 532     -43.230  -4.006  51.720  1.00 70.92           C  
ATOM   4090  OG1 THR A 532     -43.938  -2.218  50.268  1.00 70.92           O  
ATOM   4091  N   ASP A 533     -42.529   0.703  51.282  1.00 80.20           N  
ATOM   4092  CA  ASP A 533     -41.923   1.852  50.616  1.00 80.20           C  
ATOM   4093  C   ASP A 533     -41.788   3.034  51.573  1.00 80.20           C  
ATOM   4094  CB  ASP A 533     -42.746   2.258  49.391  1.00 80.20           C  
ATOM   4095  O   ASP A 533     -41.563   4.166  51.141  1.00 80.20           O  
ATOM   4096  CG  ASP A 533     -44.214   2.482  49.711  1.00 80.20           C  
ATOM   4097  OD1 ASP A 533     -44.642   2.187  50.848  1.00 80.20           O  
ATOM   4098  OD2 ASP A 533     -44.949   2.954  48.817  1.00 80.20           O  
ATOM   4099  N   ASP A 534     -41.977   2.782  52.852  1.00 83.09           N  
ATOM   4100  CA  ASP A 534     -41.740   3.730  53.936  1.00 83.09           C  
ATOM   4101  C   ASP A 534     -42.908   4.704  54.079  1.00 83.09           C  
ATOM   4102  CB  ASP A 534     -40.439   4.500  53.701  1.00 83.09           C  
ATOM   4103  O   ASP A 534     -42.838   5.655  54.860  1.00 83.09           O  
ATOM   4104  CG  ASP A 534     -39.200   3.643  53.889  1.00 83.09           C  
ATOM   4105  OD1 ASP A 534     -39.255   2.649  54.645  1.00 83.09           O  
ATOM   4106  OD2 ASP A 534     -38.158   3.965  53.278  1.00 83.09           O  
ATOM   4107  N   PHE A 535     -43.877   4.567  53.216  1.00 85.47           N  
ATOM   4108  CA  PHE A 535     -45.092   5.362  53.346  1.00 85.47           C  
ATOM   4109  C   PHE A 535     -46.170   4.586  54.092  1.00 85.47           C  
ATOM   4110  CB  PHE A 535     -45.609   5.785  51.967  1.00 85.47           C  
ATOM   4111  O   PHE A 535     -46.315   3.376  53.903  1.00 85.47           O  
ATOM   4112  CG  PHE A 535     -44.839   6.923  51.353  1.00 85.47           C  
ATOM   4113  CD1 PHE A 535     -45.067   8.233  51.757  1.00 85.47           C  
ATOM   4114  CD2 PHE A 535     -43.886   6.683  50.371  1.00 85.47           C  
ATOM   4115  CE1 PHE A 535     -44.356   9.288  51.191  1.00 85.47           C  
ATOM   4116  CE2 PHE A 535     -43.172   7.733  49.800  1.00 85.47           C  
ATOM   4117  CZ  PHE A 535     -43.409   9.034  50.211  1.00 85.47           C  
ATOM   4118  N   LYS A 536     -46.833   5.511  54.999  1.00 87.33           N  
ATOM   4119  CA  LYS A 536     -47.914   4.902  55.768  1.00 87.33           C  
ATOM   4120  C   LYS A 536     -49.153   5.793  55.777  1.00 87.33           C  
ATOM   4121  CB  LYS A 536     -47.461   4.621  57.202  1.00 87.33           C  
ATOM   4122  O   LYS A 536     -49.044   7.014  55.907  1.00 87.33           O  
ATOM   4123  CG  LYS A 536     -48.513   3.934  58.060  1.00 87.33           C  
ATOM   4124  CD  LYS A 536     -47.977   3.607  59.447  1.00 87.33           C  
ATOM   4125  CE  LYS A 536     -49.017   2.886  60.294  1.00 87.33           C  
ATOM   4126  NZ  LYS A 536     -48.471   2.497  61.629  1.00 87.33           N  
ATOM   4127  N   GLU A 537     -50.235   5.181  55.385  1.00 91.08           N  
ATOM   4128  CA  GLU A 537     -51.583   5.681  55.635  1.00 91.08           C  
ATOM   4129  C   GLU A 537     -52.492   4.576  56.165  1.00 91.08           C  
ATOM   4130  CB  GLU A 537     -52.178   6.286  54.361  1.00 91.08           C  
ATOM   4131  O   GLU A 537     -52.762   3.598  55.466  1.00 91.08           O  
ATOM   4132  CG  GLU A 537     -53.466   7.063  54.592  1.00 91.08           C  
ATOM   4133  CD  GLU A 537     -54.010   7.713  53.330  1.00 91.08           C  
ATOM   4134  OE1 GLU A 537     -54.802   8.676  53.436  1.00 91.08           O  
ATOM   4135  OE2 GLU A 537     -53.641   7.254  52.225  1.00 91.08           O  
ATOM   4136  N   ALA A 538     -52.985   4.858  57.461  1.00 93.73           N  
ATOM   4137  CA  ALA A 538     -53.671   3.748  58.117  1.00 93.73           C  
ATOM   4138  C   ALA A 538     -54.733   4.255  59.087  1.00 93.73           C  
ATOM   4139  CB  ALA A 538     -52.666   2.860  58.848  1.00 93.73           C  
ATOM   4140  O   ALA A 538     -54.763   5.443  59.419  1.00 93.73           O  
ATOM   4141  N   ILE A 539     -55.615   3.369  59.384  1.00 95.38           N  
ATOM   4142  CA  ILE A 539     -56.579   3.631  60.448  1.00 95.38           C  
ATOM   4143  C   ILE A 539     -56.493   2.532  61.504  1.00 95.38           C  
ATOM   4144  CB  ILE A 539     -58.018   3.730  59.894  1.00 95.38           C  
ATOM   4145  O   ILE A 539     -56.138   1.391  61.196  1.00 95.38           O  
ATOM   4146  CG1 ILE A 539     -58.429   2.409  59.234  1.00 95.38           C  
ATOM   4147  CG2 ILE A 539     -58.138   4.896  58.909  1.00 95.38           C  
ATOM   4148  CD1 ILE A 539     -59.912   2.319  58.900  1.00 95.38           C  
ATOM   4149  N   GLN A 540     -56.853   3.006  62.749  1.00 96.65           N  
ATOM   4150  CA  GLN A 540     -57.024   2.065  63.851  1.00 96.65           C  
ATOM   4151  C   GLN A 540     -58.363   2.276  64.552  1.00 96.65           C  
ATOM   4152  CB  GLN A 540     -55.879   2.199  64.856  1.00 96.65           C  
ATOM   4153  O   GLN A 540     -58.803   3.413  64.733  1.00 96.65           O  
ATOM   4154  CG  GLN A 540     -54.536   1.714  64.326  1.00 96.65           C  
ATOM   4155  CD  GLN A 540     -53.421   1.844  65.347  1.00 96.65           C  
ATOM   4156  NE2 GLN A 540     -52.461   0.927  65.295  1.00 96.65           N  
ATOM   4157  OE1 GLN A 540     -53.422   2.761  66.174  1.00 96.65           O  
ATOM   4158  N   THR A 541     -58.962   1.115  64.794  1.00 97.41           N  
ATOM   4159  CA  THR A 541     -60.142   1.067  65.649  1.00 97.41           C  
ATOM   4160  C   THR A 541     -59.897   0.170  66.859  1.00 97.41           C  
ATOM   4161  CB  THR A 541     -61.374   0.563  64.874  1.00 97.41           C  
ATOM   4162  O   THR A 541     -59.475  -0.978  66.712  1.00 97.41           O  
ATOM   4163  CG2 THR A 541     -62.644   0.708  65.706  1.00 97.41           C  
ATOM   4164  OG1 THR A 541     -61.516   1.323  63.668  1.00 97.41           O  
ATOM   4165  N   PHE A 542     -60.159   0.796  68.036  1.00 97.61           N  
ATOM   4166  CA  PHE A 542     -59.902   0.044  69.259  1.00 97.61           C  
ATOM   4167  C   PHE A 542     -61.192  -0.177  70.040  1.00 97.61           C  
ATOM   4168  CB  PHE A 542     -58.877   0.771  70.134  1.00 97.61           C  
ATOM   4169  O   PHE A 542     -61.919   0.775  70.330  1.00 97.61           O  
ATOM   4170  CG  PHE A 542     -58.645   0.117  71.469  1.00 97.61           C  
ATOM   4171  CD1 PHE A 542     -58.981   0.772  72.648  1.00 97.61           C  
ATOM   4172  CD2 PHE A 542     -58.091  -1.154  71.545  1.00 97.61           C  
ATOM   4173  CE1 PHE A 542     -58.767   0.169  73.885  1.00 97.61           C  
ATOM   4174  CE2 PHE A 542     -57.875  -1.764  72.778  1.00 97.61           C  
ATOM   4175  CZ  PHE A 542     -58.213  -1.100  73.947  1.00 97.61           C  
ATOM   4176  N   TRP A 543     -61.384  -1.481  70.333  1.00 96.48           N  
ATOM   4177  CA  TRP A 543     -62.471  -1.887  71.218  1.00 96.48           C  
ATOM   4178  C   TRP A 543     -61.935  -2.311  72.581  1.00 96.48           C  
ATOM   4179  CB  TRP A 543     -63.275  -3.031  70.593  1.00 96.48           C  
ATOM   4180  O   TRP A 543     -61.410  -3.416  72.731  1.00 96.48           O  
ATOM   4181  CG  TRP A 543     -64.128  -2.613  69.433  1.00 96.48           C  
ATOM   4182  CD1 TRP A 543     -63.947  -1.524  68.627  1.00 96.48           C  
ATOM   4183  CD2 TRP A 543     -65.301  -3.277  68.953  1.00 96.48           C  
ATOM   4184  CE2 TRP A 543     -65.780  -2.535  67.851  1.00 96.48           C  
ATOM   4185  CE3 TRP A 543     -65.993  -4.430  69.347  1.00 96.48           C  
ATOM   4186  NE1 TRP A 543     -64.938  -1.471  67.673  1.00 96.48           N  
ATOM   4187  CH2 TRP A 543     -67.581  -4.041  67.545  1.00 96.48           C  
ATOM   4188  CZ2 TRP A 543     -66.922  -2.909  67.138  1.00 96.48           C  
ATOM   4189  CZ3 TRP A 543     -67.129  -4.801  68.637  1.00 96.48           C  
ATOM   4190  N   GLY A 544     -62.160  -1.394  73.522  1.00 95.79           N  
ATOM   4191  CA  GLY A 544     -61.746  -1.795  74.857  1.00 95.79           C  
ATOM   4192  C   GLY A 544     -62.653  -2.843  75.473  1.00 95.79           C  
ATOM   4193  O   GLY A 544     -63.853  -2.876  75.193  1.00 95.79           O  
ATOM   4194  N   ASN A 545     -62.150  -3.617  76.298  1.00 95.22           N  
ATOM   4195  CA  ASN A 545     -62.929  -4.670  76.940  1.00 95.22           C  
ATOM   4196  C   ASN A 545     -64.025  -4.094  77.832  1.00 95.22           C  
ATOM   4197  CB  ASN A 545     -62.018  -5.596  77.748  1.00 95.22           C  
ATOM   4198  O   ASN A 545     -64.987  -4.787  78.168  1.00 95.22           O  
ATOM   4199  CG  ASN A 545     -61.277  -6.592  76.878  1.00 95.22           C  
ATOM   4200  ND2 ASN A 545     -60.336  -7.314  77.474  1.00 95.22           N  
ATOM   4201  OD1 ASN A 545     -61.547  -6.710  75.681  1.00 95.22           O  
ATOM   4202  N   ASN A 546     -63.843  -2.844  78.116  1.00 92.99           N  
ATOM   4203  CA  ASN A 546     -64.840  -2.210  78.972  1.00 92.99           C  
ATOM   4204  C   ASN A 546     -65.976  -1.603  78.154  1.00 92.99           C  
ATOM   4205  CB  ASN A 546     -64.190  -1.142  79.854  1.00 92.99           C  
ATOM   4206  O   ASN A 546     -66.839  -0.913  78.700  1.00 92.99           O  
ATOM   4207  CG  ASN A 546     -63.588  -0.007  79.049  1.00 92.99           C  
ATOM   4208  ND2 ASN A 546     -63.247   1.084  79.724  1.00 92.99           N  
ATOM   4209  OD1 ASN A 546     -63.432  -0.110  77.829  1.00 92.99           O  
ATOM   4210  N   GLY A 547     -65.935  -1.774  76.801  1.00 89.73           N  
ATOM   4211  CA  GLY A 547     -67.041  -1.368  75.949  1.00 89.73           C  
ATOM   4212  C   GLY A 547     -66.807  -0.035  75.263  1.00 89.73           C  
ATOM   4213  O   GLY A 547     -67.653   0.432  74.497  1.00 89.73           O  
ATOM   4214  N   GLN A 548     -65.677   0.607  75.378  1.00 93.04           N  
ATOM   4215  CA  GLN A 548     -65.340   1.874  74.736  1.00 93.04           C  
ATOM   4216  C   GLN A 548     -64.769   1.648  73.339  1.00 93.04           C  
ATOM   4217  CB  GLN A 548     -64.344   2.660  75.589  1.00 93.04           C  
ATOM   4218  O   GLN A 548     -64.040   0.680  73.110  1.00 93.04           O  
ATOM   4219  CG  GLN A 548     -64.897   3.087  76.943  1.00 93.04           C  
ATOM   4220  CD  GLN A 548     -63.867   3.801  77.798  1.00 93.04           C  
ATOM   4221  NE2 GLN A 548     -63.997   5.119  77.906  1.00 93.04           N  
ATOM   4222  OE1 GLN A 548     -62.963   3.173  78.359  1.00 93.04           O  
ATOM   4223  N   LEU A 549     -65.144   2.556  72.528  1.00 95.68           N  
ATOM   4224  CA  LEU A 549     -64.726   2.493  71.132  1.00 95.68           C  
ATOM   4225  C   LEU A 549     -63.937   3.740  70.744  1.00 95.68           C  
ATOM   4226  CB  LEU A 549     -65.943   2.340  70.215  1.00 95.68           C  
ATOM   4227  O   LEU A 549     -64.392   4.863  70.970  1.00 95.68           O  
ATOM   4228  CG  LEU A 549     -65.657   2.282  68.714  1.00 95.68           C  
ATOM   4229  CD1 LEU A 549     -64.880   1.015  68.371  1.00 95.68           C  
ATOM   4230  CD2 LEU A 549     -66.956   2.349  67.919  1.00 95.68           C  
ATOM   4231  N   PHE A 550     -62.765   3.423  70.087  1.00 97.70           N  
ATOM   4232  CA  PHE A 550     -61.878   4.515  69.703  1.00 97.70           C  
ATOM   4233  C   PHE A 550     -61.457   4.383  68.244  1.00 97.70           C  
ATOM   4234  CB  PHE A 550     -60.641   4.549  70.605  1.00 97.70           C  
ATOM   4235  O   PHE A 550     -61.360   3.272  67.719  1.00 97.70           O  
ATOM   4236  CG  PHE A 550     -60.959   4.740  72.064  1.00 97.70           C  
ATOM   4237  CD1 PHE A 550     -60.891   6.001  72.645  1.00 97.70           C  
ATOM   4238  CD2 PHE A 550     -61.326   3.659  72.855  1.00 97.70           C  
ATOM   4239  CE1 PHE A 550     -61.184   6.181  73.994  1.00 97.70           C  
ATOM   4240  CE2 PHE A 550     -61.620   3.832  74.204  1.00 97.70           C  
ATOM   4241  CZ  PHE A 550     -61.548   5.093  74.772  1.00 97.70           C  
ATOM   4242  N   PHE A 551     -61.160   5.603  67.642  1.00 97.76           N  
ATOM   4243  CA  PHE A 551     -60.723   5.669  66.252  1.00 97.76           C  
ATOM   4244  C   PHE A 551     -59.591   6.675  66.088  1.00 97.76           C  
ATOM   4245  CB  PHE A 551     -61.894   6.042  65.337  1.00 97.76           C  
ATOM   4246  O   PHE A 551     -59.598   7.735  66.718  1.00 97.76           O  
ATOM   4247  CG  PHE A 551     -61.487   6.322  63.915  1.00 97.76           C  
ATOM   4248  CD1 PHE A 551     -61.165   7.612  63.511  1.00 97.76           C  
ATOM   4249  CD2 PHE A 551     -61.427   5.295  62.982  1.00 97.76           C  
ATOM   4250  CE1 PHE A 551     -60.788   7.874  62.196  1.00 97.76           C  
ATOM   4251  CE2 PHE A 551     -61.052   5.549  61.666  1.00 97.76           C  
ATOM   4252  CZ  PHE A 551     -60.733   6.839  61.275  1.00 97.76           C  
ATOM   4253  N   ARG A 552     -58.661   6.282  65.255  1.00 96.97           N  
ATOM   4254  CA  ARG A 552     -57.658   7.275  64.882  1.00 96.97           C  
ATOM   4255  C   ARG A 552     -57.113   7.003  63.483  1.00 96.97           C  
ATOM   4256  CB  ARG A 552     -56.513   7.291  65.896  1.00 96.97           C  
ATOM   4257  O   ARG A 552     -57.215   5.883  62.978  1.00 96.97           O  
ATOM   4258  CG  ARG A 552     -55.664   6.029  65.887  1.00 96.97           C  
ATOM   4259  CD  ARG A 552     -54.532   6.104  66.902  1.00 96.97           C  
ATOM   4260  NE  ARG A 552     -53.687   4.914  66.855  1.00 96.97           N  
ATOM   4261  NH1 ARG A 552     -52.282   5.592  68.560  1.00 96.97           N  
ATOM   4262  NH2 ARG A 552     -51.938   3.581  67.516  1.00 96.97           N  
ATOM   4263  CZ  ARG A 552     -52.638   4.698  67.644  1.00 96.97           C  
ATOM   4264  N   HIS A 553     -56.595   8.020  62.852  1.00 95.59           N  
ATOM   4265  CA  HIS A 553     -56.063   8.005  61.494  1.00 95.59           C  
ATOM   4266  C   HIS A 553     -54.576   8.341  61.481  1.00 95.59           C  
ATOM   4267  CB  HIS A 553     -56.831   8.988  60.608  1.00 95.59           C  
ATOM   4268  O   HIS A 553     -54.131   9.239  62.198  1.00 95.59           O  
ATOM   4269  CG  HIS A 553     -56.284   9.097  59.220  1.00 95.59           C  
ATOM   4270  CD2 HIS A 553     -56.227   8.193  58.213  1.00 95.59           C  
ATOM   4271  ND1 HIS A 553     -55.705  10.250  58.737  1.00 95.59           N  
ATOM   4272  CE1 HIS A 553     -55.315  10.051  57.489  1.00 95.59           C  
ATOM   4273  NE2 HIS A 553     -55.620   8.811  57.147  1.00 95.59           N  
ATOM   4274  N   HIS A 554     -53.848   7.475  60.770  1.00 93.78           N  
ATOM   4275  CA  HIS A 554     -52.463   7.812  60.461  1.00 93.78           C  
ATOM   4276  C   HIS A 554     -52.367   8.631  59.178  1.00 93.78           C  
ATOM   4277  CB  HIS A 554     -51.618   6.543  60.337  1.00 93.78           C  
ATOM   4278  O   HIS A 554     -52.877   8.219  58.134  1.00 93.78           O  
ATOM   4279  CG  HIS A 554     -50.151   6.808  60.215  1.00 93.78           C  
ATOM   4280  CD2 HIS A 554     -49.146   6.682  61.113  1.00 93.78           C  
ATOM   4281  ND1 HIS A 554     -49.572   7.266  59.051  1.00 93.78           N  
ATOM   4282  CE1 HIS A 554     -48.271   7.409  59.240  1.00 93.78           C  
ATOM   4283  NE2 HIS A 554     -47.987   7.062  60.483  1.00 93.78           N  
ATOM   4284  N   ARG A 555     -51.817   9.776  59.234  1.00 92.15           N  
ATOM   4285  CA  ARG A 555     -51.686  10.645  58.068  1.00 92.15           C  
ATOM   4286  C   ARG A 555     -50.752  10.030  57.030  1.00 92.15           C  
ATOM   4287  CB  ARG A 555     -51.173  12.026  58.481  1.00 92.15           C  
ATOM   4288  O   ARG A 555     -49.885   9.222  57.369  1.00 92.15           O  
ATOM   4289  CG  ARG A 555     -52.099  12.767  59.433  1.00 92.15           C  
ATOM   4290  CD  ARG A 555     -51.449  14.029  59.983  1.00 92.15           C  
ATOM   4291  NE  ARG A 555     -52.242  14.620  61.057  1.00 92.15           N  
ATOM   4292  NH1 ARG A 555     -50.759  14.062  62.739  1.00 92.15           N  
ATOM   4293  NH2 ARG A 555     -52.693  15.187  63.237  1.00 92.15           N  
ATOM   4294  CZ  ARG A 555     -51.896  14.622  62.342  1.00 92.15           C  
ATOM   4295  N   TRP A 556     -51.072  10.292  55.842  1.00 90.77           N  
ATOM   4296  CA  TRP A 556     -50.142   9.874  54.798  1.00 90.77           C  
ATOM   4297  C   TRP A 556     -48.762  10.482  55.023  1.00 90.77           C  
ATOM   4298  CB  TRP A 556     -50.670  10.273  53.417  1.00 90.77           C  
ATOM   4299  O   TRP A 556     -48.579  11.693  54.880  1.00 90.77           O  
ATOM   4300  CG  TRP A 556     -49.799   9.828  52.281  1.00 90.77           C  
ATOM   4301  CD1 TRP A 556     -49.529   8.542  51.903  1.00 90.77           C  
ATOM   4302  CD2 TRP A 556     -49.078  10.671  51.376  1.00 90.77           C  
ATOM   4303  CE2 TRP A 556     -48.393   9.827  50.474  1.00 90.77           C  
ATOM   4304  CE3 TRP A 556     -48.946  12.059  51.240  1.00 90.77           C  
ATOM   4305  NE1 TRP A 556     -48.685   8.534  50.817  1.00 90.77           N  
ATOM   4306  CH2 TRP A 556     -47.475  11.689  49.339  1.00 90.77           C  
ATOM   4307  CZ2 TRP A 556     -47.587  10.327  49.449  1.00 90.77           C  
ATOM   4308  CZ3 TRP A 556     -48.143  12.555  50.220  1.00 90.77           C  
ATOM   4309  N   SER A 557     -47.785   9.627  55.455  1.00 90.15           N  
ATOM   4310  CA  SER A 557     -46.472  10.178  55.775  1.00 90.15           C  
ATOM   4311  C   SER A 557     -45.432   9.074  55.928  1.00 90.15           C  
ATOM   4312  CB  SER A 557     -46.537  11.010  57.056  1.00 90.15           C  
ATOM   4313  O   SER A 557     -45.780   7.896  56.034  1.00 90.15           O  
ATOM   4314  OG  SER A 557     -45.839  10.368  58.109  1.00 90.15           O  
ATOM   4315  N   LYS A 558     -44.164   9.426  55.899  1.00 89.15           N  
ATOM   4316  CA  LYS A 558     -43.042   8.527  56.156  1.00 89.15           C  
ATOM   4317  C   LYS A 558     -42.690   8.496  57.640  1.00 89.15           C  
ATOM   4318  CB  LYS A 558     -41.820   8.945  55.336  1.00 89.15           C  
ATOM   4319  O   LYS A 558     -41.822   7.730  58.062  1.00 89.15           O  
ATOM   4320  CG  LYS A 558     -41.971   8.715  53.840  1.00 89.15           C  
ATOM   4321  CD  LYS A 558     -40.691   9.062  53.090  1.00 89.15           C  
ATOM   4322  CE  LYS A 558     -40.823   8.784  51.598  1.00 89.15           C  
ATOM   4323  NZ  LYS A 558     -39.559   9.090  50.863  1.00 89.15           N  
ATOM   4324  N   ILE A 559     -43.350   9.328  58.453  1.00 87.69           N  
ATOM   4325  CA  ILE A 559     -43.168   9.353  59.900  1.00 87.69           C  
ATOM   4326  C   ILE A 559     -43.969   8.222  60.541  1.00 87.69           C  
ATOM   4327  CB  ILE A 559     -43.587  10.714  60.500  1.00 87.69           C  
ATOM   4328  O   ILE A 559     -45.192   8.156  60.390  1.00 87.69           O  
ATOM   4329  CG1 ILE A 559     -42.785  11.851  59.857  1.00 87.69           C  
ATOM   4330  CG2 ILE A 559     -43.411  10.711  62.021  1.00 87.69           C  
ATOM   4331  CD1 ILE A 559     -43.287  13.243  60.215  1.00 87.69           C  
ATOM   4332  N   ILE A 560     -43.257   7.340  61.277  1.00 81.72           N  
ATOM   4333  CA  ILE A 560     -43.781   6.081  61.796  1.00 81.72           C  
ATOM   4334  C   ILE A 560     -44.881   6.362  62.817  1.00 81.72           C  
ATOM   4335  CB  ILE A 560     -42.664   5.225  62.434  1.00 81.72           C  
ATOM   4336  O   ILE A 560     -45.947   5.743  62.776  1.00 81.72           O  
ATOM   4337  CG1 ILE A 560     -41.720   4.687  61.352  1.00 81.72           C  
ATOM   4338  CG2 ILE A 560     -43.264   4.080  63.255  1.00 81.72           C  
ATOM   4339  CD1 ILE A 560     -40.460   4.031  61.900  1.00 81.72           C  
ATOM   4340  N   ASP A 561     -44.803   7.399  63.544  1.00 87.42           N  
ATOM   4341  CA  ASP A 561     -45.742   7.706  64.618  1.00 87.42           C  
ATOM   4342  C   ASP A 561     -46.490   9.007  64.338  1.00 87.42           C  
ATOM   4343  CB  ASP A 561     -45.011   7.798  65.959  1.00 87.42           C  
ATOM   4344  O   ASP A 561     -46.580   9.878  65.206  1.00 87.42           O  
ATOM   4345  CG  ASP A 561     -45.956   7.850  67.147  1.00 87.42           C  
ATOM   4346  OD1 ASP A 561     -47.159   7.552  66.983  1.00 87.42           O  
ATOM   4347  OD2 ASP A 561     -45.495   8.196  68.256  1.00 87.42           O  
ATOM   4348  N   ASP A 562     -46.966   9.148  63.113  1.00 92.03           N  
ATOM   4349  CA  ASP A 562     -47.705  10.337  62.697  1.00 92.03           C  
ATOM   4350  C   ASP A 562     -49.211  10.117  62.816  1.00 92.03           C  
ATOM   4351  CB  ASP A 562     -47.340  10.721  61.262  1.00 92.03           C  
ATOM   4352  O   ASP A 562     -49.952  10.330  61.854  1.00 92.03           O  
ATOM   4353  CG  ASP A 562     -47.711  12.152  60.918  1.00 92.03           C  
ATOM   4354  OD1 ASP A 562     -48.055  12.930  61.834  1.00 92.03           O  
ATOM   4355  OD2 ASP A 562     -47.662  12.505  59.720  1.00 92.03           O  
ATOM   4356  N   TRP A 563     -49.697   9.794  64.051  1.00 93.51           N  
ATOM   4357  CA  TRP A 563     -51.093   9.467  64.323  1.00 93.51           C  
ATOM   4358  C   TRP A 563     -51.847  10.688  64.841  1.00 93.51           C  
ATOM   4359  CB  TRP A 563     -51.190   8.324  65.337  1.00 93.51           C  
ATOM   4360  O   TRP A 563     -51.306  11.474  65.622  1.00 93.51           O  
ATOM   4361  CG  TRP A 563     -50.735   6.998  64.805  1.00 93.51           C  
ATOM   4362  CD1 TRP A 563     -49.513   6.412  64.988  1.00 93.51           C  
ATOM   4363  CD2 TRP A 563     -51.497   6.095  63.998  1.00 93.51           C  
ATOM   4364  CE2 TRP A 563     -50.673   4.979  63.728  1.00 93.51           C  
ATOM   4365  CE3 TRP A 563     -52.797   6.120  63.476  1.00 93.51           C  
ATOM   4366  NE1 TRP A 563     -49.470   5.198  64.343  1.00 93.51           N  
ATOM   4367  CH2 TRP A 563     -52.385   3.948  62.461  1.00 93.51           C  
ATOM   4368  CZ2 TRP A 563     -51.109   3.898  62.959  1.00 93.51           C  
ATOM   4369  CZ3 TRP A 563     -53.229   5.042  62.711  1.00 93.51           C  
ATOM   4370  N   GLU A 564     -53.011  10.805  64.323  1.00 95.37           N  
ATOM   4371  CA  GLU A 564     -53.937  11.734  64.965  1.00 95.37           C  
ATOM   4372  C   GLU A 564     -54.391  11.210  66.324  1.00 95.37           C  
ATOM   4373  CB  GLU A 564     -55.150  11.991  64.068  1.00 95.37           C  
ATOM   4374  O   GLU A 564     -54.298  10.011  66.596  1.00 95.37           O  
ATOM   4375  CG  GLU A 564     -54.803  12.640  62.736  1.00 95.37           C  
ATOM   4376  CD  GLU A 564     -56.012  12.849  61.837  1.00 95.37           C  
ATOM   4377  OE1 GLU A 564     -55.864  13.456  60.752  1.00 95.37           O  
ATOM   4378  OE2 GLU A 564     -57.116  12.403  62.222  1.00 95.37           O  
ATOM   4379  N   PRO A 565     -54.767  12.158  67.190  1.00 95.30           N  
ATOM   4380  CA  PRO A 565     -55.237  11.697  68.498  1.00 95.30           C  
ATOM   4381  C   PRO A 565     -56.441  10.763  68.397  1.00 95.30           C  
ATOM   4382  CB  PRO A 565     -55.612  12.995  69.217  1.00 95.30           C  
ATOM   4383  O   PRO A 565     -57.228  10.864  67.452  1.00 95.30           O  
ATOM   4384  CG  PRO A 565     -54.858  14.064  68.493  1.00 95.30           C  
ATOM   4385  CD  PRO A 565     -54.680  13.638  67.064  1.00 95.30           C  
ATOM   4386  N   TRP A 566     -56.597   9.919  69.390  1.00 97.18           N  
ATOM   4387  CA  TRP A 566     -57.757   9.038  69.474  1.00 97.18           C  
ATOM   4388  C   TRP A 566     -59.033   9.838  69.716  1.00 97.18           C  
ATOM   4389  CB  TRP A 566     -57.569   8.005  70.589  1.00 97.18           C  
ATOM   4390  O   TRP A 566     -59.026  10.817  70.466  1.00 97.18           O  
ATOM   4391  CG  TRP A 566     -56.572   6.933  70.264  1.00 97.18           C  
ATOM   4392  CD1 TRP A 566     -55.263   6.879  70.656  1.00 97.18           C  
ATOM   4393  CD2 TRP A 566     -56.803   5.763  69.474  1.00 97.18           C  
ATOM   4394  CE2 TRP A 566     -55.589   5.042  69.430  1.00 97.18           C  
ATOM   4395  CE3 TRP A 566     -57.920   5.252  68.800  1.00 97.18           C  
ATOM   4396  NE1 TRP A 566     -54.666   5.744  70.158  1.00 97.18           N  
ATOM   4397  CH2 TRP A 566     -56.570   3.359  68.085  1.00 97.18           C  
ATOM   4398  CZ2 TRP A 566     -55.462   3.836  68.736  1.00 97.18           C  
ATOM   4399  CZ3 TRP A 566     -57.792   4.052  68.110  1.00 97.18           C  
ATOM   4400  N   LYS A 567     -60.052   9.376  69.018  1.00 96.69           N  
ATOM   4401  CA  LYS A 567     -61.394   9.890  69.275  1.00 96.69           C  
ATOM   4402  C   LYS A 567     -62.298   8.802  69.850  1.00 96.69           C  
ATOM   4403  CB  LYS A 567     -62.007  10.456  67.993  1.00 96.69           C  
ATOM   4404  O   LYS A 567     -62.387   7.705  69.296  1.00 96.69           O  
ATOM   4405  CG  LYS A 567     -61.252  11.646  67.420  1.00 96.69           C  
ATOM   4406  CD  LYS A 567     -61.834  12.086  66.083  1.00 96.69           C  
ATOM   4407  CE  LYS A 567     -61.014  13.206  65.456  1.00 96.69           C  
ATOM   4408  NZ  LYS A 567     -61.514  13.563  64.095  1.00 96.69           N  
ATOM   4409  N   GLU A 568     -62.868   9.172  70.993  1.00 94.93           N  
ATOM   4410  CA  GLU A 568     -63.788   8.226  71.618  1.00 94.93           C  
ATOM   4411  C   GLU A 568     -65.205   8.395  71.078  1.00 94.93           C  
ATOM   4412  CB  GLU A 568     -63.781   8.394  73.139  1.00 94.93           C  
ATOM   4413  O   GLU A 568     -65.686   9.519  70.924  1.00 94.93           O  
ATOM   4414  CG  GLU A 568     -64.661   7.393  73.873  1.00 94.93           C  
ATOM   4415  CD  GLU A 568     -64.656   7.581  75.381  1.00 94.93           C  
ATOM   4416  OE1 GLU A 568     -65.253   6.748  76.099  1.00 94.93           O  
ATOM   4417  OE2 GLU A 568     -64.051   8.572  75.849  1.00 94.93           O  
ATOM   4418  N   PHE A 569     -65.804   7.321  70.731  1.00 92.46           N  
ATOM   4419  CA  PHE A 569     -67.220   7.318  70.381  1.00 92.46           C  
ATOM   4420  C   PHE A 569     -68.079   7.018  71.603  1.00 92.46           C  
ATOM   4421  CB  PHE A 569     -67.500   6.292  69.278  1.00 92.46           C  
ATOM   4422  O   PHE A 569     -67.844   6.034  72.308  1.00 92.46           O  
ATOM   4423  CG  PHE A 569     -66.939   6.677  67.935  1.00 92.46           C  
ATOM   4424  CD1 PHE A 569     -67.747   7.272  66.974  1.00 92.46           C  
ATOM   4425  CD2 PHE A 569     -65.604   6.443  67.634  1.00 92.46           C  
ATOM   4426  CE1 PHE A 569     -67.230   7.629  65.730  1.00 92.46           C  
ATOM   4427  CE2 PHE A 569     -65.081   6.797  66.394  1.00 92.46           C  
ATOM   4428  CZ  PHE A 569     -65.896   7.389  65.443  1.00 92.46           C  
ATOM   4429  N   ALA A 570     -69.051   8.014  71.927  1.00 86.41           N  
ATOM   4430  CA  ALA A 570     -69.894   7.875  73.112  1.00 86.41           C  
ATOM   4431  C   ALA A 570     -71.023   6.878  72.868  1.00 86.41           C  
ATOM   4432  CB  ALA A 570     -70.464   9.231  73.521  1.00 86.41           C  
ATOM   4433  O   ALA A 570     -71.569   6.807  71.764  1.00 86.41           O  
ATOM   4434  N   ARG A 571     -71.242   6.196  73.880  1.00 83.53           N  
ATOM   4435  CA  ARG A 571     -72.381   5.284  73.868  1.00 83.53           C  
ATOM   4436  C   ARG A 571     -73.695   6.048  73.998  1.00 83.53           C  
ATOM   4437  CB  ARG A 571     -72.259   4.255  74.994  1.00 83.53           C  
ATOM   4438  O   ARG A 571     -73.721   7.166  74.516  1.00 83.53           O  
ATOM   4439  CG  ARG A 571     -71.050   3.342  74.865  1.00 83.53           C  
ATOM   4440  CD  ARG A 571     -70.999   2.313  75.985  1.00 83.53           C  
ATOM   4441  NE  ARG A 571     -70.927   2.948  77.298  1.00 83.53           N  
ATOM   4442  NH1 ARG A 571     -71.289   1.002  78.489  1.00 83.53           N  
ATOM   4443  NH2 ARG A 571     -70.982   2.987  79.594  1.00 83.53           N  
ATOM   4444  CZ  ARG A 571     -71.066   2.311  78.457  1.00 83.53           C  
ATOM   4445  N   ASN A 572     -74.671   5.434  73.411  1.00 78.41           N  
ATOM   4446  CA  ASN A 572     -75.993   6.050  73.452  1.00 78.41           C  
ATOM   4447  C   ASN A 572     -76.431   6.342  74.884  1.00 78.41           C  
ATOM   4448  CB  ASN A 572     -77.022   5.159  72.753  1.00 78.41           C  
ATOM   4449  O   ASN A 572     -77.249   7.234  75.117  1.00 78.41           O  
ATOM   4450  CG  ASN A 572     -76.892   5.190  71.243  1.00 78.41           C  
ATOM   4451  ND2 ASN A 572     -77.485   4.207  70.576  1.00 78.41           N  
ATOM   4452  OD1 ASN A 572     -76.262   6.089  70.680  1.00 78.41           O  
ATOM   4453  N   ASP A 573     -75.880   5.583  75.807  1.00 80.01           N  
ATOM   4454  CA  ASP A 573     -76.294   5.786  77.192  1.00 80.01           C  
ATOM   4455  C   ASP A 573     -75.428   6.842  77.875  1.00 80.01           C  
ATOM   4456  CB  ASP A 573     -76.229   4.469  77.970  1.00 80.01           C  
ATOM   4457  O   ASP A 573     -75.437   6.960  79.102  1.00 80.01           O  
ATOM   4458  CG  ASP A 573     -74.841   3.853  77.978  1.00 80.01           C  
ATOM   4459  OD1 ASP A 573     -73.957   4.330  77.234  1.00 80.01           O  
ATOM   4460  OD2 ASP A 573     -74.630   2.880  78.733  1.00 80.01           O  
ATOM   4461  N   ASN A 574     -74.517   7.522  77.127  1.00 83.27           N  
ATOM   4462  CA  ASN A 574     -73.753   8.655  77.639  1.00 83.27           C  
ATOM   4463  C   ASN A 574     -74.669   9.775  78.125  1.00 83.27           C  
ATOM   4464  CB  ASN A 574     -72.792   9.181  76.571  1.00 83.27           C  
ATOM   4465  O   ASN A 574     -75.595  10.176  77.418  1.00 83.27           O  
ATOM   4466  CG  ASN A 574     -71.781  10.163  77.127  1.00 83.27           C  
ATOM   4467  ND2 ASN A 574     -70.500   9.866  76.941  1.00 83.27           N  
ATOM   4468  OD1 ASN A 574     -72.148  11.181  77.721  1.00 83.27           O  
ATOM   4469  N   THR A 575     -74.533  10.172  79.372  1.00 79.07           N  
ATOM   4470  CA  THR A 575     -75.387  11.153  80.033  1.00 79.07           C  
ATOM   4471  C   THR A 575     -75.573  12.387  79.155  1.00 79.07           C  
ATOM   4472  CB  THR A 575     -74.806  11.572  81.396  1.00 79.07           C  
ATOM   4473  O   THR A 575     -76.663  12.961  79.104  1.00 79.07           O  
ATOM   4474  CG2 THR A 575     -75.786  12.453  82.164  1.00 79.07           C  
ATOM   4475  OG1 THR A 575     -74.527  10.399  82.171  1.00 79.07           O  
ATOM   4476  N   ASN A 576     -74.581  12.768  78.379  1.00 81.29           N  
ATOM   4477  CA  ASN A 576     -74.634  13.970  77.553  1.00 81.29           C  
ATOM   4478  C   ASN A 576     -75.518  13.769  76.326  1.00 81.29           C  
ATOM   4479  CB  ASN A 576     -73.225  14.392  77.129  1.00 81.29           C  
ATOM   4480  O   ASN A 576     -75.867  14.733  75.643  1.00 81.29           O  
ATOM   4481  CG  ASN A 576     -72.410  14.947  78.280  1.00 81.29           C  
ATOM   4482  ND2 ASN A 576     -71.096  14.766  78.218  1.00 81.29           N  
ATOM   4483  OD1 ASN A 576     -72.957  15.532  79.219  1.00 81.29           O  
ATOM   4484  N   LEU A 577     -75.841  12.516  76.112  1.00 84.85           N  
ATOM   4485  CA  LEU A 577     -76.641  12.227  74.927  1.00 84.85           C  
ATOM   4486  C   LEU A 577     -78.100  11.990  75.301  1.00 84.85           C  
ATOM   4487  CB  LEU A 577     -76.086  11.006  74.190  1.00 84.85           C  
ATOM   4488  O   LEU A 577     -78.926  11.685  74.437  1.00 84.85           O  
ATOM   4489  CG  LEU A 577     -74.696  11.161  73.570  1.00 84.85           C  
ATOM   4490  CD1 LEU A 577     -74.219   9.831  72.997  1.00 84.85           C  
ATOM   4491  CD2 LEU A 577     -74.709  12.240  72.492  1.00 84.85           C  
ATOM   4492  N   ILE A 578     -78.380  12.077  76.640  1.00 86.03           N  
ATOM   4493  CA  ILE A 578     -79.752  11.867  77.090  1.00 86.03           C  
ATOM   4494  C   ILE A 578     -80.623  13.045  76.659  1.00 86.03           C  
ATOM   4495  CB  ILE A 578     -79.822  11.681  78.622  1.00 86.03           C  
ATOM   4496  O   ILE A 578     -80.259  14.204  76.870  1.00 86.03           O  
ATOM   4497  CG1 ILE A 578     -79.088  10.401  79.039  1.00 86.03           C  
ATOM   4498  CG2 ILE A 578     -81.278  11.657  79.097  1.00 86.03           C  
ATOM   4499  CD1 ILE A 578     -78.928  10.241  80.544  1.00 86.03           C  
ATOM   4500  N   ASN A 579     -81.687  12.852  76.049  1.00 90.22           N  
ATOM   4501  CA  ASN A 579     -82.766  13.759  75.672  1.00 90.22           C  
ATOM   4502  C   ASN A 579     -84.136  13.143  75.941  1.00 90.22           C  
ATOM   4503  CB  ASN A 579     -82.642  14.157  74.200  1.00 90.22           C  
ATOM   4504  O   ASN A 579     -84.569  12.243  75.219  1.00 90.22           O  
ATOM   4505  CG  ASN A 579     -83.615  15.252  73.807  1.00 90.22           C  
ATOM   4506  ND2 ASN A 579     -83.273  16.004  72.768  1.00 90.22           N  
ATOM   4507  OD1 ASN A 579     -84.664  15.421  74.434  1.00 90.22           O  
ATOM   4508  N   THR A 580     -84.690  13.636  77.003  1.00 90.87           N  
ATOM   4509  CA  THR A 580     -85.917  12.995  77.466  1.00 90.87           C  
ATOM   4510  C   THR A 580     -87.114  13.463  76.643  1.00 90.87           C  
ATOM   4511  CB  THR A 580     -86.170  13.285  78.957  1.00 90.87           C  
ATOM   4512  O   THR A 580     -88.180  12.844  76.682  1.00 90.87           O  
ATOM   4513  CG2 THR A 580     -85.013  12.789  79.818  1.00 90.87           C  
ATOM   4514  OG1 THR A 580     -86.319  14.698  79.144  1.00 90.87           O  
ATOM   4515  N   GLY A 581     -86.925  14.535  75.742  1.00 93.62           N  
ATOM   4516  CA  GLY A 581     -88.108  15.214  75.239  1.00 93.62           C  
ATOM   4517  C   GLY A 581     -88.922  15.883  76.331  1.00 93.62           C  
ATOM   4518  O   GLY A 581     -88.596  15.768  77.514  1.00 93.62           O  
ATOM   4519  N   TRP A 582     -89.944  16.743  75.959  1.00 95.72           N  
ATOM   4520  CA  TRP A 582     -90.791  17.382  76.961  1.00 95.72           C  
ATOM   4521  C   TRP A 582     -91.661  16.353  77.675  1.00 95.72           C  
ATOM   4522  CB  TRP A 582     -91.672  18.455  76.316  1.00 95.72           C  
ATOM   4523  O   TRP A 582     -92.315  15.530  77.030  1.00 95.72           O  
ATOM   4524  CG  TRP A 582     -90.921  19.675  75.874  1.00 95.72           C  
ATOM   4525  CD1 TRP A 582     -90.631  20.044  74.590  1.00 95.72           C  
ATOM   4526  CD2 TRP A 582     -90.361  20.686  76.718  1.00 95.72           C  
ATOM   4527  CE2 TRP A 582     -89.745  21.638  75.877  1.00 95.72           C  
ATOM   4528  CE3 TRP A 582     -90.321  20.879  78.105  1.00 95.72           C  
ATOM   4529  NE1 TRP A 582     -89.923  21.224  74.585  1.00 95.72           N  
ATOM   4530  CH2 TRP A 582     -89.071  22.933  77.740  1.00 95.72           C  
ATOM   4531  CZ2 TRP A 582     -89.095  22.769  76.379  1.00 95.72           C  
ATOM   4532  CZ3 TRP A 582     -89.674  22.004  78.603  1.00 95.72           C  
ATOM   4533  N   GLN A 583     -91.549  16.352  78.998  1.00 96.63           N  
ATOM   4534  CA  GLN A 583     -92.338  15.457  79.837  1.00 96.63           C  
ATOM   4535  C   GLN A 583     -93.283  16.243  80.742  1.00 96.63           C  
ATOM   4536  CB  GLN A 583     -91.424  14.566  80.680  1.00 96.63           C  
ATOM   4537  O   GLN A 583     -92.974  17.366  81.146  1.00 96.63           O  
ATOM   4538  CG  GLN A 583     -90.423  13.763  79.860  1.00 96.63           C  
ATOM   4539  CD  GLN A 583     -91.085  12.706  78.996  1.00 96.63           C  
ATOM   4540  NE2 GLN A 583     -90.687  12.641  77.730  1.00 96.63           N  
ATOM   4541  OE1 GLN A 583     -91.947  11.954  79.462  1.00 96.63           O  
ATOM   4542  N   TYR A 584     -94.479  15.694  80.935  1.00 97.37           N  
ATOM   4543  CA  TYR A 584     -95.471  16.306  81.813  1.00 97.37           C  
ATOM   4544  C   TYR A 584     -94.930  16.448  83.231  1.00 97.37           C  
ATOM   4545  CB  TYR A 584     -96.760  15.480  81.826  1.00 97.37           C  
ATOM   4546  O   TYR A 584     -94.386  15.494  83.793  1.00 97.37           O  
ATOM   4547  CG  TYR A 584     -97.873  16.105  82.632  1.00 97.37           C  
ATOM   4548  CD1 TYR A 584     -98.463  15.419  83.691  1.00 97.37           C  
ATOM   4549  CD2 TYR A 584     -98.338  17.382  82.336  1.00 97.37           C  
ATOM   4550  CE1 TYR A 584     -99.490  15.990  84.435  1.00 97.37           C  
ATOM   4551  CE2 TYR A 584     -99.365  17.963  83.073  1.00 97.37           C  
ATOM   4552  OH  TYR A 584    -100.949  17.830  84.853  1.00 97.37           O  
ATOM   4553  CZ  TYR A 584     -99.933  17.260  84.120  1.00 97.37           C  
ATOM   4554  N   ALA A 585     -95.053  17.675  83.860  1.00 95.65           N  
ATOM   4555  CA  ALA A 585     -94.469  17.960  85.168  1.00 95.65           C  
ATOM   4556  C   ALA A 585     -95.519  17.865  86.271  1.00 95.65           C  
ATOM   4557  CB  ALA A 585     -93.821  19.343  85.171  1.00 95.65           C  
ATOM   4558  O   ALA A 585     -95.324  18.392  87.369  1.00 95.65           O  
ATOM   4559  N   GLY A 586     -96.673  17.285  86.036  1.00 95.15           N  
ATOM   4560  CA  GLY A 586     -97.666  16.962  87.048  1.00 95.15           C  
ATOM   4561  C   GLY A 586     -98.738  18.025  87.193  1.00 95.15           C  
ATOM   4562  O   GLY A 586     -99.717  17.833  87.917  1.00 95.15           O  
ATOM   4563  N   TYR A 587     -98.564  19.122  86.510  1.00 96.03           N  
ATOM   4564  CA  TYR A 587     -99.519  20.219  86.618  1.00 96.03           C  
ATOM   4565  C   TYR A 587     -99.839  20.801  85.247  1.00 96.03           C  
ATOM   4566  CB  TYR A 587     -98.974  21.317  87.537  1.00 96.03           C  
ATOM   4567  O   TYR A 587     -98.980  20.831  84.362  1.00 96.03           O  
ATOM   4568  CG  TYR A 587     -98.720  20.854  88.951  1.00 96.03           C  
ATOM   4569  CD1 TYR A 587     -99.683  21.024  89.944  1.00 96.03           C  
ATOM   4570  CD2 TYR A 587     -97.518  20.248  89.298  1.00 96.03           C  
ATOM   4571  CE1 TYR A 587     -99.453  20.601  91.249  1.00 96.03           C  
ATOM   4572  CE2 TYR A 587     -97.277  19.821  90.600  1.00 96.03           C  
ATOM   4573  OH  TYR A 587     -98.016  19.580  92.857  1.00 96.03           O  
ATOM   4574  CZ  TYR A 587     -98.249  20.001  91.567  1.00 96.03           C  
ATOM   4575  N   GLU A 588    -101.094  21.121  85.049  1.00 94.25           N  
ATOM   4576  CA  GLU A 588    -101.534  21.653  83.763  1.00 94.25           C  
ATOM   4577  C   GLU A 588    -100.629  22.790  83.298  1.00 94.25           C  
ATOM   4578  CB  GLU A 588    -102.984  22.137  83.850  1.00 94.25           C  
ATOM   4579  O   GLU A 588    -100.323  23.703  84.069  1.00 94.25           O  
ATOM   4580  CG  GLU A 588    -103.584  22.524  82.506  1.00 94.25           C  
ATOM   4581  CD  GLU A 588    -105.034  22.972  82.602  1.00 94.25           C  
ATOM   4582  OE1 GLU A 588    -105.636  23.308  81.558  1.00 94.25           O  
ATOM   4583  OE2 GLU A 588    -105.572  22.987  83.732  1.00 94.25           O  
ATOM   4584  N   GLY A 589    -100.207  22.651  82.033  1.00 94.88           N  
ATOM   4585  CA  GLY A 589     -99.422  23.688  81.385  1.00 94.88           C  
ATOM   4586  C   GLY A 589     -97.949  23.635  81.746  1.00 94.88           C  
ATOM   4587  O   GLY A 589     -97.178  24.518  81.363  1.00 94.88           O  
ATOM   4588  N   SER A 590     -97.511  22.624  82.492  1.00 96.77           N  
ATOM   4589  CA  SER A 590     -96.122  22.531  82.930  1.00 96.77           C  
ATOM   4590  C   SER A 590     -95.469  21.246  82.432  1.00 96.77           C  
ATOM   4591  CB  SER A 590     -96.035  22.599  84.455  1.00 96.77           C  
ATOM   4592  O   SER A 590     -96.018  20.156  82.609  1.00 96.77           O  
ATOM   4593  OG  SER A 590     -96.487  23.856  84.929  1.00 96.77           O  
ATOM   4594  N   PHE A 591     -94.298  21.309  81.749  1.00 97.90           N  
ATOM   4595  CA  PHE A 591     -93.500  20.211  81.216  1.00 97.90           C  
ATOM   4596  C   PHE A 591     -92.024  20.406  81.542  1.00 97.90           C  
ATOM   4597  CB  PHE A 591     -93.691  20.092  79.700  1.00 97.90           C  
ATOM   4598  O   PHE A 591     -91.581  21.529  81.792  1.00 97.90           O  
ATOM   4599  CG  PHE A 591     -95.121  19.879  79.284  1.00 97.90           C  
ATOM   4600  CD1 PHE A 591     -95.604  18.601  79.034  1.00 97.90           C  
ATOM   4601  CD2 PHE A 591     -95.983  20.959  79.142  1.00 97.90           C  
ATOM   4602  CE1 PHE A 591     -96.928  18.401  78.648  1.00 97.90           C  
ATOM   4603  CE2 PHE A 591     -97.307  20.767  78.757  1.00 97.90           C  
ATOM   4604  CZ  PHE A 591     -97.777  19.487  78.509  1.00 97.90           C  
ATOM   4605  N   TYR A 592     -91.366  19.376  81.625  1.00 95.96           N  
ATOM   4606  CA  TYR A 592     -89.922  19.478  81.807  1.00 95.96           C  
ATOM   4607  C   TYR A 592     -89.181  18.672  80.747  1.00 95.96           C  
ATOM   4608  CB  TYR A 592     -89.520  18.997  83.205  1.00 95.96           C  
ATOM   4609  O   TYR A 592     -89.751  17.765  80.137  1.00 95.96           O  
ATOM   4610  CG  TYR A 592     -89.672  17.508  83.401  1.00 95.96           C  
ATOM   4611  CD1 TYR A 592     -90.855  16.968  83.901  1.00 95.96           C  
ATOM   4612  CD2 TYR A 592     -88.633  16.638  83.088  1.00 95.96           C  
ATOM   4613  CE1 TYR A 592     -90.999  15.597  84.085  1.00 95.96           C  
ATOM   4614  CE2 TYR A 592     -88.766  15.265  83.268  1.00 95.96           C  
ATOM   4615  OH  TYR A 592     -90.088  13.397  83.946  1.00 95.96           O  
ATOM   4616  CZ  TYR A 592     -89.951  14.755  83.766  1.00 95.96           C  
ATOM   4617  N   LYS A 593     -87.978  19.008  80.420  1.00 95.87           N  
ATOM   4618  CA  LYS A 593     -87.098  18.343  79.463  1.00 95.87           C  
ATOM   4619  C   LYS A 593     -85.657  18.319  79.967  1.00 95.87           C  
ATOM   4620  CB  LYS A 593     -87.165  19.036  78.101  1.00 95.87           C  
ATOM   4621  O   LYS A 593     -85.143  19.333  80.443  1.00 95.87           O  
ATOM   4622  CG  LYS A 593     -86.329  18.363  77.023  1.00 95.87           C  
ATOM   4623  CD  LYS A 593     -86.424  19.106  75.696  1.00 95.87           C  
ATOM   4624  CE  LYS A 593     -85.611  18.417  74.609  1.00 95.87           C  
ATOM   4625  NZ  LYS A 593     -85.787  19.079  73.282  1.00 95.87           N  
ATOM   4626  N   ARG A 594     -85.038  17.040  79.919  1.00 92.21           N  
ATOM   4627  CA  ARG A 594     -83.617  16.905  80.226  1.00 92.21           C  
ATOM   4628  C   ARG A 594     -82.802  16.675  78.958  1.00 92.21           C  
ATOM   4629  CB  ARG A 594     -83.387  15.758  81.213  1.00 92.21           C  
ATOM   4630  O   ARG A 594     -83.107  15.775  78.173  1.00 92.21           O  
ATOM   4631  CG  ARG A 594     -81.923  15.512  81.540  1.00 92.21           C  
ATOM   4632  CD  ARG A 594     -81.741  14.285  82.422  1.00 92.21           C  
ATOM   4633  NE  ARG A 594     -80.329  13.975  82.630  1.00 92.21           N  
ATOM   4634  NH1 ARG A 594     -80.716  12.174  84.024  1.00 92.21           N  
ATOM   4635  NH2 ARG A 594     -78.569  12.788  83.507  1.00 92.21           N  
ATOM   4636  CZ  ARG A 594     -79.875  12.980  83.387  1.00 92.21           C  
ATOM   4637  N   VAL A 595     -81.878  17.569  78.701  1.00 92.31           N  
ATOM   4638  CA  VAL A 595     -80.862  17.365  77.674  1.00 92.31           C  
ATOM   4639  C   VAL A 595     -79.474  17.381  78.309  1.00 92.31           C  
ATOM   4640  CB  VAL A 595     -80.953  18.438  76.566  1.00 92.31           C  
ATOM   4641  O   VAL A 595     -78.955  18.444  78.657  1.00 92.31           O  
ATOM   4642  CG1 VAL A 595     -79.931  18.165  75.464  1.00 92.31           C  
ATOM   4643  CG2 VAL A 595     -82.366  18.489  75.987  1.00 92.31           C  
ATOM   4644  N   GLY A 596     -78.919  16.123  78.411  1.00 89.78           N  
ATOM   4645  CA  GLY A 596     -77.662  16.047  79.139  1.00 89.78           C  
ATOM   4646  C   GLY A 596     -77.799  16.415  80.605  1.00 89.78           C  
ATOM   4647  O   GLY A 596     -78.613  15.830  81.323  1.00 89.78           O  
ATOM   4648  N   ASP A 597     -77.002  17.427  80.962  1.00 88.16           N  
ATOM   4649  CA  ASP A 597     -77.022  17.857  82.357  1.00 88.16           C  
ATOM   4650  C   ASP A 597     -77.920  19.078  82.543  1.00 88.16           C  
ATOM   4651  CB  ASP A 597     -75.604  18.167  82.843  1.00 88.16           C  
ATOM   4652  O   ASP A 597     -77.791  19.805  83.531  1.00 88.16           O  
ATOM   4653  CG  ASP A 597     -74.740  16.926  82.982  1.00 88.16           C  
ATOM   4654  OD1 ASP A 597     -75.283  15.829  83.235  1.00 88.16           O  
ATOM   4655  OD2 ASP A 597     -73.504  17.047  82.839  1.00 88.16           O  
ATOM   4656  N   VAL A 598     -78.782  19.318  81.595  1.00 91.05           N  
ATOM   4657  CA  VAL A 598     -79.616  20.516  81.633  1.00 91.05           C  
ATOM   4658  C   VAL A 598     -81.085  20.119  81.762  1.00 91.05           C  
ATOM   4659  CB  VAL A 598     -79.408  21.391  80.376  1.00 91.05           C  
ATOM   4660  O   VAL A 598     -81.571  19.264  81.019  1.00 91.05           O  
ATOM   4661  CG1 VAL A 598     -80.320  22.616  80.415  1.00 91.05           C  
ATOM   4662  CG2 VAL A 598     -77.945  21.813  80.256  1.00 91.05           C  
ATOM   4663  N   LEU A 599     -81.689  20.727  82.741  1.00 92.18           N  
ATOM   4664  CA  LEU A 599     -83.129  20.555  82.900  1.00 92.18           C  
ATOM   4665  C   LEU A 599     -83.867  21.856  82.606  1.00 92.18           C  
ATOM   4666  CB  LEU A 599     -83.458  20.077  84.316  1.00 92.18           C  
ATOM   4667  O   LEU A 599     -83.522  22.907  83.151  1.00 92.18           O  
ATOM   4668  CG  LEU A 599     -84.940  19.873  84.636  1.00 92.18           C  
ATOM   4669  CD1 LEU A 599     -85.474  18.641  83.912  1.00 92.18           C  
ATOM   4670  CD2 LEU A 599     -85.151  19.748  86.141  1.00 92.18           C  
ATOM   4671  N   THR A 600     -84.789  21.817  81.844  1.00 95.04           N  
ATOM   4672  CA  THR A 600     -85.633  22.969  81.544  1.00 95.04           C  
ATOM   4673  C   THR A 600     -87.085  22.689  81.922  1.00 95.04           C  
ATOM   4674  CB  THR A 600     -85.552  23.348  80.054  1.00 95.04           C  
ATOM   4675  O   THR A 600     -87.630  21.638  81.577  1.00 95.04           O  
ATOM   4676  CG2 THR A 600     -86.385  24.590  79.756  1.00 95.04           C  
ATOM   4677  OG1 THR A 600     -84.186  23.607  79.706  1.00 95.04           O  
ATOM   4678  N   LEU A 601     -87.620  23.590  82.650  1.00 95.13           N  
ATOM   4679  CA  LEU A 601     -89.034  23.536  83.004  1.00 95.13           C  
ATOM   4680  C   LEU A 601     -89.829  24.577  82.223  1.00 95.13           C  
ATOM   4681  CB  LEU A 601     -89.219  23.758  84.508  1.00 95.13           C  
ATOM   4682  O   LEU A 601     -89.504  25.766  82.257  1.00 95.13           O  
ATOM   4683  CG  LEU A 601     -90.662  23.838  85.009  1.00 95.13           C  
ATOM   4684  CD1 LEU A 601     -91.307  22.457  84.990  1.00 95.13           C  
ATOM   4685  CD2 LEU A 601     -90.709  24.437  86.410  1.00 95.13           C  
ATOM   4686  N   ARG A 602     -90.773  24.120  81.495  1.00 96.23           N  
ATOM   4687  CA  ARG A 602     -91.755  24.986  80.852  1.00 96.23           C  
ATOM   4688  C   ARG A 602     -93.021  25.098  81.694  1.00 96.23           C  
ATOM   4689  CB  ARG A 602     -92.099  24.466  79.455  1.00 96.23           C  
ATOM   4690  O   ARG A 602     -93.595  24.085  82.100  1.00 96.23           O  
ATOM   4691  CG  ARG A 602     -93.039  25.370  78.675  1.00 96.23           C  
ATOM   4692  CD  ARG A 602     -93.296  24.841  77.271  1.00 96.23           C  
ATOM   4693  NE  ARG A 602     -94.146  23.654  77.290  1.00 96.23           N  
ATOM   4694  NH1 ARG A 602     -94.227  23.422  74.992  1.00 96.23           N  
ATOM   4695  NH2 ARG A 602     -95.339  21.937  76.339  1.00 96.23           N  
ATOM   4696  CZ  ARG A 602     -94.568  23.007  76.207  1.00 96.23           C  
ATOM   4697  N   TYR A 603     -93.415  26.320  81.969  1.00 95.34           N  
ATOM   4698  CA  TYR A 603     -94.578  26.493  82.833  1.00 95.34           C  
ATOM   4699  C   TYR A 603     -95.552  27.504  82.241  1.00 95.34           C  
ATOM   4700  CB  TYR A 603     -94.146  26.941  84.232  1.00 95.34           C  
ATOM   4701  O   TYR A 603     -95.147  28.409  81.506  1.00 95.34           O  
ATOM   4702  CG  TYR A 603     -93.375  28.239  84.243  1.00 95.34           C  
ATOM   4703  CD1 TYR A 603     -91.982  28.244  84.240  1.00 95.34           C  
ATOM   4704  CD2 TYR A 603     -94.038  29.461  84.257  1.00 95.34           C  
ATOM   4705  CE1 TYR A 603     -91.268  29.438  84.252  1.00 95.34           C  
ATOM   4706  CE2 TYR A 603     -93.334  30.661  84.270  1.00 95.34           C  
ATOM   4707  OH  TYR A 603     -91.249  31.824  84.278  1.00 95.34           O  
ATOM   4708  CZ  TYR A 603     -91.951  30.639  84.266  1.00 95.34           C  
ATOM   4709  N   GLU A 604     -96.788  27.264  82.545  1.00 95.51           N  
ATOM   4710  CA  GLU A 604     -97.912  28.158  82.283  1.00 95.51           C  
ATOM   4711  C   GLU A 604     -98.992  28.015  83.351  1.00 95.51           C  
ATOM   4712  CB  GLU A 604     -98.503  27.886  80.897  1.00 95.51           C  
ATOM   4713  O   GLU A 604     -99.559  26.934  83.527  1.00 95.51           O  
ATOM   4714  CG  GLU A 604     -99.626  28.837  80.510  1.00 95.51           C  
ATOM   4715  CD  GLU A 604    -100.142  28.613  79.097  1.00 95.51           C  
ATOM   4716  OE1 GLU A 604    -101.349  28.834  78.850  1.00 95.51           O  
ATOM   4717  OE2 GLU A 604     -99.333  28.212  78.231  1.00 95.51           O  
ATOM   4718  N   PHE A 605     -99.192  29.109  84.066  1.00 94.98           N  
ATOM   4719  CA  PHE A 605    -100.206  29.058  85.112  1.00 94.98           C  
ATOM   4720  C   PHE A 605    -100.814  30.436  85.345  1.00 94.98           C  
ATOM   4721  CB  PHE A 605     -99.608  28.521  86.416  1.00 94.98           C  
ATOM   4722  O   PHE A 605    -100.220  31.452  84.979  1.00 94.98           O  
ATOM   4723  CG  PHE A 605     -98.570  29.424  87.025  1.00 94.98           C  
ATOM   4724  CD1 PHE A 605     -97.234  29.316  86.660  1.00 94.98           C  
ATOM   4725  CD2 PHE A 605     -98.931  30.383  87.963  1.00 94.98           C  
ATOM   4726  CE1 PHE A 605     -96.271  30.151  87.222  1.00 94.98           C  
ATOM   4727  CE2 PHE A 605     -97.974  31.221  88.529  1.00 94.98           C  
ATOM   4728  CZ  PHE A 605     -96.644  31.103  88.158  1.00 94.98           C  
ATOM   4729  N   THR A 606    -102.036  30.522  85.858  1.00 95.43           N  
ATOM   4730  CA  THR A 606    -102.702  31.756  86.260  1.00 95.43           C  
ATOM   4731  C   THR A 606    -102.774  31.861  87.780  1.00 95.43           C  
ATOM   4732  CB  THR A 606    -104.121  31.844  85.668  1.00 95.43           C  
ATOM   4733  O   THR A 606    -103.240  30.937  88.450  1.00 95.43           O  
ATOM   4734  CG2 THR A 606    -104.776  33.179  86.007  1.00 95.43           C  
ATOM   4735  OG1 THR A 606    -104.047  31.709  84.243  1.00 95.43           O  
ATOM   4736  N   GLY A 607    -102.273  32.935  88.339  1.00 94.42           N  
ATOM   4737  CA  GLY A 607    -102.274  33.149  89.777  1.00 94.42           C  
ATOM   4738  C   GLY A 607    -103.664  33.129  90.383  1.00 94.42           C  
ATOM   4739  O   GLY A 607    -104.629  33.563  89.750  1.00 94.42           O  
ATOM   4740  N   ASN A 608    -103.753  32.600  91.627  1.00 94.38           N  
ATOM   4741  CA  ASN A 608    -105.058  32.516  92.274  1.00 94.38           C  
ATOM   4742  C   ASN A 608    -105.077  33.273  93.599  1.00 94.38           C  
ATOM   4743  CB  ASN A 608    -105.457  31.055  92.491  1.00 94.38           C  
ATOM   4744  O   ASN A 608    -105.995  33.103  94.403  1.00 94.38           O  
ATOM   4745  CG  ASN A 608    -104.516  30.327  93.431  1.00 94.38           C  
ATOM   4746  ND2 ASN A 608    -104.739  29.029  93.605  1.00 94.38           N  
ATOM   4747  OD1 ASN A 608    -103.597  30.925  93.996  1.00 94.38           O  
ATOM   4748  N   GLY A 609    -104.036  34.091  93.755  1.00 93.32           N  
ATOM   4749  CA  GLY A 609    -103.961  34.892  94.966  1.00 93.32           C  
ATOM   4750  C   GLY A 609    -103.265  34.180  96.110  1.00 93.32           C  
ATOM   4751  O   GLY A 609    -103.040  34.769  97.170  1.00 93.32           O  
ATOM   4752  N   ASN A 610    -102.847  32.884  96.028  1.00 95.91           N  
ATOM   4753  CA  ASN A 610    -102.118  32.056  96.983  1.00 95.91           C  
ATOM   4754  C   ASN A 610    -100.874  31.437  96.353  1.00 95.91           C  
ATOM   4755  CB  ASN A 610    -103.026  30.964  97.551  1.00 95.91           C  
ATOM   4756  O   ASN A 610    -100.586  31.671  95.178  1.00 95.91           O  
ATOM   4757  CG  ASN A 610    -104.234  31.525  98.275  1.00 95.91           C  
ATOM   4758  ND2 ASN A 610    -105.418  31.053  97.907  1.00 95.91           N  
ATOM   4759  OD1 ASN A 610    -104.103  32.378  99.157  1.00 95.91           O  
ATOM   4760  N   ASP A 611    -100.019  30.665  97.188  1.00 95.78           N  
ATOM   4761  CA  ASP A 611     -98.939  29.844  96.649  1.00 95.78           C  
ATOM   4762  C   ASP A 611     -99.487  28.730  95.760  1.00 95.78           C  
ATOM   4763  CB  ASP A 611     -98.100  29.249  97.782  1.00 95.78           C  
ATOM   4764  O   ASP A 611    -100.467  28.072  96.115  1.00 95.78           O  
ATOM   4765  CG  ASP A 611     -97.357  30.302  98.586  1.00 95.78           C  
ATOM   4766  OD1 ASP A 611     -97.369  31.489  98.194  1.00 95.78           O  
ATOM   4767  OD2 ASP A 611     -96.752  29.940  99.618  1.00 95.78           O  
ATOM   4768  N   ILE A 612     -98.868  28.549  94.567  1.00 95.43           N  
ATOM   4769  CA  ILE A 612     -99.305  27.521  93.629  1.00 95.43           C  
ATOM   4770  C   ILE A 612     -98.127  26.619  93.266  1.00 95.43           C  
ATOM   4771  CB  ILE A 612     -99.916  28.143  92.353  1.00 95.43           C  
ATOM   4772  O   ILE A 612     -97.104  27.094  92.768  1.00 95.43           O  
ATOM   4773  CG1 ILE A 612    -101.042  29.116  92.721  1.00 95.43           C  
ATOM   4774  CG2 ILE A 612    -100.423  27.050  91.409  1.00 95.43           C  
ATOM   4775  CD1 ILE A 612    -101.568  29.927  91.544  1.00 95.43           C  
ATOM   4776  N   THR A 613     -98.238  25.375  93.567  1.00 96.20           N  
ATOM   4777  CA  THR A 613     -97.271  24.437  93.008  1.00 96.20           C  
ATOM   4778  C   THR A 613     -97.510  24.238  91.514  1.00 96.20           C  
ATOM   4779  CB  THR A 613     -97.333  23.076  93.726  1.00 96.20           C  
ATOM   4780  O   THR A 613     -98.615  23.880  91.100  1.00 96.20           O  
ATOM   4781  CG2 THR A 613     -96.261  22.127  93.200  1.00 96.20           C  
ATOM   4782  OG1 THR A 613     -97.133  23.274  95.131  1.00 96.20           O  
ATOM   4783  N   ILE A 614     -96.414  24.377  90.798  1.00 96.06           N  
ATOM   4784  CA  ILE A 614     -96.661  24.419  89.360  1.00 96.06           C  
ATOM   4785  C   ILE A 614     -95.967  23.240  88.683  1.00 96.06           C  
ATOM   4786  CB  ILE A 614     -96.181  25.751  88.743  1.00 96.06           C  
ATOM   4787  O   ILE A 614     -96.251  22.926  87.525  1.00 96.06           O  
ATOM   4788  CG1 ILE A 614     -94.674  25.929  88.962  1.00 96.06           C  
ATOM   4789  CG2 ILE A 614     -96.963  26.931  89.328  1.00 96.06           C  
ATOM   4790  CD1 ILE A 614     -94.062  27.067  88.158  1.00 96.06           C  
ATOM   4791  N   ALA A 615     -95.069  22.687  89.336  1.00 95.84           N  
ATOM   4792  CA  ALA A 615     -94.396  21.545  88.721  1.00 95.84           C  
ATOM   4793  C   ALA A 615     -93.747  20.656  89.778  1.00 95.84           C  
ATOM   4794  CB  ALA A 615     -93.351  22.022  87.716  1.00 95.84           C  
ATOM   4795  O   ALA A 615     -93.312  21.142  90.825  1.00 95.84           O  
ATOM   4796  N   THR A 616     -93.779  19.296  89.510  1.00 95.54           N  
ATOM   4797  CA  THR A 616     -92.980  18.295  90.208  1.00 95.54           C  
ATOM   4798  C   THR A 616     -92.127  17.501  89.223  1.00 95.54           C  
ATOM   4799  CB  THR A 616     -93.870  17.332  91.014  1.00 95.54           C  
ATOM   4800  O   THR A 616     -92.647  16.939  88.257  1.00 95.54           O  
ATOM   4801  CG2 THR A 616     -93.028  16.363  91.837  1.00 95.54           C  
ATOM   4802  OG1 THR A 616     -94.707  18.090  91.898  1.00 95.54           O  
ATOM   4803  N   VAL A 617     -90.804  17.537  89.451  1.00 93.39           N  
ATOM   4804  CA  VAL A 617     -89.945  16.761  88.562  1.00 93.39           C  
ATOM   4805  C   VAL A 617     -89.405  15.539  89.303  1.00 93.39           C  
ATOM   4806  CB  VAL A 617     -88.777  17.612  88.016  1.00 93.39           C  
ATOM   4807  O   VAL A 617     -89.361  15.522  90.535  1.00 93.39           O  
ATOM   4808  CG1 VAL A 617     -89.300  18.734  87.120  1.00 93.39           C  
ATOM   4809  CG2 VAL A 617     -87.951  18.184  89.166  1.00 93.39           C  
ATOM   4810  N   PRO A 618     -89.048  14.383  88.520  1.00 91.67           N  
ATOM   4811  CA  PRO A 618     -88.557  13.158  89.156  1.00 91.67           C  
ATOM   4812  C   PRO A 618     -87.328  13.398  90.029  1.00 91.67           C  
ATOM   4813  CB  PRO A 618     -88.215  12.257  87.967  1.00 91.67           C  
ATOM   4814  O   PRO A 618     -86.513  14.275  89.728  1.00 91.67           O  
ATOM   4815  CG  PRO A 618     -89.033  12.791  86.835  1.00 91.67           C  
ATOM   4816  CD  PRO A 618     -89.210  14.269  87.030  1.00 91.67           C  
ATOM   4817  N   LYS A 619     -87.158  12.645  91.068  1.00 88.07           N  
ATOM   4818  CA  LYS A 619     -86.088  12.776  92.053  1.00 88.07           C  
ATOM   4819  C   LYS A 619     -84.717  12.641  91.396  1.00 88.07           C  
ATOM   4820  CB  LYS A 619     -86.244  11.732  93.159  1.00 88.07           C  
ATOM   4821  O   LYS A 619     -83.746  13.255  91.842  1.00 88.07           O  
ATOM   4822  CG  LYS A 619     -87.280  12.096  94.212  1.00 88.07           C  
ATOM   4823  CD  LYS A 619     -87.253  11.121  95.383  1.00 88.07           C  
ATOM   4824  CE  LYS A 619     -88.303  11.473  96.428  1.00 88.07           C  
ATOM   4825  NZ  LYS A 619     -88.301  10.502  97.564  1.00 88.07           N  
ATOM   4826  N   GLU A 620     -84.666  11.935  90.333  1.00 85.64           N  
ATOM   4827  CA  GLU A 620     -83.397  11.714  89.645  1.00 85.64           C  
ATOM   4828  C   GLU A 620     -82.901  12.992  88.976  1.00 85.64           C  
ATOM   4829  CB  GLU A 620     -83.536  10.597  88.607  1.00 85.64           C  
ATOM   4830  O   GLU A 620     -81.720  13.106  88.643  1.00 85.64           O  
ATOM   4831  CG  GLU A 620     -84.899   9.919  88.611  1.00 85.64           C  
ATOM   4832  CD  GLU A 620     -84.973   8.715  87.686  1.00 85.64           C  
ATOM   4833  OE1 GLU A 620     -86.096   8.290  87.331  1.00 85.64           O  
ATOM   4834  OE2 GLU A 620     -83.899   8.191  87.314  1.00 85.64           O  
ATOM   4835  N   LEU A 621     -83.875  13.951  88.797  1.00 87.26           N  
ATOM   4836  CA  LEU A 621     -83.527  15.225  88.175  1.00 87.26           C  
ATOM   4837  C   LEU A 621     -83.390  16.322  89.225  1.00 87.26           C  
ATOM   4838  CB  LEU A 621     -84.582  15.622  87.139  1.00 87.26           C  
ATOM   4839  O   LEU A 621     -83.653  17.494  88.942  1.00 87.26           O  
ATOM   4840  CG  LEU A 621     -84.826  14.626  86.004  1.00 87.26           C  
ATOM   4841  CD1 LEU A 621     -85.946  15.122  85.096  1.00 87.26           C  
ATOM   4842  CD2 LEU A 621     -83.545  14.400  85.207  1.00 87.26           C  
ATOM   4843  N   SER A 622     -82.984  15.962  90.467  1.00 80.99           N  
ATOM   4844  CA  SER A 622     -82.889  16.908  91.573  1.00 80.99           C  
ATOM   4845  C   SER A 622     -81.704  17.851  91.394  1.00 80.99           C  
ATOM   4846  CB  SER A 622     -82.763  16.166  92.904  1.00 80.99           C  
ATOM   4847  O   SER A 622     -80.667  17.458  90.855  1.00 80.99           O  
ATOM   4848  OG  SER A 622     -82.944  17.054  93.994  1.00 80.99           O  
ATOM   4849  N   PHE A 623     -82.003  19.079  91.836  1.00 80.62           N  
ATOM   4850  CA  PHE A 623     -81.014  20.150  91.850  1.00 80.62           C  
ATOM   4851  C   PHE A 623     -80.257  20.171  93.173  1.00 80.62           C  
ATOM   4852  CB  PHE A 623     -81.685  21.506  91.608  1.00 80.62           C  
ATOM   4853  O   PHE A 623     -80.771  19.713  94.195  1.00 80.62           O  
ATOM   4854  CG  PHE A 623     -82.554  21.543  90.380  1.00 80.62           C  
ATOM   4855  CD1 PHE A 623     -82.004  21.793  89.129  1.00 80.62           C  
ATOM   4856  CD2 PHE A 623     -83.922  21.326  90.477  1.00 80.62           C  
ATOM   4857  CE1 PHE A 623     -82.806  21.828  87.991  1.00 80.62           C  
ATOM   4858  CE2 PHE A 623     -84.731  21.359  89.344  1.00 80.62           C  
ATOM   4859  CZ  PHE A 623     -84.170  21.611  88.102  1.00 80.62           C  
ATOM   4860  N   PRO A 624     -78.925  20.652  93.101  1.00 82.85           N  
ATOM   4861  CA  PRO A 624     -78.111  20.509  94.311  1.00 82.85           C  
ATOM   4862  C   PRO A 624     -78.546  21.453  95.430  1.00 82.85           C  
ATOM   4863  CB  PRO A 624     -76.699  20.849  93.828  1.00 82.85           C  
ATOM   4864  O   PRO A 624     -78.185  21.248  96.591  1.00 82.85           O  
ATOM   4865  CG  PRO A 624     -76.900  21.548  92.522  1.00 82.85           C  
ATOM   4866  CD  PRO A 624     -78.274  21.221  92.012  1.00 82.85           C  
ATOM   4867  N   GLN A 625     -79.509  22.460  95.112  1.00 88.93           N  
ATOM   4868  CA  GLN A 625     -79.849  23.434  96.144  1.00 88.93           C  
ATOM   4869  C   GLN A 625     -81.243  24.013  95.916  1.00 88.93           C  
ATOM   4870  CB  GLN A 625     -78.814  24.559  96.182  1.00 88.93           C  
ATOM   4871  O   GLN A 625     -81.806  23.880  94.827  1.00 88.93           O  
ATOM   4872  CG  GLN A 625     -78.779  25.407  94.918  1.00 88.93           C  
ATOM   4873  CD  GLN A 625     -77.648  26.418  94.920  1.00 88.93           C  
ATOM   4874  NE2 GLN A 625     -77.990  27.692  94.767  1.00 88.93           N  
ATOM   4875  OE1 GLN A 625     -76.475  26.056  95.058  1.00 88.93           O  
ATOM   4876  N   HIS A 626     -81.860  24.527  96.985  1.00 92.75           N  
ATOM   4877  CA  HIS A 626     -83.077  25.315  96.827  1.00 92.75           C  
ATOM   4878  C   HIS A 626     -82.817  26.573  96.006  1.00 92.75           C  
ATOM   4879  CB  HIS A 626     -83.654  25.689  98.194  1.00 92.75           C  
ATOM   4880  O   HIS A 626     -81.771  27.210  96.152  1.00 92.75           O  
ATOM   4881  CG  HIS A 626     -83.936  24.510  99.070  1.00 92.75           C  
ATOM   4882  CD2 HIS A 626     -83.261  24.009 100.131  1.00 92.75           C  
ATOM   4883  ND1 HIS A 626     -85.033  23.695  98.889  1.00 92.75           N  
ATOM   4884  CE1 HIS A 626     -85.020  22.741  99.805  1.00 92.75           C  
ATOM   4885  NE2 HIS A 626     -83.955  22.909 100.571  1.00 92.75           N  
ATOM   4886  N   CYS A 627     -83.654  26.912  95.096  1.00 91.85           N  
ATOM   4887  CA  CYS A 627     -83.434  28.081  94.251  1.00 91.85           C  
ATOM   4888  C   CYS A 627     -84.716  28.890  94.097  1.00 91.85           C  
ATOM   4889  CB  CYS A 627     -82.918  27.658  92.876  1.00 91.85           C  
ATOM   4890  O   CYS A 627     -85.814  28.365  94.289  1.00 91.85           O  
ATOM   4891  SG  CYS A 627     -81.480  26.567  92.942  1.00 91.85           S  
ATOM   4892  N   MET A 628     -84.564  30.163  93.901  1.00 94.56           N  
ATOM   4893  CA  MET A 628     -85.662  31.074  93.590  1.00 94.56           C  
ATOM   4894  C   MET A 628     -85.517  31.638  92.180  1.00 94.56           C  
ATOM   4895  CB  MET A 628     -85.720  32.215  94.607  1.00 94.56           C  
ATOM   4896  O   MET A 628     -84.438  32.091  91.796  1.00 94.56           O  
ATOM   4897  CG  MET A 628     -87.045  32.960  94.617  1.00 94.56           C  
ATOM   4898  SD  MET A 628     -88.457  31.878  95.068  1.00 94.56           S  
ATOM   4899  CE  MET A 628     -88.049  31.527  96.801  1.00 94.56           C  
ATOM   4900  N   PHE A 629     -86.587  31.531  91.422  1.00 93.87           N  
ATOM   4901  CA  PHE A 629     -86.605  32.079  90.071  1.00 93.87           C  
ATOM   4902  C   PHE A 629     -87.726  33.099  89.916  1.00 93.87           C  
ATOM   4903  CB  PHE A 629     -86.768  30.959  89.038  1.00 93.87           C  
ATOM   4904  O   PHE A 629     -88.747  33.017  90.603  1.00 93.87           O  
ATOM   4905  CG  PHE A 629     -85.720  29.884  89.139  1.00 93.87           C  
ATOM   4906  CD1 PHE A 629     -84.497  30.023  88.495  1.00 93.87           C  
ATOM   4907  CD2 PHE A 629     -85.959  28.732  89.878  1.00 93.87           C  
ATOM   4908  CE1 PHE A 629     -83.525  29.029  88.587  1.00 93.87           C  
ATOM   4909  CE2 PHE A 629     -84.994  27.734  89.974  1.00 93.87           C  
ATOM   4910  CZ  PHE A 629     -83.778  27.884  89.327  1.00 93.87           C  
ATOM   4911  N   VAL A 630     -87.491  34.052  89.131  1.00 94.07           N  
ATOM   4912  CA  VAL A 630     -88.518  35.050  88.851  1.00 94.07           C  
ATOM   4913  C   VAL A 630     -89.349  34.614  87.646  1.00 94.07           C  
ATOM   4914  CB  VAL A 630     -87.900  36.444  88.596  1.00 94.07           C  
ATOM   4915  O   VAL A 630     -88.799  34.210  86.619  1.00 94.07           O  
ATOM   4916  CG1 VAL A 630     -88.983  37.454  88.219  1.00 94.07           C  
ATOM   4917  CG2 VAL A 630     -87.128  36.917  89.826  1.00 94.07           C  
ATOM   4918  N   ALA A 631     -90.636  34.568  87.923  1.00 93.06           N  
ATOM   4919  CA  ALA A 631     -91.552  34.333  86.810  1.00 93.06           C  
ATOM   4920  C   ALA A 631     -92.269  35.618  86.409  1.00 93.06           C  
ATOM   4921  CB  ALA A 631     -92.566  33.252  87.174  1.00 93.06           C  
ATOM   4922  O   ALA A 631     -93.006  36.200  87.208  1.00 93.06           O  
ATOM   4923  N   ALA A 632     -92.044  36.029  85.216  1.00 91.64           N  
ATOM   4924  CA  ALA A 632     -92.620  37.277  84.723  1.00 91.64           C  
ATOM   4925  C   ALA A 632     -94.110  37.117  84.433  1.00 91.64           C  
ATOM   4926  CB  ALA A 632     -91.884  37.743  83.469  1.00 91.64           C  
ATOM   4927  O   ALA A 632     -94.531  36.117  83.848  1.00 91.64           O  
ATOM   4928  N   ASP A 633     -94.875  38.006  85.005  1.00 90.80           N  
ATOM   4929  CA  ASP A 633     -96.288  38.045  84.639  1.00 90.80           C  
ATOM   4930  C   ASP A 633     -96.467  38.455  83.179  1.00 90.80           C  
ATOM   4931  CB  ASP A 633     -97.052  39.006  85.553  1.00 90.80           C  
ATOM   4932  O   ASP A 633     -95.588  39.094  82.596  1.00 90.80           O  
ATOM   4933  CG  ASP A 633     -96.647  40.457  85.359  1.00 90.80           C  
ATOM   4934  OD1 ASP A 633     -96.050  40.788  84.312  1.00 90.80           O  
ATOM   4935  OD2 ASP A 633     -96.924  41.275  86.262  1.00 90.80           O  
ATOM   4936  N   TRP A 634     -97.458  37.923  82.552  1.00 88.19           N  
ATOM   4937  CA  TRP A 634     -97.699  38.175  81.135  1.00 88.19           C
[truncated: 25,192 more chars]
