# Supplementary material for: A structural discovery journey of streptococcal phages adhesion devices by AlphaFold2
Source: Front Mol Biosci. 2022 Aug 19;9:960325. doi: 10.3389/fmolb.2022.960325 (PMC9437275; doi:10.3389/fmolb.2022.960325)
Supplement: Supplementary file 2 [file DataSheet3.ZIP › PDBs/RBPs/STP1-RBP-head-3mer.pdb]

ATOM   2061  N   PRO A 132      -8.455   4.618   3.857  1.00 80.86           N  
ATOM   2062  CA  PRO A 132      -9.885   4.388   3.748  1.00 80.86           C  
ATOM   2063  HA  PRO A 132     -10.093   3.787   2.863  1.00 80.86           H  
ATOM   2064  C   PRO A 132     -10.583   5.737   3.657  1.00 80.86           C  
ATOM   2065  CB  PRO A 132     -10.306   3.615   5.000  1.00 80.86           C  
ATOM   2066  HB2 PRO A 132     -10.668   4.296   5.770  1.00 80.86           H  
ATOM   2067  HB3 PRO A 132     -11.064   2.868   4.766  1.00 80.86           H  
ATOM   2068  O   PRO A 132     -10.304   6.654   4.433  1.00 80.86           O  
ATOM   2069  CG  PRO A 132      -9.003   2.972   5.465  1.00 80.86           C  
ATOM   2070  HG2 PRO A 132      -8.843   2.043   4.917  1.00 80.86           H  
ATOM   2071  HG3 PRO A 132      -9.005   2.787   6.539  1.00 80.86           H  
ATOM   2072  CD  PRO A 132      -7.941   3.994   5.063  1.00 80.86           C  
ATOM   2073  HD2 PRO A 132      -7.835   4.747   5.844  1.00 80.86           H  
ATOM   2074  HD3 PRO A 132      -6.993   3.489   4.878  1.00 80.86           H  
ATOM   2075  N   SER A 133     -11.454   5.868   2.674  1.00 84.21           N  
ATOM   2076  H   SER A 133     -11.686   5.052   2.126  1.00 84.21           H  
ATOM   2077  CA  SER A 133     -12.282   7.050   2.513  1.00 84.21           C  
ATOM   2078  HA  SER A 133     -12.283   7.625   3.440  1.00 84.21           H  
ATOM   2079  C   SER A 133     -13.690   6.560   2.270  1.00 84.21           C  
ATOM   2080  CB  SER A 133     -11.753   7.963   1.401  1.00 84.21           C  
ATOM   2081  HB2 SER A 133     -12.302   8.904   1.422  1.00 84.21           H  
ATOM   2082  HB3 SER A 133     -10.700   8.175   1.588  1.00 84.21           H  
ATOM   2083  O   SER A 133     -13.876   5.603   1.524  1.00 84.21           O  
ATOM   2084  OG  SER A 133     -11.892   7.388   0.119  1.00 84.21           O  
ATOM   2085  HG  SER A 133     -11.871   6.432   0.209  1.00 84.21           H  
ATOM   2086  N   VAL A 134     -14.658   7.184   2.928  1.00 92.90           N  
ATOM   2087  H   VAL A 134     -14.435   7.956   3.539  1.00 92.90           H  
ATOM   2088  CA  VAL A 134     -16.066   6.847   2.773  1.00 92.90           C  
ATOM   2089  HA  VAL A 134     -16.162   6.015   2.075  1.00 92.90           H  
ATOM   2090  C   VAL A 134     -16.767   8.052   2.173  1.00 92.90           C  
ATOM   2091  CB  VAL A 134     -16.686   6.391   4.104  1.00 92.90           C  
ATOM   2092  HB  VAL A 134     -16.559   7.178   4.848  1.00 92.90           H  
ATOM   2093  O   VAL A 134     -16.706   9.151   2.720  1.00 92.90           O  
ATOM   2094  CG1 VAL A 134     -18.179   6.091   3.942  1.00 92.90           C  
ATOM   2095 HG11 VAL A 134     -18.717   7.001   3.676  1.00 92.90           H  
ATOM   2096 HG12 VAL A 134     -18.582   5.716   4.882  1.00 92.90           H  
ATOM   2097 HG13 VAL A 134     -18.311   5.341   3.162  1.00 92.90           H  
ATOM   2098  CG2 VAL A 134     -16.000   5.110   4.601  1.00 92.90           C  
ATOM   2099 HG21 VAL A 134     -14.976   5.328   4.903  1.00 92.90           H  
ATOM   2100 HG22 VAL A 134     -16.535   4.697   5.456  1.00 92.90           H  
ATOM   2101 HG23 VAL A 134     -15.986   4.366   3.805  1.00 92.90           H  
ATOM   2102  N   VAL A 135     -17.430   7.852   1.038  1.00 95.27           N  
ATOM   2103  H   VAL A 135     -17.412   6.924   0.640  1.00 95.27           H  
ATOM   2104  CA  VAL A 135     -18.261   8.880   0.403  1.00 95.27           C  
ATOM   2105  HA  VAL A 135     -18.044   9.848   0.857  1.00 95.27           H  
ATOM   2106  C   VAL A 135     -19.719   8.553   0.668  1.00 95.27           C  
ATOM   2107  CB  VAL A 135     -17.969   9.017  -1.101  1.00 95.27           C  
ATOM   2108  HB  VAL A 135     -18.145   8.066  -1.604  1.00 95.27           H  
ATOM   2109  O   VAL A 135     -20.168   7.448   0.370  1.00 95.27           O  
ATOM   2110  CG1 VAL A 135     -18.848  10.099  -1.746  1.00 95.27           C  
ATOM   2111 HG11 VAL A 135     -18.590  10.190  -2.801  1.00 95.27           H  
ATOM   2112 HG12 VAL A 135     -19.902   9.839  -1.658  1.00 95.27           H  
ATOM   2113 HG13 VAL A 135     -18.670  11.059  -1.260  1.00 95.27           H  
ATOM   2114  CG2 VAL A 135     -16.517   9.442  -1.310  1.00 95.27           C  
ATOM   2115 HG21 VAL A 135     -16.342  10.375  -0.774  1.00 95.27           H  
ATOM   2116 HG22 VAL A 135     -16.298   9.588  -2.368  1.00 95.27           H  
ATOM   2117 HG23 VAL A 135     -15.838   8.688  -0.912  1.00 95.27           H  
ATOM   2118  N   LYS A 136     -20.469   9.523   1.199  1.00 95.00           N  
ATOM   2119  H   LYS A 136     -20.025  10.408   1.397  1.00 95.00           H  
ATOM   2120  CA  LYS A 136     -21.909   9.406   1.462  1.00 95.00           C  
ATOM   2121  HA  LYS A 136     -22.237   8.398   1.207  1.00 95.00           H  
ATOM   2122  C   LYS A 136     -22.687  10.389   0.591  1.00 95.00           C  
ATOM   2123  CB  LYS A 136     -22.217   9.636   2.949  1.00 95.00           C  
ATOM   2124  HB2 LYS A 136     -23.285   9.481   3.107  1.00 95.00           H  
ATOM   2125  HB3 LYS A 136     -21.980  10.668   3.205  1.00 95.00           H  
ATOM   2126  O   LYS A 136     -22.298  11.551   0.487  1.00 95.00           O  
ATOM   2127  CG  LYS A 136     -21.435   8.701   3.883  1.00 95.00           C  
ATOM   2128  HG2 LYS A 136     -20.369   8.914   3.799  1.00 95.00           H  
ATOM   2129  HG3 LYS A 136     -21.612   7.664   3.599  1.00 95.00           H  
ATOM   2130  CD  LYS A 136     -21.869   8.915   5.335  1.00 95.00           C  
ATOM   2131  HD2 LYS A 136     -22.905   8.597   5.456  1.00 95.00           H  
ATOM   2132  HD3 LYS A 136     -21.783   9.973   5.583  1.00 95.00           H  
ATOM   2133  CE  LYS A 136     -20.966   8.108   6.263  1.00 95.00           C  
ATOM   2134  HE2 LYS A 136     -19.931   8.412   6.109  1.00 95.00           H  
ATOM   2135  HE3 LYS A 136     -21.031   7.049   6.012  1.00 95.00           H  
ATOM   2136  NZ  LYS A 136     -21.316   8.315   7.686  1.00 95.00           N  
ATOM   2137  HZ1 LYS A 136     -22.163   7.834   7.951  1.00 95.00           H  
ATOM   2138  HZ2 LYS A 136     -21.344   9.296   7.924  1.00 95.00           H  
ATOM   2139  HZ3 LYS A 136     -20.552   7.926   8.221  1.00 95.00           H  
ATOM   2140  N   ARG A 137     -23.795   9.954  -0.009  1.00 95.83           N  
ATOM   2141  H   ARG A 137     -24.028   8.977   0.100  1.00 95.83           H  
ATOM   2142  CA  ARG A 137     -24.745  10.809  -0.738  1.00 95.83           C  
ATOM   2143  HA  ARG A 137     -24.632  11.838  -0.398  1.00 95.83           H  
ATOM   2144  C   ARG A 137     -26.178  10.388  -0.434  1.00 95.83           C  
ATOM   2145  CB  ARG A 137     -24.481  10.760  -2.256  1.00 95.83           C  
ATOM   2146  HB2 ARG A 137     -24.560   9.733  -2.615  1.00 95.83           H  
ATOM   2147  HB3 ARG A 137     -25.253  11.352  -2.749  1.00 95.83           H  
ATOM   2148  O   ARG A 137     -26.486   9.205  -0.486  1.00 95.83           O  
ATOM   2149  CG  ARG A 137     -23.103  11.328  -2.634  1.00 95.83           C  
ATOM   2150  HG2 ARG A 137     -22.332  10.593  -2.404  1.00 95.83           H  
ATOM   2151  HG3 ARG A 137     -22.915  12.230  -2.051  1.00 95.83           H  
ATOM   2152  CD  ARG A 137     -23.032  11.704  -4.118  1.00 95.83           C  
ATOM   2153  HD2 ARG A 137     -23.235  10.815  -4.715  1.00 95.83           H  
ATOM   2154  HD3 ARG A 137     -23.805  12.446  -4.318  1.00 95.83           H  
ATOM   2155  NE  ARG A 137     -21.699  12.235  -4.474  1.00 95.83           N  
ATOM   2156  HE  ARG A 137     -20.914  11.865  -3.957  1.00 95.83           H  
ATOM   2157  NH1 ARG A 137     -22.332  13.765  -6.071  1.00 95.83           N  
ATOM   2158 HH11 ARG A 137     -23.299  13.535  -5.896  1.00 95.83           H  
ATOM   2159 HH12 ARG A 137     -22.070  14.484  -6.730  1.00 95.83           H  
ATOM   2160  NH2 ARG A 137     -20.166  13.499  -5.594  1.00 95.83           N  
ATOM   2161 HH21 ARG A 137     -19.923  14.244  -6.231  1.00 95.83           H  
ATOM   2162 HH22 ARG A 137     -19.412  13.134  -5.030  1.00 95.83           H  
ATOM   2163  CZ  ARG A 137     -21.407  13.159  -5.376  1.00 95.83           C  
ATOM   2164  N   GLU A 138     -27.062  11.344  -0.172  1.00 96.24           N  
ATOM   2165  H   GLU A 138     -26.761  12.308  -0.155  1.00 96.24           H  
ATOM   2166  CA  GLU A 138     -28.508  11.094  -0.186  1.00 96.24           C  
ATOM   2167  HA  GLU A 138     -28.701  10.077   0.156  1.00 96.24           H  
ATOM   2168  C   GLU A 138     -29.015  11.224  -1.628  1.00 96.24           C  
ATOM   2169  CB  GLU A 138     -29.232  12.041   0.789  1.00 96.24           C  
ATOM   2170  HB2 GLU A 138     -28.768  11.931   1.769  1.00 96.24           H  
ATOM   2171  HB3 GLU A 138     -29.102  13.071   0.458  1.00 96.24           H  
ATOM   2172  O   GLU A 138     -28.677  12.184  -2.325  1.00 96.24           O  
ATOM   2173  CG  GLU A 138     -30.737  11.731   0.911  1.00 96.24           C  
ATOM   2174  HG2 GLU A 138     -30.859  10.678   1.163  1.00 96.24           H  
ATOM   2175  HG3 GLU A 138     -31.207  11.890  -0.060  1.00 96.24           H  
ATOM   2176  CD  GLU A 138     -31.466  12.589   1.968  1.00 96.24           C  
ATOM   2177  OE1 GLU A 138     -32.656  12.933   1.745  1.00 96.24           O  
ATOM   2178  OE2 GLU A 138     -30.883  12.877   3.033  1.00 96.24           O  
ATOM   2179  N   ILE A 139     -29.806  10.256  -2.085  1.00 96.85           N  
ATOM   2180  H   ILE A 139     -30.039   9.494  -1.465  1.00 96.85           H  
ATOM   2181  CA  ILE A 139     -30.428  10.254  -3.412  1.00 96.85           C  
ATOM   2182  HA  ILE A 139     -30.348  11.256  -3.834  1.00 96.85           H  
ATOM   2183  C   ILE A 139     -31.923   9.951  -3.314  1.00 96.85           C  
ATOM   2184  CB  ILE A 139     -29.719   9.285  -4.386  1.00 96.85           C  
ATOM   2185  HB  ILE A 139     -30.240   9.360  -5.340  1.00 96.85           H  
ATOM   2186  O   ILE A 139     -32.394   9.356  -2.343  1.00 96.85           O  
ATOM   2187  CG1 ILE A 139     -29.775   7.809  -3.929  1.00 96.85           C  
ATOM   2188 HG12 ILE A 139     -30.745   7.588  -3.484  1.00 96.85           H  
ATOM   2189 HG13 ILE A 139     -29.013   7.629  -3.170  1.00 96.85           H  
ATOM   2190  CG2 ILE A 139     -28.264   9.733  -4.625  1.00 96.85           C  
ATOM   2191 HG21 ILE A 139     -27.665   9.562  -3.731  1.00 96.85           H  
ATOM   2192 HG22 ILE A 139     -27.835   9.183  -5.462  1.00 96.85           H  
ATOM   2193 HG23 ILE A 139     -28.243  10.797  -4.863  1.00 96.85           H  
ATOM   2194  CD1 ILE A 139     -29.581   6.833  -5.096  1.00 96.85           C  
ATOM   2195 HD11 ILE A 139     -28.671   7.065  -5.649  1.00 96.85           H  
ATOM   2196 HD12 ILE A 139     -29.530   5.813  -4.716  1.00 96.85           H  
ATOM   2197 HD13 ILE A 139     -30.424   6.917  -5.782  1.00 96.85           H  
ATOM   2198  N   GLN A 140     -32.668  10.333  -4.350  1.00 96.26           N  
ATOM   2199  H   GLN A 140     -32.209  10.765  -5.139  1.00 96.26           H  
ATOM   2200  CA  GLN A 140     -34.025   9.841  -4.574  1.00 96.26           C  
ATOM   2201  HA  GLN A 140     -34.431   9.476  -3.630  1.00 96.26           H  
ATOM   2202  C   GLN A 140     -33.996   8.661  -5.546  1.00 96.26           C  
ATOM   2203  CB  GLN A 140     -34.947  10.961  -5.070  1.00 96.26           C  
ATOM   2204  HB2 GLN A 140     -35.926  10.531  -5.282  1.00 96.26           H  
ATOM   2205  HB3 GLN A 140     -34.549  11.391  -5.989  1.00 96.26           H  
ATOM   2206  O   GLN A 140     -33.173   8.633  -6.462  1.00 96.26           O  
ATOM   2207  CG  GLN A 140     -35.105  12.059  -4.009  1.00 96.26           C  
ATOM   2208  HG2 GLN A 140     -35.409  11.595  -3.071  1.00 96.26           H  
ATOM   2209  HG3 GLN A 140     -34.148  12.557  -3.855  1.00 96.26           H  
ATOM   2210  CD  GLN A 140     -36.149  13.111  -4.364  1.00 96.26           C  
ATOM   2211  NE2 GLN A 140     -36.191  14.212  -3.646  1.00 96.26           N  
ATOM   2212 HE21 GLN A 140     -35.524  14.371  -2.904  1.00 96.26           H  
ATOM   2213 HE22 GLN A 140     -36.885  14.885  -3.938  1.00 96.26           H  
ATOM   2214  OE1 GLN A 140     -36.959  12.978  -5.261  1.00 96.26           O  
ATOM   2215  N   ILE A 141     -34.891   7.697  -5.341  1.00 97.19           N  
ATOM   2216  H   ILE A 141     -35.518   7.795  -4.555  1.00 97.19           H  
ATOM   2217  CA  ILE A 141     -35.001   6.481  -6.157  1.00 97.19           C  
ATOM   2218  HA  ILE A 141     -34.390   6.614  -7.049  1.00 97.19           H  
ATOM   2219  C   ILE A 141     -36.425   6.288  -6.696  1.00 97.19           C  
ATOM   2220  CB  ILE A 141     -34.444   5.239  -5.417  1.00 97.19           C  
ATOM   2221  HB  ILE A 141     -34.537   4.392  -6.097  1.00 97.19           H  
ATOM   2222  O   ILE A 141     -36.920   5.171  -6.752  1.00 97.19           O  
ATOM   2223  CG1 ILE A 141     -35.234   4.920  -4.132  1.00 97.19           C  
ATOM   2224 HG12 ILE A 141     -36.303   4.941  -4.348  1.00 97.19           H  
ATOM   2225 HG13 ILE A 141     -35.031   5.670  -3.367  1.00 97.19           H  
ATOM   2226  CG2 ILE A 141     -32.945   5.397  -5.104  1.00 97.19           C  
ATOM   2227 HG21 ILE A 141     -32.537   4.454  -4.738  1.00 97.19           H  
ATOM   2228 HG22 ILE A 141     -32.410   5.669  -6.014  1.00 97.19           H  
ATOM   2229 HG23 ILE A 141     -32.791   6.171  -4.352  1.00 97.19           H  
ATOM   2230  CD1 ILE A 141     -34.926   3.531  -3.575  1.00 97.19           C  
ATOM   2231 HD11 ILE A 141     -35.712   3.267  -2.867  1.00 97.19           H  
ATOM   2232 HD12 ILE A 141     -34.927   2.792  -4.376  1.00 97.19           H  
ATOM   2233 HD13 ILE A 141     -33.957   3.529  -3.076  1.00 97.19           H  
ATOM   2234  N   GLY A 142     -37.112   7.360  -7.087  1.00 96.30           N  
ATOM   2235  H   GLY A 142     -36.668   8.267  -7.084  1.00 96.30           H  
ATOM   2236  CA  GLY A 142     -38.481   7.284  -7.604  1.00 96.30           C  
ATOM   2237  HA2 GLY A 142     -38.695   6.275  -7.956  1.00 96.30           H  
ATOM   2238  HA3 GLY A 142     -38.594   7.948  -8.460  1.00 96.30           H  
ATOM   2239  C   GLY A 142     -39.535   7.634  -6.566  1.00 96.30           C  
ATOM   2240  O   GLY A 142     -39.474   7.192  -5.420  1.00 96.30           O  
ATOM   2241  N   TRP A 143     -40.534   8.419  -6.980  1.00 94.35           N  
ATOM   2242  H   TRP A 143     -40.487   8.756  -7.931  1.00 94.35           H  
ATOM   2243  CA  TRP A 143     -41.748   8.710  -6.195  1.00 94.35           C  
ATOM   2244  HA  TRP A 143     -42.309   9.462  -6.748  1.00 94.35           H  
ATOM   2245  C   TRP A 143     -41.484   9.331  -4.814  1.00 94.35           C  
ATOM   2246  CB  TRP A 143     -42.630   7.455  -6.136  1.00 94.35           C  
ATOM   2247  HB2 TRP A 143     -43.581   7.706  -5.665  1.00 94.35           H  
ATOM   2248  HB3 TRP A 143     -42.139   6.706  -5.514  1.00 94.35           H  
ATOM   2249  O   TRP A 143     -42.244   9.138  -3.867  1.00 94.35           O  
ATOM   2250  CG  TRP A 143     -42.912   6.865  -7.478  1.00 94.35           C  
ATOM   2251  CD1 TRP A 143     -42.307   5.780  -8.009  1.00 94.35           C  
ATOM   2252  HD1 TRP A 143     -41.554   5.189  -7.509  1.00 94.35           H  
ATOM   2253  CD2 TRP A 143     -43.804   7.376  -8.509  1.00 94.35           C  
ATOM   2254  CE2 TRP A 143     -43.690   6.538  -9.658  1.00 94.35           C  
ATOM   2255  CE3 TRP A 143     -44.687   8.474  -8.587  1.00 94.35           C  
ATOM   2256  HE3 TRP A 143     -44.795   9.122  -7.730  1.00 94.35           H  
ATOM   2257  NE1 TRP A 143     -42.775   5.572  -9.290  1.00 94.35           N  
ATOM   2258  HE1 TRP A 143     -42.425   4.828  -9.877  1.00 94.35           H  
ATOM   2259  CH2 TRP A 143     -45.281   7.891 -10.883  1.00 94.35           C  
ATOM   2260  HH2 TRP A 143     -45.831   8.107 -11.787  1.00 94.35           H  
ATOM   2261  CZ2 TRP A 143     -44.415   6.783 -10.834  1.00 94.35           C  
ATOM   2262  HZ2 TRP A 143     -44.288   6.146 -11.697  1.00 94.35           H  
ATOM   2263  CZ3 TRP A 143     -45.419   8.730  -9.762  1.00 94.35           C  
ATOM   2264  HZ3 TRP A 143     -46.081   9.582  -9.807  1.00 94.35           H  
ATOM   2265  N   GLY A 144     -40.387  10.081  -4.688  1.00 95.69           N  
ATOM   2266  H   GLY A 144     -39.791  10.187  -5.497  1.00 95.69           H  
ATOM   2267  CA  GLY A 144     -39.973  10.705  -3.433  1.00 95.69           C  
ATOM   2268  HA2 GLY A 144     -40.839  11.168  -2.960  1.00 95.69           H  
ATOM   2269  HA3 GLY A 144     -39.243  11.484  -3.658  1.00 95.69           H  
ATOM   2270  C   GLY A 144     -39.337   9.749  -2.418  1.00 95.69           C  
ATOM   2271  O   GLY A 144     -38.990  10.199  -1.326  1.00 95.69           O  
ATOM   2272  N   VAL A 145     -39.140   8.468  -2.755  1.00 97.21           N  
ATOM   2273  H   VAL A 145     -39.431   8.153  -3.669  1.00 97.21           H  
ATOM   2274  CA  VAL A 145     -38.394   7.516  -1.919  1.00 97.21           C  
ATOM   2275  HA  VAL A 145     -38.818   7.533  -0.915  1.00 97.21           H  
ATOM   2276  C   VAL A 145     -36.936   7.959  -1.842  1.00 97.21           C  
ATOM   2277  CB  VAL A 145     -38.511   6.070  -2.435  1.00 97.21           C  
ATOM   2278  HB  VAL A 145     -38.076   6.006  -3.433  1.00 97.21           H  
ATOM   2279  O   VAL A 145     -36.314   8.241  -2.867  1.00 97.21           O  
ATOM   2280  CG1 VAL A 145     -37.780   5.092  -1.503  1.00 97.21           C  
ATOM   2281 HG11 VAL A 145     -37.907   4.074  -1.872  1.00 97.21           H  
ATOM   2282 HG12 VAL A 145     -36.712   5.309  -1.479  1.00 97.21           H  
ATOM   2283 HG13 VAL A 145     -38.188   5.155  -0.494  1.00 97.21           H  
ATOM   2284  CG2 VAL A 145     -39.973   5.614  -2.505  1.00 97.21           C  
ATOM   2285 HG21 VAL A 145     -40.419   5.638  -1.511  1.00 97.21           H  
ATOM   2286 HG22 VAL A 145     -40.547   6.256  -3.174  1.00 97.21           H  
ATOM   2287 HG23 VAL A 145     -40.018   4.595  -2.889  1.00 97.21           H  
ATOM   2288  N   ARG A 146     -36.386   8.040  -0.626  1.00 97.24           N  
ATOM   2289  H   ARG A 146     -36.906   7.666   0.155  1.00 97.24           H  
ATOM   2290  CA  ARG A 146     -35.021   8.530  -0.376  1.00 97.24           C  
ATOM   2291  HA  ARG A 146     -34.585   8.857  -1.320  1.00 97.24           H  
ATOM   2292  C   ARG A 146     -34.137   7.408   0.141  1.00 97.24           C  
ATOM   2293  CB  ARG A 146     -35.013   9.740   0.573  1.00 97.24           C  
ATOM   2294  HB2 ARG A 146     -33.989  10.102   0.662  1.00 97.24           H  
ATOM   2295  HB3 ARG A 146     -35.358   9.432   1.560  1.00 97.24           H  
ATOM   2296  O   ARG A 146     -34.586   6.581   0.932  1.00 97.24           O  
ATOM   2297  CG  ARG A 146     -35.891  10.883   0.043  1.00 97.24           C  
ATOM   2298  HG2 ARG A 146     -36.932  10.563   0.016  1.00 97.24           H  
ATOM   2299  HG3 ARG A 146     -35.570  11.125  -0.970  1.00 97.24           H  
ATOM   2300  CD  ARG A 146     -35.802  12.153   0.885  1.00 97.24           C  
ATOM   2301  HD2 ARG A 146     -34.757  12.461   0.921  1.00 97.24           H  
ATOM   2302  HD3 ARG A 146     -36.361  12.942   0.379  1.00 97.24           H  
ATOM   2303  NE  ARG A 146     -36.360  11.963   2.237  1.00 97.24           N  
ATOM   2304  HE  ARG A 146     -37.179  11.378   2.314  1.00 97.24           H  
ATOM   2305  NH1 ARG A 146     -34.887  13.331   3.353  1.00 97.24           N  
ATOM   2306 HH11 ARG A 146     -34.497  13.695   4.211  1.00 97.24           H  
ATOM   2307 HH12 ARG A 146     -34.220  13.263   2.598  1.00 97.24           H  
ATOM   2308  NH2 ARG A 146     -36.565  12.358   4.465  1.00 97.24           N  
ATOM   2309 HH21 ARG A 146     -36.204  12.790   5.304  1.00 97.24           H  
ATOM   2310 HH22 ARG A 146     -37.330  11.701   4.522  1.00 97.24           H  
ATOM   2311  CZ  ARG A 146     -35.933  12.553   3.339  1.00 97.24           C  
ATOM   2312  N   ALA A 147     -32.880   7.402  -0.283  1.00 97.46           N  
ATOM   2313  H   ALA A 147     -32.585   8.123  -0.926  1.00 97.46           H  
ATOM   2314  CA  ALA A 147     -31.889   6.421   0.126  1.00 97.46           C  
ATOM   2315  HA  ALA A 147     -32.199   5.971   1.069  1.00 97.46           H  
ATOM   2316  C   ALA A 147     -30.524   7.077   0.353  1.00 97.46           C  
ATOM   2317  CB  ALA A 147     -31.811   5.318  -0.936  1.00 97.46           C  
ATOM   2318  HB1 ALA A 147     -31.130   4.538  -0.597  1.00 97.46           H  
ATOM   2319  HB2 ALA A 147     -32.800   4.889  -1.098  1.00 97.46           H  
ATOM   2320  HB3 ALA A 147     -31.445   5.729  -1.876  1.00 97.46           H  
ATOM   2321  O   ALA A 147     -30.145   8.016  -0.346  1.00 97.46           O  
ATOM   2322  N   ASN A 148     -29.767   6.545   1.304  1.00 97.60           N  
ATOM   2323  H   ASN A 148     -30.135   5.747   1.802  1.00 97.60           H  
ATOM   2324  CA  ASN A 148     -28.358   6.853   1.482  1.00 97.60           C  
ATOM   2325  HA  ASN A 148     -28.157   7.873   1.154  1.00 97.60           H  
ATOM   2326  C   ASN A 148     -27.516   5.897   0.634  1.00 97.60           C  
ATOM   2327  CB  ASN A 148     -28.000   6.743   2.969  1.00 97.60           C  
ATOM   2328  HB2 ASN A 148     -26.919   6.832   3.075  1.00 97.60           H  
ATOM   2329  HB3 ASN A 148     -28.305   5.767   3.349  1.00 97.60           H  
ATOM   2330  O   ASN A 148     -27.591   4.681   0.813  1.00 97.60           O  
ATOM   2331  CG  ASN A 148     -28.634   7.846   3.790  1.00 97.60           C  
ATOM   2332  ND2 ASN A 148     -29.343   7.514   4.843  1.00 97.60           N  
ATOM   2333 HD21 ASN A 148     -29.793   8.284   5.316  1.00 97.60           H  
ATOM   2334 HD22 ASN A 148     -29.556   6.546   5.034  1.00 97.60           H  
ATOM   2335  OD1 ASN A 148     -28.489   9.018   3.502  1.00 97.60           O  
ATOM   2336  N   LEU A 149     -26.694   6.452  -0.251  1.00 96.49           N  
ATOM   2337  H   LEU A 149     -26.715   7.458  -0.336  1.00 96.49           H  
ATOM   2338  CA  LEU A 149     -25.587   5.773  -0.910  1.00 96.49           C  
ATOM   2339  HA  LEU A 149     -25.781   4.700  -0.931  1.00 96.49           H  
ATOM   2340  C   LEU A 149     -24.306   6.002  -0.116  1.00 96.49           C  
ATOM   2341  CB  LEU A 149     -25.415   6.298  -2.346  1.00 96.49           C  
ATOM   2342  HB2 LEU A 149     -24.389   6.112  -2.664  1.00 96.49           H  
ATOM   2343  HB3 LEU A 149     -25.562   7.378  -2.345  1.00 96.49           H  
ATOM   2344  O   LEU A 149     -23.945   7.140   0.179  1.00 96.49           O  
ATOM   2345  CG  LEU A 149     -26.352   5.657  -3.378  1.00 96.49           C  
ATOM   2346  HG  LEU A 149     -27.390   5.750  -3.058  1.00 96.49           H  
ATOM   2347  CD1 LEU A 149     -26.161   6.373  -4.714  1.00 96.49           C  
ATOM   2348 HD11 LEU A 149     -26.767   5.888  -5.479  1.00 96.49           H  
ATOM   2349 HD12 LEU A 149     -25.115   6.330  -5.015  1.00 96.49           H  
ATOM   2350 HD13 LEU A 149     -26.463   7.416  -4.612  1.00 96.49           H  
ATOM   2351  CD2 LEU A 149     -26.012   4.184  -3.607  1.00 96.49           C  
ATOM   2352 HD21 LEU A 149     -26.190   3.607  -2.699  1.00 96.49           H  
ATOM   2353 HD22 LEU A 149     -24.966   4.079  -3.893  1.00 96.49           H  
ATOM   2354 HD23 LEU A 149     -26.631   3.776  -4.406  1.00 96.49           H  
ATOM   2355  N   VAL A 150     -23.598   4.922   0.184  1.00 97.01           N  
ATOM   2356  H   VAL A 150     -23.990   4.021  -0.050  1.00 97.01           H  
ATOM   2357  CA  VAL A 150     -22.291   4.942   0.837  1.00 97.01           C  
ATOM   2358  HA  VAL A 150     -21.929   5.968   0.912  1.00 97.01           H  
ATOM   2359  C   VAL A 150     -21.323   4.129  -0.004  1.00 97.01           C  
ATOM   2360  CB  VAL A 150     -22.368   4.359   2.252  1.00 97.01           C  
ATOM   2361  HB  VAL A 150     -22.633   3.303   2.190  1.00 97.01           H  
ATOM   2362  O   VAL A 150     -21.654   3.005  -0.366  1.00 97.01           O  
ATOM   2363  CG1 VAL A 150     -21.003   4.474   2.935  1.00 97.01           C  
ATOM   2364 HG11 VAL A 150     -20.804   5.510   3.211  1.00 97.01           H  
ATOM   2365 HG12 VAL A 150     -20.990   3.833   3.816  1.00 97.01           H  
ATOM   2366 HG13 VAL A 150     -20.196   4.107   2.301  1.00 97.01           H  
ATOM   2367  CG2 VAL A 150     -23.429   5.071   3.102  1.00 97.01           C  
ATOM   2368 HG21 VAL A 150     -24.422   4.872   2.700  1.00 97.01           H  
ATOM   2369 HG22 VAL A 150     -23.254   6.147   3.105  1.00 97.01           H  
ATOM   2370 HG23 VAL A 150     -23.396   4.689   4.123  1.00 97.01           H  
ATOM   2371  N   ARG A 151     -20.131   4.657  -0.282  1.00 96.84           N  
ATOM   2372  H   ARG A 151     -19.935   5.592   0.047  1.00 96.84           H  
ATOM   2373  CA  ARG A 151     -19.056   3.926  -0.960  1.00 96.84           C  
ATOM   2374  HA  ARG A 151     -19.346   2.880  -1.052  1.00 96.84           H  
ATOM   2375  C   ARG A 151     -17.769   3.952  -0.144  1.00 96.84           C  
ATOM   2376  CB  ARG A 151     -18.867   4.486  -2.378  1.00 96.84           C  
ATOM   2377  HB2 ARG A 151     -18.571   5.533  -2.324  1.00 96.84           H  
ATOM   2378  HB3 ARG A 151     -19.819   4.417  -2.906  1.00 96.84           H  
ATOM   2379  O   ARG A 151     -17.388   5.008   0.346  1.00 96.84           O  
ATOM   2380  CG  ARG A 151     -17.812   3.703  -3.168  1.00 96.84           C  
ATOM   2381  HG2 ARG A 151     -16.834   3.865  -2.714  1.00 96.84           H  
ATOM   2382  HG3 ARG A 151     -18.039   2.637  -3.128  1.00 96.84           H  
ATOM   2383  CD  ARG A 151     -17.753   4.132  -4.635  1.00 96.84           C  
ATOM   2384  HD2 ARG A 151     -18.700   3.880  -5.112  1.00 96.84           H  
ATOM   2385  HD3 ARG A 151     -17.597   5.209  -4.688  1.00 96.84           H  
ATOM   2386  NE  ARG A 151     -16.651   3.431  -5.311  1.00 96.84           N  
ATOM   2387  HE  ARG A 151     -16.069   2.850  -4.725  1.00 96.84           H  
ATOM   2388  NH1 ARG A 151     -16.905   4.194  -7.466  1.00 96.84           N  
ATOM   2389 HH11 ARG A 151     -17.739   4.694  -7.197  1.00 96.84           H  
ATOM   2390 HH12 ARG A 151     -16.522   4.271  -8.398  1.00 96.84           H  
ATOM   2391  NH2 ARG A 151     -15.287   2.793  -7.001  1.00 96.84           N  
ATOM   2392 HH21 ARG A 151     -15.136   2.749  -7.999  1.00 96.84           H  
ATOM   2393 HH22 ARG A 151     -14.792   2.185  -6.364  1.00 96.84           H  
ATOM   2394  CZ  ARG A 151     -16.299   3.480  -6.580  1.00 96.84           C  
ATOM   2395  N   GLU A 152     -17.109   2.804  -0.057  1.00 95.72           N  
ATOM   2396  H   GLU A 152     -17.519   1.989  -0.491  1.00 95.72           H  
ATOM   2397  CA  GLU A 152     -15.734   2.637   0.419  1.00 95.72           C  
ATOM   2398  HA  GLU A 152     -15.227   3.603   0.417  1.00 95.72           H  
ATOM   2399  C   GLU A 152     -15.036   1.697  -0.566  1.00 95.72           C  
ATOM   2400  CB  GLU A 152     -15.725   2.081   1.852  1.00 95.72           C  
ATOM   2401  HB2 GLU A 152     -16.465   2.640   2.425  1.00 95.72           H  
ATOM   2402  HB3 GLU A 152     -16.038   1.038   1.854  1.00 95.72           H  
ATOM   2403  O   GLU A 152     -15.580   0.647  -0.912  1.00 95.72           O  
ATOM   2404  CG  GLU A 152     -14.378   2.236   2.581  1.00 95.72           C  
ATOM   2405  HG2 GLU A 152     -14.061   3.277   2.519  1.00 95.72           H  
ATOM   2406  HG3 GLU A 152     -14.543   2.030   3.639  1.00 95.72           H  
ATOM   2407  CD  GLU A 152     -13.259   1.319   2.065  1.00 95.72           C  
ATOM   2408  OE1 GLU A 152     -12.155   1.851   1.800  1.00 95.72           O  
ATOM   2409  OE2 GLU A 152     -13.511   0.103   1.927  1.00 95.72           O  
ATOM   2410  N   SER A 153     -13.878   2.105  -1.092  1.00 92.39           N  
ATOM   2411  H   SER A 153     -13.429   2.916  -0.692  1.00 92.39           H  
ATOM   2412  CA  SER A 153     -13.179   1.370  -2.154  1.00 92.39           C  
ATOM   2413  HA  SER A 153     -12.423   2.032  -2.577  1.00 92.39           H  
ATOM   2414  C   SER A 153     -14.126   0.982  -3.319  1.00 92.39           C  
ATOM   2415  CB  SER A 153     -12.427   0.192  -1.511  1.00 92.39           C  
ATOM   2416  HB2 SER A 153     -11.832   0.554  -0.673  1.00 92.39           H  
ATOM   2417  HB3 SER A 153     -13.139  -0.542  -1.134  1.00 92.39           H  
ATOM   2418  O   SER A 153     -14.743   1.851  -3.949  1.00 92.39           O  
ATOM   2419  OG  SER A 153     -11.569  -0.408  -2.463  1.00 92.39           O  
ATOM   2420  HG  SER A 153     -11.384  -1.307  -2.179  1.00 92.39           H  
ATOM   2421  N   ASN A 154     -14.268  -0.309  -3.621  1.00 95.85           N  
ATOM   2422  H   ASN A 154     -13.671  -0.957  -3.128  1.00 95.85           H  
ATOM   2423  CA  ASN A 154     -15.148  -0.864  -4.650  1.00 95.85           C  
ATOM   2424  HA  ASN A 154     -15.359  -0.101  -5.399  1.00 95.85           H  
ATOM   2425  C   ASN A 154     -16.522  -1.316  -4.120  1.00 95.85           C  
ATOM   2426  CB  ASN A 154     -14.387  -2.003  -5.342  1.00 95.85           C  
ATOM   2427  HB2 ASN A 154     -13.900  -2.634  -4.598  1.00 95.85           H  
ATOM   2428  HB3 ASN A 154     -15.087  -2.627  -5.899  1.00 95.85           H  
ATOM   2429  O   ASN A 154     -17.324  -1.843  -4.891  1.00 95.85           O  
ATOM   2430  CG  ASN A 154     -13.343  -1.485  -6.311  1.00 95.85           C  
ATOM   2431  ND2 ASN A 154     -13.642  -1.503  -7.588  1.00 95.85           N  
ATOM   2432 HD21 ASN A 154     -12.949  -1.152  -8.234  1.00 95.85           H  
ATOM   2433 HD22 ASN A 154     -14.565  -1.790  -7.881  1.00 95.85           H  
ATOM   2434  OD1 ASN A 154     -12.287  -0.992  -5.949  1.00 95.85           O  
ATOM   2435  N   VAL A 155     -16.830  -1.113  -2.838  1.00 97.49           N  
ATOM   2436  H   VAL A 155     -16.175  -0.617  -2.250  1.00 97.49           H  
ATOM   2437  CA  VAL A 155     -18.075  -1.573  -2.209  1.00 97.49           C  
ATOM   2438  HA  VAL A 155     -18.563  -2.293  -2.867  1.00 97.49           H  
ATOM   2439  C   VAL A 155     -19.033  -0.402  -2.021  1.00 97.49           C  
ATOM   2440  CB  VAL A 155     -17.780  -2.307  -0.888  1.00 97.49           C  
ATOM   2441  HB  VAL A 155     -17.282  -1.631  -0.193  1.00 97.49           H  
ATOM   2442  O   VAL A 155     -18.653   0.656  -1.523  1.00 97.49           O  
ATOM   2443  CG1 VAL A 155     -19.063  -2.833  -0.230  1.00 97.49           C  
ATOM   2444 HG11 VAL A 155     -19.591  -3.491  -0.920  1.00 97.49           H  
ATOM   2445 HG12 VAL A 155     -19.709  -2.002   0.053  1.00 97.49           H  
ATOM   2446 HG13 VAL A 155     -18.812  -3.389   0.673  1.00 97.49           H  
ATOM   2447  CG2 VAL A 155     -16.866  -3.509  -1.162  1.00 97.49           C  
ATOM   2448 HG21 VAL A 155     -16.704  -4.068  -0.240  1.00 97.49           H  
ATOM   2449 HG22 VAL A 155     -15.891  -3.176  -1.516  1.00 97.49           H  
ATOM   2450 HG23 VAL A 155     -17.312  -4.168  -1.907  1.00 97.49           H  
ATOM   2451  N   VAL A 156     -20.294  -0.592  -2.411  1.00 97.74           N  
ATOM   2452  H   VAL A 156     -20.535  -1.476  -2.836  1.00 97.74           H  
ATOM   2453  CA  VAL A 156     -21.367   0.402  -2.289  1.00 97.74           C  
ATOM   2454  HA  VAL A 156     -20.976   1.275  -1.765  1.00 97.74           H  
ATOM   2455  C   VAL A 156     -22.515  -0.181  -1.477  1.00 97.74           C  
ATOM   2456  CB  VAL A 156     -21.867   0.871  -3.667  1.00 97.74           C  
ATOM   2457  HB  VAL A 156     -22.238   0.006  -4.218  1.00 97.74           H  
ATOM   2458  O   VAL A 156     -22.948  -1.297  -1.736  1.00 97.74           O  
ATOM   2459  CG1 VAL A 156     -22.997   1.904  -3.547  1.00 97.74           C  
ATOM   2460 HG11 VAL A 156     -23.241   2.298  -4.533  1.00 97.74           H  
ATOM   2461 HG12 VAL A 156     -22.691   2.724  -2.897  1.00 97.74           H  
ATOM   2462 HG13 VAL A 156     -23.895   1.436  -3.144  1.00 97.74           H  
ATOM   2463  CG2 VAL A 156     -20.746   1.518  -4.486  1.00 97.74           C  
ATOM   2464 HG21 VAL A 156     -19.921   0.817  -4.604  1.00 97.74           H  
ATOM   2465 HG22 VAL A 156     -21.119   1.778  -5.476  1.00 97.74           H  
ATOM   2466 HG23 VAL A 156     -20.388   2.415  -3.980  1.00 97.74           H  
ATOM   2467  N   THR A 157     -23.036   0.577  -0.516  1.00 98.20           N  
ATOM   2468  H   THR A 157     -22.637   1.497  -0.393  1.00 98.20           H  
ATOM   2469  CA  THR A 157     -24.272   0.273   0.218  1.00 98.20           C  
ATOM   2470  HA  THR A 157     -24.651  -0.706  -0.075  1.00 98.20           H  
ATOM   2471  C   THR A 157     -25.333   1.312  -0.128  1.00 98.20           C  
ATOM   2472  CB  THR A 157     -24.013   0.237   1.730  1.00 98.20           C  
ATOM   2473  HB  THR A 157     -23.639   1.206   2.059  1.00 98.20           H  
ATOM   2474  O   THR A 157     -25.085   2.507   0.006  1.00 98.20           O  
ATOM   2475  CG2 THR A 157     -25.255  -0.119   2.545  1.00 98.20           C  
ATOM   2476 HG21 THR A 157     -26.003   0.669   2.459  1.00 98.20           H  
ATOM   2477 HG22 THR A 157     -25.676  -1.059   2.188  1.00 98.20           H  
ATOM   2478 HG23 THR A 157     -24.986  -0.229   3.595  1.00 98.20           H  
ATOM   2479  OG1 THR A 157     -23.031  -0.742   1.996  1.00 98.20           O  
ATOM   2480  HG1 THR A 157     -22.256  -0.495   1.486  1.00 98.20           H  
ATOM   2481  N   LEU A 158     -26.512   0.862  -0.552  1.00 98.24           N  
ATOM   2482  H   LEU A 158     -26.631  -0.137  -0.639  1.00 98.24           H  
ATOM   2483  CA  LEU A 158     -27.713   1.673  -0.729  1.00 98.24           C  
ATOM   2484  HA  LEU A 158     -27.461   2.725  -0.597  1.00 98.24           H  
ATOM   2485  C   LEU A 158     -28.720   1.270   0.349  1.00 98.24           C  
ATOM   2486  CB  LEU A 158     -28.242   1.495  -2.164  1.00 98.24           C  
ATOM   2487  HB2 LEU A 158     -27.417   1.697  -2.848  1.00 98.24           H  
ATOM   2488  HB3 LEU A 158     -28.534   0.456  -2.321  1.00 98.24           H  
ATOM   2489  O   LEU A 158     -29.183   0.131   0.370  1.00 98.24           O  
ATOM   2490  CG  LEU A 158     -29.419   2.427  -2.526  1.00 98.24           C  
ATOM   2491  HG  LEU A 158     -29.209   3.436  -2.171  1.00 98.24           H  
ATOM   2492  CD1 LEU A 158     -29.593   2.484  -4.043  1.00 98.24           C  
ATOM   2493 HD11 LEU A 158     -28.658   2.775  -4.521  1.00 98.24           H  
ATOM   2494 HD12 LEU A 158     -29.897   1.507  -4.418  1.00 98.24           H  
ATOM   2495 HD13 LEU A 158     -30.356   3.218  -4.301  1.00 98.24           H  
ATOM   2496  CD2 LEU A 158     -30.752   1.945  -1.946  1.00 98.24           C  
ATOM   2497 HD21 LEU A 158     -30.822   0.863  -2.061  1.00 98.24           H  
ATOM   2498 HD22 LEU A 158     -31.588   2.426  -2.455  1.00 98.24           H  
ATOM   2499 HD23 LEU A 158     -30.824   2.192  -0.887  1.00 98.24           H  
ATOM   2500  N   SER A 159     -29.066   2.201   1.234  1.00 98.26           N  
ATOM   2501  H   SER A 159     -28.643   3.115   1.157  1.00 98.26           H  
ATOM   2502  CA  SER A 159     -30.020   1.967   2.321  1.00 98.26           C  
ATOM   2503  HA  SER A 159     -30.464   0.977   2.220  1.00 98.26           H  
ATOM   2504  C   SER A 159     -31.151   2.986   2.296  1.00 98.26           C  
ATOM   2505  CB  SER A 159     -29.300   2.022   3.663  1.00 98.26           C  
ATOM   2506  HB2 SER A 159     -29.030   3.050   3.902  1.00 98.26           H  
ATOM   2507  HB3 SER A 159     -28.400   1.407   3.633  1.00 98.26           H  
ATOM   2508  O   SER A 159     -30.886   4.188   2.250  1.00 98.26           O  
ATOM   2509  OG  SER A 159     -30.181   1.511   4.629  1.00 98.26           O  
ATOM   2510  HG  SER A 159     -30.003   1.967   5.454  1.00 98.26           H  
ATOM   2511  N   LEU A 160     -32.404   2.529   2.318  1.00 97.78           N  
ATOM   2512  H   LEU A 160     -32.556   1.537   2.428  1.00 97.78           H  
ATOM   2513  CA  LEU A 160     -33.559   3.428   2.352  1.00 97.78           C  
ATOM   2514  HA  LEU A 160     -33.478   4.131   1.523  1.00 97.78           H  
ATOM   2515  C   LEU A 160     -33.572   4.251   3.641  1.00 97.78           C  
ATOM   2516  CB  LEU A 160     -34.877   2.651   2.206  1.00 97.78           C  
ATOM   2517  HB2 LEU A 160     -34.988   1.982   3.058  1.00 97.78           H  
ATOM   2518  HB3 LEU A 160     -35.694   3.372   2.241  1.00 97.78           H  
ATOM   2519  O   LEU A 160     -33.240   3.753   4.711  1.00 97.78           O  
ATOM   2520  CG  LEU A 160     -35.005   1.832   0.914  1.00 97.78           C  
ATOM   2521  HG  LEU A 160     -34.324   0.982   0.956  1.00 97.78           H  
ATOM   2522  CD1 LEU A 160     -36.428   1.306   0.790  1.00 97.78           C  
ATOM   2523 HD11 LEU A 160     -36.494   0.649  -0.077  1.00 97.78           H  
ATOM   2524 HD12 LEU A 160     -36.687   0.742   1.686  1.00 97.78           H  
ATOM   2525 HD13 LEU A 160     -37.127   2.133   0.668  1.00 97.78           H  
ATOM   2526  CD2 LEU A 160     -34.695   2.647  -0.336  1.00 97.78           C  
ATOM   2527 HD21 LEU A 160     -35.273   3.571  -0.340  1.00 97.78           H  
ATOM   2528 HD22 LEU A 160     -34.951   2.049  -1.211  1.00 97.78           H  
ATOM   2529 HD23 LEU A 160     -33.628   2.866  -0.377  1.00 97.78           H  
ATOM   2530  N   ILE A 161     -33.998   5.508   3.548  1.00 97.80           N  
ATOM   2531  H   ILE A 161     -34.300   5.845   2.646  1.00 97.80           H  
ATOM   2532  CA  ILE A 161     -34.336   6.304   4.728  1.00 97.80           C  
ATOM   2533  HA  ILE A 161     -33.654   6.060   5.542  1.00 97.80           H  
ATOM   2534  C   ILE A 161     -35.749   5.893   5.141  1.00 97.80           C  
ATOM   2535  CB  ILE A 161     -34.214   7.815   4.424  1.00 97.80           C  
ATOM   2536  HB  ILE A 161     -34.865   8.056   3.583  1.00 97.80           H  
ATOM   2537  O   ILE A 161     -36.698   6.165   4.406  1.00 97.80           O  
ATOM   2538  CG1 ILE A 161     -32.757   8.156   4.033  1.00 97.80           C  
ATOM   2539 HG12 ILE A 161     -32.467   7.561   3.166  1.00 97.80           H  
ATOM   2540 HG13 ILE A 161     -32.098   7.887   4.858  1.00 97.80           H  
ATOM   2541  CG2 ILE A 161     -34.669   8.643   5.642  1.00 97.80           C  
ATOM   2542 HG21 ILE A 161     -34.030   8.428   6.499  1.00 97.80           H  
ATOM   2543 HG22 ILE A 161     -34.624   9.708   5.415  1.00 97.80           H  
ATOM   2544 HG23 ILE A 161     -35.701   8.405   5.902  1.00 97.80           H  
ATOM   2545  CD1 ILE A 161     -32.508   9.624   3.668  1.00 97.80           C  
ATOM   2546 HD11 ILE A 161     -33.212   9.947   2.901  1.00 97.80           H  
ATOM   2547 HD12 ILE A 161     -32.605  10.261   4.547  1.00 97.80           H  
ATOM   2548 HD13 ILE A 161     -31.492   9.727   3.286  1.00 97.80           H  
ATOM   2549  N   ARG A 162     -35.908   5.243   6.303  1.00 97.51           N  
ATOM   2550  H   ARG A 162     -35.084   4.996   6.832  1.00 97.51           H  
ATOM   2551  CA  ARG A 162     -37.220   4.781   6.782  1.00 97.51           C  
ATOM   2552  HA  ARG A 162     -37.601   4.053   6.066  1.00 97.51           H  
ATOM   2553  C   ARG A 162     -38.216   5.942   6.856  1.00 97.51           C  
ATOM   2554  CB  ARG A 162     -37.058   4.092   8.148  1.00 97.51           C  
ATOM   2555  HB2 ARG A 162     -36.634   4.797   8.863  1.00 97.51           H  
ATOM   2556  HB3 ARG A 162     -36.365   3.257   8.043  1.00 97.51           H  
ATOM   2557  O   ARG A 162     -38.079   6.834   7.692  1.00 97.51           O  
ATOM   2558  CG  ARG A 162     -38.402   3.576   8.683  1.00 97.51           C  
ATOM   2559  HG2 ARG A 162     -39.077   4.417   8.842  1.00 97.51           H  
ATOM   2560  HG3 ARG A 162     -38.856   2.916   7.943  1.00 97.51           H  
ATOM   2561  CD  ARG A 162     -38.244   2.823  10.010  1.00 97.51           C  
ATOM   2562  HD2 ARG A 162     -37.577   1.973   9.862  1.00 97.51           H  
ATOM   2563  HD3 ARG A 162     -37.782   3.484  10.743  1.00 97.51           H  
ATOM   2564  NE  ARG A 162     -39.548   2.337  10.508  1.00 97.51           N  
ATOM   2565  HE  ARG A 162     -39.782   1.373  10.323  1.00 97.51           H  
ATOM   2566  NH1 ARG A 162     -40.291   4.299  11.450  1.00 97.51           N  
ATOM   2567 HH11 ARG A 162     -39.380   4.707  11.298  1.00 97.51           H  
ATOM   2568 HH12 ARG A 162     -41.028   4.803  11.923  1.00 97.51           H  
ATOM   2569  NH2 ARG A 162     -41.652   2.542  11.362  1.00 97.51           N  
ATOM   2570 HH21 ARG A 162     -41.922   1.630  11.021  1.00 97.51           H  
ATOM   2571 HH22 ARG A 162     -42.433   3.093  11.690  1.00 97.51           H  
ATOM   2572  CZ  ARG A 162     -40.484   3.056  11.109  1.00 97.51           C  
ATOM   2573  N   ASN A 163     -39.251   5.902   6.024  1.00 96.89           N  
ATOM   2574  H   ASN A 163     -39.280   5.171   5.328  1.00 96.89           H  
ATOM   2575  CA  ASN A 163     -40.361   6.851   6.048  1.00 96.89           C  
ATOM   2576  HA  ASN A 163     -40.598   7.084   7.086  1.00 96.89           H  
ATOM   2577  C   ASN A 163     -41.607   6.229   5.403  1.00 96.89           C  
ATOM   2578  CB  ASN A 163     -39.935   8.141   5.319  1.00 96.89           C  
ATOM   2579  HB2 ASN A 163     -38.881   8.343   5.508  1.00 96.89           H  
ATOM   2580  HB3 ASN A 163     -40.073   8.000   4.247  1.00 96.89           H  
ATOM   2581  O   ASN A 163     -41.528   5.151   4.809  1.00 96.89           O  
ATOM   2582  CG  ASN A 163     -40.719   9.369   5.740  1.00 96.89           C  
ATOM   2583  ND2 ASN A 163     -40.438  10.499   5.139  1.00 96.89           N  
ATOM   2584 HD21 ASN A 163     -39.918  10.449   4.275  1.00 96.89           H  
ATOM   2585 HD22 ASN A 163     -41.069  11.256   5.361  1.00 96.89           H  
ATOM   2586  OD1 ASN A 163     -41.594   9.343   6.589  1.00 96.89           O  
ATOM   2587  N   ILE A 164     -42.743   6.918   5.515  1.00 97.37           N  
ATOM   2588  H   ILE A 164     -42.712   7.812   5.983  1.00 97.37           H  
ATOM   2589  CA  ILE A 164     -43.962   6.573   4.785  1.00 97.37           C  
ATOM   2590  HA  ILE A 164     -44.041   5.486   4.760  1.00 97.37           H  
ATOM   2591  C   ILE A 164     -43.829   7.088   3.350  1.00 97.37           C  
ATOM   2592  CB  ILE A 164     -45.225   7.107   5.492  1.00 97.37           C  
ATOM   2593  HB  ILE A 164     -45.155   8.193   5.558  1.00 97.37           H  
ATOM   2594  O   ILE A 164     -43.605   8.282   3.140  1.00 97.37           O  
ATOM   2595  CG1 ILE A 164     -45.326   6.523   6.921  1.00 97.37           C  
ATOM   2596 HG12 ILE A 164     -45.469   5.445   6.856  1.00 97.37           H  
ATOM   2597 HG13 ILE A 164     -44.397   6.710   7.460  1.00 97.37           H  
ATOM   2598  CG2 ILE A 164     -46.483   6.741   4.684  1.00 97.37           C  
ATOM   2599 HG21 ILE A 164     -46.431   7.148   3.674  1.00 97.37           H  
ATOM   2600 HG22 ILE A 164     -47.372   7.160   5.155  1.00 97.37           H  
ATOM   2601 HG23 ILE A 164     -46.583   5.657   4.621  1.00 97.37           H  
ATOM   2602  CD1 ILE A 164     -46.455   7.116   7.771  1.00 97.37           C  
ATOM   2603 HD11 ILE A 164     -46.371   6.740   8.791  1.00 97.37           H  
ATOM   2604 HD12 ILE A 164     -47.428   6.821   7.377  1.00 97.37           H  
ATOM   2605 HD13 ILE A 164     -46.378   8.203   7.786  1.00 97.37           H  
ATOM   2606  N   TYR A 165     -43.969   6.193   2.377  1.00 96.47           N  
ATOM   2607  H   TYR A 165     -44.204   5.244   2.631  1.00 96.47           H  
ATOM   2608  CA  TYR A 165     -43.935   6.514   0.952  1.00 96.47           C  
ATOM   2609  HA  TYR A 165     -44.006   7.594   0.824  1.00 96.47           H  
ATOM   2610  C   TYR A 165     -45.129   5.892   0.228  1.00 96.47           C  
ATOM   2611  CB  TYR A 165     -42.618   6.040   0.326  1.00 96.47           C  
ATOM   2612  HB2 TYR A 165     -42.632   6.288  -0.736  1.00 96.47           H  
ATOM   2613  HB3 TYR A 165     -42.564   4.954   0.398  1.00 96.47           H  
ATOM   2614  O   TYR A 165     -45.708   4.909   0.688  1.00 96.47           O  
ATOM   2615  CG  TYR A 165     -41.363   6.645   0.926  1.00 96.47           C  
ATOM   2616  CD1 TYR A 165     -41.034   7.987   0.671  1.00 96.47           C  
ATOM   2617  HD1 TYR A 165     -41.694   8.596   0.071  1.00 96.47           H  
ATOM   2618  CD2 TYR A 165     -40.511   5.857   1.718  1.00 96.47           C  
ATOM   2619  HD2 TYR A 165     -40.812   4.849   1.962  1.00 96.47           H  
ATOM   2620  CE1 TYR A 165     -39.842   8.529   1.182  1.00 96.47           C  
ATOM   2621  HE1 TYR A 165     -39.599   9.560   0.973  1.00 96.47           H  
ATOM   2622  CE2 TYR A 165     -39.293   6.377   2.198  1.00 96.47           C  
ATOM   2623  HE2 TYR A 165     -38.622   5.765   2.781  1.00 96.47           H  
ATOM   2624  OH  TYR A 165     -37.775   8.244   2.325  1.00 96.47           O  
ATOM   2625  HH  TYR A 165     -37.598   9.070   1.869  1.00 96.47           H  
ATOM   2626  CZ  TYR A 165     -38.953   7.715   1.913  1.00 96.47           C  
ATOM   2627  N   ASN A 166     -45.464   6.451  -0.934  1.00 95.56           N  
ATOM   2628  H   ASN A 166     -44.934   7.247  -1.259  1.00 95.56           H  
ATOM   2629  CA  ASN A 166     -46.554   5.980  -1.781  1.00 95.56           C  
ATOM   2630  HA  ASN A 166     -46.954   5.040  -1.400  1.00 95.56           H  
ATOM   2631  C   ASN A 166     -45.987   5.743  -3.180  1.00 95.56           C  
ATOM   2632  CB  ASN A 166     -47.696   7.008  -1.819  1.00 95.56           C  
ATOM   2633  HB2 ASN A 166     -48.464   6.626  -2.492  1.00 95.56           H  
ATOM   2634  HB3 ASN A 166     -47.332   7.950  -2.229  1.00 95.56           H  
ATOM   2635  O   ASN A 166     -45.770   6.690  -3.937  1.00 95.56           O  
ATOM   2636  CG  ASN A 166     -48.340   7.312  -0.479  1.00 95.56           C  
ATOM   2637  ND2 ASN A 166     -49.630   7.537  -0.468  1.00 95.56           N  
ATOM   2638 HD21 ASN A 166     -50.174   7.274  -1.277  1.00 95.56           H  
ATOM   2639 HD22 ASN A 166     -50.034   7.670   0.448  1.00 95.56           H  
ATOM   2640  OD1 ASN A 166     -47.719   7.431   0.560  1.00 95.56           O  
ATOM   2641  N   VAL A 167     -45.727   4.484  -3.517  1.00 96.14           N  
ATOM   2642  H   VAL A 167     -45.932   3.747  -2.858  1.00 96.14           H  
ATOM   2643  CA  VAL A 167     -45.167   4.105  -4.817  1.00 96.14           C  
ATOM   2644  HA  VAL A 167     -44.795   4.997  -5.322  1.00 96.14           H  
ATOM   2645  C   VAL A 167     -46.277   3.469  -5.652  1.00 96.14           C  
ATOM   2646  CB  VAL A 167     -43.951   3.183  -4.640  1.00 96.14           C  
ATOM   2647  HB  VAL A 167     -44.240   2.288  -4.090  1.00 96.14           H  
ATOM   2648  O   VAL A 167     -46.898   2.521  -5.185  1.00 96.14           O  
ATOM   2649  CG1 VAL A 167     -43.360   2.762  -5.990  1.00 96.14           C  
ATOM   2650 HG11 VAL A 167     -42.463   2.163  -5.833  1.00 96.14           H  
ATOM   2651 HG12 VAL A 167     -44.076   2.154  -6.544  1.00 96.14           H  
ATOM   2652 HG13 VAL A 167     -43.105   3.642  -6.581  1.00 96.14           H  
ATOM   2653  CG2 VAL A 167     -42.864   3.906  -3.835  1.00 96.14           C  
ATOM   2654 HG21 VAL A 167     -41.960   3.298  -3.814  1.00 96.14           H  
ATOM   2655 HG22 VAL A 167     -43.195   4.059  -2.808  1.00 96.14           H  
ATOM   2656 HG23 VAL A 167     -42.632   4.870  -4.289  1.00 96.14           H  
ATOM   2657  N   PRO A 168     -46.570   3.948  -6.870  1.00 95.66           N  
ATOM   2658  CA  PRO A 168     -47.593   3.347  -7.722  1.00 95.66           C  
ATOM   2659  HA  PRO A 168     -48.559   3.496  -7.238  1.00 95.66           H  
ATOM   2660  C   PRO A 168     -47.363   1.848  -7.975  1.00 95.66           C  
ATOM   2661  CB  PRO A 168     -47.572   4.155  -9.019  1.00 95.66           C  
ATOM   2662  HB2 PRO A 168     -46.851   3.729  -9.716  1.00 95.66           H  
ATOM   2663  HB3 PRO A 168     -48.560   4.217  -9.476  1.00 95.66           H  
ATOM   2664  O   PRO A 168     -46.223   1.390  -7.919  1.00 95.66           O  
ATOM   2665  CG  PRO A 168     -47.080   5.519  -8.547  1.00 95.66           C  
ATOM   2666  HG2 PRO A 168     -46.642   6.091  -9.365  1.00 95.66           H  
ATOM   2667  HG3 PRO A 168     -47.901   6.072  -8.089  1.00 95.66           H  
ATOM   2668  CD  PRO A 168     -46.052   5.154  -7.483  1.00 95.66           C  
ATOM   2669  HD2 PRO A 168     -45.954   5.973  -6.770  1.00 95.66           H  
ATOM   2670  HD3 PRO A 168     -45.093   4.925  -7.948  1.00 95.66           H  
ATOM   2671  N   PRO A 169     -48.412   1.062  -8.273  1.00 95.19           N  
ATOM   2672  CA  PRO A 169     -48.236  -0.333  -8.640  1.00 95.19           C  
ATOM   2673  HA  PRO A 169     -47.599  -0.821  -7.902  1.00 95.19           H  
ATOM   2674  C   PRO A 169     -47.604  -0.466 -10.030  1.00 95.19           C  
ATOM   2675  CB  PRO A 169     -49.634  -0.944  -8.584  1.00 95.19           C  
ATOM   2676  HB2 PRO A 169     -49.852  -1.235  -7.556  1.00 95.19           H  
ATOM   2677  HB3 PRO A 169     -49.750  -1.791  -9.260  1.00 95.19           H  
ATOM   2678  O   PRO A 169     -47.927   0.271 -10.967  1.00 95.19           O  
ATOM   2679  CG  PRO A 169     -50.533   0.232  -8.958  1.00 95.19           C  
ATOM   2680  HG2 PRO A 169     -51.546   0.105  -8.576  1.00 95.19           H  
ATOM   2681  HG3 PRO A 169     -50.543   0.365 -10.040  1.00 95.19           H  
ATOM   2682  CD  PRO A 169     -49.824   1.412  -8.295  1.00 95.19           C  
ATOM   2683  HD2 PRO A 169     -50.185   1.498  -7.270  1.00 95.19           H  
ATOM   2684  HD3 PRO A 169     -50.008   2.331  -8.850  1.00 95.19           H  
ATOM   2685  N   GLY A 170     -46.745  -1.460 -10.195  1.00 94.82           N  
ATOM   2686  H   GLY A 170     -46.516  -2.044  -9.403  1.00 94.82           H  
ATOM   2687  CA  GLY A 170     -46.070  -1.727 -11.455  1.00 94.82           C  
ATOM   2688  HA2 GLY A 170     -46.809  -1.955 -12.223  1.00 94.82           H  
ATOM   2689  HA3 GLY A 170     -45.508  -0.839 -11.744  1.00 94.82           H  
ATOM   2690  C   GLY A 170     -45.098  -2.887 -11.335  1.00 94.82           C  
ATOM   2691  O   GLY A 170     -44.627  -3.181 -10.248  1.00 94.82           O  
ATOM   2692  N   GLU A 171     -44.782  -3.525 -12.454  1.00 96.27           N  
ATOM   2693  H   GLU A 171     -45.299  -3.334 -13.301  1.00 96.27           H  
ATOM   2694  CA  GLU A 171     -43.739  -4.537 -12.542  1.00 96.27           C  
ATOM   2695  HA  GLU A 171     -43.315  -4.730 -11.557  1.00 96.27           H  
ATOM   2696  C   GLU A 171     -42.642  -4.017 -13.461  1.00 96.27           C  
ATOM   2697  CB  GLU A 171     -44.313  -5.853 -13.073  1.00 96.27           C  
ATOM   2698  HB2 GLU A 171     -45.148  -6.159 -12.442  1.00 96.27           H  
ATOM   2699  HB3 GLU A 171     -44.673  -5.708 -14.091  1.00 96.27           H  
ATOM   2700  O   GLU A 171     -42.918  -3.644 -14.604  1.00 96.27           O  
ATOM   2701  CG  GLU A 171     -43.213  -6.920 -13.041  1.00 96.27           C  
ATOM   2702  HG2 GLU A 171     -42.342  -6.558 -13.586  1.00 96.27           H  
ATOM   2703  HG3 GLU A 171     -42.905  -7.074 -12.007  1.00 96.27           H  
ATOM   2704  CD  GLU A 171     -43.600  -8.252 -13.674  1.00 96.27           C  
ATOM   2705  OE1 GLU A 171     -42.924  -9.236 -13.303  1.00 96.27           O  
ATOM   2706  OE2 GLU A 171     -44.436  -8.277 -14.602  1.00 96.27           O  
ATOM   2707  N   TYR A 172     -41.409  -3.996 -12.958  1.00 97.57           N  
ATOM   2708  H   TYR A 172     -41.281  -4.298 -12.003  1.00 97.57           H  
ATOM   2709  CA  TYR A 172     -40.219  -3.580 -13.698  1.00 97.57           C  
ATOM   2710  HA  TYR A 172     -39.446  -3.395 -12.953  1.00 97.57           H  
ATOM   2711  C   TYR A 172     -40.417  -2.249 -14.449  1.00 97.57           C  
ATOM   2712  CB  TYR A 172     -39.754  -4.753 -14.568  1.00 97.57           C  
ATOM   2713  HB2 TYR A 172     -40.365  -4.804 -15.470  1.00 97.57           H  
ATOM   2714  HB3 TYR A 172     -39.919  -5.676 -14.012  1.00 97.57           H  
ATOM   2715  O   TYR A 172     -40.035  -2.077 -15.608  1.00 97.57           O  
ATOM   2716  CG  TYR A 172     -38.286  -4.714 -14.932  1.00 97.57           C  
ATOM   2717  CD1 TYR A 172     -37.893  -4.402 -16.245  1.00 97.57           C  
ATOM   2718  HD1 TYR A 172     -38.639  -4.156 -16.987  1.00 97.57           H  
ATOM   2719  CD2 TYR A 172     -37.313  -4.997 -13.954  1.00 97.57           C  
ATOM   2720  HD2 TYR A 172     -37.623  -5.246 -12.950  1.00 97.57           H  
ATOM   2721  CE1 TYR A 172     -36.527  -4.377 -16.578  1.00 97.57           C  
ATOM   2722  HE1 TYR A 172     -36.210  -4.118 -17.578  1.00 97.57           H  
ATOM   2723  CE2 TYR A 172     -35.941  -4.944 -14.279  1.00 97.57           C  
ATOM   2724  HE2 TYR A 172     -35.186  -5.139 -13.532  1.00 97.57           H  
ATOM   2725  OH  TYR A 172     -34.238  -4.573 -15.965  1.00 97.57           O  
ATOM   2726  HH  TYR A 172     -33.593  -4.458 -15.263  1.00 97.57           H  
ATOM   2727  CZ  TYR A 172     -35.546  -4.631 -15.598  1.00 97.57           C  
ATOM   2728  N   ARG A 173     -41.075  -1.290 -13.788  1.00 96.92           N  
ATOM   2729  H   ARG A 173     -41.300  -1.475 -12.821  1.00 96.92           H  
ATOM   2730  CA  ARG A 173     -41.346   0.041 -14.336  1.00 96.92           C  
ATOM   2731  HA  ARG A 173     -41.586  -0.060 -15.394  1.00 96.92           H  
ATOM   2732  C   ARG A 173     -40.095   0.896 -14.231  1.00 96.92           C  
ATOM   2733  CB  ARG A 173     -42.514   0.694 -13.584  1.00 96.92           C  
ATOM   2734  HB2 ARG A 173     -42.567   1.750 -13.849  1.00 96.92           H  
ATOM   2735  HB3 ARG A 173     -42.313   0.628 -12.515  1.00 96.92           H  
ATOM   2736  O   ARG A 173     -39.494   0.967 -13.165  1.00 96.92           O  
ATOM   2737  CG  ARG A 173     -43.878   0.051 -13.855  1.00 96.92           C  
ATOM   2738  HG2 ARG A 173     -44.611   0.557 -13.227  1.00 96.92           H  
ATOM   2739  HG3 ARG A 173     -43.847  -1.003 -13.580  1.00 96.92           H  
ATOM   2740  CD  ARG A 173     -44.309   0.189 -15.319  1.00 96.92           C  
ATOM   2741  HD2 ARG A 173     -44.211   1.234 -15.613  1.00 96.92           H  
ATOM   2742  HD3 ARG A 173     -43.655  -0.424 -15.938  1.00 96.92           H  
ATOM   2743  NE  ARG A 173     -45.703  -0.250 -15.507  1.00 96.92           N  
ATOM   2744  HE  ARG A 173     -46.145  -0.684 -14.709  1.00 96.92           H  
ATOM   2745  NH1 ARG A 173     -45.927   0.407 -17.694  1.00 96.92           N  
ATOM   2746 HH11 ARG A 173     -44.976   0.748 -17.665  1.00 96.92           H  
ATOM   2747 HH12 ARG A 173     -46.473   0.467 -18.542  1.00 96.92           H  
ATOM   2748  NH2 ARG A 173     -47.627  -0.613 -16.666  1.00 96.92           N  
ATOM   2749 HH21 ARG A 173     -48.163  -0.552 -17.519  1.00 96.92           H  
ATOM   2750 HH22 ARG A 173     -48.017  -1.064 -15.851  1.00 96.92           H  
ATOM   2751  CZ  ARG A 173     -46.410  -0.150 -16.618  1.00 96.92           C  
ATOM   2752  N   SER A 174     -39.726   1.546 -15.332  1.00 97.07           N  
ATOM   2753  H   SER A 174     -40.273   1.427 -16.173  1.00 97.07           H  
ATOM   2754  CA  SER A 174     -38.588   2.468 -15.363  1.00 97.07           C  
ATOM   2755  HA  SER A 174     -37.699   1.945 -15.010  1.00 97.07           H  
ATOM   2756  C   SER A 174     -38.837   3.668 -14.457  1.00 97.07           C  
ATOM   2757  CB  SER A 174     -38.325   2.959 -16.789  1.00 97.07           C  
ATOM   2758  HB2 SER A 174     -38.334   2.103 -17.464  1.00 97.07           H  
ATOM   2759  HB3 SER A 174     -39.111   3.651 -17.091  1.00 97.07           H  
ATOM   2760  O   SER A 174     -39.965   4.154 -14.357  1.00 97.07           O  
ATOM   2761  OG  SER A 174     -37.064   3.592 -16.898  1.00 97.07           O  
ATOM   2762  HG  SER A 174     -37.029   4.383 -16.355  1.00 97.07           H  
ATOM   2763  N   LEU A 175     -37.761   4.153 -13.853  1.00 97.04           N  
ATOM   2764  H   LEU A 175     -36.887   3.656 -13.953  1.00 97.04           H  
ATOM   2765  CA  LEU A 175     -37.694   5.426 -13.148  1.00 97.04           C  
ATOM   2766  HA  LEU A 175     -38.692   5.845 -13.025  1.00 97.04           H  
ATOM   2767  C   LEU A 175     -36.884   6.431 -13.969  1.00 97.04           C  
ATOM   2768  CB  LEU A 175     -37.073   5.178 -11.768  1.00 97.04           C  
ATOM   2769  HB2 LEU A 175     -36.111   4.685 -11.905  1.00 97.04           H  
ATOM   2770  HB3 LEU A 175     -36.883   6.133 -11.279  1.00 97.04           H  
ATOM   2771  O   LEU A 175     -36.059   6.035 -14.798  1.00 97.04           O  
ATOM   2772  CG  LEU A 175     -37.967   4.318 -10.862  1.00 97.04           C  
ATOM   2773  HG  LEU A 175     -38.251   3.404 -11.383  1.00 97.04           H  
ATOM   2774  CD1 LEU A 175     -37.177   3.906  -9.630  1.00 97.04           C  
ATOM   2775 HD11 LEU A 175     -37.834   3.401  -8.922  1.00 97.04           H  
ATOM   2776 HD12 LEU A 175     -36.378   3.225  -9.922  1.00 97.04           H  
ATOM   2777 HD13 LEU A 175     -36.742   4.796  -9.176  1.00 97.04           H  
ATOM   2778  CD2 LEU A 175     -39.238   5.069 -10.447  1.00 97.04           C  
ATOM   2779 HD21 LEU A 175     -39.729   4.560  -9.618  1.00 97.04           H  
ATOM   2780 HD22 LEU A 175     -39.923   5.120 -11.293  1.00 97.04           H  
ATOM   2781 HD23 LEU A 175     -38.979   6.086 -10.150  1.00 97.04           H  
ATOM   2782  N   ASP A 176     -37.123   7.718 -13.731  1.00 96.72           N  
ATOM   2783  H   ASP A 176     -37.785   7.971 -13.011  1.00 96.72           H  
ATOM   2784  CA  ASP A 176     -36.319   8.794 -14.320  1.00 96.72           C  
ATOM   2785  HA  ASP A 176     -36.049   8.531 -15.343  1.00 96.72           H  
ATOM   2786  C   ASP A 176     -35.012   8.984 -13.533  1.00 96.72           C  
ATOM   2787  CB  ASP A 176     -37.139  10.094 -14.355  1.00 96.72           C  
ATOM   2788  HB2 ASP A 176     -37.523  10.302 -13.356  1.00 96.72           H  
ATOM   2789  HB3 ASP A 176     -36.477  10.914 -14.635  1.00 96.72           H  
ATOM   2790  O   ASP A 176     -33.978   9.369 -14.089  1.00 96.72           O  
ATOM   2791  CG  ASP A 176     -38.298  10.063 -15.361  1.00 96.72           C  
ATOM   2792  OD1 ASP A 176     -39.296  10.775 -15.111  1.00 96.72           O  
ATOM   2793  OD2 ASP A 176     -38.167   9.374 -16.400  1.00 96.72           O  
ATOM   2794  N   GLU A 177     -35.041   8.670 -12.236  1.00 97.04           N  
ATOM   2795  H   GLU A 177     -35.928   8.408 -11.829  1.00 97.04           H  
ATOM   2796  CA  GLU A 177     -33.884   8.664 -11.358  1.00 97.04           C  
ATOM   2797  HA  GLU A 177     -33.401   9.637 -11.449  1.00 97.04           H  
ATOM   2798  C   GLU A 177     -32.864   7.595 -11.773  1.00 97.04           C  
ATOM   2799  CB  GLU A 177     -34.296   8.478  -9.886  1.00 97.04           C  
ATOM   2800  HB2 GLU A 177     -33.381   8.480  -9.294  1.00 97.04           H  
ATOM   2801  HB3 GLU A 177     -34.777   7.510  -9.744  1.00 97.04           H  
ATOM   2802  O   GLU A 177     -33.198   6.486 -12.199  1.00 97.04           O  
ATOM   2803  CG  GLU A 177     -35.198   9.597  -9.339  1.00 97.04           C  
ATOM   2804  HG2 GLU A 177     -35.035   9.650  -8.263  1.00 97.04           H  
ATOM   2805  HG3 GLU A 177     -34.884  10.552  -9.761  1.00 97.04           H  
ATOM   2806  CD  GLU A 177     -36.704   9.386  -9.577  1.00 97.04           C  
ATOM   2807  OE1 GLU A 177     -37.481  10.052  -8.858  1.00 97.04           O  
ATOM   2808  OE2 GLU A 177     -37.088   8.513 -10.390  1.00 97.04           O  
ATOM   2809  N   LYS A 178     -31.580   7.920 -11.593  1.00 97.67           N  
ATOM   2810  H   LYS A 178     -31.371   8.811 -11.166  1.00 97.67           H  
ATOM   2811  CA  LYS A 178     -30.456   7.036 -11.919  1.00 97.67           C  
ATOM   2812  HA  LYS A 178     -30.839   6.035 -12.116  1.00 97.67           H  
ATOM   2813  C   LYS A 178     -29.490   6.919 -10.756  1.00 97.67           C  
ATOM   2814  CB  LYS A 178     -29.729   7.532 -13.176  1.00 97.67           C  
ATOM   2815  HB2 LYS A 178     -28.871   6.886 -13.362  1.00 97.67           H  
ATOM   2816  HB3 LYS A 178     -29.369   8.549 -13.018  1.00 97.67           H  
ATOM   2817  O   LYS A 178     -29.257   7.891 -10.039  1.00 97.67           O  
ATOM   2818  CG  LYS A 178     -30.658   7.496 -14.392  1.00 97.67           C  
ATOM   2819  HG2 LYS A 178     -31.152   6.525 -14.434  1.00 97.67           H  
ATOM   2820  HG3 LYS A 178     -31.417   8.273 -14.294  1.00 97.67           H  
ATOM   2821  CD  LYS A 178     -29.883   7.709 -15.689  1.00 97.67           C  
ATOM   2822  HD2 LYS A 178     -29.158   6.902 -15.799  1.00 97.67           H  
ATOM   2823  HD3 LYS A 178     -29.374   8.673 -15.669  1.00 97.67           H  
ATOM   2824  CE  LYS A 178     -30.898   7.667 -16.829  1.00 97.67           C  
ATOM   2825  HE2 LYS A 178     -31.599   6.857 -16.628  1.00 97.67           H  
ATOM   2826  HE3 LYS A 178     -31.471   8.595 -16.832  1.00 97.67           H  
ATOM   2827  NZ  LYS A 178     -30.240   7.423 -18.128  1.00 97.67           N  
ATOM   2828  HZ1 LYS A 178     -30.936   7.444 -18.860  1.00 97.67           H  
ATOM   2829  HZ2 LYS A 178     -29.525   8.114 -18.307  1.00 97.67           H  
ATOM   2830  HZ3 LYS A 178     -29.846   6.493 -18.104  1.00 97.67           H  
ATOM   2831  N   ILE A 179     -28.857   5.757 -10.630  1.00 97.46           N  
ATOM   2832  H   ILE A 179     -29.079   5.027 -11.291  1.00 97.46           H  
ATOM   2833  CA  ILE A 179     -27.673   5.616  -9.789  1.00 97.46           C  
ATOM   2834  HA  ILE A 179     -27.927   6.025  -8.811  1.00 97.46           H  
ATOM   2835  C   ILE A 179     -26.540   6.448 -10.420  1.00 97.46           C  
ATOM   2836  CB  ILE A 179     -27.286   4.136  -9.588  1.00 97.46           C  
ATOM   2837  HB  ILE A 179     -27.074   3.700 -10.564  1.00 97.46           H  
ATOM   2838  O   ILE A 179     -26.210   6.254 -11.603  1.00 97.46           O  
ATOM   2839  CG1 ILE A 179     -28.417   3.303  -8.944  1.00 97.46           C  
ATOM   2840 HG12 ILE A 179     -29.281   3.303  -9.609  1.00 97.46           H  
ATOM   2841 HG13 ILE A 179     -28.081   2.269  -8.860  1.00 97.46           H  
ATOM   2842  CG2 ILE A 179     -26.008   4.020  -8.741  1.00 97.46           C  
ATOM   2843 HG21 ILE A 179     -25.151   4.414  -9.287  1.00 97.46           H  
ATOM   2844 HG22 ILE A 179     -26.109   4.561  -7.800  1.00 97.46           H  
ATOM   2845 HG23 ILE A 179     -25.815   2.971  -8.514  1.00 97.46           H  
ATOM   2846  CD1 ILE A 179     -28.865   3.773  -7.550  1.00 97.46           C  
ATOM   2847 HD11 ILE A 179     -28.027   3.766  -6.854  1.00 97.46           H  
ATOM   2848 HD12 ILE A 179     -29.292   4.775  -7.603  1.00 97.46           H  
ATOM   2849 HD13 ILE A 179     -29.626   3.095  -7.164  1.00 97.46           H  
ATOM   2850  N   PRO A 180     -25.950   7.401  -9.674  1.00 95.99           N  
ATOM   2851  CA  PRO A 180     -24.896   8.261 -10.198  1.00 95.99           C  
ATOM   2852  HA  PRO A 180     -25.262   8.784 -11.082  1.00 95.99           H  
ATOM   2853  C   PRO A 180     -23.654   7.448 -10.587  1.00 95.99           C  
ATOM   2854  CB  PRO A 180     -24.613   9.287  -9.094  1.00 95.99           C  
ATOM   2855  HB2 PRO A 180     -23.560   9.566  -9.050  1.00 95.99           H  
ATOM   2856  HB3 PRO A 180     -25.233  10.169  -9.255  1.00 95.99           H  
ATOM   2857  O   PRO A 180     -23.368   6.408  -9.995  1.00 95.99           O  
ATOM   2858  CG  PRO A 180     -25.062   8.584  -7.814  1.00 95.99           C  
ATOM   2859  HG2 PRO A 180     -24.266   7.935  -7.448  1.00 95.99           H  
ATOM   2860  HG3 PRO A 180     -25.365   9.292  -7.042  1.00 95.99           H  
ATOM   2861  CD  PRO A 180     -26.228   7.723  -8.280  1.00 95.99           C  
ATOM   2862  HD2 PRO A 180     -26.287   6.827  -7.661  1.00 95.99           H  
ATOM   2863  HD3 PRO A 180     -27.158   8.289  -8.216  1.00 95.99           H  
ATOM   2864  N   TYR A 181     -22.904   7.933 -11.582  1.00 96.20           N  
ATOM   2865  H   TYR A 181     -23.131   8.841 -11.963  1.00 96.20           H  
ATOM   2866  CA  TYR A 181     -21.589   7.367 -11.900  1.00 96.20           C  
ATOM   2867  HA  TYR A 181     -21.706   6.309 -12.133  1.00 96.20           H  
ATOM   2868  C   TYR A 181     -20.665   7.479 -10.682  1.00 96.20           C  
ATOM   2869  CB  TYR A 181     -20.978   8.069 -13.118  1.00 96.20           C  
ATOM   2870  HB2 TYR A 181     -20.893   9.135 -12.907  1.00 96.20           H  
ATOM   2871  HB3 TYR A 181     -21.650   7.950 -13.968  1.00 96.20           H  
ATOM   2872  O   TYR A 181     -20.723   8.463  -9.942  1.00 96.20           O  
ATOM   2873  CG  TYR A 181     -19.613   7.531 -13.513  1.00 96.20           C  
ATOM   2874  CD1 TYR A 181     -18.449   8.285 -13.254  1.00 96.20           C  
ATOM   2875  HD1 TYR A 181     -18.518   9.250 -12.773  1.00 96.20           H  
ATOM   2876  CD2 TYR A 181     -19.499   6.256 -14.101  1.00 96.20           C  
ATOM   2877  HD2 TYR A 181     -20.370   5.633 -14.243  1.00 96.20           H  
ATOM   2878  CE1 TYR A 181     -17.181   7.782 -13.610  1.00 96.20           C  
ATOM   2879  HE1 TYR A 181     -16.286   8.354 -13.413  1.00 96.20           H  
ATOM   2880  CE2 TYR A 181     -18.232   5.751 -14.456  1.00 96.20           C  
ATOM   2881  HE2 TYR A 181     -18.133   4.761 -14.875  1.00 96.20           H  
ATOM   2882  OH  TYR A 181     -15.848   6.033 -14.569  1.00 96.20           O  
ATOM   2883  HH  TYR A 181     -15.136   6.658 -14.414  1.00 96.20           H  
ATOM   2884  CZ  TYR A 181     -17.069   6.517 -14.220  1.00 96.20           C  
ATOM   2885  N   GLY A 182     -19.857   6.450 -10.461  1.00 95.97           N  
ATOM   2886  H   GLY A 182     -19.898   5.664 -11.094  1.00 95.97           H  
ATOM   2887  CA  GLY A 182     -19.110   6.265  -9.222  1.00 95.97           C  
ATOM   2888  HA2 GLY A 182     -18.170   5.760  -9.446  1.00 95.97           H  
ATOM   2889  HA3 GLY A 182     -18.869   7.233  -8.781  1.00 95.97           H  
ATOM   2890  C   GLY A 182     -19.868   5.436  -8.185  1.00 95.97           C  
ATOM   2891  O   GLY A 182     -19.348   5.229  -7.094  1.00 95.97           O  
ATOM   2892  N   PHE A 183     -21.081   4.961  -8.477  1.00 96.83           N  
ATOM   2893  H   PHE A 183     -21.481   5.195  -9.374  1.00 96.83           H  
ATOM   2894  CA  PHE A 183     -21.870   4.137  -7.552  1.00 96.83           C  
ATOM   2895  HA  PHE A 183     -21.196   3.649  -6.849  1.00 96.83           H  
ATOM   2896  C   PHE A 183     -22.639   3.011  -8.251  1.00 96.83           C  
ATOM   2897  CB  PHE A 183     -22.835   5.026  -6.745  1.00 96.83           C  
ATOM   2898  HB2 PHE A 183     -23.507   5.536  -7.436  1.00 96.83           H  
ATOM   2899  HB3 PHE A 183     -23.454   4.393  -6.110  1.00 96.83           H  
ATOM   2900  O   PHE A 183     -23.414   2.317  -7.592  1.00 96.83           O  
ATOM   2901  CG  PHE A 183     -22.169   6.057  -5.855  1.00 96.83           C  
ATOM   2902  CD1 PHE A 183     -21.890   5.757  -4.508  1.00 96.83           C  
ATOM   2903  HD1 PHE A 183     -22.140   4.786  -4.106  1.00 96.83           H  
ATOM   2904  CD2 PHE A 183     -21.830   7.321  -6.374  1.00 96.83           C  
ATOM   2905  HD2 PHE A 183     -22.005   7.540  -7.417  1.00 96.83           H  
ATOM   2906  CE1 PHE A 183     -21.288   6.723  -3.682  1.00 96.83           C  
ATOM   2907  HE1 PHE A 183     -21.081   6.498  -2.646  1.00 96.83           H  
ATOM   2908  CE2 PHE A 183     -21.225   8.284  -5.551  1.00 96.83           C  
ATOM   2909  HE2 PHE A 183     -20.942   9.241  -5.963  1.00 96.83           H  
ATOM   2910  CZ  PHE A 183     -20.958   7.984  -4.204  1.00 96.83           C  
ATOM   2911  HZ  PHE A 183     -20.478   8.716  -3.572  1.00 96.83           H  
ATOM   2912  N   ARG A 184     -22.490   2.816  -9.567  1.00 97.28           N  
ATOM   2913  H   ARG A 184     -21.778   3.322 -10.073  1.00 97.28           H  
ATOM   2914  CA  ARG A 184     -23.306   1.849 -10.318  1.00 97.28           C  
ATOM   2915  HA  ARG A 184     -24.342   1.958  -9.999  1.00 97.28           H  
ATOM   2916  C   ARG A 184     -22.863   0.419 -10.018  1.00 97.28           C  
ATOM   2917  CB  ARG A 184     -23.231   2.131 -11.819  1.00 97.28           C  
ATOM   2918  HB2 ARG A 184     -23.837   1.400 -12.355  1.00 97.28           H  
ATOM   2919  HB3 ARG A 184     -22.199   2.025 -12.153  1.00 97.28           H  
ATOM   2920  O   ARG A 184     -21.661   0.168  -9.919  1.00 97.28           O  
ATOM   2921  CG  ARG A 184     -23.746   3.537 -12.135  1.00 97.28           C  
ATOM   2922  HG2 ARG A 184     -24.816   3.589 -11.937  1.00 97.28           H  
ATOM   2923  HG3 ARG A 184     -23.234   4.280 -11.524  1.00 97.28           H  
ATOM   2924  CD  ARG A 184     -23.461   3.856 -13.593  1.00 97.28           C  
ATOM   2925  HD2 ARG A 184     -22.381   3.819 -13.740  1.00 97.28           H  
ATOM   2926  HD3 ARG A 184     -23.928   3.100 -14.223  1.00 97.28           H  
ATOM   2927  NE  ARG A 184     -23.976   5.190 -13.935  1.00 97.28           N  
ATOM   2928  HE  ARG A 184     -24.570   5.631 -13.248  1.00 97.28           H  
ATOM   2929  NH1 ARG A 184     -22.953   5.299 -15.977  1.00 97.28           N  
ATOM   2930 HH11 ARG A 184     -22.581   4.378 -15.793  1.00 97.28           H  
ATOM   2931 HH12 ARG A 184     -22.698   5.797 -16.818  1.00 97.28           H  
ATOM   2932  NH2 ARG A 184     -24.172   7.031 -15.245  1.00 97.28           N  
ATOM   2933 HH21 ARG A 184     -24.774   7.427 -14.537  1.00 97.28           H  
ATOM   2934 HH22 ARG A 184     -23.937   7.529 -16.092  1.00 97.28           H  
ATOM   2935  CZ  ARG A 184     -23.705   5.830 -15.052  1.00 97.28           C  
ATOM   2936  N   PRO A 185     -23.791  -0.534  -9.855  1.00 97.12           N  
ATOM   2937  CA  PRO A 185     -23.414  -1.916  -9.602  1.00 97.12           C  
ATOM   2938  HA  PRO A 185     -22.712  -1.975  -8.770  1.00 97.12           H  
ATOM   2939  C   PRO A 185     -22.760  -2.522 -10.848  1.00 97.12           C  
ATOM   2940  CB  PRO A 185     -24.724  -2.606  -9.230  1.00 97.12           C  
ATOM   2941  HB2 PRO A 185     -24.956  -2.445  -8.177  1.00 97.12           H  
ATOM   2942  HB3 PRO A 185     -24.689  -3.676  -9.433  1.00 97.12           H  
ATOM   2943  O   PRO A 185     -23.133  -2.213 -11.972  1.00 97.12           O  
ATOM   2944  CG  PRO A 185     -25.759  -1.855 -10.067  1.00 97.12           C  
ATOM   2945  HG2 PRO A 185     -26.759  -1.943  -9.644  1.00 97.12           H  
ATOM   2946  HG3 PRO A 185     -25.744  -2.218 -11.095  1.00 97.12           H  
ATOM   2947  CD  PRO A 185     -25.238  -0.418 -10.009  1.00 97.12           C  
ATOM   2948  HD2 PRO A 185     -25.656   0.091  -9.140  1.00 97.12           H  
ATOM   2949  HD3 PRO A 185     -25.503   0.110 -10.925  1.00 97.12           H  
ATOM   2950  N   CYS A 186     -21.795  -3.418 -10.680  1.00 95.56           N  
ATOM   2951  H   CYS A 186     -21.463  -3.619  -9.748  1.00 95.56           H  
ATOM   2952  CA  CYS A 186     -21.130  -4.046 -11.828  1.00 95.56           C  
ATOM   2953  HA  CYS A 186     -20.963  -3.281 -12.587  1.00 95.56           H  
ATOM   2954  C   CYS A 186     -21.968  -5.157 -12.513  1.00 95.56           C  
ATOM   2955  CB  CYS A 186     -19.759  -4.529 -11.363  1.00 95.56           C  
ATOM   2956  HB2 CYS A 186     -19.205  -3.716 -10.896  1.00 95.56           H  
ATOM   2957  HB3 CYS A 186     -19.182  -4.883 -12.218  1.00 95.56           H  
ATOM   2958  O   CYS A 186     -21.585  -5.639 -13.585  1.00 95.56           O  
ATOM   2959  SG  CYS A 186     -20.003  -5.871 -10.189  1.00 95.56           S  
ATOM   2960  HG  CYS A 186     -20.291  -5.108  -9.130  1.00 95.56           H  
ATOM   2961  N   VAL A 187     -23.093  -5.560 -11.903  1.00 97.36           N  
ATOM   2962  H   VAL A 187     -23.334  -5.077 -11.049  1.00 97.36           H  
ATOM   2963  CA  VAL A 187     -24.132  -6.489 -12.400  1.00 97.36           C  
ATOM   2964  HA  VAL A 187     -24.113  -6.492 -13.490  1.00 97.36           H  
ATOM   2965  C   VAL A 187     -25.519  -5.993 -11.958  1.00 97.36           C  
ATOM   2966  CB  VAL A 187     -23.905  -7.938 -11.912  1.00 97.36           C  
ATOM   2967  HB  VAL A 187     -24.711  -8.556 -12.306  1.00 97.36           H  
ATOM   2968  O   VAL A 187     -25.597  -5.124 -11.096  1.00 97.36           O  
ATOM   2969  CG1 VAL A 187     -22.592  -8.505 -12.467  1.00 97.36           C  
ATOM   2970 HG11 VAL A 187     -21.741  -7.966 -12.052  1.00 97.36           H  
ATOM   2971 HG12 VAL A 187     -22.499  -9.557 -12.201  1.00 97.36           H  
ATOM   2972 HG13 VAL A 187     -22.582  -8.415 -13.553  1.00 97.36           H  
ATOM   2973  CG2 VAL A 187     -23.916  -8.079 -10.383  1.00 97.36           C  
ATOM   2974 HG21 VAL A 187     -24.876  -7.756  -9.981  1.00 97.36           H  
ATOM   2975 HG22 VAL A 187     -23.763  -9.122 -10.106  1.00 97.36           H  
ATOM   2976 HG23 VAL A 187     -23.125  -7.474  -9.939  1.00 97.36           H  
ATOM   2977  N   GLN A 188     -26.615  -6.512 -12.525  1.00 97.20           N  
ATOM   2978  H   GLN A 188     -26.525  -7.231 -13.228  1.00 97.20           H  
ATOM   2979  CA  GLN A 188     -27.968  -6.163 -12.061  1.00 97.20           C  
ATOM   2980  HA  GLN A 188     -28.108  -5.090 -12.194  1.00 97.20           H  
ATOM   2981  C   GLN A 188     -28.118  -6.496 -10.568  1.00 97.20           C  
ATOM   2982  CB  GLN A 188     -29.025  -6.892 -12.910  1.00 97.20           C  
ATOM   2983  HB2 GLN A 188     -28.895  -7.968 -12.795  1.00 97.20           H  
ATOM   2984  HB3 GLN A 188     -28.875  -6.636 -13.958  1.00 97.20           H  
ATOM   2985  O   GLN A 188     -27.822  -7.619 -10.161  1.00 97.20           O  
ATOM   2986  CG  GLN A 188     -30.463  -6.518 -12.518  1.00 97.20           C  
ATOM   2987  HG2 GLN A 188     -30.632  -6.752 -11.467  1.00 97.20           H  
ATOM   2988  HG3 GLN A 188     -30.602  -5.445 -12.654  1.00 97.20           H  
ATOM   2989  CD  GLN A 188     -31.503  -7.281 -13.339  1.00 97.20           C  
ATOM   2990  NE2 GLN A 188     -32.345  -6.608 -14.081  1.00 97.20           N  
ATOM   2991 HE21 GLN A 188     -32.886  -7.144 -14.744  1.00 97.20           H  
ATOM   2992 HE22 GLN A 188     -32.138  -5.634 -14.251  1.00 97.20           H  
ATOM   2993  OE1 GLN A 188     -31.613  -8.495 -13.314  1.00 97.20           O  
ATOM   2994  N   THR A 189     -28.584  -5.536  -9.770  1.00 98.06           N  
ATOM   2995  H   THR A 189     -28.783  -4.640 -10.193  1.00 98.06           H  
ATOM   2996  CA  THR A 189     -28.721  -5.646  -8.308  1.00 98.06           C  
ATOM   2997  HA  THR A 189     -28.483  -6.662  -7.993  1.00 98.06           H  
ATOM   2998  C   THR A 189     -30.157  -5.359  -7.876  1.00 98.06           C  
ATOM   2999  CB  THR A 189     -27.719  -4.715  -7.611  1.00 98.06           C  
ATOM   3000  HB  THR A 189     -27.785  -3.717  -8.045  1.00 98.06           H  
ATOM   3001  O   THR A 189     -30.825  -4.499  -8.444  1.00 98.06           O  
ATOM   3002  CG2 THR A 189     -27.928  -4.611  -6.104  1.00 98.06           C  
ATOM   3003 HG21 THR A 189     -27.070  -4.120  -5.646  1.00 98.06           H  
ATOM   3004 HG22 THR A 189     -28.818  -4.018  -5.892  1.00 98.06           H  
ATOM   3005 HG23 THR A 189     -28.044  -5.605  -5.673  1.00 98.06           H  
ATOM   3006  OG1 THR A 189     -26.411  -5.202  -7.795  1.00 98.06           O  
ATOM   3007  HG1 THR A 189     -25.804  -4.476  -7.634  1.00 98.06           H  
ATOM   3008  N   HIS A 190     -30.652  -6.065  -6.863  1.00 97.71           N  
ATOM   3009  H   HIS A 190     -30.058  -6.759  -6.432  1.00 97.71           H  
ATOM   3010  CA  HIS A 190     -32.036  -6.024  -6.405  1.00 97.71           C  
ATOM   3011  HA  HIS A 190     -32.589  -5.284  -6.982  1.00 97.71           H  
ATOM   3012  C   HIS A 190     -32.129  -5.646  -4.926  1.00 97.71           C  
ATOM   3013  CB  HIS A 190     -32.680  -7.387  -6.663  1.00 97.71           C  
ATOM   3014  HB2 HIS A 190     -32.155  -8.140  -6.074  1.00 97.71           H  
ATOM   3015  HB3 HIS A 190     -33.717  -7.358  -6.330  1.00 97.71           H  
ATOM   3016  O   HIS A 190     -31.715  -6.402  -4.050  1.00 97.71           O  
ATOM   3017  CG  HIS A 190     -32.649  -7.799  -8.108  1.00 97.71           C  
ATOM   3018  CD2 HIS A 190     -32.216  -8.994  -8.611  1.00 97.71           C  
ATOM   3019  HD2 HIS A 190     -31.787  -9.814  -8.053  1.00 97.71           H  
ATOM   3020  ND1 HIS A 190     -33.045  -7.025  -9.173  1.00 97.71           N  
ATOM   3021  HD1 HIS A 190     -33.152  -6.021  -9.142  1.00 97.71           H  
ATOM   3022  CE1 HIS A 190     -32.920  -7.763 -10.286  1.00 97.71           C  
ATOM   3023  HE1 HIS A 190     -33.121  -7.421 -11.291  1.00 97.71           H  
ATOM   3024  NE2 HIS A 190     -32.449  -8.975  -9.985  1.00 97.71           N  
ATOM   3025  N   LEU A 191     -32.726  -4.490  -4.648  1.00 98.14           N  
ATOM   3026  H   LEU A 191     -33.074  -3.941  -5.422  1.00 98.14           H  
ATOM   3027  CA  LEU A 191     -33.082  -4.059  -3.301  1.00 98.14           C  
ATOM   3028  HA  LEU A 191     -32.375  -4.473  -2.582  1.00 98.14           H  
ATOM   3029  C   LEU A 191     -34.483  -4.571  -2.962  1.00 98.14           C  
ATOM   3030  CB  LEU A 191     -33.001  -2.528  -3.249  1.00 98.14           C  
ATOM   3031  HB2 LEU A 191     -31.972  -2.213  -3.422  1.00 98.14           H  
ATOM   3032  HB3 LEU A 191     -33.607  -2.135  -4.066  1.00 98.14           H  
ATOM   3033  O   LEU A 191     -35.476  -3.979  -3.388  1.00 98.14           O  
ATOM   3034  CG  LEU A 191     -33.509  -1.912  -1.934  1.00 98.14           C  
ATOM   3035  HG  LEU A 191     -34.507  -2.279  -1.693  1.00 98.14           H  
ATOM   3036  CD1 LEU A 191     -32.593  -2.238  -0.762  1.00 98.14           C  
ATOM   3037 HD11 LEU A 191     -31.592  -1.851  -0.953  1.00 98.14           H  
ATOM   3038 HD12 LEU A 191     -32.557  -3.313  -0.588  1.00 98.14           H  
ATOM   3039 HD13 LEU A 191     -32.994  -1.753   0.128  1.00 98.14           H  
ATOM   3040  CD2 LEU A 191     -33.602  -0.400  -2.099  1.00 98.14           C  
ATOM   3041 HD21 LEU A 191     -32.708  -0.017  -2.591  1.00 98.14           H  
ATOM   3042 HD22 LEU A 191     -34.470  -0.159  -2.713  1.00 98.14           H  
ATOM   3043 HD23 LEU A 191     -33.723   0.071  -1.124  1.00 98.14           H  
ATOM   3044  N   VAL A 192     -34.568  -5.651  -2.185  1.00 97.65           N  
ATOM   3045  H   VAL A 192     -33.713  -6.089  -1.874  1.00 97.65           H  
ATOM   3046  CA  VAL A 192     -35.838  -6.123  -1.617  1.00 97.65           C  
ATOM   3047  HA  VAL A 192     -36.617  -6.019  -2.373  1.00 97.65           H  
ATOM   3048  C   VAL A 192     -36.208  -5.232  -0.431  1.00 97.65           C  
ATOM   3049  CB  VAL A 192     -35.777  -7.611  -1.220  1.00 97.65           C  
ATOM   3050  HB  VAL A 192     -35.008  -7.752  -0.461  1.00 97.65           H  
ATOM   3051  O   VAL A 192     -35.429  -5.065   0.505  1.00 97.65           O  
ATOM   3052  CG1 VAL A 192     -37.123  -8.087  -0.655  1.00 97.65           C  
ATOM   3053 HG11 VAL A 192     -37.924  -7.899  -1.369  1.00 97.65           H  
ATOM   3054 HG12 VAL A 192     -37.079  -9.156  -0.444  1.00 97.65           H  
ATOM   3055 HG13 VAL A 192     -37.346  -7.572   0.279  1.00 97.65           H  
ATOM   3056  CG2 VAL A 192     -35.435  -8.490  -2.433  1.00 97.65           C  
ATOM   3057 HG21 VAL A 192     -34.448  -8.232  -2.819  1.00 97.65           H  
ATOM   3058 HG22 VAL A 192     -36.176  -8.358  -3.220  1.00 97.65           H  
ATOM   3059 HG23 VAL A 192     -35.413  -9.537  -2.132  1.00 97.65           H  
ATOM   3060  N   THR A 193     -37.396  -4.637  -0.489  1.00 96.71           N  
ATOM   3061  H   THR A 193     -37.987  -4.823  -1.287  1.00 96.71           H  
ATOM   3062  CA  THR A 193     -37.883  -3.642   0.468  1.00 96.71           C  
ATOM   3063  HA  THR A 193     -37.111  -3.425   1.206  1.00 96.71           H  
ATOM   3064  C   THR A 193     -39.110  -4.172   1.193  1.00 96.71           C  
ATOM   3065  CB  THR A 193     -38.215  -2.332  -0.256  1.00 96.71           C  
ATOM   3066  HB  THR A 193     -38.993  -2.505  -1.000  1.00 96.71           H  
ATOM   3067  O   THR A 193     -40.104  -4.532   0.563  1.00 96.71           O  
ATOM   3068  CG2 THR A 193     -38.685  -1.239   0.694  1.00 96.71           C  
ATOM   3069 HG21 THR A 193     -38.002  -1.165   1.541  1.00 96.71           H  
ATOM   3070 HG22 THR A 193     -38.696  -0.293   0.154  1.00 96.71           H  
ATOM   3071 HG23 THR A 193     -39.693  -1.455   1.048  1.00 96.71           H  
ATOM   3072  OG1 THR A 193     -37.064  -1.855  -0.911  1.00 96.71           O  
ATOM   3073  HG1 THR A 193     -36.791  -2.533  -1.533  1.00 96.71           H  
ATOM   3074  N   ASN A 194     -39.059  -4.193   2.522  1.00 96.04           N  
ATOM   3075  H   ASN A 194     -38.242  -3.806   2.973  1.00 96.04           H  
ATOM   3076  CA  ASN A 194     -40.224  -4.457   3.353  1.00 96.04           C  
ATOM   3077  HA  ASN A 194     -40.784  -5.295   2.938  1.00 96.04           H  
ATOM   3078  C   ASN A 194     -41.136  -3.231   3.385  1.00 96.04           C  
ATOM   3079  CB  ASN A 194     -39.762  -4.827   4.764  1.00 96.04           C  
ATOM   3080  HB2 ASN A 194     -39.170  -5.741   4.728  1.00 96.04           H  
ATOM   3081  HB3 ASN A 194     -39.138  -4.019   5.147  1.00 96.04           H  
ATOM   3082  O   ASN A 194     -40.653  -2.098   3.477  1.00 96.04           O  
ATOM   3083  CG  ASN A 194     -40.936  -5.052   5.702  1.00 96.04           C  
ATOM   3084  ND2 ASN A 194     -41.355  -4.057   6.449  1.00 96.04           N  
ATOM   3085 HD21 ASN A 194     -42.190  -4.213   6.997  1.00 96.04           H  
ATOM   3086 HD22 ASN A 194     -40.953  -3.134   6.365  1.00 96.04           H  
ATOM   3087  OD1 ASN A 194     -41.509  -6.125   5.755  1.00 96.04           O  
ATOM   3088  N   LYS A 195     -42.444  -3.485   3.400  1.00 95.72           N  
ATOM   3089  H   LYS A 195     -42.756  -4.445   3.368  1.00 95.72           H  
ATOM   3090  CA  LYS A 195     -43.480  -2.471   3.565  1.00 95.72           C  
ATOM   3091  HA  LYS A 195     -43.017  -1.500   3.742  1.00 95.72           H  
ATOM   3092  C   LYS A 195     -44.346  -2.825   4.767  1.00 95.72           C  
ATOM   3093  CB  LYS A 195     -44.293  -2.358   2.275  1.00 95.72           C  
ATOM   3094  HB2 LYS A 195     -45.042  -1.576   2.402  1.00 95.72           H  
ATOM   3095  HB3 LYS A 195     -44.799  -3.309   2.107  1.00 95.72           H  
ATOM   3096  O   LYS A 195     -44.687  -3.993   4.944  1.00 95.72           O  
ATOM   3097  CG  LYS A 195     -43.412  -2.031   1.054  1.00 95.72           C  
ATOM   3098  HG2 LYS A 195     -42.781  -2.885   0.810  1.00 95.72           H  
ATOM   3099  HG3 LYS A 195     -42.773  -1.180   1.290  1.00 95.72           H  
ATOM   3100  CD  LYS A 195     -44.252  -1.676  -0.172  1.00 95.72           C  
ATOM   3101  HD2 LYS A 195     -44.808  -0.770   0.071  1.00 95.72           H  
ATOM   3102  HD3 LYS A 195     -43.595  -1.445  -1.010  1.00 95.72           H  
ATOM   3103  CE  LYS A 195     -45.217  -2.793  -0.582  1.00 95.72           C  
ATOM   3104  HE2 LYS A 195     -44.697  -3.528  -1.196  1.00 95.72           H  
ATOM   3105  HE3 LYS A 195     -45.568  -3.303   0.316  1.00 95.72           H  
ATOM   3106  NZ  LYS A 195     -46.401  -2.259  -1.275  1.00 95.72           N  
ATOM   3107  HZ1 LYS A 195     -46.139  -1.850  -2.160  1.00 95.72           H  
ATOM   3108  HZ2 LYS A 195     -46.808  -1.555  -0.676  1.00 95.72           H  
ATOM   3109  HZ3 LYS A 195     -47.103  -2.976  -1.388  1.00 95.72           H  
ATOM   3110  N   ASN A 196     -44.692  -1.861   5.614  1.00 95.78           N  
ATOM   3111  H   ASN A 196     -44.314  -0.934   5.479  1.00 95.78           H  
ATOM   3112  CA  ASN A 196     -45.588  -2.107   6.747  1.00 95.78           C  
ATOM   3113  HA  ASN A 196     -46.286  -2.891   6.452  1.00 95.78           H  
ATOM   3114  C   ASN A 196     -46.450  -0.882   7.093  1.00 95.78           C  
ATOM   3115  CB  ASN A 196     -44.777  -2.633   7.955  1.00 95.78           C  
ATOM   3116  HB2 ASN A 196     -45.465  -3.009   8.713  1.00 95.78           H  
ATOM   3117  HB3 ASN A 196     -44.148  -3.468   7.647  1.00 95.78           H  
ATOM   3118  O   ASN A 196     -46.081   0.256   6.814  1.00 95.78           O  
ATOM   3119  CG  ASN A 196     -43.897  -1.568   8.583  1.00 95.78           C  
ATOM   3120  ND2 ASN A 196     -44.371  -0.943   9.634  1.00 95.78           N  
ATOM   3121 HD21 ASN A 196     -43.967  -0.066   9.928  1.00 95.78           H  
ATOM   3122 HD22 ASN A 196     -45.207  -1.269  10.098  1.00 95.78           H  
ATOM   3123  OD1 ASN A 196     -42.801  -1.283   8.122  1.00 95.78           O  
ATOM   3124  N   VAL A 197     -47.593  -1.124   7.734  1.00 94.07           N  
ATOM   3125  H   VAL A 197     -47.828  -2.091   7.907  1.00 94.07           H  
ATOM   3126  CA  VAL A 197     -48.458  -0.105   8.344  1.00 94.07           C  
ATOM   3127  HA  VAL A 197     -47.956   0.862   8.318  1.00 94.07           H  
ATOM   3128  C   VAL A 197     -48.684  -0.506   9.793  1.00 94.07           C  
ATOM   3129  CB  VAL A 197     -49.810   0.030   7.614  1.00 94.07           C  
ATOM   3130  HB  VAL A 197     -50.367  -0.902   7.701  1.00 94.07           H  
ATOM   3131  O   VAL A 197     -49.309  -1.536  10.058  1.00 94.07           O  
ATOM   3132  CG1 VAL A 197     -50.647   1.156   8.239  1.00 94.07           C  
ATOM   3133 HG11 VAL A 197     -51.555   1.307   7.655  1.00 94.07           H  
ATOM   3134 HG12 VAL A 197     -50.074   2.083   8.245  1.00 94.07           H  
ATOM   3135 HG13 VAL A 197     -50.932   0.892   9.257  1.00 94.07           H  
ATOM   3136  CG2 VAL A 197     -49.629   0.325   6.125  1.00 94.07           C  
ATOM   3137 HG21 VAL A 197     -49.142  -0.524   5.646  1.00 94.07           H  
ATOM   3138 HG22 VAL A 197     -49.022   1.219   5.982  1.00 94.07           H  
ATOM   3139 HG23 VAL A 197     -50.597   0.473   5.645  1.00 94.07           H  
ATOM   3140  N   ALA A 198     -48.171   0.282  10.743  1.00 91.32           N  
ATOM   3141  H   ALA A 198     -47.606   1.073  10.470  1.00 91.32           H  
ATOM   3142  CA  ALA A 198     -48.061  -0.161  12.131  1.00 91.32           C  
ATOM   3143  HA  ALA A 198     -47.427   0.540  12.672  1.00 91.32           H  
ATOM   3144  C   ALA A 198     -47.343  -1.524  12.180  1.00 91.32           C  
ATOM   3145  CB  ALA A 198     -49.439  -0.088  12.816  1.00 91.32           C  
ATOM   3146  HB1 ALA A 198     -49.330  -0.295  13.881  1.00 91.32           H  
ATOM   3147  HB2 ALA A 198     -49.844   0.917  12.701  1.00 91.32           H  
ATOM   3148  HB3 ALA A 198     -50.134  -0.803  12.375  1.00 91.32           H  
ATOM   3149  O   ALA A 198     -46.330  -1.727  11.511  1.00 91.32           O  
ATOM   3150  N   ASN A 199     -47.896  -2.488  12.909  1.00 91.59           N  
ATOM   3151  H   ASN A 199     -48.736  -2.274  13.427  1.00 91.59           H  
ATOM   3152  CA  ASN A 199     -47.330  -3.830  12.987  1.00 91.59           C  
ATOM   3153  HA  ASN A 199     -46.242  -3.758  12.973  1.00 91.59           H  
ATOM   3154  C   ASN A 199     -47.732  -4.714  11.794  1.00 91.59           C  
ATOM   3155  CB  ASN A 199     -47.747  -4.478  14.315  1.00 91.59           C  
ATOM   3156  HB2 ASN A 199     -48.820  -4.668  14.292  1.00 91.59           H  
ATOM   3157  HB3 ASN A 199     -47.241  -5.439  14.405  1.00 91.59           H  
ATOM   3158  O   ASN A 199     -47.310  -5.855  11.741  1.00 91.59           O  
ATOM   3159  CG  ASN A 199     -47.422  -3.672  15.560  1.00 91.59           C  
ATOM   3160  ND2 ASN A 199     -48.009  -4.040  16.672  1.00 91.59           N  
ATOM   3161 HD21 ASN A 199     -48.587  -4.867  16.676  1.00 91.59           H  
ATOM   3162 HD22 ASN A 199     -47.766  -3.523  17.505  1.00 91.59           H  
ATOM   3163  OD1 ASN A 199     -46.684  -2.705  15.589  1.00 91.59           O  
ATOM   3164  N   PHE A 200     -48.579  -4.269  10.863  1.00 89.03           N  
ATOM   3165  H   PHE A 200     -48.845  -3.295  10.845  1.00 89.03           H  
ATOM   3166  CA  PHE A 200     -49.012  -5.118   9.752  1.00 89.03           C  
ATOM   3167  HA  PHE A 200     -49.003  -6.161  10.068  1.00 89.03           H  
ATOM   3168  C   PHE A 200     -48.045  -4.986   8.577  1.00 89.03           C  
ATOM   3169  CB  PHE A 200     -50.455  -4.790   9.369  1.00 89.03           C  
ATOM   3170  HB2 PHE A 200     -51.071  -4.794  10.268  1.00 89.03           H  
ATOM   3171  HB3 PHE A 200     -50.503  -3.790   8.938  1.00 89.03           H  
ATOM   3172  O   PHE A 200     -47.937  -3.919   7.973  1.00 89.03           O  
ATOM   3173  CG  PHE A 200     -51.028  -5.794   8.391  1.00 89.03           C  
ATOM   3174  CD1 PHE A 200     -50.927  -5.568   7.008  1.00 89.03           C  
ATOM   3175  HD1 PHE A 200     -50.396  -4.696   6.655  1.00 89.03           H  
ATOM   3176  CD2 PHE A 200     -51.578  -7.000   8.862  1.00 89.03           C  
ATOM   3177  HD2 PHE A 200     -51.606  -7.206   9.921  1.00 89.03           H  
ATOM   3178  CE1 PHE A 200     -51.403  -6.534   6.102  1.00 89.03           C  
ATOM   3179  HE1 PHE A 200     -51.233  -6.436   5.040  1.00 89.03           H  
ATOM   3180  CE2 PHE A 200     -52.050  -7.963   7.955  1.00 89.03           C  
ATOM   3181  HE2 PHE A 200     -52.424  -8.910   8.316  1.00 89.03           H  
ATOM   3182  CZ  PHE A 200     -51.969  -7.728   6.574  1.00 89.03           C  
ATOM   3183  HZ  PHE A 200     -52.266  -8.499   5.879  1.00 89.03           H  
ATOM   3184  N   HIS A 201     -47.344  -6.063   8.258  1.00 90.58           N  
ATOM   3185  H   HIS A 201     -47.590  -6.946   8.682  1.00 90.58           H  
ATOM   3186  CA  HIS A 201     -46.419  -6.136   7.143  1.00 90.58           C  
ATOM   3187  HA  HIS A 201     -45.976  -5.153   6.982  1.00 90.58           H  
ATOM   3188  C   HIS A 201     -47.168  -6.512   5.865  1.00 90.58           C  
ATOM   3189  CB  HIS A 201     -45.275  -7.091   7.483  1.00 90.58           C  
ATOM   3190  HB2 HIS A 201     -45.690  -8.003   7.912  1.00 90.58           H  
ATOM   3191  HB3 HIS A 201     -44.742  -7.345   6.567  1.00 90.58           H  
ATOM   3192  O   HIS A 201     -48.145  -7.256   5.858  1.00 90.58           O  
ATOM   3193  CG  HIS A 201     -44.283  -6.518   8.463  1.00 90.58           C  
ATOM   3194  CD2 HIS A 201     -44.517  -6.141   9.757  1.00 90.58           C  
ATOM   3195  HD2 HIS A 201     -45.471  -6.176  10.261  1.00 90.58           H  
ATOM   3196  ND1 HIS A 201     -42.943  -6.342   8.233  1.00 90.58           N  
ATOM   3197  HD1 HIS A 201     -42.454  -6.618   7.393  1.00 90.58           H  
ATOM   3198  CE1 HIS A 201     -42.376  -5.916   9.372  1.00 90.58           C  
ATOM   3199  HE1 HIS A 201     -41.318  -5.746   9.508  1.00 90.58           H  
ATOM   3200  NE2 HIS A 201     -43.302  -5.747  10.328  1.00 90.58           N  
ATOM   3201  N   LYS A 202     -46.725  -5.908   4.774  1.00 85.67           N  
ATOM   3202  H   LYS A 202     -45.875  -5.368   4.852  1.00 85.67           H  
ATOM   3203  CA  LYS A 202     -47.315  -6.003   3.446  1.00 85.67           C  
ATOM   3204  HA  LYS A 202     -48.226  -6.600   3.471  1.00 85.67           H  
ATOM   3205  C   LYS A 202     -46.344  -6.733   2.536  1.00 85.67           C  
ATOM   3206  CB  LYS A 202     -47.635  -4.579   2.960  1.00 85.67           C  
ATOM   3207  HB2 LYS A 202     -46.727  -3.980   3.021  1.00 85.67           H  
ATOM   3208  HB3 LYS A 202     -47.947  -4.593   1.916  1.00 85.67           H  
ATOM   3209  O   LYS A 202     -45.215  -7.048   2.920  1.00 85.67           O  
ATOM   3210  CG  LYS A 202     -48.714  -3.892   3.811  1.00 85.67           C  
ATOM   3211  HG2 LYS A 202     -48.581  -4.114   4.870  1.00 85.67           H  
ATOM   3212  HG3 LYS A 202     -48.617  -2.812   3.700  1.00 85.67           H  
ATOM   3213  CD  LYS A 202     -50.108  -4.326   3.364  1.00 85.67           C  
ATOM   3214  HD2 LYS A 202     -50.221  -4.116   2.300  1.00 85.67           H  
ATOM   3215  HD3 LYS A 202     -50.215  -5.400   3.518  1.00 85.67           H  
ATOM   3216  CE  LYS A 202     -51.154  -3.528   4.141  1.00 85.67           C  
ATOM   3217  HE2 LYS A 202     -50.907  -3.543   5.202  1.00 85.67           H  
ATOM   3218  HE3 LYS A 202     -51.093  -2.495   3.799  1.00 85.67           H  
ATOM   3219  NZ  LYS A 202     -52.509  -4.070   3.907  1.00 85.67           N  
ATOM   3220  HZ1 LYS A 202     -52.689  -4.057   2.913  1.00 85.67           H  
ATOM   3221  HZ2 LYS A 202     -52.567  -5.023   4.239  1.00 85.67           H  
ATOM   3222  HZ3 LYS A 202     -53.202  -3.496   4.365  1.00 85.67           H  
ATOM   3223  N   GLU A 203     -46.785  -6.998   1.319  1.00 87.66           N  
ATOM   3224  H   GLU A 203     -47.695  -6.669   1.029  1.00 87.66           H  
ATOM   3225  CA  GLU A 203     -45.925  -7.586   0.309  1.00 87.66           C  
ATOM   3226  HA  GLU A 203     -45.554  -8.536   0.694  1.00 87.66           H  
ATOM   3227  C   GLU A 203     -44.716  -6.676   0.047  1.00 87.66           C  
ATOM   3228  CB  GLU A 203     -46.709  -7.874  -0.975  1.00 87.66           C  
ATOM   3229  HB2 GLU A 203     -46.883  -6.955  -1.536  1.00 87.66           H  
ATOM   3230  HB3 GLU A 203     -46.063  -8.522  -1.567  1.00 87.66           H  
ATOM   3231  O   GLU A 203     -44.791  -5.455   0.195  1.00 87.66           O  
ATOM   3232  CG  GLU A 203     -48.036  -8.626  -0.759  1.00 87.66           C  
ATOM   3233  HG2 GLU A 203     -47.908  -9.350   0.046  1.00 87.66           H  
ATOM   3234  HG3 GLU A 203     -48.246  -9.194  -1.665  1.00 87.66           H  
ATOM   3235  CD  GLU A 203     -49.257  -7.731  -0.462  1.00 87.66           C  
ATOM   3236  OE1 GLU A 203     -50.393  -8.253  -0.536  1.00 87.66           O  
ATOM   3237  OE2 GLU A 203     -49.094  -6.516  -0.182  1.00 87.66           O  
ATOM   3238  N   CYS A 204     -43.575  -7.255  -0.320  1.00 93.68           N  
ATOM   3239  H   CYS A 204     -43.529  -8.258  -0.424  1.00 93.68           H  
ATOM   3240  CA  CYS A 204     -42.377  -6.463  -0.574  1.00 93.68           C  
ATOM   3241  HA  CYS A 204     -42.227  -5.800   0.278  1.00 93.68           H  
ATOM   3242  C   CYS A 204     -42.539  -5.563  -1.813  1.00 93.68           C  
ATOM   3243  CB  CYS A 204     -41.159  -7.390  -0.687  1.00 93.68           C  
ATOM   3244  HB2 CYS A 204     -41.334  -8.139  -1.459  1.00 93.68           H  
ATOM   3245  HB3 CYS A 204     -40.283  -6.801  -0.960  1.00 93.68           H  
ATOM   3246  O   CYS A 204     -43.338  -5.833  -2.703  1.00 93.68           O  
ATOM   3247  SG  CYS A 204     -40.842  -8.211   0.903  1.00 93.68           S  
ATOM   3248  HG  CYS A 204     -40.899  -7.108   1.654  1.00 93.68           H  
ATOM   3249  N   ALA A 205     -41.726  -4.514  -1.898  1.00 96.11           N  
ATOM   3250  H   ALA A 205     -41.096  -4.359  -1.124  1.00 96.11           H  
ATOM   3251  CA  ALA A 205     -41.407  -3.845  -3.159  1.00 96.11           C  
ATOM   3252  HA  ALA A 205     -42.026  -4.247  -3.962  1.00 96.11           H  
ATOM   3253  C   ALA A 205     -39.948  -4.133  -3.521  1.00 96.11           C  
ATOM   3254  CB  ALA A 205     -41.706  -2.348  -3.051  1.00 96.11           C  
ATOM   3255  HB1 ALA A 205     -42.781  -2.207  -2.943  1.00 96.11           H  
ATOM   3256  HB2 ALA A 205     -41.190  -1.921  -2.191  1.00 96.11           H  
ATOM   3257  HB3 ALA A 205     -41.382  -1.839  -3.960  1.00 96.11           H  
ATOM   3258  O   ALA A 205     -39.139  -4.459  -2.651  1.00 96.11           O  
ATOM   3259  N   VAL A 206     -39.590  -4.023  -4.797  1.00 97.03           N  
ATOM   3260  H   VAL A 206     -40.284  -3.739  -5.474  1.00 97.03           H  
ATOM   3261  CA  VAL A 206     -38.215  -4.270  -5.249  1.00 97.03           C  
ATOM   3262  HA  VAL A 206     -37.559  -4.277  -4.379  1.00 97.03           H  
ATOM   3263  C   VAL A 206     -37.749  -3.158  -6.165  1.00 97.03           C  
ATOM   3264  CB  VAL A 206     -38.059  -5.633  -5.944  1.00 97.03           C  
ATOM   3265  HB  VAL A 206     -38.602  -5.624  -6.890  1.00 97.03           H  
ATOM   3266  O   VAL A 206     -38.448  -2.817  -7.112  1.00 97.03           O  
ATOM   3267  CG1 VAL A 206     -36.580  -5.948  -6.220  1.00 97.03           C  
ATOM   3268 HG11 VAL A 206     -36.164  -5.224  -6.922  1.00 97.03           H  
ATOM   3269 HG12 VAL A 206     -36.487  -6.939  -6.665  1.00 97.03           H  
ATOM   3270 HG13 VAL A 206     -36.010  -5.922  -5.292  1.00 97.03           H  
ATOM   3271  CG2 VAL A 206     -38.603  -6.779  -5.090  1.00 97.03           C  
ATOM   3272 HG21 VAL A 206     -39.674  -6.659  -4.927  1.00 97.03           H  
ATOM   3273 HG22 VAL A 206     -38.092  -6.815  -4.129  1.00 97.03           H  
ATOM   3274 HG23 VAL A 206     -38.446  -7.710  -5.635  1.00 97.03           H  
ATOM   3275  N   TRP A 207     -36.541  -2.649  -5.927  1.00 97.76           N  
ATOM   3276  H   TRP A 207     -36.037  -2.988  -5.120  1.00 97.76           H  
ATOM   3277  CA  TRP A 207     -35.815  -1.825  -6.893  1.00 97.76           C  
ATOM   3278  HA  TRP A 207     -36.509  -1.463  -7.652  1.00 97.76           H  
ATOM   3279  C   TRP A 207     -34.760  -2.663  -7.603  1.00 97.76           C  
ATOM   3280  CB  TRP A 207     -35.204  -0.592  -6.228  1.00 97.76           C  
ATOM   3281  HB2 TRP A 207     -34.841  -0.844  -5.232  1.00 97.76           H  
ATOM   3282  HB3 TRP A 207     -34.351  -0.260  -6.819  1.00 97.76           H  
ATOM   3283  O   TRP A 207     -34.002  -3.392  -6.965  1.00 97.76           O  
ATOM   3284  CG  TRP A 207     -36.151   0.550  -6.107  1.00 97.76           C  
ATOM   3285  CD1 TRP A 207     -36.101   1.678  -6.844  1.00 97.76           C  
ATOM   3286  HD1 TRP A 207     -35.363   1.902  -7.600  1.00 97.76           H  
ATOM   3287  CD2 TRP A 207     -37.301   0.697  -5.216  1.00 97.76           C  
ATOM   3288  CE2 TRP A 207     -37.906   1.960  -5.476  1.00 97.76           C  
ATOM   3289  CE3 TRP A 207     -37.884  -0.094  -4.202  1.00 97.76           C  
ATOM   3290  HE3 TRP A 207     -37.441  -1.045  -3.948  1.00 97.76           H  
ATOM   3291  NE1 TRP A 207     -37.134   2.505  -6.469  1.00 97.76           N  
ATOM   3292  HE1 TRP A 207     -37.231   3.452  -6.807  1.00 97.76           H  
ATOM   3293  CH2 TRP A 207     -39.575   1.614  -3.768  1.00 97.76           C  
ATOM   3294  HH2 TRP A 207     -40.418   1.955  -3.184  1.00 97.76           H  
ATOM   3295  CZ2 TRP A 207     -39.023   2.428  -4.771  1.00 97.76           C  
ATOM   3296  HZ2 TRP A 207     -39.433   3.403  -4.988  1.00 97.76           H  
ATOM   3297  CZ3 TRP A 207     -39.011   0.357  -3.491  1.00 97.76           C  
ATOM   3298  HZ3 TRP A 207     -39.428  -0.257  -2.706  1.00 97.76           H  
ATOM   3299  N   HIS A 208     -34.698  -2.549  -8.924  1.00 97.88           N  
ATOM   3300  H   HIS A 208     -35.326  -1.891  -9.364  1.00 97.88           H  
ATOM   3301  CA  HIS A 208     -33.727  -3.216  -9.781  1.00 97.88           C  
ATOM   3302  HA  HIS A 208     -33.156  -3.926  -9.184  1.00 97.88           H  
ATOM   3303  C   HIS A 208     -32.760  -2.158 -10.326  1.00 97.88           C  
ATOM   3304  CB  HIS A 208     -34.440  -4.008 -10.891  1.00 97.88           C  
ATOM   3305  HB2 HIS A 208     -33.735  -4.718 -11.323  1.00 97.88           H  
ATOM   3306  HB3 HIS A 208     -34.721  -3.316 -11.685  1.00 97.88           H  
ATOM   3307  O   HIS A 208     -33.169  -1.237 -11.033  1.00 97.88           O  
ATOM   3308  CG  HIS A 208     -35.688  -4.748 -10.453  1.00 97.88           C  
ATOM   3309  CD2 HIS A 208     -36.974  -4.287 -10.565  1.00 97.88           C  
ATOM   3310  HD2 HIS A 208     -37.267  -3.335 -10.983  1.00 97.88           H  
ATOM   3311  ND1 HIS A 208     -35.768  -5.985  -9.848  1.00 97.88           N  
ATOM   3312  HD1 HIS A 208     -35.003  -6.588  -9.581  1.00 97.88           H  
ATOM   3313  CE1 HIS A 208     -37.061  -6.250  -9.597  1.00 97.88           C  
ATOM   3314  HE1 HIS A 208     -37.433  -7.124  -9.083  1.00 97.88           H  
ATOM   3315  NE2 HIS A 208     -37.839  -5.257 -10.049  1.00 97.88           N  
ATOM   3316  N   LEU A 209     -31.491  -2.271  -9.949  1.00 98.05           N  
ATOM   3317  H   LEU A 209     -31.240  -3.071  -9.385  1.00 98.05           H  
ATOM   3318  CA  LEU A 209     -30.413  -1.344 -10.271  1.00 98.05           C  
ATOM   3319  HA  LEU A 209     -30.829  -0.400 -10.623  1.00 98.05           H  
ATOM   3320  C   LEU A 209     -29.560  -1.956 -11.384  1.00 98.05           C  
ATOM   3321  CB  LEU A 209     -29.561  -1.078  -9.012  1.00 98.05           C  
ATOM   3322  HB2 LEU A 209     -28.961  -1.968  -8.818  1.00 98.05           H  
ATOM   3323  HB3 LEU A 209     -28.876  -0.259  -9.229  1.00 98.05           H  
ATOM   3324  O   LEU A 209     -28.989  -3.031 -11.199  1.00 98.05           O  
ATOM   3325  CG  LEU A 209     -30.326  -0.767  -7.712  1.00 98.05           C  
ATOM   3326  HG  LEU A 209     -30.938  -1.625  -7.435  1.00 98.05           H  
ATOM   3327  CD1 LEU A 209     -29.325  -0.526  -6.581  1.00 98.05           C  
ATOM   3328 HD11 LEU A 209     -29.864  -0.426  -5.639  1.00 98.05           H  
ATOM   3329 HD12 LEU A 209     -28.646  -1.375  -6.499  1.00 98.05           H  
ATOM   3330 HD13 LEU A 209     -28.747   0.378  -6.771  1.00 98.05           H  
ATOM   3331  CD2 LEU A 209     -31.229   0.456  -7.845  1.00 98.05           C  
ATOM   3332 HD21 LEU A 209     -30.642   1.312  -8.176  1.00 98.05           H  
ATOM   3333 HD22 LEU A 209     -31.689   0.684  -6.884  1.00 98.05           H  
ATOM   3334 HD23 LEU A 209     -32.021   0.259  -8.568  1.00 98.05           H  
ATOM   3335  N   GLU A 210     -29.464  -1.283 -12.526  1.00 97.45           N  
ATOM   3336  H   GLU A 210     -29.967  -0.413 -12.628  1.00 97.45           H  
ATOM   3337  CA  GLU A 210     -28.688  -1.767 -13.670  1.00 97.45           C  
ATOM   3338  HA  GLU A 210     -28.641  -2.855 -13.616  1.00 97.45           H  
ATOM   3339  C   GLU A 210     -27.254  -1.208 -13.684  1.00 97.45           C  
ATOM   3340  CB  GLU A 210     -29.377  -1.395 -14.990  1.00 97.45           C  
ATOM   3341  HB2 GLU A 210     -29.443  -0.310 -15.059  1.00 97.45           H  
ATOM   3342  HB3 GLU A 210     -28.753  -1.732 -15.818  1.00 97.45           H  
ATOM   3343  O   GLU A 210     -27.037  -0.071 -13.250  1.00 97.45           O  
ATOM   3344  CG  GLU A 210     -30.781  -1.980 -15.175  1.00 97.45           C  
ATOM   3345  HG2 GLU A 210     -31.104  -1.704 -16.179  1.00 97.45           H  
ATOM   3346  HG3 GLU A 210     -31.457  -1.515 -14.456  1.00 97.45           H  
ATOM   3347  CD  GLU A 210     -30.853  -3.505 -15.054  1.00 97.45           C  
ATOM   3348  OE1 GLU A 210     -31.916  -4.000 -14.606  1.00 97.45           O  
ATOM   3349  OE2 GLU A 210     -29.865  -4.178 -15.420  1.00 97.45           O  
ATOM   3350  N   PRO A 211     -26.280  -1.912 -14.296  1.00 97.72           N  
ATOM   3351  CA  PRO A 211     -24.913  -1.402 -14.464  1.00 97.72           C  
ATOM   3352  HA  PRO A 211     -24.509  -1.204 -13.471  1.00 97.72           H  
ATOM   3353  C   PRO A 211     -24.792  -0.098 -15.258  1.00 97.72           C  
ATOM   3354  CB  PRO A 211     -24.133  -2.531 -15.147  1.00 97.72           C  
ATOM   3355  HB2 PRO A 211     -23.096  -2.562 -14.813  1.00 97.72           H  
ATOM   3356  HB3 PRO A 211     -24.182  -2.423 -16.230  1.00 97.72           H  
ATOM   3357  O   PRO A 211     -23.829   0.649 -15.111  1.00 97.72           O  
ATOM   3358  CG  PRO A 211     -24.897  -3.783 -14.731  1.00 97.72           C  
ATOM   3359  HG2 PRO A 211     -24.747  -4.609 -15.427  1.00 97.72           H  
ATOM   3360  HG3 PRO A 211     -24.589  -4.058 -13.722  1.00 97.72           H  
ATOM   3361  CD  PRO A 211     -26.346  -3.312 -14.701  1.00 97.72           C  
ATOM   3362  HD2 PRO A 211     -26.790  -3.390 -15.694  1.00 97.72           H  
ATOM   3363  HD3 PRO A 211     -26.906  -3.918 -13.989  1.00 97.72           H  
ATOM   3364  N   SER A 212     -25.791   0.226 -16.080  1.00 96.30           N  
ATOM   3365  H   SER A 212     -26.583  -0.398 -16.134  1.00 96.30           H  
ATOM   3366  CA  SER A 212     -25.876   1.512 -16.784  1.00 96.30           C  
ATOM   3367  HA  SER A 212     -24.909   1.726 -17.240  1.00 96.30           H  
ATOM   3368  C   SER A 212     -26.222   2.693 -15.865  1.00 96.30           C  
ATOM   3369  CB  SER A 212     -26.921   1.398 -17.893  1.00 96.30           C  
ATOM   3370  HB2 SER A 212     -26.639   0.592 -18.569  1.00 96.30           H  
ATOM   3371  HB3 SER A 212     -26.960   2.332 -18.454  1.00 96.30           H  
ATOM   3372  O   SER A 212     -26.145   3.848 -16.286  1.00 96.30           O  
ATOM   3373  OG  SER A 212     -28.195   1.125 -17.336  1.00 96.30           O  
ATOM   3374  HG  SER A 212     -28.787   0.862 -18.045  1.00 96.30           H  
ATOM   3375  N   GLY A 213     -26.624   2.415 -14.624  1.00 97.28           N  
ATOM   3376  H   GLY A 213     -26.621   1.448 -14.330  1.00 97.28           H  
ATOM   3377  CA  GLY A 213     -27.186   3.370 -13.677  1.00 97.28           C  
ATOM   3378  HA2 GLY A 213     -26.972   3.008 -12.671  1.00 97.28           H  
ATOM   3379  HA3 GLY A 213     -26.718   4.346 -13.806  1.00 97.28           H  
ATOM   3380  C   GLY A 213     -28.701   3.543 -13.790  1.00 97.28           C  
ATOM   3381  O   GLY A 213     -29.270   4.267 -12.979  1.00 97.28           O  
ATOM   3382  N   ASN A 214     -29.376   2.905 -14.751  1.00 97.94           N  
ATOM   3383  H   ASN A 214     -28.873   2.274 -15.359  1.00 97.94           H  
ATOM   3384  CA  ASN A 214     -30.840   2.933 -14.817  1.00 97.94           C  
ATOM   3385  HA  ASN A 214     -31.174   3.969 -14.755  1.00 97.94           H  
ATOM   3386  C   ASN A 214     -31.458   2.181 -13.624  1.00 97.94           C  
ATOM   3387  CB  ASN A 214     -31.325   2.343 -16.150  1.00 97.94           C  
ATOM   3388  HB2 ASN A 214     -30.924   1.335 -16.252  1.00 97.94           H  
ATOM   3389  HB3 ASN A 214     -32.412   2.262 -16.123  1.00 97.94           H  
ATOM   3390  O   ASN A 214     -30.894   1.193 -13.150  1.00 97.94           O  
ATOM   3391  CG  ASN A 214     -30.962   3.158 -17.382  1.00 97.94           C  
ATOM   3392  ND2 ASN A 214     -31.037   2.529 -18.534  1.00 97.94           N  
ATOM   3393 HD21 ASN A 214     -30.886   3.076 -19.369  1.00 97.94           H  
ATOM   3394 HD22 ASN A 214     -31.423   1.596 -18.556  1.00 97.94           H  
ATOM   3395  OD1 ASN A 214     -30.636   4.342 -17.364  1.00 97.94           O  
ATOM   3396  N   MET A 215     -32.629   2.635 -13.173  1.00 97.50           N  
ATOM   3397  H   MET A 215     -33.051   3.447 -13.601  1.00 97.50           H  
ATOM   3398  CA  MET A 215     -33.393   1.993 -12.105  1.00 97.50           C  
ATOM   3399  HA  MET A 215     -32.892   1.071 -11.810  1.00 97.50           H  
ATOM   3400  C   MET A 215     -34.795   1.618 -12.579  1.00 97.50           C  
ATOM   3401  CB  MET A 215     -33.469   2.891 -10.864  1.00 97.50           C  
ATOM   3402  HB2 MET A 215     -33.911   3.851 -11.131  1.00 97.50           H  
ATOM   3403  HB3 MET A 215     -34.106   2.407 -10.124  1.00 97.50           H  
ATOM   3404  O   MET A 215     -35.453   2.373 -13.295  1.00 97.50           O  
ATOM   3405  CG  MET A 215     -32.093   3.113 -10.234  1.00 97.50           C  
ATOM   3406  HG2 MET A 215     -31.479   3.710 -10.908  1.00 97.50           H  
ATOM   3407  HG3 MET A 215     -31.612   2.142 -10.114  1.00 97.50           H  
ATOM   3408  SD  MET A 215     -32.149   3.923  -8.612  1.00 97.50           S  
ATOM   3409  CE  MET A 215     -32.552   5.605  -9.124  1.00 97.50           C  
ATOM   3410  HE1 MET A 215     -31.799   5.946  -9.835  1.00 97.50           H  
ATOM   3411  HE2 MET A 215     -33.534   5.617  -9.595  1.00 97.50           H  
ATOM   3412  HE3 MET A 215     -32.550   6.268  -8.259  1.00 97.50           H  
ATOM   3413  N   PHE A 216     -35.255   0.457 -12.131  1.00 97.45           N  
ATOM   3414  H   PHE A 216     -34.639  -0.111 -11.568  1.00 97.45           H  
ATOM   3415  CA  PHE A 216     -36.624  -0.014 -12.299  1.00 97.45           C  
ATOM   3416  HA  PHE A 216     -37.221   0.795 -12.721  1.00 97.45           H  
ATOM   3417  C   PHE A 216     -37.198  -0.375 -10.934  1.00 97.45           C  
ATOM   3418  CB  PHE A 216     -36.671  -1.219 -13.252  1.00 97.45           C  
ATOM   3419  HB2 PHE A 216     -37.710  -1.520 -13.385  1.00 97.45           H  
ATOM   3420  HB3 PHE A 216     -36.148  -2.058 -12.794  1.00 97.45           H  
ATOM   3421  O   PHE A 216     -36.441  -0.680 -10.015  1.00 97.45           O  
ATOM   3422  CG  PHE A 216     -36.059  -0.964 -14.613  1.00 97.45           C  
ATOM   3423  CD1 PHE A 216     -36.878  -0.608 -15.698  1.00 97.45           C  
ATOM   3424  HD1 PHE A 216     -37.950  -0.561 -15.571  1.00 97.45           H  
ATOM   3425  CD2 PHE A 216     -34.667  -1.062 -14.794  1.00 97.45           C  
ATOM   3426  HD2 PHE A 216     -34.029  -1.351 -13.972  1.00 97.45           H  
ATOM   3427  CE1 PHE A 216     -36.312  -0.319 -16.951  1.00 97.45           C  
ATOM   3428  HE1 PHE A 216     -36.947  -0.042 -17.780  1.00 97.45           H  
ATOM   3429  CE2 PHE A 216     -34.103  -0.766 -16.045  1.00 97.45           C  
ATOM   3430  HE2 PHE A 216     -33.033  -0.827 -16.180  1.00 97.45           H  
ATOM   3431  CZ  PHE A 216     -34.921  -0.395 -17.124  1.00 97.45           C  
ATOM   3432  HZ  PHE A 216     -34.483  -0.176 -18.087  1.00 97.45           H  
ATOM   3433  N   TYR A 217     -38.518  -0.411 -10.799  1.00 97.78           N  
ATOM   3434  H   TYR A 217     -39.103  -0.100 -11.561  1.00 97.78           H  
ATOM   3435  CA  TYR A 217     -39.160  -0.915  -9.587  1.00 97.78           C  
ATOM   3436  HA  TYR A 217     -38.417  -1.481  -9.024  1.00 97.78           H  
ATOM   3437  C   TYR A 217     -40.300  -1.885  -9.898  1.00 97.78           C  
ATOM   3438  CB  TYR A 217     -39.611   0.246  -8.690  1.00 97.78           C  
ATOM   3439  HB2 TYR A 217     -38.815   0.987  -8.625  1.00 97.78           H  
ATOM   3440  HB3 TYR A 217     -39.767  -0.140  -7.682  1.00 97.78           H  
ATOM   3441  O   TYR A 217     -40.916  -1.821 -10.965  1.00 97.78           O  
ATOM   3442  CG  TYR A 217     -40.889   0.910  -9.156  1.00 97.78           C  
ATOM   3443  CD1 TYR A 217     -40.850   1.931 -10.122  1.00 97.78           C  
ATOM   3444  HD1 TYR A 217     -39.896   2.245 -10.519  1.00 97.78           H  
ATOM   3445  CD2 TYR A 217     -42.127   0.443  -8.681  1.00 97.78           C  
ATOM   3446  HD2 TYR A 217     -42.166  -0.357  -7.957  1.00 97.78           H  
ATOM   3447  CE1 TYR A 217     -42.039   2.520 -10.589  1.00 97.78           C  
ATOM   3448  HE1 TYR A 217     -41.991   3.290 -11.345  1.00 97.78           H  
ATOM   3449  CE2 TYR A 217     -43.318   0.990  -9.184  1.00 97.78           C  
ATOM   3450  HE2 TYR A 217     -44.268   0.589  -8.864  1.00 97.78           H  
ATOM   3451  OH  TYR A 217     -44.436   2.586 -10.588  1.00 97.78           O  
ATOM   3452  HH  TYR A 217     -44.276   3.338 -11.163  1.00 97.78           H  
ATOM   3453  CZ  TYR A 217     -43.282   2.047 -10.115  1.00 97.78           C  
ATOM   3454  N   SER A 218     -40.586  -2.765  -8.942  1.00 96.32           N  
ATOM   3455  H   SER A 218     -39.994  -2.771  -8.123  1.00 96.32           H  
ATOM   3456  CA  SER A 218     -41.786  -3.597  -8.900  1.00 96.32           C  
ATOM   3457  HA  SER A 218     -42.446  -3.265  -9.702  1.00 96.32           H  
ATOM   3458  C   SER A 218     -42.496  -3.400  -7.556  1.00 96.32           C  
ATOM   3459  CB  SER A 218     -41.463  -5.073  -9.156  1.00 96.32           C  
ATOM   3460  HB2 SER A 218     -40.874  -5.469  -8.328  1.00 96.32           H  
ATOM   3461  HB3 SER A 218     -42.395  -5.634  -9.221  1.00 96.32           H  
ATOM   3462  O   SER A 218     -41.846  -3.466  -6.511  1.00 96.32           O  
ATOM   3463  OG  SER A 218     -40.735  -5.225 -10.367  1.00 96.32           O  
ATOM   3464  HG  SER A 218     -39.803  -5.148 -10.148  1.00 96.32           H  
ATOM   3465  N   ASN A 219     -43.795  -3.101  -7.576  1.00 96.30           N  
ATOM   3466  H   ASN A 219     -44.269  -3.113  -8.468  1.00 96.30           H  
ATOM   3467  CA  ASN A 219     -44.615  -2.863  -6.389  1.00 96.30           C  
ATOM   3468  HA  ASN A 219     -44.252  -3.503  -5.585  1.00 96.30           H  
ATOM   3469  C   ASN A 219     -46.094  -3.220  -6.643  1.00 96.30           C  
ATOM   3470  CB  ASN A 219     -44.454  -1.389  -5.972  1.00 96.30           C  
ATOM   3471  HB2 ASN A 219     -43.399  -1.156  -5.833  1.00 96.30           H  
ATOM   3472  HB3 ASN A 219     -44.852  -0.748  -6.758  1.00 96.30           H  
ATOM   3473  O   ASN A 219     -46.612  -3.014  -7.744  1.00 96.30           O  
ATOM   3474  CG  ASN A 219     -45.164  -1.082  -4.670  1.00 96.30           C  
ATOM   3475  ND2 ASN A 219     -45.656   0.112  -4.520  1.00 96.30           N  
ATOM   3476 HD21 ASN A 219     -45.653   0.784  -5.274  1.00 96.30           H  
ATOM   3477 HD22 ASN A 219     -46.317   0.277  -3.774  1.00 96.30           H  
ATOM   3478  OD1 ASN A 219     -45.330  -1.922  -3.800  1.00 96.30           O  
ATOM   3479  N   GLN A 220     -46.789  -3.705  -5.611  1.00 93.46           N  
ATOM   3480  H   GLN A 220     -46.293  -3.846  -4.742  1.00 93.46           H  
ATOM   3481  CA  GLN A 220     -48.161  -4.215  -5.721  1.00 93.46           C  
ATOM   3482  HA  GLN A 220     -48.309  -4.568  -6.742  1.00 93.46           H  
ATOM   3483  C   GLN A 220     -49.264  -3.183  -5.526  1.00 93.46           C  
ATOM   3484  CB  GLN A 220     -48.334  -5.388  -4.742  1.00 93.46           C  
ATOM   3485  HB2 GLN A 220     -47.584  -6.144  -4.975  1.00 93.46           H  
ATOM   3486  HB3 GLN A 220     -48.155  -5.041  -3.724  1.00 93.46           H  
ATOM   3487  O   GLN A 220     -50.308  -3.272  -6.174  1.00 93.46           O  
ATOM   3488  CG  GLN A 220     -49.734  -6.028  -4.805  1.00 93.46           C  
ATOM   3489  HG2 GLN A 220     -49.982  -6.278  -5.836  1.00 93.46           H  
ATOM   3490  HG3 GLN A 220     -50.475  -5.320  -4.432  1.00 93.46           H  
ATOM   3491  CD  GLN A 220     -49.810  -7.296  -3.972  1.00 93.46           C  
ATOM   3492  NE2 GLN A 220     -50.863  -7.500  -3.215  1.00 93.46           N  
ATOM   3493 HE21 GLN A 220     -51.526  -6.754  -3.059  1.00 93.46           H  
ATOM   3494 HE22 GLN A 220     -50.721  -8.159  -2.463  1.00 93.46           H  
ATOM   3495  OE1 GLN A 220     -48.915  -8.115  -4.009  1.00 93.46           O  
ATOM   3496  N   ASN A 221     -49.070  -2.229  -4.624  1.00 88.55           N  
ATOM   3497  H   ASN A 221     -48.164  -2.137  -4.188  1.00 88.55           H  
ATOM   3498  CA  ASN A 221     -50.110  -1.292  -4.219  1.00 88.55           C  
ATOM   3499  HA  ASN A 221     -50.814  -1.175  -5.043  1.00 88.55           H  
ATOM   3500  C   ASN A 221     -49.500   0.092  -3.957  1.00 88.55           C  
ATOM   3501  CB  ASN A 221     -50.888  -1.890  -3.022  1.00 88.55           C  
ATOM   3502  HB2 ASN A 221     -51.839  -1.368  -2.921  1.00 88.55           H  
ATOM   3503  HB3 ASN A 221     -51.105  -2.943  -3.200  1.00 88.55           H  
ATOM   3504  O   ASN A 221     -48.298   0.208  -3.731  1.00 88.55           O  
ATOM   3505  CG  ASN A 221     -50.166  -1.731  -1.693  1.00 88.55           C  
ATOM   3506  ND2 ASN A 221     -49.832  -2.767  -0.960  1.00 88.55           N  
ATOM   3507 HD21 ASN A 221     -49.491  -2.496  -0.048  1.00 88.55           H  
ATOM   3508 HD22 ASN A 221     -50.095  -3.721  -1.163  1.00 88.55           H  
ATOM   3509  OD1 ASN A 221     -49.857  -0.625  -1.309  1.00 88.55           O  
ATOM   3510  N   MET A 222     -50.339   1.123  -3.991  1.00 91.48           N  
ATOM   3511  H   MET A 222     -51.328   0.924  -4.049  1.00 91.48           H  
ATOM   3512  CA  MET A 222     -49.948   2.528  -3.819  1.00 91.48           C  
ATOM   3513  HA  MET A 222     -48.863   2.599  -3.886  1.00 91.48           H  
ATOM   3514  C   MET A 222     -50.285   3.102  -2.441  1.00 91.48           C  
ATOM   3515  CB  MET A 222     -50.543   3.367  -4.958  1.00 91.48           C  
ATOM   3516  HB2 MET A 222     -50.066   3.064  -5.890  1.00 91.48           H  
ATOM   3517  HB3 MET A 222     -50.310   4.420  -4.802  1.00 91.48           H  
ATOM   3518  O   MET A 222     -50.305   4.326  -2.276  1.00 91.48           O  
ATOM   3519  CG  MET A 222     -52.058   3.184  -5.119  1.00 91.48           C  
ATOM   3520  HG2 MET A 222     -52.260   2.150  -5.399  1.00 91.48           H  
ATOM   3521  HG3 MET A 222     -52.549   3.379  -4.166  1.00 91.48           H  
ATOM   3522  SD  MET A 222     -52.796   4.245  -6.389  1.00 91.48           S  
ATOM   3523  CE  MET A 222     -52.902   5.786  -5.441  1.00 91.48           C  
ATOM   3524  HE1 MET A 222     -53.508   5.624  -4.550  1.00 91.48           H  
ATOM   3525  HE2 MET A 222     -51.904   6.108  -5.143  1.00 91.48           H  
ATOM   3526  HE3 MET A 222     -53.362   6.559  -6.056  1.00 91.48           H  
ATOM   3527  N   ASP A 223     -50.585   2.241  -1.473  1.00 92.98           N  
ATOM   3528  H   ASP A 223     -50.405   1.255  -1.597  1.00 92.98           H  
ATOM   3529  CA  ASP A 223     -50.966   2.679  -0.140  1.00 92.98           C  
ATOM   3530  HA  ASP A 223     -51.746   3.431  -0.261  1.00 92.98           H  
ATOM   3531  C   ASP A 223     -49.765   3.338   0.567  1.00 92.98           C  
ATOM   3532  CB  ASP A 223     -51.571   1.514   0.667  1.00 92.98           C  
ATOM   3533  HB2 ASP A 223     -51.755   1.855   1.686  1.00 92.98           H  
ATOM   3534  HB3 ASP A 223     -50.851   0.697   0.723  1.00 92.98           H  
ATOM   3535  O   ASP A 223     -48.610   2.977   0.308  1.00 92.98           O  
ATOM   3536  CG  ASP A 223     -52.903   1.001   0.094  1.00 92.98           C  
ATOM   3537  OD1 ASP A 223     -53.253  -0.171   0.369  1.00 92.98           O  
ATOM   3538  OD2 ASP A 223     -53.605   1.795  -0.578  1.00 92.98           O  
ATOM   3539  N   PRO A 224     -50.007   4.333   1.441  1.00 95.33           N  
ATOM   3540  CA  PRO A 224     -48.964   4.913   2.275  1.00 95.33           C  
ATOM   3541  HA  PRO A 224     -48.127   5.244   1.660  1.00 95.33           H  
ATOM   3542  C   PRO A 224     -48.465   3.866   3.270  1.00 95.33           C  
ATOM   3543  CB  PRO A 224     -49.611   6.117   2.966  1.00 95.33           C  
ATOM   3544  HB2 PRO A 224     -49.479   7.014   2.361  1.00 95.33           H  
ATOM   3545  HB3 PRO A 224     -49.216   6.281   3.969  1.00 95.33           H  
ATOM   3546  O   PRO A 224     -49.133   3.543   4.252  1.00 95.33           O  
ATOM   3547  CG  PRO A 224     -51.094   5.754   3.011  1.00 95.33           C  
ATOM   3548  HG2 PRO A 224     -51.294   5.133   3.883  1.00 95.33           H  
ATOM   3549  HG3 PRO A 224     -51.727   6.641   3.022  1.00 95.33           H  
ATOM   3550  CD  PRO A 224     -51.299   4.930   1.743  1.00 95.33           C  
ATOM   3551  HD2 PRO A 224     -51.595   5.580   0.920  1.00 95.33           H  
ATOM   3552  HD3 PRO A 224     -52.062   4.171   1.916  1.00 95.33           H  
ATOM   3553  N   GLU A 225     -47.270   3.351   3.022  1.00 95.37           N  
ATOM   3554  H   GLU A 225     -46.796   3.649   2.182  1.00 95.37           H  
ATOM   3555  CA  GLU A 225     -46.643   2.297   3.818  1.00 95.37           C  
ATOM   3556  HA  GLU A 225     -47.212   2.127   4.732  1.00 95.37           H  
ATOM   3557  C   GLU A 225     -45.237   2.747   4.226  1.00 95.37           C  
ATOM   3558  CB  GLU A 225     -46.623   0.980   3.019  1.00 95.37           C  
ATOM   3559  HB2 GLU A 225     -46.080   0.229   3.594  1.00 95.37           H  
ATOM   3560  HB3 GLU A 225     -46.075   1.161   2.095  1.00 95.37           H  
ATOM   3561  O   GLU A 225     -44.634   3.602   3.580  1.00 95.37           O  
ATOM   3562  CG  GLU A 225     -48.028   0.420   2.687  1.00 95.37           C  
ATOM   3563  HG2 GLU A 225     -48.471   0.045   3.610  1.00 95.37           H  
ATOM   3564  HG3 GLU A 225     -48.673   1.217   2.316  1.00 95.37           H  
ATOM   3565  CD  GLU A 225     -48.018  -0.710   1.642  1.00 95.37           C  
ATOM   3566  OE1 GLU A 225     -48.951  -1.549   1.617  1.00 95.37           O  
ATOM   3567  OE2 GLU A 225     -47.045  -0.797   0.865  1.00 95.37           O  
ATOM   3568  N   VAL A 226     -44.697   2.196   5.311  1.00 96.59           N  
ATOM   3569  H   VAL A 226     -45.235   1.513   5.826  1.00 96.59           H  
ATOM   3570  CA  VAL A 226     -43.309   2.424   5.721  1.00 96.59           C  
ATOM   3571  HA  VAL A 226     -43.047   3.461   5.514  1.00 96.59           H  
ATOM   3572  C   VAL A 226     -42.388   1.519   4.912  1.00 96.59           C  
ATOM   3573  CB  VAL A 226     -43.135   2.183   7.228  1.00 96.59           C  
ATOM   3574  HB  VAL A 226     -43.512   1.195   7.490  1.00 96.59           H  
ATOM   3575  O   VAL A 226     -42.511   0.302   5.006  1.00 96.59           O  
ATOM   3576  CG1 VAL A 226     -41.663   2.276   7.646  1.00 96.59           C  
ATOM   3577 HG11 VAL A 226     -41.601   2.129   8.724  1.00 96.59           H  
ATOM   3578 HG12 VAL A 226     -41.089   1.481   7.171  1.00 96.59           H  
ATOM   3579 HG13 VAL A 226     -41.255   3.249   7.369  1.00 96.59           H  
ATOM   3580  CG2 VAL A 226     -43.912   3.235   8.025  1.00 96.59           C  
ATOM   3581 HG21 VAL A 226     -43.576   4.235   7.751  1.00 96.59           H  
ATOM   3582 HG22 VAL A 226     -43.757   3.084   9.094  1.00 96.59           H  
ATOM   3583 HG23 VAL A 226     -44.979   3.137   7.824  1.00 96.59           H  
ATOM   3584  N   TYR A 227     -41.444   2.093   4.162  1.00 96.77           N  
ATOM   3585  H   TYR A 227     -41.385   3.102   4.155  1.00 96.77           H  
ATOM   3586  CA  TYR A 227     -40.500   1.327   3.336  1.00 96.77           C  
ATOM   3587  HA  TYR A 227     -40.894   0.322   3.187  1.00 96.77           H  
ATOM   3588  C   TYR A 227     -39.156   1.210   4.052  1.00 96.77           C  
ATOM   3589  CB  TYR A 227     -40.310   1.932   1.932  1.00 96.77           C  
ATOM   3590  HB2 TYR A 227     -39.471   1.415   1.466  1.00 96.77           H  
ATOM   3591  HB3 TYR A 227     -39.996   2.971   2.032  1.00 96.77           H  
ATOM   3592  O   TYR A 227     -38.590   2.217   4.485  1.00 96.77           O  
ATOM   3593  CG  TYR A 227     -41.502   1.830   0.988  1.00 96.77           C  
ATOM   3594  CD1 TYR A 227     -41.377   1.213  -0.275  1.00 96.77           C  
ATOM   3595  HD1 TYR A 227     -40.419   0.836  -0.603  1.00 96.77           H  
ATOM   3596  CD2 TYR A 227     -42.748   2.359   1.361  1.00 96.77           C  
ATOM   3597  HD2 TYR A 227     -42.844   2.902   2.289  1.00 96.77           H  
ATOM   3598  CE1 TYR A 227     -42.498   1.091  -1.123  1.00 96.77           C  
ATOM   3599  HE1 TYR A 227     -42.412   0.613  -2.087  1.00 96.77           H  
ATOM   3600  CE2 TYR A 227     -43.877   2.207   0.542  1.00 96.77           C  
ATOM   3601  HE2 TYR A 227     -44.833   2.593   0.864  1.00 96.77           H  
ATOM   3602  OH  TYR A 227     -44.861   1.395  -1.479  1.00 96.77           O  
ATOM   3603  HH  TYR A 227     -45.658   1.626  -0.996  1.00 96.77           H  
ATOM   3604  CZ  TYR A 227     -43.759   1.567  -0.704  1.00 96.77           C  
ATOM   3605  N   THR A 228     -38.628  -0.011   4.163  1.00 97.32           N  
ATOM   3606  H   THR A 228     -39.166  -0.798   3.828  1.00 97.32           H  
ATOM   3607  CA  THR A 228     -37.288  -0.272   4.712  1.00 97.32           C  
ATOM   3608  HA  THR A 228     -36.685   0.627   4.586  1.00 97.32           H  
ATOM   3609  C   THR A 228     -36.568  -1.391   3.960  1.00 97.32           C  
ATOM   3610  CB  THR A 228     -37.328  -0.581   6.219  1.00 97.32           C  
ATOM   3611  HB  THR A 228     -36.338  -0.900   6.546  1.00 97.32           H  
ATOM   3612  O   THR A 228     -37.135  -2.448   3.692  1.00 97.32           O  
ATOM   3613  CG2 THR A 228     -37.738   0.644   7.023  1.00 97.32           C  
ATOM   3614 HG21 THR A 228     -37.140   1.499   6.706  1.00 97.32           H  
ATOM   3615 HG22 THR A 228     -38.793   0.861   6.858  1.00 97.32           H  
ATOM   3616 HG23 THR A 228     -37.568   0.474   8.086  1.00 97.32           H  
ATOM   3617  OG1 THR A 228     -38.276  -1.565   6.559  1.00 97.32           O  
ATOM   3618  HG1 THR A 228     -39.140  -1.173   6.413  1.00 97.32           H  
ATOM   3619  N   GLY A 229     -35.305  -1.159   3.610  1.00 97.66           N  
ATOM   3620  H   GLY A 229     -34.904  -0.249   3.791  1.00 97.66           H  
ATOM   3621  CA  GLY A 229     -34.445  -2.126   2.930  1.00 97.66           C  
ATOM   3622  HA2 GLY A 229     -34.399  -3.044   3.515  1.00 97.66           H  
ATOM   3623  HA3 GLY A 229     -34.857  -2.367   1.950  1.00 97.66           H  
ATOM   3624  C   GLY A 229     -33.029  -1.583   2.743  1.00 97.66           C  
ATOM   3625  O   GLY A 229     -32.831  -0.368   2.662  1.00 97.66           O  
ATOM   3626  N   THR A 230     -32.051  -2.481   2.659  1.00 98.30           N  
ATOM   3627  H   THR A 230     -32.275  -3.461   2.756  1.00 98.30           H  
ATOM   3628  CA  THR A 230     -30.654  -2.157   2.348  1.00 98.30           C  
ATOM   3629  HA  THR A 230     -30.611  -1.182   1.864  1.00 98.30           H  
ATOM   3630  C   THR A 230     -30.095  -3.192   1.385  1.00 98.30           C  
ATOM   3631  CB  THR A 230     -29.780  -2.118   3.611  1.00 98.30           C  
ATOM   3632  HB  THR A 230     -29.767  -3.110   4.063  1.00 98.30           H  
ATOM   3633  O   THR A 230     -30.352  -4.384   1.534  1.00 98.30           O  
ATOM   3634  CG2 THR A 230     -28.339  -1.690   3.329  1.00 98.30           C  
ATOM   3635 HG21 THR A 230     -27.813  -1.474   4.259  1.00 98.30           H  
ATOM   3636 HG22 THR A 230     -28.325  -0.798   2.703  1.00 98.30           H  
ATOM   3637 HG23 THR A 230     -27.804  -2.494   2.823  1.00 98.30           H  
ATOM   3638  OG1 THR A 230     -30.310  -1.219   4.555  1.00 98.30           O  
ATOM   3639  HG1 THR A 230     -30.275  -0.320   4.219  1.00 98.30           H  
ATOM   3640  N   VAL A 231     -29.304  -2.745   0.412  1.00 98.23           N  
ATOM   3641  H   VAL A 231     -29.142  -1.751   0.340  1.00 98.23           H  
ATOM   3642  CA  VAL A 231     -28.526  -3.619  -0.465  1.00 98.23           C  
ATOM   3643  HA  VAL A 231     -28.500  -4.613  -0.018  1.00 98.23           H  
ATOM   3644  C   VAL A 231     -27.089  -3.119  -0.536  1.00 98.23           C  
ATOM   3645  CB  VAL A 231     -29.191  -3.764  -1.849  1.00 98.23           C  
ATOM   3646  HB  VAL A 231     -30.239  -4.017  -1.686  1.00 98.23           H  
ATOM   3647  O   VAL A 231     -26.843  -1.921  -0.662  1.00 98.23           O  
ATOM   3648  CG1 VAL A 231     -29.147  -2.491  -2.707  1.00 98.23           C  
ATOM   3649 HG11 VAL A 231     -29.611  -1.666  -2.168  1.00 98.23           H  
ATOM   3650 HG12 VAL A 231     -28.117  -2.224  -2.947  1.00 98.23           H  
ATOM   3651 HG13 VAL A 231     -29.688  -2.659  -3.638  1.00 98.23           H  
ATOM   3652  CG2 VAL A 231     -28.573  -4.919  -2.642  1.00 98.23           C  
ATOM   3653 HG21 VAL A 231     -29.165  -5.093  -3.540  1.00 98.23           H  
ATOM   3654 HG22 VAL A 231     -28.596  -5.830  -2.045  1.00 98.23           H  
ATOM   3655 HG23 VAL A 231     -27.544  -4.693  -2.923  1.00 98.23           H  
ATOM   3656  N   THR A 232     -26.135  -4.041  -0.482  1.00 98.37           N  
ATOM   3657  H   THR A 232     -26.405  -5.008  -0.373  1.00 98.37           H  
ATOM   3658  CA  THR A 232     -24.720  -3.761  -0.748  1.00 98.37           C  
ATOM   3659  HA  THR A 232     -24.603  -2.695  -0.944  1.00 98.37           H  
ATOM   3660  C   THR A 232     -24.304  -4.513  -1.994  1.00 98.37           C  
ATOM   3661  CB  THR A 232     -23.829  -4.120   0.444  1.00 98.37           C  
ATOM   3662  HB  THR A 232     -23.973  -5.174   0.683  1.00 98.37           H  
ATOM   3663  O   THR A 232     -24.777  -5.626  -2.226  1.00 98.37           O  
ATOM   3664  CG2 THR A 232     -22.337  -3.853   0.263  1.00 98.37           C  
ATOM   3665 HG21 THR A 232     -22.157  -2.791   0.098  1.00 98.37           H  
ATOM   3666 HG22 THR A 232     -21.800  -4.161   1.161  1.00 98.37           H  
ATOM   3667 HG23 THR A 232     -21.945  -4.421  -0.580  1.00 98.37           H  
ATOM   3668  OG1 THR A 232     -24.221  -3.348   1.539  1.00 98.37           O  
ATOM   3669  HG1 THR A 232     -23.751  -2.511   1.547  1.00 98.37           H  
ATOM   3670  N   TYR A 233     -23.437  -3.914  -2.799  1.00 97.71           N  
ATOM   3671  H   TYR A 233     -23.108  -2.990  -2.558  1.00 97.71           H  
ATOM   3672  CA  TYR A 233     -22.943  -4.489  -4.042  1.00 97.71           C  
ATOM   3673  HA  TYR A 233     -22.844  -5.567  -3.921  1.00 97.71           H  
ATOM   3674  C   TYR A 233     -21.562  -3.930  -4.403  1.00 97.71           C  
ATOM   3675  CB  TYR A 233     -23.969  -4.222  -5.152  1.00 97.71           C  
ATOM   3676  HB2 TYR A 233     -24.880  -4.774  -4.919  1.00 97.71           H  
ATOM   3677  HB3 TYR A 233     -23.592  -4.625  -6.092  1.00 97.71           H  
ATOM   3678  O   TYR A 233     -21.132  -2.898  -3.887  1.00 97.71           O  
ATOM   3679  CG  TYR A 233     -24.314  -2.758  -5.346  1.00 97.71           C  
ATOM   3680  CD1 TYR A 233     -25.463  -2.204  -4.747  1.00 97.71           C  
ATOM   3681  HD1 TYR A 233     -26.080  -2.811  -4.101  1.00 97.71           H  
ATOM   3682  CD2 TYR A 233     -23.468  -1.943  -6.117  1.00 97.71           C  
ATOM   3683  HD2 TYR A 233     -22.559  -2.349  -6.536  1.00 97.71           H  
ATOM   3684  CE1 TYR A 233     -25.804  -0.857  -4.978  1.00 97.71           C  
ATOM   3685  HE1 TYR A 233     -26.688  -0.427  -4.531  1.00 97.71           H  
ATOM   3686  CE2 TYR A 233     -23.803  -0.599  -6.350  1.00 97.71           C  
ATOM   3687  HE2 TYR A 233     -23.145   0.014  -6.947  1.00 97.71           H  
ATOM   3688  OH  TYR A 233     -25.316   1.239  -6.033  1.00 97.71           O  
ATOM   3689  HH  TYR A 233     -24.650   1.666  -6.577  1.00 97.71           H  
ATOM   3690  CZ  TYR A 233     -24.980  -0.055  -5.793  1.00 97.71           C  
ATOM   3691  N   ILE A 234     -20.873  -4.606  -5.319  1.00 97.84           N  
ATOM   3692  H   ILE A 234     -21.252  -5.483  -5.646  1.00 97.84           H  
ATOM   3693  CA  ILE A 234     -19.572  -4.182  -5.848  1.00 97.84           C  
ATOM   3694  HA  ILE A 234     -19.057  -3.596  -5.087  1.00 97.84           H  
ATOM   3695  C   ILE A 234     -19.763  -3.285  -7.080  1.00 97.84           C  
ATOM   3696  CB  ILE A 234     -18.703  -5.423  -6.135  1.00 97.84           C  
ATOM   3697  HB  ILE A 234     -19.288  -6.093  -6.766  1.00 97.84           H  
ATOM   3698  O   ILE A 234     -20.591  -3.573  -7.953  1.00 97.84           O  
ATOM   3699  CG1 ILE A 234     -18.368  -6.153  -4.812  1.00 97.84           C  
ATOM   3700 HG12 ILE A 234     -17.566  -5.627  -4.294  1.00 97.84           H  
ATOM   3701 HG13 ILE A 234     -19.234  -6.167  -4.151  1.00 97.84           H  
ATOM   3702  CG2 ILE A 234     -17.405  -5.067  -6.884  1.00 97.84           C  
ATOM   3703 HG21 ILE A 234     -16.805  -4.378  -6.291  1.00 97.84           H  
ATOM   3704 HG22 ILE A 234     -16.823  -5.968  -7.077  1.00 97.84           H  
ATOM   3705 HG23 ILE A 234     -17.621  -4.617  -7.853  1.00 97.84           H  
ATOM   3706  CD1 ILE A 234     -17.960  -7.611  -5.029  1.00 97.84           C  
ATOM   3707 HD11 ILE A 234     -17.785  -8.076  -4.059  1.00 97.84           H  
ATOM   3708 HD12 ILE A 234     -18.765  -8.147  -5.532  1.00 97.84           H  
ATOM   3709 HD13 ILE A 234     -17.050  -7.672  -5.626  1.00 97.84           H  
ATOM   3710  N   THR A 235     -18.968  -2.220  -7.168  1.00 96.97           N  
ATOM   3711  H   THR A 235     -18.298  -2.081  -6.426  1.00 96.97           H  
ATOM   3712  CA  THR A 235     -18.868  -1.323  -8.325  1.00 96.97           C  
ATOM   3713  HA  THR A 235     -19.588  -1.645  -9.077  1.00 96.97           H  
ATOM   3714  C   THR A 235     -17.482  -1.397  -8.967  1.00 96.97           C  
ATOM   3715  CB  THR A 235     -19.243   0.122  -7.954  1.00 96.97           C  
ATOM   3716  HB  THR A 235     -20.231   0.119  -7.495  1.00 96.97           H  
ATOM   3717  O   THR A 235     -16.469  -1.608  -8.298  1.00 96.97           O  
ATOM   3718  CG2 THR A 235     -18.269   0.806  -7.000  1.00 96.97           C  
ATOM   3719 HG21 THR A 235     -18.198   0.246  -6.068  1.00 96.97           H  
ATOM   3720 HG22 THR A 235     -17.283   0.875  -7.458  1.00 96.97           H  
ATOM   3721 HG23 THR A 235     -18.638   1.809  -6.782  1.00 96.97           H  
ATOM   3722  OG1 THR A 235     -19.291   0.921  -9.111  1.00 96.97           O  
ATOM   3723  HG1 THR A 235     -20.141   0.752  -9.525  1.00 96.97           H  
ATOM   3724  N   GLU A 236     -17.447  -1.204 -10.281  1.00 95.74           N  
ATOM   3725  H   GLU A 236     -18.318  -1.016 -10.758  1.00 95.74           H  
ATOM   3726  CA  GLU A 236     -16.220  -1.009 -11.063  1.00 95.74           C  
ATOM   3727  HA  GLU A 236     -15.342  -1.208 -10.449  1.00 95.74           H  
ATOM   3728  C   GLU A 236     -16.075   0.437 -11.553  1.00 95.74           C  
ATOM   3729  CB  GLU A 236     -16.204  -1.983 -12.247  1.00 95.74           C  
ATOM   3730  HB2 GLU A 236     -15.408  -1.710 -12.939  1.00 95.74           H  
ATOM   3731  HB3 GLU A 236     -17.156  -1.911 -12.773  1.00 95.74           H  
ATOM   3732  O   GLU A 236     -15.075   0.760 -12.188  1.00 95.74           O  
ATOM   3733  CG  GLU A 236     -15.958  -3.424 -11.797  1.00 95.74           C  
ATOM   3734  HG2 GLU A 236     -16.679  -3.705 -11.029  1.00 95.74           H  
ATOM   3735  HG3 GLU A 236     -14.955  -3.486 -11.373  1.00 95.74           H  
ATOM   3736  CD  GLU A 236     -16.092  -4.382 -12.979  1.00 95.74           C  
ATOM   3737  OE1 GLU A 236     -15.137  -5.122 -13.285  1.00 95.74           O  
ATOM   3738  OE2 GLU A 236     -17.203  -4.432 -13.558  1.00 95.74           O  
ATOM   3739  N   ASP A 237     -17.045   1.313 -11.256  1.00 96.06           N  
ATOM   3740  H   ASP A 237     -17.816   1.025 -10.670  1.00 96.06           H  
ATOM   3741  CA  ASP A 237     -16.938   2.729 -11.599  1.00 96.06           C  
ATOM   3742  HA  ASP A 237     -16.812   2.827 -12.677  1.00 96.06           H  
ATOM   3743  C   ASP A 237     -15.713   3.339 -10.902  1.00 96.06           C  
ATOM   3744  CB  ASP A 237     -18.187   3.519 -11.169  1.00 96.06           C  
ATOM   3745  HB2 ASP A 237     -18.384   3.332 -10.114  1.00 96.06           H  
ATOM   3746  HB3 ASP A 237     -17.937   4.575 -11.275  1.00 96.06           H  
ATOM   3747  O   ASP A 237     -15.381   2.983  -9.763  1.00 96.06           O  
ATOM   3748  CG  ASP A 237     -19.476   3.310 -11.972  1.00 96.06           C  
ATOM   3749  OD1 ASP A 237     -20.498   3.905 -11.537  1.00 96.06           O  
ATOM   3750  OD2 ASP A 237     -19.459   2.662 -13.038  1.00 96.06           O  
ATOM   3751  N   GLU A 238     -15.082   4.329 -11.532  1.00 93.87           N  
ATOM   3752  H   GLU A 238     -15.375   4.588 -12.463  1.00 93.87           H  
ATOM   3753  CA  GLU A 238     -14.032   5.120 -10.887  1.00 93.87           C  
ATOM   3754  HA  GLU A 238     -13.185   4.466 -10.680  1.00 93.87           H  
ATOM   3755  C   GLU A 238     -14.520   5.703  -9.557  1.00 93.87           C  
ATOM   3756  CB  GLU A 238     -13.559   6.249 -11.804  1.00 93.87           C  
ATOM   3757  HB2 GLU A 238     -12.916   6.923 -11.238  1.00 93.87           H  
ATOM   3758  HB3 GLU A 238     -14.433   6.804 -12.146  1.00 93.87           H  
ATOM   3759  O   GLU A 238     -15.703   6.009  -9.378  1.00 93.87           O  
ATOM   3760  CG  GLU A 238     -12.760   5.708 -12.997  1.00 93.87           C  
ATOM   3761  HG2 GLU A 238     -11.870   5.205 -12.619  1.00 93.87           H  
ATOM   3762  HG3 GLU A 238     -13.362   4.975 -13.534  1.00 93.87           H  
ATOM   3763  CD  GLU A 238     -12.355   6.821 -13.971  1.00 93.87           C  
ATOM   3764  OE1 GLU A 238     -11.352   6.623 -14.690  1.00 93.87           O  
ATOM   3765  OE2 GLU A 238     -13.086   7.838 -14.023  1.00 93.87           O  
ATOM   3766  N   TYR A 239     -13.611   5.811  -8.589  1.00 91.55           N  
ATOM   3767  H   TYR A 239     -12.641   5.616  -8.795  1.00 91.55           H  
ATOM   3768  CA  TYR A 239     -13.962   6.336  -7.278  1.00 91.55           C  
ATOM   3769  HA  TYR A 239     -14.786   5.733  -6.897  1.00 91.55           H  
ATOM   3770  C   TYR A 239     -14.416   7.797  -7.415  1.00 91.55           C  
ATOM   3771  CB  TYR A 239     -12.787   6.183  -6.312  1.00 91.55           C  
ATOM   3772  HB2 TYR A 239     -12.031   6.938  -6.525  1.00 91.55           H  
ATOM   3773  HB3 TYR A 239     -12.330   5.204  -6.458  1.00 91.55           H  
ATOM   3774  O   TYR A 239     -13.694   8.589  -8.027  1.00 91.55           O  
ATOM   3775  CG  TYR A 239     -13.226   6.283  -4.871  1.00 91.55           C  
ATOM   3776  CD1 TYR A 239     -13.135   7.504  -4.178  1.00 91.55           C  
ATOM   3777  HD1 TYR A 239     -12.745   8.384  -4.669  1.00 91.55           H  
ATOM   3778  CD2 TYR A 239     -13.775   5.149  -4.244  1.00 91.55           C  
ATOM   3779  HD2 TYR A 239     -13.836   4.210  -4.774  1.00 91.55           H  
ATOM   3780  CE1 TYR A 239     -13.583   7.590  -2.848  1.00 91.55           C  
ATOM   3781  HE1 TYR A 239     -13.524   8.528  -2.315  1.00 91.55           H  
ATOM   3782  CE2 TYR A 239     -14.242   5.236  -2.924  1.00 91.55           C  
ATOM   3783  HE2 TYR A 239     -14.659   4.374  -2.425  1.00 91.55           H  
ATOM   3784  OH  TYR A 239     -14.603   6.518  -0.964  1.00 91.55           O  
ATOM   3785  HH  TYR A 239     -14.299   7.315  -0.523  1.00 91.55           H  
ATOM   3786  CZ  TYR A 239     -14.145   6.455  -2.230  1.00 91.55           C  
ATOM   3787  N   PRO A 240     -15.593   8.176  -6.888  1.00 88.81           N  
ATOM   3788  CA  PRO A 240     -16.067   9.543  -7.007  1.00 88.81           C  
ATOM   3789  HA  PRO A 240     -16.121   9.830  -8.057  1.00 88.81           H  
ATOM   3790  C   PRO A 240     -15.096  10.470  -6.275  1.00 88.81           C  
ATOM   3791  CB  PRO A 240     -17.473   9.546  -6.397  1.00 88.81           C  
ATOM   3792  HB2 PRO A 240     -17.709  10.494  -5.913  1.00 88.81           H  
ATOM   3793  HB3 PRO A 240     -18.204   9.320  -7.173  1.00 88.81           H  
ATOM   3794  O   PRO A 240     -14.724  10.213  -5.130  1.00 88.81           O  
ATOM   3795  CG  PRO A 240     -17.423   8.392  -5.394  1.00 88.81           C  
ATOM   3796  HG2 PRO A 240     -16.976   8.731  -4.459  1.00 88.81           H  
ATOM   3797  HG3 PRO A 240     -18.408   7.961  -5.215  1.00 88.81           H  
ATOM   3798  CD  PRO A 240     -16.495   7.388  -6.067  1.00 88.81           C  
ATOM   3799  HD2 PRO A 240     -17.078   6.728  -6.709  1.00 88.81           H  
ATOM   3800  HD3 PRO A 240     -15.958   6.815  -5.311  1.00 88.81           H  
ATOM   3801  N   SER A 241     -14.689  11.560  -6.922  1.00 70.82           N  
ATOM   3802  H   SER A 241     -14.997  11.732  -7.868  1.00 70.82           H  
ATOM   3803  CA  SER A 241     -14.011  12.639  -6.214  1.00 70.82           C  
ATOM   3804  HA  SER A 241     -13.113  12.240  -5.742  1.00 70.82           H  
ATOM   3805  C   SER A 241     -14.940  13.175  -5.126  1.00 70.82           C  
ATOM   3806  CB  SER A 241     -13.599  13.754  -7.178  1.00 70.82           C  
ATOM   3807  HB2 SER A 241     -13.119  14.558  -6.619  1.00 70.82           H  
ATOM   3808  HB3 SER A 241     -12.892  13.358  -7.906  1.00 70.82           H  
ATOM   3809  O   SER A 241     -16.150  13.311  -5.356  1.00 70.82           O  
ATOM   3810  OG  SER A 241     -14.732  14.263  -7.855  1.00 70.82           O  
ATOM   3811  HG  SER A 241     -15.317  14.620  -7.183  1.00 70.82           H  
ATOM   3812  N   ASN A 242     -14.366  13.465  -3.961  1.00 52.49           N  
ATOM   3813  H   ASN A 242     -13.375  13.303  -3.850  1.00 52.49           H  
ATOM   3814  CA  ASN A 242     -15.077  14.170  -2.898  1.00 52.49           C  
ATOM   3815  HA  ASN A 242     -15.946  13.583  -2.601  1.00 52.49           H  
ATOM   3816  C   ASN A 242     -15.643  15.501  -3.402  1.00 52.49           C  
ATOM   3817  CB  ASN A 242     -14.151  14.346  -1.680  1.00 52.49           C  
ATOM   3818  HB2 ASN A 242     -13.185  14.731  -2.008  1.00 52.49           H  
ATOM   3819  HB3 ASN A 242     -14.600  15.088  -1.020  1.00 52.49           H  
ATOM   3820  O   ASN A 242     -14.916  16.199  -4.146  1.00 52.49           O  
ATOM   3821  CG  ASN A 242     -13.960  13.083  -0.860  1.00 52.49           C  
ATOM   3822  ND2 ASN A 242     -12.975  13.058   0.005  1.00 52.49           N  
ATOM   3823 HD21 ASN A 242     -12.373  13.862   0.113  1.00 52.49           H  
ATOM   3824 HD22 ASN A 242     -12.900  12.209   0.547  1.00 52.49           H  
ATOM   3825  OD1 ASN A 242     -14.683  12.111  -0.946  1.00 52.49           O  
ATOM   3826  OXT ASN A 242     -16.804  15.767  -3.029  1.00 52.49           O  
END    3827      ASN A 242                                                       
